# Supplementary material for: On maternity and the stronger immune response in women
Source: Nat Commun. 2022 Aug 18;13:4858. doi: 10.1038/s41467-022-32569-6 (PMC9386672; doi:10.1038/s41467-022-32569-6)
Supplement: Supplementary file 3 — Source Data [file 41467_2022_32569_MOESM3_ESM.zip]

Archive with 121 entries (104 files):
- Source Data/Source Data Fig 3/
- Source Data/Source Data Fig 3/baseline1_revised.csv
- Source Data/Source Data Fig 3/baseline1_revised_Fig_Alt2.py
- Source Data/Source Data Fig 3/baseline2_Fig_Alt2.py
- Source Data/Source Data Fig 3/baseline2_revised.csv
- Source Data/Source Data Fig 3/README.txt
- Source Data/Source Data Fig 3/Source Data Panel A.xlsx
- Source Data/Source Data Fig 3/Source Data Panel B.xlsx
- Source Data/Source Data Fig 3/Source Data Panels C and D.xlsx
- Source Data/Source Data Fig 4/
- Source Data/Source Data Fig 4/demo4_v3.csv
- Source Data/Source Data Fig 4/demo4_v3_dn.csv
- Source Data/Source Data Fig 4/demo4_v3_dn1.csv
- Source Data/Source Data Fig 4/demo4_v3_dn2.csv
- Source Data/Source Data Fig 4/demo4_v3_up.csv
- Source Data/Source Data Fig 4/demo5_a1.csv
- Source Data/Source Data Fig 4/demo5_b1.csv
- Source Data/Source Data Fig 4/demo5_c1.csv
- Source Data/Source Data Fig 4/demo5_d.csv
- Source Data/Source Data Fig 4/demo5_e.csv
- Source Data/Source Data Fig 4/README.txt
- Source Data/Source Data Fig 4/Source Data Panel Bii.xlsx
- Source Data/Source Data Fig 4/Source Data Panel Biii.xlsx
- Source Data/Source Data Fig 4/Source Data Panels A and Bi.xlsx
- Source Data/Source Data Fig 5/
- Source Data/Source Data Fig 5/demo4_cfAct0pt5.csv
- Source Data/Source Data Fig 5/demo5_Act0pt5.csv
- Source Data/Source Data Fig 5/README.txt
- Source Data/Source Data Fig 5/Source Data Adapt (Act).xlsx
- Source Data/Source Data Fig 5/Source Data Innate (cfAct).xlsx
- Source Data/Source Data Fig 5/two-panel-1.py
- Source Data/Source Data Fig 6/
- Source Data/Source Data Fig 6/demo4_v3.csv
- Source Data/Source Data Fig 6/README.txt
- Source Data/Source Data Fig 6/Source Data.xlsx
- Source Data/Source Data Suppl Fig 10/
- Source Data/Source Data Suppl Fig 10/demo4_v3.csv
- Source Data/Source Data Suppl Fig 10/demo4_v3_dn.csv
- Source Data/Source Data Suppl Fig 10/demo4_v3_dn1.csv
- Source Data/Source Data Suppl Fig 10/demo4_v3_dn2.csv
- Source Data/Source Data Suppl Fig 10/demo4_v3_up.csv
- Source Data/Source Data Suppl Fig 10/README.txt
- Source Data/Source Data Suppl Fig 10/Source Data.xlsx
- Source Data/Source Data Suppl Fig 10/TestFigureFrontiers_twopanel.py
- Source Data/Source Data Suppl Fig 11/
- Source Data/Source Data Suppl Fig 11/demo5_a1.csv
- Source Data/Source Data Suppl Fig 11/demo5_b1.csv
- Source Data/Source Data Suppl Fig 11/demo5_c1.csv
- Source Data/Source Data Suppl Fig 11/demo5_d.csv
- Source Data/Source Data Suppl Fig 11/demo5_e.csv
- Source Data/Source Data Suppl Fig 11/README.txt
- Source Data/Source Data Suppl Fig 11/Source Data.xlsx
- Source Data/Source Data Suppl Fig 11/TestFigureFrontiers_demo5.py
- Source Data/Source Data Suppl Fig 12/
- Source Data/Source Data Suppl Fig 12/demo4_bmax_2pt5.csv
- Source Data/Source Data Suppl Fig 12/demo4_bmax_3pt0.csv
- Source Data/Source Data Suppl Fig 12/demo4_bmax_3pt25.csv
- Source Data/Source Data Suppl Fig 12/demo4_bmax_3pt5.csv
- Source Data/Source Data Suppl Fig 12/demo4_v3.csv
- Source Data/Source Data Suppl Fig 12/README.txt
- Source Data/Source Data Suppl Fig 12/Source Data.xlsx
- Source Data/Source Data Suppl Fig 12/TestFigureFrontiers_bmax.py
- Source Data/Source Data Suppl Fig 13/
- Source Data/Source Data Suppl Fig 13/baseline1_Act2.csv
- Source Data/Source Data Suppl Fig 13/baseline1_Fig.py
- Source Data/Source Data Suppl Fig 13/README.txt
- Source Data/Source Data Suppl Fig 13/Source Data.xlsx
- Source Data/Source Data Suppl Fig 14/
- Source Data/Source Data Suppl Fig 14/baseline2_Act.csv
- Source Data/Source Data Suppl Fig 14/baseline2_Fig.py
- Source Data/Source Data Suppl Fig 14/README.txt
- Source Data/Source Data Suppl Fig 14/Source Data.xlsx
- Source Data/Source Data Suppl Fig 15/
- Source Data/Source Data Suppl Fig 15/demo4_Act4.csv
- Source Data/Source Data Suppl Fig 15/README.txt
- Source Data/Source Data Suppl Fig 15/Source Data.xlsx
- Source Data/Source Data Suppl Fig 15/TestFigureContoursAct.py
- Source Data/Source Data Suppl Fig 16/
- Source Data/Source Data Suppl Fig 16/demo4_cfAct0pt5.csv
- Source Data/Source Data Suppl Fig 16/demo5_Act0pt5.csv
- Source Data/Source Data Suppl Fig 16/four-panel-1.py
- Source Data/Source Data Suppl Fig 16/README.txt
- Source Data/Source Data Suppl Fig 16/Source Data Bot Two (Inn Sec 3).xlsx
- Source Data/Source Data Suppl Fig 16/Source Data Top Two (Act Sec 5).xlsx
- Source Data/Source Data Suppl Fig 4/
- Source Data/Source Data Suppl Fig 4/baseline0.csv
- Source Data/Source Data Suppl Fig 4/baseline0_Fig.py
- Source Data/Source Data Suppl Fig 4/baseline01.csv
- Source Data/Source Data Suppl Fig 4/README.txt
- Source Data/Source Data Suppl Fig 4/Source Data.xlsx
- Source Data/Source Data Suppl Fig 5/
- Source Data/Source Data Suppl Fig 5/baseline0.csv
- Source Data/Source Data Suppl Fig 5/baseline00_Fig.py
- Source Data/Source Data Suppl Fig 5/baseline01.csv
- Source Data/Source Data Suppl Fig 5/README.txt
- Source Data/Source Data Suppl Fig 5/Source Data.xlsx
- Source Data/Source Data Suppl Fig 6/
- Source Data/Source Data Suppl Fig 6/baseline1.csv
- Source Data/Source Data Suppl Fig 6/baseline1_Fig.py
- Source Data/Source Data Suppl Fig 6/README.txt
- Source Data/Source Data Suppl Fig 6/Source Data.xlsx
- Source Data/Source Data Suppl Fig 7/
- Source Data/Source Data Suppl Fig 7/baseline2.csv
- Source Data/Source Data Suppl Fig 7/baseline2_Fig.py
- Source Data/Source Data Suppl Fig 7/README.txt
- Source Data/Source Data Suppl Fig 7/Source Data.xlsx
- Source Data/Source Data Suppl Fig 8/
- Source Data/Source Data Suppl Fig 8/demo4_v3.csv
- Source Data/Source Data Suppl Fig 8/README.txt
- Source Data/Source Data Suppl Fig 8/Source Data.xlsx
- Source Data/Source Data Suppl Fig 8/TestFigureContours.py
- Source Data/Source Data Suppl Fig 8/TestFigurePrContours.py
- Source Data/Source Data Suppl Fig 9/
- Source Data/Source Data Suppl Fig 9/demo4_betaC1_1pt3_a.csv
- Source Data/Source Data Suppl Fig 9/demo4_betaC1_1pt6_a.csv
- Source Data/Source Data Suppl Fig 9/demo4_betaC1_2pt1_a.csv
- Source Data/Source Data Suppl Fig 9/demo4_betaC1_3pt1_a.csv
- Source Data/Source Data Suppl Fig 9/demo4_v3.csv
- Source Data/Source Data Suppl Fig 9/README.txt
- Source Data/Source Data Suppl Fig 9/Source Data.xlsx
- Source Data/Source Data Suppl Fig 9/TestFigureFrontiers_betamax.py
