# Supplementary material for: On maternity and the stronger immune response in women
Source: Nat Commun. 2022 Aug 18;13:4858. doi: 10.1038/s41467-022-32569-6 (PMC9386672; doi:10.1038/s41467-022-32569-6)
Supplement: Supplementary file 3 — Source Data [file 41467_2022_32569_MOESM3_ESM.zip › Source Data/Source Data Fig 3/baseline1_revised.csv]

bmax	mu	betaC1	betaC2	base_c	diff_c	prVert	alphaf	alpham	gammaf	gammam	p_ESS?	h_ESS?	NormGrad	Iter	Sfbar	Smbar	Ifbar	Imbar
2.000	0.100	1.100	4.000	0.010000	-0.007500	0.000000	2.842288	2.195058	1.049676	0.234557	True	True	9.95754e-08	11776	4.809421	4.778502	0.043748	0.062167
2.000	0.100	1.100	4.000	0.010000	-0.007400	0.000000	2.831230	2.198934	1.034548	0.239370	True	True	9.98304e-08	12309	4.805596	4.774827	0.044752	0.063095
2.000	0.100	1.100	4.000	0.010000	-0.007300	0.000000	2.820542	2.202730	1.019981	0.244082	True	True	9.9483e-08	11693	4.801908	4.771314	0.045726	0.063977
2.000	0.100	1.100	4.000	0.010000	-0.007200	0.000000	2.810197	2.206451	1.005936	0.248702	True	True	9.99706e-08	12344	4.798325	4.767928	0.046678	0.064824
2.000	0.100	1.100	4.000	0.010000	-0.007100	0.000000	2.800176	2.210103	0.992380	0.253233	True	True	9.98034e-08	11404	4.794851	4.764669	0.047605	0.065634
2.000	0.100	1.100	4.000	0.010000	-0.007000	0.000000	2.790459	2.213691	0.979281	0.257684	True	True	9.99573e-08	11977	4.791482	4.761532	0.048509	0.066410
2.000	0.100	1.100	4.000	0.010000	-0.006900	0.000000	2.781028	2.217220	0.966611	0.262060	True	True	9.98799e-08	11032	4.788203	4.758502	0.049393	0.067156
2.000	0.100	1.100	4.000	0.010000	-0.006800	0.000000	2.772037	2.220630	0.954510	0.266300	True	True	9.99965e-08	9269	4.785071	4.755632	0.050241	0.067858
2.000	0.100	1.100	4.000	0.010000	-0.006700	0.000000	2.762960	2.224117	0.942455	0.270605	True	True	9.99234e-08	11059	4.781941	4.752784	0.051095	0.068553
2.000	0.100	1.100	4.000	0.010000	-0.006600	0.000000	2.754294	2.227491	0.930925	0.274784	True	True	9.9771e-08	9725	4.778949	4.750085	0.051915	0.069207
2.000	0.100	1.100	4.000	0.010000	-0.006500	0.000000	2.745855	2.230822	0.919731	0.278905	True	True	9.99141e-08	10016	4.776033	4.747473	0.052718	0.069836
2.000	0.100	1.100	4.000	0.010000	-0.006400	0.000000	2.737634	2.234111	0.908857	0.282973	True	True	9.99236e-08	9425	4.773197	4.744953	0.053502	0.070440
2.000	0.100	1.100	4.000	0.010000	-0.006300	0.000000	2.729617	2.237362	0.898284	0.286991	True	True	9.99563e-08	10457	4.770439	4.742520	0.054269	0.071019
2.000	0.100	1.100	4.000	0.010000	-0.006200	0.000000	2.721797	2.240576	0.887998	0.290963	True	True	9.99514e-08	9892	4.767748	4.740164	0.055020	0.071578
2.000	0.100	1.100	4.000	0.010000	-0.006100	0.000000	2.714162	2.243757	0.877984	0.294890	True	True	9.99655e-08	9292	4.765135	4.737896	0.055753	0.072112
2.000	0.100	1.100	4.000	0.010000	-0.006000	0.000000	2.706705	2.246907	0.868227	0.298777	True	True	9.97392e-08	9380	4.762598	4.735713	0.056469	0.072622
2.000	0.100	1.100	4.000	0.010000	-0.005900	0.000000	2.699416	2.250029	0.858717	0.302626	True	True	9.99461e-08	9472	4.760115	4.733590	0.057172	0.073116
2.000	0.100	1.100	4.000	0.010000	-0.005800	0.000000	2.692289	2.253123	0.849440	0.306438	True	True	9.99067e-08	8552	4.757709	4.731553	0.057857	0.073586
2.000	0.100	1.100	4.000	0.010000	-0.005700	0.000000	2.685317	2.256192	0.840386	0.310218	True	True	9.99408e-08	9224	4.755359	4.729579	0.058529	0.074039
2.000	0.100	1.100	4.000	0.010000	-0.005600	0.000000	2.678493	2.259237	0.831545	0.313967	True	True	9.99093e-08	8964	4.753064	4.727664	0.059188	0.074475
2.000	0.100	1.100	4.000	0.010000	-0.005500	0.000000	2.671810	2.262262	0.822907	0.317686	True	True	9.99946e-08	8143	4.750841	4.725829	0.059831	0.074890
2.000	0.100	1.100	4.000	0.010000	-0.005400	0.000000	2.665400	2.265204	0.814587	0.321320	True	True	9.97686e-08	7068	4.748695	4.724071	0.060451	0.075284
2.000	0.100	1.100	4.000	0.010000	-0.005300	0.000000	2.658845	2.268252	0.806205	0.325047	True	True	9.99663e-08	8733	4.746550	4.722330	0.061078	0.075672
2.000	0.100	1.100	4.000	0.010000	-0.005200	0.000000	2.652553	2.271221	0.798124	0.328691	True	True	9.99988e-08	8949	4.744480	4.720662	0.061684	0.076041
2.000	0.100	1.100	4.000	0.010000	-0.005100	0.000000	2.646380	2.274174	0.790215	0.332314	True	True	9.96996e-08	9014	4.742475	4.719066	0.062275	0.076390
2.000	0.100	1.100	4.000	0.010000	-0.005000	0.000000	2.640323	2.277113	0.782468	0.335917	True	True	9.99957e-08	5591	4.740509	4.717512	0.062856	0.076728
2.000	0.100	1.100	4.000	0.010000	-0.004900	0.000000	2.634377	2.280039	0.774878	0.339502	True	True	9.99569e-08	8413	4.738605	4.716024	0.063422	0.077047
2.000	0.100	1.100	4.000	0.010000	-0.004800	0.000000	2.628538	2.282953	0.767439	0.343070	True	True	9.99778e-08	8404	4.736743	4.714583	0.063978	0.077354
2.000	0.100	1.100	4.000	0.010000	-0.004700	0.000000	2.622801	2.285856	0.760145	0.346622	True	True	9.97555e-08	8642	4.734929	4.713192	0.064523	0.077647
2.000	0.100	1.100	4.000	0.010000	-0.004600	0.000000	2.617164	2.288749	0.752989	0.350161	True	True	9.98733e-08	8593	4.733161	4.711851	0.065056	0.077926
2.000	0.100	1.100	4.000	0.010000	-0.004500	0.000000	2.611622	2.291634	0.745967	0.353687	True	True	9.99623e-08	8045	4.731438	4.710559	0.065579	0.078193
2.000	0.100	1.100	4.000	0.010000	-0.004400	0.000000	2.606172	2.294512	0.739074	0.357202	True	True	9.9913e-08	7766	4.729754	4.709307	0.066091	0.078448
2.000	0.100	1.100	4.000	0.010000	-0.004300	0.000000	2.600812	2.297382	0.732305	0.360706	True	True	9.99264e-08	8069	4.728118	4.708108	0.066593	0.078689
2.000	0.100	1.100	4.000	0.010000	-0.004200	0.000000	2.595657	2.300184	0.725758	0.364144	True	True	9.99866e-08	6843	4.726552	4.706974	0.067074	0.078913
2.000	0.100	1.100	4.000	0.010000	-0.004100	0.000000	2.590345	2.303108	0.719120	0.367690	True	True	9.9951e-08	8082	4.724973	4.705843	0.067564	0.079134
2.000	0.100	1.100	4.000	0.010000	-0.004000	0.000000	2.585233	2.305964	0.712696	0.371172	True	True	9.98254e-08	8107	4.723468	4.704782	0.068033	0.079338
2.000	0.100	1.100	4.000	0.010000	-0.003900	0.000000	2.580199	2.308817	0.706379	0.374647	True	True	9.99435e-08	7286	4.721997	4.703756	0.068494	0.079532
2.000	0.100	1.100	4.000	0.010000	-0.003800	0.000000	2.575240	2.311668	0.700166	0.378119	True	True	9.9945e-08	7329	4.720559	4.702766	0.068946	0.079715
2.000	0.100	1.100	4.000	0.010000	-0.003700	0.000000	2.570468	2.314453	0.694148	0.381529	True	True	9.98709e-08	7089	4.719184	4.701834	0.069380	0.079885
2.000	0.100	1.100	4.000	0.010000	-0.003600	0.000000	2.565537	2.317367	0.688035	0.385053	True	True	9.97823e-08	7973	4.717815	4.700924	0.069818	0.080047
2.000	0.100	1.100	4.000	0.010000	-0.003500	0.000000	2.560789	2.320216	0.682110	0.388517	True	True	9.99213e-08	6107	4.716496	4.700058	0.070241	0.080197
2.000	0.100	1.100	4.000	0.010000	-0.003400	0.000000	2.556107	2.323066	0.676276	0.391981	True	True	9.97063e-08	7467	4.715208	4.699225	0.070656	0.080339
2.000	0.100	1.100	4.000	0.010000	-0.003300	0.000000	2.551489	2.325918	0.670529	0.395445	True	True	9.99118e-08	7629	4.713967	4.698441	0.071060	0.080467
2.000	0.100	1.100	4.000	0.010000	-0.003200	0.000000	2.547042	2.328705	0.664957	0.398852	True	True	9.98256e-08	6854	4.712767	4.697691	0.071450	0.080588
2.000	0.100	1.100	4.000	0.010000	-0.003100	0.000000	2.542436	2.331628	0.659285	0.402378	True	True	9.99672e-08	6958	4.711573	4.696964	0.071844	0.080699
2.000	0.100	1.100	4.000	0.010000	-0.003000	0.000000	2.538105	2.334422	0.653871	0.405791	True	True	9.97505e-08	7435	4.710452	4.696297	0.072215	0.080798
2.000	0.100	1.100	4.000	0.010000	-0.002900	0.000000	2.533616	2.337354	0.648356	0.409325	True	True	9.99654e-08	7456	4.709328	4.695642	0.072592	0.080890
2.000	0.100	1.100	4.000	0.010000	-0.002800	0.000000	2.529290	2.340224	0.643004	0.412805	True	True	9.99837e-08	6390	4.708253	4.695030	0.072953	0.080972
2.000	0.100	1.100	4.000	0.010000	-0.002700	0.000000	2.525120	2.343031	0.637808	0.416232	True	True	9.99859e-08	7776	4.707225	4.694459	0.073300	0.081045
2.000	0.100	1.100	4.000	0.010000	-0.002600	0.000000	2.520794	2.345981	0.632511	0.419784	True	True	9.99991e-08	7105	4.706200	4.693907	0.073652	0.081109
2.000	0.100	1.100	4.000	0.010000	-0.002500	0.000000	2.516622	2.348870	0.627367	0.423284	True	True	9.9956e-08	6790	4.705217	4.693389	0.073990	0.081166
2.000	0.100	1.100	4.000	0.010000	-0.002400	0.000000	2.512499	2.351767	0.622288	0.426793	True	True	9.9962e-08	7100	4.704277	4.692916	0.074317	0.081211
2.000	0.100	1.100	4.000	0.010000	-0.002300	0.000000	2.508424	2.354672	0.617272	0.430311	True	True	9.99878e-08	7367	4.703362	4.692469	0.074638	0.081248
2.000	0.100	1.100	4.000	0.010000	-0.002200	0.000000	2.504394	2.357585	0.612318	0.433839	True	True	9.99425e-08	4593	4.702478	4.692054	0.074951	0.081278
2.000	0.100	1.100	4.000	0.010000	-0.002100	0.000000	2.500409	2.360508	0.607422	0.437378	True	True	9.99657e-08	6396	4.701625	4.691671	0.075256	0.081298
2.000	0.100	1.100	4.000	0.010000	-0.002000	0.000000	2.496467	2.363441	0.602585	0.440928	True	True	9.99387e-08	6841	4.700798	4.691313	0.075554	0.081312
2.000	0.100	1.100	4.000	0.010000	-0.001900	0.000000	2.492568	2.366385	0.597803	0.444491	True	True	9.98118e-08	6367	4.700011	4.690997	0.075842	0.081315
2.000	0.100	1.100	4.000	0.010000	-0.001800	0.000000	2.488805	2.369268	0.593153	0.448006	True	True	9.99932e-08	6454	4.699254	4.690704	0.076119	0.081313
2.000	0.100	1.100	4.000	0.010000	-0.001700	0.000000	2.484890	2.372307	0.588400	0.451657	True	True	9.9883e-08	5707	4.698510	4.690440	0.076399	0.081300
2.000	0.100	1.100	4.000	0.010000	-0.001600	0.000000	2.481110	2.375287	0.583775	0.455262	True	True	9.9978e-08	7414	4.697812	4.690214	0.076664	0.081278
2.000	0.100	1.100	4.000	0.010000	-0.001500	0.000000	2.477462	2.378206	0.579277	0.458821	True	True	9.99682e-08	6625	4.697148	4.690015	0.076918	0.081251
2.000	0.100	1.100	4.000	0.010000	-0.001400	0.000000	2.473662	2.381287	0.574674	0.462521	True	True	9.99449e-08	6202	4.696493	4.689841	0.077174	0.081214
2.000	0.100	1.100	4.000	0.010000	-0.001300	0.000000	2.469992	2.384308	0.570193	0.466176	True	True	9.99413e-08	6551	4.695877	4.689698	0.077418	0.081171
2.000	0.100	1.100	4.000	0.010000	-0.001200	0.000000	2.466448	2.387268	0.565832	0.469786	True	True	9.99449e-08	6459	4.695297	4.689586	0.077650	0.081121
2.000	0.100	1.100	4.000	0.010000	-0.001100	0.000000	2.462845	2.390319	0.561440	0.473478	True	True	9.99718e-08	6119	4.694738	4.689501	0.077879	0.081062
2.000	0.100	1.100	4.000	0.010000	-0.001000	0.000000	2.459185	2.393463	0.557017	0.477253	True	True	9.99113e-08	6999	4.694199	4.689444	0.078105	0.080993
2.000	0.100	1.100	4.000	0.010000	-0.000900	0.000000	2.455647	2.396548	0.552710	0.480986	True	True	9.9959e-08	5005	4.693691	4.689411	0.078320	0.080920
2.000	0.100	1.100	4.000	0.010000	-0.000800	0.000000	2.452229	2.399572	0.548513	0.484676	True	True	9.99505e-08	6559	4.693229	4.689417	0.078522	0.080839
2.000	0.100	1.100	4.000	0.010000	-0.000700	0.000000	2.448752	2.402692	0.544283	0.488453	True	True	9.99349e-08	4954	4.692777	4.689440	0.078722	0.080751
2.000	0.100	1.100	4.000	0.010000	-0.000600	0.000000	2.445303	2.405831	0.540091	0.492253	True	True	9.9875e-08	6943	4.692358	4.689497	0.078915	0.080654
2.000	0.100	1.100	4.000	0.010000	-0.000500	0.000000	2.441883	2.408989	0.535935	0.496077	True	True	9.98812e-08	6776	4.691967	4.689582	0.079100	0.080550
2.000	0.100	1.100	4.000	0.010000	-0.000400	0.000000	2.438405	2.412248	0.531745	0.499993	True	True	9.98795e-08	5529	4.691604	4.689703	0.079280	0.080435
2.000	0.100	1.100	4.000	0.010000	-0.000300	0.000000	2.435040	2.415448	0.527660	0.503869	True	True	9.98314e-08	6347	4.691269	4.689844	0.079450	0.080315
2.000	0.100	1.100	4.000	0.010000	-0.000200	0.000000	2.431785	2.418588	0.523675	0.507706	True	True	9.98433e-08	7062	4.690966	4.690010	0.079610	0.080192
2.000	0.100	1.100	4.000	0.010000	-0.000100	0.000000	2.428387	2.421913	0.519586	0.511703	True	True	9.97856e-08	5527	4.690682	4.690210	0.079769	0.080055
2.000	0.100	1.100	4.000	0.010000	0.000000	0.000000	2.425097	2.425180	0.515596	0.515664	True	True	9.99045e-08	6144	4.690430	4.690434	0.079917	0.079914
2.000	0.100	1.100	4.000	0.010000	0.000100	0.000000	2.421831	2.428470	0.511636	0.519654	True	True	9.98899e-08	6981	4.690201	4.690681	0.080059	0.079767
2.000	0.100	1.100	4.000	0.010000	0.000200	0.000000	2.418670	2.431701	0.507772	0.523607	True	True	9.99762e-08	6169	4.690008	4.690956	0.080190	0.079614
2.000	0.100	1.100	4.000	0.010000	0.000300	0.000000	2.415367	2.435125	0.503803	0.527729	True	True	9.99502e-08	5643	4.689841	4.691274	0.080318	0.079447
2.000	0.100	1.100	4.000	0.010000	0.000400	0.000000	2.412168	2.438491	0.499927	0.531815	True	True	9.99154e-08	5735	4.689701	4.691609	0.080437	0.079276
2.000	0.100	1.100	4.000	0.010000	0.000500	0.000000	2.409069	2.441797	0.496143	0.535866	True	True	9.97238e-08	6869	4.689589	4.691966	0.080546	0.079102
2.000	0.100	1.100	4.000	0.010000	0.000600	0.000000	2.405910	2.445216	0.492318	0.540021	True	True	9.98964e-08	6335	4.689504	4.692357	0.080651	0.078917
2.000	0.100	1.100	4.000	0.010000	0.000700	0.000000	2.402692	2.448752	0.488453	0.544283	True	True	9.97917e-08	5946	4.689440	4.692777	0.080751	0.078722
2.000	0.100	1.100	4.000	0.010000	0.000800	0.000000	2.399650	2.452141	0.484740	0.548442	True	True	9.98973e-08	6562	4.689412	4.693217	0.080838	0.078527
2.000	0.100	1.100	4.000	0.010000	0.000900	0.000000	2.396548	2.455647	0.480986	0.552710	True	True	9.98955e-08	6884	4.689411	4.693691	0.080920	0.078320
2.000	0.100	1.100	4.000	0.010000	0.001000	0.000000	2.393386	2.459275	0.477190	0.557090	True	True	9.98836e-08	6543	4.689439	4.694201	0.080996	0.078102
2.000	0.100	1.100	4.000	0.010000	0.001100	0.000000	2.390319	2.462845	0.473478	0.561440	True	True	9.99161e-08	5856	4.689501	4.694738	0.081062	0.077879
2.000	0.100	1.100	4.000	0.010000	0.001200	0.000000	2.387268	2.466448	0.469786	0.565832	True	True	9.98861e-08	7153	4.689586	4.695297	0.081121	0.077650
2.000	0.100	1.100	4.000	0.010000	0.001300	0.000000	2.384308	2.469992	0.466176	0.570193	True	True	9.98498e-08	6432	4.689698	4.695877	0.081171	0.077418
2.000	0.100	1.100	4.000	0.010000	0.001400	0.000000	2.381212	2.473755	0.462459	0.574749	True	True	9.99811e-08	5886	4.689843	4.696502	0.081216	0.077169
2.000	0.100	1.100	4.000	0.010000	0.001500	0.000000	2.378280	2.477368	0.458883	0.579201	True	True	9.99581e-08	6620	4.690007	4.697133	0.081252	0.076924
2.000	0.100	1.100	4.000	0.010000	0.001600	0.000000	2.375287	2.481110	0.455262	0.583775	True	True	9.99758e-08	6287	4.690214	4.697812	0.081278	0.076664
2.000	0.100	1.100	4.000	0.010000	0.001700	0.000000	2.372234	2.484986	0.451596	0.588477	True	True	9.99525e-08	6921	4.690448	4.698526	0.081299	0.076392
2.000	0.100	1.100	4.000	0.010000	0.001800	0.000000	2.369268	2.488805	0.448006	0.593153	True	True	9.99969e-08	6576	4.690709	4.699259	0.081311	0.076118
2.000	0.100	1.100	4.000	0.010000	0.001900	0.000000	2.366390	2.492572	0.444492	0.597802	True	True	9.99887e-08	3441	4.690997	4.700011	0.081315	0.075842
2.000	0.100	1.100	4.000	0.010000	0.002000	0.000000	2.363441	2.496467	0.440928	0.602585	True	True	9.98366e-08	7345	4.691318	4.700803	0.081311	0.075553
2.000	0.100	1.100	4.000	0.010000	0.002100	0.000000	2.360508	2.500409	0.437378	0.607422	True	True	9.99734e-08	7219	4.691671	4.701625	0.081298	0.075256
2.000	0.100	1.100	4.000	0.010000	0.002200	0.000000	2.357515	2.504494	0.433779	0.612399	True	True	9.98916e-08	6789	4.692060	4.702491	0.081278	0.074945
2.000	0.100	1.100	4.000	0.010000	0.002300	0.000000	2.354601	2.508524	0.430251	0.617354	True	True	9.99739e-08	7057	4.692475	4.703375	0.081248	0.074632
2.000	0.100	1.100	4.000	0.010000	0.002400	0.000000	2.351697	2.512601	0.426733	0.622371	True	True	9.99469e-08	7143	4.692922	4.704290	0.081211	0.074311
2.000	0.100	1.100	4.000	0.010000	0.002500	0.000000	2.348801	2.516725	0.423225	0.627451	True	True	9.99678e-08	7230	4.693396	4.705231	0.081165	0.073983
2.000	0.100	1.100	4.000	0.010000	0.002600	0.000000	2.345981	2.520794	0.419784	0.632511	True	True	9.99468e-08	7608	4.693907	4.706201	0.081109	0.073652
2.000	0.100	1.100	4.000	0.010000	0.002700	0.000000	2.343099	2.525016	0.416291	0.637723	True	True	9.99044e-08	7543	4.694446	4.707205	0.081047	0.073308
2.000	0.100	1.100	4.000	0.010000	0.002800	0.000000	2.340224	2.529290	0.412805	0.643004	True	True	9.9899e-08	7724	4.695030	4.708253	0.080972	0.072953
2.000	0.100	1.100	4.000	0.010000	0.002900	0.000000	2.337286	2.533723	0.409266	0.648443	True	True	9.99732e-08	6178	4.695650	4.709343	0.080889	0.072585
2.000	0.100	1.100	4.000	0.010000	0.003000	0.000000	2.334422	2.538105	0.405791	0.653871	True	True	9.98688e-08	6695	4.696297	4.710452	0.080798	0.072215
2.000	0.100	1.100	4.000	0.010000	0.003100	0.000000	2.331628	2.542436	0.402378	0.659285	True	True	9.97917e-08	7640	4.696970	4.711579	0.080698	0.071843
2.000	0.100	1.100	4.000	0.010000	0.003200	0.000000	2.328772	2.546932	0.398910	0.664866	True	True	9.98731e-08	7077	4.697687	4.712756	0.080588	0.071456
2.000	0.100	1.100	4.000	0.010000	0.003300	0.000000	2.325852	2.551599	0.395386	0.670621	True	True	9.99518e-08	7299	4.698451	4.713984	0.080466	0.071053
2.000	0.100	1.100	4.000	0.010000	0.003400	0.000000	2.323066	2.556107	0.391981	0.676276	True	True	9.97726e-08	6911	4.699231	4.715214	0.080337	0.070655
2.000	0.100	1.100	4.000	0.010000	0.003500	0.000000	2.320216	2.560789	0.388517	0.682111	True	True	9.98874e-08	5438	4.700058	4.716496	0.080197	0.070241
2.000	0.100	1.100	4.000	0.010000	0.003600	0.000000	2.317367	2.565537	0.385053	0.688035	True	True	9.99225e-08	6131	4.700924	4.717815	0.080047	0.069818
2.000	0.100	1.100	4.000	0.010000	0.003700	0.000000	2.314518	2.570354	0.381587	0.694052	True	True	9.98428e-08	8001	4.701828	4.719171	0.079886	0.069386
2.000	0.100	1.100	4.000	0.010000	0.003800	0.000000	2.311604	2.575356	0.378061	0.700263	True	True	9.99037e-08	7109	4.702778	4.720578	0.079713	0.068938
2.000	0.100	1.100	4.000	0.010000	0.003900	0.000000	2.308817	2.580199	0.374648	0.706379	True	True	9.99535e-08	7293	4.703756	4.721997	0.079531	0.068494
2.000	0.100	1.100	4.000	0.010000	0.004000	0.000000	2.305900	2.585351	0.371114	0.712796	True	True	9.99769e-08	7168	4.704795	4.723489	0.079335	0.068025
2.000	0.100	1.100	4.000	0.010000	0.004100	0.000000	2.303044	2.590464	0.367632	0.719221	True	True	9.96712e-08	6676	4.705857	4.724994	0.079131	0.067556
2.000	0.100	1.100	4.000	0.010000	0.004200	0.000000	2.300247	2.595537	0.364202	0.725655	True	True	9.99011e-08	7467	4.706960	4.726531	0.078916	0.067082
2.000	0.100	1.100	4.000	0.010000	0.004300	0.000000	2.297382	2.600811	0.360706	0.732305	True	True	9.99988e-08	8433	4.708108	4.728118	0.078689	0.066593
2.000	0.100	1.100	4.000	0.010000	0.004400	0.000000	2.294512	2.606172	0.357202	0.739074	True	True	9.98874e-08	7249	4.709313	4.729759	0.078446	0.066090
2.000	0.100	1.100	4.000	0.010000	0.004500	0.000000	2.291571	2.611746	0.353629	0.746074	True	True	9.96611e-08	7337	4.710569	4.731455	0.078191	0.065571
2.000	0.100	1.100	4.000	0.010000	0.004600	0.000000	2.288687	2.617290	0.350103	0.753098	True	True	9.99695e-08	7382	4.711862	4.733178	0.077924	0.065049
2.000	0.100	1.100	4.000	0.010000	0.004700	0.000000	2.285856	2.622801	0.346622	0.760145	True	True	9.99869e-08	8234	4.713192	4.734929	0.077647	0.064523
2.000	0.100	1.100	4.000	0.010000	0.004800	0.000000	2.282953	2.628538	0.343070	0.767439	True	True	9.99585e-08	7420	4.714576	4.736737	0.077356	0.063979
2.000	0.100	1.100	4.000	0.010000	0.004900	0.000000	2.280039	2.634377	0.339502	0.774879	True	True	9.98341e-08	7863	4.716018	4.738599	0.077049	0.063423
2.000	0.100	1.100	4.000	0.010000	0.005000	0.000000	2.277113	2.640323	0.335917	0.782468	True	True	9.98689e-08	6754	4.717518	4.740515	0.076726	0.062854
2.000	0.100	1.100	4.000	0.010000	0.005100	0.000000	2.274174	2.646380	0.332314	0.790215	True	True	9.99747e-08	7454	4.719059	4.742469	0.076392	0.062276
2.000	0.100	1.100	4.000	0.010000	0.005200	0.000000	2.271221	2.652553	0.328691	0.798125	True	True	9.96336e-08	8615	4.720670	4.744487	0.076039	0.061683
2.000	0.100	1.100	4.000	0.010000	0.005300	0.000000	2.268252	2.658845	0.325047	0.806205	True	True	9.99472e-08	7605	4.722330	4.746550	0.075672	0.061078
2.000	0.100	1.100	4.000	0.010000	0.005400	0.000000	2.265266	2.665262	0.321379	0.814463	True	True	9.99155e-08	9244	4.724049	4.748668	0.075290	0.060461
2.000	0.100	1.100	4.000	0.010000	0.005500	0.000000	2.262262	2.671810	0.317686	0.822907	True	True	9.99018e-08	8493	4.725829	4.750840	0.074890	0.059831
2.000	0.100	1.100	4.000	0.010000	0.005600	0.000000	2.259238	2.678493	0.313967	0.831545	True	True	9.99518e-08	9173	4.727664	4.753064	0.074475	0.059188
2.000	0.100	1.100	4.000	0.010000	0.005700	0.000000	2.256192	2.685317	0.310218	0.840386	True	True	9.98915e-08	6256	4.729579	4.755360	0.074039	0.058529
2.000	0.100	1.100	4.000	0.010000	0.005800	0.000000	2.253123	2.692290	0.306439	0.849440	True	True	9.97029e-08	9468	4.731546	4.757703	0.073588	0.057858
2.000	0.100	1.100	4.000	0.010000	0.005900	0.000000	2.250028	2.699416	0.302626	0.858717	True	True	9.99186e-08	8859	4.733597	4.760121	0.073114	0.057170
2.000	0.100	1.100	4.000	0.010000	0.006000	0.000000	2.246907	2.706704	0.298777	0.868227	True	True	9.9945e-08	7856	4.735713	4.762598	0.072622	0.056469
2.000	0.100	1.100	4.000	0.010000	0.006100	0.000000	2.243757	2.714162	0.294890	0.877984	True	True	9.99272e-08	9851	4.737896	4.765135	0.072112	0.055753
2.000	0.100	1.100	4.000	0.010000	0.006200	0.000000	2.240576	2.721797	0.290963	0.887998	True	True	9.97915e-08	9688	4.740172	4.767754	0.071576	0.055018
2.000	0.100	1.100	4.000	0.010000	0.006300	0.000000	2.237362	2.729617	0.286991	0.898284	True	True	9.99984e-08	9750	4.742521	4.770439	0.071019	0.054269
2.000	0.100	1.100	4.000	0.010000	0.006400	0.000000	2.234111	2.737634	0.282973	0.908857	True	True	9.99869e-08	10847	4.744953	4.773197	0.070440	0.053502
2.000	0.100	1.100	4.000	0.010000	0.006500	0.000000	2.230822	2.745855	0.278905	0.919731	True	True	9.99177e-08	10526	4.747466	4.776026	0.069838	0.052719
2.000	0.100	1.100	4.000	0.010000	0.006600	0.000000	2.227492	2.754293	0.274784	0.930925	True	True	9.99257e-08	11367	4.750085	4.778949	0.069207	0.051915
2.000	0.100	1.100	4.000	0.010000	0.006700	0.000000	2.224117	2.762960	0.270605	0.942455	True	True	9.99751e-08	9975	4.752792	4.781948	0.068551	0.051094
2.000	0.100	1.100	4.000	0.010000	0.006800	0.000000	2.220694	2.771867	0.266365	0.954344	True	True	9.98744e-08	10702	4.755590	4.785026	0.067869	0.050255
2.000	0.100	1.100	4.000	0.010000	0.006900	0.000000	2.217220	2.781028	0.262060	0.966611	True	True	9.99236e-08	11109	4.758510	4.788210	0.067154	0.049392
2.000	0.100	1.100	4.000	0.010000	0.007000	0.000000	2.213691	2.790459	0.257684	0.979281	True	True	9.97851e-08	11397	4.761523	4.791474	0.066413	0.048511
2.000	0.100	1.100	4.000	0.010000	0.007100	0.000000	2.210103	2.800176	0.253233	0.992380	True	True	9.99292e-08	10503	4.764660	4.794844	0.065637	0.047607
2.000	0.100	1.100	4.000	0.010000	0.007200	0.000000	2.206451	2.810197	0.248701	1.005936	True	True	9.98935e-08	12014	4.767918	4.798317	0.064826	0.046679
2.000	0.100	1.100	4.000	0.010000	0.007300	0.000000	2.202730	2.820542	0.244083	1.019981	True	True	9.97746e-08	12077	4.771314	4.801908	0.063977	0.045726
2.000	0.100	1.100	4.000	0.010000	0.007400	0.000000	2.198934	2.831230	0.239370	1.034548	True	True	9.97939e-08	12405	4.774827	4.805596	0.063095	0.044752
2.000	0.100	1.100	4.000	0.010000	0.007500	0.000000	2.195058	2.842288	0.234557	1.049676	True	True	9.98899e-08	11646	4.778502	4.809421	0.062167	0.043748
2.000	0.100	1.100	4.000	0.025000	-0.018750	0.000000	2.673904	2.119356	0.842051	0.177490	True	True	9.98641e-08	4847	4.649442	4.600280	0.083959	0.114312
2.000	0.100	1.100	4.000	0.025000	-0.018500	0.000000	2.662349	2.121634	0.827438	0.180708	True	True	9.99713e-08	6404	4.643674	4.595000	0.085606	0.115693
2.000	0.100	1.100	4.000	0.025000	-0.018250	0.000000	2.651231	2.123875	0.813438	0.183856	True	True	9.99045e-08	6111	4.638114	4.589949	0.087203	0.117009
2.000	0.100	1.100	4.000	0.025000	-0.018000	0.000000	2.640519	2.126082	0.800007	0.186940	True	True	9.98965e-08	5731	4.632752	4.585117	0.088753	0.118262
2.000	0.100	1.100	4.000	0.025000	-0.017750	0.000000	2.630189	2.128259	0.787105	0.189966	True	True	9.98359e-08	4142	4.627578	4.580491	0.090257	0.119457
2.000	0.100	1.100	4.000	0.025000	-0.017500	0.000000	2.620214	2.130409	0.774695	0.192937	True	True	9.98506e-08	5074	4.622581	4.576057	0.091717	0.120598
2.000	0.100	1.100	4.000	0.025000	-0.017250	0.000000	2.610574	2.132534	0.762745	0.195859	True	True	9.98944e-08	4777	4.617752	4.571807	0.093137	0.121687
2.000	0.100	1.100	4.000	0.025000	-0.017000	0.000000	2.601345	2.134618	0.751282	0.198719	True	True	9.99241e-08	4811	4.613104	4.567747	0.094509	0.122721
2.000	0.100	1.100	4.000	0.025000	-0.016750	0.000000	2.592218	2.136718	0.740111	0.201567	True	True	9.98768e-08	4752	4.608566	4.563812	0.095860	0.123721
2.000	0.100	1.100	4.000	0.025000	-0.016500	0.000000	2.583467	2.138782	0.729375	0.204360	True	True	9.99605e-08	5854	4.604193	4.560051	0.097167	0.124671
2.000	0.100	1.100	4.000	0.025000	-0.016250	0.000000	2.574980	2.140828	0.718996	0.207117	True	True	9.98604e-08	5387	4.599958	4.556436	0.098439	0.125580
2.000	0.100	1.100	4.000	0.025000	-0.016000	0.000000	2.566741	2.142860	0.708953	0.209840	True	True	9.99825e-08	5409	4.595852	4.552957	0.099679	0.126451
2.000	0.100	1.100	4.000	0.025000	-0.015750	0.000000	2.558740	2.144879	0.699228	0.212532	True	True	9.97725e-08	4723	4.591877	4.549618	0.100886	0.127282
2.000	0.100	1.100	4.000	0.025000	-0.015500	0.000000	2.550962	2.146886	0.689803	0.215195	True	True	9.98046e-08	5437	4.588020	4.546402	0.102063	0.128079
2.000	0.100	1.100	4.000	0.025000	-0.015250	0.000000	2.543484	2.148864	0.680706	0.217817	True	True	9.96608e-08	3767	4.584295	4.543321	0.103203	0.128837
2.000	0.100	1.100	4.000	0.025000	-0.015000	0.000000	2.536036	2.150869	0.671789	0.220443	True	True	9.99021e-08	3826	4.580648	4.540327	0.104330	0.129571
2.000	0.100	1.100	4.000	0.025000	-0.014750	0.000000	2.528952	2.152829	0.663215	0.223018	True	True	9.99943e-08	3331	4.577140	4.537473	0.105414	0.130266
2.000	0.100	1.100	4.000	0.025000	-0.014500	0.000000	2.521881	2.154820	0.654795	0.225601	True	True	9.95989e-08	4666	4.573699	4.534693	0.106487	0.130939
2.000	0.100	1.100	4.000	0.025000	-0.014250	0.000000	2.515153	2.156768	0.646691	0.228138	True	True	9.9881e-08	3460	4.570392	4.532047	0.107520	0.131575
2.000	0.100	1.100	4.000	0.025000	-0.014000	0.000000	2.508428	2.158747	0.638723	0.230683	True	True	9.97978e-08	4814	4.567147	4.529471	0.108542	0.132191
2.000	0.100	1.100	4.000	0.025000	-0.013750	0.000000	2.501945	2.160705	0.631006	0.233200	True	True	9.99376e-08	4516	4.564010	4.527001	0.109533	0.132777
2.000	0.100	1.100	4.000	0.025000	-0.013500	0.000000	2.495695	2.162641	0.623525	0.235690	True	True	9.95091e-08	3729	4.560974	4.524634	0.110495	0.133335
2.000	0.100	1.100	4.000	0.025000	-0.013250	0.000000	2.489434	2.164611	0.616161	0.238191	True	True	9.99363e-08	3689	4.557996	4.522331	0.111447	0.133874
2.000	0.100	1.100	4.000	0.025000	-0.013000	0.000000	2.483468	2.166544	0.609048	0.240657	True	True	9.99189e-08	4285	4.555127	4.520134	0.112365	0.134384
2.000	0.100	1.100	4.000	0.025000	-0.012750	0.000000	2.477485	2.168512	0.602042	0.243136	True	True	9.97647e-08	4393	4.552312	4.517996	0.113274	0.134876
2.000	0.100	1.100	4.000	0.025000	-0.012500	0.000000	2.471782	2.170444	0.595267	0.245582	True	True	9.98334e-08	4188	4.549600	4.515958	0.114149	0.135341
2.000	0.100	1.100	4.000	0.025000	-0.012250	0.000000	2.466055	2.172414	0.588588	0.248043	True	True	9.97147e-08	4088	4.546939	4.513977	0.115017	0.135789
2.000	0.100	1.100	4.000	0.025000	-0.012000	0.000000	2.460521	2.174366	0.582093	0.250486	True	True	9.99241e-08	4372	4.544361	4.512078	0.115860	0.136214
2.000	0.100	1.100	4.000	0.025000	-0.011750	0.000000	2.455172	2.176302	0.575771	0.252910	True	True	9.98004e-08	3715	4.541871	4.510265	0.116676	0.136615
2.000	0.100	1.100	4.000	0.025000	-0.011500	0.000000	2.449792	2.178278	0.569533	0.255353	True	True	9.97609e-08	4376	4.539424	4.508500	0.117486	0.137003
2.000	0.100	1.100	4.000	0.025000	-0.011250	0.000000	2.444591	2.180239	0.563459	0.257780	True	True	9.99614e-08	3665	4.537055	4.506810	0.118273	0.137369
2.000	0.100	1.100	4.000	0.025000	-0.011000	0.000000	2.439556	2.182176	0.557562	0.260186	True	True	9.98708e-08	2477	4.534769	4.505199	0.119034	0.137713
2.000	0.100	1.100	4.000	0.025000	-0.010750	0.000000	2.434493	2.184175	0.551695	0.262627	True	True	9.97932e-08	3501	4.532510	4.503625	0.119793	0.138046
2.000	0.100	1.100	4.000	0.025000	-0.010500	0.000000	2.429588	2.186150	0.545994	0.265049	True	True	9.98237e-08	4086	4.530330	4.502126	0.120528	0.138359
2.000	0.100	1.100	4.000	0.025000	-0.010250	0.000000	2.424844	2.188112	0.540434	0.267458	True	True	9.99304e-08	3847	4.528220	4.500693	0.121241	0.138653
2.000	0.100	1.100	4.000	0.025000	-0.010000	0.000000	2.420054	2.190119	0.534935	0.269891	True	True	9.98648e-08	3945	4.526151	4.499306	0.121949	0.138933
2.000	0.100	1.100	4.000	0.025000	-0.009750	0.000000	2.415484	2.192093	0.529592	0.272302	True	True	9.99187e-08	3332	4.524156	4.497989	0.122630	0.139194
2.000	0.100	1.100	4.000	0.025000	-0.009500	0.000000	2.410930	2.194094	0.524327	0.274727	True	True	9.98154e-08	3505	4.522209	4.496721	0.123301	0.139441
2.000	0.100	1.100	4.000	0.025000	-0.009250	0.000000	2.406457	2.196104	0.519162	0.277154	True	True	9.99534e-08	3511	4.520317	4.495508	0.123957	0.139672
2.000	0.100	1.100	4.000	0.025000	-0.009000	0.000000	2.401998	2.198143	0.514070	0.279596	True	True	9.97659e-08	3682	4.518471	4.494343	0.124602	0.139889
2.000	0.100	1.100	4.000	0.025000	-0.008750	0.000000	2.397679	2.200170	0.509094	0.282031	True	True	9.98128e-08	3636	4.516685	4.493235	0.125229	0.140091
2.000	0.100	1.100	4.000	0.025000	-0.008500	0.000000	2.393495	2.202185	0.504228	0.284461	True	True	9.97295e-08	3736	4.514957	4.492183	0.125836	0.140277
2.000	0.100	1.100	4.000	0.025000	-0.008250	0.000000	2.389257	2.204253	0.499407	0.286918	True	True	9.99344e-08	3414	4.513266	4.491172	0.126438	0.140450
2.000	0.100	1.100	4.000	0.025000	-0.008000	0.000000	2.385212	2.206287	0.494710	0.289360	True	True	9.99763e-08	3567	4.511638	4.490218	0.127018	0.140608
2.000	0.100	1.100	4.000	0.025000	-0.007750	0.000000	2.381119	2.208378	0.490062	0.291826	True	True	9.97242e-08	2450	4.510048	4.489306	0.127592	0.140753
2.000	0.100	1.100	4.000	0.025000	-0.007500	0.000000	2.377136	2.210456	0.485496	0.294298	True	True	9.97696e-08	3208	4.508507	4.488442	0.128150	0.140885
2.000	0.100	1.100	4.000	0.025000	-0.007250	0.000000	2.373282	2.212523	0.481033	0.296764	True	True	9.9795e-08	3274	4.507021	4.487629	0.128689	0.141004
2.000	0.100	1.100	4.000	0.025000	-0.007000	0.000000	2.369430	2.214627	0.476622	0.299250	True	True	9.98115e-08	3612	4.505575	4.486858	0.129221	0.141109
2.000	0.100	1.100	4.000	0.025000	-0.006750	0.000000	2.365578	2.216766	0.472265	0.301755	True	True	9.98329e-08	3953	4.504170	4.486128	0.129743	0.141202
2.000	0.100	1.100	4.000	0.025000	-0.006500	0.000000	2.361842	2.218895	0.467995	0.304261	True	True	9.97399e-08	3585	4.502814	4.485446	0.130248	0.141282
2.000	0.100	1.100	4.000	0.025000	-0.006250	0.000000	2.358219	2.221013	0.463809	0.306768	True	True	9.97344e-08	3529	4.501507	4.484811	0.130737	0.141350
2.000	0.100	1.100	4.000	0.025000	-0.006000	0.000000	2.354593	2.223170	0.459670	0.309297	True	True	9.99578e-08	3279	4.500238	4.484214	0.131218	0.141405
2.000	0.100	1.100	4.000	0.025000	-0.005750	0.000000	2.351019	2.225341	0.455593	0.311839	True	True	9.97407e-08	3263	4.499012	4.483660	0.131687	0.141449
2.000	0.100	1.100	4.000	0.025000	-0.005500	0.000000	2.347496	2.227528	0.451576	0.314395	True	True	9.99492e-08	3486	4.497829	4.483149	0.132143	0.141480
2.000	0.100	1.100	4.000	0.025000	-0.005250	0.000000	2.343968	2.229757	0.447601	0.316974	True	True	9.99723e-08	3461	4.496681	4.482674	0.132592	0.141500
2.000	0.100	1.100	4.000	0.025000	-0.005000	0.000000	2.340599	2.231947	0.443716	0.319547	True	True	9.98278e-08	3206	4.495583	4.482245	0.133022	0.141509
2.000	0.100	1.100	4.000	0.025000	-0.004750	0.000000	2.337168	2.234211	0.439854	0.322157	True	True	9.97509e-08	3396	4.494518	4.481852	0.133447	0.141505
2.000	0.100	1.100	4.000	0.025000	-0.004500	0.000000	2.333837	2.236463	0.436062	0.324771	True	True	9.95155e-08	3352	4.493497	4.481500	0.133857	0.141490
2.000	0.100	1.100	4.000	0.025000	-0.004250	0.000000	2.330603	2.238704	0.432337	0.327392	True	True	9.98292e-08	3319	4.492519	4.481190	0.134253	0.141465
2.000	0.100	1.100	4.000	0.025000	-0.004000	0.000000	2.327308	2.241022	0.428631	0.330052	True	True	9.97309e-08	2811	4.491574	4.480915	0.134644	0.141427
2.000	0.100	1.100	4.000	0.025000	-0.003750	0.000000	2.324106	2.243328	0.424990	0.332719	True	True	9.97475e-08	3490	4.490670	4.480680	0.135020	0.141379
2.000	0.100	1.100	4.000	0.025000	-0.003500	0.000000	2.320947	2.245654	0.421396	0.335404	True	True	9.98235e-08	3296	4.489806	4.480483	0.135386	0.141320
2.000	0.100	1.100	4.000	0.025000	-0.003250	0.000000	2.317879	2.247968	0.417864	0.338097	True	True	9.99606e-08	2682	4.488982	4.480325	0.135737	0.141251
2.000	0.100	1.100	4.000	0.025000	-0.003000	0.000000	2.314746	2.250361	0.414347	0.340833	True	True	9.99287e-08	2656	4.488190	4.480202	0.136083	0.141169
2.000	0.100	1.100	4.000	0.025000	-0.002750	0.000000	2.311705	2.252752	0.410886	0.343580	True	True	9.98742e-08	3464	4.487438	4.480117	0.136416	0.141078
2.000	0.100	1.100	4.000	0.025000	-0.002500	0.000000	2.308700	2.255160	0.407469	0.346347	True	True	9.97847e-08	3479	4.486724	4.480070	0.136738	0.140976
2.000	0.100	1.100	4.000	0.025000	-0.002250	0.000000	2.305779	2.257556	0.404106	0.349126	True	True	9.97173e-08	3317	4.486056	4.480066	0.137045	0.140862
2.000	0.100	1.100	4.000	0.025000	-0.002000	0.000000	2.302845	2.260007	0.400770	0.351939	True	True	9.98459e-08	3132	4.485409	4.480085	0.137348	0.140741
2.000	0.100	1.100	4.000	0.025000	-0.001750	0.000000	2.299944	2.262480	0.397472	0.354775	True	True	9.98917e-08	3022	4.484806	4.480148	0.137638	0.140607
2.000	0.100	1.100	4.000	0.025000	-0.001500	0.000000	2.297033	2.265016	0.394198	0.357648	True	True	9.9942e-08	3434	4.484237	4.480247	0.137920	0.140461
2.000	0.100	1.100	4.000	0.025000	-0.001250	0.000000	2.294200	2.267538	0.390975	0.360535	True	True	9.97096e-08	2951	4.483706	4.480381	0.138189	0.140306
2.000	0.100	1.100	4.000	0.025000	-0.001000	0.000000	2.291399	2.270087	0.387786	0.363448	True	True	9.98001e-08	3170	4.483212	4.480552	0.138448	0.140141
2.000	0.100	1.100	4.000	0.025000	-0.000750	0.000000	2.288672	2.272621	0.384645	0.366376	True	True	9.99327e-08	3005	4.482755	4.480759	0.138694	0.139967
2.000	0.100	1.100	4.000	0.025000	-0.000500	0.000000	2.285926	2.275215	0.381525	0.369344	True	True	9.96603e-08	2449	4.482333	4.481002	0.138932	0.139782
2.000	0.100	1.100	4.000	0.025000	-0.000250	0.000000	2.283198	2.277843	0.378434	0.372344	True	True	9.96674e-08	2488	4.481947	4.481282	0.139160	0.139585
2.000	0.100	1.100	4.000	0.025000	0.000000	0.000000	2.280511	2.280500	0.375376	0.375371	True	True	9.97978e-08	2276	4.481597	4.481597	0.139377	0.139378
2.000	0.100	1.100	4.000	0.025000	0.000250	0.000000	2.277883	2.283177	0.372353	0.378423	True	True	9.97581e-08	2770	4.481281	4.481945	0.139583	0.139161
2.000	0.100	1.100	4.000	0.025000	0.000500	0.000000	2.275260	2.285890	0.369356	0.381511	True	True	9.9919e-08	3027	4.481002	4.482331	0.139780	0.138934
2.000	0.100	1.100	4.000	0.025000	0.000750	0.000000	2.272661	2.288630	0.366388	0.384632	True	True	9.9842e-08	3396	4.480759	4.482754	0.139966	0.138696
2.000	0.100	1.100	4.000	0.025000	0.001000	0.000000	2.270049	2.291443	0.363436	0.387799	True	True	9.97062e-08	3197	4.480552	4.483213	0.140143	0.138446
2.000	0.100	1.100	4.000	0.025000	0.001250	0.000000	2.267502	2.294245	0.360523	0.390987	True	True	9.97128e-08	3128	4.480381	4.483708	0.140308	0.138187
2.000	0.100	1.100	4.000	0.025000	0.001500	0.000000	2.265016	2.297033	0.357648	0.394198	True	True	9.972e-08	3322	4.480246	4.484237	0.140461	0.137920
2.000	0.100	1.100	4.000	0.025000	0.001750	0.000000	2.262482	2.299945	0.354775	0.397472	True	True	9.97868e-08	3230	4.480148	4.484806	0.140607	0.137638
2.000	0.100	1.100	4.000	0.025000	0.002000	0.000000	2.260042	2.302798	0.351950	0.400756	True	True	9.98782e-08	3365	4.480085	4.485407	0.140739	0.137350
2.000	0.100	1.100	4.000	0.025000	0.002250	0.000000	2.257590	2.305731	0.349137	0.404093	True	True	9.98518e-08	3172	4.480059	4.486047	0.140863	0.137050
2.000	0.100	1.100	4.000	0.025000	0.002500	0.000000	2.255160	2.308700	0.346347	0.407469	True	True	9.99411e-08	3429	4.480070	4.486724	0.140976	0.136738
2.000	0.100	1.100	4.000	0.025000	0.002750	0.000000	2.252752	2.311705	0.343580	0.410886	True	True	9.99812e-08	3420	4.480117	4.487438	0.141078	0.136416
2.000	0.100	1.100	4.000	0.025000	0.003000	0.000000	2.250333	2.314797	0.340823	0.414360	True	True	9.97948e-08	3332	4.480203	4.488193	0.141170	0.136081
2.000	0.100	1.100	4.000	0.025000	0.003250	0.000000	2.247964	2.317876	0.338097	0.417865	True	True	9.97384e-08	2746	4.480325	4.488982	0.141251	0.135737
2.000	0.100	1.100	4.000	0.025000	0.003500	0.000000	2.245653	2.320947	0.335404	0.421397	True	True	9.95565e-08	3086	4.480483	4.489806	0.141320	0.135386
2.000	0.100	1.100	4.000	0.025000	0.003750	0.000000	2.243328	2.324106	0.332719	0.424990	True	True	9.99821e-08	3205	4.480680	4.490670	0.141379	0.135020
2.000	0.100	1.100	4.000	0.025000	0.004000	0.000000	2.241021	2.327307	0.330052	0.428631	True	True	9.9956e-08	3212	4.480915	4.491574	0.141427	0.134644
2.000	0.100	1.100	4.000	0.025000	0.004250	0.000000	2.238704	2.330602	0.327392	0.432336	True	True	9.98031e-08	3503	4.481190	4.492519	0.141465	0.134253
2.000	0.100	1.100	4.000	0.025000	0.004500	0.000000	2.236459	2.333836	0.324770	0.436064	True	True	9.98616e-08	2797	4.481501	4.493498	0.141490	0.133857
2.000	0.100	1.100	4.000	0.025000	0.004750	0.000000	2.234210	2.337167	0.322157	0.439854	True	True	9.99877e-08	3220	4.481852	4.494518	0.141505	0.133447
2.000	0.100	1.100	4.000	0.025000	0.005000	0.000000	2.231973	2.340544	0.319557	0.443701	True	True	9.98011e-08	2864	4.482243	4.495580	0.141508	0.133025
2.000	0.100	1.100	4.000	0.025000	0.005250	0.000000	2.229752	2.343969	0.316973	0.447604	True	True	9.97719e-08	2785	4.482674	4.496682	0.141500	0.132592
2.000	0.100	1.100	4.000	0.025000	0.005500	0.000000	2.227554	2.347441	0.314405	0.451559	True	True	9.97388e-08	3302	4.483145	4.497823	0.141480	0.132147
2.000	0.100	1.100	4.000	0.025000	0.005750	0.000000	2.225367	2.350963	0.311850	0.455576	True	True	9.98877e-08	3288	4.483658	4.499008	0.141448	0.131690
2.000	0.100	1.100	4.000	0.025000	0.006000	0.000000	2.223170	2.354593	0.309298	0.459670	True	True	9.98512e-08	3458	4.484214	4.500238	0.141405	0.131218
2.000	0.100	1.100	4.000	0.025000	0.006250	0.000000	2.221038	2.358162	0.306779	0.463792	True	True	9.97882e-08	3257	4.484808	4.501502	0.141350	0.130741
2.000	0.100	1.100	4.000	0.025000	0.006500	0.000000	2.218895	2.361842	0.304261	0.467995	True	True	9.96984e-08	3388	4.485446	4.502814	0.141282	0.130248
2.000	0.100	1.100	4.000	0.025000	0.006750	0.000000	2.216766	2.365578	0.301755	0.472265	True	True	9.98526e-08	3585	4.486128	4.504170	0.141202	0.129743
2.000	0.100	1.100	4.000	0.025000	0.007000	0.000000	2.214626	2.369430	0.299249	0.476623	True	True	9.99718e-08	3395	4.486858	4.505576	0.141109	0.129220
2.000	0.100	1.100	4.000	0.025000	0.007250	0.000000	2.212524	2.373282	0.296764	0.481032	True	True	9.97797e-08	3433	4.487629	4.507022	0.141004	0.128689
2.000	0.100	1.100	4.000	0.025000	0.007500	0.000000	2.210456	2.377135	0.294298	0.485496	True	True	9.99627e-08	3432	4.488442	4.508507	0.140885	0.128150
2.000	0.100	1.100	4.000	0.025000	0.007750	0.000000	2.208377	2.381111	0.291830	0.490054	True	True	9.99868e-08	3725	4.489304	4.510046	0.140754	0.127593
2.000	0.100	1.100	4.000	0.025000	0.008000	0.000000	2.206310	2.385151	0.289370	0.494690	True	True	9.97848e-08	3696	4.490214	4.511632	0.140609	0.127022
2.000	0.100	1.100	4.000	0.025000	0.008250	0.000000	2.204250	2.389260	0.286916	0.499411	True	True	9.96904e-08	2745	4.491173	4.513268	0.140450	0.126438
2.000	0.100	1.100	4.000	0.025000	0.008500	0.000000	2.202206	2.393433	0.284472	0.504207	True	True	9.99816e-08	3668	4.492178	4.514950	0.140277	0.125840
2.000	0.100	1.100	4.000	0.025000	0.008750	0.000000	2.200169	2.397679	0.282031	0.509094	True	True	9.97998e-08	3300	4.493235	4.516685	0.140091	0.125228
2.000	0.100	1.100	4.000	0.025000	0.009000	0.000000	2.198143	2.401998	0.279596	0.514070	True	True	9.97455e-08	3741	4.494343	4.518471	0.139889	0.124602
2.000	0.100	1.100	4.000	0.025000	0.009250	0.000000	2.196125	2.406392	0.277165	0.519139	True	True	9.98212e-08	3725	4.495502	4.520309	0.139673	0.123961
2.000	0.100	1.100	4.000	0.025000	0.009500	0.000000	2.194095	2.410930	0.274727	0.524326	True	True	9.97765e-08	3690	4.496721	4.522209	0.139441	0.123301
2.000	0.100	1.100	4.000	0.025000	0.009750	0.000000	2.192113	2.415418	0.272313	0.529567	True	True	9.99932e-08	3842	4.497983	4.524148	0.139195	0.122635
2.000	0.100	1.100	4.000	0.025000	0.010000	0.000000	2.190096	2.420123	0.269878	0.534963	True	True	9.99631e-08	2959	4.499313	4.526161	0.138931	0.121943
2.000	0.100	1.100	4.000	0.025000	0.010250	0.000000	2.188131	2.424777	0.267469	0.540409	True	True	9.99487e-08	3735	4.500686	4.528211	0.138654	0.121246
2.000	0.100	1.100	4.000	0.025000	0.010500	0.000000	2.186150	2.429589	0.265048	0.545994	True	True	9.99273e-08	3577	4.502125	4.530330	0.138359	0.120528
2.000	0.100	1.100	4.000	0.025000	0.010750	0.000000	2.184156	2.434561	0.262616	0.551721	True	True	9.98782e-08	3764	4.503632	4.532519	0.138045	0.119788
2.000	0.100	1.100	4.000	0.025000	0.011000	0.000000	2.182186	2.439562	0.260194	0.557541	True	True	9.98236e-08	3955	4.505193	4.534760	0.137715	0.119036
2.000	0.100	1.100	4.000	0.025000	0.011250	0.000000	2.180239	2.444591	0.257780	0.563459	True	True	9.99254e-08	3634	4.506810	4.537055	0.137369	0.118273
2.000	0.100	1.100	4.000	0.025000	0.011500	0.000000	2.178278	2.449792	0.255353	0.569533	True	True	9.99495e-08	4226	4.508500	4.539424	0.137003	0.117486
2.000	0.100	1.100	4.000	0.025000	0.011750	0.000000	2.176321	2.455100	0.252921	0.575742	True	True	9.98924e-08	4224	4.510256	4.541860	0.136617	0.116682
2.000	0.100	1.100	4.000	0.025000	0.012000	0.000000	2.174366	2.460520	0.250486	0.582093	True	True	9.99716e-08	4333	4.512078	4.544361	0.136214	0.115860
2.000	0.100	1.100	4.000	0.025000	0.012250	0.000000	2.172414	2.466055	0.248043	0.588588	True	True	9.98389e-08	4082	4.513977	4.546939	0.135789	0.115017
2.000	0.100	1.100	4.000	0.025000	0.012500	0.000000	2.170463	2.471708	0.245594	0.595236	True	True	9.98538e-08	4421	4.515949	4.549588	0.135343	0.114155
2.000	0.100	1.100	4.000	0.025000	0.012750	0.000000	2.168512	2.477485	0.243136	0.602042	True	True	9.95948e-08	3926	4.517997	4.552313	0.134876	0.113273
2.000	0.100	1.100	4.000	0.025000	0.013000	0.000000	2.166562	2.483392	0.240669	0.609015	True	True	9.99885e-08	4442	4.520125	4.555116	0.134386	0.112370
2.000	0.100	1.100	4.000	0.025000	0.013250	0.000000	2.164593	2.489511	0.238179	0.616195	True	True	9.99224e-08	4029	4.522342	4.558009	0.133871	0.111441
2.000	0.100	1.100	4.000	0.025000	0.013500	0.000000	2.162659	2.495616	0.235702	0.623489	True	True	9.93277e-08	4461	4.524623	4.560960	0.133338	0.110501
2.000	0.100	1.100	4.000	0.025000	0.013750	0.000000	2.160687	2.502026	0.233187	0.631044	True	True	9.98589e-08	3685	4.527013	4.564024	0.132774	0.109526
2.000	0.100	1.100	4.000	0.025000	0.014000	0.000000	2.158747	2.508428	0.230683	0.638724	True	True	9.98566e-08	4775	4.529471	4.567147	0.132191	0.108542
2.000	0.100	1.100	4.000	0.025000	0.014250	0.000000	2.156769	2.515152	0.228138	0.646688	True	True	9.99779e-08	4272	4.532046	4.570391	0.131576	0.107520
2.000	0.100	1.100	4.000	0.025000	0.014500	0.000000	2.154820	2.521881	0.225601	0.654795	True	True	9.99886e-08	4868	4.534695	4.573700	0.130939	0.106487
2.000	0.100	1.100	4.000	0.025000	0.014750	0.000000	2.152848	2.528866	0.223033	0.663170	True	True	9.99292e-08	4285	4.537458	4.577123	0.130270	0.105422
2.000	0.100	1.100	4.000	0.025000	0.015000	0.000000	2.150869	2.536035	0.220443	0.671788	True	True	9.99068e-08	4891	4.540327	4.580647	0.129571	0.104330
2.000	0.100	1.100	4.000	0.025000	0.015250	0.000000	2.148882	2.543397	0.217831	0.680661	True	True	9.99549e-08	4837	4.543306	4.584278	0.128841	0.103211
2.000	0.100	1.100	4.000	0.025000	0.015500	0.000000	2.146886	2.550962	0.215195	0.689803	True	True	9.9845e-08	4076	4.546402	4.588020	0.128079	0.102063
2.000	0.100	1.100	4.000	0.025000	0.015750	0.000000	2.144879	2.558740	0.212532	0.699228	True	True	9.99708e-08	4870	4.549618	4.591877	0.127282	0.100886
2.000	0.100	1.100	4.000	0.025000	0.016000	0.000000	2.142860	2.566741	0.209840	0.708953	True	True	9.99128e-08	5184	4.552958	4.595852	0.126451	0.099679
2.000	0.100	1.100	4.000	0.025000	0.016250	0.000000	2.140828	2.574979	0.207117	0.718996	True	True	9.99719e-08	4940	4.556436	4.599958	0.125580	0.098439
2.000	0.100	1.100	4.000	0.025000	0.016500	0.000000	2.138782	2.583467	0.204360	0.729375	True	True	9.99009e-08	5341	4.560047	4.604190	0.124672	0.097167
2.000	0.100	1.100	4.000	0.025000	0.016750	0.000000	2.136718	2.592218	0.201567	0.740111	True	True	9.98581e-08	4735	4.563812	4.608566	0.123721	0.095860
2.000	0.100	1.100	4.000	0.025000	0.017000	0.000000	2.134618	2.601345	0.198719	0.751282	True	True	9.98844e-08	4898	4.567747	4.613104	0.122721	0.094509
2.000	0.100	1.100	4.000	0.025000	0.017250	0.000000	2.132534	2.610574	0.195859	0.762745	True	True	9.99208e-08	5614	4.571807	4.617752	0.121687	0.093137
2.000	0.100	1.100	4.000	0.025000	0.017500	0.000000	2.130409	2.620214	0.192937	0.774695	True	True	9.98406e-08	5611	4.576057	4.622581	0.120598	0.091717
2.000	0.100	1.100	4.000	0.025000	0.017750	0.000000	2.128259	2.630189	0.189966	0.787104	True	True	9.99644e-08	6055	4.580491	4.627577	0.119457	0.090257
2.000	0.100	1.100	4.000	0.025000	0.018000	0.000000	2.126082	2.640520	0.186940	0.800007	True	True	9.98724e-08	5914	4.585113	4.632748	0.118263	0.088753
2.000	0.100	1.100	4.000	0.025000	0.018250	0.000000	2.123875	2.651231	0.183856	0.813438	True	True	9.99393e-08	6301	4.589949	4.638113	0.117009	0.087203
2.000	0.100	1.100	4.000	0.025000	0.018500	0.000000	2.121634	2.662349	0.180708	0.827438	True	True	9.99267e-08	6081	4.594996	4.643671	0.115694	0.085606
2.000	0.100	1.100	4.000	0.025000	0.018750	0.000000	2.119357	2.673904	0.177490	0.842051	True	True	9.98642e-08	6351	4.600285	4.649446	0.114311	0.083958
2.000	0.100	1.100	4.000	0.100000	-0.075000	0.000000	2.343014	1.988289	0.471056	0.086922	True	True	9.99377e-08	2755	4.340259	4.280003	0.173693	0.213806
2.000	0.100	1.100	4.000	0.100000	-0.074000	0.000000	2.332885	1.988636	0.460057	0.088132	True	True	9.84211e-08	2058	4.333339	4.274278	0.176064	0.215447
2.000	0.100	1.100	4.000	0.100000	-0.073000	0.000000	2.323201	1.989006	0.449573	0.089322	True	True	9.97462e-08	3613	4.326709	4.268830	0.178351	0.217006
2.000	0.100	1.100	4.000	0.100000	-0.072000	0.000000	2.313905	1.989393	0.439632	0.090486	True	True	9.97794e-08	2474	4.320396	4.263679	0.180545	0.218477
2.000	0.100	1.100	4.000	0.100000	-0.071000	0.000000	2.305108	1.989792	0.430171	0.091629	True	True	9.98025e-08	2019	4.314360	4.258790	0.182650	0.219870
2.000	0.100	1.100	4.000	0.100000	-0.070000	0.000000	2.296630	1.990215	0.421118	0.092757	True	True	9.96778e-08	2670	4.308564	4.254127	0.184685	0.221197
2.000	0.100	1.100	4.000	0.100000	-0.069000	0.000000	2.288513	1.990651	0.412489	0.093867	True	True	9.9725e-08	2392	4.303020	4.249697	0.186642	0.222454
2.000	0.100	1.100	4.000	0.100000	-0.068000	0.000000	2.280721	1.991102	0.404235	0.094962	True	True	9.99538e-08	2357	4.297704	4.245479	0.188530	0.223648
2.000	0.100	1.100	4.000	0.100000	-0.067000	0.000000	2.273236	1.991569	0.396330	0.096044	True	True	9.98497e-08	2450	4.292598	4.241455	0.190352	0.224784
2.000	0.100	1.100	4.000	0.100000	-0.066000	0.000000	2.265996	1.992051	0.388756	0.097113	True	True	9.96487e-08	2465	4.287697	4.237618	0.192114	0.225864
2.000	0.100	1.100	4.000	0.100000	-0.065000	0.000000	2.259068	1.992547	0.381484	0.098171	True	True	9.97434e-08	2388	4.282981	4.233952	0.193814	0.226893
2.000	0.100	1.100	4.000	0.100000	-0.064000	0.000000	2.252394	1.993057	0.374497	0.099220	True	True	9.99796e-08	2747	4.278445	4.230450	0.195458	0.227873
2.000	0.100	1.100	4.000	0.100000	-0.063000	0.000000	2.246000	1.993568	0.367785	0.100260	True	True	9.97816e-08	1804	4.274081	4.227105	0.197045	0.228807
2.000	0.100	1.100	4.000	0.100000	-0.062000	0.000000	2.239759	1.994106	0.361317	0.101293	True	True	9.91638e-08	1854	4.269873	4.223901	0.198586	0.229698
2.000	0.100	1.100	4.000	0.100000	-0.061000	0.000000	2.233752	1.994660	0.355083	0.102320	True	True	9.95013e-08	1971	4.265815	4.220833	0.200078	0.230548
2.000	0.100	1.100	4.000	0.100000	-0.060000	0.000000	2.227952	1.995227	0.349074	0.103340	True	True	9.98011e-08	2210	4.261903	4.217897	0.201523	0.231358
2.000	0.100	1.100	4.000	0.100000	-0.059000	0.000000	2.222376	1.995787	0.343281	0.104355	True	True	9.83683e-08	1772	4.258131	4.215087	0.202920	0.232132
2.000	0.100	1.100	4.000	0.100000	-0.058000	0.000000	2.216918	1.996390	0.337678	0.105366	True	True	9.99082e-08	2238	4.254490	4.212395	0.204278	0.232867
2.000	0.100	1.100	4.000	0.100000	-0.057000	0.000000	2.211662	1.996990	0.332267	0.106373	True	True	9.95565e-08	2235	4.250968	4.209809	0.205596	0.233573
2.000	0.100	1.100	4.000	0.100000	-0.056000	0.000000	2.206569	1.997603	0.327033	0.107377	True	True	9.93994e-08	2229	4.247569	4.207333	0.206874	0.234244
2.000	0.100	1.100	4.000	0.100000	-0.055000	0.000000	2.201630	1.998228	0.321967	0.108379	True	True	9.99275e-08	2207	4.244289	4.204964	0.208113	0.234883
2.000	0.100	1.100	4.000	0.100000	-0.054000	0.000000	2.196839	1.998863	0.317063	0.109379	True	True	9.99542e-08	2017	4.241114	4.202688	0.209317	0.235495
2.000	0.100	1.100	4.000	0.100000	-0.053000	0.000000	2.192227	1.999512	0.312306	0.110379	True	True	9.96731e-08	2133	4.238040	4.200503	0.210484	0.236078
2.000	0.100	1.100	4.000	0.100000	-0.052000	0.000000	2.187671	2.000175	0.307700	0.111377	True	True	9.9962e-08	2120	4.235073	4.198411	0.211622	0.236633
2.000	0.100	1.100	4.000	0.100000	-0.051000	0.000000	2.183282	2.000847	0.303229	0.112376	True	True	9.97871e-08	2012	4.232199	4.196402	0.212726	0.237163
2.000	0.100	1.100	4.000	0.100000	-0.050000	0.000000	2.179015	2.001534	0.298888	0.113375	True	True	9.99922e-08	2185	4.229417	4.194475	0.213799	0.237667
2.000	0.100	1.100	4.000	0.100000	-0.049000	0.000000	2.174865	2.002231	0.294673	0.114375	True	True	9.99148e-08	2039	4.226724	4.192627	0.214842	0.238148
2.000	0.100	1.100	4.000	0.100000	-0.048000	0.000000	2.170826	2.002942	0.290576	0.115377	True	True	9.98749e-08	2065	4.224117	4.190854	0.215856	0.238605
2.000	0.100	1.100	4.000	0.100000	-0.047000	0.000000	2.166897	2.003657	0.286593	0.116380	True	True	9.97224e-08	1846	4.221592	4.189155	0.216843	0.239040
2.000	0.100	1.100	4.000	0.100000	-0.046000	0.000000	2.163104	2.004393	0.282716	0.117387	True	True	9.97532e-08	2031	4.219144	4.187524	0.217801	0.239454
2.000	0.100	1.100	4.000	0.100000	-0.045000	0.000000	2.159372	2.005137	0.278946	0.118395	True	True	9.98974e-08	1934	4.216775	4.185962	0.218734	0.239846
2.000	0.100	1.100	4.000	0.100000	-0.044000	0.000000	2.155701	2.005901	0.275278	0.119406	True	True	9.98828e-08	2057	4.214483	4.184467	0.219644	0.240218
2.000	0.100	1.100	4.000	0.100000	-0.043000	0.000000	2.152156	2.006672	0.271702	0.120421	True	True	9.99715e-08	2096	4.212260	4.183033	0.220528	0.240570
2.000	0.100	1.100	4.000	0.100000	-0.042000	0.000000	2.148713	2.007441	0.268217	0.121441	True	True	9.98789e-08	1813	4.210105	4.181661	0.221388	0.240905
2.000	0.100	1.100	4.000	0.100000	-0.041000	0.000000	2.145345	2.008236	0.264820	0.122465	True	True	9.97219e-08	1788	4.208018	4.180348	0.222224	0.241220
2.000	0.100	1.100	4.000	0.100000	-0.040000	0.000000	2.142033	2.009057	0.261509	0.123492	True	True	9.98424e-08	2029	4.205997	4.179092	0.223040	0.241516
2.000	0.100	1.100	4.000	0.100000	-0.039000	0.000000	2.138820	2.009874	0.258277	0.124526	True	True	9.96815e-08	2017	4.204038	4.177892	0.223834	0.241796
2.000	0.100	1.100	4.000	0.100000	-0.038000	0.000000	2.135679	2.010713	0.255122	0.125564	True	True	9.95872e-08	2082	4.202139	4.176745	0.224606	0.242058
2.000	0.100	1.100	4.000	0.100000	-0.037000	0.000000	2.132612	2.011558	0.252043	0.126609	True	True	9.96801e-08	2005	4.200300	4.175652	0.225357	0.242305
2.000	0.100	1.100	4.000	0.100000	-0.036000	0.000000	2.129621	2.012408	0.249034	0.127660	True	True	9.9868e-08	1821	4.198519	4.174609	0.226089	0.242536
2.000	0.100	1.100	4.000	0.100000	-0.035000	0.000000	2.126684	2.013290	0.246096	0.128717	True	True	9.99652e-08	2005	4.196794	4.173615	0.226801	0.242750
2.000	0.100	1.100	4.000	0.100000	-0.034000	0.000000	2.123819	2.014174	0.243223	0.129781	True	True	9.98903e-08	2020	4.195123	4.172670	0.227495	0.242949
2.000	0.100	1.100	4.000	0.100000	-0.033000	0.000000	2.121017	2.015073	0.240415	0.130852	True	True	9.94709e-08	1980	4.193505	4.171773	0.228169	0.243133
2.000	0.100	1.100	4.000	0.100000	-0.032000	0.000000	2.118277	2.015982	0.237668	0.131931	True	True	9.98268e-08	1863	4.191938	4.170921	0.228826	0.243303
2.000	0.100	1.100	4.000	0.100000	-0.031000	0.000000	2.115612	2.016900	0.234980	0.133019	True	True	9.97235e-08	1837	4.190421	4.170114	0.229464	0.243459
2.000	0.100	1.100	4.000	0.100000	-0.030000	0.000000	2.112968	2.017847	0.232351	0.134113	True	True	9.99901e-08	1832	4.188955	4.169351	0.230087	0.243600
2.000	0.100	1.100	4.000	0.100000	-0.029000	0.000000	2.110394	2.018807	0.229777	0.135217	True	True	9.98229e-08	1985	4.187537	4.168631	0.230693	0.243727
2.000	0.100	1.100	4.000	0.100000	-0.028000	0.000000	2.107876	2.019776	0.227256	0.136330	True	True	9.97946e-08	1997	4.186165	4.167953	0.231281	0.243841
2.000	0.100	1.100	4.000	0.100000	-0.027000	0.000000	2.105409	2.020759	0.224787	0.137452	True	True	9.94988e-08	2006	4.184838	4.167316	0.231854	0.243941
2.000	0.100	1.100	4.000	0.100000	-0.026000	0.000000	2.102993	2.021755	0.222367	0.138584	True	True	9.94597e-08	1957	4.183557	4.166720	0.232411	0.244029
2.000	0.100	1.100	4.000	0.100000	-0.025000	0.000000	2.100625	2.022767	0.219996	0.139725	True	True	9.99034e-08	1932	4.182319	4.166163	0.232953	0.244103
2.000	0.100	1.100	4.000	0.100000	-0.024000	0.000000	2.098306	2.023792	0.217672	0.140878	True	True	9.99417e-08	1897	4.181125	4.165645	0.233479	0.244165
2.000	0.100	1.100	4.000	0.100000	-0.023000	0.000000	2.096032	2.024833	0.215392	0.142041	True	True	9.94803e-08	1861	4.179972	4.165166	0.233991	0.244215
2.000	0.100	1.100	4.000	0.100000	-0.022000	0.000000	2.093800	2.025893	0.213157	0.143215	True	True	9.94229e-08	1880	4.178861	4.164724	0.234488	0.244252
2.000	0.100	1.100	4.000	0.100000	-0.021000	0.000000	2.091608	2.026972	0.210964	0.144400	True	True	9.94136e-08	1974	4.177791	4.164319	0.234971	0.244276
2.000	0.100	1.100	4.000	0.100000	-0.020000	0.000000	2.089460	2.028065	0.208811	0.145598	True	True	9.98423e-08	1947	4.176760	4.163951	0.235440	0.244289
2.000	0.100	1.100	4.000	0.100000	-0.019000	0.000000	2.087365	2.029161	0.206698	0.146808	True	True	9.94999e-08	1850	4.175768	4.163619	0.235894	0.244291
2.000	0.100	1.100	4.000	0.100000	-0.018000	0.000000	2.085287	2.030295	0.204624	0.148030	True	True	9.99873e-08	1948	4.174816	4.163323	0.236336	0.244279
2.000	0.100	1.100	4.000	0.100000	-0.017000	0.000000	2.083292	2.031434	0.202586	0.149266	True	True	9.95522e-08	2141	4.173899	4.163061	0.236762	0.244257
2.000	0.100	1.100	4.000	0.100000	-0.016000	0.000000	2.081297	2.032587	0.200585	0.150515	True	True	9.96631e-08	2228	4.173022	4.162834	0.237177	0.244223
2.000	0.100	1.100	4.000	0.100000	-0.015000	0.000000	2.079313	2.033767	0.198620	0.151778	True	True	9.99561e-08	1874	4.172183	4.162643	0.237581	0.244177
2.000	0.100	1.100	4.000	0.100000	-0.014000	0.000000	2.077394	2.034960	0.196688	0.153055	True	True	9.99431e-08	1947	4.171378	4.162484	0.237970	0.244120
2.000	0.100	1.100	4.000	0.100000	-0.013000	0.000000	2.075511	2.036169	0.194789	0.154347	True	True	9.95854e-08	1926	4.170610	4.162360	0.238346	0.244052
2.000	0.100	1.100	4.000	0.100000	-0.012000	0.000000	2.073658	2.037401	0.192922	0.155654	True	True	9.95278e-08	1950	4.169877	4.162269	0.238710	0.243973
2.000	0.100	1.100	4.000	0.100000	-0.011000	0.000000	2.071837	2.038652	0.191085	0.156977	True	True	9.96395e-08	1879	4.169179	4.162211	0.239062	0.243882
2.000	0.100	1.100	4.000	0.100000	-0.010000	0.000000	2.070050	2.039920	0.189279	0.158315	True	True	9.95366e-08	1952	4.168515	4.162187	0.239402	0.243780
2.000	0.100	1.100	4.000	0.100000	-0.009000	0.000000	2.068296	2.041205	0.187502	0.159671	True	True	9.97496e-08	1894	4.167886	4.162195	0.239729	0.243667
2.000	0.100	1.100	4.000	0.100000	-0.008000	0.000000	2.066573	2.042511	0.185754	0.161043	True	True	9.96401e-08	1898	4.167291	4.162236	0.240044	0.243544
2.000	0.100	1.100	4.000	0.100000	-0.007000	0.000000	2.064867	2.043851	0.184033	0.162432	True	True	9.95493e-08	1918	4.166730	4.162309	0.240349	0.243408
2.000	0.100	1.100	4.000	0.100000	-0.006000	0.000000	2.063199	2.045200	0.182339	0.163840	True	True	9.96384e-08	1883	4.166202	4.162414	0.240641	0.243262
2.000	0.100	1.100	4.000	0.100000	-0.005000	0.000000	2.061559	2.046571	0.180670	0.165266	True	True	9.98491e-08	1863	4.165708	4.162552	0.240921	0.243104
2.000	0.100	1.100	4.000	0.100000	-0.004000	0.000000	2.059952	2.047956	0.179027	0.166712	True	True	9.98625e-08	1921	4.165246	4.162723	0.241190	0.242937
2.000	0.100	1.100	4.000	0.100000	-0.003000	0.000000	2.058364	2.049373	0.177409	0.168177	True	True	9.96495e-08	1906	4.164817	4.162925	0.241448	0.242757
2.000	0.100	1.100	4.000	0.100000	-0.002000	0.000000	2.056802	2.050813	0.175814	0.169661	True	True	9.9784e-08	1941	4.164421	4.163160	0.241694	0.242567
2.000	0.100	1.100	4.000	0.100000	-0.001000	0.000000	2.055268	2.052273	0.174243	0.171167	True	True	9.99851e-08	1901	4.164057	4.163427	0.241929	0.242365
2.000	0.100	1.100	4.000	0.100000	0.000000	0.000000	2.053757	2.053761	0.172694	0.172694	True	True	9.99862e-08	1897	4.163726	4.163726	0.242153	0.242153
2.000	0.100	1.100	4.000	0.100000	0.001000	0.000000	2.052271	2.055271	0.171167	0.174243	True	True	9.96832e-08	2037	4.163427	4.164057	0.242366	0.241929
2.000	0.100	1.100	4.000	0.100000	0.002000	0.000000	2.050815	2.056801	0.169661	0.175814	True	True	9.99838e-08	1897	4.163160	4.164421	0.242567	0.241694
2.000	0.100	1.100	4.000	0.100000	0.003000	0.000000	2.049374	2.058363	0.168176	0.177409	True	True	9.97144e-08	1869	4.162925	4.164817	0.242757	0.241448
2.000	0.100	1.100	4.000	0.100000	0.004000	0.000000	2.047985	2.059953	0.166711	0.179028	True	True	9.96783e-08	2322	4.162722	4.165245	0.242935	0.241190
2.000	0.100	1.100	4.000	0.100000	0.005000	0.000000	2.046561	2.061567	0.165267	0.180670	True	True	9.99844e-08	1884	4.162553	4.165707	0.243105	0.240921
2.000	0.100	1.100	4.000	0.100000	0.006000	0.000000	2.045222	2.063209	0.163839	0.182339	True	True	9.9868e-08	2452	4.162413	4.166202	0.243260	0.240640
2.000	0.100	1.100	4.000	0.100000	0.007000	0.000000	2.043844	2.064871	0.162433	0.184033	True	True	9.99011e-08	1932	4.162309	4.166730	0.243408	0.240348
2.000	0.100	1.100	4.000	0.100000	0.008000	0.000000	2.042515	2.066568	0.161043	0.185754	True	True	9.95275e-08	1885	4.162236	4.167291	0.243543	0.240045
2.000	0.100	1.100	4.000	0.100000	0.009000	0.000000	2.041212	2.068291	0.159670	0.187503	True	True	9.97989e-08	1946	4.162195	4.167886	0.243667	0.239729
2.000	0.100	1.100	4.000	0.100000	0.010000	0.000000	2.039939	2.070049	0.158315	0.189280	True	True	9.95896e-08	2085	4.162186	4.168515	0.243779	0.239402
2.000	0.100	1.100	4.000	0.100000	0.011000	0.000000	2.038654	2.071836	0.156977	0.191086	True	True	9.95863e-08	1926	4.162211	4.169179	0.243882	0.239062
2.000	0.100	1.100	4.000	0.100000	0.012000	0.000000	2.037405	2.073655	0.155654	0.192922	True	True	9.9478e-08	1949	4.162269	4.169877	0.243972	0.238710
2.000	0.100	1.100	4.000	0.100000	0.013000	0.000000	2.036174	2.075507	0.154347	0.194789	True	True	9.96926e-08	1956	4.162360	4.170610	0.244052	0.238346
2.000	0.100	1.100	4.000	0.100000	0.014000	0.000000	2.034954	2.077401	0.153055	0.196688	True	True	9.99137e-08	1879	4.162484	4.171378	0.244121	0.237969
2.000	0.100	1.100	4.000	0.100000	0.015000	0.000000	2.033761	2.079320	0.151778	0.198620	True	True	9.9696e-08	1874	4.162643	4.172183	0.244178	0.237580
2.000	0.100	1.100	4.000	0.100000	0.016000	0.000000	2.032588	2.081271	0.150515	0.200586	True	True	9.99699e-08	1922	4.162835	4.173023	0.244223	0.237179
2.000	0.100	1.100	4.000	0.100000	0.017000	0.000000	2.031429	2.083263	0.149266	0.202587	True	True	9.97596e-08	1876	4.163061	4.173901	0.244257	0.236764
2.000	0.100	1.100	4.000	0.100000	0.018000	0.000000	2.030286	2.085295	0.148031	0.204624	True	True	9.94008e-08	1892	4.163323	4.174816	0.244280	0.236335
2.000	0.100	1.100	4.000	0.100000	0.019000	0.000000	2.029174	2.087353	0.146808	0.206699	True	True	9.98862e-08	1958	4.163619	4.175769	0.244290	0.235895
2.000	0.100	1.100	4.000	0.100000	0.020000	0.000000	2.028063	2.089461	0.145598	0.208811	True	True	9.97869e-08	1978	4.163951	4.176760	0.244289	0.235440
2.000	0.100	1.100	4.000	0.100000	0.021000	0.000000	2.026968	2.091611	0.144401	0.210963	True	True	9.98449e-08	1891	4.164319	4.177791	0.244277	0.234971
2.000	0.100	1.100	4.000	0.100000	0.022000	0.000000	2.025893	2.093799	0.143215	0.213157	True	True	9.97926e-08	1857	4.164724	4.178861	0.244252	0.234488
2.000	0.100	1.100	4.000	0.100000	0.023000	0.000000	2.024840	2.096027	0.142041	0.215393	True	True	9.97452e-08	1959	4.165166	4.179972	0.244214	0.233991
2.000	0.100	1.100	4.000	0.100000	0.024000	0.000000	2.023787	2.098311	0.140878	0.217671	True	True	9.98767e-08	1874	4.165645	4.181124	0.244166	0.233479
2.000	0.100	1.100	4.000	0.100000	0.025000	0.000000	2.022767	2.100625	0.139725	0.219996	True	True	9.99399e-08	1955	4.166163	4.182319	0.244103	0.232953
2.000	0.100	1.100	4.000	0.100000	0.026000	0.000000	2.021757	2.102992	0.138584	0.222367	True	True	9.95751e-08	1996	4.166720	4.183557	0.244029	0.232411
2.000	0.100	1.100	4.000	0.100000	0.027000	0.000000	2.020747	2.105423	0.137452	0.224786	True	True	9.96288e-08	1805	4.167316	4.184838	0.243942	0.231853
2.000	0.100	1.100	4.000	0.100000	0.028000	0.000000	2.019776	2.107875	0.136330	0.227256	True	True	9.98846e-08	1977	4.167953	4.186165	0.243841	0.231281
2.000	0.100	1.100	4.000	0.100000	0.029000	0.000000	2.018798	2.110401	0.135217	0.229776	True	True	9.97723e-08	1808	4.168631	4.187536	0.243727	0.230692
2.000	0.100	1.100	4.000	0.100000	0.030000	0.000000	2.017843	2.112973	0.134113	0.232351	True	True	9.97817e-08	1797	4.169351	4.188955	0.243600	0.230087
2.000	0.100	1.100	4.000	0.100000	0.031000	0.000000	2.016916	2.115591	0.133018	0.234981	True	True	9.95605e-08	2048	4.170114	4.190422	0.243458	0.229465
2.000	0.100	1.100	4.000	0.100000	0.032000	0.000000	2.015988	2.118274	0.131931	0.237668	True	True	9.97515e-08	1976	4.170921	4.191938	0.243303	0.228826
2.000	0.100	1.100	4.000	0.100000	0.033000	0.000000	2.015068	2.121019	0.130852	0.240415	True	True	9.98764e-08	1831	4.171773	4.193505	0.243134	0.228169
2.000	0.100	1.100	4.000	0.100000	0.034000	0.000000	2.014176	2.123818	0.129781	0.243223	True	True	9.98679e-08	2025	4.172670	4.195123	0.242949	0.227495
2.000	0.100	1.100	4.000	0.100000	0.035000	0.000000	2.013291	2.126684	0.128717	0.246096	True	True	9.95747e-08	2019	4.173615	4.196794	0.242750	0.226801
2.000	0.100	1.100	4.000	0.100000	0.036000	0.000000	2.012419	2.129614	0.127659	0.249035	True	True	9.99939e-08	2077	4.174609	4.198519	0.242535	0.226089
2.000	0.100	1.100	4.000	0.100000	0.037000	0.000000	2.011556	2.132612	0.126609	0.252043	True	True	9.98594e-08	1975	4.175652	4.200300	0.242305	0.225357
2.000	0.100	1.100	4.000	0.100000	0.038000	0.000000	2.010714	2.135716	0.125565	0.255120	True	True	9.96715e-08	2597	4.176744	4.202137	0.242059	0.224604
2.000	0.100	1.100	4.000	0.100000	0.039000	0.000000	2.009872	2.138822	0.124526	0.258276	True	True	9.98238e-08	1897	4.177892	4.204037	0.241796	0.223833
2.000	0.100	1.100	4.000	0.100000	0.040000	0.000000	2.009058	2.142033	0.123492	0.261509	True	True	9.98364e-08	2064	4.179092	4.205997	0.241516	0.223040
2.000	0.100	1.100	4.000	0.100000	0.041000	0.000000	2.008236	2.145341	0.122465	0.264820	True	True	9.97981e-08	1787	4.180348	4.208018	0.241220	0.222225
2.000	0.100	1.100	4.000	0.100000	0.042000	0.000000	2.007453	2.148699	0.121441	0.268218	True	True	9.97108e-08	1970	4.181661	4.210106	0.240904	0.221388
2.000	0.100	1.100	4.000	0.100000	0.043000	0.000000	2.006659	2.152167	0.120422	0.271701	True	True	9.96852e-08	1805	4.183033	4.212259	0.240571	0.220528
2.000	0.100	1.100	4.000	0.100000	0.044000	0.000000	2.005897	2.155703	0.119406	0.275277	True	True	9.98125e-08	1905	4.184467	4.214483	0.240218	0.219644
2.000	0.100	1.100	4.000	0.100000	0.045000	0.000000	2.005142	2.159337	0.118395	0.278948	True	True	9.95964e-08	2034	4.185963	4.216778	0.239846	0.218736
2.000	0.100	1.100	4.000	0.100000	0.046000	0.000000	2.004390	2.163070	0.117386	0.282719	True	True	9.9653e-08	1881	4.187525	4.219146	0.239454	0.217802
2.000	0.100	1.100	4.000	0.100000	0.047000	0.000000	2.003663	2.166895	0.116380	0.286593	True	True	9.95881e-08	2117	4.189155	4.221592	0.239040	0.216843
2.000	0.100	1.100	4.000	0.100000	0.048000	0.000000	2.002929	2.170857	0.115377	0.290574	True	True	9.97751e-08	1832	4.190854	4.224115	0.238606	0.215855
2.000	0.100	1.100	4.000	0.100000	0.049000	0.000000	2.002224	2.174868	0.114376	0.294673	True	True	9.94218e-08	1853	4.192627	4.226724	0.238148	0.214842
2.000	0.100	1.100	4.000	0.100000	0.050000	0.000000	2.001535	2.179015	0.113375	0.298889	True	True	9.99375e-08	2196	4.194475	4.229417	0.237667	0.213799
2.000	0.100	1.100	4.000	0.100000	0.051000	0.000000	2.000841	2.183285	0.112376	0.303229	True	True	9.95676e-08	1891	4.196402	4.232199	0.237163	0.212726
2.000	0.100	1.100	4.000	0.100000	0.052000	0.000000	2.000171	2.187710	0.111378	0.307698	True	True	9.99094e-08	2018	4.198409	4.235070	0.236634	0.211620
2.000	0.100	1.100	4.000	0.100000	0.053000	0.000000	1.999501	2.192200	0.110379	0.312311	True	True	9.97257e-08	1733	4.200506	4.238044	0.236078	0.210485
2.000	0.100	1.100	4.000	0.100000	0.054000	0.000000	1.998853	2.196875	0.109380	0.317062	True	True	9.98559e-08	1785	4.202688	4.241113	0.235495	0.209314
2.000	0.100	1.100	4.000	0.100000	0.055000	0.000000	1.998212	2.201646	0.108379	0.321969	True	True	9.95509e-08	1784	4.204965	4.244289	0.234884	0.208111
2.000	0.100	1.100	4.000	0.100000	0.056000	0.000000	1.997599	2.206609	0.107377	0.327030	True	True	9.99833e-08	1996	4.207336	4.247571	0.234243	0.206871
2.000	0.100	1.100	4.000	0.100000	0.057000	0.000000	1.996990	2.211662	0.106373	0.332267	True	True	9.9623e-08	2269	4.209813	4.250972	0.233571	0.205595
2.000	0.100	1.100	4.000	0.100000	0.058000	0.000000	1.996390	2.216918	0.105366	0.337678	True	True	9.98495e-08	2325	4.212395	4.254490	0.232867	0.204278
2.000	0.100	1.100	4.000	0.100000	0.059000	0.000000	1.995800	2.222385	0.104355	0.343273	True	True	9.97346e-08	2210	4.215083	4.258126	0.232132	0.202921
2.000	0.100	1.100	4.000	0.100000	0.060000	0.000000	1.995224	2.227993	0.103340	0.349071	True	True	9.99155e-08	2093	4.217895	4.261900	0.231359	0.201521
2.000	0.100	1.100	4.000	0.100000	0.061000	0.000000	1.994665	2.233749	0.102320	0.355082	True	True	9.96609e-08	2380	4.220832	4.265814	0.230548	0.200078
2.000	0.100	1.100	4.000	0.100000	0.062000	0.000000	1.994115	2.239748	0.101294	0.361312	True	True	9.98112e-08	2344	4.223897	4.269869	0.229699	0.198588
2.000	0.100	1.100	4.000	0.100000	0.063000	0.000000	1.993573	2.245964	0.100261	0.367782	True	True	9.97038e-08	1943	4.227103	4.274079	0.228808	0.197047
2.000	0.100	1.100	4.000	0.100000	0.064000	0.000000	1.993056	2.252394	0.099220	0.374497	True	True	9.96444e-08	2565	4.230449	4.278444	0.227874	0.195458
2.000	0.100	1.100	4.000	0.100000	0.065000	0.000000	1.992545	2.259110	0.098172	0.381480	True	True	9.97228e-08	2351	4.233949	4.282977	0.226894	0.193813
2.000	0.100	1.100	4.000	0.100000	0.066000	0.000000	1.992041	2.266037	0.097112	0.388767	True	True	9.95912e-08	1850	4.237624	4.287704	0.225863	0.192109
2.000	0.100	1.100	4.000	0.100000	0.067000	0.000000	1.991568	2.273198	0.096043	0.396337	True	True	9.9417e-08	2069	4.241458	4.292603	0.224783	0.190353
2.000	0.100	1.100	4.000	0.100000	0.068000	0.000000	1.991096	2.280723	0.094961	0.404249	True	True	9.98032e-08	1888	4.245486	4.297713	0.223645	0.188527
2.000	0.100	1.100	4.000	0.100000	0.069000	0.000000	1.990652	2.288469	0.093867	0.412492	True	True	9.99902e-08	2526	4.249700	4.303024	0.222453	0.186644
2.000	0.100	1.100	4.000	0.100000	0.070000	0.000000	1.990216	2.296587	0.092757	0.421123	True	True	9.99436e-08	2533	4.254130	4.308568	0.221196	0.184686
2.000	0.100	1.100	4.000	0.100000	0.071000	0.000000	1.989796	2.305059	0.091630	0.430160	True	True	9.92482e-08	2348	4.258784	4.314354	0.219872	0.182654
2.000	0.100	1.100	4.000	0.100000	0.072000	0.000000	1.989390	2.313918	0.090485	0.439642	True	True	9.95792e-08	2096	4.263685	4.320402	0.218476	0.180542
2.000	0.100	1.100	4.000	0.100000	0.073000	0.000000	1.989005	2.323205	0.089321	0.449577	True	True	9.98071e-08	2509	4.268833	4.326712	0.217005	0.178349
2.000	0.100	1.100	4.000	0.100000	0.074000	0.000000	1.988638	2.332855	0.088133	0.460043	True	True	9.92488e-08	2299	4.274270	4.333330	0.215450	0.176068
2.000	0.100	1.100	4.000	0.100000	0.075000	0.000000	1.988288	2.343061	0.086922	0.471054	True	True	9.96278e-08	2774	4.280002	4.340256	0.213807	0.173691
2.000	0.100	1.100	4.000	0.250000	-0.187500	0.000000	2.141586	1.921148	0.269035	0.045156	True	True	9.98762e-08	8164	4.153967	4.105400	0.237935	0.271901
2.000	0.100	1.100	4.000	0.250000	-0.185000	0.000000	2.133745	1.920976	0.261365	0.045668	True	True	9.99578e-08	6724	4.148047	4.100838	0.240247	0.273310
2.000	0.100	1.100	4.000	0.250000	-0.182500	0.000000	2.126656	1.920845	0.254397	0.046158	True	True	9.99728e-08	9113	4.142647	4.096706	0.242353	0.274574
2.000	0.100	1.100	4.000	0.250000	-0.180000	0.000000	2.119776	1.920737	0.247685	0.046646	True	True	9.99329e-08	9575	4.137429	4.092734	0.244405	0.275794
2.000	0.100	1.100	4.000	0.250000	-0.177500	0.000000	2.113245	1.920656	0.241332	0.047127	True	True	9.98851e-08	8992	4.132476	4.088985	0.246363	0.276944
2.000	0.100	1.100	4.000	0.250000	-0.175000	0.000000	2.107035	1.920599	0.235310	0.047603	True	True	9.98907e-08	6768	4.127768	4.085442	0.248233	0.278030
2.000	0.100	1.100	4.000	0.250000	-0.172500	0.000000	2.101123	1.920566	0.229592	0.048073	True	True	9.98904e-08	8675	4.123287	4.082090	0.250020	0.279056
2.000	0.100	1.100	4.000	0.250000	-0.170000	0.000000	2.095486	1.920554	0.224155	0.048538	True	True	9.98784e-08	7881	4.119019	4.078914	0.251731	0.280027
2.000	0.100	1.100	4.000	0.250000	-0.167500	0.000000	2.090106	1.920563	0.218977	0.048999	True	True	9.99832e-08	8329	4.114947	4.075903	0.253369	0.280946
2.000	0.100	1.100	4.000	0.250000	-0.165000	0.000000	2.084823	1.920588	0.213936	0.049462	True	True	9.9991e-08	4377	4.110977	4.072980	0.254980	0.281841
2.000	0.100	1.100	4.000	0.250000	-0.162500	0.000000	2.080050	1.920638	0.209335	0.049911	True	True	9.99707e-08	2362	4.107352	4.070331	0.256445	0.282642
2.000	0.100	1.100	4.000	0.250000	-0.160000	0.000000	2.075277	1.920714	0.204803	0.050376	True	True	9.95391e-08	1997	4.103786	4.067743	0.257902	0.283427
2.000	0.100	1.100	4.000	0.250000	-0.157500	0.000000	2.070798	1.920795	0.200493	0.050826	True	True	9.96011e-08	4040	4.100384	4.065284	0.259290	0.284171
2.000	0.100	1.100	4.000	0.250000	-0.155000	0.000000	2.066464	1.920892	0.196366	0.051275	True	True	9.96677e-08	3809	4.097127	4.062944	0.260627	0.284878
2.000	0.100	1.100	4.000	0.250000	-0.152500	0.000000	2.062266	1.921003	0.192411	0.051722	True	True	9.98563e-08	1905	4.094006	4.060715	0.261916	0.285550
2.000	0.100	1.100	4.000	0.250000	-0.150000	0.000000	2.058301	1.921131	0.188612	0.052168	True	True	9.96007e-08	2936	4.091008	4.058587	0.263152	0.286190
2.000	0.100	1.100	4.000	0.250000	-0.147500	0.000000	2.054451	1.921272	0.184964	0.052614	True	True	9.99261e-08	3451	4.088133	4.056558	0.264345	0.286798
2.000	0.100	1.100	4.000	0.250000	-0.145000	0.000000	2.050744	1.921427	0.181457	0.053060	True	True	9.9987e-08	2549	4.085370	4.054621	0.265495	0.287376
2.000	0.100	1.100	4.000	0.250000	-0.142500	0.000000	2.047172	1.921595	0.178082	0.053506	True	True	9.97121e-08	2444	4.082716	4.052772	0.266605	0.287927
2.000	0.100	1.100	4.000	0.250000	-0.140000	0.000000	2.043692	1.921774	0.174834	0.053952	True	True	9.90956e-08	1875	4.080164	4.051006	0.267678	0.288451
2.000	0.100	1.100	4.000	0.250000	-0.137500	0.000000	2.040369	1.921969	0.171702	0.054399	True	True	9.97292e-08	1950	4.077708	4.049318	0.268712	0.288949
2.000	0.100	1.100	4.000	0.250000	-0.135000	0.000000	2.037161	1.922170	0.168681	0.054847	True	True	9.98309e-08	1799	4.075344	4.047704	0.269710	0.289425
2.000	0.100	1.100	4.000	0.250000	-0.132500	0.000000	2.034060	1.922389	0.165766	0.055296	True	True	9.97552e-08	1874	4.073068	4.046162	0.270674	0.289876
2.000	0.100	1.100	4.000	0.250000	-0.130000	0.000000	2.031062	1.922621	0.162950	0.055746	True	True	9.96978e-08	2074	4.070875	4.044686	0.271606	0.290306
2.000	0.100	1.100	4.000	0.250000	-0.127500	0.000000	2.028198	1.922860	0.160228	0.056198	True	True	9.98893e-08	2955	4.068759	4.043274	0.272505	0.290715
2.000	0.100	1.100	4.000	0.250000	-0.125000	0.000000	2.025392	1.923111	0.157597	0.056652	True	True	9.97673e-08	2752	4.066722	4.041925	0.273377	0.291105
2.000	0.100	1.100	4.000	0.250000	-0.122500	0.000000	2.022675	1.923372	0.155051	0.057108	True	True	9.98399e-08	2139	4.064757	4.040634	0.274220	0.291475
2.000	0.100	1.100	4.000	0.250000	-0.120000	0.000000	2.020008	1.923640	0.152587	0.057566	True	True	9.99989e-08	1805	4.062863	4.039400	0.275040	0.291827
2.000	0.100	1.100	4.000	0.250000	-0.117500	0.000000	2.017455	1.923925	0.150199	0.058027	True	True	9.95536e-08	1819	4.061034	4.038219	0.275830	0.292161
2.000	0.100	1.100	4.000	0.250000	-0.115000	0.000000	2.014979	1.924218	0.147885	0.058490	True	True	9.95181e-08	1841	4.059269	4.037090	0.276596	0.292478
2.000	0.100	1.100	4.000	0.250000	-0.112500	0.000000	2.012577	1.924521	0.145640	0.058957	True	True	9.99461e-08	1847	4.057565	4.036010	0.277337	0.292779
2.000	0.100	1.100	4.000	0.250000	-0.110000	0.000000	2.010246	1.924834	0.143463	0.059426	True	True	9.99051e-08	1805	4.055920	4.034978	0.278056	0.293064
2.000	0.100	1.100	4.000	0.250000	-0.107500	0.000000	2.007982	1.925158	0.141349	0.059898	True	True	9.94419e-08	1836	4.054331	4.033992	0.278752	0.293334
2.000	0.100	1.100	4.000	0.250000	-0.105000	0.000000	2.005782	1.925491	0.139296	0.060374	True	True	9.98402e-08	1802	4.052796	4.033049	0.279427	0.293590
2.000	0.100	1.100	4.000	0.250000	-0.102500	0.000000	2.003643	1.925836	0.137301	0.060854	True	True	9.99748e-08	1805	4.051313	4.032149	0.280081	0.293831
2.000	0.100	1.100	4.000	0.250000	-0.100000	0.000000	2.001565	1.926188	0.135362	0.061337	True	True	9.94936e-08	1813	4.049881	4.031290	0.280716	0.294059
2.000	0.100	1.100	4.000	0.250000	-0.097500	0.000000	1.999542	1.926554	0.133477	0.061824	True	True	9.90935e-08	1827	4.048497	4.030470	0.281331	0.294274
2.000	0.100	1.100	4.000	0.250000	-0.095000	0.000000	1.997575	1.926923	0.131642	0.062315	True	True	9.95886e-08	1806	4.047161	4.029689	0.281928	0.294476
2.000	0.100	1.100	4.000	0.250000	-0.092500	0.000000	1.995672	1.927297	0.129856	0.062811	True	True	9.98766e-08	1689	4.045869	4.028945	0.282505	0.294666
2.000	0.100	1.100	4.000	0.250000	-0.090000	0.000000	1.993794	1.927699	0.128118	0.063311	True	True	9.98052e-08	1802	4.044621	4.028237	0.283068	0.294842
2.000	0.100	1.100	4.000	0.250000	-0.087500	0.000000	1.991977	1.928102	0.126425	0.063816	True	True	9.99228e-08	1809	4.043416	4.027563	0.283612	0.295007
2.000	0.100	1.100	4.000	0.250000	-0.085000	0.000000	1.990207	1.928513	0.124774	0.064325	True	True	9.99848e-08	1792	4.042252	4.026924	0.284140	0.295162
2.000	0.100	1.100	4.000	0.250000	-0.082500	0.000000	1.988482	1.928935	0.123166	0.064840	True	True	9.97452e-08	1802	4.041127	4.026317	0.284653	0.295304
2.000	0.100	1.100	4.000	0.250000	-0.080000	0.000000	1.986799	1.929368	0.121597	0.065360	True	True	9.98493e-08	1797	4.040040	4.025741	0.285150	0.295436
2.000	0.100	1.100	4.000	0.250000	-0.077500	0.000000	1.985160	1.929825	0.120067	0.065885	True	True	9.96718e-08	1976	4.038991	4.025197	0.285632	0.295556
2.000	0.100	1.100	4.000	0.250000	-0.075000	0.000000	1.983558	1.930263	0.118574	0.066416	True	True	9.97156e-08	1800	4.037978	4.024684	0.286100	0.295668
2.000	0.100	1.100	4.000	0.250000	-0.072500	0.000000	1.981998	1.930721	0.117116	0.066952	True	True	9.97959e-08	1790	4.037000	4.024199	0.286554	0.295769
2.000	0.100	1.100	4.000	0.250000	-0.070000	0.000000	1.980472	1.931196	0.115693	0.067494	True	True	9.98875e-08	1805	4.036057	4.023743	0.286994	0.295860
2.000	0.100	1.100	4.000	0.250000	-0.067500	0.000000	1.978984	1.931676	0.114303	0.068043	True	True	9.99074e-08	1794	4.035147	4.023316	0.287421	0.295941
2.000	0.100	1.100	4.000	0.250000	-0.065000	0.000000	1.977532	1.932167	0.112945	0.068598	True	True	9.96268e-08	1795	4.034270	4.022916	0.287835	0.296013
2.000	0.100	1.100	4.000	0.250000	-0.062500	0.000000	1.976112	1.932670	0.111618	0.069159	True	True	9.9545e-08	1764	4.033423	4.022543	0.288236	0.296075
2.000	0.100	1.100	4.000	0.250000	-0.060000	0.000000	1.974725	1.933184	0.110320	0.069727	True	True	9.96085e-08	1784	4.032608	4.022197	0.288625	0.296127
2.000	0.100	1.100	4.000	0.250000	-0.057500	0.000000	1.973371	1.933707	0.109051	0.070301	True	True	9.97593e-08	1786	4.031823	4.021876	0.289002	0.296171
2.000	0.100	1.100	4.000	0.250000	-0.055000	0.000000	1.972046	1.934241	0.107809	0.070883	True	True	9.95236e-08	1774	4.031068	4.021580	0.289367	0.296206
2.000	0.100	1.100	4.000	0.250000	-0.052500	0.000000	1.970752	1.934785	0.106594	0.071472	True	True	9.98293e-08	1775	4.030341	4.021310	0.289721	0.296232
2.000	0.100	1.100	4.000	0.250000	-0.050000	0.000000	1.969485	1.935342	0.105405	0.072069	True	True	9.95475e-08	1781	4.029642	4.021064	0.290064	0.296249
2.000	0.100	1.100	4.000	0.250000	-0.047500	0.000000	1.968247	1.935908	0.104241	0.072673	True	True	9.99432e-08	1775	4.028972	4.020842	0.290395	0.296257
2.000	0.100	1.100	4.000	0.250000	-0.045000	0.000000	1.967036	1.936487	0.103102	0.073286	True	True	9.9935e-08	1751	4.028328	4.020644	0.290716	0.296257
2.000	0.100	1.100	4.000	0.250000	-0.042500	0.000000	1.965850	1.937078	0.101985	0.073906	True	True	9.99148e-08	1770	4.027710	4.020470	0.291027	0.296249
2.000	0.100	1.100	4.000	0.250000	-0.040000	0.000000	1.964690	1.937679	0.100891	0.074535	True	True	9.96784e-08	1790	4.027119	4.020319	0.291327	0.296232
2.000	0.100	1.100	4.000	0.250000	-0.037500	0.000000	1.963556	1.938291	0.099819	0.075172	True	True	9.99229e-08	1774	4.026553	4.020191	0.291617	0.296207
2.000	0.100	1.100	4.000	0.250000	-0.035000	0.000000	1.962443	1.938918	0.098768	0.075819	True	True	9.99066e-08	1764	4.026012	4.020085	0.291897	0.296173
2.000	0.100	1.100	4.000	0.250000	-0.032500	0.000000	1.961356	1.939555	0.097738	0.076474	True	True	9.98813e-08	1771	4.025497	4.020002	0.292167	0.296132
2.000	0.100	1.100	4.000	0.250000	-0.030000	0.000000	1.960289	1.940208	0.096728	0.077139	True	True	9.99636e-08	1771	4.025005	4.019941	0.292428	0.296082
2.000	0.100	1.100	4.000	0.250000	-0.027500	0.000000	1.959246	1.940869	0.095736	0.077813	True	True	9.91102e-08	1763	4.024537	4.019902	0.292679	0.296024
2.000	0.100	1.100	4.000	0.250000	-0.025000	0.000000	1.958224	1.941545	0.094764	0.078498	True	True	9.97211e-08	1772	4.024094	4.019885	0.292921	0.295958
2.000	0.100	1.100	4.000	0.250000	-0.022500	0.000000	1.957221	1.942247	0.093810	0.079192	True	True	9.97494e-08	1780	4.023673	4.019890	0.293154	0.295883
2.000	0.100	1.100	4.000	0.250000	-0.020000	0.000000	1.956243	1.942935	0.092873	0.079897	True	True	9.97911e-08	1775	4.023276	4.019917	0.293377	0.295802
2.000	0.100	1.100	4.000	0.250000	-0.017500	0.000000	1.955283	1.943650	0.091953	0.080613	True	True	9.95848e-08	1752	4.022901	4.019965	0.293592	0.295712
2.000	0.100	1.100	4.000	0.250000	-0.015000	0.000000	1.954336	1.944392	0.091050	0.081340	True	True	9.94467e-08	1759	4.022549	4.020034	0.293799	0.295613
2.000	0.100	1.100	4.000	0.250000	-0.012500	0.000000	1.953417	1.945124	0.090162	0.082078	True	True	9.95947e-08	1761	4.022220	4.020126	0.293996	0.295508
2.000	0.100	1.100	4.000	0.250000	-0.010000	0.000000	1.952513	1.945882	0.089291	0.082828	True	True	9.97828e-08	1777	4.021913	4.020238	0.294184	0.295393
2.000	0.100	1.100	4.000	0.250000	-0.007500	0.000000	1.951627	1.946655	0.088434	0.083590	True	True	9.99942e-08	1761	4.021627	4.020372	0.294364	0.295271
2.000	0.100	1.100	4.000	0.250000	-0.005000	0.000000	1.950756	1.947444	0.087593	0.084364	True	True	9.96513e-08	1768	4.021364	4.020527	0.294536	0.295140
2.000	0.100	1.100	4.000	0.250000	-0.002500	0.000000	1.949904	1.948247	0.086765	0.085151	True	True	9.9796e-08	1773	4.021122	4.020704	0.294700	0.295002
2.000	0.100	1.100	4.000	0.250000	0.000000	0.000000	1.949068	1.949067	0.085951	0.085951	True	True	9.96137e-08	1779	4.020902	4.020902	0.294855	0.294855
2.000	0.100	1.100	4.000	0.250000	0.002500	0.000000	1.948247	1.949904	0.085151	0.086765	True	True	9.9738e-08	1758	4.020704	4.021122	0.295002	0.294700
2.000	0.100	1.100	4.000	0.250000	0.005000	0.000000	1.947444	1.950756	0.084364	0.087593	True	True	9.96558e-08	1754	4.020527	4.021364	0.295140	0.294536
2.000	0.100	1.100	4.000	0.250000	0.007500	0.000000	1.946657	1.951624	0.083590	0.088434	True	True	9.94566e-08	1767	4.020372	4.021627	0.295271	0.294365
2.000	0.100	1.100	4.000	0.250000	0.010000	0.000000	1.945882	1.952513	0.082828	0.089291	True	True	9.99633e-08	1780	4.020238	4.021913	0.295393	0.294184
2.000	0.100	1.100	4.000	0.250000	0.012500	0.000000	1.945123	1.953418	0.082078	0.090162	True	True	9.98415e-08	1762	4.020125	4.022220	0.295508	0.293996
2.000	0.100	1.100	4.000	0.250000	0.015000	0.000000	1.944380	1.954341	0.081340	0.091050	True	True	9.98077e-08	1765	4.020034	4.022549	0.295614	0.293798
2.000	0.100	1.100	4.000	0.250000	0.017500	0.000000	1.943649	1.955284	0.080613	0.091953	True	True	9.92781e-08	1766	4.019965	4.022901	0.295712	0.293592
2.000	0.100	1.100	4.000	0.250000	0.020000	0.000000	1.942934	1.956243	0.079897	0.092873	True	True	9.99948e-08	1777	4.019917	4.023276	0.295802	0.293377
2.000	0.100	1.100	4.000	0.250000	0.022500	0.000000	1.942240	1.957253	0.079192	0.093809	True	True	9.94711e-08	2608	4.019889	4.023672	0.295884	0.293151
2.000	0.100	1.100	4.000	0.250000	0.025000	0.000000	1.941544	1.958225	0.078498	0.094764	True	True	9.99036e-08	1781	4.019885	4.024093	0.295958	0.292921
2.000	0.100	1.100	4.000	0.250000	0.027500	0.000000	1.940868	1.959247	0.077813	0.095736	True	True	9.98557e-08	1773	4.019902	4.024537	0.296024	0.292679
2.000	0.100	1.100	4.000	0.250000	0.030000	0.000000	1.940204	1.960292	0.077139	0.096727	True	True	9.95018e-08	1758	4.019941	4.025005	0.296082	0.292427
2.000	0.100	1.100	4.000	0.250000	0.032500	0.000000	1.939555	1.961356	0.076474	0.097738	True	True	9.96397e-08	1772	4.020002	4.025496	0.296132	0.292167
2.000	0.100	1.100	4.000	0.250000	0.035000	0.000000	1.938919	1.962443	0.075819	0.098768	True	True	9.95087e-08	1779	4.020085	4.026012	0.296173	0.291897
2.000	0.100	1.100	4.000	0.250000	0.037500	0.000000	1.938292	1.963555	0.075172	0.099819	True	True	9.92072e-08	1782	4.020191	4.026553	0.296207	0.291617
2.000	0.100	1.100	4.000	0.250000	0.040000	0.000000	1.937678	1.964691	0.074535	0.100891	True	True	9.97228e-08	1767	4.020319	4.027119	0.296232	0.291327
2.000	0.100	1.100	4.000	0.250000	0.042500	0.000000	1.937073	1.965855	0.073906	0.101985	True	True	9.99788e-08	1733	4.020470	4.027710	0.296249	0.291026
2.000	0.100	1.100	4.000	0.250000	0.045000	0.000000	1.936492	1.967065	0.073286	0.103101	True	True	9.98508e-08	2008	4.020644	4.028326	0.296257	0.290713
2.000	0.100	1.100	4.000	0.250000	0.047500	0.000000	1.935906	1.968249	0.072673	0.104241	True	True	9.97782e-08	1749	4.020842	4.028972	0.296258	0.290395
2.000	0.100	1.100	4.000	0.250000	0.050000	0.000000	1.935341	1.969486	0.072069	0.105405	True	True	9.99629e-08	1781	4.021064	4.029643	0.296249	0.290064
2.000	0.100	1.100	4.000	0.250000	0.052500	0.000000	1.934786	1.970752	0.071472	0.106594	True	True	9.94328e-08	1775	4.021310	4.030341	0.296232	0.289721
2.000	0.100	1.100	4.000	0.250000	0.055000	0.000000	1.934240	1.972047	0.070883	0.107809	True	True	9.93553e-08	1777	4.021580	4.031068	0.296206	0.289367
2.000	0.100	1.100	4.000	0.250000	0.057500	0.000000	1.933706	1.973371	0.070301	0.109051	True	True	9.98961e-08	1776	4.021876	4.031823	0.296171	0.289002
2.000	0.100	1.100	4.000	0.250000	0.060000	0.000000	1.933180	1.974728	0.069727	0.110320	True	True	9.98265e-08	1757	4.022196	4.032608	0.296128	0.288625
2.000	0.100	1.100	4.000	0.250000	0.062500	0.000000	1.932671	1.976112	0.069159	0.111618	True	True	9.94866e-08	1774	4.022543	4.033423	0.296075	0.288236
2.000	0.100	1.100	4.000	0.250000	0.065000	0.000000	1.932167	1.977532	0.068598	0.112945	True	True	9.9456e-08	1747	4.022916	4.034269	0.296013	0.287835
2.000	0.100	1.100	4.000	0.250000	0.067500	0.000000	1.931675	1.978985	0.068043	0.114303	True	True	9.97821e-08	1790	4.023316	4.035147	0.295941	0.287421
2.000	0.100	1.100	4.000	0.250000	0.070000	0.000000	1.931194	1.980473	0.067494	0.115693	True	True	9.95438e-08	1783	4.023743	4.036057	0.295860	0.286994
2.000	0.100	1.100	4.000	0.250000	0.072500	0.000000	1.930721	1.981998	0.066952	0.117116	True	True	9.98239e-08	1788	4.024199	4.037001	0.295769	0.286554
2.000	0.100	1.100	4.000	0.250000	0.075000	0.000000	1.930260	1.983559	0.066416	0.118574	True	True	9.94793e-08	1776	4.024684	4.037978	0.295669	0.286100
2.000	0.100	1.100	4.000	0.250000	0.077500	0.000000	1.929808	1.985159	0.065885	0.120067	True	True	9.98167e-08	1786	4.025197	4.038991	0.295558	0.285632
2.000	0.100	1.100	4.000	0.250000	0.080000	0.000000	1.929367	1.986800	0.065360	0.121597	True	True	9.96833e-08	1799	4.025741	4.040040	0.295436	0.285150
2.000	0.100	1.100	4.000	0.250000	0.082500	0.000000	1.928935	1.988482	0.064840	0.123166	True	True	9.99957e-08	1766	4.026316	4.041127	0.295304	0.284653
2.000	0.100	1.100	4.000	0.250000	0.085000	0.000000	1.928527	1.990207	0.064325	0.124774	True	True	9.96911e-08	1927	4.026923	4.042252	0.295160	0.284140
2.000	0.100	1.100	4.000	0.250000	0.087500	0.000000	1.928099	1.991979	0.063816	0.126425	True	True	9.98595e-08	1754	4.027563	4.043416	0.295008	0.283612
2.000	0.100	1.100	4.000	0.250000	0.090000	0.000000	1.927701	1.993793	0.063311	0.128118	True	True	9.95183e-08	1817	4.028237	4.044622	0.294842	0.283068
2.000	0.100	1.100	4.000	0.250000	0.092500	0.000000	1.927304	1.995661	0.062811	0.129857	True	True	9.96281e-08	1768	4.028945	4.045869	0.294665	0.282506
2.000	0.100	1.100	4.000	0.250000	0.095000	0.000000	1.926924	1.997575	0.062315	0.131642	True	True	9.99412e-08	1802	4.029689	4.047161	0.294476	0.281928
2.000	0.100	1.100	4.000	0.250000	0.097500	0.000000	1.926551	1.999542	0.061824	0.133477	True	True	9.96351e-08	1810	4.030471	4.048498	0.294274	0.281331
2.000	0.100	1.100	4.000	0.250000	0.100000	0.000000	1.926188	2.001565	0.061337	0.135362	True	True	9.98087e-08	1808	4.031290	4.049881	0.294059	0.280716
2.000	0.100	1.100	4.000	0.250000	0.102500	0.000000	1.925836	2.003643	0.060854	0.137301	True	True	9.95914e-08	1816	4.032149	4.051313	0.293831	0.280081
2.000	0.100	1.100	4.000	0.250000	0.105000	0.000000	1.925487	2.005784	0.060374	0.139296	True	True	9.99583e-08	1763	4.033049	4.052796	0.293590	0.279427
2.000	0.100	1.100	4.000	0.250000	0.107500	0.000000	1.925158	2.007982	0.059898	0.141349	True	True	9.98919e-08	1809	4.033991	4.054330	0.293334	0.278752
2.000	0.100	1.100	4.000	0.250000	0.110000	0.000000	1.924846	2.010246	0.059426	0.143463	True	True	9.97632e-08	1967	4.034978	4.055919	0.293063	0.278056
2.000	0.100	1.100	4.000	0.250000	0.112500	0.000000	1.924521	2.012577	0.058957	0.145640	True	True	9.96443e-08	1808	4.036010	4.057565	0.292779	0.277337
2.000	0.100	1.100	4.000	0.250000	0.115000	0.000000	1.924218	2.014979	0.058490	0.147885	True	True	9.97123e-08	1834	4.037090	4.059269	0.292478	0.276596
2.000	0.100	1.100	4.000	0.250000	0.117500	0.000000	1.923928	2.017489	0.058027	0.150198	True	True	9.9979e-08	2663	4.038218	4.061033	0.292161	0.275827
2.000	0.100	1.100	4.000	0.250000	0.120000	0.000000	1.923643	2.020007	0.057566	0.152587	True	True	9.95434e-08	1877	4.039400	4.062863	0.291826	0.275040
2.000	0.100	1.100	4.000	0.250000	0.122500	0.000000	1.923380	2.022640	0.057108	0.155052	True	True	9.98834e-08	2080	4.040635	4.064758	0.291474	0.274223
2.000	0.100	1.100	4.000	0.250000	0.125000	0.000000	1.923108	2.025357	0.056652	0.157598	True	True	9.94105e-08	1856	4.041926	4.066723	0.291105	0.273380
2.000	0.100	1.100	4.000	0.250000	0.127500	0.000000	1.922858	2.028163	0.056198	0.160229	True	True	9.9479e-08	1844	4.043275	4.068761	0.290715	0.272508
2.000	0.100	1.100	4.000	0.250000	0.130000	0.000000	1.922618	2.031063	0.055746	0.162950	True	True	9.97845e-08	1870	4.044686	4.070875	0.290306	0.271606
2.000	0.100	1.100	4.000	0.250000	0.132500	0.000000	1.922400	2.034061	0.055296	0.165766	True	True	9.98678e-08	2372	4.046161	4.073067	0.289875	0.270674
2.000	0.100	1.100	4.000	0.250000	0.135000	0.000000	1.922173	2.037160	0.054847	0.168681	True	True	9.97612e-08	1890	4.047704	4.075344	0.289424	0.269710
2.000	0.100	1.100	4.000	0.250000	0.137500	0.000000	1.921969	2.040405	0.054399	0.171701	True	True	9.96481e-08	2202	4.049317	4.077707	0.288950	0.268709
2.000	0.100	1.100	4.000	0.250000	0.140000	0.000000	1.921775	2.043692	0.053952	0.174834	True	True	9.95739e-08	1889	4.051006	4.080164	0.288451	0.267678
2.000	0.100	1.100	4.000	0.250000	0.142500	0.000000	1.921594	2.047136	0.053506	0.178083	True	True	9.93794e-08	1889	4.052773	4.082717	0.287927	0.266608
2.000	0.100	1.100	4.000	0.250000	0.145000	0.000000	1.921427	2.050744	0.053060	0.181457	True	True	9.99148e-08	2982	4.054621	4.085370	0.287376	0.265495
2.000	0.100	1.100	4.000	0.250000	0.147500	0.000000	1.921272	2.054415	0.052614	0.184965	True	True	9.97216e-08	1913	4.056559	4.088135	0.286797	0.264348
2.000	0.100	1.100	4.000	0.250000	0.150000	0.000000	1.921131	2.058301	0.052168	0.188612	True	True	9.98728e-08	3162	4.058587	4.091008	0.286190	0.263152
2.000	0.100	1.100	4.000	0.250000	0.152500	0.000000	1.921004	2.062302	0.051722	0.192410	True	True	9.99561e-08	3268	4.060713	4.094004	0.285551	0.261913
2.000	0.100	1.100	4.000	0.250000	0.155000	0.000000	1.920890	2.066428	0.051274	0.196368	True	True	9.9537e-08	1890	4.062945	4.097128	0.284878	0.260629
2.000	0.100	1.100	4.000	0.250000	0.157500	0.000000	1.920795	2.070798	0.050826	0.200493	True	True	9.95066e-08	3887	4.065284	4.100384	0.284171	0.259289
2.000	0.100	1.100	4.000	0.250000	0.160000	0.000000	1.920713	2.075277	0.050376	0.204803	True	True	9.95424e-08	1960	4.067743	4.103786	0.283427	0.257902
2.000	0.100	1.100	4.000	0.250000	0.162500	0.000000	1.920635	2.079912	0.049916	0.209232	True	True	9.99673e-08	2504	4.070269	4.107269	0.282665	0.256485
2.000	0.100	1.100	4.000	0.250000	0.165000	0.000000	1.920591	2.084963	0.049456	0.214041	True	True	9.99314e-08	7564	4.073044	4.111060	0.281817	0.254940
2.000	0.100	1.100	4.000	0.250000	0.167500	0.000000	1.920563	2.090105	0.048999	0.218977	True	True	9.99813e-08	7049	4.075903	4.114948	0.280946	0.253369
2.000	0.100	1.100	4.000	0.250000	0.170000	0.000000	1.920550	2.095339	0.048544	0.224043	True	True	9.99276e-08	5922	4.078847	4.118931	0.280052	0.251773
2.000	0.100	1.100	4.000	0.250000	0.172500	0.000000	1.920566	2.101123	0.048072	0.229592	True	True	9.9973e-08	7001	4.082090	4.123287	0.279056	0.250020
2.000	0.100	1.100	4.000	0.250000	0.175000	0.000000	1.920595	2.106882	0.047609	0.235191	True	True	9.99498e-08	4656	4.085371	4.127675	0.278057	0.248277
2.000	0.100	1.100	4.000	0.250000	0.177500	0.000000	1.920651	2.113088	0.047134	0.241210	True	True	9.99974e-08	5809	4.088911	4.132380	0.276972	0.246408
2.000	0.100	1.100	4.000	0.250000	0.180000	0.000000	1.920737	2.119776	0.046646	0.247685	True	True	9.99314e-08	3776	4.092734	4.137429	0.275794	0.244405
2.000	0.100	1.100	4.000	0.250000	0.182500	0.000000	1.920845	2.126656	0.046158	0.254397	True	True	9.99524e-08	9138	4.096706	4.142647	0.274574	0.242353
2.000	0.100	1.100	4.000	0.250000	0.185000	0.000000	1.920981	2.133915	0.045662	0.261501	True	True	9.99912e-08	9071	4.100920	4.148151	0.273279	0.240199
2.000	0.100	1.100	4.000	0.250000	0.187500	0.000000	1.921148	2.141586	0.045156	0.269035	True	True	9.99614e-08	9422	4.105400	4.153967	0.271901	0.237935
2.000	0.100	1.100	4.000	1.000000	-0.750000	0.000000	1.946657	1.866024	0.090579	0.013737	True	True	9.99774e-08	3419	3.973794	3.951988	0.309833	0.325868
2.000	0.100	1.100	4.000	1.000000	-0.740000	0.000000	1.943187	1.865828	0.087497	0.013846	True	True	9.98387e-08	3506	3.970952	3.949974	0.311100	0.326539
2.000	0.100	1.100	4.000	1.000000	-0.730000	0.000000	1.939941	1.865652	0.084618	0.013954	True	True	9.98095e-08	3357	3.968296	3.948098	0.312288	0.327164
2.000	0.100	1.100	4.000	1.000000	-0.720000	0.000000	1.936900	1.865495	0.081924	0.014062	True	True	9.98135e-08	3357	3.965808	3.946347	0.313403	0.327746
2.000	0.100	1.100	4.000	1.000000	-0.710000	0.000000	1.934043	1.865355	0.079397	0.014169	True	True	9.97605e-08	3202	3.963473	3.944709	0.314453	0.328290
2.000	0.100	1.100	4.000	1.000000	-0.700000	0.000000	1.931354	1.865230	0.077022	0.014276	True	True	9.96722e-08	3106	3.961278	3.943176	0.315442	0.328800
2.000	0.100	1.100	4.000	1.000000	-0.690000	0.000000	1.928820	1.865120	0.074786	0.014382	True	True	9.98617e-08	3017	3.959210	3.941737	0.316376	0.329277
2.000	0.100	1.100	4.000	1.000000	-0.680000	0.000000	1.926426	1.865022	0.072676	0.014489	True	True	9.98538e-08	3022	3.957260	3.940385	0.317259	0.329725
2.000	0.100	1.100	4.000	1.000000	-0.670000	0.000000	1.924163	1.864937	0.070683	0.014595	True	True	9.99111e-08	2405	3.955418	3.939112	0.318096	0.330146
2.000	0.100	1.100	4.000	1.000000	-0.660000	0.000000	1.922018	1.864863	0.068796	0.014702	True	True	9.9824e-08	2841	3.953674	3.937913	0.318888	0.330543
2.000	0.100	1.100	4.000	1.000000	-0.650000	0.000000	1.919984	1.864800	0.067008	0.014808	True	True	9.97331e-08	2234	3.952024	3.936782	0.319641	0.330916
2.000	0.100	1.100	4.000	1.000000	-0.640000	0.000000	1.918051	1.864747	0.065310	0.014915	True	True	9.9701e-08	2551	3.950458	3.935713	0.320356	0.331268
2.000	0.100	1.100	4.000	1.000000	-0.630000	0.000000	1.916213	1.864703	0.063696	0.015023	True	True	9.96554e-08	2552	3.948971	3.934702	0.321037	0.331601
2.000	0.100	1.100	4.000	1.000000	-0.620000	0.000000	1.914464	1.864665	0.062163	0.015130	True	True	9.9673e-08	1880	3.947560	3.933747	0.321684	0.331914
2.000	0.100	1.100	4.000	1.000000	-0.610000	0.000000	1.912793	1.864640	0.060697	0.015239	True	True	9.97365e-08	2459	3.946213	3.932839	0.322302	0.332211
2.000	0.100	1.100	4.000	1.000000	-0.600000	0.000000	1.911201	1.864621	0.059302	0.015347	True	True	9.96465e-08	2257	3.944933	3.931980	0.322892	0.332492
2.000	0.100	1.100	4.000	1.000000	-0.590000	0.000000	1.909678	1.864609	0.057968	0.015457	True	True	9.95396e-08	2426	3.943712	3.931165	0.323455	0.332758
2.000	0.100	1.100	4.000	1.000000	-0.580000	0.000000	1.908223	1.864603	0.056694	0.015567	True	True	9.9804e-08	2291	3.942547	3.930391	0.323994	0.333010
2.000	0.100	1.100	4.000	1.000000	-0.570000	0.000000	1.906829	1.864605	0.055474	0.015678	True	True	9.9724e-08	2326	3.941435	3.929655	0.324509	0.333248
2.000	0.100	1.100	4.000	1.000000	-0.560000	0.000000	1.905494	1.864613	0.054306	0.015790	True	True	9.96214e-08	2422	3.940372	3.928956	0.325002	0.333474
2.000	0.100	1.100	4.000	1.000000	-0.550000	0.000000	1.904214	1.864626	0.053186	0.015902	True	True	9.98555e-08	1999	3.939357	3.928291	0.325474	0.333688
2.000	0.100	1.100	4.000	1.000000	-0.540000	0.000000	1.902984	1.864647	0.052111	0.016016	True	True	9.98288e-08	2338	3.938384	3.927658	0.325928	0.333892
2.000	0.100	1.100	4.000	1.000000	-0.530000	0.000000	1.901804	1.864672	0.051079	0.016130	True	True	9.98901e-08	2084	3.937453	3.927055	0.326362	0.334084
2.000	0.100	1.100	4.000	1.000000	-0.520000	0.000000	1.900668	1.864703	0.050086	0.016245	True	True	9.96615e-08	2265	3.936560	3.926481	0.326780	0.334267
2.000	0.100	1.100	4.000	1.000000	-0.510000	0.000000	1.899577	1.864739	0.049131	0.016362	True	True	9.96767e-08	2132	3.935705	3.925935	0.327180	0.334440
2.000	0.100	1.100	4.000	1.000000	-0.500000	0.000000	1.898525	1.864780	0.048212	0.016479	True	True	9.95793e-08	2214	3.934885	3.925413	0.327566	0.334605
2.000	0.100	1.100	4.000	1.000000	-0.490000	0.000000	1.897513	1.864825	0.047327	0.016598	True	True	9.94816e-08	2072	3.934098	3.924917	0.327936	0.334761
2.000	0.100	1.100	4.000	1.000000	-0.480000	0.000000	1.896536	1.864876	0.046473	0.016718	True	True	9.97231e-08	2102	3.933342	3.924443	0.328293	0.334909
2.000	0.100	1.100	4.000	1.000000	-0.470000	0.000000	1.895595	1.864932	0.045650	0.016839	True	True	9.99427e-08	2135	3.932616	3.923992	0.328636	0.335049
2.000	0.100	1.100	4.000	1.000000	-0.460000	0.000000	1.894686	1.864986	0.044857	0.016961	True	True	9.98624e-08	1724	3.931920	3.923563	0.328965	0.335182
2.000	0.100	1.100	4.000	1.000000	-0.450000	0.000000	1.893808	1.865048	0.044090	0.017085	True	True	9.98348e-08	1636	3.931251	3.923154	0.329283	0.335308
2.000	0.100	1.100	4.000	1.000000	-0.440000	0.000000	1.892959	1.865124	0.043345	0.017210	True	True	9.9479e-08	2100	3.930603	3.922761	0.329591	0.335426
2.000	0.100	1.100	4.000	1.000000	-0.430000	0.000000	1.892140	1.865196	0.042628	0.017336	True	True	9.9926e-08	2013	3.929983	3.922388	0.329887	0.335539
2.000	0.100	1.100	4.000	1.000000	-0.420000	0.000000	1.891321	1.865263	0.041934	0.017464	True	True	9.92912e-08	1607	3.929388	3.922034	0.330175	0.335646
2.000	0.100	1.100	4.000	1.000000	-0.410000	0.000000	1.890579	1.865354	0.041262	0.017593	True	True	9.95952e-08	1932	3.928813	3.921695	0.330447	0.335746
2.000	0.100	1.100	4.000	1.000000	-0.400000	0.000000	1.889812	1.865428	0.040611	0.017724	True	True	9.99297e-08	1601	3.928262	3.921374	0.330715	0.335841
2.000	0.100	1.100	4.000	1.000000	-0.390000	0.000000	1.889115	1.865527	0.039980	0.017856	True	True	9.98734e-08	1874	3.927728	3.921067	0.330968	0.335930
2.000	0.100	1.100	4.000	1.000000	-0.380000	0.000000	1.888417	1.865621	0.039368	0.017990	True	True	9.93935e-08	2031	3.927216	3.920775	0.331216	0.336013
2.000	0.100	1.100	4.000	1.000000	-0.370000	0.000000	1.887741	1.865718	0.038774	0.018125	True	True	9.96534e-08	2015	3.926723	3.920498	0.331455	0.336092
2.000	0.100	1.100	4.000	1.000000	-0.360000	0.000000	1.887076	1.865806	0.038200	0.018263	True	True	9.98246e-08	1584	3.926250	3.920236	0.331686	0.336167
2.000	0.100	1.100	4.000	1.000000	-0.350000	0.000000	1.886447	1.865921	0.037639	0.018402	True	True	9.96275e-08	1837	3.925791	3.919985	0.331908	0.336235
2.000	0.100	1.100	4.000	1.000000	-0.340000	0.000000	1.885829	1.866027	0.037096	0.018543	True	True	9.98402e-08	1769	3.925350	3.919748	0.332124	0.336299
2.000	0.100	1.100	4.000	1.000000	-0.330000	0.000000	1.885229	1.866142	0.036568	0.018685	True	True	9.97727e-08	1908	3.924926	3.919523	0.332332	0.336358
2.000	0.100	1.100	4.000	1.000000	-0.320000	0.000000	1.884644	1.866253	0.036055	0.018830	True	True	9.94219e-08	1692	3.924518	3.919311	0.332533	0.336414
2.000	0.100	1.100	4.000	1.000000	-0.310000	0.000000	1.884048	1.866379	0.035556	0.018977	True	True	9.95628e-08	1670	3.924124	3.919111	0.332731	0.336465
2.000	0.100	1.100	4.000	1.000000	-0.300000	0.000000	1.883527	1.866499	0.035070	0.019125	True	True	9.95279e-08	1772	3.923745	3.918921	0.332915	0.336512
2.000	0.100	1.100	4.000	1.000000	-0.290000	0.000000	1.882992	1.866626	0.034598	0.019276	True	True	9.96755e-08	1778	3.923380	3.918743	0.333096	0.336554
2.000	0.100	1.100	4.000	1.000000	-0.280000	0.000000	1.882445	1.866751	0.034137	0.019428	True	True	9.94793e-08	1633	3.923030	3.918576	0.333275	0.336594
2.000	0.100	1.100	4.000	1.000000	-0.270000	0.000000	1.881936	1.866888	0.033689	0.019583	True	True	9.99007e-08	1648	3.922692	3.918419	0.333445	0.336629
2.000	0.100	1.100	4.000	1.000000	-0.260000	0.000000	1.881460	1.867021	0.033253	0.019740	True	True	9.96819e-08	1609	3.922367	3.918273	0.333606	0.336660
2.000	0.100	1.100	4.000	1.000000	-0.250000	0.000000	1.880971	1.867163	0.032827	0.019900	True	True	9.99799e-08	1610	3.922054	3.918136	0.333766	0.336688
2.000	0.100	1.100	4.000	1.000000	-0.240000	0.000000	1.880496	1.867313	0.032412	0.020062	True	True	9.94831e-08	1626	3.921753	3.918009	0.333920	0.336711
2.000	0.100	1.100	4.000	1.000000	-0.230000	0.000000	1.880050	1.867460	0.032007	0.020226	True	True	9.96861e-08	1591	3.921464	3.917891	0.334066	0.336732
2.000	0.100	1.100	4.000	1.000000	-0.220000	0.000000	1.879618	1.867619	0.031612	0.020392	True	True	9.97929e-08	1685	3.921186	3.917783	0.334208	0.336748
2.000	0.100	1.100	4.000	1.000000	-0.210000	0.000000	1.879168	1.867773	0.031226	0.020561	True	True	9.9699e-08	1589	3.920921	3.917684	0.334348	0.336762
2.000	0.100	1.100	4.000	1.000000	-0.200000	0.000000	1.878751	1.867934	0.030850	0.020733	True	True	9.99228e-08	1611	3.920665	3.917594	0.334480	0.336772
2.000	0.100	1.100	4.000	1.000000	-0.190000	0.000000	1.878329	1.868104	0.030482	0.020907	True	True	9.9467e-08	1607	3.920420	3.917513	0.334610	0.336778
2.000	0.100	1.100	4.000	1.000000	-0.180000	0.000000	1.877927	1.868275	0.030123	0.021084	True	True	9.98611e-08	1640	3.920185	3.917440	0.334734	0.336781
2.000	0.100	1.100	4.000	1.000000	-0.170000	0.000000	1.877535	1.868449	0.029772	0.021264	True	True	9.95758e-08	1631	3.919961	3.917376	0.334854	0.336781
2.000	0.100	1.100	4.000	1.000000	-0.160000	0.000000	1.877173	1.868627	0.029429	0.021447	True	True	9.99698e-08	1652	3.919745	3.917320	0.334967	0.336778
2.000	0.100	1.100	4.000	1.000000	-0.150000	0.000000	1.876787	1.868807	0.029094	0.021633	True	True	9.97073e-08	1589	3.919541	3.917273	0.335079	0.336772
2.000	0.100	1.100	4.000	1.000000	-0.140000	0.000000	1.876416	1.868998	0.028767	0.021822	True	True	9.94711e-08	1637	3.919345	3.917234	0.335187	0.336762
2.000	0.100	1.100	4.000	1.000000	-0.130000	0.000000	1.876061	1.869190	0.028446	0.022013	True	True	9.93804e-08	1648	3.919158	3.917203	0.335290	0.336749
2.000	0.100	1.100	4.000	1.000000	-0.120000	0.000000	1.875737	1.869388	0.028132	0.022208	True	True	9.98666e-08	1725	3.918980	3.917179	0.335386	0.336733
2.000	0.100	1.100	4.000	1.000000	-0.110000	0.000000	1.875391	1.869583	0.027825	0.022407	True	True	9.96934e-08	1595	3.918812	3.917165	0.335483	0.336714
2.000	0.100	1.100	4.000	1.000000	-0.100000	0.000000	1.875049	1.869789	0.027525	0.022609	True	True	9.96454e-08	1622	3.918653	3.917158	0.335575	0.336692
2.000	0.100	1.100	4.000	1.000000	-0.090000	0.000000	1.874721	1.870002	0.027230	0.022814	True	True	9.96484e-08	1628	3.918502	3.917158	0.335664	0.336666
2.000	0.100	1.100	4.000	1.000000	-0.080000	0.000000	1.874405	1.870216	0.026942	0.023023	True	True	9.98286e-08	1639	3.918359	3.917167	0.335748	0.336637
2.000	0.100	1.100	4.000	1.000000	-0.070000	0.000000	1.874096	1.870436	0.026660	0.023235	True	True	9.96027e-08	1623	3.918225	3.917183	0.335828	0.336606
2.000	0.100	1.100	4.000	1.000000	-0.060000	0.000000	1.873803	1.870657	0.026383	0.023451	True	True	9.999e-08	1596	3.918099	3.917207	0.335904	0.336572
2.000	0.100	1.100	4.000	1.000000	-0.050000	0.000000	1.873498	1.870893	0.026112	0.023671	True	True	9.99571e-08	1644	3.917981	3.917238	0.335979	0.336533
2.000	0.100	1.100	4.000	1.000000	-0.040000	0.000000	1.873210	1.871128	0.025846	0.023895	True	True	9.97513e-08	1635	3.917871	3.917278	0.336049	0.336492
2.000	0.100	1.100	4.000	1.000000	-0.030000	0.000000	1.872931	1.871366	0.025586	0.024124	True	True	9.94256e-08	1646	3.917770	3.917325	0.336116	0.336448
2.000	0.100	1.100	4.000	1.000000	-0.020000	0.000000	1.872661	1.871609	0.025330	0.024356	True	True	9.97338e-08	1616	3.917676	3.917379	0.336179	0.336401
2.000	0.100	1.100	4.000	1.000000	-0.010000	0.000000	1.872384	1.871866	0.025080	0.024593	True	True	9.98438e-08	1638	3.917590	3.917442	0.336240	0.336350
2.000	0.100	1.100	4.000	1.000000	0.000000	0.000000	1.872124	1.872120	0.024834	0.024834	True	True	9.97596e-08	1628	3.917512	3.917512	0.336296	0.336297
2.000	0.100	1.100	4.000	1.000000	0.010000	0.000000	1.871870	1.872382	0.024593	0.025080	True	True	9.93594e-08	1616	3.917442	3.917590	0.336350	0.336240
2.000	0.100	1.100	4.000	1.000000	0.020000	0.000000	1.871623	1.872649	0.024356	0.025330	True	True	9.98926e-08	1619	3.917379	3.917676	0.336400	0.336180
2.000	0.100	1.100	4.000	1.000000	0.030000	0.000000	1.871367	1.872930	0.024124	0.025586	True	True	9.9689e-08	1639	3.917325	3.917770	0.336448	0.336116
2.000	0.100	1.100	4.000	1.000000	0.040000	0.000000	1.871128	1.873210	0.023895	0.025846	True	True	9.99491e-08	1639	3.917278	3.917871	0.336492	0.336049
2.000	0.100	1.100	4.000	1.000000	0.050000	0.000000	1.870887	1.873507	0.023671	0.026112	True	True	9.95189e-08	1618	3.917238	3.917981	0.336534	0.335978
2.000	0.100	1.100	4.000	1.000000	0.060000	0.000000	1.870673	1.873789	0.023451	0.026383	True	True	9.96796e-08	1632	3.917206	3.918099	0.336570	0.335906
2.000	0.100	1.100	4.000	1.000000	0.070000	0.000000	1.870438	1.874094	0.023235	0.026660	True	True	9.96243e-08	1660	3.917183	3.918225	0.336606	0.335829
2.000	0.100	1.100	4.000	1.000000	0.080000	0.000000	1.870217	1.874404	0.023023	0.026942	True	True	9.98864e-08	1641	3.917167	3.918359	0.336637	0.335748
2.000	0.100	1.100	4.000	1.000000	0.090000	0.000000	1.870015	1.874715	0.022814	0.027230	True	True	9.97324e-08	1646	3.917158	3.918501	0.336664	0.335664
2.000	0.100	1.100	4.000	1.000000	0.100000	0.000000	1.869793	1.875042	0.022609	0.027525	True	True	9.98135e-08	1641	3.917158	3.918653	0.336691	0.335576
2.000	0.100	1.100	4.000	1.000000	0.110000	0.000000	1.869585	1.875376	0.022407	0.027825	True	True	9.96768e-08	1628	3.917165	3.918812	0.336714	0.335484
2.000	0.100	1.100	4.000	1.000000	0.120000	0.000000	1.869389	1.875711	0.022208	0.028132	True	True	9.95315e-08	1636	3.917180	3.918981	0.336732	0.335390
2.000	0.100	1.100	4.000	1.000000	0.130000	0.000000	1.869190	1.876060	0.022013	0.028446	True	True	9.96927e-08	1638	3.917203	3.919158	0.336749	0.335290
2.000	0.100	1.100	4.000	1.000000	0.140000	0.000000	1.868996	1.876418	0.021822	0.028767	True	True	9.97725e-08	1631	3.917234	3.919345	0.336762	0.335187
2.000	0.100	1.100	4.000	1.000000	0.150000	0.000000	1.868807	1.876788	0.021633	0.029094	True	True	9.94968e-08	1605	3.917273	3.919541	0.336772	0.335079
2.000	0.100	1.100	4.000	1.000000	0.160000	0.000000	1.868628	1.877153	0.021447	0.029430	True	True	9.94374e-08	1646	3.917321	3.919746	0.336778	0.334969
2.000	0.100	1.100	4.000	1.000000	0.170000	0.000000	1.868447	1.877538	0.021264	0.029772	True	True	9.99055e-08	1622	3.917376	3.919961	0.336781	0.334853
2.000	0.100	1.100	4.000	1.000000	0.180000	0.000000	1.868274	1.877927	0.021084	0.030123	True	True	9.94724e-08	1638	3.917440	3.920185	0.336781	0.334734
2.000	0.100	1.100	4.000	1.000000	0.190000	0.000000	1.868101	1.878345	0.020907	0.030482	True	True	9.97322e-08	1625	3.917513	3.920420	0.336778	0.334608
2.000	0.100	1.100	4.000	1.000000	0.200000	0.000000	1.867935	1.878744	0.020733	0.030850	True	True	9.94503e-08	1602	3.917594	3.920665	0.336772	0.334481
2.000	0.100	1.100	4.000	1.000000	0.210000	0.000000	1.867772	1.879177	0.020561	0.031226	True	True	9.94354e-08	1608	3.917684	3.920921	0.336762	0.334347
2.000	0.100	1.100	4.000	1.000000	0.220000	0.000000	1.867630	1.879590	0.020392	0.031612	True	True	9.99836e-08	1679	3.917783	3.921187	0.336747	0.334211
2.000	0.100	1.100	4.000	1.000000	0.230000	0.000000	1.867465	1.880038	0.020226	0.032007	True	True	9.94897e-08	1637	3.917892	3.921465	0.336731	0.334068
2.000	0.100	1.100	4.000	1.000000	0.240000	0.000000	1.867312	1.880515	0.020062	0.032412	True	True	9.97974e-08	1641	3.918009	3.921753	0.336712	0.333917
2.000	0.100	1.100	4.000	1.000000	0.250000	0.000000	1.867165	1.880967	0.019900	0.032827	True	True	9.95548e-08	1605	3.918136	3.922054	0.336688	0.333766
2.000	0.100	1.100	4.000	1.000000	0.260000	0.000000	1.867034	1.881470	0.019740	0.033252	True	True	9.98443e-08	2291	3.918272	3.922366	0.336659	0.333605
2.000	0.100	1.100	4.000	1.000000	0.270000	0.000000	1.866882	1.881953	0.019583	0.033689	True	True	9.99297e-08	1609	3.918419	3.922692	0.336629	0.333443
2.000	0.100	1.100	4.000	1.000000	0.280000	0.000000	1.866749	1.882449	0.019428	0.034138	True	True	9.96175e-08	1599	3.918576	3.923030	0.336594	0.333274
2.000	0.100	1.100	4.000	1.000000	0.290000	0.000000	1.866619	1.882968	0.019276	0.034598	True	True	9.98477e-08	1623	3.918744	3.923381	0.336555	0.333099
2.000	0.100	1.100	4.000	1.000000	0.300000	0.000000	1.866490	1.883521	0.019125	0.035071	True	True	9.99941e-08	1616	3.918922	3.923746	0.336513	0.332916
2.000	0.100	1.100	4.000	1.000000	0.310000	0.000000	1.866365	1.884066	0.018977	0.035556	True	True	9.97777e-08	1587	3.919111	3.924125	0.336466	0.332728
2.000	0.100	1.100	4.000	1.000000	0.320000	0.000000	1.866246	1.884627	0.018830	0.036055	True	True	9.95515e-08	1596	3.919312	3.924518	0.336415	0.332535
2.000	0.100	1.100	4.000	1.000000	0.330000	0.000000	1.866134	1.885202	0.018685	0.036568	True	True	9.99774e-08	1648	3.919524	3.924926	0.336359	0.332335
2.000	0.100	1.100	4.000	1.000000	0.340000	0.000000	1.866031	1.885829	0.018543	0.037096	True	True	9.97507e-08	1963	3.919748	3.925350	0.336299	0.332124
2.000	0.100	1.100	4.000	1.000000	0.350000	0.000000	1.865918	1.886447	0.018402	0.037640	True	True	9.94868e-08	1733	3.919985	3.925791	0.336235	0.331908
2.000	0.100	1.100	4.000	1.000000	0.360000	0.000000	1.865814	1.887084	0.018263	0.038199	True	True	9.95396e-08	1748	3.920235	3.926248	0.336166	0.331685
2.000	0.100	1.100	4.000	1.000000	0.370000	0.000000	1.865716	1.887741	0.018125	0.038774	True	True	9.94551e-08	1872	3.920498	3.926723	0.336092	0.331455
2.000	0.100	1.100	4.000	1.000000	0.380000	0.000000	1.865608	1.888400	0.017990	0.039369	True	True	9.95646e-08	1591	3.920776	3.927217	0.336015	0.331218
2.000	0.100	1.100	4.000	1.000000	0.390000	0.000000	1.865526	1.889115	0.017856	0.039980	True	True	9.99433e-08	1811	3.921067	3.927729	0.335930	0.330968
2.000	0.100	1.100	4.000	1.000000	0.400000	0.000000	1.865439	1.889835	0.017724	0.040611	True	True	9.99734e-08	1929	3.921373	3.928260	0.335840	0.330712
2.000	0.100	1.100	4.000	1.000000	0.410000	0.000000	1.865347	1.890578	0.017593	0.041263	True	True	9.99098e-08	1680	3.921696	3.928814	0.335746	0.330446
2.000	0.100	1.100	4.000	1.000000	0.420000	0.000000	1.865265	1.891345	0.017464	0.041935	True	True	9.99582e-08	1647	3.922035	3.929388	0.335646	0.330171
2.000	0.100	1.100	4.000	1.000000	0.430000	0.000000	1.865196	1.892140	0.017336	0.042628	True	True	9.9911e-08	1918	3.922388	3.929983	0.335539	0.329886
2.000	0.100	1.100	4.000	1.000000	0.440000	0.000000	1.865124	1.892960	0.017210	0.043346	True	True	9.95943e-08	2048	3.922761	3.930603	0.335426	0.329591
2.000	0.100	1.100	4.000	1.000000	0.450000	0.000000	1.865055	1.893808	0.017085	0.044088	True	True	9.95283e-08	2036	3.923152	3.931248	0.335307	0.329284
2.000	0.100	1.100	4.000	1.000000	0.460000	0.000000	1.864990	1.894686	0.016961	0.044856	True	True	9.97065e-08	1918	3.923562	3.931919	0.335182	0.328966
2.000	0.100	1.100	4.000	1.000000	0.470000	0.000000	1.864931	1.895595	0.016839	0.045650	True	True	9.95157e-08	1980	3.923992	3.932616	0.335049	0.328635
2.000	0.100	1.100	4.000	1.000000	0.480000	0.000000	1.864882	1.896501	0.016718	0.046470	True	True	9.96467e-08	2704	3.924442	3.933339	0.334909	0.328298
2.000	0.100	1.100	4.000	1.000000	0.490000	0.000000	1.864826	1.897513	0.016598	0.047327	True	True	9.95739e-08	2099	3.924917	3.934097	0.334761	0.327936
2.000	0.100	1.100	4.000	1.000000	0.500000	0.000000	1.864780	1.898525	0.016479	0.048212	True	True	9.96419e-08	2130	3.925414	3.934885	0.334605	0.327566
2.000	0.100	1.100	4.000	1.000000	0.510000	0.000000	1.864739	1.899577	0.016362	0.049131	True	True	9.9993e-08	2204	3.925934	3.935705	0.334440	0.327180
2.000	0.100	1.100	4.000	1.000000	0.520000	0.000000	1.864695	1.900669	0.016245	0.050089	True	True	9.95979e-08	1678	3.926484	3.936564	0.334267	0.326778
2.000	0.100	1.100	4.000	1.000000	0.530000	0.000000	1.864672	1.901804	0.016130	0.051078	True	True	9.99428e-08	2301	3.927055	3.937452	0.334084	0.326362
2.000	0.100	1.100	4.000	1.000000	0.540000	0.000000	1.864645	1.902985	0.016016	0.052112	True	True	9.99938e-08	1946	3.927659	3.938385	0.333891	0.325927
2.000	0.100	1.100	4.000	1.000000	0.550000	0.000000	1.864627	1.904213	0.015902	0.053186	True	True	9.97034e-08	2332	3.928291	3.939356	0.333688	0.325474
2.000	0.100	1.100	4.000	1.000000	0.560000	0.000000	1.864613	1.905494	0.015790	0.054306	True	True	9.97053e-08	2296	3.928956	3.940373	0.333474	0.325002
2.000	0.100	1.100	4.000	1.000000	0.570000	0.000000	1.864605	1.906829	0.015678	0.055474	True	True	9.99678e-08	2435	3.929655	3.941435	0.333248	0.324509
2.000	0.100	1.100	4.000	1.000000	0.580000	0.000000	1.864603	1.908223	0.015567	0.056694	True	True	9.97798e-08	2451	3.930391	3.942547	0.333010	0.323994
2.000	0.100	1.100	4.000	1.000000	0.590000	0.000000	1.864609	1.909678	0.015457	0.057968	True	True	9.98973e-08	2577	3.931165	3.943712	0.332758	0.323455
2.000	0.100	1.100	4.000	1.000000	0.600000	0.000000	1.864621	1.911201	0.015347	0.059302	True	True	9.9895e-08	2263	3.931980	3.944933	0.332492	0.322892
2.000	0.100	1.100	4.000	1.000000	0.610000	0.000000	1.864640	1.912793	0.015239	0.060697	True	True	9.98562e-08	2435	3.932839	3.946213	0.332211	0.322302
2.000	0.100	1.100	4.000	1.000000	0.620000	0.000000	1.864667	1.914462	0.015130	0.062161	True	True	9.96737e-08	2292	3.933746	3.947558	0.331915	0.321684
2.000	0.100	1.100	4.000	1.000000	0.630000	0.000000	1.864703	1.916213	0.015023	0.063696	True	True	9.98793e-08	2674	3.934702	3.948971	0.331601	0.321037
2.000	0.100	1.100	4.000	1.000000	0.640000	0.000000	1.864745	1.918004	0.014915	0.065296	True	True	9.99872e-08	2262	3.935704	3.950446	0.331272	0.320366
2.000	0.100	1.100	4.000	1.000000	0.650000	0.000000	1.864796	1.919939	0.014808	0.066997	True	True	9.95702e-08	1832	3.936775	3.952014	0.330919	0.319650
2.000	0.100	1.100	4.000	1.000000	0.660000	0.000000	1.864860	1.921971	0.014702	0.068783	True	True	9.98133e-08	1904	3.937905	3.953663	0.330546	0.318898
2.000	0.100	1.100	4.000	1.000000	0.670000	0.000000	1.864937	1.924162	0.014595	0.070683	True	True	9.96294e-08	3006	3.939112	3.955417	0.330146	0.318096
2.000	0.100	1.100	4.000	1.000000	0.680000	0.000000	1.865022	1.926426	0.014489	0.072676	True	True	9.98839e-08	3057	3.940385	3.957260	0.329725	0.317259
2.000	0.100	1.100	4.000	1.000000	0.690000	0.000000	1.865120	1.928820	0.014382	0.074786	True	True	9.98095e-08	5388	3.941737	3.959210	0.329277	0.316376
2.000	0.100	1.100	4.000	1.000000	0.700000	0.000000	1.865228	1.931300	0.014276	0.077002	True	True	9.99153e-08	2576	3.943163	3.961260	0.328805	0.315455
2.000	0.100	1.100	4.000	1.000000	0.710000	0.000000	1.865355	1.934043	0.014169	0.079397	True	True	9.99922e-08	3204	3.944709	3.963473	0.328290	0.314453
2.000	0.100	1.100	4.000	1.000000	0.720000	0.000000	1.865495	1.936900	0.014062	0.081924	True	True	9.98927e-08	3374	3.946347	3.965808	0.327746	0.313403
2.000	0.100	1.100	4.000	1.000000	0.730000	0.000000	1.865652	1.939941	0.013954	0.084618	True	True	9.97245e-08	2519	3.948098	3.968296	0.327164	0.312288
2.000	0.100	1.100	4.000	1.000000	0.740000	0.000000	1.865828	1.943187	0.013846	0.087497	True	True	9.96948e-08	3551	3.949974	3.970952	0.326539	0.311100
2.000	0.100	1.100	4.000	1.000000	0.750000	0.000000	1.866024	1.946657	0.013737	0.090579	True	True	9.99944e-08	3477	3.951988	3.973794	0.325869	0.309833
2.000	0.100	1.100	4.000	2.500000	-1.875000	0.000000	1.887172	1.851163	0.039420	0.005785	True	True	9.99372e-08	1822	3.918615	3.908317	0.334158	0.341854
2.000	0.100	1.100	4.000	2.500000	-1.850000	0.000000	1.885490	1.851045	0.037986	0.005824	True	True	9.98215e-08	1584	3.917225	3.907360	0.334809	0.342183
2.000	0.100	1.100	4.000	2.500000	-1.825000	0.000000	1.883955	1.850964	0.036652	0.005863	True	True	9.93723e-08	2735	3.915929	3.906469	0.335411	0.342485
2.000	0.100	1.100	4.000	2.500000	-1.800000	0.000000	1.882483	1.850868	0.035410	0.005902	True	True	9.94453e-08	1610	3.914724	3.905645	0.335978	0.342768
2.000	0.100	1.100	4.000	2.500000	-1.775000	0.000000	1.881158	1.850801	0.034249	0.005941	True	True	9.94997e-08	3187	3.913597	3.904874	0.336502	0.343030
2.000	0.100	1.100	4.000	2.500000	-1.750000	0.000000	1.879892	1.850731	0.033161	0.005981	True	True	9.98321e-08	2127	3.912543	3.904156	0.336996	0.343274
2.000	0.100	1.100	4.000	2.500000	-1.725000	0.000000	1.878689	1.850656	0.032142	0.006020	True	True	9.98304e-08	1573	3.911556	3.903486	0.337462	0.343504
2.000	0.100	1.100	4.000	2.500000	-1.700000	0.000000	1.877585	1.850615	0.031182	0.006060	True	True	9.97172e-08	2306	3.910627	3.902856	0.337897	0.343717
2.000	0.100	1.100	4.000	2.500000	-1.675000	0.000000	1.876519	1.850552	0.030278	0.006100	True	True	9.94076e-08	1581	3.909755	3.902267	0.338309	0.343918
2.000	0.100	1.100	4.000	2.500000	-1.650000	0.000000	1.875526	1.850509	0.029425	0.006141	True	True	9.981e-08	1584	3.908931	3.901713	0.338697	0.344106
2.000	0.100	1.100	4.000	2.500000	-1.625000	0.000000	1.874581	1.850471	0.028619	0.006181	True	True	9.9892e-08	1569	3.908154	3.901192	0.339064	0.344283
2.000	0.100	1.100	4.000	2.500000	-1.600000	0.000000	1.873705	1.850447	0.027856	0.006222	True	True	9.96213e-08	1752	3.907419	3.900700	0.339410	0.344447
2.000	0.100	1.100	4.000	2.500000	-1.575000	0.000000	1.872862	1.850424	0.027133	0.006263	True	True	9.97814e-08	2662	3.906724	3.900237	0.339739	0.344603
2.000	0.100	1.100	4.000	2.500000	-1.550000	0.000000	1.872033	1.850391	0.026446	0.006305	True	True	9.9997e-08	1639	3.906067	3.899800	0.340054	0.344751
2.000	0.100	1.100	4.000	2.500000	-1.525000	0.000000	1.871279	1.850367	0.025793	0.006346	True	True	9.93334e-08	1583	3.905442	3.899387	0.340349	0.344891
2.000	0.100	1.100	4.000	2.500000	-1.500000	0.000000	1.870549	1.850352	0.025171	0.006389	True	True	9.9914e-08	1596	3.904848	3.898996	0.340632	0.345021
2.000	0.100	1.100	4.000	2.500000	-1.475000	0.000000	1.869854	1.850343	0.024579	0.006431	True	True	9.96843e-08	1633	3.904284	3.898625	0.340901	0.345145
2.000	0.100	1.100	4.000	2.500000	-1.450000	0.000000	1.869197	1.850331	0.024014	0.006474	True	True	9.97391e-08	1603	3.903747	3.898274	0.341156	0.345262
2.000	0.100	1.100	4.000	2.500000	-1.425000	0.000000	1.868591	1.850335	0.023474	0.006518	True	True	9.95167e-08	2279	3.903235	3.897940	0.341397	0.345371
2.000	0.100	1.100	4.000	2.500000	-1.400000	0.000000	1.867968	1.850320	0.022958	0.006561	True	True	9.99951e-08	1571	3.902748	3.897625	0.341633	0.345477
2.000	0.100	1.100	4.000	2.500000	-1.375000	0.000000	1.867413	1.850331	0.022464	0.006606	True	True	9.95305e-08	1912	3.902282	3.897325	0.341853	0.345575
2.000	0.100	1.100	4.000	2.500000	-1.350000	0.000000	1.866836	1.850325	0.021991	0.006650	True	True	9.99881e-08	1618	3.901839	3.897040	0.342069	0.345670
2.000	0.100	1.100	4.000	2.500000	-1.325000	0.000000	1.866307	1.850331	0.021538	0.006696	True	True	9.93176e-08	1619	3.901414	3.896769	0.342272	0.345759
2.000	0.100	1.100	4.000	2.500000	-1.300000	0.000000	1.865818	1.850338	0.021103	0.006741	True	True	9.94231e-08	1642	3.901008	3.896511	0.342465	0.345843
2.000	0.100	1.100	4.000	2.500000	-1.275000	0.000000	1.865312	1.850348	0.020685	0.006788	True	True	9.94413e-08	1614	3.900620	3.896267	0.342654	0.345923
2.000	0.100	1.100	4.000	2.500000	-1.250000	0.000000	1.864840	1.850365	0.020283	0.006835	True	True	9.98221e-08	1665	3.900248	3.896033	0.342834	0.345998
2.000	0.100	1.100	4.000	2.500000	-1.225000	0.000000	1.864392	1.850377	0.019896	0.006882	True	True	9.97045e-08	1615	3.899892	3.895811	0.343006	0.346070
2.000	0.100	1.100	4.000	2.500000	-1.200000	0.000000	1.863957	1.850396	0.019524	0.006930	True	True	9.98131e-08	1612	3.899550	3.895600	0.343171	0.346137
2.000	0.100	1.100	4.000	2.500000	-1.175000	0.000000	1.863566	1.850421	0.019166	0.006978	True	True	9.94895e-08	1944	3.899222	3.895398	0.343326	0.346201
2.000	0.100	1.100	4.000	2.500000	-1.150000	0.000000	1.863139	1.850435	0.018820	0.007027	True	True	9.98589e-08	1619	3.898909	3.895207	0.343482	0.346262
2.000	0.100	1.100	4.000	2.500000	-1.125000	0.000000	1.862750	1.850459	0.018487	0.007077	True	True	9.94498e-08	1629	3.898607	3.895024	0.343628	0.346320
2.000	0.100	1.100	4.000	2.500000	-1.100000	0.000000	1.862378	1.850482	0.018165	0.007127	True	True	9.95113e-08	1605	3.898318	3.894850	0.343769	0.346374
2.000	0.100	1.100	4.000	2.500000	-1.075000	0.000000	1.862013	1.850513	0.017854	0.007178	True	True	9.9437e-08	1650	3.898040	3.894685	0.343905	0.346425
2.000	0.100	1.100	4.000	2.500000	-1.050000	0.000000	1.861666	1.850540	0.017554	0.007230	True	True	9.95408e-08	1624	3.897772	3.894527	0.344035	0.346474
2.000	0.100	1.100	4.000	2.500000	-1.025000	0.000000	1.861328	1.850572	0.017263	0.007282	True	True	9.94227e-08	1637	3.897516	3.894377	0.344161	0.346519
2.000	0.100	1.100	4.000	2.500000	-1.000000	0.000000	1.861002	1.850605	0.016982	0.007335	True	True	9.95895e-08	1614	3.897269	3.894234	0.344283	0.346563
2.000	0.100	1.100	4.000	2.500000	-0.975000	0.000000	1.860687	1.850639	0.016710	0.007389	True	True	9.99934e-08	1615	3.897032	3.894099	0.344399	0.346603
2.000	0.100	1.100	4.000	2.500000	-0.950000	0.000000	1.860385	1.850673	0.016447	0.007443	True	True	9.93725e-08	1614	3.896803	3.893970	0.344511	0.346642
2.000	0.100	1.100	4.000	2.500000	-0.925000	0.000000	1.860083	1.850716	0.016192	0.007498	True	True	9.98447e-08	1630	3.896584	3.893847	0.344621	0.346677
2.000	0.100	1.100	4.000	2.500000	-0.900000	0.000000	1.859797	1.850756	0.015944	0.007554	True	True	9.96738e-08	1631	3.896372	3.893731	0.344726	0.346710
2.000	0.100	1.100	4.000	2.500000	-0.875000	0.000000	1.859521	1.850796	0.015704	0.007611	True	True	9.99678e-08	1630	3.896169	3.893620	0.344826	0.346742
2.000	0.100	1.100	4.000	2.500000	-0.850000	0.000000	1.859250	1.850840	0.015471	0.007668	True	True	9.96828e-08	1629	3.895974	3.893516	0.344924	0.346771
2.000	0.100	1.100	4.000	2.500000	-0.825000	0.000000	1.858992	1.850883	0.015245	0.007726	True	True	9.99881e-08	1622	3.895786	3.893417	0.345018	0.346799
2.000	0.100	1.100	4.000	2.500000	-0.800000	0.000000	1.858735	1.850932	0.015025	0.007785	True	True	9.97418e-08	1628	3.895605	3.893323	0.345109	0.346824
2.000	0.100	1.100	4.000	2.500000	-0.775000	0.000000	1.858490	1.850980	0.014811	0.007845	True	True	9.99425e-08	1623	3.895430	3.893235	0.345196	0.346847
2.000	0.100	1.100	4.000	2.500000	-0.750000	0.000000	1.858252	1.851029	0.014604	0.007906	True	True	9.95091e-08	1610	3.895263	3.893151	0.345281	0.346868
2.000	0.100	1.100	4.000	2.500000	-0.725000	0.000000	1.858019	1.851082	0.014402	0.007968	True	True	9.93876e-08	1650	3.895102	3.893073	0.345363	0.346888
2.000	0.100	1.100	4.000	2.500000	-0.700000	0.000000	1.857795	1.851134	0.014206	0.008031	True	True	9.98978e-08	1624	3.894947	3.892999	0.345441	0.346906
2.000	0.100	1.100	4.000	2.500000	-0.675000	0.000000	1.857575	1.851189	0.014014	0.008094	True	True	9.99538e-08	1619	3.894798	3.892930	0.345518	0.346922
2.000	0.100	1.100	4.000	2.500000	-0.650000	0.000000	1.857360	1.851248	0.013828	0.008159	True	True	9.98832e-08	1635	3.894654	3.892866	0.345591	0.346936
2.000	0.100	1.100	4.000	2.500000	-0.625000	0.000000	1.857153	1.851306	0.013647	0.008224	True	True	9.95124e-08	1635	3.894517	3.892805	0.345662	0.346949
2.000	0.100	1.100	4.000	2.500000	-0.600000	0.000000	1.856952	1.851365	0.013471	0.008291	True	True	9.95926e-08	1630	3.894384	3.892750	0.345731	0.346960
2.000	0.100	1.100	4.000	2.500000	-0.575000	0.000000	1.856755	1.851428	0.013299	0.008358	True	True	9.94861e-08	1629	3.894257	3.892698	0.345797	0.346969
2.000	0.100	1.100	4.000	2.500000	-0.550000	0.000000	1.856566	1.851489	0.013131	0.008427	True	True	9.98691e-08	1634	3.894135	3.892650	0.345860	0.346977
2.000	0.100	1.100	4.000	2.500000	-0.525000	0.000000	1.856378	1.851556	0.012967	0.008497	True	True	9.98006e-08	1628	3.894018	3.892607	0.345922	0.346983
2.000	0.100	1.100	4.000	2.500000	-0.500000	0.000000	1.856200	1.851621	0.012808	0.008568	True	True	9.9361e-08	1631	3.893906	3.892567	0.345981	0.346989
2.000	0.100	1.100	4.000	2.500000	-0.475000	0.000000	1.856021	1.851691	0.012652	0.008640	True	True	9.96407e-08	1631	3.893798	3.892531	0.346039	0.346992
2.000	0.100	1.100	4.000	2.500000	-0.450000	0.000000	1.855848	1.851762	0.012500	0.008713	True	True	9.95702e-08	1621	3.893695	3.892499	0.346094	0.346993
2.000	0.100	1.100	4.000	2.500000	-0.425000	0.000000	1.855680	1.851835	0.012351	0.008787	True	True	9.96382e-08	1636	3.893597	3.892471	0.346147	0.346994
2.000	0.100	1.100	4.000	2.500000	-0.400000	0.000000	1.855515	1.851910	0.012206	0.008863	True	True	9.95391e-08	1626	3.893503	3.892447	0.346199	0.346993
2.000	0.100	1.100	4.000	2.500000	-0.375000	0.000000	1.855356	1.851986	0.012065	0.008940	True	True	9.98711e-08	1638	3.893413	3.892426	0.346248	0.346990
2.000	0.100	1.100	4.000	2.500000	-0.350000	0.000000	1.855200	1.852065	0.011926	0.009018	True	True	9.95081e-08	1632	3.893327	3.892409	0.346296	0.346986
2.000	0.100	1.100	4.000	2.500000	-0.325000	0.000000	1.855048	1.852145	0.011791	0.009098	True	True	9.9621e-08	1631	3.893246	3.892395	0.346341	0.346981
2.000	0.100	1.100	4.000	2.500000	-0.300000	0.000000	1.854901	1.852225	0.011659	0.009179	True	True	9.9989e-08	1614	3.893168	3.892384	0.346385	0.346974
2.000	0.100	1.100	4.000	2.500000	-0.275000	0.000000	1.854756	1.852310	0.011529	0.009261	True	True	9.9313e-08	1617	3.893094	3.892378	0.346427	0.346966
2.000	0.100	1.100	4.000	2.500000	-0.250000	0.000000	1.854615	1.852396	0.011403	0.009345	True	True	9.95414e-08	1623	3.893025	3.892374	0.346468	0.346956
2.000	0.100	1.100	4.000	2.500000	-0.225000	0.000000	1.854478	1.852484	0.011279	0.009430	True	True	9.97954e-08	1640	3.892959	3.892374	0.346506	0.346946
2.000	0.100	1.100	4.000	2.500000	-0.200000	0.000000	1.854344	1.852573	0.011158	0.009517	True	True	9.96561e-08	1633	3.892896	3.892378	0.346543	0.346933
2.000	0.100	1.100	4.000	2.500000	-0.175000	0.000000	1.854213	1.852665	0.011039	0.009606	True	True	9.95261e-08	1621	3.892838	3.892385	0.346579	0.346920
2.000	0.100	1.100	4.000	2.500000	-0.150000	0.000000	1.854084	1.852761	0.010923	0.009696	True	True	9.99362e-08	1634	3.892783	3.892395	0.346613	0.346905
2.000	0.100	1.100	4.000	2.500000	-0.125000	0.000000	1.853961	1.852855	0.010809	0.009788	True	True	9.97783e-08	1626	3.892731	3.892409	0.346645	0.346888
2.000	0.100	1.100	4.000	2.500000	-0.100000	0.000000	1.853838	1.852955	0.010698	0.009881	True	True	9.98028e-08	1634	3.892684	3.892426	0.346676	0.346871
2.000	0.100	1.100	4.000	2.500000	-0.075000	0.000000	1.853718	1.853057	0.010588	0.009976	True	True	9.93481e-08	1644	3.892639	3.892446	0.346706	0.346851
2.000	0.100	1.100	4.000	2.500000	-0.050000	0.000000	1.853601	1.853161	0.010481	0.010074	True	True	9.96452e-08	1638	3.892599	3.892470	0.346733	0.346830
2.000	0.100	1.100	4.000	2.500000	-0.025000	0.000000	1.853486	1.853269	0.010376	0.010172	True	True	9.99948e-08	1628	3.892561	3.892497	0.346760	0.346808
2.000	0.100	1.100	4.000	2.500000	0.000000	0.000000	1.853377	1.853375	0.010273	0.010273	True	True	9.95433e-08	1635	3.892527	3.892527	0.346785	0.346785
2.000	0.100	1.100	4.000	2.500000	0.025000	0.000000	1.853273	1.853513	0.010172	0.010376	True	True	9.97888e-08	2058	3.892496	3.892560	0.346808	0.346757
2.000	0.100	1.100	4.000	2.500000	0.050000	0.000000	1.853160	1.853602	0.010074	0.010481	True	True	9.94627e-08	1634	3.892470	3.892599	0.346831	0.346733
2.000	0.100	1.100	4.000	2.500000	0.075000	0.000000	1.853057	1.853718	0.009976	0.010588	True	True	9.9421e-08	1621	3.892446	3.892639	0.346851	0.346706
2.000	0.100	1.100	4.000	2.500000	0.100000	0.000000	1.852954	1.853839	0.009881	0.010698	True	True	9.96658e-08	1629	3.892426	3.892684	0.346871	0.346676
2.000	0.100	1.100	4.000	2.500000	0.125000	0.000000	1.852857	1.853959	0.009788	0.010809	True	True	9.96023e-08	1631	3.892409	3.892731	0.346888	0.346645
2.000	0.100	1.100	4.000	2.500000	0.150000	0.000000	1.852760	1.854084	0.009696	0.010923	True	True	9.93441e-08	1636	3.892395	3.892783	0.346905	0.346613
2.000	0.100	1.100	4.000	2.500000	0.175000	0.000000	1.852666	1.854212	0.009606	0.011039	True	True	9.99881e-08	1635	3.892385	3.892838	0.346920	0.346579
2.000	0.100	1.100	4.000	2.500000	0.200000	0.000000	1.852573	1.854344	0.009517	0.011158	True	True	9.97441e-08	1622	3.892378	3.892896	0.346934	0.346543
2.000	0.100	1.100	4.000	2.500000	0.225000	0.000000	1.852484	1.854478	0.009430	0.011279	True	True	9.99734e-08	1633	3.892374	3.892959	0.346946	0.346506
2.000	0.100	1.100	4.000	2.500000	0.250000	0.000000	1.852395	1.854616	0.009345	0.011403	True	True	9.94693e-08	1640	3.892374	3.893025	0.346957	0.346467
2.000	0.100	1.100	4.000	2.500000	0.275000	0.000000	1.852310	1.854756	0.009261	0.011529	True	True	9.9674e-08	1625	3.892378	3.893094	0.346966	0.346427
2.000	0.100	1.100	4.000	2.500000	0.300000	0.000000	1.852225	1.854901	0.009179	0.011659	True	True	9.99034e-08	1636	3.892385	3.893168	0.346974	0.346385
2.000	0.100	1.100	4.000	2.500000	0.325000	0.000000	1.852142	1.855050	0.009098	0.011791	True	True	9.95363e-08	1627	3.892395	3.893246	0.346981	0.346341
2.000	0.100	1.100	4.000	2.500000	0.350000	0.000000	1.852065	1.855200	0.009018	0.011926	True	True	9.97046e-08	1632	3.892409	3.893327	0.346986	0.346296
2.000	0.100	1.100	4.000	2.500000	0.375000	0.000000	1.851986	1.855356	0.008940	0.012065	True	True	9.98011e-08	1624	3.892426	3.893413	0.346990	0.346248
2.000	0.100	1.100	4.000	2.500000	0.400000	0.000000	1.851909	1.855516	0.008863	0.012206	True	True	9.99747e-08	1637	3.892447	3.893503	0.346993	0.346199
2.000	0.100	1.100	4.000	2.500000	0.425000	0.000000	1.851835	1.855680	0.008787	0.012351	True	True	9.96332e-08	1624	3.892471	3.893597	0.346994	0.346147
2.000	0.100	1.100	4.000	2.500000	0.450000	0.000000	1.851763	1.855847	0.008713	0.012500	True	True	9.96731e-08	1618	3.892499	3.893695	0.346993	0.346094
2.000	0.100	1.100	4.000	2.500000	0.475000	0.000000	1.851691	1.856021	0.008640	0.012652	True	True	9.96741e-08	1635	3.892531	3.893798	0.346992	0.346039
2.000	0.100	1.100	4.000	2.500000	0.500000	0.000000	1.851623	1.856197	0.008568	0.012808	True	True	9.99407e-08	1637	3.892567	3.893906	0.346988	0.345982
2.000	0.100	1.100	4.000	2.500000	0.525000	0.000000	1.851557	1.856377	0.008497	0.012967	True	True	9.98868e-08	1630	3.892607	3.894018	0.346983	0.345922
2.000	0.100	1.100	4.000	2.500000	0.550000	0.000000	1.851491	1.856564	0.008427	0.013131	True	True	9.96461e-08	1626	3.892650	3.894135	0.346977	0.345861
2.000	0.100	1.100	4.000	2.500000	0.575000	0.000000	1.851427	1.856755	0.008358	0.013299	True	True	9.99273e-08	1620	3.892698	3.894257	0.346969	0.345797
2.000	0.100	1.100	4.000	2.500000	0.600000	0.000000	1.851371	1.856978	0.008291	0.013471	True	True	9.93896e-08	1964	3.892749	3.894383	0.346959	0.345728
2.000	0.100	1.100	4.000	2.500000	0.625000	0.000000	1.851305	1.857153	0.008224	0.013647	True	True	9.99932e-08	1629	3.892805	3.894517	0.346949	0.345662
2.000	0.100	1.100	4.000	2.500000	0.650000	0.000000	1.851242	1.857372	0.008159	0.013828	True	True	9.9383e-08	1591	3.892865	3.894654	0.346937	0.345590
2.000	0.100	1.100	4.000	2.500000	0.675000	0.000000	1.851189	1.857575	0.008094	0.014014	True	True	9.97067e-08	1631	3.892930	3.894798	0.346922	0.345518
2.000	0.100	1.100	4.000	2.500000	0.700000	0.000000	1.851134	1.857795	0.008031	0.014206	True	True	9.97991e-08	1624	3.892999	3.894947	0.346906	0.345441
2.000	0.100	1.100	4.000	2.500000	0.725000	0.000000	1.851087	1.858045	0.007968	0.014402	True	True	9.93814e-08	1962	3.893072	3.895101	0.346887	0.345360
2.000	0.100	1.100	4.000	2.500000	0.750000	0.000000	1.851029	1.858252	0.007906	0.014604	True	True	9.97032e-08	1633	3.893151	3.895263	0.346868	0.345281
2.000	0.100	1.100	4.000	2.500000	0.775000	0.000000	1.850979	1.858491	0.007845	0.014811	True	True	9.93334e-08	1634	3.893235	3.895430	0.346847	0.345196
2.000	0.100	1.100	4.000	2.500000	0.800000	0.000000	1.850932	1.858736	0.007785	0.015025	True	True	9.93819e-08	1633	3.893323	3.895605	0.346824	0.345109
2.000	0.100	1.100	4.000	2.500000	0.825000	0.000000	1.850884	1.858990	0.007726	0.015245	True	True	9.96916e-08	1638	3.893417	3.895786	0.346798	0.345018
2.000	0.100	1.100	4.000	2.500000	0.850000	0.000000	1.850840	1.859251	0.007668	0.015471	True	True	9.97088e-08	1634	3.893516	3.895974	0.346771	0.344924
2.000	0.100	1.100	4.000	2.500000	0.875000	0.000000	1.850795	1.859522	0.007611	0.015704	True	True	9.95985e-08	1621	3.893620	3.896169	0.346742	0.344826
2.000	0.100	1.100	4.000	2.500000	0.900000	0.000000	1.850753	1.859800	0.007554	0.015944	True	True	9.9464e-08	1621	3.893731	3.896372	0.346711	0.344725
2.000	0.100	1.100	4.000	2.500000	0.925000	0.000000	1.850714	1.860085	0.007498	0.016192	True	True	9.94463e-08	1609	3.893847	3.896584	0.346677	0.344621
2.000	0.100	1.100	4.000	2.500000	0.950000	0.000000	1.850677	1.860380	0.007443	0.016447	True	True	9.98855e-08	1634	3.893970	3.896803	0.346641	0.344512
2.000	0.100	1.100	4.000	2.500000	0.975000	0.000000	1.850639	1.860687	0.007389	0.016710	True	True	9.98969e-08	1625	3.894099	3.897032	0.346603	0.344399
2.000	0.100	1.100	4.000	2.500000	1.000000	0.000000	1.850605	1.861002	0.007335	0.016982	True	True	9.95331e-08	1627	3.894234	3.897269	0.346563	0.344283
2.000	0.100	1.100	4.000	2.500000	1.025000	0.000000	1.850570	1.861330	0.007282	0.017263	True	True	9.94976e-08	1613	3.894377	3.897516	0.346520	0.344161
2.000	0.100	1.100	4.000	2.500000	1.050000	0.000000	1.850541	1.861665	0.007230	0.017554	True	True	9.96254e-08	1627	3.894527	3.897772	0.346474	0.344036
2.000	0.100	1.100	4.000	2.500000	1.075000	0.000000	1.850509	1.862019	0.007178	0.017854	True	True	9.98676e-08	1608	3.894685	3.898040	0.346426	0.343904
2.000	0.100	1.100	4.000	2.500000	1.100000	0.000000	1.850483	1.862377	0.007127	0.018165	True	True	9.94197e-08	1618	3.894850	3.898318	0.346374	0.343769
2.000	0.100	1.100	4.000	2.500000	1.125000	0.000000	1.850459	1.862750	0.007077	0.018487	True	True	9.938e-08	1612	3.895024	3.898607	0.346320	0.343628
2.000	0.100	1.100	4.000	2.500000	1.150000	0.000000	1.850436	1.863138	0.007027	0.018820	True	True	9.9503e-08	1619	3.895207	3.898909	0.346262	0.343482
2.000	0.100	1.100	4.000	2.500000	1.175000	0.000000	1.850414	1.863541	0.006978	0.019166	True	True	9.93121e-08	1613	3.895398	3.899223	0.346201	0.343329
2.000	0.100	1.100	4.000	2.500000	1.200000	0.000000	1.850397	1.863956	0.006930	0.019524	True	True	9.97871e-08	1636	3.895600	3.899550	0.346137	0.343171
2.000	0.100	1.100	4.000	2.500000	1.225000	0.000000	1.850374	1.864398	0.006882	0.019896	True	True	9.98017e-08	1602	3.895811	3.899892	0.346070	0.343005
2.000	0.100	1.100	4.000	2.500000	1.250000	0.000000	1.850359	1.864848	0.006835	0.020283	True	True	9.94363e-08	1600	3.896033	3.900248	0.345998	0.342833
2.000	0.100	1.100	4.000	2.500000	1.275000	0.000000	1.850348	1.865312	0.006788	0.020685	True	True	9.99501e-08	1604	3.896267	3.900620	0.345923	0.342654
2.000	0.100	1.100	4.000	2.500000	1.300000	0.000000	1.850336	1.865803	0.006741	0.021103	True	True	9.9973e-08	1597	3.896512	3.901008	0.345843	0.342467
2.000	0.100	1.100	4.000	2.500000	1.325000	0.000000	1.850331	1.866306	0.006696	0.021538	True	True	9.98674e-08	1627	3.896769	3.901414	0.345759	0.342272
2.000	0.100	1.100	4.000	2.500000	1.350000	0.000000	1.850326	1.866835	0.006650	0.021992	True	True	9.95877e-08	1616	3.897040	3.901839	0.345670	0.342069
2.000	0.100	1.100	4.000	2.500000	1.375000	0.000000	1.850323	1.867387	0.006606	0.022465	True	True	9.9853e-08	1620	3.897325	3.902283	0.345576	0.341856
2.000	0.100	1.100	4.000	2.500000	1.400000	0.000000	1.850323	1.867964	0.006561	0.022958	True	True	9.97914e-08	1618	3.897625	3.902748	0.345477	0.341633
2.000	0.100	1.100	4.000	2.500000	1.425000	0.000000	1.850323	1.868570	0.006518	0.023474	True	True	9.99968e-08	1570	3.897941	3.903236	0.345373	0.341400
2.000	0.100	1.100	4.000	2.500000	1.450000	0.000000	1.850330	1.869200	0.006474	0.024014	True	True	9.94602e-08	1566	3.898274	3.903747	0.345262	0.341156
2.000	0.100	1.100	4.000	2.500000	1.475000	0.000000	1.850351	1.869881	0.006431	0.024579	True	True	9.93536e-08	2142	3.898624	3.904283	0.345144	0.340898
2.000	0.100	1.100	4.000	2.500000	1.500000	0.000000	1.850355	1.870546	0.006389	0.025171	True	True	9.97282e-08	1636	3.898996	3.904848	0.345021	0.340632
2.000	0.100	1.100	4.000	2.500000	1.525000	0.000000	1.850371	1.871271	0.006346	0.025793	True	True	9.96652e-08	1606	3.899387	3.905442	0.344890	0.340350
2.000	0.100	1.100	4.000	2.500000	1.550000	0.000000	1.850400	1.872060	0.006305	0.026446	True	True	9.98114e-08	2816	3.899799	3.906066	0.344750	0.340051
2.000	0.100	1.100	4.000	2.500000	1.575000	0.000000	1.850413	1.872838	0.006263	0.027133	True	True	9.97404e-08	1583	3.900238	3.906725	0.344604	0.339741
2.000	0.100	1.100	4.000	2.500000	1.600000	0.000000	1.850439	1.873694	0.006222	0.027856	True	True	9.94337e-08	1575	3.900701	3.907420	0.344448	0.339411
2.000	0.100	1.100	4.000	2.500000	1.625000	0.000000	1.850478	1.874568	0.006181	0.028619	True	True	9.97367e-08	1624	3.901192	3.908155	0.344282	0.339066
2.000	0.100	1.100	4.000	2.500000	1.650000	0.000000	1.850509	1.875522	0.006141	0.029425	True	True	9.96002e-08	1576	3.901713	3.908931	0.344106	0.338698
2.000	0.100	1.100	4.000	2.500000	1.675000	0.000000	1.850557	1.876504	0.006100	0.030278	True	True	9.97541e-08	1631	3.902267	3.909755	0.343918	0.338311
2.000	0.100	1.100	4.000	2.500000	1.700000	0.000000	1.850615	1.877585	0.006060	0.031182	True	True	9.94039e-08	2777	3.902856	3.910627	0.343717	0.337897
2.000	0.100	1.100	4.000	2.500000	1.725000	0.000000	1.850656	1.878689	0.006020	0.032142	True	True	9.97784e-08	1571	3.903486	3.911556	0.343504	0.337462
2.000	0.100	1.100	4.000	2.500000	1.750000	0.000000	1.850718	1.879873	0.005981	0.033162	True	True	9.95253e-08	1583	3.904157	3.912545	0.343276	0.336998
2.000	0.100	1.100	4.000	2.500000	1.775000	0.000000	1.850801	1.881158	0.005941	0.034249	True	True	9.94873e-08	2126	3.904874	3.913597	0.343030	0.336502
2.000	0.100	1.100	4.000	2.500000	1.800000	0.000000	1.850878	1.882510	0.005902	0.035410	True	True	9.97915e-08	2854	3.905643	3.914723	0.342767	0.335975
2.000	0.100	1.100	4.000	2.500000	1.825000	0.000000	1.850964	1.883955	0.005863	0.036652	True	True	9.97112e-08	3023	3.906469	3.915929	0.342485	0.335411
2.000	0.100	1.100	4.000	2.500000	1.850000	0.000000	1.851046	1.885486	0.005824	0.037986	True	True	9.9416e-08	1580	3.907360	3.917225	0.342183	0.334809
2.000	0.100	1.100	4.000	2.500000	1.875000	0.000000	1.851154	1.887147	0.005785	0.039420	True	True	9.98023e-08	1605	3.908318	3.918617	0.341855	0.334161
