# Supplementary material for: On maternity and the stronger immune response in women
Source: Nat Commun. 2022 Aug 18;13:4858. doi: 10.1038/s41467-022-32569-6 (PMC9386672; doi:10.1038/s41467-022-32569-6)
Supplement: Supplementary file 3 — Source Data [file 41467_2022_32569_MOESM3_ESM.zip › Source Data/Source Data Fig 3/baseline2_revised.csv]

bmax	mu	betaC1	betaC2	base_c	diff_c	prVert	alphaf	alpham	gammaf	gammam	p_ESS?	h_ESS?	NormGrad	Iter	Sfbar	Smbar	Ifbar	Imbar
2	0.1	1.1	4	0.01	0	0	2.425097	2.42518	0.515596	0.515664	True	True	1.00E-07	6605	4.690425	4.690429	0.079918	0.079915
2	0.1	1.1	4	0.01	0	0.006	2.41877	2.427872	0.520256	0.519332	True	True	9.99E-08	7040	4.687852	4.687692	0.08065	0.080479
2	0.1	1.1	4	0.01	0	0.012	2.412463	2.430559	0.524923	0.522998	True	True	9.97E-08	6213	4.685273	4.684944	0.081385	0.081043
2	0.1	1.1	4	0.01	0	0.018	2.406255	2.433157	0.529664	0.526595	True	True	1.00E-07	6199	4.682691	4.682181	0.082119	0.08161
2	0.1	1.1	4	0.01	0	0.024	2.399984	2.435833	0.534344	0.530257	True	True	1.00E-07	6263	4.680114	4.679427	0.082855	0.082171
2	0.1	1.1	4	0.01	0	0.03	2.393731	2.438505	0.539032	0.533916	True	True	9.99E-08	6573	4.677531	4.676663	0.083593	0.082733
2	0.1	1.1	4	0.01	0	0.036	2.387497	2.441171	0.543726	0.537574	True	True	1.00E-07	5585	4.674948	4.673893	0.084333	0.083294
2	0.1	1.1	4	0.01	0	0.042	2.381281	2.443832	0.548426	0.54123	True	True	9.99E-08	5837	4.672363	4.671118	0.085073	0.083855
2	0.1	1.1	4	0.01	0	0.048	2.375004	2.446572	0.553068	0.544952	True	True	1.00E-07	5208	4.669774	4.668341	0.085818	0.084411
2	0.1	1.1	4	0.01	0	0.054	2.368824	2.449223	0.557782	0.548603	True	True	1.00E-07	6895	4.667187	4.665555	0.086561	0.08497
2	0.1	1.1	4	0.01	0	0.06	2.362742	2.451784	0.562566	0.552185	True	True	1.00E-07	6892	4.664603	4.662759	0.087301	0.085531
2	0.1	1.1	4	0.01	0	0.066	2.356598	2.454425	0.567292	0.555833	True	True	9.99E-08	6373	4.66201	4.659957	0.088047	0.086089
2	0.1	1.1	4	0.01	0	0.072	2.350394	2.457146	0.57196	0.559546	True	True	1.00E-07	6084	4.659422	4.657164	0.088795	0.086642
2	0.1	1.1	4	0.01	0	0.078	2.344286	2.459777	0.576698	0.56319	True	True	1.00E-07	6694	4.656833	4.654357	0.089542	0.087197
2	0.1	1.1	4	0.01	0	0.084	2.338273	2.462318	0.581506	0.566763	True	True	9.99E-08	4396	4.654246	4.65154	0.090287	0.087756
2	0.1	1.1	4	0.01	0	0.09	2.332123	2.465025	0.586192	0.570471	True	True	9.97E-08	5175	4.651652	4.648726	0.091039	0.088307
2	0.1	1.1	4	0.01	0	0.096	2.326144	2.467555	0.591011	0.57404	True	True	9.99E-08	6368	4.649064	4.645899	0.091786	0.088864
2	0.1	1.1	4	0.01	0	0.102	2.320106	2.470167	0.595772	0.577676	True	True	1.00E-07	4568	4.646472	4.64307	0.092537	0.089416
2	0.1	1.1	4	0.01	0	0.108	2.314009	2.47286	0.600476	0.581377	True	True	9.99E-08	6074	4.643872	4.640237	0.093293	0.089965
2	0.1	1.1	4	0.01	0	0.114	2.308041	2.475455	0.605266	0.584991	True	True	9.98E-08	2950	4.641286	4.637402	0.094043	0.090516
2	0.1	1.1	4	0.01	0	0.12	2.302093	2.477973	0.610087	0.58857	True	True	9.96E-08	6545	4.638694	4.634554	0.094795	0.091069
2	0.1	1.1	4	0.01	0	0.126	2.29605	2.480652	0.614809	0.592266	True	True	1.00E-07	6197	4.636097	4.63171	0.095553	0.091615
2	0.1	1.1	4	0.01	0	0.132	2.290097	2.483239	0.619597	0.595892	True	True	1.00E-07	6204	4.6335	4.628852	0.096309	0.092165
2	0.1	1.1	4	0.01	0	0.138	2.284235	2.485735	0.624451	0.599447	True	True	1.00E-07	6024	4.630914	4.625992	0.097061	0.092715
2	0.1	1.1	4	0.01	0	0.144	2.278243	2.488401	0.629189	0.603137	True	True	9.99E-08	6023	4.628316	4.623133	0.097822	0.093258
2	0.1	1.1	4	0.01	0	0.15	2.272341	2.490975	0.633992	0.606757	True	True	9.98E-08	6793	4.625722	4.620264	0.09858	0.093805
2	0.1	1.1	4	0.01	0	0.156	2.266455	2.493544	0.638799	0.610375	True	True	9.95E-08	3898	4.623128	4.61739	0.099338	0.09435
2	0.1	1.1	4	0.01	0	0.162	2.260658	2.496021	0.643672	0.613922	True	True	9.99E-08	4434	4.620537	4.614507	0.100095	0.094898
2	0.1	1.1	4	0.01	0	0.168	2.254734	2.498669	0.64843	0.617604	True	True	1.00E-07	6507	4.617939	4.611627	0.100858	0.095438
2	0.1	1.1	4	0.01	0	0.174	2.248898	2.501224	0.653252	0.621216	True	True	1.00E-07	5602	4.615345	4.608739	0.10162	0.095981
2	0.1	1.1	4	0.01	0	0.18	2.243148	2.503686	0.658138	0.624758	True	True	1.00E-07	6343	4.612755	4.605841	0.102378	0.096526
2	0.1	1.1	4	0.01	0	0.186	2.237274	2.506321	0.662911	0.628434	True	True	9.99E-08	6065	4.610157	4.602947	0.103144	0.097064
2	0.1	1.1	4	0.01	0	0.192	2.231487	2.508863	0.667746	0.63204	True	True	9.99E-08	5290	4.607563	4.600044	0.103907	0.097604
2	0.1	1.1	4	0.01	0	0.198	2.225784	2.511312	0.672644	0.635577	True	True	9.98E-08	6641	4.604973	4.597131	0.104668	0.098147
2	0.1	1.1	4	0.01	0	0.204	2.220028	2.513845	0.677488	0.639179	True	True	9.97E-08	5015	4.60238	4.594219	0.105433	0.098685
2	0.1	1.1	4	0.01	0	0.21	2.214221	2.516462	0.682279	0.642848	True	True	1.00E-07	6268	4.599784	4.591306	0.106202	0.099219
2	0.1	1.1	4	0.01	0	0.216	2.208497	2.518987	0.687131	0.646447	True	True	1.00E-07	6409	4.597191	4.588384	0.106968	0.099756
2	0.1	1.1	4	0.01	0	0.222	2.202781	2.521487	0.691983	0.65005	True	True	9.95E-08	3166	4.594599	4.585458	0.107734	0.100292
2	0.1	1.1	4	0.01	0	0.228	2.197164	2.523932	0.696904	0.65357	True	True	9.99E-08	6141	4.59201	4.582521	0.108499	0.10083
2	0.1	1.1	4	0.01	0	0.234	2.191487	2.526443	0.701768	0.657163	True	True	1.00E-07	6417	4.589419	4.579585	0.109266	0.101365
2	0.1	1.1	4	0.01	0	0.24	2.185772	2.528987	0.706592	0.660809	True	True	9.75E-08	3018	4.586826	4.576649	0.110037	0.101895
2	0.1	1.1	4	0.01	0	0.246	2.18018	2.531452	0.711507	0.664344	True	True	9.99E-08	6172	4.584237	4.573699	0.110804	0.10243
2	0.1	1.1	4	0.01	0	0.252	2.174485	2.534041	0.716326	0.668	True	True	1.00E-07	6665	4.581641	4.57075	0.111577	0.102958
2	0.1	1.1	4	0.01	0	0.258	2.168935	2.536445	0.72126	0.671517	True	True	9.99E-08	5524	4.579058	4.567795	0.112344	0.103492
2	0.1	1.1	4	0.01	0	0.264	2.163271	2.539025	0.726087	0.675169	True	True	1.00E-07	6263	4.576466	4.56484	0.113118	0.104017
2	0.1	1.1	4	0.01	0	0.27	2.157687	2.541511	0.730973	0.678752	True	True	9.95E-08	4984	4.573878	4.561877	0.113889	0.104546
2	0.1	1.1	4	0.01	0	0.276	2.152182	2.543901	0.735916	0.682264	True	True	9.99E-08	5704	4.571294	4.558904	0.114658	0.105077
2	0.1	1.1	4	0.01	0	0.282	2.146628	2.546378	0.740808	0.685842	True	True	9.99E-08	6870	4.568708	4.555932	0.11543	0.105604
2	0.1	1.1	4	0.01	0	0.288	2.141026	2.548943	0.745649	0.689487	True	True	1.00E-07	6169	4.566119	4.55296	0.116206	0.106126
2	0.1	1.1	4	0.01	0	0.294	2.135565	2.55132	0.750602	0.692994	True	True	1.00E-07	6338	4.563537	4.549974	0.116976	0.106655
2	0.1	1.1	4	0.01	0	0.3	2.129991	2.553877	0.755447	0.696638	True	True	9.98E-08	3634	4.56095	4.546994	0.117753	0.107174
2	0.1	1.1	4	0.01	0	0.306	2.124562	2.556246	0.760407	0.700139	True	True	9.99E-08	5640	4.55837	4.543999	0.118524	0.107702
2	0.1	1.1	4	0.01	0	0.312	2.119082	2.558703	0.765314	0.703708	True	True	9.99E-08	6275	4.555786	4.541002	0.119298	0.108224
2	0.1	1.1	4	0.01	0	0.318	2.113617	2.561156	0.770224	0.707277	True	True	9.98E-08	4321	4.553207	4.538007	0.120073	0.108745
2	0.1	1.1	4	0.01	0	0.324	2.108168	2.563604	0.775137	0.710842	True	True	1.00E-07	5918	4.550627	4.535004	0.120848	0.109265
2	0.1	1.1	4	0.01	0	0.33	2.102732	2.566049	0.780053	0.714407	True	True	9.99E-08	6434	4.548046	4.531995	0.121624	0.109785
2	0.1	1.1	4	0.01	0	0.336	2.097312	2.56849	0.784971	0.717969	True	True	9.99E-08	4746	4.545468	4.528985	0.1224	0.110303
2	0.1	1.1	4	0.01	0	0.342	2.091905	2.570926	0.789892	0.72153	True	True	9.97E-08	6601	4.542891	4.525969	0.123176	0.11082
2	0.1	1.1	4	0.01	0	0.348	2.086455	2.573452	0.794764	0.725157	True	True	9.98E-08	4857	4.540313	4.522957	0.123956	0.111332
2	0.1	1.1	4	0.01	0	0.354	2.081136	2.575788	0.799741	0.728647	True	True	1.00E-07	6005	4.537742	4.519928	0.12473	0.111851
2	0.1	1.1	4	0.01	0	0.36	2.075773	2.578213	0.804669	0.732203	True	True	9.98E-08	4891	4.535168	4.516901	0.125507	0.112366
2	0.1	1.1	4	0.01	0	0.366	2.070367	2.580728	0.809549	0.735824	True	True	1.00E-07	6144	4.532593	4.513874	0.126288	0.112875
2	0.1	1.1	4	0.01	0	0.372	2.065033	2.583145	0.814482	0.739377	True	True	9.99E-08	5900	4.530022	4.510838	0.127066	0.113387
2	0.1	1.1	4	0.01	0	0.378	2.059712	2.585559	0.819416	0.742928	True	True	9.99E-08	4452	4.527452	4.507798	0.127844	0.113899
2	0.1	1.1	4	0.01	0	0.384	2.054464	2.587875	0.824404	0.746409	True	True	1.00E-07	5747	4.524887	4.50475	0.128619	0.114413
2	0.1	1.1	4	0.01	0	0.39	2.049115	2.590375	0.829293	0.750024	True	True	9.97E-08	6042	4.522318	4.501708	0.1294	0.114918
2	0.1	1.1	4	0.01	0	0.396	2.043894	2.592683	0.834284	0.753503	True	True	1.00E-07	4802	4.519754	4.49865	0.130176	0.115431
2	0.1	1.1	4	0.01	0	0.402	2.03863	2.595082	0.839227	0.757047	True	True	9.98E-08	5956	4.517189	4.495594	0.130955	0.115939
2	0.1	1.1	4	0.01	0	0.408	2.033324	2.59757	0.844124	0.760656	True	True	1.00E-07	6420	4.514625	4.492542	0.131737	0.11644
2	0.1	1.1	4	0.01	0	0.414	2.028135	2.599871	0.849111	0.764142	True	True	9.99E-08	3583	4.512067	4.489475	0.132513	0.116949
2	0.1	1.1	4	0.01	0	0.42	2.022921	2.602255	0.854068	0.76767	True	True	9.97E-08	5779	4.509504	4.486403	0.133294	0.117455
2	0.1	1.1	4	0.01	0	0.426	2.017712	2.604637	0.859018	0.771207	True	True	9.97E-08	5800	4.506945	4.483331	0.134074	0.117959
2	0.1	1.1	4	0.01	0	0.432	2.01246	2.607111	0.863918	0.77481	True	True	9.99E-08	4136	4.504388	4.480265	0.134855	0.118455
2	0.1	1.1	4	0.01	0	0.438	2.00728	2.609487	0.868873	0.778341	True	True	9.98E-08	5717	4.501833	4.477185	0.135635	0.118957
2	0.1	1.1	4	0.01	0	0.444	2.002166	2.611764	0.873876	0.781807	True	True	1.00E-07	5626	4.499282	4.474098	0.136412	0.119462
2	0.1	1.1	4	0.01	0	0.45	1.997011	2.614133	0.878832	0.785338	True	True	9.91E-08	5799	4.49673	4.471012	0.137192	0.119961
2	0.1	1.1	4	0.01	0	0.456	1.991818	2.616594	0.883743	0.788933	True	True	9.99E-08	5386	4.494178	4.467927	0.137976	0.120455
2	0.1	1.1	4	0.01	0	0.462	1.986743	2.61886	0.888748	0.792394	True	True	9.98E-08	5587	4.491632	4.464829	0.138753	0.120957
2	0.1	1.1	4	0.01	0	0.468	1.981577	2.621314	0.893662	0.795986	True	True	9.99E-08	5883	4.489083	4.461737	0.139536	0.121448
2	0.1	1.1	4	0.01	0	0.474	1.976476	2.623668	0.898624	0.799511	True	True	9.99E-08	4528	4.486538	4.458637	0.140316	0.121943
2	0.1	1.1	4	0.01	0	0.48	1.971441	2.625923	0.903633	0.802967	True	True	1.00E-07	5737	4.483998	4.455528	0.141094	0.122442
2	0.1	1.1	4	0.01	0	0.486	1.966316	2.628367	0.908551	0.806554	True	True	9.99E-08	6425	4.481454	4.452425	0.141877	0.12293
2	0.1	1.1	4	0.01	0	0.492	1.961306	2.630614	0.913562	0.810007	True	True	9.97E-08	6378	4.478917	4.449309	0.142654	0.123427
2	0.1	1.1	4	0.01	0	0.498	1.956208	2.633051	0.918482	0.813591	True	True	9.99E-08	5774	4.476377	4.446199	0.143438	0.123913
2	0.1	1.1	4	0.01	0	0.504	1.951174	2.635388	0.923449	0.817108	True	True	1.00E-07	5204	4.473842	4.443081	0.144218	0.124403
2	0.1	1.1	4	0.01	0	0.51	1.946202	2.637625	0.928462	0.820557	True	True	9.97E-08	6067	4.471311	4.439954	0.144995	0.124897
2	0.1	1.1	4	0.01	0	0.516	1.941144	2.640052	0.933386	0.824135	True	True	9.99E-08	5536	4.468776	4.436834	0.145778	0.12538
2	0.1	1.1	4	0.01	0	0.522	1.936198	2.642282	0.938399	0.827582	True	True	9.99E-08	5086	4.466249	4.433701	0.146555	0.125871
2	0.1	1.1	4	0.01	0	0.528	1.931216	2.644605	0.94337	0.831092	True	True	9.99E-08	5086	4.463722	4.430569	0.147336	0.126357
2	0.1	1.1	4	0.01	0	0.534	1.926198	2.647022	0.948297	0.834665	True	True	1.00E-07	6235	4.461193	4.427439	0.148118	0.126836
2	0.1	1.1	4	0.01	0	0.54	1.921241	2.649338	0.953268	0.838172	True	True	9.98E-08	6173	4.45867	4.424301	0.148898	0.12732
2	0.1	1.1	4	0.01	0	0.546	1.916298	2.651651	0.95824	0.841678	True	True	9.99E-08	5024	4.456149	4.42116	0.149678	0.127802
2	0.1	1.1	4	0.01	0	0.552	1.911367	2.653961	0.963213	0.845181	True	True	9.97E-08	6047	4.453629	4.418013	0.150458	0.128283
2	0.1	1.1	4	0.01	0	0.558	1.906449	2.656267	0.968186	0.848684	True	True	9.99E-08	6173	4.451112	4.414865	0.151237	0.128764
2	0.1	1.1	4	0.01	0	0.564	1.901543	2.65857	0.97316	0.852184	True	True	9.99E-08	5897	4.448597	4.411714	0.152016	0.129243
2	0.1	1.1	4	0.01	0	0.57	1.896651	2.66087	0.978134	0.855683	True	True	1.00E-07	6230	4.446084	4.408559	0.152796	0.129721
2	0.1	1.1	4	0.01	0	0.576	1.89177	2.663167	0.983108	0.859181	True	True	9.99E-08	5541	4.443573	4.405401	0.153574	0.130198
2	0.1	1.1	4	0.01	0	0.582	1.886896	2.665431	0.988075	0.862692	True	True	9.98E-08	3409	4.441065	4.402243	0.154353	0.130674
2	0.1	1.1	4	0.01	0	0.588	1.88209	2.667653	0.993096	0.866114	True	True	9.96E-08	4091	4.43856	4.399072	0.155129	0.131153
2	0.1	1.1	4	0.01	0	0.594	1.877205	2.670036	0.998033	0.869665	True	True	1.00E-07	6198	4.436054	4.395909	0.15591	0.131622
2	0.1	1.1	4	0.01	0	0.6	1.872375	2.67232	1.003008	0.873157	True	True	1.00E-07	5635	4.433553	4.392739	0.156688	0.132094
2	0.1	1.1	4	0.01	0	0.606	1.867557	2.6746	1.007983	0.876647	True	True	9.98E-08	5797	4.431053	4.389565	0.157466	0.132566
2	0.1	1.1	4	0.01	0	0.612	1.862752	2.676877	1.012958	0.880135	True	True	9.99E-08	5873	4.428556	4.386389	0.158244	0.133036
2	0.1	1.1	4	0.01	0	0.618	1.857959	2.679151	1.017933	0.883623	True	True	9.97E-08	6150	4.426061	4.383209	0.159021	0.133506
2	0.1	1.1	4	0.01	0	0.624	1.853222	2.681322	1.022949	0.887045	True	True	9.88E-08	5357	4.423571	4.380022	0.159795	0.133979
2	0.1	1.1	4	0.01	0	0.63	1.848453	2.68359	1.027923	0.89053	True	True	9.99E-08	5644	4.421081	4.376837	0.160572	0.134446
2	0.1	1.1	4	0.01	0	0.636	1.843675	2.685872	1.032877	0.894047	True	True	9.99E-08	3604	4.418593	4.373653	0.16135	0.13491
2	0.1	1.1	4	0.01	0	0.642	1.838952	2.688115	1.037872	0.897494	True	True	1.00E-07	5585	4.416109	4.370458	0.162125	0.135377
2	0.1	1.1	4	0.01	0	0.648	1.834178	2.690472	1.042807	0.901036	True	True	9.98E-08	5765	4.413624	4.367269	0.162903	0.135835
2	0.1	1.1	4	0.01	0	0.654	1.8295	2.692627	1.047821	0.904452	True	True	9.98E-08	5836	4.411146	4.364068	0.163676	0.136303
2	0.1	1.1	4	0.01	0	0.66	1.824752	2.694925	1.052756	0.907993	True	True	9.99E-08	3542	4.408667	4.360875	0.164454	0.13676
2	0.1	1.1	4	0.01	0	0.666	1.820095	2.697127	1.057767	0.911404	True	True	1.00E-07	5628	4.406193	4.357666	0.165226	0.137224
2	0.1	1.1	4	0.01	0	0.672	1.81537	2.699473	1.062701	0.914941	True	True	9.99E-08	4946	4.403719	4.354467	0.166003	0.137678
2	0.1	1.1	4	0.01	0	0.678	1.810699	2.701715	1.067674	0.918413	True	True	9.97E-08	6064	4.401249	4.351258	0.166777	0.138136
2	0.1	1.1	4	0.01	0	0.684	1.806079	2.703854	1.072683	0.921822	True	True	9.99E-08	5160	4.398783	4.348043	0.167549	0.138598
2	0.1	1.1	4	0.01	0	0.69	1.80138	2.706184	1.077606	0.925373	True	True	1.00E-07	3769	4.396316	4.344838	0.168325	0.139048
2	0.1	1.1	4	0.01	0	0.696	1.796794	2.708324	1.082625	0.92876	True	True	9.98E-08	5630	4.393856	4.341615	0.169095	0.139508
2	0.1	1.1	4	0.01	0	0.702	1.79212	2.710636	1.087546	0.932309	True	True	1.00E-07	3650	4.391395	4.338406	0.16987	0.139956
2	0.1	1.1	4	0.01	0	0.708	1.787518	2.712882	1.092527	0.935753	True	True	9.99E-08	5878	4.388941	4.335183	0.170641	0.140408
2	0.1	1.1	4	0.01	0	0.714	1.782955	2.715006	1.097532	0.939156	True	True	9.99E-08	5257	4.386486	4.331952	0.171411	0.140865
2	0.1	1.1	4	0.01	0	0.72	1.778366	2.717227	1.102499	0.942619	True	True	9.96E-08	5033	4.384035	4.328727	0.172181	0.141315
2	0.1	1.1	4	0.01	0	0.726	1.77375	2.719546	1.10743	0.94614	True	True	1.00E-07	5960	4.381583	4.325502	0.172955	0.141758
2	0.1	1.1	4	0.01	0	0.732	1.769185	2.721762	1.112396	0.949599	True	True	9.98E-08	6266	4.379137	4.322271	0.173725	0.142206
2	0.1	1.1	4	0.01	0	0.738	1.76463	2.723975	1.117361	0.953058	True	True	9.98E-08	5245	4.376694	4.319038	0.174494	0.142652
2	0.1	1.1	4	0.01	0	0.744	1.760088	2.726184	1.122326	0.956514	True	True	9.98E-08	5447	4.374254	4.315803	0.175263	0.143098
2	0.1	1.1	4	0.01	0	0.75	1.755557	2.72839	1.127289	0.959969	True	True	9.99E-08	5918	4.371815	4.312564	0.176032	0.143542
2	0.1	1.1	4	0.01	0	0.756	1.751026	2.730581	1.132239	0.963445	True	True	9.99E-08	3770	4.36938	4.309327	0.176801	0.143984
2	0.1	1.1	4	0.01	0	0.762	1.746562	2.732695	1.137243	0.966823	True	True	9.99E-08	4330	4.36695	4.306077	0.177565	0.144432
2	0.1	1.1	4	0.01	0	0.768	1.742033	2.734993	1.142172	0.970326	True	True	9.98E-08	5894	4.364519	4.302835	0.178334	0.144867
2	0.1	1.1	4	0.01	0	0.774	1.737547	2.737188	1.147131	0.973775	True	True	1.00E-07	5436	4.362093	4.299587	0.179101	0.145307
2	0.1	1.1	4	0.01	0	0.78	1.733074	2.73938	1.152089	0.977223	True	True	9.99E-08	6342	4.359669	4.296337	0.179867	0.145745
2	0.1	1.1	4	0.01	0	0.786	1.728643	2.741469	1.157076	0.980617	True	True	1.00E-07	4421	4.357251	4.293082	0.180629	0.146187
2	0.1	1.1	4	0.01	0	0.792	1.72416	2.743756	1.162	0.984116	True	True	9.94E-08	5290	4.354831	4.289832	0.181396	0.146618
2	0.1	1.1	4	0.01	0	0.798	1.719708	2.745931	1.166941	0.987584	True	True	9.94E-08	3807	4.352416	4.286579	0.182161	0.147052
2	0.1	1.1	4	0.01	0	0.804	1.715325	2.748018	1.171939	0.990945	True	True	9.99E-08	4912	4.350006	4.283312	0.182921	0.147492
2	0.1	1.1	4	0.01	0	0.81	1.710874	2.750299	1.176857	0.994443	True	True	9.96E-08	5630	4.347595	4.280056	0.183686	0.147919
2	0.1	1.1	4	0.01	0	0.816	1.706468	2.752474	1.181807	0.997883	True	True	9.98E-08	5476	4.34519	4.276793	0.184448	0.14835
2	0.1	1.1	4	0.01	0	0.822	1.702073	2.754646	1.186756	1.001321	True	True	9.98E-08	5855	4.342787	4.273529	0.18521	0.148779
2	0.1	1.1	4	0.01	0	0.828	1.69769	2.756817	1.191704	1.00476	True	True	9.99E-08	5221	4.340384	4.270258	0.185972	0.149209
2	0.1	1.1	4	0.01	0	0.834	1.693309	2.758982	1.19664	1.008211	True	True	9.99E-08	4097	4.337987	4.266992	0.186732	0.149636
2	0.1	1.1	4	0.01	0	0.84	1.688953	2.761148	1.201589	1.011635	True	True	1.00E-07	4505	4.335593	4.263719	0.187492	0.150063
2	0.1	1.1	4	0.01	0	0.846	1.684605	2.763309	1.206534	1.015062	True	True	1.00E-07	5570	4.333202	4.260445	0.18825	0.150489
2	0.1	1.1	4	0.01	0	0.852	1.680265	2.765467	1.211474	1.018495	True	True	9.99E-08	4961	4.330813	4.257169	0.189008	0.150913
2	0.1	1.1	4	0.01	0	0.858	1.675937	2.767623	1.216413	1.021923	True	True	9.99E-08	5544	4.328428	4.253892	0.189766	0.151336
2	0.1	1.1	4	0.01	0	0.864	1.671651	2.769672	1.221381	1.025296	True	True	9.98E-08	5500	4.326048	4.250609	0.19052	0.151763
2	0.1	1.1	4	0.01	0	0.87	1.667313	2.771926	1.226285	1.028779	True	True	9.99E-08	5982	4.323667	4.247332	0.191278	0.152178
2	0.1	1.1	4	0.01	0	0.876	1.663046	2.773971	1.231248	1.032153	True	True	9.99E-08	4821	4.321293	4.244046	0.192031	0.152603
2	0.1	1.1	4	0.01	0	0.882	1.658732	2.776219	1.23615	1.03563	True	True	9.98E-08	5543	4.318919	4.240765	0.192788	0.153015
2	0.1	1.1	4	0.01	0	0.888	1.654456	2.778361	1.241078	1.039055	True	True	9.99E-08	5005	4.316549	4.237479	0.193542	0.153432
2	0.1	1.1	4	0.01	0	0.894	1.650193	2.780501	1.246006	1.042476	True	True	9.98E-08	5064	4.314183	4.23419	0.194295	0.153848
2	0.1	1.1	4	0.01	0	0.9	1.64594	2.782638	1.250931	1.045898	True	True	9.99E-08	4886	4.311819	4.2309	0.195047	0.154262
2	0.1	1.1	4	0.025	0	0	2.280498	2.28054	0.375366	0.375379	True	True	9.98E-08	3116	4.481595	4.481596	0.139379	0.139376
2	0.1	1.1	4	0.025	0	0.006	2.272689	2.282373	0.378969	0.378105	True	True	9.97E-08	2289	4.477424	4.477177	0.140685	0.140331
2	0.1	1.1	4	0.025	0	0.012	2.26482	2.284222	0.382567	0.380846	True	True	9.98E-08	3153	4.473254	4.472755	0.141998	0.141282
2	0.1	1.1	4	0.025	0	0.018	2.257006	2.28606	0.386182	0.383579	True	True	9.98E-08	3211	4.469084	4.468324	0.143312	0.142232
2	0.1	1.1	4	0.025	0	0.024	2.249245	2.287851	0.389819	0.386301	True	True	9.96E-08	2791	4.464914	4.463885	0.144627	0.143183
2	0.1	1.1	4	0.025	0	0.03	2.241464	2.289684	0.393453	0.389034	True	True	9.98E-08	2255	4.460745	4.45944	0.145947	0.144129
2	0.1	1.1	4	0.025	0	0.036	2.233706	2.291516	0.397097	0.391765	True	True	9.98E-08	3152	4.456574	4.454987	0.14727	0.145074
2	0.1	1.1	4	0.025	0	0.042	2.22596	2.293345	0.40075	0.394497	True	True	9.97E-08	3067	4.452405	4.450528	0.148595	0.146016
2	0.1	1.1	4	0.025	0	0.048	2.218223	2.295168	0.404411	0.397231	True	True	1.00E-07	2614	4.448236	4.446061	0.149924	0.146957
2	0.1	1.1	4	0.025	0	0.054	2.210483	2.297039	0.408072	0.399972	True	True	9.97E-08	3151	4.444066	4.441587	0.151257	0.147894
2	0.1	1.1	4	0.025	0	0.06	2.202781	2.298852	0.411751	0.402706	True	True	9.98E-08	2391	4.439899	4.437108	0.152592	0.148831
2	0.1	1.1	4	0.025	0	0.066	2.195111	2.300681	0.415444	0.405434	True	True	9.97E-08	3313	4.435731	4.432618	0.153929	0.149766
2	0.1	1.1	4	0.025	0	0.072	2.187486	2.302454	0.419154	0.408153	True	True	9.99E-08	2758	4.431567	4.428125	0.155266	0.150701
2	0.1	1.1	4	0.025	0	0.078	2.179842	2.304269	0.422862	0.410883	True	True	9.98E-08	3981	4.427398	4.42362	0.15661	0.151633
2	0.1	1.1	4	0.025	0	0.084	2.172215	2.306082	0.426579	0.413613	True	True	9.97E-08	3253	4.423236	4.419113	0.157954	0.152562
2	0.1	1.1	4	0.025	0	0.09	2.164606	2.307893	0.430305	0.416343	True	True	9.97E-08	3174	4.419073	4.414598	0.159302	0.153489
2	0.1	1.1	4	0.025	0	0.096	2.157012	2.309702	0.43404	0.419073	True	True	9.98E-08	3113	4.414911	4.410076	0.160653	0.154414
2	0.1	1.1	4	0.025	0	0.102	2.149397	2.31155	0.437771	0.421817	True	True	9.99E-08	2594	4.410751	4.40555	0.162008	0.155335
2	0.1	1.1	4	0.025	0	0.108	2.141846	2.313361	0.441525	0.424542	True	True	9.98E-08	3044	4.406591	4.401013	0.163363	0.156256
2	0.1	1.1	4	0.025	0	0.114	2.134298	2.315161	0.445284	0.427275	True	True	9.84E-08	2497	4.402434	4.396472	0.164721	0.157175
2	0.1	1.1	4	0.025	0	0.12	2.126778	2.316965	0.449054	0.430002	True	True	9.99E-08	2608	4.398278	4.391924	0.166082	0.158092
2	0.1	1.1	4	0.025	0	0.126	2.119297	2.318719	0.452843	0.432722	True	True	9.96E-08	2666	4.394122	4.387365	0.167444	0.15901
2	0.1	1.1	4	0.025	0	0.132	2.111786	2.320564	0.456623	0.435457	True	True	9.99E-08	3319	4.389968	4.382803	0.168811	0.159921
2	0.1	1.1	4	0.025	0	0.138	2.104337	2.322311	0.460425	0.438176	True	True	9.99E-08	2670	4.385819	4.378234	0.170178	0.160834
2	0.1	1.1	4	0.025	0	0.144	2.096856	2.324154	0.46422	0.440913	True	True	9.99E-08	2931	4.381669	4.373659	0.17155	0.161741
2	0.1	1.1	4	0.025	0	0.15	2.089444	2.325896	0.46804	0.44363	True	True	1.00E-07	3115	4.377524	4.369078	0.172921	0.16265
2	0.1	1.1	4	0.025	0	0.156	2.082021	2.327686	0.471859	0.446358	True	True	9.97E-08	2782	4.37338	4.364491	0.174296	0.163554
2	0.1	1.1	4	0.025	0	0.162	2.074587	2.329523	0.475677	0.449096	True	True	9.97E-08	2926	4.369237	4.359897	0.175675	0.164454
2	0.1	1.1	4	0.025	0	0.168	2.067227	2.331259	0.479522	0.451812	True	True	1.00E-07	3403	4.365098	4.355296	0.177052	0.165357
2	0.1	1.1	4	0.025	0	0.174	2.059829	2.333093	0.483356	0.454548	True	True	9.99E-08	3094	4.360961	4.35069	0.178436	0.166252
2	0.1	1.1	4	0.025	0	0.18	2.052476	2.334875	0.487207	0.457274	True	True	1.00E-07	3237	4.356826	4.346078	0.179819	0.167148
2	0.1	1.1	4	0.025	0	0.186	2.045138	2.336656	0.491065	0.460001	True	True	9.99E-08	3117	4.352695	4.341459	0.181205	0.168042
2	0.1	1.1	4	0.025	0	0.192	2.037835	2.338385	0.494937	0.462722	True	True	9.98E-08	2698	4.348566	4.336835	0.182592	0.168935
2	0.1	1.1	4	0.025	0	0.198	2.030512	2.340212	0.498804	0.465455	True	True	9.97E-08	2996	4.34444	4.332204	0.183984	0.169822
2	0.1	1.1	4	0.025	0	0.204	2.023249	2.341936	0.502694	0.468171	True	True	9.98E-08	2966	4.340318	4.327567	0.185374	0.170712
2	0.1	1.1	4	0.025	0	0.21	2.015957	2.343761	0.506575	0.470906	True	True	9.99E-08	2945	4.336197	4.322924	0.18677	0.171594
2	0.1	1.1	4	0.025	0	0.216	2.008705	2.345532	0.510471	0.473631	True	True	9.98E-08	3120	4.33208	4.318275	0.188166	0.172476
2	0.1	1.1	4	0.025	0	0.222	2.001491	2.347251	0.514381	0.476348	True	True	9.99E-08	3035	4.327968	4.313621	0.189562	0.173359
2	0.1	1.1	4	0.025	0	0.228	1.99427	2.34902	0.518291	0.479075	True	True	9.99E-08	2872	4.323857	4.30896	0.190963	0.174237
2	0.1	1.1	4	0.025	0	0.234	1.987051	2.350837	0.522203	0.481806	True	True	9.98E-08	3321	4.31975	4.304293	0.192366	0.17511
2	0.1	1.1	4	0.025	0	0.24	1.979886	2.352551	0.526134	0.484524	True	True	9.96E-08	3419	4.315647	4.299622	0.193768	0.175985
2	0.1	1.1	4	0.025	0	0.246	1.972696	2.354366	0.530057	0.487258	True	True	9.98E-08	3008	4.311547	4.294945	0.195175	0.176853
2	0.1	1.1	4	0.025	0	0.252	1.965563	2.356077	0.534001	0.489976	True	True	9.97E-08	2805	4.307452	4.290262	0.196581	0.177725
2	0.1	1.1	4	0.025	0	0.258	1.958432	2.357836	0.537948	0.492699	True	True	1.00E-07	3196	4.30336	4.285572	0.197989	0.178591
2	0.1	1.1	4	0.025	0	0.264	1.951295	2.359647	0.541892	0.495432	True	True	9.97E-08	2774	4.299271	4.280878	0.199402	0.179452
2	0.1	1.1	4	0.025	0	0.27	1.944207	2.361354	0.545854	0.498154	True	True	9.96E-08	2739	4.295187	4.276179	0.200813	0.180316
2	0.1	1.1	4	0.025	0	0.276	1.937111	2.363159	0.549815	0.500882	True	True	9.99E-08	2769	4.291106	4.271473	0.202228	0.181172
2	0.1	1.1	4	0.025	0	0.282	1.930066	2.36486	0.553794	0.503598	True	True	9.98E-08	3149	4.287031	4.266762	0.203642	0.182032
2	0.1	1.1	4	0.025	0	0.288	1.922999	2.366665	0.557765	0.50633	True	True	9.98E-08	2951	4.282958	4.262046	0.20506	0.182883
2	0.1	1.1	4	0.025	0	0.294	1.915981	2.368364	0.561754	0.509049	True	True	9.98E-08	2906	4.278891	4.257325	0.206478	0.183738
2	0.1	1.1	4	0.025	0	0.3	1.908941	2.37016	0.565734	0.511787	True	True	9.99E-08	2601	4.274827	4.2526	0.2079	0.184584
2	0.1	1.1	4	0.025	0	0.306	1.901969	2.37186	0.569741	0.514497	True	True	9.99E-08	2936	4.270769	4.247866	0.209319	0.185434
2	0.1	1.1	4	0.025	0	0.312	1.894985	2.373608	0.573742	0.517223	True	True	9.98E-08	2742	4.266714	4.243129	0.210743	0.186278
2	0.1	1.1	4	0.025	0	0.318	1.88802	2.375354	0.57775	0.519948	True	True	9.99E-08	2756	4.262665	4.238387	0.212167	0.18712
2	0.1	1.1	4	0.025	0	0.324	1.881078	2.377094	0.581767	0.522668	True	True	9.97E-08	3002	4.258619	4.233638	0.213592	0.18796
2	0.1	1.1	4	0.025	0	0.33	1.874138	2.378843	0.585782	0.5254	True	True	9.99E-08	2677	4.25458	4.228888	0.21502	0.188796
2	0.1	1.1	4	0.025	0	0.336	1.867231	2.380579	0.589811	0.52812	True	True	9.97E-08	2645	4.250545	4.22413	0.216448	0.189631
2	0.1	1.1	4	0.025	0	0.342	1.860339	2.382316	0.593844	0.530841	True	True	9.96E-08	2934	4.246514	4.219367	0.217877	0.190463
2	0.1	1.1	4	0.025	0	0.348	1.853449	2.384062	0.597876	0.533573	True	True	9.96E-08	2550	4.242488	4.214601	0.219308	0.191292
2	0.1	1.1	4	0.025	0	0.354	1.846598	2.38579	0.601924	0.536289	True	True	9.97E-08	3063	4.238469	4.209828	0.220739	0.192119
2	0.1	1.1	4	0.025	0	0.36	1.839743	2.387578	0.605969	0.539016	True	True	9.98E-08	3190	4.234453	4.20505	0.222173	0.192941
2	0.1	1.1	4	0.025	0	0.366	1.832919	2.389263	0.610022	0.541742	True	True	9.99E-08	2635	4.230444	4.200271	0.223607	0.193765
2	0.1	1.1	4	0.025	0	0.372	1.826094	2.391043	0.614075	0.544473	True	True	9.99E-08	2617	4.226439	4.195484	0.225043	0.194581
2	0.1	1.1	4	0.025	0	0.378	1.819319	2.392723	0.618147	0.547186	True	True	9.99E-08	2903	4.22244	4.190693	0.226478	0.195401
2	0.1	1.1	4	0.025	0	0.384	1.812532	2.394506	0.622213	0.549913	True	True	9.99E-08	2981	4.218446	4.185896	0.227916	0.196212
2	0.1	1.1	4	0.025	0	0.39	1.805761	2.396223	0.62628	0.55265	True	True	1.00E-07	2467	4.214458	4.181099	0.229355	0.197023
2	0.1	1.1	4	0.025	0	0.396	1.799035	2.39796	0.630368	0.555358	True	True	9.97E-08	3313	4.210475	4.17629	0.230792	0.197833
2	0.1	1.1	4	0.025	0	0.402	1.792309	2.399686	0.634451	0.558082	True	True	9.99E-08	3206	4.206499	4.171482	0.232232	0.198639
2	0.1	1.1	4	0.025	0	0.408	1.785599	2.401411	0.638539	0.560807	True	True	9.97E-08	3097	4.202528	4.166669	0.233673	0.199442
2	0.1	1.1	4	0.025	0	0.414	1.778908	2.403088	0.642631	0.563536	True	True	9.99E-08	2694	4.198564	4.161854	0.235114	0.200245
2	0.1	1.1	4	0.025	0	0.42	1.772236	2.404856	0.646731	0.566254	True	True	9.99E-08	3194	4.194604	4.157029	0.236556	0.201041
2	0.1	1.1	4	0.025	0	0.426	1.765587	2.406522	0.650836	0.568976	True	True	9.99E-08	3246	4.190652	4.152204	0.237998	0.20184
2	0.1	1.1	4	0.025	0	0.432	1.758944	2.408243	0.654941	0.571702	True	True	9.99E-08	2899	4.186705	4.147374	0.239442	0.202632
2	0.1	1.1	4	0.025	0	0.438	1.752302	2.409996	0.659042	0.574441	True	True	1.00E-07	2611	4.182763	4.142542	0.240888	0.203419
2	0.1	1.1	4	0.025	0	0.444	1.745718	2.411677	0.663169	0.577148	True	True	9.97E-08	3255	4.178829	4.137701	0.242331	0.20421
2	0.1	1.1	4	0.025	0	0.45	1.739114	2.41345	0.667282	0.579881	True	True	1.00E-07	2836	4.1749	4.132858	0.243778	0.204991
2	0.1	1.1	4	0.025	0	0.456	1.732551	2.415163	0.67141	0.582597	True	True	9.97E-08	3247	4.170977	4.128009	0.245223	0.205774
2	0.1	1.1	4	0.025	0	0.462	1.725995	2.416877	0.675536	0.585321	True	True	9.98E-08	3132	4.167065	4.123162	0.246669	0.206552
2	0.1	1.1	4	0.025	0	0.468	1.719463	2.418535	0.679668	0.588046	True	True	1.00E-07	3017	4.163156	4.11831	0.248115	0.207332
2	0.1	1.1	4	0.025	0	0.474	1.712943	2.420246	0.683804	0.59077	True	True	9.99E-08	3031	4.159254	4.113452	0.249563	0.208106
2	0.1	1.1	4	0.025	0	0.48	1.706433	2.421964	0.687939	0.5935	True	True	9.99E-08	2717	4.155358	4.108591	0.251011	0.208876
2	0.1	1.1	4	0.025	0	0.486	1.699955	2.423664	0.692087	0.596217	True	True	9.98E-08	3340	4.151469	4.103724	0.252458	0.209645
2	0.1	1.1	4	0.025	0	0.492	1.69348	2.425429	0.696231	0.598943	True	True	1.00E-07	3109	4.147586	4.098853	0.253907	0.210407
2	0.1	1.1	4	0.025	0	0.498	1.687023	2.427137	0.700378	0.601672	True	True	9.99E-08	2899	4.14371	4.093982	0.255356	0.21117
2	0.1	1.1	4	0.025	0	0.504	1.680595	2.428841	0.704536	0.60439	True	True	9.99E-08	3231	4.139842	4.089104	0.256804	0.21193
2	0.1	1.1	4	0.025	0	0.51	1.674178	2.430546	0.708692	0.607115	True	True	9.97E-08	3219	4.13598	4.084224	0.258254	0.212687
2	0.1	1.1	4	0.025	0	0.516	1.667777	2.432199	0.71285	0.609845	True	True	9.97E-08	2909	4.132125	4.079344	0.259703	0.213444
2	0.1	1.1	4	0.025	0	0.522	1.661394	2.433954	0.717015	0.612566	True	True	9.98E-08	3127	4.128278	4.074455	0.261152	0.214193
2	0.1	1.1	4	0.025	0	0.528	1.655028	2.435655	0.721181	0.615291	True	True	9.97E-08	3146	4.124437	4.069565	0.262602	0.214942
2	0.1	1.1	4	0.025	0	0.534	1.64867	2.437321	0.725344	0.618029	True	True	1.00E-07	2680	4.120604	4.064676	0.264052	0.215689
2	0.1	1.1	4	0.025	0	0.54	1.642349	2.439055	0.729524	0.620739	True	True	9.97E-08	3313	4.116777	4.059775	0.2655	0.216431
2	0.1	1.1	4	0.025	0	0.546	1.636027	2.440711	0.733693	0.623476	True	True	9.98E-08	2788	4.112959	4.05488	0.26695	0.217172
2	0.1	1.1	4	0.025	0	0.552	1.629723	2.442449	0.737868	0.626205	True	True	1.00E-07	2627	4.109147	4.049977	0.2684	0.217907
2	0.1	1.1	4	0.025	0	0.558	1.62345	2.444105	0.742052	0.628926	True	True	9.97E-08	2842	4.105343	4.045072	0.269849	0.218644
2	0.1	1.1	4	0.025	0	0.564	1.617187	2.445847	0.746237	0.631648	True	True	9.98E-08	2903	4.101546	4.04016	0.271298	0.219373
2	0.1	1.1	4	0.025	0	0.57	1.610949	2.447484	0.750426	0.634369	True	True	9.98E-08	3212	4.097758	4.03525	0.272746	0.220106
2	0.1	1.1	4	0.025	0	0.576	1.604705	2.449206	0.754605	0.637109	True	True	9.97E-08	2682	4.093976	4.030338	0.274196	0.220829
2	0.1	1.1	4	0.025	0	0.582	1.598507	2.450872	0.758803	0.639822	True	True	9.99E-08	3098	4.090202	4.025418	0.275644	0.221554
2	0.1	1.1	4	0.025	0	0.588	1.592312	2.452564	0.762996	0.642548	True	True	9.97E-08	3160	4.086436	4.020499	0.277092	0.222274
2	0.1	1.1	4	0.025	0	0.594	1.586129	2.454312	0.767189	0.645276	True	True	9.97E-08	2924	4.082677	4.015574	0.27854	0.222988
2	0.1	1.1	4	0.025	0	0.6	1.579972	2.456001	0.771388	0.647999	True	True	9.98E-08	3071	4.078927	4.010648	0.279987	0.223702
2	0.1	1.1	4	0.025	0	0.606	1.573828	2.45769	0.775587	0.650725	True	True	9.99E-08	3077	4.075184	4.00572	0.281434	0.224414
2	0.1	1.1	4	0.025	0	0.612	1.567704	2.459378	0.779789	0.653449	True	True	9.98E-08	3202	4.071449	4.000789	0.282881	0.225122
2	0.1	1.1	4	0.025	0	0.618	1.561593	2.461014	0.783989	0.656183	True	True	9.97E-08	2896	4.067722	3.995859	0.284327	0.22583
2	0.1	1.1	4	0.025	0	0.624	1.555505	2.462751	0.788198	0.6589	True	True	1.00E-07	3332	4.064003	3.99092	0.285772	0.22653
2	0.1	1.1	4	0.025	0	0.63	1.549425	2.464389	0.792399	0.661639	True	True	9.97E-08	2918	4.060292	3.985987	0.287218	0.227231
2	0.1	1.1	4	0.025	0	0.636	1.543366	2.466124	0.796607	0.664364	True	True	9.99E-08	2855	4.05659	3.981044	0.288663	0.227925
2	0.1	1.1	4	0.025	0	0.642	1.537326	2.467808	0.800817	0.66709	True	True	9.98E-08	2920	4.052895	3.976101	0.290106	0.228619
2	0.1	1.1	4	0.025	0	0.648	1.531309	2.469432	0.80503	0.669814	True	True	9.98E-08	3277	4.049208	3.971158	0.291549	0.229313
2	0.1	1.1	4	0.025	0	0.654	1.525289	2.471165	0.809235	0.672555	True	True	9.97E-08	2758	4.04553	3.966213	0.292993	0.229996
2	0.1	1.1	4	0.025	0	0.66	1.519314	2.472797	0.813456	0.675269	True	True	9.97E-08	3241	4.04186	3.961263	0.294433	0.230685
2	0.1	1.1	4	0.025	0	0.666	1.51334	2.47448	0.81767	0.677999	True	True	1.00E-07	3020	4.038199	3.956313	0.295874	0.231366
2	0.1	1.1	4	0.025	0	0.672	1.507373	2.4762	0.821879	0.680739	True	True	9.98E-08	2723	4.034545	3.951361	0.297315	0.232041
2	0.1	1.1	4	0.025	0	0.678	1.501447	2.477839	0.826102	0.683455	True	True	9.96E-08	3101	4.0309	3.946405	0.298753	0.23272
2	0.1	1.1	4	0.025	0	0.684	1.495528	2.479515	0.830321	0.686181	True	True	9.97E-08	3136	4.027264	3.941448	0.300191	0.233393
2	0.1	1.1	4	0.025	0	0.69	1.489622	2.48125	0.834539	0.688908	True	True	9.99E-08	3021	4.023636	3.936488	0.301629	0.234059
2	0.1	1.1	4	0.025	0	0.696	1.483734	2.482876	0.838757	0.691643	True	True	9.99E-08	2926	4.020017	3.931531	0.303066	0.234728
2	0.1	1.1	4	0.025	0	0.702	1.47787	2.484543	0.84298	0.694365	True	True	9.97E-08	3404	4.016406	3.926568	0.3045	0.235393
2	0.1	1.1	4	0.025	0	0.708	1.472015	2.486277	0.8472	0.697093	True	True	9.97E-08	3016	4.012804	3.921602	0.305935	0.23605
2	0.1	1.1	4	0.025	0	0.714	1.46618	2.487896	0.851421	0.699825	True	True	9.97E-08	3030	4.00921	3.91664	0.307368	0.23671
2	0.1	1.1	4	0.025	0	0.72	1.460363	2.489568	0.855644	0.702553	True	True	9.97E-08	3087	4.005626	3.911674	0.3088	0.237365
2	0.1	1.1	4	0.025	0	0.726	1.454553	2.49127	0.85986	0.705293	True	True	9.97E-08	2803	4.002049	3.906707	0.310232	0.238013
2	0.1	1.1	4	0.025	0	0.732	1.448776	2.492918	0.864087	0.708014	True	True	9.97E-08	2997	3.998482	3.901737	0.311661	0.238664
2	0.1	1.1	4	0.025	0	0.738	1.443006	2.494599	0.868308	0.710748	True	True	9.96E-08	2798	3.994924	3.896767	0.31309	0.239308
2	0.1	1.1	4	0.025	0	0.744	1.437254	2.496305	0.87253	0.713478	True	True	9.98E-08	2825	3.991374	3.891794	0.314517	0.239948
2	0.1	1.1	4	0.025	0	0.75	1.431533	2.497979	0.876761	0.716192	True	True	9.99E-08	3169	3.987834	3.886817	0.315942	0.240588
2	0.1	1.1	4	0.025	0	0.756	1.425814	2.499649	0.880982	0.718926	True	True	9.98E-08	3023	3.984302	3.881844	0.317367	0.241223
2	0.1	1.1	4	0.025	0	0.762	1.420109	2.501313	0.885201	0.721665	True	True	9.99E-08	2810	3.980779	3.876871	0.318791	0.241856
2	0.1	1.1	4	0.025	0	0.768	1.414429	2.502942	0.889425	0.724396	True	True	9.99E-08	2882	3.977265	3.871896	0.320212	0.242488
2	0.1	1.1	4	0.025	0	0.774	1.408773	2.504591	0.893653	0.727115	True	True	9.96E-08	3288	3.97376	3.866917	0.321632	0.243117
2	0.1	1.1	4	0.025	0	0.78	1.403123	2.506262	0.897874	0.729849	True	True	9.98E-08	3088	3.970264	3.861939	0.323051	0.24374
2	0.1	1.1	4	0.025	0	0.786	1.397487	2.507943	0.902093	0.732587	True	True	9.96E-08	2880	3.966777	3.856961	0.324469	0.244359
2	0.1	1.1	4	0.025	0	0.792	1.391884	2.509645	0.906322	0.7353	True	True	9.98E-08	3183	3.9633	3.851976	0.325883	0.244975
2	0.1	1.1	4	0.025	0	0.798	1.386284	2.51131	0.910541	0.738036	True	True	9.99E-08	3041	3.959832	3.846996	0.327297	0.245589
2	0.1	1.1	4	0.025	0	0.804	1.380704	2.512919	0.91476	0.740771	True	True	9.97E-08	3040	3.956372	3.842018	0.32871	0.246203
2	0.1	1.1	4	0.025	0	0.81	1.375142	2.514579	0.918981	0.7435	True	True	9.97E-08	3129	3.952922	3.837036	0.330121	0.246812
2	0.1	1.1	4	0.025	0	0.816	1.369601	2.516295	0.923204	0.746222	True	True	9.99E-08	3221	3.949481	3.832049	0.331529	0.247414
2	0.1	1.1	4	0.025	0	0.822	1.36407	2.517958	0.927421	0.748957	True	True	9.99E-08	3070	3.94605	3.827067	0.332937	0.248015
2	0.1	1.1	4	0.025	0	0.828	1.358563	2.519615	0.931642	0.751682	True	True	9.97E-08	3331	3.942627	3.822082	0.334341	0.248615
2	0.1	1.1	4	0.025	0	0.834	1.353063	2.521221	0.935854	0.754424	True	True	9.96E-08	3105	3.939214	3.817103	0.335746	0.249213
2	0.1	1.1	4	0.025	0	0.84	1.347588	2.522936	0.940073	0.757148	True	True	9.98E-08	3130	3.93581	3.812114	0.337147	0.249802
2	0.1	1.1	4	0.025	0	0.846	1.342122	2.524547	0.944283	0.759891	True	True	9.98E-08	2920	3.932415	3.807135	0.338548	0.250394
2	0.1	1.1	4	0.025	0	0.852	1.336678	2.526206	0.948496	0.762623	True	True	9.97E-08	2919	3.92903	3.80215	0.339946	0.25098
2	0.1	1.1	4	0.025	0	0.858	1.331254	2.527854	0.95271	0.765351	True	True	1.00E-07	3088	3.925655	3.797164	0.341341	0.251564
2	0.1	1.1	4	0.025	0	0.864	1.325837	2.529545	0.956917	0.768091	True	True	9.96E-08	2827	3.922289	3.79218	0.342736	0.252141
2	0.1	1.1	4	0.025	0	0.87	1.320448	2.531177	0.961129	0.770819	True	True	1.00E-07	2939	3.918932	3.787195	0.344128	0.25272
2	0.1	1.1	4	0.025	0	0.876	1.315074	2.532821	0.965339	0.773546	True	True	9.99E-08	3036	3.915584	3.782209	0.345517	0.253295
2	0.1	1.1	4	0.025	0	0.882	1.309719	2.534466	0.969549	0.776272	True	True	9.97E-08	3356	3.912247	3.777223	0.346904	0.253866
2	0.1	1.1	4	0.025	0	0.888	1.304374	2.536124	0.973752	0.779007	True	True	9.99E-08	3157	3.908918	3.772239	0.34829	0.254433
2	0.1	1.1	4	0.025	0	0.894	1.299045	2.537788	0.977953	0.781745	True	True	9.97E-08	2923	3.9056	3.767255	0.349674	0.254996
2	0.1	1.1	4	0.025	0	0.9	1.293741	2.539425	0.982159	0.784469	True	True	1.00E-07	3260	3.90229	3.762269	0.351054	0.255559
2	0.1	1.1	4	0.1	0	0	2.053755	2.053765	0.172694	0.172694	True	True	1.00E-07	1931	4.163726	4.163726	0.242153	0.242152
2	0.1	1.1	4	0.1	0	0.006	2.043093	2.054198	0.174652	0.174114	True	True	9.96E-08	1890	4.156814	4.156551	0.244754	0.243907
2	0.1	1.1	4	0.1	0	0.012	2.032447	2.054626	0.176623	0.175537	True	True	1.00E-07	1920	4.149895	4.14936	0.24737	0.24566
2	0.1	1.1	4	0.1	0	0.018	2.021788	2.055068	0.178607	0.176963	True	True	1.00E-07	1936	4.142971	4.142153	0.250002	0.24741
2	0.1	1.1	4	0.1	0	0.024	2.011138	2.05551	0.180603	0.178392	True	True	1.00E-07	1832	4.13604	4.134929	0.252649	0.249159
2	0.1	1.1	4	0.1	0	0.03	2.000502	2.055949	0.182613	0.179825	True	True	9.97E-08	1939	4.129104	4.12769	0.255311	0.250906
2	0.1	1.1	4	0.1	0	0.036	1.989862	2.056395	0.184635	0.18126	True	True	1.00E-07	1871	4.122163	4.120435	0.257989	0.25265
2	0.1	1.1	4	0.1	0	0.042	1.979224	2.056845	0.186671	0.182698	True	True	9.99E-08	1873	4.115217	4.113164	0.260683	0.254392
2	0.1	1.1	4	0.1	0	0.048	1.968604	2.057291	0.18872	0.184139	True	True	9.93E-08	2040	4.108265	4.105877	0.263392	0.256133
2	0.1	1.1	4	0.1	0	0.054	1.957975	2.057746	0.190782	0.185583	True	True	9.96E-08	1842	4.10131	4.098573	0.266117	0.257871
2	0.1	1.1	4	0.1	0	0.06	1.947362	2.058198	0.192857	0.187031	True	True	9.95E-08	1912	4.094349	4.091254	0.268858	0.259607
2	0.1	1.1	4	0.1	0	0.066	1.936755	2.058653	0.194945	0.188481	True	True	9.98E-08	1890	4.087384	4.083919	0.271614	0.26134
2	0.1	1.1	4	0.1	0	0.072	1.926152	2.059111	0.197046	0.189935	True	True	9.96E-08	1941	4.080415	4.076568	0.274387	0.263071
2	0.1	1.1	4	0.1	0	0.078	1.91555	2.059573	0.199161	0.191392	True	True	9.94E-08	1882	4.073442	4.069201	0.277175	0.2648
2	0.1	1.1	4	0.1	0	0.084	1.904962	2.060035	0.201289	0.192852	True	True	9.96E-08	1940	4.066465	4.061818	0.27998	0.266526
2	0.1	1.1	4	0.1	0	0.09	1.894375	2.060501	0.203431	0.194315	True	True	9.93E-08	1871	4.059486	4.054419	0.282801	0.26825
2	0.1	1.1	4	0.1	0	0.096	1.883793	2.060972	0.205586	0.195781	True	True	9.97E-08	1826	4.052503	4.047004	0.285638	0.269971
2	0.1	1.1	4	0.1	0	0.102	1.873228	2.06144	0.207754	0.197251	True	True	9.95E-08	1954	4.045517	4.039573	0.28849	0.271689
2	0.1	1.1	4	0.1	0	0.108	1.862666	2.061913	0.209935	0.198724	True	True	1.00E-07	1968	4.038528	4.032127	0.291359	0.273405
2	0.1	1.1	4	0.1	0	0.114	1.852103	2.062391	0.212131	0.2002	True	True	9.98E-08	1762	4.031538	4.024665	0.294246	0.275118
2	0.1	1.1	4	0.1	0	0.12	1.841561	2.062867	0.214339	0.20168	True	True	9.97E-08	1994	4.024545	4.017187	0.297147	0.276828
2	0.1	1.1	4	0.1	0	0.126	1.831019	2.063349	0.216561	0.203162	True	True	9.93E-08	1908	4.01755	4.009694	0.300065	0.278535
2	0.1	1.1	4	0.1	0	0.132	1.820485	2.063833	0.218797	0.204648	True	True	9.94E-08	1871	4.010554	4.002184	0.303	0.280239
2	0.1	1.1	4	0.1	0	0.138	1.809961	2.064319	0.221046	0.206138	True	True	9.95E-08	1926	4.003556	3.99466	0.305952	0.281941
2	0.1	1.1	4	0.1	0	0.144	1.799446	2.064809	0.223308	0.207631	True	True	9.95E-08	1964	3.996557	3.987119	0.30892	0.283639
2	0.1	1.1	4	0.1	0	0.15	1.788938	2.065301	0.225584	0.209127	True	True	9.96E-08	1888	3.989558	3.979563	0.311904	0.285334
2	0.1	1.1	4	0.1	0	0.156	1.778441	2.065797	0.227874	0.210626	True	True	9.97E-08	1962	3.982558	3.971992	0.314905	0.287026
2	0.1	1.1	4	0.1	0	0.162	1.767952	2.066295	0.230177	0.212129	True	True	9.97E-08	1964	3.975558	3.964405	0.317923	0.288714
2	0.1	1.1	4	0.1	0	0.168	1.757472	2.066797	0.232494	0.213636	True	True	9.95E-08	1915	3.968555	3.956799	0.320959	0.290401
2	0.1	1.1	4	0.1	0	0.174	1.747003	2.067301	0.234825	0.215146	True	True	9.98E-08	2030	3.961555	3.949182	0.324011	0.292082
2	0.1	1.1	4	0.1	0	0.18	1.736542	2.067809	0.237169	0.216659	True	True	9.91E-08	1967	3.954556	3.941549	0.327079	0.293761
2	0.1	1.1	4	0.1	0	0.186	1.726092	2.06832	0.239527	0.218176	True	True	9.96E-08	2031	3.947558	3.933901	0.330164	0.295435
2	0.1	1.1	4	0.1	0	0.192	1.715652	2.068834	0.241898	0.219697	True	True	9.96E-08	1919	3.940562	3.926238	0.333266	0.297107
2	0.1	1.1	4	0.1	0	0.198	1.705223	2.069351	0.244282	0.221221	True	True	9.98E-08	1966	3.933566	3.91856	0.336385	0.298774
2	0.1	1.1	4	0.1	0	0.204	1.694805	2.069871	0.24668	0.222748	True	True	9.99E-08	2027	3.926573	3.910866	0.339521	0.300438
2	0.1	1.1	4	0.1	0	0.21	1.684398	2.070434	0.249093	0.224278	True	True	1.00E-07	2282	3.919581	3.903156	0.342673	0.302095
2	0.1	1.1	4	0.1	0	0.216	1.674002	2.070922	0.251517	0.225814	True	True	9.99E-08	1968	3.912593	3.895434	0.345843	0.303754
2	0.1	1.1	4	0.1	0	0.222	1.663618	2.071453	0.253956	0.227352	True	True	9.97E-08	2026	3.905607	3.887696	0.34903	0.305406
2	0.1	1.1	4	0.1	0	0.228	1.653246	2.071987	0.256408	0.228894	True	True	1.00E-07	2034	3.898624	3.879943	0.352234	0.307055
2	0.1	1.1	4	0.1	0	0.234	1.642886	2.072525	0.258874	0.230439	True	True	1.00E-07	2052	3.891645	3.872175	0.355455	0.308699
2	0.1	1.1	4	0.1	0	0.24	1.632539	2.073066	0.261352	0.231988	True	True	9.97E-08	2011	3.884669	3.864393	0.358693	0.310339
2	0.1	1.1	4	0.1	0	0.246	1.622204	2.073611	0.263845	0.233541	True	True	9.97E-08	2004	3.877698	3.856596	0.361948	0.311975
2	0.1	1.1	4	0.1	0	0.252	1.611882	2.07416	0.26635	0.235097	True	True	9.99E-08	2045	3.870731	3.848785	0.36522	0.313606
2	0.1	1.1	4	0.1	0	0.258	1.601574	2.074712	0.268869	0.236657	True	True	9.98E-08	2012	3.863769	3.840959	0.368509	0.315233
2	0.1	1.1	4	0.1	0	0.264	1.59128	2.075269	0.271401	0.238221	True	True	9.97E-08	1994	3.856812	3.83312	0.371815	0.316856
2	0.1	1.1	4	0.1	0	0.27	1.580999	2.075829	0.273947	0.239789	True	True	9.99E-08	2052	3.84986	3.825266	0.375138	0.318474
2	0.1	1.1	4	0.1	0	0.276	1.570733	2.076392	0.276505	0.24136	True	True	9.96E-08	2047	3.842915	3.817398	0.378479	0.320087
2	0.1	1.1	4	0.1	0	0.282	1.560481	2.07696	0.279077	0.242935	True	True	9.98E-08	2049	3.835975	3.809516	0.381836	0.321696
2	0.1	1.1	4	0.1	0	0.288	1.550244	2.077532	0.281661	0.244514	True	True	9.97E-08	2089	3.829042	3.80162	0.385211	0.323301
2	0.1	1.1	4	0.1	0	0.294	1.540022	2.078108	0.284259	0.246097	True	True	9.96E-08	2084	3.822116	3.79371	0.388603	0.3249
2	0.1	1.1	4	0.1	0	0.3	1.529815	2.078688	0.28687	0.247684	True	True	9.98E-08	2008	3.815198	3.785787	0.392011	0.326494
2	0.1	1.1	4	0.1	0	0.306	1.519624	2.079272	0.289493	0.249274	True	True	9.99E-08	2075	3.808286	3.77785	0.395437	0.328084
2	0.1	1.1	4	0.1	0	0.312	1.50945	2.07986	0.292129	0.250868	True	True	9.96E-08	2061	3.801383	3.7699	0.39888	0.329668
2	0.1	1.1	4	0.1	0	0.318	1.499291	2.080452	0.294778	0.252466	True	True	1.00E-07	2131	3.794489	3.761936	0.402339	0.331247
2	0.1	1.1	4	0.1	0	0.324	1.48915	2.081049	0.297439	0.254068	True	True	9.95E-08	2076	3.787602	3.75396	0.405816	0.332822
2	0.1	1.1	4	0.1	0	0.33	1.479025	2.08165	0.300113	0.255674	True	True	9.98E-08	2072	3.780725	3.74597	0.409309	0.33439
2	0.1	1.1	4	0.1	0	0.336	1.468918	2.082255	0.3028	0.257284	True	True	9.96E-08	2047	3.773858	3.737967	0.41282	0.335954
2	0.1	1.1	4	0.1	0	0.342	1.458828	2.082865	0.305499	0.258898	True	True	9.99E-08	2091	3.767	3.729952	0.416347	0.337512
2	0.1	1.1	4	0.1	0	0.348	1.448756	2.083479	0.30821	0.260516	True	True	9.98E-08	2060	3.760152	3.721923	0.419891	0.339064
2	0.1	1.1	4	0.1	0	0.354	1.438703	2.084098	0.310933	0.262138	True	True	9.97E-08	2083	3.753315	3.713882	0.423452	0.340611
2	0.1	1.1	4	0.1	0	0.36	1.428668	2.084721	0.313668	0.263763	True	True	9.98E-08	2058	3.746489	3.705829	0.427029	0.342153
2	0.1	1.1	4	0.1	0	0.366	1.418652	2.085349	0.316416	0.265393	True	True	9.99E-08	2136	3.739674	3.697763	0.430623	0.343688
2	0.1	1.1	4	0.1	0	0.372	1.408656	2.085982	0.319175	0.267027	True	True	9.97E-08	2153	3.732871	3.689686	0.434234	0.345218
2	0.1	1.1	4	0.1	0	0.378	1.398679	2.086619	0.321946	0.268665	True	True	9.99E-08	2125	3.72608	3.681596	0.437861	0.346742
2	0.1	1.1	4	0.1	0	0.384	1.388722	2.087261	0.324728	0.270307	True	True	9.96E-08	2115	3.719302	3.673494	0.441505	0.34826
2	0.1	1.1	4	0.1	0	0.39	1.378786	2.087908	0.327522	0.271953	True	True	9.99E-08	2181	3.712536	3.665381	0.445165	0.349771
2	0.1	1.1	4	0.1	0	0.396	1.36887	2.08856	0.330328	0.273603	True	True	9.98E-08	2133	3.705783	3.657256	0.448842	0.351277
2	0.1	1.1	4	0.1	0	0.402	1.358975	2.089216	0.333145	0.275257	True	True	9.96E-08	2151	3.699044	3.649119	0.452535	0.352777
2	0.1	1.1	4	0.1	0	0.408	1.349101	2.089878	0.335972	0.276915	True	True	1.00E-07	2177	3.692319	3.640972	0.456243	0.35427
2	0.1	1.1	4	0.1	0	0.414	1.339249	2.090545	0.338811	0.278578	True	True	9.97E-08	2197	3.685609	3.632813	0.459968	0.355756
2	0.1	1.1	4	0.1	0	0.42	1.32942	2.091216	0.341661	0.280244	True	True	9.99E-08	2203	3.678913	3.624643	0.463709	0.357237
2	0.1	1.1	4	0.1	0	0.426	1.319612	2.091893	0.344521	0.281915	True	True	1.00E-07	2152	3.672232	3.616463	0.467466	0.358711
2	0.1	1.1	4	0.1	0	0.432	1.309827	2.092575	0.347392	0.28359	True	True	9.96E-08	2226	3.665567	3.608272	0.471239	0.360178
2	0.1	1.1	4	0.1	0	0.438	1.300066	2.093262	0.350273	0.285269	True	True	9.95E-08	2145	3.658917	3.60007	0.475027	0.361638
2	0.1	1.1	4	0.1	0	0.444	1.290325	2.093954	0.353165	0.286953	True	True	9.98E-08	1462	3.652284	3.591858	0.478832	0.363092
2	0.1	1.1	4	0.1	0	0.45	1.280613	2.094651	0.356067	0.28864	True	True	1.00E-07	2163	3.645668	3.583636	0.482651	0.364539
2	0.1	1.1	4	0.1	0	0.456	1.270922	2.095354	0.358978	0.290332	True	True	9.96E-08	2235	3.639068	3.575405	0.486486	0.365979
2	0.1	1.1	4	0.1	0	0.462	1.261256	2.096062	0.3619	0.292029	True	True	9.97E-08	2223	3.632486	3.567163	0.490336	0.367412
2	0.1	1.1	4	0.1	0	0.468	1.251615	2.096776	0.364831	0.293729	True	True	1.00E-07	2137	3.625922	3.558912	0.494201	0.368838
2	0.1	1.1	4	0.1	0	0.474	1.241999	2.097495	0.367771	0.295434	True	True	9.96E-08	2181	3.619376	3.550651	0.498082	0.370256
2	0.1	1.1	4	0.1	0	0.48	1.232408	2.09822	0.37072	0.297143	True	True	9.98E-08	2183	3.612849	3.542381	0.501977	0.371668
2	0.1	1.1	4	0.1	0	0.486	1.222843	2.09895	0.373679	0.298856	True	True	9.96E-08	2276	3.60634	3.534103	0.505887	0.373072
2	0.1	1.1	4	0.1	0	0.492	1.213304	2.099685	0.376647	0.300574	True	True	9.97E-08	2208	3.599851	3.525815	0.509811	0.374469
2	0.1	1.1	4	0.1	0	0.498	1.203792	2.100426	0.379623	0.302296	True	True	9.96E-08	2234	3.593381	3.517519	0.51375	0.375858
2	0.1	1.1	4	0.1	0	0.504	1.194307	2.101173	0.382607	0.304023	True	True	9.96E-08	2281	3.586932	3.509214	0.517703	0.37724
2	0.1	1.1	4	0.1	0	0.51	1.184848	2.101926	0.3856	0.305754	True	True	9.99E-08	2243	3.580502	3.500901	0.52167	0.378614
2	0.1	1.1	4	0.1	0	0.516	1.175417	2.102684	0.388601	0.307489	True	True	1.00E-07	2270	3.574094	3.49258	0.525652	0.379981
2	0.1	1.1	4	0.1	0	0.522	1.166014	2.103448	0.39161	0.309229	True	True	9.98E-08	2269	3.567707	3.484251	0.529647	0.381339
2	0.1	1.1	4	0.1	0	0.528	1.156639	2.104218	0.394627	0.310973	True	True	9.99E-08	2266	3.561341	3.475915	0.533656	0.38269
2	0.1	1.1	4	0.1	0	0.534	1.147293	2.104994	0.397651	0.312722	True	True	9.97E-08	2240	3.554997	3.467571	0.537678	0.384033
2	0.1	1.1	4	0.1	0	0.54	1.137975	2.105776	0.400683	0.314475	True	True	9.97E-08	2246	3.548675	3.45922	0.541714	0.385368
2	0.1	1.1	4	0.1	0	0.546	1.128688	2.106608	0.403722	0.31623	True	True	9.97E-08	2012	3.542376	3.45086	0.545761	0.386689
2	0.1	1.1	4	0.1	0	0.552	1.119428	2.107356	0.406766	0.317995	True	True	1.00E-07	2323	3.536099	3.442497	0.549824	0.388014
2	0.1	1.1	4	0.1	0	0.558	1.110198	2.108156	0.409818	0.319761	True	True	9.97E-08	2293	3.529846	3.434126	0.553898	0.389324
2	0.1	1.1	4	0.1	0	0.564	1.100999	2.108961	0.412876	0.321532	True	True	9.98E-08	2266	3.523616	3.425748	0.557985	0.390627
2	0.1	1.1	4	0.1	0	0.57	1.09183	2.109773	0.415941	0.323308	True	True	9.98E-08	2313	3.517411	3.417364	0.562084	0.391921
2	0.1	1.1	4	0.1	0	0.576	1.082692	2.110591	0.419011	0.325088	True	True	9.97E-08	2319	3.511229	3.408974	0.566196	0.393206
2	0.1	1.1	4	0.1	0	0.582	1.073585	2.111414	0.422087	0.326873	True	True	9.98E-08	2362	3.505072	3.400578	0.570319	0.394483
2	0.1	1.1	4	0.1	0	0.588	1.064509	2.112244	0.425169	0.328663	True	True	9.98E-08	2267	3.49894	3.392177	0.574454	0.395752
2	0.1	1.1	4	0.1	0	0.594	1.055465	2.11308	0.428256	0.330457	True	True	9.99E-08	2334	3.492833	3.38377	0.5786	0.397012
2	0.1	1.1	4	0.1	0	0.6	1.046452	2.113923	0.431348	0.332255	True	True	9.96E-08	2327	3.486751	3.375359	0.582758	0.398263
2	0.1	1.1	4	0.1	0	0.606	1.037472	2.114771	0.434445	0.334058	True	True	9.98E-08	2377	3.480696	3.366943	0.586927	0.399505
2	0.1	1.1	4	0.1	0	0.612	1.028525	2.115626	0.437546	0.335866	True	True	9.99E-08	2323	3.474666	3.358522	0.591106	0.400739
2	0.1	1.1	4	0.1	0	0.618	1.01961	2.116487	0.440651	0.337679	True	True	9.97E-08	2368	3.468663	3.350096	0.595296	0.401964
2	0.1	1.1	4	0.1	0	0.624	1.010728	2.117355	0.443761	0.339496	True	True	9.98E-08	2376	3.462686	3.341667	0.599497	0.403179
2	0.1	1.1	4	0.1	0	0.63	1.001879	2.118228	0.446874	0.341318	True	True	9.97E-08	2398	3.456737	3.333234	0.603707	0.404386
2	0.1	1.1	4	0.1	0	0.636	0.993064	2.119108	0.449991	0.343144	True	True	9.97E-08	2419	3.450815	3.324797	0.607927	0.405584
2	0.1	1.1	4	0.1	0	0.642	0.984283	2.119995	0.453112	0.344976	True	True	1.00E-07	2391	3.44492	3.316356	0.612157	0.406772
2	0.1	1.1	4	0.1	0	0.648	0.975537	2.120888	0.456235	0.346812	True	True	9.97E-08	2345	3.439053	3.307912	0.616396	0.407952
2	0.1	1.1	4	0.1	0	0.654	0.966824	2.121787	0.459361	0.348652	True	True	9.98E-08	2354	3.433215	3.299466	0.620645	0.409122
2	0.1	1.1	4	0.1	0	0.66	0.958146	2.122693	0.46249	0.350498	True	True	9.98E-08	2535	3.427404	3.291016	0.624902	0.410283
2	0.1	1.1	4	0.1	0	0.666	0.949503	2.123605	0.465621	0.352348	True	True	9.98E-08	2427	3.421622	3.282564	0.629167	0.411434
2	0.1	1.1	4	0.1	0	0.672	0.940895	2.124524	0.468754	0.354203	True	True	9.99E-08	2424	3.41587	3.27411	0.633441	0.412576
2	0.1	1.1	4	0.1	0	0.678	0.932323	2.125449	0.471889	0.356063	True	True	9.98E-08	2420	3.410146	3.265654	0.637723	0.413709
2	0.1	1.1	4	0.1	0	0.684	0.923786	2.126381	0.475026	0.357927	True	True	9.98E-08	2469	3.404451	3.257196	0.642012	0.414832
2	0.1	1.1	4	0.1	0	0.69	0.915285	2.127319	0.478164	0.359797	True	True	9.99E-08	2488	3.398786	3.248736	0.646309	0.415945
2	0.1	1.1	4	0.1	0	0.696	0.90682	2.128264	0.481303	0.361671	True	True	9.98E-08	2464	3.393151	3.240275	0.650613	0.417049
2	0.1	1.1	4	0.1	0	0.702	0.898392	2.129216	0.484443	0.36355	True	True	9.97E-08	2435	3.387546	3.231813	0.654923	0.418143
2	0.1	1.1	4	0.1	0	0.708	0.889999	2.130174	0.487583	0.365434	True	True	9.98E-08	2512	3.381971	3.22335	0.65924	0.419227
2	0.1	1.1	4	0.1	0	0.714	0.881644	2.131138	0.490724	0.367322	True	True	9.98E-08	2478	3.376427	3.214887	0.663564	0.420301
2	0.1	1.1	4	0.1	0	0.72	0.873326	2.132109	0.493865	0.369216	True	True	9.99E-08	2467	3.370913	3.206423	0.667893	0.421366
2	0.1	1.1	4	0.1	0	0.726	0.865044	2.133087	0.497005	0.371114	True	True	9.99E-08	2499	3.36543	3.197959	0.672228	0.422421
2	0.1	1.1	4	0.1	0	0.732	0.8568	2.134071	0.500146	0.373018	True	True	9.98E-08	2512	3.359978	3.189495	0.676568	0.423465
2	0.1	1.1	4	0.1	0	0.738	0.848593	2.135062	0.503285	0.374926	True	True	9.97E-08	2576	3.354558	3.181032	0.680913	0.4245
2	0.1	1.1	4	0.1	0	0.744	0.840425	2.13606	0.506424	0.376839	True	True	9.99E-08	2517	3.349168	3.172569	0.685262	0.425525
2	0.1	1.1	4	0.1	0	0.75	0.832293	2.137064	0.509562	0.378757	True	True	1.00E-07	2526	3.34381	3.164107	0.689616	0.426539
2	0.1	1.1	4	0.1	0	0.756	0.8242	2.138075	0.512698	0.38068	True	True	1.00E-07	2563	3.338484	3.155646	0.693974	0.427544
2	0.1	1.1	4	0.1	0	0.762	0.816146	2.139092	0.515832	0.382608	True	True	9.98E-08	2561	3.33319	3.147187	0.698335	0.428538
2	0.1	1.1	4	0.1	0	0.768	0.808129	2.140116	0.518965	0.38454	True	True	1.00E-07	2552	3.327928	3.138729	0.7027	0.429522
2	0.1	1.1	4	0.1	0	0.774	0.800151	2.141147	0.522095	0.386478	True	True	9.97E-08	2569	3.322698	3.130273	0.707067	0.430496
2	0.1	1.1	4	0.1	0	0.78	0.792212	2.142184	0.525224	0.388421	True	True	9.98E-08	2575	3.3175	3.121819	0.711438	0.431459
2	0.1	1.1	4	0.1	0	0.786	0.784311	2.143228	0.528349	0.390368	True	True	9.97E-08	2606	3.312335	3.113367	0.71581	0.432412
2	0.1	1.1	4	0.1	0	0.792	0.776449	2.144279	0.531472	0.392321	True	True	9.99E-08	2605	3.307202	3.104918	0.720184	0.433355
2	0.1	1.1	4	0.1	0	0.798	0.768627	2.145336	0.534592	0.394279	True	True	9.97E-08	2622	3.302103	3.096472	0.72456	0.434287
2	0.1	1.1	4	0.1	0	0.804	0.760844	2.146399	0.537708	0.396241	True	True	9.97E-08	2607	3.297035	3.088029	0.728937	0.435209
2	0.1	1.1	4	0.1	0	0.81	0.753099	2.14747	0.540821	0.398209	True	True	9.96E-08	2620	3.292001	3.079589	0.733315	0.43612
2	0.1	1.1	4	0.1	0	0.816	0.745395	2.148547	0.54393	0.400181	True	True	9.99E-08	2601	3.287	3.071153	0.737693	0.437021
2	0.1	1.1	4	0.1	0	0.822	0.73773	2.14963	0.547035	0.402159	True	True	9.98E-08	2647	3.282032	3.06272	0.742072	0.437911
2	0.1	1.1	4	0.1	0	0.828	0.730104	2.15072	0.550136	0.404141	True	True	9.98E-08	2655	3.277097	3.054292	0.74645	0.438791
2	0.1	1.1	4	0.1	0	0.834	0.722519	2.151816	0.553233	0.406129	True	True	9.96E-08	2659	3.272195	3.045868	0.750828	0.43966
2	0.1	1.1	4	0.1	0	0.84	0.714973	2.152919	0.556325	0.408121	True	True	9.99E-08	2644	3.267326	3.037448	0.755204	0.440518
2	0.1	1.1	4	0.1	0	0.846	0.707467	2.154029	0.559413	0.410118	True	True	9.99E-08	2747	3.262491	3.029033	0.759579	0.441366
2	0.1	1.1	4	0.1	0	0.852	0.700001	2.155145	0.562495	0.412121	True	True	9.96E-08	2684	3.25769	3.020624	0.763952	0.442203
2	0.1	1.1	4	0.1	0	0.858	0.692575	2.156267	0.565572	0.414128	True	True	9.96E-08	2677	3.252922	3.012219	0.768323	0.443029
2	0.1	1.1	4	0.1	0	0.864	0.685189	2.157396	0.568643	0.416141	True	True	9.98E-08	2686	3.248187	3.00382	0.772692	0.443844
2	0.1	1.1	4	0.1	0	0.87	0.677844	2.158532	0.571709	0.418158	True	True	9.97E-08	2657	3.243486	2.995427	0.777058	0.444649
2	0.1	1.1	4	0.1	0	0.876	0.670538	2.159673	0.57477	0.420181	True	True	1.00E-07	2688	3.238819	2.98704	0.78142	0.445443
2	0.1	1.1	4	0.1	0	0.882	0.663274	2.160821	0.577824	0.422208	True	True	9.99E-08	2705	3.234186	2.978659	0.785778	0.446226
2	0.1	1.1	4	0.1	0	0.888	0.656049	2.161976	0.580872	0.424241	True	True	1.00E-07	2709	3.229586	2.970285	0.790133	0.446998
2	0.1	1.1	4	0.1	0	0.894	0.648865	2.163136	0.583913	0.426278	True	True	1.00E-07	2759	3.22502	2.961917	0.794483	0.447759
2	0.1	1.1	4	0.1	0	0.9	0.641721	2.164303	0.586949	0.428321	True	True	9.99E-08	2763	3.220488	2.953557	0.798828	0.448509
2	0.1	1.1	4	0.25	0	0	1.949067	1.949068	0.085951	0.085951	True	True	9.95E-08	1772	4.020903	4.020903	0.294855	0.294855
2	0.1	1.1	4	0.25	0	0.006	1.936739	1.948698	0.08704	0.086727	True	True	9.98E-08	1773	4.012402	4.012217	0.298378	0.297165
2	0.1	1.1	4	0.25	0	0.012	1.924396	1.948331	0.088139	0.087506	True	True	9.97E-08	1730	4.003882	4.003505	0.301934	0.299477
2	0.1	1.1	4	0.25	0	0.018	1.912042	1.947963	0.089248	0.088288	True	True	9.97E-08	1760	3.995339	3.994761	0.305523	0.301792
2	0.1	1.1	4	0.25	0	0.024	1.899672	1.9476	0.090368	0.089073	True	True	9.97E-08	1729	3.98678	3.985992	0.309145	0.304106
2	0.1	1.1	4	0.25	0	0.03	1.88729	1.947237	0.091499	0.089861	True	True	9.97E-08	1741	3.978202	3.977195	0.3128	0.306422
2	0.1	1.1	4	0.25	0	0.036	1.874896	1.946877	0.09264	0.090653	True	True	9.99E-08	1731	3.969604	3.96837	0.316489	0.308739
2	0.1	1.1	4	0.25	0	0.042	1.862487	1.946519	0.093793	0.091448	True	True	9.98E-08	1742	3.960988	3.959516	0.320212	0.311057
2	0.1	1.1	4	0.25	0	0.048	1.850066	1.946196	0.094957	0.092246	True	True	9.95E-08	2151	3.952352	3.950633	0.323971	0.313373
2	0.1	1.1	4	0.25	0	0.054	1.83763	1.94581	0.096132	0.093048	True	True	9.97E-08	1750	3.943699	3.941723	0.327764	0.315697
2	0.1	1.1	4	0.25	0	0.06	1.825184	1.945459	0.097318	0.093853	True	True	1.00E-07	1781	3.935026	3.932784	0.331594	0.318019
2	0.1	1.1	4	0.25	0	0.066	1.812721	1.945111	0.098516	0.094661	True	True	9.97E-08	1761	3.926336	3.923816	0.33546	0.320341
2	0.1	1.1	4	0.25	0	0.072	1.800246	1.944766	0.099725	0.095473	True	True	9.98E-08	1733	3.917627	3.914818	0.339363	0.322664
2	0.1	1.1	4	0.25	0	0.078	1.78776	1.944423	0.100946	0.096288	True	True	9.98E-08	1766	3.9089	3.905792	0.343302	0.324988
2	0.1	1.1	4	0.25	0	0.084	1.775249	1.944104	0.102179	0.097107	True	True	9.93E-08	1547	3.900156	3.896736	0.347282	0.327311
2	0.1	1.1	4	0.25	0	0.09	1.76275	1.943745	0.103423	0.09793	True	True	9.97E-08	1744	3.891393	3.887652	0.351296	0.329639
2	0.1	1.1	4	0.25	0	0.096	1.750239	1.943416	0.10468	0.098756	True	True	9.95E-08	2838	3.882613	3.878538	0.355349	0.331965
2	0.1	1.1	4	0.25	0	0.102	1.737692	1.943078	0.105949	0.099586	True	True	9.98E-08	1774	3.873817	3.869395	0.359445	0.334292
2	0.1	1.1	4	0.25	0	0.108	1.725144	1.94275	0.107229	0.100419	True	True	1.00E-07	1777	3.865003	3.860222	0.363579	0.33662
2	0.1	1.1	4	0.25	0	0.114	1.712585	1.942425	0.108523	0.101256	True	True	9.96E-08	1776	3.856172	3.851019	0.367753	0.338948
2	0.1	1.1	4	0.25	0	0.12	1.700014	1.942103	0.109828	0.102097	True	True	9.98E-08	1776	3.847325	3.841786	0.371968	0.341276
2	0.1	1.1	4	0.25	0	0.126	1.687432	1.941784	0.111146	0.102942	True	True	9.97E-08	1760	3.838462	3.832524	0.376224	0.343604
2	0.1	1.1	4	0.25	0	0.132	1.67484	1.941469	0.112477	0.103791	True	True	9.95E-08	1796	3.829582	3.823232	0.380522	0.345933
2	0.1	1.1	4	0.25	0	0.138	1.662236	1.941157	0.11382	0.104643	True	True	9.95E-08	1789	3.820687	3.81391	0.384863	0.348262
2	0.1	1.1	4	0.25	0	0.144	1.649622	1.940849	0.115176	0.105499	True	True	9.97E-08	1763	3.811777	3.804557	0.389247	0.350591
2	0.1	1.1	4	0.25	0	0.15	1.636997	1.940545	0.116545	0.106359	True	True	9.96E-08	1796	3.802851	3.795175	0.393674	0.35292
2	0.1	1.1	4	0.25	0	0.156	1.624363	1.940245	0.117928	0.107224	True	True	9.98E-08	1783	3.793911	3.785762	0.398145	0.355249
2	0.1	1.1	4	0.25	0	0.162	1.611718	1.939949	0.119323	0.108092	True	True	9.95E-08	1796	3.784956	3.776319	0.402662	0.357577
2	0.1	1.1	4	0.25	0	0.168	1.599064	1.939658	0.120731	0.108964	True	True	9.95E-08	1775	3.775988	3.766846	0.407223	0.359905
2	0.1	1.1	4	0.25	0	0.174	1.586401	1.93937	0.122153	0.10984	True	True	9.94E-08	1792	3.767005	3.757343	0.41183	0.362233
2	0.1	1.1	4	0.25	0	0.18	1.573728	1.939087	0.123588	0.110721	True	True	9.99E-08	1804	3.758009	3.747809	0.416484	0.36456
2	0.1	1.1	4	0.25	0	0.186	1.561048	1.938809	0.125036	0.111606	True	True	9.97E-08	1824	3.749	3.738244	0.421185	0.366887
2	0.1	1.1	4	0.25	0	0.192	1.548359	1.938535	0.126498	0.112494	True	True	9.99E-08	1842	3.739979	3.72865	0.425934	0.369213
2	0.1	1.1	4	0.25	0	0.198	1.535662	1.938266	0.127974	0.113387	True	True	9.95E-08	1809	3.730945	3.719024	0.43073	0.371538
2	0.1	1.1	4	0.25	0	0.204	1.522957	1.938002	0.129463	0.114285	True	True	9.99E-08	1823	3.7219	3.709369	0.435576	0.373863
2	0.1	1.1	4	0.25	0	0.21	1.510247	1.937743	0.130966	0.115186	True	True	9.99E-08	1955	3.712843	3.699682	0.440471	0.376186
2	0.1	1.1	4	0.25	0	0.216	1.497528	1.937489	0.132483	0.116092	True	True	9.97E-08	1844	3.703776	3.689966	0.445416	0.378508
2	0.1	1.1	4	0.25	0	0.222	1.484803	1.937241	0.134014	0.117003	True	True	9.96E-08	1823	3.694698	3.680218	0.450412	0.380828
2	0.1	1.1	4	0.25	0	0.228	1.472072	1.936998	0.135559	0.117918	True	True	9.97E-08	1835	3.685611	3.670441	0.455459	0.383148
2	0.1	1.1	4	0.25	0	0.234	1.459337	1.936761	0.137118	0.118837	True	True	9.96E-08	1831	3.676514	3.660633	0.460558	0.385465
2	0.1	1.1	4	0.25	0	0.24	1.446596	1.93653	0.13869	0.119761	True	True	9.98E-08	1805	3.667408	3.650794	0.46571	0.387781
2	0.1	1.1	4	0.25	0	0.246	1.43385	1.936305	0.140277	0.120689	True	True	9.95E-08	1839	3.658294	3.640925	0.470914	0.390096
2	0.1	1.1	4	0.25	0	0.252	1.421101	1.936085	0.141878	0.121622	True	True	9.98E-08	1868	3.649172	3.631026	0.476173	0.392408
2	0.1	1.1	4	0.25	0	0.258	1.408348	1.935873	0.143493	0.122559	True	True	9.97E-08	1842	3.640043	3.621096	0.481486	0.394718
2	0.1	1.1	4	0.25	0	0.264	1.395593	1.935666	0.145123	0.123502	True	True	9.95E-08	1889	3.630907	3.611136	0.486854	0.397026
2	0.1	1.1	4	0.25	0	0.27	1.382835	1.935466	0.146766	0.124449	True	True	9.97E-08	1868	3.621766	3.601146	0.492278	0.399332
2	0.1	1.1	4	0.25	0	0.276	1.370075	1.935274	0.148424	0.1254	True	True	9.97E-08	1886	3.612619	3.591126	0.497759	0.401635
2	0.1	1.1	4	0.25	0	0.282	1.357314	1.935088	0.150096	0.126357	True	True	9.97E-08	1875	3.603467	3.581076	0.503296	0.403935
2	0.1	1.1	4	0.25	0	0.288	1.344552	1.934909	0.151782	0.127318	True	True	9.99E-08	1879	3.594312	3.570996	0.508891	0.406233
2	0.1	1.1	4	0.25	0	0.294	1.331791	1.934737	0.153483	0.128284	True	True	9.96E-08	1886	3.585153	3.560887	0.514545	0.408527
2	0.1	1.1	4	0.25	0	0.3	1.31903	1.934573	0.155197	0.129255	True	True	9.97E-08	1891	3.575991	3.550747	0.520257	0.410819
2	0.1	1.1	4	0.25	0	0.306	1.30627	1.934417	0.156926	0.130231	True	True	9.99E-08	1888	3.566827	3.540579	0.526029	0.413106
2	0.1	1.1	4	0.25	0	0.312	1.293512	1.934268	0.158669	0.131212	True	True	9.95E-08	1884	3.557663	3.53038	0.531861	0.415391
2	0.1	1.1	4	0.25	0	0.318	1.280757	1.934128	0.160426	0.132198	True	True	9.95E-08	1859	3.548497	3.520153	0.537754	0.417672
2	0.1	1.1	4	0.25	0	0.324	1.268006	1.933995	0.162198	0.133189	True	True	9.95E-08	1912	3.539332	3.509897	0.543708	0.419949
2	0.1	1.1	4	0.25	0	0.33	1.255258	1.933871	0.163983	0.134186	True	True	9.98E-08	1919	3.530168	3.499612	0.549725	0.422221
2	0.1	1.1	4	0.25	0	0.336	1.242516	1.933756	0.165782	0.135187	True	True	9.99E-08	1907	3.521006	3.489298	0.555804	0.42449
2	0.1	1.1	4	0.25	0	0.342	1.229779	1.93365	0.167595	0.136194	True	True	9.96E-08	1931	3.511847	3.478956	0.561947	0.426754
2	0.1	1.1	4	0.25	0	0.348	1.217049	1.933552	0.169422	0.137205	True	True	9.95E-08	1930	3.502691	3.468585	0.568153	0.429014
2	0.1	1.1	4	0.25	0	0.354	1.204326	1.933464	0.171263	0.138223	True	True	9.99E-08	1932	3.49354	3.458186	0.574425	0.431268
2	0.1	1.1	4	0.25	0	0.36	1.191611	1.933385	0.173117	0.139245	True	True	9.99E-08	1929	3.484394	3.44776	0.580761	0.433518
2	0.1	1.1	4	0.25	0	0.366	1.178905	1.933316	0.174985	0.140273	True	True	9.97E-08	1940	3.475254	3.437306	0.587163	0.435762
2	0.1	1.1	4	0.25	0	0.372	1.166209	1.933256	0.176866	0.141306	True	True	9.99E-08	1948	3.466121	3.426825	0.593632	0.438001
2	0.1	1.1	4	0.25	0	0.378	1.153524	1.933207	0.17876	0.142344	True	True	1.00E-07	1942	3.456996	3.416317	0.600167	0.440235
2	0.1	1.1	4	0.25	0	0.384	1.14085	1.933167	0.180668	0.143389	True	True	9.95E-08	1917	3.447879	3.405783	0.60677	0.442462
2	0.1	1.1	4	0.25	0	0.39	1.128188	1.933138	0.182588	0.144438	True	True	9.98E-08	2022	3.438773	3.395222	0.613442	0.444684
2	0.1	1.1	4	0.25	0	0.396	1.11554	1.93312	0.184521	0.145493	True	True	9.97E-08	1967	3.429678	3.384634	0.620182	0.446899
2	0.1	1.1	4	0.25	0	0.402	1.102907	1.933113	0.186466	0.146554	True	True	1.00E-07	1974	3.420594	3.374022	0.626991	0.449107
2	0.1	1.1	4	0.25	0	0.408	1.090289	1.933116	0.188424	0.14762	True	True	9.98E-08	1978	3.411523	3.363383	0.63387	0.451309
2	0.1	1.1	4	0.25	0	0.414	1.077687	1.933131	0.190394	0.148693	True	True	1.00E-07	1951	3.402465	3.35272	0.640819	0.453504
2	0.1	1.1	4	0.25	0	0.42	1.065102	1.933157	0.192376	0.14977	True	True	9.99E-08	1993	3.393423	3.342032	0.647839	0.455692
2	0.1	1.1	4	0.25	0	0.426	1.052536	1.933195	0.19437	0.150854	True	True	9.99E-08	2003	3.384396	3.33132	0.65493	0.457872
2	0.1	1.1	4	0.25	0	0.432	1.039989	1.933245	0.196375	0.151943	True	True	9.99E-08	1986	3.375386	3.320583	0.662093	0.460044
2	0.1	1.1	4	0.25	0	0.438	1.027462	1.933307	0.198391	0.153039	True	True	9.98E-08	1979	3.366394	3.309824	0.669328	0.462209
2	0.1	1.1	4	0.25	0	0.444	1.014957	1.933382	0.200418	0.15414	True	True	9.96E-08	1999	3.357421	3.299041	0.676636	0.464365
2	0.1	1.1	4	0.25	0	0.45	1.002474	1.933469	0.202455	0.155247	True	True	1.00E-07	1999	3.348467	3.288235	0.684017	0.466513
2	0.1	1.1	4	0.25	0	0.456	0.990015	1.933569	0.204503	0.15636	True	True	9.96E-08	2013	3.339535	3.277407	0.691471	0.468652
2	0.1	1.1	4	0.25	0	0.462	0.97758	1.933681	0.206561	0.157479	True	True	9.97E-08	2015	3.330625	3.266558	0.699	0.470783
2	0.1	1.1	4	0.25	0	0.468	0.96517	1.933807	0.208628	0.158604	True	True	9.97E-08	2033	3.321738	3.255687	0.706602	0.472904
2	0.1	1.1	4	0.25	0	0.474	0.952788	1.933946	0.210705	0.159736	True	True	9.96E-08	2023	3.312875	3.244795	0.71428	0.475016
2	0.1	1.1	4	0.25	0	0.48	0.940433	1.934099	0.21279	0.160873	True	True	9.99E-08	2036	3.304037	3.233882	0.722032	0.477118
2	0.1	1.1	4	0.25	0	0.486	0.928107	1.934266	0.214884	0.162017	True	True	9.98E-08	2057	3.295226	3.22295	0.72986	0.479211
2	0.1	1.1	4	0.25	0	0.492	0.915811	1.934447	0.216986	0.163167	True	True	9.97E-08	2013	3.286442	3.211999	0.737764	0.481293
2	0.1	1.1	4	0.25	0	0.498	0.903545	1.934642	0.219096	0.164323	True	True	1.00E-07	2064	3.277686	3.201028	0.745743	0.483364
2	0.1	1.1	4	0.25	0	0.504	0.891312	1.934852	0.221213	0.165486	True	True	9.99E-08	2064	3.268961	3.190039	0.753799	0.485426
2	0.1	1.1	4	0.25	0	0.51	0.879113	1.935076	0.223337	0.166655	True	True	9.95E-08	2067	3.260266	3.179032	0.761931	0.487476
2	0.1	1.1	4	0.25	0	0.516	0.866947	1.935315	0.225467	0.16783	True	True	9.97E-08	2042	3.251602	3.168008	0.77014	0.489515
2	0.1	1.1	4	0.25	0	0.522	0.854817	1.93557	0.227603	0.169012	True	True	9.98E-08	2076	3.242972	3.156967	0.778426	0.491542
2	0.1	1.1	4	0.25	0	0.528	0.842723	1.935839	0.229745	0.170201	True	True	9.98E-08	2080	3.234375	3.14591	0.786789	0.493558
2	0.1	1.1	4	0.25	0	0.534	0.830666	1.936124	0.231892	0.171396	True	True	9.96E-08	2082	3.225813	3.134837	0.795229	0.495562
2	0.1	1.1	4	0.25	0	0.54	0.818649	1.936425	0.234043	0.172598	True	True	9.96E-08	2086	3.217287	3.123749	0.803747	0.497554
2	0.1	1.1	4	0.25	0	0.546	0.806671	1.936742	0.236198	0.173806	True	True	9.99E-08	2104	3.208799	3.112646	0.812342	0.499533
2	0.1	1.1	4	0.25	0	0.552	0.794733	1.937075	0.238356	0.175022	True	True	9.99E-08	2122	3.200348	3.10153	0.821015	0.501499
2	0.1	1.1	4	0.25	0	0.558	0.782838	1.937424	0.240518	0.176244	True	True	9.99E-08	2131	3.191936	3.0904	0.829765	0.503453
2	0.1	1.1	4	0.25	0	0.564	0.770985	1.93779	0.242682	0.177473	True	True	9.99E-08	2124	3.183564	3.079257	0.838593	0.505393
2	0.1	1.1	4	0.25	0	0.57	0.759176	1.938172	0.244847	0.178709	True	True	9.98E-08	2109	3.175233	3.068101	0.847498	0.50732
2	0.1	1.1	4	0.25	0	0.576	0.747411	1.938571	0.247014	0.179952	True	True	9.95E-08	2151	3.166944	3.056934	0.856481	0.509233
2	0.1	1.1	4	0.25	0	0.582	0.735693	1.938987	0.249182	0.181201	True	True	9.99E-08	2144	3.158697	3.045756	0.865542	0.511132
2	0.1	1.1	4	0.25	0	0.588	0.724021	1.939421	0.251349	0.182459	True	True	9.99E-08	2163	3.150495	3.034567	0.874681	0.513017
2	0.1	1.1	4	0.25	0	0.594	0.712397	1.939871	0.253516	0.183723	True	True	9.96E-08	2175	3.142337	3.023369	0.883896	0.514887
2	0.1	1.1	4	0.25	0	0.6	0.700822	1.94034	0.255682	0.184994	True	True	9.98E-08	2189	3.134225	3.012161	0.893189	0.516743
2	0.1	1.1	4	0.25	0	0.606	0.689296	1.940826	0.257847	0.186273	True	True	9.98E-08	2176	3.126159	3.000944	0.90256	0.518584
2	0.1	1.1	4	0.25	0	0.612	0.67782	1.941329	0.260009	0.187559	True	True	1.00E-07	2164	3.11814	2.989719	0.912007	0.520409
2	0.1	1.1	4	0.25	0	0.618	0.666396	1.941852	0.262168	0.188853	True	True	9.96E-08	2192	3.11017	2.978486	0.921531	0.522219
2	0.1	1.1	4	0.25	0	0.624	0.655025	1.942392	0.264323	0.190154	True	True	1.00E-07	2458	3.102248	2.967247	0.931132	0.524014
2	0.1	1.1	4	0.25	0	0.63	0.643706	1.94295	0.266475	0.191463	True	True	9.99E-08	2202	3.094375	2.956001	0.940809	0.525792
2	0.1	1.1	4	0.25	0	0.636	0.632441	1.943527	0.268621	0.19278	True	True	9.96E-08	2222	3.086554	2.944749	0.950562	0.527554
2	0.1	1.1	4	0.25	0	0.642	0.621231	1.944123	0.270762	0.194104	True	True	9.97E-08	2227	3.078783	2.933491	0.960391	0.5293
2	0.1	1.1	4	0.25	0	0.648	0.610076	1.944737	0.272897	0.195436	True	True	9.98E-08	2217	3.071064	2.92223	0.970295	0.531029
2	0.1	1.1	4	0.25	0	0.654	0.598977	1.94537	0.275025	0.196776	True	True	9.98E-08	2239	3.063397	2.910964	0.980274	0.532741
2	0.1	1.1	4	0.25	0	0.66	0.587935	1.946022	0.277146	0.198124	True	True	9.95E-08	2238	3.055783	2.899694	0.990329	0.534437
2	0.1	1.1	4	0.25	0	0.666	0.576951	1.946694	0.279259	0.19948	True	True	9.96E-08	2215	3.048223	2.888421	1.000458	0.536115
2	0.1	1.1	4	0.25	0	0.672	0.566025	1.947385	0.281363	0.200845	True	True	9.96E-08	2251	3.040717	2.877145	1.01066	0.537776
2	0.1	1.1	4	0.25	0	0.678	0.555158	1.948095	0.283458	0.202217	True	True	9.99E-08	2235	3.033265	2.865867	1.020937	0.539419
2	0.1	1.1	4	0.25	0	0.684	0.54435	1.948824	0.285543	0.203598	True	True	9.97E-08	2278	3.025869	2.854588	1.031286	0.541044
2	0.1	1.1	4	0.25	0	0.69	0.533602	1.949573	0.287617	0.204988	True	True	9.98E-08	2294	3.018528	2.843309	1.041708	0.542651
2	0.1	1.1	4	0.25	0	0.696	0.522915	1.950342	0.28968	0.206386	True	True	9.97E-08	2284	3.011244	2.832028	1.052202	0.544239
2	0.1	1.1	4	0.25	0	0.702	0.512289	1.951131	0.291732	0.207793	True	True	9.96E-08	2291	3.004016	2.820748	1.062768	0.545809
2	0.1	1.1	4	0.25	0	0.708	0.501724	1.95194	0.293771	0.209208	True	True	9.98E-08	2293	2.996845	2.809469	1.073404	0.547361
2	0.1	1.1	4	0.25	0	0.714	0.491221	1.952769	0.295796	0.210632	True	True	9.97E-08	2300	2.989731	2.798191	1.084111	0.548893
2	0.1	1.1	4	0.25	0	0.72	0.480781	1.953617	0.297809	0.212066	True	True	1.00E-07	2306	2.982675	2.786914	1.094887	0.550406
2	0.1	1.1	4	0.25	0	0.726	0.470404	1.954486	0.299806	0.213508	True	True	9.97E-08	2349	2.975677	2.77564	1.105732	0.5519
2	0.1	1.1	4	0.25	0	0.732	0.460091	1.955375	0.301789	0.21496	True	True	9.98E-08	2358	2.968738	2.764368	1.116646	0.553374
2	0.1	1.1	4	0.25	0	0.738	0.44984	1.956285	0.303757	0.216421	True	True	9.99E-08	2359	2.961857	2.753099	1.127628	0.554828
2	0.1	1.1	4	0.25	0	0.744	0.439654	1.957215	0.305708	0.217891	True	True	9.99E-08	2342	2.955034	2.741834	1.138676	0.556263
2	0.1	1.1	4	0.25	0	0.75	0.429532	1.958165	0.307643	0.219371	True	True	9.97E-08	2373	2.94827	2.730573	1.149791	0.557677
2	0.1	1.1	4	0.25	0	0.756	0.419475	1.959136	0.309561	0.220861	True	True	9.98E-08	2353	2.941566	2.719317	1.160971	0.559071
2	0.1	1.1	4	0.25	0	0.762	0.409482	1.960127	0.311461	0.22236	True	True	9.98E-08	2380	2.934921	2.708065	1.172215	0.560444
2	0.1	1.1	4	0.25	0	0.768	0.399555	1.96114	0.313342	0.223869	True	True	9.96E-08	2407	2.928335	2.696819	1.183523	0.561797
2	0.1	1.1	4	0.25	0	0.774	0.389693	1.962172	0.315205	0.225389	True	True	9.98E-08	2420	2.921808	2.685579	1.194894	0.563129
2	0.1	1.1	4	0.25	0	0.78	0.379896	1.963226	0.317049	0.226918	True	True	9.98E-08	2408	2.915341	2.674346	1.206328	0.564439
2	0.1	1.1	4	0.25	0	0.786	0.370165	1.9643	0.318872	0.228458	True	True	9.99E-08	2439	2.908934	2.663118	1.217822	0.565729
2	0.1	1.1	4	0.25	0	0.792	0.3605	1.965395	0.320676	0.230009	True	True	1.00E-07	2432	2.902586	2.651899	1.229376	0.566997
2	0.1	1.1	4	0.25	0	0.798	0.350901	1.966511	0.322458	0.23157	True	True	9.97E-08	2445	2.896298	2.640686	1.240989	0.568243
2	0.1	1.1	4	0.25	0	0.804	0.341367	1.967647	0.32422	0.233141	True	True	9.99E-08	2446	2.890069	2.629482	1.25266	0.569467
2	0.1	1.1	4	0.25	0	0.81	0.3319	1.968805	0.32596	0.234724	True	True	9.99E-08	2449	2.8839	2.618286	1.264389	0.570669
2	0.1	1.1	4	0.25	0	0.816	0.322499	1.969983	0.327677	0.236318	True	True	9.98E-08	2449	2.877791	2.607099	1.276173	0.57185
2	0.1	1.1	4	0.25	0	0.822	0.313164	1.971182	0.329372	0.237923	True	True	9.97E-08	2450	2.871741	2.595921	1.288011	0.573007
2	0.1	1.1	4	0.25	0	0.828	0.303896	1.972402	0.331045	0.239539	True	True	9.98E-08	2501	2.86575	2.584753	1.299903	0.574142
2	0.1	1.1	4	0.25	0	0.834	0.294693	1.973643	0.332694	0.241166	True	True	9.99E-08	2472	2.859819	2.573595	1.311847	0.575254
2	0.1	1.1	4	0.25	0	0.84	0.285558	1.974905	0.334319	0.242806	True	True	9.99E-08	2500	2.853946	2.562447	1.323842	0.576344
2	0.1	1.1	4	0.25	0	0.846	0.276488	1.976188	0.33592	0.244457	True	True	9.97E-08	2517	2.848133	2.551311	1.335887	0.57741
2	0.1	1.1	4	0.25	0	0.852	0.267485	1.977491	0.337498	0.24612	True	True	1.00E-07	2539	2.842379	2.540185	1.34798	0.578452
2	0.1	1.1	4	0.25	0	0.858	0.258548	1.978816	0.33905	0.247795	True	True	9.99E-08	2550	2.836683	2.529071	1.360119	0.579471
2	0.1	1.1	4	0.25	0	0.864	0.249678	1.980161	0.340578	0.249482	True	True	9.98E-08	2561	2.831046	2.517969	1.372304	0.580467
2	0.1	1.1	4	0.25	0	0.87	0.240873	1.981527	0.342081	0.251182	True	True	1.00E-07	2542	2.825468	2.50688	1.384532	0.581438
2	0.1	1.1	4	0.25	0	0.876	0.232135	1.982913	0.343559	0.252894	True	True	9.99E-08	2547	2.819948	2.495804	1.396802	0.582385
2	0.1	1.1	4	0.25	0	0.882	0.223463	1.98432	0.345011	0.254619	True	True	9.98E-08	2583	2.814486	2.484741	1.409112	0.583308
2	0.1	1.1	4	0.25	0	0.888	0.214858	1.985748	0.346437	0.256357	True	True	9.98E-08	2556	2.809082	2.473691	1.42146	0.584206
2	0.1	1.1	4	0.25	0	0.894	0.206318	1.987196	0.347838	0.258108	True	True	9.99E-08	2628	2.803735	2.462656	1.433846	0.58508
2	0.1	1.1	4	0.25	0	0.9	0.197845	1.988665	0.349213	0.259872	True	True	9.99E-08	2618	2.798447	2.451635	1.446265	0.585928
2	0.1	1.1	4	1	0	0	1.872122	1.872122	0.024834	0.024834	True	True	9.96E-08	1637	3.917512	3.917512	0.336297	0.336297
2	0.1	1.1	4	1	0	0.006	1.858319	1.871038	0.02518	0.025078	True	True	9.99E-08	1631	3.907603	3.907535	0.340729	0.339157
2	0.1	1.1	4	1	0	0.012	1.844481	1.86995	0.02553	0.025323	True	True	9.94E-08	1636	3.897655	3.897515	0.345217	0.342026
2	0.1	1.1	4	1	0	0.018	1.830603	1.868862	0.025884	0.02557	True	True	9.93E-08	1601	3.887667	3.887451	0.349763	0.344903
2	0.1	1.1	4	1	0	0.024	1.816683	1.867798	0.026244	0.025818	True	True	9.99E-08	1688	3.877637	3.877342	0.354368	0.347784
2	0.1	1.1	4	1	0	0.03	1.80273	1.866683	0.026607	0.026068	True	True	9.95E-08	1632	3.867568	3.867191	0.359032	0.35068
2	0.1	1.1	4	1	0	0.036	1.788731	1.865594	0.026976	0.026319	True	True	9.94E-08	1604	3.857458	3.856993	0.363758	0.353581
2	0.1	1.1	4	1	0	0.042	1.774699	1.864502	0.027349	0.026573	True	True	9.94E-08	1629	3.847306	3.84675	0.368545	0.356489
2	0.1	1.1	4	1	0	0.048	1.760617	1.863412	0.027727	0.026827	True	True	9.95E-08	1599	3.837112	3.836461	0.373398	0.359406
2	0.1	1.1	4	1	0	0.054	1.746499	1.86232	0.02811	0.027084	True	True	9.97E-08	1620	3.826877	3.826125	0.378315	0.362331
2	0.1	1.1	4	1	0	0.06	1.73234	1.861228	0.028498	0.027342	True	True	9.99E-08	1631	3.8166	3.815743	0.3833	0.365264
2	0.1	1.1	4	1	0	0.066	1.718138	1.860136	0.028891	0.027601	True	True	9.97E-08	1610	3.80628	3.805314	0.388352	0.368205
2	0.1	1.1	4	1	0	0.072	1.703901	1.859045	0.02929	0.027863	True	True	9.99E-08	1669	3.795918	3.794837	0.393474	0.371154
2	0.1	1.1	4	1	0	0.078	1.689607	1.857952	0.029693	0.028126	True	True	9.96E-08	1620	3.785513	3.784312	0.398669	0.374112
2	0.1	1.1	4	1	0	0.084	1.675278	1.856861	0.030102	0.028391	True	True	9.95E-08	1632	3.775065	3.773738	0.403936	0.377079
2	0.1	1.1	4	1	0	0.09	1.660907	1.855769	0.030517	0.028658	True	True	9.97E-08	1640	3.764573	3.763115	0.409278	0.380053
2	0.1	1.1	4	1	0	0.096	1.646489	1.854678	0.030937	0.028926	True	True	9.95E-08	1635	3.754038	3.752443	0.414696	0.383036
2	0.1	1.1	4	1	0	0.102	1.632029	1.853588	0.031362	0.029197	True	True	9.97E-08	1559	3.74346	3.741722	0.420193	0.386028
2	0.1	1.1	4	1	0	0.108	1.617526	1.852498	0.031794	0.029469	True	True	9.95E-08	1633	3.732837	3.730949	0.42577	0.389028
2	0.1	1.1	4	1	0	0.114	1.602978	1.85141	0.032231	0.029744	True	True	9.99E-08	1648	3.722169	3.720126	0.431429	0.392036
2	0.1	1.1	4	1	0	0.12	1.588384	1.850322	0.032674	0.03002	True	True	9.97E-08	1518	3.711458	3.709252	0.437172	0.395054
2	0.1	1.1	4	1	0	0.126	1.573747	1.849236	0.033123	0.030298	True	True	9.98E-08	1633	3.700702	3.698327	0.443	0.398079
2	0.1	1.1	4	1	0	0.132	1.559064	1.848151	0.033578	0.030578	True	True	9.96E-08	1637	3.689901	3.687349	0.448917	0.401114
2	0.1	1.1	4	1	0	0.138	1.544335	1.847068	0.03404	0.03086	True	True	9.98E-08	1645	3.679055	3.676319	0.454924	0.404156
2	0.1	1.1	4	1	0	0.144	1.529561	1.845987	0.034507	0.031145	True	True	9.95E-08	1537	3.668164	3.665236	0.461023	0.407208
2	0.1	1.1	4	1	0	0.15	1.514741	1.844909	0.034981	0.031431	True	True	9.94E-08	1671	3.657228	3.6541	0.467216	0.410268
2	0.1	1.1	4	1	0	0.156	1.499875	1.843832	0.035462	0.031719	True	True	9.94E-08	1621	3.646247	3.64291	0.473507	0.413337
2	0.1	1.1	4	1	0	0.162	1.484962	1.842758	0.035949	0.03201	True	True	9.98E-08	1663	3.63522	3.631667	0.479896	0.416414
2	0.1	1.1	4	1	0	0.168	1.470004	1.841687	0.036443	0.032303	True	True	9.94E-08	1679	3.624149	3.620368	0.486387	0.4195
2	0.1	1.1	4	1	0	0.174	1.454998	1.840619	0.036944	0.032598	True	True	9.93E-08	1652	3.613031	3.609016	0.492983	0.422595
2	0.1	1.1	4	1	0	0.18	1.439946	1.839555	0.037451	0.032895	True	True	9.96E-08	1674	3.601869	3.597608	0.499685	0.425698
2	0.1	1.1	4	1	0	0.186	1.424847	1.838494	0.037966	0.033194	True	True	9.96E-08	1663	3.590661	3.586144	0.506496	0.428809
2	0.1	1.1	4	1	0	0.192	1.409701	1.837437	0.038487	0.033496	True	True	9.98E-08	1647	3.579407	3.574625	0.51342	0.431929
2	0.1	1.1	4	1	0	0.198	1.394509	1.836385	0.039016	0.0338	True	True	9.98E-08	1672	3.568108	3.56305	0.520458	0.435058
2	0.1	1.1	4	1	0	0.204	1.37927	1.835337	0.039552	0.034107	True	True	9.98E-08	1673	3.556765	3.551418	0.527614	0.438195
2	0.1	1.1	4	1	0	0.21	1.363984	1.834294	0.040095	0.034415	True	True	9.94E-08	1518	3.545376	3.53973	0.534891	0.44134
2	0.1	1.1	4	1	0	0.216	1.348651	1.833257	0.040645	0.034727	True	True	9.97E-08	1675	3.533942	3.527985	0.542291	0.444494
2	0.1	1.1	4	1	0	0.222	1.33327	1.832258	0.041204	0.035041	True	True	9.94E-08	1362	3.522463	3.516183	0.549819	0.44765
2	0.1	1.1	4	1	0	0.228	1.317847	1.831199	0.041769	0.035357	True	True	9.98E-08	1692	3.510942	3.504324	0.557476	0.450825
2	0.1	1.1	4	1	0	0.234	1.302375	1.83018	0.042343	0.035675	True	True	9.99E-08	1686	3.499375	3.492408	0.565267	0.454003
2	0.1	1.1	4	1	0	0.24	1.286858	1.829168	0.042924	0.035997	True	True	9.96E-08	1714	3.487765	3.480433	0.573195	0.457188
2	0.1	1.1	4	1	0	0.246	1.271295	1.828164	0.043512	0.036321	True	True	9.98E-08	1711	3.476112	3.468402	0.581263	0.460381
2	0.1	1.1	4	1	0	0.252	1.255688	1.827167	0.044109	0.036647	True	True	9.98E-08	1696	3.464415	3.456312	0.589475	0.463582
2	0.1	1.1	4	1	0	0.258	1.240035	1.826179	0.044714	0.036976	True	True	9.96E-08	1710	3.452677	3.444165	0.597834	0.46679
2	0.1	1.1	4	1	0	0.264	1.224339	1.8252	0.045326	0.037308	True	True	9.96E-08	1732	3.440897	3.43196	0.606345	0.470005
2	0.1	1.1	4	1	0	0.27	1.208599	1.824229	0.045947	0.037643	True	True	9.99E-08	1567	3.429076	3.419698	0.61501	0.473228
2	0.1	1.1	4	1	0	0.276	1.192816	1.823269	0.046575	0.03798	True	True	1.00E-07	1730	3.417214	3.407378	0.623834	0.476457
2	0.1	1.1	4	1	0	0.282	1.176991	1.82232	0.047212	0.03832	True	True	9.98E-08	1739	3.405313	3.395001	0.632822	0.479693
2	0.1	1.1	4	1	0	0.288	1.161125	1.821381	0.047857	0.038663	True	True	9.98E-08	1739	3.393373	3.382567	0.641976	0.482935
2	0.1	1.1	4	1	0	0.294	1.145218	1.820455	0.04851	0.039009	True	True	9.98E-08	1728	3.381395	3.370075	0.651301	0.486183
2	0.1	1.1	4	1	0	0.3	1.129271	1.81954	0.04917	0.039358	True	True	9.97E-08	1731	3.369381	3.357528	0.660802	0.489436
2	0.1	1.1	4	1	0	0.306	1.113287	1.818639	0.049839	0.039709	True	True	9.95E-08	1754	3.35733	3.344924	0.670483	0.492696
2	0.1	1.1	4	1	0	0.312	1.097265	1.817751	0.050516	0.040064	True	True	9.97E-08	1725	3.345245	3.332264	0.680348	0.49596
2	0.1	1.1	4	1	0	0.318	1.081207	1.816878	0.051201	0.040422	True	True	9.95E-08	1740	3.333126	3.31955	0.690402	0.499229
2	0.1	1.1	4	1	0	0.324	1.065115	1.81602	0.051894	0.040782	True	True	9.94E-08	1752	3.320976	3.306781	0.700649	0.502502
2	0.1	1.1	4	1	0	0.33	1.048989	1.815177	0.052595	0.041146	True	True	9.97E-08	1737	3.308794	3.293958	0.711094	0.50578
2	0.1	1.1	4	1	0	0.336	1.032832	1.814351	0.053304	0.041512	True	True	9.99E-08	1752	3.296584	3.281082	0.721742	0.509061
2	0.1	1.1	4	1	0	0.342	1.016645	1.813543	0.05402	0.041882	True	True	9.95E-08	1765	3.284346	3.268154	0.732598	0.512344
2	0.1	1.1	4	1	0	0.348	1.00043	1.812753	0.054744	0.042254	True	True	9.99E-08	1782	3.272082	3.255174	0.743666	0.515631
2	0.1	1.1	4	1	0	0.354	0.984188	1.811982	0.055475	0.04263	True	True	9.99E-08	1784	3.259794	3.242145	0.754951	0.518919
2	0.1	1.1	4	1	0	0.36	0.967923	1.811231	0.056213	0.043009	True	True	9.95E-08	1790	3.247484	3.229066	0.766459	0.522209
2	0.1	1.1	4	1	0	0.366	0.951636	1.810501	0.056959	0.043391	True	True	9.96E-08	1792	3.235154	3.215939	0.778194	0.525499
2	0.1	1.1	4	1	0	0.372	0.935329	1.809793	0.057711	0.043777	True	True	9.95E-08	1735	3.222806	3.202766	0.790161	0.52879
2	0.1	1.1	4	1	0	0.378	0.919005	1.809107	0.05847	0.044165	True	True	9.95E-08	1788	3.210442	3.189548	0.802366	0.53208
2	0.1	1.1	4	1	0	0.384	0.902666	1.808445	0.059235	0.044557	True	True	9.97E-08	1752	3.198065	3.176286	0.814813	0.535369
2	0.1	1.1	4	1	0	0.39	0.886316	1.807808	0.060006	0.044952	True	True	9.97E-08	1814	3.185678	3.162983	0.827507	0.538655
2	0.1	1.1	4	1	0	0.396	0.869957	1.807197	0.060783	0.04535	True	True	9.95E-08	1814	3.173281	3.149639	0.840454	0.541939
2	0.1	1.1	4	1	0	0.402	0.853591	1.806612	0.061565	0.045751	True	True	9.99E-08	1828	3.16088	3.136257	0.853659	0.54522
2	0.1	1.1	4	1	0	0.408	0.837223	1.806054	0.062352	0.046156	True	True	9.97E-08	1814	3.148475	3.122839	0.867126	0.548496
2	0.1	1.1	4	1	0	0.414	0.820855	1.805526	0.063143	0.046564	True	True	9.97E-08	1827	3.136071	3.109387	0.880861	0.551767
2	0.1	1.1	4	1	0	0.42	0.80449	1.805062	0.063939	0.046975	True	True	9.95E-08	2190	3.123669	3.095901	0.894868	0.555023
2	0.1	1.1	4	1	0	0.426	0.788133	1.804559	0.064737	0.04739	True	True	9.99E-08	1846	3.111274	3.082389	0.909153	0.558288
2	0.1	1.1	4	1	0	0.432	0.771787	1.804123	0.065539	0.047807	True	True	9.96E-08	1841	3.098889	3.068849	0.923719	0.561537
2	0.1	1.1	4	1	0	0.438	0.755455	1.80372	0.066343	0.048228	True	True	9.98E-08	1839	3.086516	3.055284	0.938572	0.564776
2	0.1	1.1	4	1	0	0.444	0.739141	1.803351	0.067149	0.048653	True	True	9.98E-08	1848	3.074159	3.041697	0.953716	0.568005
2	0.1	1.1	4	1	0	0.45	0.72285	1.803017	0.067957	0.04908	True	True	9.99E-08	1834	3.061821	3.028092	0.969156	0.571223
2	0.1	1.1	4	1	0	0.456	0.706585	1.802719	0.068764	0.049511	True	True	9.99E-08	1849	3.049506	3.014471	0.984895	0.574428
2	0.1	1.1	4	1	0	0.462	0.690351	1.802459	0.069572	0.049945	True	True	9.96E-08	1890	3.037218	3.000836	1.000938	0.577619
2	0.1	1.1	4	1	0	0.468	0.67428	1.802244	0.070441	0.050392	True	True	1.00E-07	1899	3.025082	2.987271	1.017109	0.580757
2	0.1	1.1	4	1	0	0.474	0.658125	1.802061	0.071248	0.050832	True	True	9.98E-08	1882	3.012864	2.973624	1.033757	0.583914
2	0.1	1.1	4	1	0	0.48	0.642013	1.801918	0.072053	0.051276	True	True	9.95E-08	1913	3.000682	2.959972	1.050721	0.587055
2	0.1	1.1	4	1	0	0.486	0.625948	1.801816	0.072854	0.051723	True	True	9.97E-08	1897	2.988542	2.946321	1.068003	0.590176
2	0.1	1.1	4	1	0	0.492	0.609936	1.801756	0.073651	0.052174	True	True	9.96E-08	1886	2.976446	2.932673	1.085604	0.593277
2	0.1	1.1	4	1	0	0.498	0.59398	1.80174	0.074443	0.052627	True	True	9.99E-08	1935	2.964399	2.919033	1.103528	0.596357
2	0.1	1.1	4	1	0	0.504	0.578086	1.801767	0.075228	0.053084	True	True	9.99E-08	1949	2.952404	2.905403	1.121776	0.599414
2	0.1	1.1	4	1	0	0.51	0.562256	1.80184	0.076007	0.053544	True	True	9.97E-08	1938	2.940465	2.891788	1.140353	0.602446
2	0.1	1.1	4	1	0	0.516	0.546496	1.801958	0.076777	0.054008	True	True	9.98E-08	1954	2.928585	2.87819	1.159258	0.605452
2	0.1	1.1	4	1	0	0.522	0.530809	1.802123	0.077538	0.054474	True	True	9.95E-08	1955	2.916768	2.864614	1.178494	0.608432
2	0.1	1.1	4	1	0	0.528	0.515201	1.802336	0.078289	0.054944	True	True	9.98E-08	1972	2.905017	2.851064	1.198062	0.611382
2	0.1	1.1	4	1	0	0.534	0.499675	1.802596	0.079028	0.055417	True	True	1.00E-07	1982	2.893336	2.837542	1.217964	0.614303
2	0.1	1.1	4	1	0	0.54	0.484235	1.802905	0.079755	0.055893	True	True	9.98E-08	1984	2.881727	2.824053	1.238199	0.617193
2	0.1	1.1	4	1	0	0.546	0.468885	1.803264	0.080468	0.056373	True	True	9.95E-08	2001	2.870193	2.810601	1.258768	0.620049
2	0.1	1.1	4	1	0	0.552	0.453628	1.803673	0.081167	0.056855	True	True	9.97E-08	2004	2.858738	2.797188	1.279672	0.622872
2	0.1	1.1	4	1	0	0.558	0.438469	1.804132	0.081849	0.057341	True	True	9.98E-08	1988	2.847364	2.783819	1.30091	0.625659
2	0.1	1.1	4	1	0	0.564	0.423411	1.804642	0.082515	0.057831	True	True	9.97E-08	2021	2.836074	2.770497	1.322482	0.62841
2	0.1	1.1	4	1	0	0.57	0.408457	1.805204	0.083162	0.058323	True	True	9.96E-08	1998	2.824869	2.757226	1.344387	0.631122
2	0.1	1.1	4	1	0	0.576	0.393611	1.805817	0.08379	0.058819	True	True	9.98E-08	1997	2.813753	2.744009	1.366625	0.633795
2	0.1	1.1	4	1	0	0.582	0.378874	1.806482	0.084398	0.059319	True	True	9.96E-08	2054	2.802728	2.730849	1.389194	0.636427
2	0.1	1.1	4	1	0	0.588	0.364251	1.8072	0.084984	0.059821	True	True	9.96E-08	2041	2.791794	2.71775	1.412094	0.639018
2	0.1	1.1	4	1	0	0.594	0.349743	1.80797	0.085547	0.060328	True	True	9.98E-08	2038	2.780955	2.704716	1.43532	0.641565
2	0.1	1.1	4	1	0	0.6	0.335353	1.808793	0.086086	0.060837	True	True	9.95E-08	2054	2.77021	2.691748	1.458874	0.644068
2	0.1	1.1	4	1	0	0.606	0.321082	1.809669	0.0866	0.061351	True	True	9.97E-08	2092	2.759563	2.678851	1.482751	0.646525
2	0.1	1.1	4	1	0	0.612	0.306934	1.810598	0.087088	0.061868	True	True	9.97E-08	2104	2.749013	2.666027	1.506952	0.648935
2	0.1	1.1	4	1	0	0.618	0.292909	1.811579	0.087549	0.062389	True	True	9.99E-08	2074	2.738561	2.653279	1.531473	0.651298
2	0.1	1.1	4	1	0	0.624	0.279009	1.812614	0.087982	0.062913	True	True	9.98E-08	2094	2.728207	2.640609	1.556312	0.653612
2	0.1	1.1	4	1	0	0.63	0.265235	1.813702	0.088385	0.063442	True	True	9.96E-08	2126	2.717953	2.628021	1.581466	0.655876
2	0.1	1.1	4	1	0	0.636	0.251588	1.814842	0.088758	0.063974	True	True	9.98E-08	2099	2.707798	2.615517	1.606934	0.658089
2	0.1	1.1	4	1	0	0.642	0.238069	1.816035	0.0891	0.064511	True	True	1.00E-07	2124	2.697743	2.6031	1.632713	0.66025
2	0.1	1.1	4	1	0	0.648	0.224678	1.817281	0.089409	0.065051	True	True	1.00E-07	2157	2.687787	2.590771	1.658799	0.662358
2	0.1	1.1	4	1	0	0.654	0.211416	1.818579	0.089685	0.065597	True	True	9.99E-08	2161	2.677929	2.578534	1.685191	0.664413
2	0.1	1.1	4	1	0	0.66	0.198284	1.81993	0.089928	0.066146	True	True	9.99E-08	2174	2.668169	2.56639	1.711886	0.666413
2	0.1	1.1	4	1	0	0.666	0.18528	1.821333	0.090135	0.0667	True	True	9.99E-08	2184	2.658506	2.554343	1.738882	0.668358
2	0.1	1.1	4	1	0	0.672	0.172405	1.822788	0.090306	0.067259	True	True	9.98E-08	2202	2.64894	2.542393	1.766175	0.670246
2	0.1	1.1	4	1	0	0.678	0.159659	1.824294	0.09044	0.067823	True	True	9.97E-08	2169	2.639468	2.530543	1.793763	0.672077
2	0.1	1.1	4	1	0	0.684	0.14704	1.825852	0.090537	0.068392	True	True	1.00E-07	2191	2.63009	2.518795	1.821646	0.673851
2	0.1	1.1	4	1	0	0.69	0.134549	1.827462	0.090595	0.068967	True	True	9.99E-08	2206	2.620803	2.507151	1.84982	0.675566
2	0.1	1.1	4	1	0	0.696	0.122184	1.829123	0.090615	0.069546	True	True	9.99E-08	2222	2.611608	2.495612	1.878284	0.677221
2	0.1	1.1	4	1	0	0.702	0.109944	1.830834	0.090594	0.070132	True	True	9.96E-08	2259	2.6025	2.484182	1.907034	0.678817
2	0.1	1.1	4	1	0	0.708	0.097829	1.832596	0.090533	0.070723	True	True	9.98E-08	2237	2.59348	2.472862	1.936069	0.680352
2	0.1	1.1	4	1	0	0.714	0.085837	1.834409	0.090431	0.07132	True	True	9.97E-08	2245	2.584545	2.461654	1.965388	0.681825
2	0.1	1.1	4	1	0	0.72	0.073966	1.836272	0.090287	0.071923	True	True	9.99E-08	2285	2.575691	2.45056	1.99499	0.683235
2	0.1	1.1	4	1	0	0.726	0.062216	1.838186	0.090101	0.072533	True	True	9.98E-08	2297	2.566919	2.439582	2.024871	0.684583
2	0.1	1.1	4	1	0	0.732	0.049954	1.83954	0.089732	0.07312	True	True	1.00E-07	17112	2.559112	2.429784	2.055927	0.685929
2	0.1	1.1	4	1	0	0.738	0.038442	1.841557	0.089454	0.073743	True	True	1.00E-07	17325	2.550506	2.41907	2.086378	0.687145
2	0.1	1.1	4	1	0	0.744	0.027046	1.843623	0.089132	0.074373	True	True	1.00E-07	17328	2.541974	2.408479	2.117106	0.688296
2	0.1	1.1	4	1	0	0.75	0.015763	1.84574	0.088765	0.07501	True	True	1.00E-07	26709	2.533511	2.398014	2.148112	0.689381
2	0.1	1.1	4	1	0	0.756	0.000005	1.19519	0.068741	0.076342	True	True	5.19E-08	1313	2.524268	2.445881	2.279802	0.960286
2	0.1	1.1	4	1	0	0.762	0.000005	1.259351	0.073004	0.078604	True	True	7.32E-08	620	2.482229	2.393021	2.301799	0.93689
2	0.1	1.1	4	1	0	0.768	0.000005	0.957383	0.061652	0.074236	True	True	9.67E-08	579	2.524355	2.468306	2.317878	1.110962
2	0.1	1.1	4	1	0	0.774	0.000004	1.096756	0.069994	0.079472	True	True	9.67E-08	366	2.442004	2.364974	2.359764	1.043205
2	0.1	1.1	4	1	0	0.78	0.000004	1.112129	0.072489	0.081371	True	True	9.99E-08	293	2.40504	2.322512	2.385413	1.044252
2	0.1	1.1	4	1	0	0.786	0.000003	1.204879	0.078403	0.084374	True	True	9.98E-08	254	2.360402	2.262017	2.401108	0.999058
2	0.1	1.1	4	2.5	0	0	1.853375	1.853376	0.010273	0.010273	True	True	9.97E-08	1634	3.892527	3.892527	0.346785	0.346785
2	0.1	1.1	4	2.5	0	0.006	1.839175	1.852094	0.01042	0.010377	True	True	9.96E-08	1606	3.882235	3.882205	0.351478	0.349805
2	0.1	1.1	4	2.5	0	0.012	1.824927	1.85081	0.010569	0.01048	True	True	9.96E-08	1603	3.871896	3.871835	0.356236	0.352835
2	0.1	1.1	4	2.5	0	0.018	1.810634	1.849523	0.010719	0.010585	True	True	9.97E-08	1613	3.861509	3.861415	0.361059	0.355876
2	0.1	1.1	4	2.5	0	0.024	1.796293	1.848233	0.010872	0.01069	True	True	9.97E-08	1612	3.851075	3.850945	0.36595	0.358927
2	0.1	1.1	4	2.5	0	0.03	1.781898	1.846944	0.011027	0.010796	True	True	9.97E-08	1589	3.840592	3.840426	0.370911	0.361989
2	0.1	1.1	4	2.5	0	0.036	1.767462	1.84568	0.011184	0.010903	True	True	9.98E-08	2246	3.83006	3.829855	0.375942	0.365058
2	0.1	1.1	4	2.5	0	0.042	1.75297	1.844356	0.011343	0.01101	True	True	9.94E-08	1607	3.81948	3.819234	0.381046	0.368145
2	0.1	1.1	4	2.5	0	0.048	1.738431	1.843059	0.011505	0.011119	True	True	9.95E-08	1617	3.808849	3.808561	0.386224	0.371239
2	0.1	1.1	4	2.5	0	0.054	1.723838	1.841761	0.011668	0.011228	True	True	9.99E-08	1608	3.798168	3.797835	0.391479	0.374344
2	0.1	1.1	4	2.5	0	0.06	1.709195	1.840461	0.011834	0.011338	True	True	1.00E-07	1598	3.787436	3.787056	0.396811	0.37746
2	0.1	1.1	4	2.5	0	0.066	1.694501	1.83916	0.012003	0.011448	True	True	9.99E-08	1616	3.776652	3.776223	0.402224	0.380588
2	0.1	1.1	4	2.5	0	0.072	1.679752	1.837858	0.012174	0.01156	True	True	9.94E-08	1617	3.765817	3.765337	0.407719	0.383726
2	0.1	1.1	4	2.5	0	0.078	1.664951	1.836554	0.012347	0.011672	True	True	9.94E-08	1615	3.75493	3.754395	0.413298	0.386877
2	0.1	1.1	4	2.5	0	0.084	1.650096	1.835249	0.012523	0.011785	True	True	9.98E-08	1606	3.74399	3.743398	0.418963	0.390038
2	0.1	1.1	4	2.5	0	0.09	1.635186	1.833943	0.012701	0.011899	True	True	9.94E-08	1613	3.732996	3.732346	0.424717	0.393212
2	0.1	1.1	4	2.5	0	0.096	1.620221	1.832636	0.012882	0.012014	True	True	9.99E-08	1628	3.721949	3.721237	0.430562	0.396397
2	0.1	1.1	4	2.5	0	0.102	1.6052	1.831329	0.013065	0.01213	True	True	9.99E-08	1627	3.710847	3.71007	0.436501	0.399594
2	0.1	1.1	4	2.5	0	0.108	1.590123	1.830021	0.013251	0.012246	True	True	9.99E-08	1626	3.699691	3.698846	0.442535	0.402803
2	0.1	1.1	4	2.5	0	0.114	1.574989	1.828713	0.01344	0.012364	True	True	9.95E-08	1632	3.68848	3.687564	0.448668	0.406023
2	0.1	1.1	4	2.5	0	0.12	1.559797	1.827404	0.013632	0.012482	True	True	9.96E-08	1630	3.677213	3.676222	0.454901	0.409256
2	0.1	1.1	4	2.5	0	0.126	1.544547	1.826096	0.013827	0.012602	True	True	9.98E-08	1632	3.66589	3.664822	0.461239	0.412502
2	0.1	1.1	4	2.5	0	0.132	1.529239	1.824789	0.014024	0.012722	True	True	1.00E-07	1606	3.65451	3.653361	0.467683	0.415759
2	0.1	1.1	4	2.5	0	0.138	1.513871	1.823482	0.014225	0.012843	True	True	9.97E-08	1640	3.643073	3.641839	0.474237	0.419029
2	0.1	1.1	4	2.5	0	0.144	1.498444	1.822175	0.014428	0.012965	True	True	9.97E-08	1645	3.631579	3.630257	0.480903	0.422311
2	0.1	1.1	4	2.5	0	0.15	1.482956	1.82087	0.014634	0.013089	True	True	9.94E-08	1652	3.620027	3.618612	0.487684	0.425606
2	0.1	1.1	4	2.5	0	0.156	1.467408	1.819566	0.014844	0.013213	True	True	9.99E-08	1651	3.608417	3.606905	0.494585	0.428914
2	0.1	1.1	4	2.5	0	0.162	1.451798	1.818264	0.015057	0.013338	True	True	9.99E-08	1635	3.596749	3.595136	0.501608	0.432234
2	0.1	1.1	4	2.5	0	0.168	1.436126	1.816964	0.015273	0.013465	True	True	9.98E-08	1643	3.585021	3.583303	0.508757	0.435567
2	0.1	1.1	4	2.5	0	0.174	1.420392	1.815667	0.015492	0.013592	True	True	9.99E-08	1656	3.573234	3.571406	0.516035	0.438913
2	0.1	1.1	4	2.5	0	0.18	1.404596	1.814372	0.015714	0.013721	True	True	9.96E-08	1653	3.561388	3.559445	0.523446	0.442271
2	0.1	1.1	4	2.5	0	0.186	1.388737	1.81308	0.01594	0.01385	True	True	9.95E-08	1652	3.549482	3.547419	0.530994	0.445643
2	0.1	1.1	4	2.5	0	0.192	1.372814	1.811791	0.01617	0.013981	True	True	9.95E-08	1660	3.537516	3.535327	0.538683	0.449027
2	0.1	1.1	4	2.5	0	0.198	1.356828	1.810506	0.016402	0.014113	True	True	9.97E-08	1671	3.525489	3.52317	0.546517	0.452424
2	0.1	1.1	4	2.5	0	0.204	1.340778	1.809226	0.016639	0.014246	True	True	9.98E-08	1689	3.513403	3.510947	0.554499	0.455834
2	0.1	1.1	4	2.5	0	0.21	1.324663	1.80795	0.016879	0.01438	True	True	9.96E-08	1674	3.501255	3.498658	0.562636	0.459257
2	0.1	1.1	4	2.5	0	0.216	1.308485	1.80668	0.017122	0.014516	True	True	9.98E-08	1658	3.489047	3.486301	0.57093	0.462693
2	0.1	1.1	4	2.5	0	0.222	1.292242	1.805415	0.017369	0.014652	True	True	9.96E-08	1678	3.476778	3.473878	0.579387	0.466142
2	0.1	1.1	4	2.5	0	0.228	1.275934	1.804157	0.01762	0.01479	True	True	9.94E-08	1679	3.464449	3.461387	0.588011	0.469604
2	0.1	1.1	4	2.5	0	0.234	1.259562	1.802905	0.017875	0.014929	True	True	9.98E-08	1687	3.452059	3.448828	0.596808	0.473078
2	0.1	1.1	4	2.5	0	0.24	1.243125	1.801661	0.018133	0.01507	True	True	9.96E-08	1684	3.439608	3.436202	0.605783	0.476565
2	0.1	1.1	4	2.5	0	0.246	1.226624	1.800425	0.018396	0.015211	True	True	9.95E-08	1669	3.427098	3.423508	0.61494	0.480064
2	0.1	1.1	4	2.5	0	0.252	1.210059	1.799197	0.018662	0.015354	True	True	9.95E-08	1678	3.414527	3.410747	0.624286	0.483576
2	0.1	1.1	4	2.5	0	0.258	1.19343	1.797979	0.018932	0.015498	True	True	9.99E-08	1700	3.401896	3.397917	0.633825	0.4871
2	0.1	1.1	4	2.5	0	0.264	1.176738	1.796771	0.019206	0.015644	True	True	9.96E-08	1685	3.389207	3.38502	0.643565	0.490636
2	0.1	1.1	4	2.5	0	0.27	1.159983	1.795574	0.019484	0.01579	True	True	9.98E-08	1700	3.376458	3.372056	0.65351	0.494184
2	0.1	1.1	4	2.5	0	0.276	1.143165	1.794388	0.019766	0.015939	True	True	9.96E-08	1679	3.363652	3.359024	0.663667	0.497743
2	0.1	1.1	4	2.5	0	0.282	1.126287	1.793215	0.020052	0.016088	True	True	9.95E-08	1685	3.350788	3.345925	0.674041	0.501314
2	0.1	1.1	4	2.5	0	0.288	1.109347	1.792055	0.020342	0.016239	True	True	9.99E-08	1712	3.337868	3.33276	0.684641	0.504896
2	0.1	1.1	4	2.5	0	0.294	1.092348	1.790909	0.020636	0.016391	True	True	9.95E-08	1700	3.324892	3.319529	0.695471	0.508489
2	0.1	1.1	4	2.5	0	0.3	1.07529	1.789779	0.020934	0.016545	True	True	9.94E-08	1714	3.311861	3.306232	0.70654	0.512091
2	0.1	1.1	4	2.5	0	0.306	1.058175	1.788665	0.021236	0.0167	True	True	9.99E-08	1701	3.298777	3.292872	0.717853	0.515704
2	0.1	1.1	4	2.5	0	0.312	1.041004	1.787568	0.021541	0.016857	True	True	9.96E-08	1714	3.285641	3.279447	0.729419	0.519326
2	0.1	1.1	4	2.5	0	0.318	1.023779	1.786489	0.021851	0.017015	True	True	9.97E-08	1701	3.272454	3.265961	0.741243	0.522957
2	0.1	1.1	4	2.5	0	0.324	1.006502	1.78543	0.022165	0.017174	True	True	9.95E-08	1735	3.259219	3.252413	0.753335	0.526596
2	0.1	1.1	4	2.5	0	0.33	0.989174	1.784392	0.022482	0.017335	True	True	9.96E-08	1725	3.245936	3.238805	0.7657	0.530243
2	0.1	1.1	4	2.5	0	0.336	0.971799	1.783375	0.022803	0.017498	True	True	9.95E-08	1739	3.232608	3.225139	0.778347	0.533897
2	0.1	1.1	4	2.5	0	0.342	0.954377	1.782381	0.023127	0.017662	True	True	9.99E-08	1737	3.219238	3.211416	0.791283	0.537557
2	0.1	1.1	4	2.5	0	0.348	0.936913	1.781412	0.023456	0.017827	True	True	9.96E-08	1749	3.205826	3.197638	0.804517	0.541222
2	0.1	1.1	4	2.5	0	0.354	0.919408	1.780468	0.023787	0.017994	True	True	9.99E-08	1743	3.192376	3.183808	0.818056	0.544892
2	0.1	1.1	4	2.5	0	0.36	0.901866	1.779551	0.024122	0.018162	True	True	9.99E-08	1740	3.178891	3.169926	0.831908	0.548566
2	0.1	1.1	4	2.5	0	0.366	0.88429	1.778663	0.02446	0.018332	True	True	9.96E-08	1768	3.165373	3.155997	0.846081	0.552243
2	0.1	1.1	4	2.5	0	0.372	0.866684	1.777805	0.0248	0.018503	True	True	9.99E-08	1769	3.151826	3.142023	0.860583	0.55592
2	0.1	1.1	4	2.5	0	0.378	0.849051	1.776979	0.025144	0.018676	True	True	9.97E-08	1768	3.138253	3.128005	0.875422	0.559599
2	0.1	1.1	4	2.5	0	0.384	0.831397	1.776185	0.02549	0.018851	True	True	9.96E-08	1784	3.124657	3.113949	0.890606	0.563276
2	0.1	1.1	4	2.5	0	0.39	0.813724	1.775426	0.025838	0.019026	True	True	9.97E-08	1789	3.111043	3.099856	0.906142	0.566951
2	0.1	1.1	4	2.5	0	0.396	0.796039	1.774704	0.026188	0.019204	True	True	9.99E-08	1780	3.097414	3.08573	0.922039	0.570623
2	0.1	1.1	4	2.5	0	0.402	0.778345	1.774019	0.02654	0.019382	True	True	9.96E-08	4928	3.083774	3.071576	0.938304	0.57429
2	0.1	1.1	4	2.5	0	0.408	0.760648	1.773373	0.026894	0.019562	True	True	9.94E-08	1790	3.070128	3.057397	0.954943	0.57795
2	0.1	1.1	4	2.5	0	0.414	0.742953	1.772769	0.027248	0.019744	True	True	9.94E-08	1804	3.056481	3.043197	0.971965	0.581601
2	0.1	1.1	4	2.5	0	0.42	0.725266	1.772207	0.027603	0.019927	True	True	9.99E-08	1818	3.042836	3.028981	0.989375	0.585243
2	0.1	1.1	4	2.5	0	0.426	0.707593	1.77169	0.027958	0.020112	True	True	9.97E-08	1815	3.0292	3.014754	1.007181	0.588873
2	0.1	1.1	4	2.5	0	0.432	0.68994	1.771218	0.028313	0.020297	True	True	9.96E-08	1846	3.015578	3.00052	1.025389	0.592489
2	0.1	1.1	4	2.5	0	0.438	0.672314	1.770795	0.028668	0.020485	True	True	9.99E-08	1824	3.001975	2.986284	1.044004	0.59609
2	0.1	1.1	4	2.5	0	0.444	0.654721	1.77042	0.029021	0.020673	True	True	9.99E-08	1847	2.988396	2.972054	1.063029	0.599672
2	0.1	1.1	4	2.5	0	0.45	0.637167	1.770096	0.029373	0.020863	True	True	1.00E-07	1829	2.974847	2.957832	1.082474	0.603234
2	0.1	1.1	4	2.5	0	0.456	0.619661	1.769825	0.029723	0.021054	True	True	9.97E-08	1851	2.961333	2.943624	1.10234	0.606775
2	0.1	1.1	4	2.5	0	0.462	0.602207	1.769607	0.03007	0.021247	True	True	9.97E-08	1865	2.947861	2.929438	1.12263	0.610292
2	0.1	1.1	4	2.5	0	0.468	0.584815	1.769444	0.030414	0.02144	True	True	9.96E-08	1860	2.934436	2.915278	1.143348	0.613782
2	0.1	1.1	4	2.5	0	0.474	0.567491	1.769338	0.030754	0.021635	True	True	9.98E-08	1860	2.921065	2.901151	1.164497	0.617244
2	0.1	1.1	4	2.5	0	0.48	0.550243	1.769289	0.031089	0.021831	True	True	9.98E-08	1866	2.907753	2.887063	1.186076	0.620674
2	0.1	1.1	4	2.5	0	0.486	0.533077	1.769299	0.03142	0.022029	True	True	9.96E-08	1893	2.894506	2.87302	1.208089	0.624071
2	0.1	1.1	4	2.5	0	0.492	0.516001	1.76937	0.031744	0.022227	True	True	9.97E-08	1908	2.88133	2.859028	1.230533	0.627432
2	0.1	1.1	4	2.5	0	0.498	0.499021	1.769501	0.032062	0.022427	True	True	1.00E-07	1902	2.868231	2.845093	1.25341	0.630754
2	0.1	1.1	4	2.5	0	0.504	0.482146	1.769694	0.032373	0.022627	True	True	9.97E-08	1919	2.855215	2.831222	1.276717	0.634036
2	0.1	1.1	4	2.5	0	0.51	0.465382	1.769949	0.032677	0.022829	True	True	9.97E-08	1930	2.842286	2.81742	1.300452	0.637274
2	0.1	1.1	4	2.5	0	0.516	0.448735	1.770268	0.032971	0.023032	True	True	1.00E-07	1896	2.829451	2.803694	1.324613	0.640468
2	0.1	1.1	4	2.5	0	0.522	0.432211	1.77065	0.033257	0.023236	True	True	9.99E-08	1927	2.816714	2.790049	1.349195	0.643613
2	0.1	1.1	4	2.5	0	0.528	0.415819	1.771096	0.033533	0.02344	True	True	9.97E-08	1946	2.80408	2.776491	1.374194	0.646709
2	0.1	1.1	4	2.5	0	0.534	0.399562	1.771606	0.033798	0.023646	True	True	9.98E-08	1962	2.791553	2.763026	1.399606	0.649752
2	0.1	1.1	4	2.5	0	0.54	0.383447	1.772182	0.034052	0.023853	True	True	9.97E-08	1957	2.779139	2.749658	1.425424	0.652742
2	0.1	1.1	4	2.5	0	0.546	0.367479	1.772821	0.034294	0.024061	True	True	9.99E-08	1960	2.766841	2.736395	1.451641	0.655674
2	0.1	1.1	4	2.5	0	0.552	0.351663	1.773524	0.034523	0.02427	True	True	1.00E-07	2058	2.754663	2.723239	1.47825	0.658549
2	0.1	1.1	4	2.5	0	0.558	0.336003	1.774292	0.03474	0.02448	True	True	9.99E-08	1975	2.742608	2.710195	1.505244	0.661363
2	0.1	1.1	4	2.5	0	0.564	0.320504	1.775123	0.034942	0.024691	True	True	1.00E-07	2007	2.73068	2.697269	1.532614	0.664115
2	0.1	1.1	4	2.5	0	0.57	0.305169	1.776018	0.03513	0.024903	True	True	9.97E-08	1979	2.718879	2.684464	1.560353	0.666804
2	0.1	1.1	4	2.5	0	0.576	0.290002	1.776975	0.035303	0.025116	True	True	9.97E-08	2018	2.70721	2.671783	1.588451	0.669427
2	0.1	1.1	4	2.5	0	0.582	0.275005	1.777994	0.035461	0.025331	True	True	9.96E-08	2031	2.695674	2.659231	1.616899	0.671984
2	0.1	1.1	4	2.5	0	0.588	0.260181	1.779074	0.035602	0.025546	True	True	9.99E-08	2015	2.684272	2.64681	1.645687	0.674473
2	0.1	1.1	4	2.5	0	0.594	0.245532	1.780215	0.035727	0.025762	True	True	9.99E-08	2057	2.673005	2.634525	1.674805	0.676893
2	0.1	1.1	4	2.5	0	0.6	0.23106	1.781415	0.035835	0.02598	True	True	9.96E-08	2057	2.661876	2.622376	1.704243	0.679243
2	0.1	1.1	4	2.5	0	0.606	0.216766	1.782673	0.035925	0.026199	True	True	9.96E-08	2082	2.650883	2.610367	1.733991	0.681521
2	0.1	1.1	4	2.5	0	0.612	0.20265	1.783989	0.035998	0.026419	True	True	9.96E-08	2090	2.640028	2.5985	1.764038	0.683727
2	0.1	1.1	4	2.5	0	0.618	0.188714	1.785361	0.036052	0.026641	True	True	9.96E-08	2088	2.62931	2.586777	1.794374	0.68586
2	0.1	1.1	4	2.5	0	0.624	0.174958	1.786788	0.036088	0.026864	True	True	9.95E-08	2104	2.618728	2.575198	1.824991	0.687919
2	0.1	1.1	4	2.5	0	0.63	0.161381	1.788269	0.036105	0.027088	True	True	9.98E-08	2126	2.608282	2.563767	1.855876	0.689905
2	0.1	1.1	4	2.5	0	0.636	0.147983	1.789803	0.036102	0.027314	True	True	9.96E-08	2130	2.597971	2.552483	1.88702	0.691816
2	0.1	1.1	4	2.5	0	0.642	0.134763	1.791388	0.03608	0.027542	True	True	9.98E-08	2151	2.587795	2.541349	1.918412	0.693651
2	0.1	1.1	4	2.5	0	0.648	0.121721	1.793023	0.036038	0.027771	True	True	9.98E-08	2151	2.577751	2.530364	1.950043	0.695412
2	0.1	1.1	4	2.5	0	0.654	0.108854	1.794708	0.035976	0.028002	True	True	9.96E-08	2175	2.567838	2.51953	1.981903	0.697097
2	0.1	1.1	4	2.5	0	0.66	0.096162	1.79644	0.035894	0.028235	True	True	1.00E-07	2185	2.558055	2.508846	2.013983	0.698706
2	0.1	1.1	4	2.5	0	0.666	0.083643	1.798219	0.035792	0.02847	True	True	1.00E-07	2194	2.548398	2.498315	2.046274	0.700239
2	0.1	1.1	4	2.5	0	0.672	0.071295	1.800042	0.03567	0.028708	True	True	9.99E-08	2204	2.538867	2.487934	2.078766	0.701697
2	0.1	1.1	4	2.5	0	0.678	0.059116	1.801911	0.035526	0.028947	True	True	1.00E-07	2221	2.529458	2.477705	2.111452	0.703079
2	0.1	1.1	4	2.5	0	0.684	0.04662	1.803203	0.035307	0.029173	True	True	1.00E-07	15847	2.521262	2.46881	2.144688	0.704397
2	0.1	1.1	4	2.5	0	0.69	0.034779	1.805157	0.035121	0.029417	True	True	1.00E-07	16150	2.512114	2.458912	2.177716	0.705623
2	0.1	1.1	4	2.5	0	0.696	0.0231	1.807152	0.034914	0.029663	True	True	1.00E-07	16611	2.50308	2.449166	2.210913	0.706775
2	0.1	1.1	4	2.5	0	0.702	0.01158	1.809186	0.034687	0.029911	True	True	1.00E-07	16823	2.49416	2.439571	2.244271	0.707851
2	0.1	1.1	4	2.5	0	0.708	0.000005	1.489448	0.030684	0.030706	True	True	1.90E-08	33130	2.493097	2.450022	2.306285	0.825955
2	0.1	1.1	4	2.5	0	0.714	0.000005	1.333308	0.029354	0.031175	True	True	3.72E-08	1130	2.475585	2.43747	2.33869	0.901943
2	0.1	1.1	4	2.5	0	0.72	0.000005	1.155596	0.027149	0.030923	True	True	5.80E-08	836	2.484782	2.45397	2.354314	0.996268
2	0.1	1.1	4	2.5	0	0.726	0.000005	1.049094	0.025853	0.03062	True	True	7.55E-08	650	2.489055	2.46256	2.365467	1.062148
