# Supplementary material for: On maternity and the stronger immune response in women
Source: Nat Commun. 2022 Aug 18;13:4858. doi: 10.1038/s41467-022-32569-6 (PMC9386672; doi:10.1038/s41467-022-32569-6)
Supplement: Supplementary file 3 — Source Data [file 41467_2022_32569_MOESM3_ESM.zip › Source Data/Source Data Fig 3/README.txt]

File Descriptions
*****************

baseline1_revised.csv is a comma-delimited file that contains raw simulation data for Fig 3

baseline2_revised.csv is a comma-delimited file that contains raw simulation data for Fig 3

baseline1_revised_Fig_Alt2.py is a Python 3.7 script that uses baseline1_revised.csv to create versions of Panels C and D

baseline2_Fig_Alt2.py is a Python 3.7 script that uses baseline1_revised.csv and baseline2_revised.csv to create versions of Panels B-D 

Source Data Panel *.xlsx are Excel files containing all data for the corresponding panel of the figure in the recommended format
