# Supplementary material for: On maternity and the stronger immune response in women
Source: Nat Commun. 2022 Aug 18;13:4858. doi: 10.1038/s41467-022-32569-6 (PMC9386672; doi:10.1038/s41467-022-32569-6)
Supplement: Supplementary file 3 — Source Data [file 41467_2022_32569_MOESM3_ESM.zip › Source Data/Source Data Fig 3/Source Data Panel A.xlsx]

## Sheet: Sheet1
Fig 3 A
		c_0	alphaf	alpham	gammaf	gammam
		0.01	2.4251	2.42518	0.515596	0.515664
		0.025	2.28051	2.2805	0.375376	0.375371
		0.1	2.05376	2.05376	0.172694	0.172694
		0.25	1.94907	1.94907	0.085951	0.085951
		1	1.87212	1.87212	0.024834	0.024834
