# Supplementary material for: On maternity and the stronger immune response in women
Source: Nat Commun. 2022 Aug 18;13:4858. doi: 10.1038/s41467-022-32569-6 (PMC9386672; doi:10.1038/s41467-022-32569-6)
Supplement: Supplementary file 3 — Source Data [file 41467_2022_32569_MOESM3_ESM.zip › Source Data/Source Data Fig 3/Source Data Panel B.xlsx]

## Sheet: Sheet1
Fig 3 B
		c_0	v	alphaf	alpham	gammaf	gammam
		0.01	0	2.4251	2.42518	0.515596	0.515664
		0.01	0.006	2.41877	2.42787	0.520256	0.519332
		0.01	0.012	2.41246	2.43056	0.524923	0.522998
		0.01	0.018	2.40625	2.43316	0.529664	0.526595
		0.01	0.024	2.39998	2.43583	0.534344	0.530257
		0.01	0.03	2.39373	2.43851	0.539032	0.533916
		0.01	0.036	2.3875	2.44117	0.543726	0.537574
		0.01	0.042	2.38128	2.44383	0.548426	0.54123
		0.01	0.048	2.375	2.44657	0.553068	0.544952
		0.01	0.054	2.36882	2.44922	0.557782	0.548603
		0.01	0.06	2.36274	2.45178	0.562566	0.552185
		0.01	0.066	2.3566	2.45443	0.567292	0.555833
		0.01	0.072	2.35039	2.45715	0.57196	0.559546
		0.01	0.078	2.34429	2.45978	0.576698	0.56319
		0.01	0.084	2.33827	2.46232	0.581506	0.566763
		0.01	0.09	2.33212	2.46502	0.586192	0.570471
		0.01	0.096	2.32614	2.46755	0.591011	0.57404
		0.01	0.102	2.32011	2.47017	0.595772	0.577676
		0.01	0.108	2.31401	2.47286	0.600476	0.581377
		0.01	0.114	2.30804	2.47546	0.605266	0.584991
		0.01	0.12	2.30209	2.47797	0.610087	0.58857
		0.01	0.126	2.29605	2.48065	0.614809	0.592266
		0.01	0.132	2.2901	2.48324	0.619597	0.595892
		0.01	0.138	2.28423	2.48574	0.624451	0.599447
		0.01	0.144	2.27824	2.4884	0.629189	0.603137
		0.01	0.15	2.27234	2.49098	0.633992	0.606757
		0.01	0.156	2.26646	2.49354	0.638799	0.610375
		0.01	0.162	2.26066	2.49602	0.643672	0.613922
		0.01	0.168	2.25473	2.49867	0.64843	0.617604
		0.01	0.174	2.2489	2.50122	0.653252	0.621216
		0.01	0.18	2.24315	2.50369	0.658138	0.624758
		0.01	0.186	2.23727	2.50632	0.662911	0.628434
		0.01	0.192	2.23149	2.50886	0.667746	0.63204
		0.01	0.198	2.22578	2.51131	0.672644	0.635577
		0.01	0.204	2.22003	2.51384	0.677488	0.639179
		0.01	0.21	2.21422	2.51646	0.682279	0.642848
		0.01	0.216	2.2085	2.51899	0.687131	0.646447
		0.01	0.222	2.20278	2.52149	0.691983	0.65005
		0.01	0.228	2.19716	2.52393	0.696904	0.65357
		0.01	0.234	2.19149	2.52644	0.701768	0.657163
		0.01	0.24	2.18577	2.52899	0.706592	0.660809
		0.01	0.246	2.18018	2.53145	0.711507	0.664344
		0.01	0.252	2.17448	2.53404	0.716326	0.668
		0.01	0.258	2.16893	2.53645	0.72126	0.671517
		0.01	0.264	2.16327	2.53903	0.726087	0.675169
		0.01	0.27	2.15769	2.54151	0.730973	0.678752
		0.01	0.276	2.15218	2.5439	0.735916	0.682264
		0.01	0.282	2.14663	2.54638	0.740808	0.685842
		0.01	0.288	2.14103	2.54894	0.745649	0.689487
		0.01	0.294	2.13557	2.55132	0.750602	0.692994
		0.01	0.3	2.12999	2.55388	0.755447	0.696638
		0.01	0.306	2.12456	2.55625	0.760407	0.700139
		0.01	0.312	2.11908	2.5587	0.765314	0.703708
		0.01	0.318	2.11362	2.56116	0.770224	0.707277
		0.01	0.324	2.10817	2.5636	0.775137	0.710842
		0.01	0.33	2.10273	2.56605	0.780053	0.714407
		0.01	0.336	2.09731	2.56849	0.784971	0.717969
		0.01	0.342	2.09191	2.57093	0.789892	0.72153
		0.01	0.348	2.08645	2.57345	0.794764	0.725157
		0.01	0.354	2.08114	2.57579	0.799741	0.728647
		0.01	0.36	2.07577	2.57821	0.804669	0.732203
		0.01	0.366	2.07037	2.58073	0.809549	0.735824
		0.01	0.372	2.06503	2.58315	0.814482	0.739377
		0.01	0.378	2.05971	2.58556	0.819416	0.742928
		0.01	0.384	2.05446	2.58787	0.824404	0.746409
		0.01	0.39	2.04912	2.59037	0.829293	0.750024
		0.01	0.396	2.04389	2.59268	0.834284	0.753503
		0.01	0.402	2.03863	2.59508	0.839227	0.757047
		0.01	0.408	2.03332	2.59757	0.844124	0.760656
		0.01	0.414	2.02813	2.59987	0.849111	0.764142
		0.01	0.42	2.02292	2.60225	0.854068	0.76767
		0.01	0.426	2.01771	2.60464	0.859018	0.771207
		0.01	0.432	2.01246	2.60711	0.863918	0.77481
		0.01	0.438	2.00728	2.60949	0.868873	0.778341
		0.01	0.444	2.00217	2.61176	0.873876	0.781807
		0.01	0.45	1.99701	2.61413	0.878832	0.785338
		0.01	0.456	1.99182	2.61659	0.883743	0.788933
		0.01	0.462	1.98674	2.61886	0.888748	0.792394
		0.01	0.468	1.98158	2.62131	0.893662	0.795986
		0.01	0.474	1.97648	2.62367	0.898624	0.799511
		0.01	0.48	1.97144	2.62592	0.903633	0.802967
		0.01	0.486	1.96632	2.62837	0.908551	0.806554
		0.01	0.492	1.96131	2.63061	0.913562	0.810007
		0.01	0.498	1.95621	2.63305	0.918482	0.813591
		0.01	0.504	1.95117	2.63539	0.923449	0.817108
		0.01	0.51	1.9462	2.63762	0.928462	0.820557
		0.01	0.516	1.94114	2.64005	0.933386	0.824135
		0.01	0.522	1.9362	2.64228	0.938399	0.827582
		0.01	0.528	1.93122	2.6446	0.94337	0.831092
		0.01	0.534	1.9262	2.64702	0.948297	0.834665
		0.01	0.54	1.92124	2.64934	0.953268	0.838172
		0.01	0.546	1.9163	2.65165	0.95824	0.841678
		0.01	0.552	1.91137	2.65396	0.963213	0.845181
		0.01	0.558	1.90645	2.65627	0.968186	0.848684
		0.01	0.564	1.90154	2.65857	0.97316	0.852184
		0.01	0.57	1.89665	2.66087	0.978134	0.855683
		0.01	0.576	1.89177	2.66317	0.983108	0.859181
		0.01	0.582	1.8869	2.66543	0.988075	0.862692
		0.01	0.588	1.88209	2.66765	0.993096	0.866114
		0.01	0.594	1.87721	2.67004	0.998033	0.869665
		0.01	0.6	1.87237	2.67232	1.00301	0.873157
		0.01	0.606	1.86756	2.6746	1.00798	0.876647
		0.01	0.612	1.86275	2.67688	1.01296	0.880135
		0.01	0.618	1.85796	2.67915	1.01793	0.883623
		0.01	0.624	1.85322	2.68132	1.02295	0.887045
		0.01	0.63	1.84845	2.68359	1.02792	0.89053
		0.01	0.636	1.84367	2.68587	1.03288	0.894047
		0.01	0.642	1.83895	2.68811	1.03787	0.897494
		0.01	0.648	1.83418	2.69047	1.04281	0.901036
		0.01	0.654	1.8295	2.69263	1.04782	0.904452
		0.01	0.66	1.82475	2.69493	1.05276	0.907993
		0.01	0.666	1.8201	2.69713	1.05777	0.911404
		0.01	0.672	1.81537	2.69947	1.0627	0.914941
		0.01	0.678	1.8107	2.70172	1.06767	0.918413
		0.01	0.684	1.80608	2.70385	1.07268	0.921822
		0.01	0.69	1.80138	2.70618	1.07761	0.925373
		0.01	0.696	1.79679	2.70832	1.08262	0.92876
		0.01	0.702	1.79212	2.71064	1.08755	0.932309
		0.01	0.708	1.78752	2.71288	1.09253	0.935753
		0.01	0.714	1.78296	2.71501	1.09753	0.939156
		0.01	0.72	1.77837	2.71723	1.1025	0.942619
		0.01	0.726	1.77375	2.71955	1.10743	0.94614
		0.01	0.732	1.76919	2.72176	1.1124	0.949599
		0.01	0.738	1.76463	2.72397	1.11736	0.953058
		0.01	0.744	1.76009	2.72618	1.12233	0.956514
		0.01	0.75	1.75556	2.72839	1.12729	0.959969
		0.01	0.756	1.75103	2.73058	1.13224	0.963445
		0.01	0.762	1.74656	2.7327	1.13724	0.966823
		0.01	0.768	1.74203	2.73499	1.14217	0.970326
		0.01	0.774	1.73755	2.73719	1.14713	0.973775
		0.01	0.78	1.73307	2.73938	1.15209	0.977223
		0.01	0.786	1.72864	2.74147	1.15708	0.980617
		0.01	0.792	1.72416	2.74376	1.162	0.984116
		0.01	0.798	1.71971	2.74593	1.16694	0.987584
		0.01	0.804	1.71532	2.74802	1.17194	0.990945
		0.01	0.81	1.71087	2.7503	1.17686	0.994443
		0.01	0.816	1.70647	2.75247	1.18181	0.997883
		0.01	0.822	1.70207	2.75465	1.18676	1.00132
		0.01	0.828	1.69769	2.75682	1.1917	1.00476
		0.01	0.834	1.69331	2.75898	1.19664	1.00821
		0.01	0.84	1.68895	2.76115	1.20159	1.01164
		0.01	0.846	1.6846	2.76331	1.20653	1.01506
		0.01	0.852	1.68026	2.76547	1.21147	1.01849
		0.01	0.858	1.67594	2.76762	1.21641	1.02192
		0.01	0.864	1.67165	2.76967	1.22138	1.0253
		0.01	0.87	1.66731	2.77193	1.22629	1.02878
		0.01	0.876	1.66305	2.77397	1.23125	1.03215
		0.01	0.882	1.65873	2.77622	1.23615	1.03563
		0.01	0.888	1.65446	2.77836	1.24108	1.03906
		0.01	0.894	1.65019	2.7805	1.24601	1.04248
		0.01	0.9	1.64594	2.78264	1.25093	1.0459
