# Supplementary material for: On maternity and the stronger immune response in women
Source: Nat Commun. 2022 Aug 18;13:4858. doi: 10.1038/s41467-022-32569-6 (PMC9386672; doi:10.1038/s41467-022-32569-6)
Supplement: Supplementary file 3 — Source Data [file 41467_2022_32569_MOESM3_ESM.zip › Source Data/Source Data Fig 3/Source Data Panels C and D.xlsx]

## Sheet: Sheet1
Fig 3 C, D
		c_0	diff_c	alphaf	alpham	gammaf	gammam
		0.01	-0.0075	2.84229	2.19506	1.04968	0.234557
		0.01	-0.0074	2.83123	2.19893	1.03455	0.23937
		0.01	-0.0073	2.82054	2.20273	1.01998	0.244082
		0.01	-0.0072	2.8102	2.20645	1.00594	0.248702
		0.01	-0.0071	2.80018	2.2101	0.99238	0.253233
		0.01	-0.007	2.79046	2.21369	0.979281	0.257684
		0.01	-0.0069	2.78103	2.21722	0.966611	0.26206
		0.01	-0.0068	2.77204	2.22063	0.95451	0.2663
		0.01	-0.0067	2.76296	2.22412	0.942455	0.270605
		0.01	-0.0066	2.75429	2.22749	0.930925	0.274784
		0.01	-0.0065	2.74586	2.23082	0.919731	0.278905
		0.01	-0.0064	2.73763	2.23411	0.908857	0.282973
		0.01	-0.0063	2.72962	2.23736	0.898284	0.286991
		0.01	-0.0062	2.7218	2.24058	0.887998	0.290963
		0.01	-0.0061	2.71416	2.24376	0.877984	0.29489
		0.01	-0.006	2.7067	2.24691	0.868227	0.298777
		0.01	-0.0059	2.69942	2.25003	0.858717	0.302626
		0.01	-0.0058	2.69229	2.25312	0.84944	0.306438
		0.01	-0.0057	2.68532	2.25619	0.840386	0.310218
		0.01	-0.0056	2.67849	2.25924	0.831545	0.313967
		0.01	-0.0055	2.67181	2.26226	0.822907	0.317686
		0.01	-0.0054	2.6654	2.2652	0.814587	0.32132
		0.01	-0.0053	2.65884	2.26825	0.806205	0.325047
		0.01	-0.0052	2.65255	2.27122	0.798124	0.328691
		0.01	-0.0051	2.64638	2.27417	0.790215	0.332314
		0.01	-0.005	2.64032	2.27711	0.782468	0.335917
		0.01	-0.0049	2.63438	2.28004	0.774878	0.339502
		0.01	-0.0048	2.62854	2.28295	0.767439	0.34307
		0.01	-0.0047	2.6228	2.28586	0.760145	0.346622
		0.01	-0.0046	2.61716	2.28875	0.752989	0.350161
		0.01	-0.0045	2.61162	2.29163	0.745967	0.353687
		0.01	-0.0044	2.60617	2.29451	0.739074	0.357202
		0.01	-0.0043	2.60081	2.29738	0.732305	0.360706
		0.01	-0.0042	2.59566	2.30018	0.725758	0.364144
		0.01	-0.0041	2.59035	2.30311	0.71912	0.36769
		0.01	-0.004	2.58523	2.30596	0.712696	0.371172
		0.01	-0.0039	2.5802	2.30882	0.706379	0.374647
		0.01	-0.0038	2.57524	2.31167	0.700166	0.378119
		0.01	-0.0037	2.57047	2.31445	0.694148	0.381529
		0.01	-0.0036	2.56554	2.31737	0.688035	0.385053
		0.01	-0.0035	2.56079	2.32022	0.68211	0.388517
		0.01	-0.0034	2.55611	2.32307	0.676276	0.391981
		0.01	-0.0033	2.55149	2.32592	0.670529	0.395445
		0.01	-0.0032	2.54704	2.3287	0.664957	0.398852
		0.01	-0.0031	2.54244	2.33163	0.659285	0.402378
		0.01	-0.003	2.5381	2.33442	0.653871	0.405791
		0.01	-0.0029	2.53362	2.33735	0.648356	0.409325
		0.01	-0.0028	2.52929	2.34022	0.643004	0.412805
		0.01	-0.0027	2.52512	2.34303	0.637808	0.416232
		0.01	-0.0026	2.52079	2.34598	0.632511	0.419784
		0.01	-0.0025	2.51662	2.34887	0.627367	0.423284
		0.01	-0.0024	2.5125	2.35177	0.622288	0.426793
		0.01	-0.0023	2.50842	2.35467	0.617272	0.430311
		0.01	-0.0022	2.50439	2.35758	0.612318	0.433839
		0.01	-0.0021	2.50041	2.36051	0.607422	0.437378
		0.01	-0.002	2.49647	2.36344	0.602585	0.440928
		0.01	-0.0019	2.49257	2.36639	0.597803	0.444491
		0.01	-0.0018	2.48881	2.36927	0.593153	0.448006
		0.01	-0.0017	2.48489	2.37231	0.5884	0.451657
		0.01	-0.0016	2.48111	2.37529	0.583775	0.455262
		0.01	-0.0015	2.47746	2.37821	0.579277	0.458821
		0.01	-0.0014	2.47366	2.38129	0.574674	0.462521
		0.01	-0.0013	2.46999	2.38431	0.570193	0.466176
		0.01	-0.0012	2.46645	2.38727	0.565832	0.469786
		0.01	-0.0011	2.46285	2.39032	0.56144	0.473478
		0.01	-0.001	2.45919	2.39346	0.557017	0.477253
		0.01	-0.0009	2.45565	2.39655	0.55271	0.480986
		0.01	-0.0008	2.45223	2.39957	0.548513	0.484676
		0.01	-0.0007	2.44875	2.40269	0.544283	0.488453
		0.01	-0.0006	2.4453	2.40583	0.540091	0.492253
		0.01	-0.0005	2.44188	2.40899	0.535935	0.496077
		0.01	-0.0004	2.4384	2.41225	0.531745	0.499993
		0.01	-0.0003	2.43504	2.41545	0.52766	0.503869
		0.01	-0.0002	2.43179	2.41859	0.523675	0.507706
		0.01	-0.0001	2.42839	2.42191	0.519586	0.511703
		0.01	0	2.4251	2.42518	0.515596	0.515664
		0.01	0.0001	2.42183	2.42847	0.511636	0.519654
		0.01	0.0002	2.41867	2.4317	0.507772	0.523607
		0.01	0.0003	2.41537	2.43513	0.503803	0.527729
		0.01	0.0004	2.41217	2.43849	0.499927	0.531815
		0.01	0.0005	2.40907	2.4418	0.496143	0.535866
		0.01	0.0006	2.40591	2.44522	0.492318	0.540021
		0.01	0.0007	2.40269	2.44875	0.488453	0.544283
		0.01	0.0008	2.39965	2.45214	0.48474	0.548442
		0.01	0.0009	2.39655	2.45565	0.480986	0.55271
		0.01	0.001	2.39339	2.45927	0.47719	0.55709
		0.01	0.0011	2.39032	2.46285	0.473478	0.56144
		0.01	0.0012	2.38727	2.46645	0.469786	0.565832
		0.01	0.0013	2.38431	2.46999	0.466176	0.570193
		0.01	0.0014	2.38121	2.47376	0.462459	0.574749
		0.01	0.0015	2.37828	2.47737	0.458883	0.579201
		0.01	0.0016	2.37529	2.48111	0.455262	0.583775
		0.01	0.0017	2.37223	2.48499	0.451596	0.588477
		0.01	0.0018	2.36927	2.48881	0.448006	0.593153
		0.01	0.0019	2.36639	2.49257	0.444492	0.597802
		0.01	0.002	2.36344	2.49647	0.440928	0.602585
		0.01	0.0021	2.36051	2.50041	0.437378	0.607422
		0.01	0.0022	2.35751	2.50449	0.433779	0.612399
		0.01	0.0023	2.3546	2.50852	0.430251	0.617354
		0.01	0.0024	2.3517	2.5126	0.426733	0.622371
		0.01	0.0025	2.3488	2.51673	0.423225	0.627451
		0.01	0.0026	2.34598	2.52079	0.419784	0.632511
		0.01	0.0027	2.3431	2.52502	0.416291	0.637723
		0.01	0.0028	2.34022	2.52929	0.412805	0.643004
		0.01	0.0029	2.33729	2.53372	0.409266	0.648443
		0.01	0.003	2.33442	2.5381	0.405791	0.653871
		0.01	0.0031	2.33163	2.54244	0.402378	0.659285
		0.01	0.0032	2.32877	2.54693	0.39891	0.664866
		0.01	0.0033	2.32585	2.5516	0.395386	0.670621
		0.01	0.0034	2.32307	2.55611	0.391981	0.676276
		0.01	0.0035	2.32022	2.56079	0.388517	0.682111
		0.01	0.0036	2.31737	2.56554	0.385053	0.688035
		0.01	0.0037	2.31452	2.57035	0.381587	0.694052
		0.01	0.0038	2.3116	2.57536	0.378061	0.700263
		0.01	0.0039	2.30882	2.5802	0.374648	0.706379
		0.01	0.004	2.3059	2.58535	0.371114	0.712796
		0.01	0.0041	2.30304	2.59046	0.367632	0.719221
		0.01	0.0042	2.30025	2.59554	0.364202	0.725655
		0.01	0.0043	2.29738	2.60081	0.360706	0.732305
		0.01	0.0044	2.29451	2.60617	0.357202	0.739074
		0.01	0.0045	2.29157	2.61175	0.353629	0.746074
		0.01	0.0046	2.28869	2.61729	0.350103	0.753098
		0.01	0.0047	2.28586	2.6228	0.346622	0.760145
		0.01	0.0048	2.28295	2.62854	0.34307	0.767439
		0.01	0.0049	2.28004	2.63438	0.339502	0.774879
		0.01	0.005	2.27711	2.64032	0.335917	0.782468
		0.01	0.0051	2.27417	2.64638	0.332314	0.790215
		0.01	0.0052	2.27122	2.65255	0.328691	0.798125
		0.01	0.0053	2.26825	2.65884	0.325047	0.806205
		0.01	0.0054	2.26527	2.66526	0.321379	0.814463
		0.01	0.0055	2.26226	2.67181	0.317686	0.822907
		0.01	0.0056	2.25924	2.67849	0.313967	0.831545
		0.01	0.0057	2.25619	2.68532	0.310218	0.840386
		0.01	0.0058	2.25312	2.69229	0.306439	0.84944
		0.01	0.0059	2.25003	2.69942	0.302626	0.858717
		0.01	0.006	2.24691	2.7067	0.298777	0.868227
		0.01	0.0061	2.24376	2.71416	0.29489	0.877984
		0.01	0.0062	2.24058	2.7218	0.290963	0.887998
		0.01	0.0063	2.23736	2.72962	0.286991	0.898284
		0.01	0.0064	2.23411	2.73763	0.282973	0.908857
		0.01	0.0065	2.23082	2.74586	0.278905	0.919731
		0.01	0.0066	2.22749	2.75429	0.274784	0.930925
		0.01	0.0067	2.22412	2.76296	0.270605	0.942455
		0.01	0.0068	2.22069	2.77187	0.266365	0.954344
		0.01	0.0069	2.21722	2.78103	0.26206	0.966611
		0.01	0.007	2.21369	2.79046	0.257684	0.979281
		0.01	0.0071	2.2101	2.80018	0.253233	0.99238
		0.01	0.0072	2.20645	2.8102	0.248701	1.00594
		0.01	0.0073	2.20273	2.82054	0.244083	1.01998
		0.01	0.0074	2.19893	2.83123	0.23937	1.03455
		0.01	0.0075	2.19506	2.84229	0.234557	1.04968
