# Supplementary material for: On maternity and the stronger immune response in women
Source: Nat Commun. 2022 Aug 18;13:4858. doi: 10.1038/s41467-022-32569-6 (PMC9386672; doi:10.1038/s41467-022-32569-6)
Supplement: Supplementary file 3 — Source Data [file 41467_2022_32569_MOESM3_ESM.zip › Source Data/Source Data Fig 4/demo4_v3.csv]

bmax	mu	betaC1	betaC2	base_c	diff_c	prVert	alphaf	alpham	gammaf	gammam	p_ESS?	h_ESS?	NormGrad	Iter	Sfbar	Smbar	Ifbar	Imbar
2.000	0.100	1.100	4.000	0.100000	-0.075000	0.000000	2.343038	1.988287	0.471072	0.086920	True	True	9.98797e-08	2114	4.340269	4.280012	0.173689	0.213804
2.000	0.100	1.100	4.000	0.100000	-0.071250	0.000000	2.307233	1.989694	0.432485	0.091346	True	True	9.97325e-08	2475	4.315839	4.259985	0.182135	0.219530
2.000	0.100	1.100	4.000	0.100000	-0.067500	0.000000	2.276898	1.991335	0.400243	0.095504	True	True	9.97794e-08	2495	4.295128	4.243444	0.189451	0.224222
2.000	0.100	1.100	4.000	0.100000	-0.063750	0.000000	2.250805	1.993184	0.372790	0.099482	True	True	9.99285e-08	2276	4.277334	4.229597	0.195859	0.228112
2.000	0.100	1.100	4.000	0.100000	-0.060000	0.000000	2.227989	1.995214	0.349078	0.103340	True	True	9.98946e-08	1806	4.261905	4.217899	0.201520	0.231358
2.000	0.100	1.100	4.000	0.100000	-0.056250	0.000000	2.207867	1.997448	0.328321	0.107127	True	True	9.9119e-08	2654	4.248404	4.207940	0.206557	0.234080
2.000	0.100	1.100	4.000	0.100000	-0.052500	0.000000	2.189913	1.999843	0.309987	0.110878	True	True	9.95521e-08	2198	4.236546	4.199447	0.211058	0.236358
2.000	0.100	1.100	4.000	0.100000	-0.048750	0.000000	2.173883	2.002408	0.293635	0.114626	True	True	9.96017e-08	2600	4.226061	4.192175	0.215096	0.238265
2.000	0.100	1.100	4.000	0.100000	-0.045000	0.000000	2.159360	2.005128	0.278947	0.118395	True	True	9.95358e-08	1793	4.216777	4.185963	0.218735	0.239847
2.000	0.100	1.100	4.000	0.100000	-0.041250	0.000000	2.146161	2.008052	0.265662	0.122208	True	True	9.97422e-08	2103	4.208534	4.180671	0.222018	0.241142
2.000	0.100	1.100	4.000	0.100000	-0.037500	0.000000	2.134138	2.011129	0.253573	0.126086	True	True	9.95832e-08	1857	4.201213	4.176192	0.224984	0.242184
2.000	0.100	1.100	4.000	0.100000	-0.033750	0.000000	2.123113	2.014409	0.242515	0.130048	True	True	9.96031e-08	2555	4.194713	4.172441	0.227665	0.242996
2.000	0.100	1.100	4.000	0.100000	-0.030000	0.000000	2.112968	2.017847	0.232351	0.134113	True	True	9.93802e-08	1888	4.188955	4.169351	0.230087	0.243600
2.000	0.100	1.100	4.000	0.100000	-0.026250	0.000000	2.103592	2.021506	0.222968	0.138300	True	True	9.96503e-08	2015	4.183873	4.166865	0.232273	0.244008
2.000	0.100	1.100	4.000	0.100000	-0.022500	0.000000	2.094906	2.025367	0.214269	0.142626	True	True	9.96302e-08	1991	4.179412	4.164940	0.234241	0.244235
2.000	0.100	1.100	4.000	0.100000	-0.018750	0.000000	2.086834	2.029450	0.206176	0.147112	True	True	9.9577e-08	2020	4.175527	4.163542	0.236006	0.244289
2.000	0.100	1.100	4.000	0.100000	-0.015000	0.000000	2.079317	2.033763	0.198620	0.151778	True	True	9.98718e-08	1836	4.172183	4.162643	0.237580	0.244178
2.000	0.100	1.100	4.000	0.100000	-0.011250	0.000000	2.072291	2.038335	0.191542	0.156645	True	True	9.96156e-08	1858	4.169350	4.162223	0.238975	0.243906
2.000	0.100	1.100	4.000	0.100000	-0.007500	0.000000	2.065713	2.043181	0.184890	0.161735	True	True	9.94491e-08	1927	4.167007	4.162268	0.240198	0.243477
2.000	0.100	1.100	4.000	0.100000	-0.003750	0.000000	2.059550	2.048310	0.178620	0.167076	True	True	9.96244e-08	1888	4.165136	4.162770	0.241256	0.242893
2.000	0.100	1.100	4.000	0.100000	0.000000	0.000000	2.053760	2.053757	0.172694	0.172694	True	True	9.9858e-08	1941	4.163726	4.163726	0.242153	0.242153
2.000	0.100	1.100	4.000	0.100000	0.003750	0.000000	2.048308	2.059552	0.167076	0.178620	True	True	9.98559e-08	1898	4.162770	4.165136	0.242893	0.241256
2.000	0.100	1.100	4.000	0.100000	0.007500	0.000000	2.043191	2.065711	0.161735	0.184890	True	True	9.95334e-08	2053	4.162268	4.167007	0.243476	0.240198
2.000	0.100	1.100	4.000	0.100000	0.011250	0.000000	2.038334	2.072292	0.156645	0.191542	True	True	9.95263e-08	1863	4.162223	4.169350	0.243906	0.238975
2.000	0.100	1.100	4.000	0.100000	0.015000	0.000000	2.033769	2.079312	0.151778	0.198620	True	True	9.98188e-08	1899	4.162642	4.172183	0.244177	0.237581
2.000	0.100	1.100	4.000	0.100000	0.018750	0.000000	2.029442	2.086840	0.147113	0.206176	True	True	9.98479e-08	1806	4.163542	4.175527	0.244289	0.236006
2.000	0.100	1.100	4.000	0.100000	0.022500	0.000000	2.025368	2.094906	0.142626	0.214269	True	True	9.99957e-08	1905	4.164940	4.179412	0.244234	0.234241
2.000	0.100	1.100	4.000	0.100000	0.026250	0.000000	2.021497	2.103598	0.138300	0.222967	True	True	9.99123e-08	1870	4.166865	4.183873	0.244009	0.232273
2.000	0.100	1.100	4.000	0.100000	0.030000	0.000000	2.017854	2.112965	0.134113	0.232351	True	True	9.98516e-08	1969	4.169351	4.188955	0.243599	0.230087
2.000	0.100	1.100	4.000	0.100000	0.033750	0.000000	2.014385	2.123128	0.130048	0.242514	True	True	9.99029e-08	1824	4.172441	4.194712	0.242998	0.227664
2.000	0.100	1.100	4.000	0.100000	0.037500	0.000000	2.011131	2.134137	0.126086	0.253573	True	True	9.9444e-08	1987	4.176192	4.201213	0.242184	0.224984
2.000	0.100	1.100	4.000	0.100000	0.041250	0.000000	2.008051	2.146161	0.122208	0.265662	True	True	9.9693e-08	2100	4.180671	4.208534	0.241142	0.222018
2.000	0.100	1.100	4.000	0.100000	0.045000	0.000000	2.005142	2.159337	0.118395	0.278948	True	True	9.95888e-08	1990	4.185963	4.216778	0.239846	0.218736
2.000	0.100	1.100	4.000	0.100000	0.048750	0.000000	2.002404	2.173846	0.114626	0.293638	True	True	9.98355e-08	1904	4.192177	4.226064	0.238264	0.215098
2.000	0.100	1.100	4.000	0.100000	0.052500	0.000000	1.999840	2.189914	0.110878	0.309987	True	True	9.97175e-08	1971	4.199447	4.236546	0.236359	0.211058
2.000	0.100	1.100	4.000	0.100000	0.056250	0.000000	1.997447	2.207828	0.107126	0.328325	True	True	9.79868e-08	2089	4.207947	4.248412	0.234078	0.206557
2.000	0.100	1.100	4.000	0.100000	0.060000	0.000000	1.995223	2.227955	0.103340	0.349076	True	True	9.95625e-08	1955	4.217897	4.261903	0.231358	0.201522
2.000	0.100	1.100	4.000	0.100000	0.063750	0.000000	1.993185	2.250763	0.099481	0.372794	True	True	9.99547e-08	2299	4.229598	4.277337	0.228111	0.195860
2.000	0.100	1.100	4.000	0.100000	0.067500	0.000000	1.991335	2.276899	0.095504	0.400243	True	True	9.95084e-08	2368	4.243445	4.295128	0.224222	0.189451
2.000	0.100	1.100	4.000	0.100000	0.071250	0.000000	1.989693	2.307235	0.091346	0.432486	True	True	9.92661e-08	2310	4.259985	4.315840	0.219530	0.182134
2.000	0.100	1.100	4.000	0.100000	0.075000	0.000000	1.988288	2.343063	0.086922	0.471057	True	True	9.9693e-08	2490	4.280004	4.340259	0.213806	0.173690
2.000	0.100	1.100	4.000	0.100000	-0.075000	0.022500	2.313302	1.988026	0.486227	0.089432	True	True	9.99828e-08	2704	4.322922	4.258665	0.179144	0.219329
2.000	0.100	1.100	4.000	0.100000	-0.071250	0.022500	2.276469	1.989473	0.446804	0.093999	True	True	9.96992e-08	2484	4.297640	4.237933	0.187985	0.225214
2.000	0.100	1.100	4.000	0.100000	-0.067500	0.022500	2.245203	1.991164	0.413828	0.098294	True	True	9.98706e-08	2412	4.276158	4.220774	0.195667	0.230044
2.000	0.100	1.100	4.000	0.100000	-0.063750	0.022500	2.218235	1.993068	0.385734	0.102404	True	True	9.9646e-08	2152	4.257674	4.206390	0.202412	0.234052
2.000	0.100	1.100	4.000	0.100000	-0.060000	0.022500	2.194629	1.995171	0.361443	0.106391	True	True	9.9987e-08	2116	4.241613	4.194218	0.208386	0.237401
2.000	0.100	1.100	4.000	0.100000	-0.056250	0.022500	2.173858	1.997456	0.340175	0.110306	True	True	9.99064e-08	2113	4.227538	4.183841	0.213709	0.240213
2.000	0.100	1.100	4.000	0.100000	-0.052500	0.022500	2.155278	1.999924	0.321373	0.114183	True	True	9.97893e-08	2153	4.215144	4.174966	0.218481	0.242572
2.000	0.100	1.100	4.000	0.100000	-0.048750	0.022500	2.138640	2.002552	0.304596	0.118058	True	True	9.97834e-08	1806	4.204171	4.167358	0.222772	0.244548
2.000	0.100	1.100	4.000	0.100000	-0.045000	0.022500	2.123606	2.005365	0.289513	0.121954	True	True	9.95637e-08	1813	4.194429	4.160841	0.226645	0.246190
2.000	0.100	1.100	4.000	0.100000	-0.041250	0.022500	2.109922	2.008367	0.275864	0.125895	True	True	9.95373e-08	1934	4.185763	4.155276	0.230148	0.247537
2.000	0.100	1.100	4.000	0.100000	-0.037500	0.022500	2.097436	2.011546	0.263438	0.129902	True	True	9.95484e-08	2032	4.178047	4.150552	0.233321	0.248624
2.000	0.100	1.100	4.000	0.100000	-0.033750	0.022500	2.085982	2.014905	0.252065	0.133997	True	True	9.99442e-08	2010	4.171180	4.146580	0.236196	0.249475
2.000	0.100	1.100	4.000	0.100000	-0.030000	0.022500	2.075435	2.018458	0.241606	0.138197	True	True	9.94691e-08	1923	4.165078	4.143292	0.238801	0.250109
2.000	0.100	1.100	4.000	0.100000	-0.026250	0.022500	2.065688	2.022215	0.231946	0.142522	True	True	9.9577e-08	1889	4.159674	4.140629	0.241159	0.250544
2.000	0.100	1.100	4.000	0.100000	-0.022500	0.022500	2.056653	2.026186	0.222986	0.146992	True	True	9.98555e-08	1855	4.154911	4.138546	0.243289	0.250791
2.000	0.100	1.100	4.000	0.100000	-0.018750	0.022500	2.048254	2.030386	0.214647	0.151625	True	True	9.95159e-08	1893	4.150744	4.137008	0.245206	0.250860
2.000	0.100	1.100	4.000	0.100000	-0.015000	0.022500	2.040418	2.034833	0.206857	0.156443	True	True	9.98195e-08	1903	4.147135	4.135987	0.246924	0.250758
2.000	0.100	1.100	4.000	0.100000	-0.011250	0.022500	2.033101	2.039538	0.199557	0.161468	True	True	9.94423e-08	1927	4.144054	4.135460	0.248453	0.250490
2.000	0.100	1.100	4.000	0.100000	-0.007500	0.022500	2.026257	2.044514	0.192693	0.166724	True	True	9.98409e-08	1963	4.141477	4.135415	0.249802	0.250061
2.000	0.100	1.100	4.000	0.100000	-0.003750	0.022500	2.019833	2.049795	0.186222	0.172236	True	True	9.9699e-08	1883	4.139388	4.135842	0.250978	0.249472
2.000	0.100	1.100	4.000	0.100000	0.000000	0.022500	2.013805	2.055396	0.180103	0.178035	True	True	9.96239e-08	1920	4.137773	4.136737	0.251985	0.248722
2.000	0.100	1.100	4.000	0.100000	0.003750	0.022500	2.008119	2.061375	0.174300	0.184150	True	True	9.94574e-08	1940	4.136627	4.138100	0.252829	0.247808
2.000	0.100	1.100	4.000	0.100000	0.007500	0.022500	2.002787	2.067693	0.168781	0.190620	True	True	9.99107e-08	1928	4.135947	4.139940	0.253509	0.246732
2.000	0.100	1.100	4.000	0.100000	0.011250	0.022500	1.997742	2.074455	0.163520	0.197483	True	True	9.96144e-08	1933	4.135737	4.142266	0.254027	0.245485
2.000	0.100	1.100	4.000	0.100000	0.015000	0.022500	1.992987	2.081678	0.158488	0.204786	True	True	9.98108e-08	1949	4.136003	4.145095	0.254381	0.244060
2.000	0.100	1.100	4.000	0.100000	0.018750	0.022500	1.988489	2.089413	0.153663	0.212580	True	True	9.96531e-08	1884	4.136762	4.148451	0.254567	0.242451
2.000	0.100	1.100	4.000	0.100000	0.022500	0.022500	1.984253	2.097708	0.149022	0.220928	True	True	9.94906e-08	1990	4.138031	4.152363	0.254581	0.240646
2.000	0.100	1.100	4.000	0.100000	0.026250	0.022500	1.980240	2.106637	0.144546	0.229899	True	True	9.95941e-08	1897	4.139840	4.156867	0.254416	0.238632
2.000	0.100	1.100	4.000	0.100000	0.030000	0.022500	1.976452	2.116269	0.140213	0.239576	True	True	9.96182e-08	1897	4.142221	4.162009	0.254061	0.236394
2.000	0.100	1.100	4.000	0.100000	0.033750	0.022500	1.972874	2.126697	0.136005	0.250057	True	True	9.97321e-08	1973	4.145220	4.167843	0.253504	0.233914
2.000	0.100	1.100	4.000	0.100000	0.037500	0.022500	1.969499	2.138062	0.131903	0.261458	True	True	9.96024e-08	2185	4.148890	4.174435	0.252731	0.231166
2.000	0.100	1.100	4.000	0.100000	0.041250	0.022500	1.966306	2.150388	0.127888	0.273925	True	True	9.98461e-08	1758	4.153305	4.181875	0.251720	0.228130
2.000	0.100	1.100	4.000	0.100000	0.045000	0.022500	1.963328	2.163952	0.123940	0.287623	True	True	9.97364e-08	2315	4.158545	4.190253	0.250445	0.224766
2.000	0.100	1.100	4.000	0.100000	0.048750	0.022500	1.960524	2.178815	0.120036	0.302773	True	True	9.95535e-08	2206	4.164725	4.199705	0.248875	0.221043
2.000	0.100	1.100	4.000	0.100000	0.052500	0.022500	1.957894	2.195325	0.116155	0.319633	True	True	9.94657e-08	1813	4.171978	4.210376	0.246972	0.216905
2.000	0.100	1.100	4.000	0.100000	0.056250	0.022500	1.955468	2.213718	0.112270	0.338543	True	True	9.96706e-08	1981	4.180479	4.222463	0.244682	0.212296
2.000	0.100	1.100	4.000	0.100000	0.060000	0.022500	1.953230	2.234383	0.108349	0.359942	True	True	9.95835e-08	2379	4.190456	4.236213	0.241939	0.207142
2.000	0.100	1.100	4.000	0.100000	0.063750	0.022500	1.951190	2.257809	0.104354	0.384411	True	True	9.95716e-08	2451	4.202204	4.251944	0.238655	0.201347
2.000	0.100	1.100	4.000	0.100000	0.067500	0.022500	1.949364	2.284651	0.100236	0.412736	True	True	9.98748e-08	2155	4.216136	4.270089	0.234709	0.194788
2.000	0.100	1.100	4.000	0.100000	0.071250	0.022500	1.947777	2.315800	0.095933	0.446010	True	True	9.97126e-08	2937	4.232799	4.291213	0.229940	0.187305
2.000	0.100	1.100	4.000	0.100000	0.075000	0.022500	1.946460	2.352600	0.091355	0.485838	True	True	9.96613e-08	2696	4.252994	4.316127	0.224109	0.178672
2.000	0.100	1.100	4.000	0.100000	-0.075000	0.045000	2.283675	1.987775	0.501499	0.091949	True	True	9.89588e-08	2532	4.305679	4.237261	0.184625	0.224819
2.000	0.100	1.100	4.000	0.100000	-0.071250	0.045000	2.245795	1.989266	0.461240	0.096662	True	True	9.97896e-08	2568	4.279534	4.215807	0.193874	0.230865
2.000	0.100	1.100	4.000	0.100000	-0.067500	0.045000	2.213602	1.991006	0.427543	0.101095	True	True	9.98116e-08	2230	4.257279	4.198024	0.201931	0.235832
2.000	0.100	1.100	4.000	0.100000	-0.063750	0.045000	2.185798	1.992968	0.398812	0.105338	True	True	9.93987e-08	2294	4.238096	4.183094	0.209022	0.239958
2.000	0.100	1.100	4.000	0.100000	-0.060000	0.045000	2.161478	1.995131	0.373954	0.109457	True	True	9.99177e-08	2202	4.221391	4.170433	0.215317	0.243412
2.000	0.100	1.100	4.000	0.100000	-0.056250	0.045000	2.140017	1.997481	0.352179	0.113501	True	True	9.97815e-08	2040	4.206731	4.159624	0.220938	0.246314
2.000	0.100	1.100	4.000	0.100000	-0.052500	0.045000	2.120806	2.000021	0.332915	0.117506	True	True	9.97802e-08	2139	4.193796	4.150363	0.225990	0.248752
2.000	0.100	1.100	4.000	0.100000	-0.048750	0.045000	2.103577	2.002736	0.315716	0.121508	True	True	9.99284e-08	2063	4.182324	4.142409	0.230543	0.250797
2.000	0.100	1.100	4.000	0.100000	-0.045000	0.045000	2.088016	2.005618	0.300243	0.125533	True	True	9.97564e-08	1813	4.172117	4.135580	0.234660	0.252500
2.000	0.100	1.100	4.000	0.100000	-0.041250	0.045000	2.073855	2.008702	0.286234	0.129604	True	True	9.95253e-08	1855	4.163018	4.129733	0.238393	0.253901
2.000	0.100	1.100	4.000	0.100000	-0.037500	0.045000	2.060876	2.011968	0.273475	0.133743	True	True	9.98581e-08	1815	4.154901	4.124756	0.241784	0.255032
2.000	0.100	1.100	4.000	0.100000	-0.033750	0.045000	2.048985	2.015429	0.261790	0.137971	True	True	9.98385e-08	1935	4.147657	4.120556	0.244864	0.255921
2.000	0.100	1.100	4.000	0.100000	-0.030000	0.045000	2.038031	2.019082	0.251038	0.142309	True	True	9.96222e-08	1857	4.141202	4.117062	0.247661	0.256588
2.000	0.100	1.100	4.000	0.100000	-0.026250	0.045000	2.027912	2.022942	0.241101	0.146774	True	True	9.97678e-08	1837	4.135466	4.114215	0.250200	0.257049
2.000	0.100	1.100	4.000	0.100000	-0.022500	0.045000	2.018505	2.027036	0.231884	0.151388	True	True	9.98656e-08	1904	4.130392	4.111967	0.252502	0.257316
2.000	0.100	1.100	4.000	0.100000	-0.018750	0.045000	2.009764	2.031360	0.223299	0.156170	True	True	9.97019e-08	1895	4.125933	4.110282	0.254580	0.257399
2.000	0.100	1.100	4.000	0.100000	-0.015000	0.045000	2.001619	2.035925	0.215275	0.161142	True	True	9.97338e-08	1899	4.122048	4.109131	0.256450	0.257308
2.000	0.100	1.100	4.000	0.100000	-0.011250	0.045000	1.994003	2.040763	0.207754	0.166327	True	True	9.96956e-08	1885	4.118708	4.108492	0.258122	0.257046
2.000	0.100	1.100	4.000	0.100000	-0.007500	0.045000	1.986881	2.045878	0.200679	0.171750	True	True	9.96581e-08	1913	4.115888	4.108350	0.259606	0.256617
2.000	0.100	1.100	4.000	0.100000	-0.003750	0.045000	1.980193	2.051307	0.194006	0.177437	True	True	9.97157e-08	1867	4.113571	4.108695	0.260909	0.256022
2.000	0.100	1.100	4.000	0.100000	0.000000	0.045000	1.973913	2.057100	0.187694	0.183417	True	True	9.97722e-08	2116	4.111741	4.109521	0.262036	0.255260
2.000	0.100	1.100	4.000	0.100000	0.003750	0.045000	1.968007	2.063189	0.181706	0.189726	True	True	9.97044e-08	1903	4.110394	4.110834	0.262990	0.254336
2.000	0.100	1.100	4.000	0.100000	0.007500	0.045000	1.962442	2.069706	0.176009	0.196397	True	True	9.99282e-08	1902	4.109526	4.112635	0.263774	0.253240
2.000	0.100	1.100	4.000	0.100000	0.011250	0.045000	1.957202	2.076653	0.170576	0.203473	True	True	9.99243e-08	2116	4.109139	4.114937	0.264388	0.251968
2.000	0.100	1.100	4.000	0.100000	0.015000	0.045000	1.952246	2.084075	0.165379	0.211002	True	True	9.9915e-08	1907	4.109243	4.117758	0.264832	0.250514
2.000	0.100	1.100	4.000	0.100000	0.018750	0.045000	1.947579	2.092019	0.160393	0.219037	True	True	9.98864e-08	1931	4.109850	4.121120	0.265100	0.248870
2.000	0.100	1.100	4.000	0.100000	0.022500	0.045000	1.943167	2.100544	0.155597	0.227642	True	True	9.96727e-08	1966	4.110980	4.125053	0.265189	0.247025
2.000	0.100	1.100	4.000	0.100000	0.026250	0.045000	1.939002	2.109715	0.150970	0.236888	True	True	9.96029e-08	1850	4.112660	4.129594	0.265092	0.244966
2.000	0.100	1.100	4.000	0.100000	0.030000	0.045000	1.935076	2.119608	0.146490	0.246862	True	True	9.9932e-08	1988	4.114926	4.134789	0.264797	0.242677
2.000	0.100	1.100	4.000	0.100000	0.033750	0.045000	1.931371	2.130316	0.142138	0.257664	True	True	9.95814e-08	2046	4.117821	4.140694	0.264293	0.240139
2.000	0.100	1.100	4.000	0.100000	0.037500	0.045000	1.927877	2.141948	0.137895	0.269415	True	True	9.96169e-08	1881	4.121401	4.147379	0.263564	0.237329
2.000	0.100	1.100	4.000	0.100000	0.041250	0.045000	1.924595	2.154632	0.133741	0.282260	True	True	9.99253e-08	2025	4.125737	4.154926	0.262589	0.234220
2.000	0.100	1.100	4.000	0.100000	0.045000	0.045000	1.921516	2.168526	0.129656	0.296377	True	True	9.98864e-08	2065	4.130915	4.163439	0.261342	0.230779
2.000	0.100	1.100	4.000	0.100000	0.048750	0.045000	1.918638	2.183823	0.125618	0.311985	True	True	9.98969e-08	2147	4.137045	4.173044	0.259791	0.226966
2.000	0.100	1.100	4.000	0.100000	0.052500	0.045000	1.915960	2.200762	0.121602	0.329359	True	True	9.96701e-08	2243	4.144266	4.183898	0.257895	0.222732
2.000	0.100	1.100	4.000	0.100000	0.056250	0.045000	1.913484	2.219684	0.117582	0.348844	True	True	9.95188e-08	2165	4.152753	4.196196	0.255601	0.218014
2.000	0.100	1.100	4.000	0.100000	0.060000	0.045000	1.911222	2.240852	0.113525	0.370902	True	True	9.998e-08	2371	4.162740	4.210200	0.252840	0.212743
2.000	0.100	1.100	4.000	0.100000	0.063750	0.045000	1.909181	2.264890	0.109392	0.396124	True	True	9.98628e-08	2542	4.174526	4.226227	0.249522	0.206816
2.000	0.100	1.100	4.000	0.100000	0.067500	0.045000	1.907378	2.292477	0.105134	0.425324	True	True	9.90878e-08	2409	4.188514	4.244706	0.245527	0.200110
2.000	0.100	1.100	4.000	0.100000	0.071250	0.045000	1.905843	2.324404	0.100683	0.459650	True	True	9.98359e-08	2565	4.205284	4.266242	0.240682	0.192462
2.000	0.100	1.100	4.000	0.100000	0.075000	0.045000	1.904615	2.362126	0.095949	0.500747	True	True	9.94826e-08	2817	4.225633	4.291645	0.234749	0.183643
2.000	0.100	1.100	4.000	0.100000	-0.075000	0.067500	2.254272	1.987535	0.516862	0.094475	True	True	9.982e-08	2880	4.288527	4.215790	0.190130	0.230279
2.000	0.100	1.100	4.000	0.100000	-0.071250	0.067500	2.215388	1.989069	0.475779	0.099335	True	True	9.9398e-08	2446	4.261512	4.193603	0.199795	0.236484
2.000	0.100	1.100	4.000	0.100000	-0.067500	0.067500	2.182261	1.990860	0.441370	0.103908	True	True	9.96658e-08	2363	4.238481	4.175189	0.208236	0.241586
2.000	0.100	1.100	4.000	0.100000	-0.063750	0.067500	2.153598	1.992866	0.412024	0.108286	True	True	9.97396e-08	1817	4.218597	4.159703	0.215684	0.245831
2.000	0.100	1.100	4.000	0.100000	-0.060000	0.067500	2.128504	1.995104	0.386607	0.112538	True	True	9.94817e-08	2073	4.201245	4.146546	0.222312	0.249387
2.000	0.100	1.100	4.000	0.100000	-0.056250	0.067500	2.106348	1.997522	0.364330	0.116712	True	True	9.98626e-08	2074	4.185992	4.135297	0.228243	0.252380
2.000	0.100	1.100	4.000	0.100000	-0.052500	0.067500	2.086536	2.000129	0.344609	0.120848	True	True	9.95755e-08	1973	4.172508	4.125639	0.233582	0.254898
2.000	0.100	1.100	4.000	0.100000	-0.048750	0.067500	2.068691	2.002916	0.326995	0.124979	True	True	9.97871e-08	1849	4.160531	4.117331	0.238409	0.257012
2.000	0.100	1.100	4.000	0.100000	-0.045000	0.067500	2.052588	2.005896	0.311138	0.129134	True	True	9.95328e-08	1875	4.149852	4.110181	0.242782	0.258775
2.000	0.100	1.100	4.000	0.100000	-0.041250	0.067500	2.037880	2.009070	0.296775	0.133335	True	True	9.97111e-08	1996	4.140315	4.104046	0.246758	0.260227
2.000	0.100	1.100	4.000	0.100000	-0.037500	0.067500	2.024455	2.012425	0.283683	0.137608	True	True	9.96258e-08	1881	4.131784	4.098807	0.250374	0.261405
2.000	0.100	1.100	4.000	0.100000	-0.033750	0.067500	2.012128	2.015973	0.271688	0.141972	True	True	9.97351e-08	1833	4.124154	4.094371	0.253668	0.262333
2.000	0.100	1.100	4.000	0.100000	-0.030000	0.067500	2.000753	2.019740	0.260647	0.146448	True	True	9.97094e-08	1916	4.117337	4.090664	0.256668	0.263032
2.000	0.100	1.100	4.000	0.100000	-0.026250	0.067500	1.990263	2.023708	0.250436	0.151056	True	True	9.98648e-08	2043	4.111258	4.087623	0.259397	0.263520
2.000	0.100	1.100	4.000	0.100000	-0.022500	0.067500	1.980474	2.027911	0.240961	0.155815	True	True	9.99408e-08	1887	4.105865	4.085204	0.261880	0.263807
2.000	0.100	1.100	4.000	0.100000	-0.018750	0.067500	1.971393	2.032349	0.232131	0.160748	True	True	9.99867e-08	1875	4.101103	4.083365	0.264130	0.263907
2.000	0.100	1.100	4.000	0.100000	-0.015000	0.067500	1.962924	2.037043	0.223876	0.165877	True	True	9.99449e-08	1909	4.096933	4.082077	0.266161	0.263826
2.000	0.100	1.100	4.000	0.100000	-0.011250	0.067500	1.955020	2.042009	0.216133	0.171225	True	True	9.98929e-08	1941	4.093324	4.081318	0.267985	0.263569
2.000	0.100	1.100	4.000	0.100000	-0.007500	0.067500	1.947586	2.047279	0.208849	0.176815	True	True	9.97215e-08	1820	4.090252	4.081072	0.269614	0.263140
2.000	0.100	1.100	4.000	0.100000	-0.003750	0.067500	1.940636	2.052849	0.201974	0.182679	True	True	9.99072e-08	1917	4.087695	4.081329	0.271052	0.262542
2.000	0.100	1.100	4.000	0.100000	0.000000	0.067500	1.934105	2.058767	0.195469	0.188844	True	True	9.96803e-08	1950	4.085642	4.082083	0.272306	0.261773
2.000	0.100	1.100	4.000	0.100000	0.003750	0.067500	1.927953	2.065057	0.189296	0.195346	True	True	9.94974e-08	1889	4.084083	4.083335	0.273380	0.260832
2.000	0.100	1.100	4.000	0.100000	0.007500	0.067500	1.922173	2.071750	0.183421	0.202221	True	True	9.98361e-08	2072	4.083016	4.085092	0.274276	0.259717
2.000	0.100	1.100	4.000	0.100000	0.011250	0.067500	1.916708	2.078885	0.177816	0.209513	True	True	9.99976e-08	1921	4.082443	4.087365	0.274996	0.258421
2.000	0.100	1.100	4.000	0.100000	0.015000	0.067500	1.911558	2.086508	0.172453	0.217270	True	True	9.99121e-08	1845	4.082372	4.090171	0.275536	0.256939
2.000	0.100	1.100	4.000	0.100000	0.018750	0.067500	1.906708	2.094663	0.167306	0.225549	True	True	9.98666e-08	1984	4.082817	4.093533	0.275894	0.255261
2.000	0.100	1.100	4.000	0.100000	0.022500	0.067500	1.902119	2.103417	0.162355	0.234413	True	True	9.95638e-08	1821	4.083796	4.097481	0.276066	0.253376
2.000	0.100	1.100	4.000	0.100000	0.026250	0.067500	1.897803	2.112829	0.157575	0.243937	True	True	9.96508e-08	2045	4.085337	4.102053	0.276043	0.251272
2.000	0.100	1.100	4.000	0.100000	0.030000	0.067500	1.893728	2.122984	0.152947	0.254210	True	True	9.99684e-08	2073	4.087476	4.107296	0.275816	0.248932
2.000	0.100	1.100	4.000	0.100000	0.033750	0.067500	1.889873	2.133992	0.148452	0.265334	True	True	9.98604e-08	1650	4.090256	4.113265	0.275373	0.246336
2.000	0.100	1.100	4.000	0.100000	0.037500	0.067500	1.886276	2.145910	0.144066	0.277437	True	True	9.9975e-08	1971	4.093733	4.120034	0.274693	0.243464
2.000	0.100	1.100	4.000	0.100000	0.041250	0.067500	1.882884	2.158925	0.139773	0.290666	True	True	9.98631e-08	1868	4.097979	4.127686	0.273761	0.240284
2.000	0.100	1.100	4.000	0.100000	0.045000	0.067500	1.879714	2.173179	0.135550	0.305204	True	True	9.98457e-08	2163	4.103081	4.136324	0.272548	0.236765
2.000	0.100	1.100	4.000	0.100000	0.048750	0.067500	1.876757	2.188871	0.131375	0.321277	True	True	9.99852e-08	2244	4.109149	4.146079	0.271020	0.232865
2.000	0.100	1.100	4.000	0.100000	0.052500	0.067500	1.874017	2.206246	0.127224	0.339169	True	True	9.98315e-08	2068	4.116324	4.157111	0.269137	0.228535
2.000	0.100	1.100	4.000	0.100000	0.056250	0.067500	1.871491	2.225619	0.123067	0.359244	True	True	9.99223e-08	1771	4.124787	4.169623	0.266843	0.223712
2.000	0.100	1.100	4.000	0.100000	0.060000	0.067500	1.869208	2.247404	0.118873	0.381954	True	True	9.99636e-08	2157	4.134761	4.183861	0.264071	0.218321
2.000	0.100	1.100	4.000	0.100000	0.063750	0.067500	1.867163	2.272013	0.114600	0.407939	True	True	9.96075e-08	2457	4.146564	4.200176	0.260724	0.212265
2.000	0.100	1.100	4.000	0.100000	0.067500	0.067500	1.865381	2.300257	0.110198	0.438028	True	True	9.98355e-08	2534	4.160603	4.218997	0.256681	0.205414
2.000	0.100	1.100	4.000	0.100000	0.071250	0.067500	1.863895	2.333045	0.105599	0.473404	True	True	9.98173e-08	2745	4.177447	4.240923	0.251769	0.197603
2.000	0.100	1.100	4.000	0.100000	0.075000	0.067500	1.862752	2.371735	0.100709	0.515781	True	True	9.96907e-08	3075	4.197927	4.266803	0.245737	0.188597
2.000	0.100	1.100	4.000	0.100000	-0.075000	0.090000	2.225096	1.987303	0.532314	0.097011	True	True	9.96175e-08	2580	4.271468	4.194252	0.195657	0.235708
2.000	0.100	1.100	4.000	0.100000	-0.071250	0.090000	2.185082	1.988886	0.490430	0.102017	True	True	9.975e-08	2238	4.243594	4.171332	0.205752	0.242067
2.000	0.100	1.100	4.000	0.100000	-0.067500	0.090000	2.151031	1.990726	0.455327	0.106732	True	True	9.96561e-08	1962	4.219783	4.152274	0.214586	0.247305
2.000	0.100	1.100	4.000	0.100000	-0.063750	0.090000	2.121574	1.992791	0.425362	0.111248	True	True	9.97189e-08	1784	4.199183	4.136219	0.222399	0.251668
2.000	0.100	1.100	4.000	0.100000	-0.060000	0.090000	2.095747	1.995087	0.399395	0.115634	True	True	9.96649e-08	1898	4.181179	4.122557	0.229368	0.255328
2.000	0.100	1.100	4.000	0.100000	-0.056250	0.090000	2.072823	1.997583	0.376631	0.119939	True	True	9.99429e-08	2055	4.165334	4.110862	0.235622	0.258409
2.000	0.100	1.100	4.000	0.100000	-0.052500	0.090000	2.052371	2.000263	0.356460	0.124206	True	True	9.94764e-08	2005	4.151296	4.100801	0.241262	0.261006
2.000	0.100	1.100	4.000	0.100000	-0.048750	0.090000	2.033962	2.003134	0.338433	0.128469	True	True	9.98787e-08	1951	4.138802	4.092128	0.246370	0.263189
2.000	0.100	1.100	4.000	0.100000	-0.045000	0.090000	2.017285	2.006195	0.322199	0.132755	True	True	9.99343e-08	1925	4.127645	4.084650	0.251010	0.265012
2.000	0.100	1.100	4.000	0.100000	-0.041250	0.090000	2.002094	2.009449	0.307482	0.137091	True	True	9.95589e-08	1909	4.117657	4.078216	0.255236	0.266518
2.000	0.100	1.100	4.000	0.100000	-0.037500	0.090000	1.988205	2.012888	0.294062	0.141499	True	True	9.93241e-08	1837	4.108705	4.072707	0.259089	0.267742
2.000	0.100	1.100	4.000	0.100000	-0.033750	0.090000	1.975441	2.016552	0.281760	0.146000	True	True	9.96999e-08	2294	4.100678	4.068026	0.262607	0.268708
2.000	0.100	1.100	4.000	0.100000	-0.030000	0.090000	1.963629	2.020404	0.270431	0.150616	True	True	9.99879e-08	1841	4.093491	4.064098	0.265821	0.269441
2.000	0.100	1.100	4.000	0.100000	-0.026250	0.090000	1.952705	2.024495	0.259952	0.155367	True	True	9.96799e-08	1879	4.087065	4.060858	0.268754	0.269954
2.000	0.100	1.100	4.000	0.100000	-0.022500	0.090000	1.942577	2.028806	0.250219	0.160275	True	True	9.97544e-08	1889	4.081339	4.058258	0.271426	0.270264
2.000	0.100	1.100	4.000	0.100000	-0.018750	0.090000	1.933146	2.033367	0.241146	0.165361	True	True	9.96393e-08	1854	4.076265	4.056258	0.273856	0.270379
2.000	0.100	1.100	4.000	0.100000	-0.015000	0.090000	1.924349	2.038189	0.232661	0.170648	True	True	9.94842e-08	1871	4.071801	4.054827	0.276058	0.270309
2.000	0.100	1.100	4.000	0.100000	-0.011250	0.090000	1.916117	2.043293	0.224698	0.176159	True	True	9.96137e-08	1805	4.067915	4.053941	0.278045	0.270058
2.000	0.100	1.100	4.000	0.100000	-0.007500	0.090000	1.908408	2.048696	0.217204	0.181921	True	True	9.97009e-08	1847	4.064579	4.053584	0.279826	0.269630
2.000	0.100	1.100	4.000	0.100000	-0.003750	0.090000	1.901174	2.054424	0.210129	0.187963	True	True	9.99671e-08	1919	4.061774	4.053745	0.281409	0.269027
2.000	0.100	1.100	4.000	0.100000	0.000000	0.090000	1.894379	2.060501	0.203431	0.194315	True	True	9.94728e-08	1941	4.059486	4.054419	0.282800	0.268250
2.000	0.100	1.100	4.000	0.100000	0.003750	0.090000	1.887979	2.066959	0.197073	0.201012	True	True	9.97638e-08	1844	4.057705	4.055606	0.284004	0.267295
2.000	0.100	1.100	4.000	0.100000	0.007500	0.090000	1.881961	2.073829	0.191020	0.208094	True	True	9.97698e-08	1971	4.056429	4.057312	0.285020	0.266161
2.000	0.100	1.100	4.000	0.100000	0.011250	0.090000	1.876287	2.081153	0.185242	0.215604	True	True	9.98482e-08	1970	4.055660	4.059549	0.285852	0.264842
2.000	0.100	1.100	4.000	0.100000	0.015000	0.090000	1.870937	2.088974	0.179713	0.223593	True	True	9.96327e-08	1990	4.055404	4.062334	0.286498	0.263332
2.000	0.100	1.100	4.000	0.100000	0.018750	0.090000	1.865888	2.097346	0.174406	0.232117	True	True	9.95862e-08	1851	4.055675	4.065690	0.286955	0.261620
2.000	0.100	1.100	4.000	0.100000	0.022500	0.090000	1.861131	2.106325	0.169297	0.241243	True	True	9.98293e-08	2016	4.056493	4.069647	0.287216	0.259697
2.000	0.100	1.100	4.000	0.100000	0.026250	0.090000	1.856640	2.115984	0.164366	0.251048	True	True	9.98967e-08	1796	4.057884	4.074244	0.287276	0.257548
2.000	0.100	1.100	4.000	0.100000	0.030000	0.090000	1.852417	2.126401	0.159589	0.261623	True	True	9.95821e-08	2143	4.059883	4.079529	0.287123	0.255158
2.000	0.100	1.100	4.000	0.100000	0.033750	0.090000	1.848438	2.137673	0.154947	0.273074	True	True	9.97216e-08	2074	4.062536	4.085558	0.286745	0.252506
2.000	0.100	1.100	4.000	0.100000	0.037500	0.090000	1.844703	2.149914	0.150420	0.285531	True	True	9.9723e-08	2612	4.065899	4.092404	0.286125	0.249570
2.000	0.100	1.100	4.000	0.100000	0.041250	0.090000	1.841191	2.163264	0.145987	0.299146	True	True	9.98126e-08	1662	4.070042	4.100154	0.285243	0.246320
2.000	0.100	1.100	4.000	0.100000	0.045000	0.090000	1.837929	2.177875	0.141625	0.314108	True	True	9.9689e-08	2113	4.075054	4.108912	0.284069	0.242723
2.000	0.100	1.100	4.000	0.100000	0.048750	0.090000	1.834888	2.193963	0.137313	0.330651	True	True	9.96991e-08	1976	4.081047	4.118810	0.282571	0.238737
2.000	0.100	1.100	4.000	0.100000	0.052500	0.090000	1.832082	2.211773	0.133024	0.349066	True	True	9.95449e-08	2219	4.088161	4.130013	0.280707	0.234312
2.000	0.100	1.100	4.000	0.100000	0.056250	0.090000	1.829513	2.231664	0.128731	0.369720	True	True	9.95468e-08	2572	4.096577	4.142720	0.278421	0.229384
2.000	0.100	1.100	4.000	0.100000	0.060000	0.090000	1.827195	2.253914	0.124397	0.393108	True	True	9.95965e-08	2292	4.106532	4.157204	0.275640	0.223879
2.000	0.100	1.100	4.000	0.100000	0.063750	0.090000	1.825140	2.279179	0.119984	0.419857	True	True	9.97961e-08	2310	4.118333	4.173794	0.272271	0.217692
2.000	0.100	1.100	4.000	0.100000	0.067500	0.090000	1.823376	2.308124	0.115438	0.450840	True	True	9.99695e-08	2554	4.132397	4.192942	0.268186	0.210697
2.000	0.100	1.100	4.000	0.100000	0.071250	0.090000	1.821937	2.341728	0.110688	0.487277	True	True	9.96295e-08	2543	4.149305	4.215260	0.263208	0.202722
2.000	0.100	1.100	4.000	0.100000	0.075000	0.090000	1.820877	2.381386	0.105639	0.530945	True	True	9.98717e-08	2872	4.169886	4.241603	0.257085	0.193535
2.000	0.100	1.100	4.000	0.100000	-0.075000	0.112500	2.196015	1.987087	0.547857	0.099554	True	True	9.82067e-08	2485	4.254517	4.172658	0.201211	0.241100
2.000	0.100	1.100	4.000	0.100000	-0.071250	0.112500	2.155045	1.988714	0.505178	0.104711	True	True	9.97906e-08	2280	4.225767	4.148984	0.211738	0.247617
2.000	0.100	1.100	4.000	0.100000	-0.067500	0.112500	2.120022	1.990612	0.469392	0.109569	True	True	9.93844e-08	2155	4.201174	4.129274	0.220979	0.252988
2.000	0.100	1.100	4.000	0.100000	-0.063750	0.112500	2.089707	1.992748	0.438823	0.114223	True	True	9.9791e-08	2190	4.179860	4.112642	0.229170	0.257467
2.000	0.100	1.100	4.000	0.100000	-0.060000	0.112500	2.063105	1.995102	0.412324	0.118744	True	True	9.96507e-08	2130	4.161207	4.098473	0.236489	0.261228
2.000	0.100	1.100	4.000	0.100000	-0.056250	0.112500	2.039551	1.997655	0.389069	0.123184	True	True	9.99893e-08	1987	4.144753	4.086317	0.243071	0.264400
2.000	0.100	1.100	4.000	0.100000	-0.052500	0.112500	2.018422	2.000413	0.368460	0.127584	True	True	9.97519e-08	1936	4.130158	4.075846	0.249023	0.267075
2.000	0.100	1.100	4.000	0.100000	-0.048750	0.112500	1.999434	2.003354	0.350026	0.131980	True	True	9.98003e-08	1823	4.117141	4.066799	0.254423	0.269328
2.000	0.100	1.100	4.000	0.100000	-0.045000	0.112500	1.982181	2.006511	0.333419	0.136399	True	True	9.97811e-08	1978	4.105499	4.058985	0.259342	0.271210
2.000	0.100	1.100	4.000	0.100000	-0.041250	0.112500	1.966476	2.009847	0.318355	0.140870	True	True	9.95347e-08	1869	4.095055	4.052245	0.263829	0.272770
2.000	0.100	1.100	4.000	0.100000	-0.037500	0.112500	1.952085	2.013395	0.304613	0.145414	True	True	9.95514e-08	1916	4.085676	4.046458	0.267932	0.274038
2.000	0.100	1.100	4.000	0.100000	-0.033750	0.112500	1.938857	2.017140	0.292008	0.150055	True	True	9.98828e-08	1877	4.077246	4.041525	0.271686	0.275045
2.000	0.100	1.100	4.000	0.100000	-0.030000	0.112500	1.926639	2.021108	0.280394	0.154813	True	True	9.96693e-08	1810	4.069677	4.037367	0.275122	0.275809
2.000	0.100	1.100	4.000	0.100000	-0.026250	0.112500	1.915327	2.025300	0.269645	0.159711	True	True	9.93065e-08	1853	4.062892	4.033920	0.278266	0.276350
2.000	0.100	1.100	4.000	0.100000	-0.022500	0.112500	1.904811	2.029733	0.259658	0.164768	True	True	9.9844e-08	1905	4.056828	4.031132	0.281140	0.276681
2.000	0.100	1.100	4.000	0.100000	-0.018750	0.112500	1.895020	2.034418	0.250345	0.170009	True	True	9.98919e-08	1899	4.051433	4.028963	0.283761	0.276813
2.000	0.100	1.100	4.000	0.100000	-0.015000	0.112500	1.885883	2.039370	0.241630	0.175455	True	True	9.98228e-08	1853	4.046666	4.027381	0.286145	0.276754
2.000	0.100	1.100	4.000	0.100000	-0.011250	0.112500	1.877340	2.044608	0.233449	0.181133	True	True	9.9664e-08	1860	4.042491	4.026361	0.288303	0.276509
2.000	0.100	1.100	4.000	0.100000	-0.007500	0.112500	1.869335	2.050155	0.225745	0.187068	True	True	9.98358e-08	2069	4.038882	4.025886	0.290247	0.276082
2.000	0.100	1.100	4.000	0.100000	-0.003750	0.112500	1.861809	2.056033	0.218470	0.193290	True	True	9.97592e-08	1847	4.035819	4.025945	0.291985	0.275476
2.000	0.100	1.100	4.000	0.100000	0.000000	0.112500	1.854744	2.062270	0.211581	0.199831	True	True	9.98406e-08	1879	4.033286	4.026532	0.293522	0.274690
2.000	0.100	1.100	4.000	0.100000	0.003750	0.112500	1.848098	2.068895	0.205037	0.206726	True	True	9.99426e-08	1879	4.031273	4.027647	0.294863	0.273722
2.000	0.100	1.100	4.000	0.100000	0.007500	0.112500	1.841839	2.075945	0.198807	0.214017	True	True	9.9916e-08	1892	4.029778	4.029296	0.296010	0.272570
2.000	0.100	1.100	4.000	0.100000	0.011250	0.112500	1.835942	2.083459	0.192858	0.221747	True	True	9.96609e-08	1886	4.028801	4.031491	0.296964	0.271228
2.000	0.100	1.100	4.000	0.100000	0.015000	0.112500	1.830381	2.091482	0.187162	0.229969	True	True	9.99664e-08	1959	4.028350	4.034248	0.297723	0.269689
2.000	0.100	1.100	4.000	0.100000	0.018750	0.112500	1.825139	2.100068	0.181693	0.238741	True	True	9.94896e-08	2046	4.028437	4.037592	0.298286	0.267944
2.000	0.100	1.100	4.000	0.100000	0.022500	0.112500	1.820196	2.109277	0.176428	0.248132	True	True	9.9625e-08	2025	4.029082	4.041552	0.298646	0.265983
2.000	0.100	1.100	4.000	0.100000	0.026250	0.112500	1.815537	2.119180	0.171344	0.258221	True	True	9.97132e-08	2003	4.030312	4.046168	0.298796	0.263790
2.000	0.100	1.100	4.000	0.100000	0.030000	0.112500	1.811152	2.129860	0.166418	0.269101	True	True	9.98355e-08	2024	4.032161	4.051488	0.298726	0.261350
2.000	0.100	1.100	4.000	0.100000	0.033750	0.112500	1.807030	2.141416	0.161631	0.280882	True	True	9.98349e-08	2102	4.034675	4.057571	0.298422	0.258642
2.000	0.100	1.100	4.000	0.100000	0.037500	0.112500	1.803160	2.153963	0.156960	0.293696	True	True	9.99061e-08	1831	4.037910	4.064489	0.297868	0.255643
2.000	0.100	1.100	4.000	0.100000	0.041250	0.112500	1.799542	2.167640	0.152386	0.307701	True	True	9.94175e-08	2194	4.041938	4.072329	0.297041	0.252324
2.000	0.100	1.100	4.000	0.100000	0.045000	0.112500	1.796169	2.182617	0.147885	0.323092	True	True	9.95038e-08	2564	4.046847	4.081201	0.295914	0.248650
2.000	0.100	1.100	4.000	0.100000	0.048750	0.112500	1.793041	2.199101	0.143434	0.340108	True	True	9.97116e-08	1953	4.052751	4.091237	0.294453	0.244579
2.000	0.100	1.100	4.000	0.100000	0.052500	0.112500	1.790163	2.217347	0.139007	0.359050	True	True	9.96734e-08	2300	4.059790	4.102603	0.292614	0.240060
2.000	0.100	1.100	4.000	0.100000	0.056250	0.112500	1.787537	2.237691	0.134574	0.380308	True	True	9.97271e-08	1729	4.068152	4.115513	0.290340	0.235027
2.000	0.100	1.100	4.000	0.100000	0.060000	0.112500	1.785187	2.260514	0.130103	0.404358	True	True	9.98434e-08	2404	4.078062	4.130218	0.287559	0.229407
2.000	0.100	1.100	4.000	0.100000	0.063750	0.112500	1.783120	2.286391	0.125548	0.431880	True	True	9.96083e-08	2527	4.089843	4.147078	0.284173	0.223093
2.000	0.100	1.100	4.000	0.100000	0.067500	0.112500	1.781369	2.316038	0.120855	0.463765	True	True	9.98544e-08	2617	4.103913	4.166545	0.280052	0.215955
2.000	0.100	1.100	4.000	0.100000	0.071250	0.112500	1.779972	2.350456	0.115954	0.501272	True	True	9.96767e-08	2867	4.120859	4.189242	0.275015	0.207821
2.000	0.100	1.100	4.000	0.100000	0.075000	0.112500	1.778992	2.391079	0.110745	0.546240	True	True	9.9774e-08	2839	4.141521	4.216044	0.268802	0.198452
2.000	0.100	1.100	4.000	0.100000	-0.075000	0.135000	2.167167	1.986881	0.563484	0.102108	True	True	9.99615e-08	2453	4.237665	4.150998	0.206785	0.246461
2.000	0.100	1.100	4.000	0.100000	-0.071250	0.135000	2.125161	1.988555	0.520031	0.107415	True	True	9.96187e-08	2079	4.208048	4.126570	0.217756	0.253130
2.000	0.100	1.100	4.000	0.100000	-0.067500	0.135000	2.089209	1.990512	0.483571	0.112418	True	True	9.9712e-08	2314	4.182668	4.106197	0.227411	0.258634
2.000	0.100	1.100	4.000	0.100000	-0.063750	0.135000	2.058094	1.992700	0.452408	0.117213	True	True	9.9559e-08	1978	4.160636	4.088981	0.235986	0.263229
2.000	0.100	1.100	4.000	0.100000	-0.060000	0.135000	2.030692	1.995124	0.425384	0.121870	True	True	9.95667e-08	1964	4.141328	4.074292	0.243669	0.267090
2.000	0.100	1.100	4.000	0.100000	-0.056250	0.135000	2.006402	1.997754	0.401655	0.126445	True	True	9.96681e-08	2001	4.124268	4.061671	0.250593	0.270350
2.000	0.100	1.100	4.000	0.100000	-0.052500	0.135000	1.984658	2.000586	0.380608	0.130980	True	True	9.99669e-08	2015	4.109105	4.050777	0.256866	0.273103
2.000	0.100	1.100	4.000	0.100000	-0.048750	0.135000	1.965052	2.003612	0.361776	0.135511	True	True	9.99798e-08	1889	4.095563	4.041350	0.262571	0.275424
2.000	0.100	1.100	4.000	0.100000	-0.045000	0.135000	1.947262	2.006841	0.344799	0.140066	True	True	9.9919e-08	1848	4.083425	4.033189	0.267776	0.277369
2.000	0.100	1.100	4.000	0.100000	-0.041250	0.135000	1.931025	2.010283	0.329394	0.144673	True	True	9.96832e-08	2004	4.072519	4.026135	0.272537	0.278979
2.000	0.100	1.100	4.000	0.100000	-0.037500	0.135000	1.916149	2.013917	0.315331	0.149356	True	True	9.95372e-08	1849	4.062703	4.020062	0.276899	0.280294
2.000	0.100	1.100	4.000	0.100000	-0.033750	0.135000	1.902456	2.017766	0.302428	0.154137	True	True	9.98914e-08	1866	4.053864	4.014868	0.280899	0.281339
2.000	0.100	1.100	4.000	0.100000	-0.030000	0.135000	1.889817	2.021836	0.290531	0.159040	True	True	9.95613e-08	1808	4.045906	4.010473	0.284569	0.282137
2.000	0.100	1.100	4.000	0.100000	-0.026250	0.135000	1.878090	2.026141	0.279516	0.164085	True	True	9.95483e-08	1860	4.038754	4.006810	0.287936	0.282705
2.000	0.100	1.100	4.000	0.100000	-0.022500	0.135000	1.867203	2.030692	0.269277	0.169295	True	True	9.94687e-08	2009	4.032341	4.003827	0.291021	0.283058
2.000	0.100	1.100	4.000	0.100000	-0.018750	0.135000	1.857039	2.035498	0.259726	0.174692	True	True	9.97353e-08	1893	4.026617	4.001483	0.293845	0.283206
2.000	0.100	1.100	4.000	0.100000	-0.015000	0.135000	1.847559	2.040580	0.250784	0.180301	True	True	9.97612e-08	1886	4.021537	3.999742	0.296420	0.283158
2.000	0.100	1.100	4.000	0.100000	-0.011250	0.135000	1.838687	2.045957	0.242385	0.186146	True	True	9.9664e-08	1940	4.017065	3.998581	0.298762	0.282919
2.000	0.100	1.100	4.000	0.100000	-0.007500	0.135000	1.830371	2.051647	0.234474	0.192256	True	True	9.99951e-08	1943	4.013174	3.997981	0.300879	0.282494
2.000	0.100	1.100	4.000	0.100000	-0.003750	0.135000	1.822562	2.057678	0.227000	0.198661	True	True	9.98214e-08	1932	4.009843	3.997931	0.302781	0.281885
2.000	0.100	1.100	4.000	0.100000	0.000000	0.135000	1.815223	2.064075	0.219919	0.205393	True	True	9.94996e-08	1902	4.007055	3.998424	0.304474	0.281090
2.000	0.100	1.100	4.000	0.100000	0.003750	0.135000	1.808314	2.070872	0.213193	0.212489	True	True	9.96902e-08	1822	4.004802	3.999461	0.305962	0.280110
2.000	0.100	1.100	4.000	0.100000	0.007500	0.135000	1.801814	2.078101	0.206784	0.219990	True	True	9.9796e-08	1872	4.003076	4.001046	0.307248	0.278940
2.000	0.100	1.100	4.000	0.100000	0.011250	0.135000	1.795685	2.085805	0.200664	0.227944	True	True	9.95352e-08	2023	4.001882	4.003192	0.308333	0.277575
2.000	0.100	1.100	4.000	0.100000	0.015000	0.135000	1.789908	2.094031	0.194802	0.236402	True	True	9.98532e-08	2034	4.001224	4.005915	0.309216	0.276009
2.000	0.100	1.100	4.000	0.100000	0.018750	0.135000	1.784461	2.102833	0.189172	0.245425	True	True	9.95112e-08	1999	4.001117	4.009240	0.309894	0.274231
2.000	0.100	1.100	4.000	0.100000	0.022500	0.135000	1.779329	2.112272	0.183750	0.255083	True	True	9.97395e-08	2035	4.001578	4.013197	0.310361	0.272231
2.000	0.100	1.100	4.000	0.100000	0.026250	0.135000	1.774494	2.122421	0.178513	0.265459	True	True	9.96353e-08	2025	4.002635	4.017826	0.310610	0.269995
2.000	0.100	1.100	4.000	0.100000	0.030000	0.135000	1.769945	2.133366	0.173438	0.276647	True	True	9.96527e-08	2043	4.004322	4.023175	0.310630	0.267505
2.000	0.100	1.100	4.000	0.100000	0.033750	0.135000	1.765672	2.145205	0.168504	0.288760	True	True	9.97331e-08	2111	4.006686	4.029304	0.310409	0.264742
2.000	0.100	1.100	4.000	0.100000	0.037500	0.135000	1.761666	2.158059	0.163690	0.301935	True	True	9.98292e-08	1975	4.009781	4.036287	0.309927	0.261681
2.000	0.100	1.100	4.000	0.100000	0.041250	0.135000	1.757924	2.172069	0.158974	0.316334	True	True	9.97152e-08	2221	4.013681	4.044213	0.309165	0.258293
2.000	0.100	1.100	4.000	0.100000	0.045000	0.135000	1.754443	2.187408	0.154333	0.332157	True	True	9.98176e-08	2244	4.018474	4.053192	0.308092	0.254543
2.000	0.100	1.100	4.000	0.100000	0.048750	0.135000	1.751222	2.204287	0.149743	0.349651	True	True	9.98355e-08	2298	4.024274	4.063358	0.306675	0.250388
2.000	0.100	1.100	4.000	0.100000	0.052500	0.135000	1.748266	2.223014	0.145178	0.369123	True	True	9.99802e-08	1887	4.031224	4.074879	0.304868	0.245773
2.000	0.100	1.100	4.000	0.100000	0.056250	0.135000	1.745586	2.243788	0.140606	0.390974	True	True	9.99131e-08	2142	4.039508	4.087974	0.302614	0.240642
2.000	0.100	1.100	4.000	0.100000	0.060000	0.135000	1.743193	2.267164	0.135993	0.415709	True	True	9.99735e-08	2416	4.049364	4.102906	0.299838	0.234906
2.000	0.100	1.100	4.000	0.100000	0.063750	0.135000	1.741109	2.293658	0.131295	0.444014	True	True	9.96131e-08	2053	4.061109	4.120030	0.296440	0.228464
2.000	0.100	1.100	4.000	0.100000	0.067500	0.135000	1.739366	2.324001	0.126456	0.476805	True	True	9.96761e-08	2406	4.075164	4.139806	0.292289	0.221186
2.000	0.100	1.100	4.000	0.100000	0.071250	0.135000	1.738008	2.359283	0.121402	0.515390	True	True	9.97933e-08	2431	4.092125	4.162871	0.287198	0.212891
2.000	0.100	1.100	4.000	0.100000	0.075000	0.135000	1.737103	2.400820	0.116031	0.561671	True	True	9.98616e-08	2954	4.112841	4.190120	0.280902	0.203347
2.000	0.100	1.100	4.000	0.100000	-0.075000	0.157500	2.138552	1.986686	0.579191	0.104670	True	True	9.99072e-08	2410	4.220917	4.129279	0.212378	0.251786
2.000	0.100	1.100	4.000	0.100000	-0.071250	0.157500	2.095469	1.988413	0.534978	0.110131	True	True	9.97546e-08	2148	4.190433	4.104086	0.223805	0.258607
2.000	0.100	1.100	4.000	0.100000	-0.067500	0.157500	2.058631	1.990423	0.497855	0.115280	True	True	9.96398e-08	2365	4.164265	4.083042	0.233880	0.264242
2.000	0.100	1.100	4.000	0.100000	-0.063750	0.157500	2.026606	1.992684	0.466119	0.120216	True	True	9.96924e-08	2193	4.141522	4.065236	0.242854	0.268949
2.000	0.100	1.100	4.000	0.100000	-0.060000	0.157500	1.998475	1.995169	0.438573	0.125013	True	True	9.99027e-08	2095	4.121550	4.050018	0.250908	0.272911
2.000	0.100	1.100	4.000	0.100000	-0.056250	0.157500	1.973485	1.997863	0.414375	0.129725	True	True	9.97774e-08	1914	4.103879	4.036921	0.258183	0.276259
2.000	0.100	1.100	4.000	0.100000	-0.052500	0.157500	1.951115	2.000770	0.392899	0.134397	True	True	9.98394e-08	1902	4.088143	4.025596	0.264787	0.279091
2.000	0.100	1.100	4.000	0.100000	-0.048750	0.157500	1.930885	2.003881	0.373677	0.139063	True	True	9.95972e-08	1834	4.074071	4.015781	0.270808	0.281479
2.000	0.100	1.100	4.000	0.100000	-0.045000	0.157500	1.912539	2.007199	0.356336	0.143756	True	True	9.9913e-08	1892	4.061432	4.007265	0.276312	0.283483
2.000	0.100	1.100	4.000	0.100000	-0.041250	0.157500	1.895772	2.010724	0.340594	0.148501	True	True	9.99552e-08	1838	4.050058	3.999889	0.281357	0.285147
2.000	0.100	1.100	4.000	0.100000	-0.037500	0.157500	1.880391	2.014464	0.326217	0.153324	True	True	9.99512e-08	1887	4.039800	3.993522	0.285990	0.286506
2.000	0.100	1.100	4.000	0.100000	-0.033750	0.157500	1.866242	2.018414	0.313017	0.158249	True	True	9.97004e-08	1848	4.030542	3.988059	0.290247	0.287590
2.000	0.100	1.100	4.000	0.100000	-0.030000	0.157500	1.853149	2.022595	0.300843	0.163297	True	True	9.95571e-08	1897	4.022189	3.983419	0.294164	0.288420
2.000	0.100	1.100	4.000	0.100000	-0.026250	0.157500	1.841010	2.027014	0.289566	0.168492	True	True	9.98269e-08	1845	4.014661	3.979533	0.297765	0.289016
2.000	0.100	1.100	4.000	0.100000	-0.022500	0.157500	1.829725	2.031681	0.279078	0.173855	True	True	9.98603e-08	1900	4.007893	3.976347	0.301073	0.289390
2.000	0.100	1.100	4.000	0.100000	-0.018750	0.157500	1.819206	2.036613	0.269289	0.179411	True	True	9.9685e-08	1906	4.001830	3.973818	0.304109	0.289555
2.000	0.100	1.100	4.000	0.100000	-0.015000	0.157500	1.809374	2.041827	0.260122	0.185184	True	True	9.96283e-08	1852	3.996428	3.971912	0.306887	0.289518
2.000	0.100	1.100	4.000	0.100000	-0.011250	0.157500	1.800165	2.047344	0.251509	0.191200	True	True	9.94334e-08	1854	3.991651	3.970603	0.309422	0.289286
2.000	0.100	1.100	4.000	0.100000	-0.007500	0.157500	1.791542	2.053178	0.243391	0.197487	True	True	9.98404e-08	1944	3.987469	3.969871	0.311722	0.288863
2.000	0.100	1.100	4.000	0.100000	-0.003750	0.157500	1.783440	2.059362	0.235720	0.204077	True	True	9.95013e-08	2056	3.983860	3.969704	0.313799	0.288250
2.000	0.100	1.100	4.000	0.100000	0.000000	0.157500	1.775818	2.065921	0.228449	0.211002	True	True	9.99652e-08	1984	3.980808	3.970097	0.315658	0.287448
2.000	0.100	1.100	4.000	0.100000	0.003750	0.157500	1.768647	2.072888	0.221538	0.218301	True	True	9.95605e-08	1972	3.978302	3.971048	0.317304	0.286455
2.000	0.100	1.100	4.000	0.100000	0.007500	0.157500	1.761892	2.080299	0.214954	0.226016	True	True	9.99295e-08	2013	3.976338	3.972563	0.318739	0.285268
2.000	0.100	1.100	4.000	0.100000	0.011250	0.157500	1.755527	2.088195	0.208662	0.234194	True	True	9.97285e-08	2038	3.974916	3.974653	0.319965	0.283881
2.000	0.100	1.100	4.000	0.100000	0.015000	0.157500	1.749515	2.096656	0.202635	0.242889	True	True	9.96749e-08	1655	3.974042	3.977334	0.320982	0.282284
2.000	0.100	1.100	4.000	0.100000	0.018750	0.157500	1.743871	2.105643	0.196844	0.252168	True	True	9.97826e-08	2083	3.973729	3.980635	0.321783	0.280476
2.000	0.100	1.100	4.000	0.100000	0.022500	0.157500	1.738541	2.115314	0.191265	0.262097	True	True	9.96096e-08	2016	3.973996	3.984582	0.322366	0.278439
2.000	0.100	1.100	4.000	0.100000	0.026250	0.157500	1.733524	2.125710	0.185875	0.272762	True	True	9.94861e-08	1941	3.974869	3.989217	0.322723	0.276159
2.000	0.100	1.100	4.000	0.100000	0.030000	0.157500	1.728806	2.136920	0.180651	0.284261	True	True	9.99149e-08	2151	3.976383	3.994589	0.322843	0.273621
2.000	0.100	1.100	4.000	0.100000	0.033750	0.157500	1.724376	2.149044	0.175571	0.296710	True	True	9.97605e-08	2091	3.978583	4.000759	0.322712	0.270803
2.000	0.100	1.100	4.000	0.100000	0.037500	0.157500	1.720228	2.162205	0.170612	0.310249	True	True	9.96098e-08	2214	3.981527	4.007801	0.322312	0.267680
2.000	0.100	1.100	4.000	0.100000	0.041250	0.157500	1.716357	2.176548	0.165754	0.325046	True	True	9.99643e-08	2158	3.985286	4.015806	0.321621	0.264224
2.000	0.100	1.100	4.000	0.100000	0.045000	0.157500	1.712762	2.192250	0.160972	0.341306	True	True	9.98569e-08	2252	3.989950	4.024884	0.320611	0.260398
2.000	0.100	1.100	4.000	0.100000	0.048750	0.157500	1.709442	2.209527	0.156243	0.359282	True	True	9.98091e-08	2224	3.995632	4.035175	0.319245	0.256160
2.000	0.100	1.100	4.000	0.100000	0.052500	0.157500	1.706405	2.228647	0.151538	0.379292	True	True	9.99832e-08	2288	4.002478	4.046849	0.317477	0.251455
2.000	0.100	1.100	4.000	0.100000	0.056250	0.157500	1.703660	2.249950	0.146827	0.401744	True	True	9.95867e-08	2229	4.010672	4.060121	0.315250	0.246219
2.000	0.100	1.100	4.000	0.100000	0.060000	0.157500	1.701222	2.273868	0.142073	0.427163	True	True	9.97269e-08	2263	4.020453	4.075267	0.312485	0.240370
2.000	0.100	1.100	4.000	0.100000	0.063750	0.157500	1.699116	2.300969	0.137231	0.456251	True	True	9.99969e-08	2450	4.032140	4.092644	0.309083	0.233804
2.000	0.100	1.100	4.000	0.100000	0.067500	0.157500	1.697376	2.332016	0.132244	0.489961	True	True	9.98458e-08	2679	4.046162	4.112724	0.304908	0.226387
2.000	0.100	1.100	4.000	0.100000	0.071250	0.157500	1.696052	2.368062	0.127036	0.529638	True	True	9.98384e-08	2590	4.063116	4.136152	0.299769	0.217938
2.000	0.100	1.100	4.000	0.100000	0.075000	0.157500	1.695217	2.410612	0.121503	0.577240	True	True	9.97241e-08	3284	4.083860	4.163833	0.293397	0.208216
2.000	0.100	1.100	4.000	0.100000	-0.075000	0.180000	2.110088	1.986506	0.594981	0.107242	True	True	9.97339e-08	2285	4.204282	4.107505	0.217993	0.257075
2.000	0.100	1.100	4.000	0.100000	-0.071250	0.180000	2.065937	1.988288	0.550020	0.112857	True	True	9.97584e-08	2275	4.172934	4.081538	0.229884	0.264045
2.000	0.100	1.100	4.000	0.100000	-0.067500	0.180000	2.028181	1.990355	0.512255	0.118153	True	True	9.96311e-08	2411	4.145982	4.059819	0.240390	0.269808
2.000	0.100	1.100	4.000	0.100000	-0.063750	0.180000	1.995386	1.992664	0.479943	0.123234	True	True	9.96794e-08	1875	4.122514	4.041409	0.249766	0.274630
2.000	0.100	1.100	4.000	0.100000	-0.060000	0.180000	1.966492	1.995222	0.451887	0.128171	True	True	9.97315e-08	1898	4.101878	4.025651	0.258203	0.278690
2.000	0.100	1.100	4.000	0.100000	-0.056250	0.180000	1.940765	1.998004	0.427232	0.133022	True	True	9.96999e-08	1969	4.083594	4.012072	0.265842	0.282123
2.000	0.100	1.100	4.000	0.100000	-0.052500	0.180000	1.917731	2.000980	0.405337	0.137832	True	True	9.97791e-08	1836	4.067286	4.000310	0.272789	0.285032
2.000	0.100	1.100	4.000	0.100000	-0.048750	0.180000	1.896899	2.004187	0.385729	0.142636	True	True	9.95765e-08	1914	4.052676	3.990097	0.279135	0.287487
2.000	0.100	1.100	4.000	0.100000	-0.045000	0.180000	1.877989	2.007585	0.368031	0.147468	True	True	9.95989e-08	1822	4.039533	3.981218	0.284949	0.289551
2.000	0.100	1.100	4.000	0.100000	-0.041250	0.180000	1.860697	2.011204	0.351956	0.152354	True	True	9.95764e-08	1839	4.027682	3.973510	0.290290	0.291267
2.000	0.100	1.100	4.000	0.100000	-0.037500	0.180000	1.844819	2.015040	0.337269	0.157319	True	True	9.99091e-08	1883	4.016976	3.966840	0.295204	0.292671
2.000	0.100	1.100	4.000	0.100000	-0.033750	0.180000	1.830192	2.019096	0.323778	0.162389	True	True	9.96754e-08	1835	4.007293	3.961101	0.299731	0.293794
2.000	0.100	1.100	4.000	0.100000	-0.030000	0.180000	1.816660	2.023386	0.311329	0.167585	True	True	9.97219e-08	1857	3.998537	3.956208	0.303904	0.294657
2.000	0.100	1.100	4.000	0.100000	-0.026250	0.180000	1.804107	2.027917	0.299792	0.172932	True	True	9.96247e-08	1790	3.990627	3.952091	0.307750	0.295280
2.000	0.100	1.100	4.000	0.100000	-0.022500	0.180000	1.792426	2.032705	0.289058	0.178451	True	True	9.9276e-08	1900	3.983495	3.948694	0.311293	0.295676
2.000	0.100	1.100	4.000	0.100000	-0.018750	0.180000	1.781531	2.037764	0.279035	0.184168	True	True	9.855e-08	1961	3.977086	3.945974	0.314552	0.295857
2.000	0.100	1.100	4.000	0.100000	-0.015000	0.180000	1.771343	2.043110	0.269645	0.190107	True	True	9.88883e-08	1932	3.971354	3.943895	0.317545	0.295832
2.000	0.100	1.100	4.000	0.100000	-0.011250	0.180000	1.761803	2.048764	0.260818	0.196295	True	True	9.97624e-08	1915	3.966262	3.942429	0.320283	0.295607
2.000	0.100	1.100	4.000	0.100000	-0.007500	0.180000	1.752854	2.054747	0.252497	0.202762	True	True	9.95097e-08	1936	3.961780	3.941558	0.322779	0.295185
2.000	0.100	1.100	4.000	0.100000	-0.003750	0.180000	1.744448	2.061086	0.244629	0.209538	True	True	9.88915e-08	1956	3.957885	3.941268	0.325041	0.294569
2.000	0.100	1.100	4.000	0.100000	0.000000	0.180000	1.736542	2.067809	0.237169	0.216659	True	True	9.90801e-08	1998	3.954560	3.941553	0.327077	0.293759
2.000	0.100	1.100	4.000	0.100000	0.003750	0.180000	1.729099	2.074948	0.230077	0.224164	True	True	9.95481e-08	2032	3.951793	3.942411	0.328891	0.292754
2.000	0.100	1.100	4.000	0.100000	0.007500	0.180000	1.722087	2.082541	0.223316	0.232094	True	True	9.91002e-08	1971	3.949579	3.943849	0.330487	0.291549
2.000	0.100	1.100	4.000	0.100000	0.011250	0.180000	1.715479	2.090631	0.216854	0.240501	True	True	9.87594e-08	2047	3.947919	3.945877	0.331864	0.290140
2.000	0.100	1.100	4.000	0.100000	0.015000	0.180000	1.709250	2.099266	0.210661	0.249439	True	True	9.99559e-08	1980	3.946815	3.948509	0.333024	0.288520
2.000	0.100	1.100	4.000	0.100000	0.018750	0.180000	1.703378	2.108502	0.204710	0.258972	True	True	9.94391e-08	2032	3.946290	3.951780	0.333959	0.286677
2.000	0.100	1.100	4.000	0.100000	0.022500	0.180000	1.697847	2.118405	0.198975	0.269174	True	True	9.9535e-08	2120	3.946351	3.955710	0.334668	0.284602
2.000	0.100	1.100	4.000	0.100000	0.026250	0.180000	1.692641	2.129050	0.193433	0.280132	True	True	9.96471e-08	1990	3.947029	3.960345	0.335142	0.282279
2.000	0.100	1.100	4.000	0.100000	0.030000	0.180000	1.687746	2.140526	0.188059	0.291945	True	True	9.98595e-08	1988	3.948358	3.965734	0.335370	0.279692
2.000	0.100	1.100	4.000	0.100000	0.033750	0.180000	1.683155	2.152936	0.182832	0.304734	True	True	9.98102e-08	2121	3.950384	3.971937	0.335339	0.276820
2.000	0.100	1.100	4.000	0.100000	0.037500	0.180000	1.678858	2.166406	0.177730	0.318641	True	True	9.97958e-08	2097	3.953163	3.979031	0.335029	0.273637
2.000	0.100	1.100	4.000	0.100000	0.041250	0.180000	1.674853	2.181083	0.172729	0.333839	True	True	9.95496e-08	2116	3.956768	3.987108	0.334419	0.270113
2.000	0.100	1.100	4.000	0.100000	0.045000	0.180000	1.671137	2.197148	0.167807	0.350539	True	True	9.98746e-08	2108	3.961289	3.996280	0.333479	0.266212
2.000	0.100	1.100	4.000	0.100000	0.048750	0.180000	1.667713	2.214823	0.162937	0.369001	True	True	9.97527e-08	2288	3.966840	4.006688	0.332172	0.261891
2.000	0.100	1.100	4.000	0.100000	0.052500	0.180000	1.664588	2.234382	0.158092	0.389555	True	True	9.97675e-08	1954	3.973567	4.018506	0.330451	0.257095
2.000	0.100	1.100	4.000	0.100000	0.056250	0.180000	1.661772	2.256168	0.153241	0.412613	True	True	9.96315e-08	2338	3.981654	4.031950	0.328258	0.251758
2.000	0.100	1.100	4.000	0.100000	0.060000	0.180000	1.659283	2.280653	0.148344	0.438735	True	True	9.95853e-08	1768	3.991350	4.047310	0.325510	0.245793
2.000	0.100	1.100	4.000	0.100000	0.063750	0.180000	1.657150	2.308341	0.143359	0.468603	True	True	9.96703e-08	2631	4.002956	4.064925	0.322113	0.239108
2.000	0.100	1.100	4.000	0.100000	0.067500	0.180000	1.655407	2.340089	0.138223	0.503239	True	True	9.97245e-08	2425	4.016924	4.085298	0.317920	0.231553
2.000	0.100	1.100	4.000	0.100000	0.071250	0.180000	1.654111	2.376949	0.132861	0.544016	True	True	9.95209e-08	2390	4.033849	4.109079	0.312740	0.222951
2.000	0.100	1.100	4.000	0.100000	0.075000	0.180000	1.653341	2.420513	0.127165	0.592951	True	True	9.99893e-08	2542	4.054593	4.137182	0.306297	0.213052
2.000	0.100	1.100	4.000	0.100000	-0.075000	0.202500	2.081776	1.986342	0.610844	0.109824	True	True	9.95608e-08	2529	4.187761	4.085674	0.223629	0.262327
2.000	0.100	1.100	4.000	0.100000	-0.071250	0.202500	2.036646	1.988176	0.565152	0.115594	True	True	9.98879e-08	2390	4.155548	4.058927	0.235987	0.269443
2.000	0.100	1.100	4.000	0.100000	-0.067500	0.202500	1.998008	1.990295	0.526751	0.121041	True	True	9.95861e-08	2022	4.127809	4.036520	0.246932	0.275335
2.000	0.100	1.100	4.000	0.100000	-0.063750	0.202500	1.964316	1.992682	0.493885	0.126266	True	True	9.94754e-08	1932	4.103626	4.017502	0.256727	0.280265
2.000	0.100	1.100	4.000	0.100000	-0.060000	0.202500	1.934662	1.995302	0.465330	0.131346	True	True	9.97735e-08	1855	4.082326	4.001200	0.265556	0.284424
2.000	0.100	1.100	4.000	0.100000	-0.056250	0.202500	1.908272	1.998149	0.440220	0.136338	True	True	9.97959e-08	1779	4.063420	3.987126	0.273564	0.287944
2.000	0.100	1.100	4.000	0.100000	-0.052500	0.202500	1.884557	2.001224	0.417915	0.141287	True	True	9.9705e-08	1870	4.046538	3.974918	0.280867	0.290927
2.000	0.100	1.100	4.000	0.100000	-0.048750	0.202500	1.863141	2.004502	0.397925	0.146232	True	True	9.99355e-08	1871	4.031384	3.964297	0.287549	0.293450
2.000	0.100	1.100	4.000	0.100000	-0.045000	0.202500	1.843637	2.008003	0.379879	0.151204	True	True	9.95606e-08	1873	4.017735	3.955049	0.293686	0.295571
2.000	0.100	1.100	4.000	0.100000	-0.041250	0.202500	1.825814	2.011714	0.363477	0.156232	True	True	9.97056e-08	1854	4.005403	3.947001	0.299333	0.297339
2.000	0.100	1.100	4.000	0.100000	-0.037500	0.202500	1.809446	2.015646	0.348483	0.161342	True	True	9.96834e-08	1831	3.994240	3.940020	0.304540	0.298788
2.000	0.100	1.100	4.000	0.100000	-0.033750	0.202500	1.794340	2.019844	0.334706	0.166557	True	True	9.89184e-08	2133	3.984127	3.933995	0.309348	0.299946
2.000	0.100	1.100	4.000	0.100000	-0.030000	0.202500	1.780365	2.024208	0.321986	0.171905	True	True	9.97297e-08	1914	3.974959	3.928839	0.313790	0.300846
2.000	0.100	1.100	4.000	0.100000	-0.026250	0.202500	1.767381	2.028856	0.310194	0.177405	True	True	9.98137e-08	1868	3.966660	3.924483	0.317894	0.301495
2.000	0.100	1.100	4.000	0.100000	-0.022500	0.202500	1.755300	2.033765	0.299217	0.183083	True	True	9.97333e-08	1864	3.959157	3.920868	0.321683	0.301913
2.000	0.100	1.100	4.000	0.100000	-0.018750	0.202500	1.744024	2.038951	0.288963	0.188962	True	True	9.95248e-08	1917	3.952394	3.917949	0.325177	0.302111
2.000	0.100	1.100	4.000	0.100000	-0.015000	0.202500	1.733476	2.044432	0.279351	0.195070	True	True	9.99954e-08	1854	3.946325	3.915688	0.328395	0.302097
2.000	0.100	1.100	4.000	0.100000	-0.011250	0.202500	1.723595	2.050227	0.270313	0.201433	True	True	9.98995e-08	1944	3.940910	3.914059	0.331349	0.301878
2.000	0.100	1.100	4.000	0.100000	-0.007500	0.202500	1.714322	2.056359	0.261789	0.208081	True	True	9.98417e-08	1993	3.936119	3.913041	0.334052	0.301459
2.000	0.100	1.100	4.000	0.100000	-0.003750	0.202500	1.705607	2.062854	0.253727	0.215047	True	True	9.97878e-08	2005	3.931929	3.912621	0.336511	0.300840
2.000	0.100	1.100	4.000	0.100000	0.000000	0.202500	1.697408	2.069741	0.246080	0.222366	True	True	9.96823e-08	1963	3.928321	3.912791	0.338735	0.300022
2.000	0.100	1.100	4.000	0.100000	0.003750	0.202500	1.689688	2.077054	0.238807	0.230078	True	True	9.96902e-08	2026	3.925284	3.913550	0.340728	0.299005
2.000	0.100	1.100	4.000	0.100000	0.007500	0.202500	1.682413	2.084831	0.231872	0.238227	True	True	9.95083e-08	2056	3.922812	3.914904	0.342494	0.297783
2.000	0.100	1.100	4.000	0.100000	0.011250	0.202500	1.675556	2.093115	0.225241	0.246865	True	True	9.97866e-08	2110	3.920905	3.916862	0.344033	0.296352
2.000	0.100	1.100	4.000	0.100000	0.015000	0.202500	1.669091	2.101957	0.218884	0.256047	True	True	9.98584e-08	1966	3.919568	3.919444	0.345345	0.294704
2.000	0.100	1.100	4.000	0.100000	0.018750	0.202500	1.662999	2.111413	0.212773	0.265839	True	True	9.97717e-08	2050	3.918813	3.922673	0.346426	0.292830
2.000	0.100	1.100	4.000	0.100000	0.022500	0.202500	1.657259	2.121549	0.206882	0.276318	True	True	9.97747e-08	2023	3.918658	3.926581	0.347271	0.290718
2.000	0.100	1.100	4.000	0.100000	0.026250	0.202500	1.651857	2.132444	0.201187	0.287571	True	True	9.92437e-08	2092	3.919130	3.931209	0.347872	0.288353
2.000	0.100	1.100	4.000	0.100000	0.030000	0.202500	1.646781	2.144186	0.195664	0.299701	True	True	9.95071e-08	2116	3.920265	3.936610	0.348218	0.285717
2.000	0.100	1.100	4.000	0.100000	0.033750	0.202500	1.642021	2.156884	0.190291	0.312833	True	True	9.95093e-08	2085	3.922105	3.942840	0.348295	0.282790
2.000	0.100	1.100	4.000	0.100000	0.037500	0.202500	1.637570	2.170663	0.185045	0.327112	True	True	9.97314e-08	2143	3.924708	3.949980	0.348086	0.279547
2.000	0.100	1.100	4.000	0.100000	0.041250	0.202500	1.633423	2.185675	0.179902	0.342715	True	True	9.94591e-08	2168	3.928146	3.958122	0.347565	0.275956
2.000	0.100	1.100	4.000	0.100000	0.045000	0.202500	1.629581	2.202105	0.174839	0.359860	True	True	9.94933e-08	1878	3.932511	3.967381	0.346703	0.271981
2.000	0.100	1.100	4.000	0.100000	0.048750	0.202500	1.626047	2.220178	0.169829	0.378813	True	True	9.95918e-08	2338	3.937916	3.977898	0.345464	0.267577
2.000	0.100	1.100	4.000	0.100000	0.052500	0.202500	1.622827	2.240175	0.164844	0.399913	True	True	9.94791e-08	1899	3.944509	3.989852	0.343799	0.262691
2.000	0.100	1.100	4.000	0.100000	0.056250	0.202500	1.619936	2.262448	0.159852	0.423586	True	True	9.99354e-08	1989	3.952474	4.003462	0.341647	0.257254
2.000	0.100	1.100	4.000	0.100000	0.060000	0.202500	1.617391	2.287493	0.154815	0.450385	True	True	9.96102e-08	2738	3.962052	4.019008	0.338930	0.251181
2.000	0.100	1.100	4.000	0.100000	0.063750	0.202500	1.615223	2.315775	0.149683	0.481072	True	True	9.97175e-08	2270	3.973573	4.036873	0.335539	0.244372
2.000	0.100	1.100	4.000	0.100000	0.067500	0.202500	1.613471	2.348219	0.144398	0.516638	True	True	9.96811e-08	2690	3.987465	4.057529	0.331336	0.236682
2.000	0.100	1.100	4.000	0.100000	0.071250	0.202500	1.612196	2.385888	0.138881	0.558519	True	True	9.98834e-08	2773	4.004334	4.081649	0.326122	0.227929
2.000	0.100	1.100	4.000	0.100000	0.075000	0.202500	1.611485	2.430361	0.133021	0.608803	True	True	9.98379e-08	2880	4.025055	4.110169	0.319615	0.217862
2.000	0.100	1.100	4.000	0.100000	-0.075000	0.225000	2.053707	1.986190	0.626780	0.112416	True	True	9.97917e-08	2513	4.171356	4.063792	0.229279	0.267540
2.000	0.100	1.100	4.000	0.100000	-0.071250	0.225000	2.007561	1.988079	0.580371	0.118343	True	True	9.96769e-08	2316	4.138282	4.036255	0.242115	0.274802
2.000	0.100	1.100	4.000	0.100000	-0.067500	0.225000	1.967975	1.990266	0.541352	0.123941	True	True	9.96814e-08	2141	4.109763	4.013155	0.253512	0.280817
2.000	0.100	1.100	4.000	0.100000	-0.063750	0.225000	1.933485	1.992719	0.507936	0.129313	True	True	9.95783e-08	2082	4.084858	3.993519	0.263729	0.285857
2.000	0.100	1.100	4.000	0.100000	-0.060000	0.225000	1.903066	1.995409	0.478891	0.134537	True	True	9.9768e-08	1898	4.062893	3.976662	0.272961	0.290111
2.000	0.100	1.100	4.000	0.100000	-0.056250	0.225000	1.875968	1.998331	0.453338	0.139672	True	True	9.96941e-08	1843	4.043368	3.962087	0.281352	0.293716
2.000	0.100	1.100	4.000	0.100000	-0.052500	0.225000	1.851605	2.001490	0.430629	0.144763	True	True	9.96196e-08	1912	4.025907	3.949424	0.289019	0.296773
2.000	0.100	1.100	4.000	0.100000	-0.048750	0.225000	1.829579	2.004851	0.410266	0.149850	True	True	9.97079e-08	1844	4.010208	3.938388	0.296049	0.299363
2.000	0.100	1.100	4.000	0.100000	-0.045000	0.225000	1.809509	2.008441	0.391875	0.154964	True	True	9.96607e-08	1863	3.996045	3.928760	0.302519	0.301542
2.000	0.100	1.100	4.000	0.100000	-0.041250	0.225000	1.791162	2.012253	0.375151	0.160137	True	True	9.96094e-08	2174	3.983224	3.920361	0.308485	0.303361
2.000	0.100	1.100	4.000	0.100000	-0.037500	0.225000	1.774269	2.016285	0.359859	0.165393	True	True	9.96244e-08	1896	3.971604	3.913062	0.313998	0.304855
2.000	0.100	1.100	4.000	0.100000	-0.033750	0.225000	1.758691	2.020554	0.345799	0.170758	True	True	9.94295e-08	1899	3.961054	3.906745	0.319098	0.306053
2.000	0.100	1.100	4.000	0.100000	-0.030000	0.225000	1.744260	2.025065	0.332813	0.176257	True	True	9.96311e-08	1896	3.951474	3.901322	0.323819	0.306981
2.000	0.100	1.100	4.000	0.100000	-0.026250	0.225000	1.730851	2.029830	0.320767	0.181913	True	True	9.9733e-08	1889	3.942779	3.896719	0.328192	0.307657
2.000	0.100	1.100	4.000	0.100000	-0.022500	0.225000	1.718364	2.034863	0.309551	0.187750	True	True	9.97022e-08	1934	3.934898	3.892878	0.332239	0.308096
2.000	0.100	1.100	4.000	0.100000	-0.018750	0.225000	1.706702	2.040178	0.299068	0.193795	True	True	9.95888e-08	1970	3.927774	3.889752	0.335981	0.308310
2.000	0.100	1.100	4.000	0.100000	-0.015000	0.225000	1.695790	2.045794	0.289239	0.200073	True	True	9.97904e-08	1968	3.921360	3.887303	0.339436	0.308308
2.000	0.100	1.100	4.000	0.100000	-0.011250	0.225000	1.685560	2.051732	0.279992	0.206613	True	True	9.9811e-08	1983	3.915614	3.885503	0.342618	0.308096
2.000	0.100	1.100	4.000	0.100000	-0.007500	0.225000	1.675956	2.058013	0.271268	0.213445	True	True	9.96635e-08	1982	3.910507	3.884331	0.345538	0.307678
2.000	0.100	1.100	4.000	0.100000	-0.003750	0.225000	1.666928	2.064666	0.263013	0.220603	True	True	9.99504e-08	2030	3.906014	3.883773	0.348206	0.307056
2.000	0.100	1.100	4.000	0.100000	0.000000	0.225000	1.658430	2.071720	0.255180	0.228122	True	True	9.99814e-08	2036	3.902115	3.883821	0.350630	0.306231
2.000	0.100	1.100	4.000	0.100000	0.003750	0.225000	1.650427	2.079208	0.247728	0.236045	True	True	9.98795e-08	2027	3.898799	3.884474	0.352814	0.305201
2.000	0.100	1.100	4.000	0.100000	0.007500	0.225000	1.642883	2.087171	0.240620	0.244415	True	True	9.98597e-08	2042	3.896059	3.885736	0.354761	0.303962
2.000	0.100	1.100	4.000	0.100000	0.011250	0.225000	1.635771	2.095651	0.233821	0.253286	True	True	9.96041e-08	2048	3.893895	3.887619	0.356473	0.302509
2.000	0.100	1.100	4.000	0.100000	0.015000	0.225000	1.629066	2.104700	0.227301	0.262715	True	True	9.99153e-08	2098	3.892312	3.890140	0.357949	0.300835
2.000	0.100	1.100	4.000	0.100000	0.018750	0.225000	1.622745	2.114377	0.221031	0.272769	True	True	9.98008e-08	2113	3.891320	3.893323	0.359186	0.298929
2.000	0.100	1.100	4.000	0.100000	0.022500	0.225000	1.616791	2.124749	0.214985	0.283527	True	True	9.95418e-08	2140	3.890939	3.897202	0.360178	0.296780
2.000	0.100	1.100	4.000	0.100000	0.026250	0.225000	1.611188	2.135894	0.209139	0.295079	True	True	9.99207e-08	2014	3.891194	3.901816	0.360917	0.294373
2.000	0.100	1.100	4.000	0.100000	0.030000	0.225000	1.605924	2.147905	0.203468	0.307531	True	True	9.97513e-08	2188	3.892120	3.907217	0.361392	0.291690
2.000	0.100	1.100	4.000	0.100000	0.033750	0.225000	1.600989	2.160891	0.197949	0.321009	True	True	9.97748e-08	2044	3.893762	3.913468	0.361589	0.288710
2.000	0.100	1.100	4.000	0.100000	0.037500	0.225000	1.596377	2.174981	0.192559	0.335663	True	True	9.96221e-08	2249	3.896179	3.920649	0.361487	0.285406
2.000	0.100	1.100	4.000	0.100000	0.041250	0.225000	1.592084	2.190329	0.187274	0.351675	True	True	9.95837e-08	2305	3.899438	3.928849	0.361066	0.281749
2.000	0.100	1.100	4.000	0.100000	0.045000	0.225000	1.588109	2.207124	0.182070	0.369268	True	True	9.98669e-08	2288	3.903632	3.938188	0.360293	0.277700
2.000	0.100	1.100	4.000	0.100000	0.048750	0.225000	1.584458	2.225596	0.176920	0.388717	True	True	9.96675e-08	2607	3.908878	3.948808	0.359130	0.273216
2.000	0.100	1.100	4.000	0.100000	0.052500	0.225000	1.581138	2.246030	0.171795	0.410367	True	True	9.98304e-08	2436	3.915320	3.960890	0.357529	0.268240
2.000	0.100	1.100	4.000	0.100000	0.056250	0.225000	1.578163	2.268790	0.166662	0.434661	True	True	9.99759e-08	1982	3.923148	3.974658	0.355428	0.262704
2.000	0.100	1.100	4.000	0.100000	0.060000	0.225000	1.575556	2.294333	0.161482	0.462168	True	True	9.98663e-08	2452	3.932602	3.990399	0.352745	0.256525
2.000	0.100	1.100	4.000	0.100000	0.063750	0.225000	1.573347	2.323270	0.156206	0.493655	True	True	9.96454e-08	2588	3.944008	4.008487	0.349373	0.249593
2.000	0.100	1.100	4.000	0.100000	0.067500	0.225000	1.571580	2.356414	0.150772	0.530163	True	True	9.97019e-08	2749	3.957803	4.029419	0.345167	0.241769
2.000	0.100	1.100	4.000	0.100000	0.071250	0.225000	1.570319	2.394895	0.145099	0.573163	True	True	9.98668e-08	2528	3.974597	4.053871	0.339926	0.232866
2.000	0.100	1.100	4.000	0.100000	0.075000	0.225000	1.569658	2.440325	0.139074	0.624802	True	True	9.96625e-08	2823	3.995264	4.082792	0.333362	0.222633
2.000	0.100	1.100	4.000	0.100000	-0.075000	0.247500	2.025879	1.986050	0.642783	0.115018	True	True	9.99079e-08	2320	4.155068	4.041858	0.234941	0.272715
2.000	0.100	1.100	4.000	0.100000	-0.071250	0.247500	1.978721	1.987995	0.595670	0.121105	True	True	9.97369e-08	2215	4.121136	4.013524	0.248264	0.280119
2.000	0.100	1.100	4.000	0.100000	-0.067500	0.247500	1.938191	1.990243	0.556046	0.126854	True	True	9.97851e-08	1963	4.091840	3.989723	0.260121	0.286257
2.000	0.100	1.100	4.000	0.100000	-0.063750	0.247500	1.902873	1.992771	0.522093	0.132375	True	True	9.95643e-08	2056	4.066218	3.969461	0.270773	0.291403
2.000	0.100	1.100	4.000	0.100000	-0.060000	0.247500	1.871718	1.995532	0.492566	0.137746	True	True	9.99624e-08	1933	4.043585	3.952040	0.280415	0.295752
2.000	0.100	1.100	4.000	0.100000	-0.056250	0.247500	1.843892	1.998536	0.466582	0.143024	True	True	9.95329e-08	1827	4.023443	3.936957	0.289202	0.299440
2.000	0.100	1.100	4.000	0.100000	-0.052500	0.247500	1.818875	2.001778	0.443476	0.148259	True	True	9.92876e-08	1901	4.005400	3.923831	0.297244	0.302570
2.000	0.100	1.100	4.000	0.100000	-0.048750	0.247500	1.796228	2.005232	0.422749	0.153490	True	True	9.87617e-08	1829	3.989153	3.912370	0.304635	0.305225
2.000	0.100	1.100	4.000	0.100000	-0.045000	0.247500	1.775601	2.008910	0.404019	0.158750	True	True	9.98207e-08	1883	3.974473	3.902354	0.311447	0.307462
2.000	0.100	1.100	4.000	0.100000	-0.041250	0.247500	1.756698	2.012817	0.386980	0.164068	True	True	9.9946e-08	1844	3.961167	3.893603	0.317744	0.309329
2.000	0.100	1.100	4.000	0.100000	-0.037500	0.247500	1.739307	2.016956	0.371391	0.169472	True	True	9.98306e-08	1884	3.949082	3.885976	0.323573	0.310866
2.000	0.100	1.100	4.000	0.100000	-0.033750	0.247500	1.723245	2.021333	0.357054	0.174988	True	True	9.96082e-08	1882	3.938091	3.879358	0.328977	0.312102
2.000	0.100	1.100	4.000	0.100000	-0.030000	0.247500	1.708361	2.025958	0.343805	0.180641	True	True	9.97396e-08	1898	3.928090	3.873657	0.333991	0.313062
2.000	0.100	1.100	4.000	0.100000	-0.026250	0.247500	1.694522	2.030842	0.331511	0.186455	True	True	9.98026e-08	1918	3.918994	3.868800	0.338645	0.313764
2.000	0.100	1.100	4.000	0.100000	-0.022500	0.247500	1.681625	2.035999	0.320058	0.192454	True	True	9.95914e-08	1896	3.910729	3.864725	0.342961	0.314224
2.000	0.100	1.100	4.000	0.100000	-0.018750	0.247500	1.669574	2.041446	0.309351	0.198666	True	True	9.95421e-08	1956	3.903238	3.861385	0.346964	0.314454
2.000	0.100	1.100	4.000	0.100000	-0.015000	0.247500	1.658293	2.047199	0.299306	0.205118	True	True	9.99542e-08	2227	3.896472	3.858740	0.350668	0.314462
2.000	0.100	1.100	4.000	0.100000	-0.011250	0.247500	1.647710	2.053281	0.289853	0.211837	True	True	9.98461e-08	1953	3.890389	3.856762	0.354089	0.314256
2.000	0.100	1.100	4.000	0.100000	-0.007500	0.247500	1.637771	2.059753	0.280932	0.218854	True	True	9.97755e-08	2452	3.884958	3.855427	0.357240	0.313836
2.000	0.100	1.100	4.000	0.100000	-0.003750	0.247500	1.628423	2.066527	0.272486	0.226207	True	True	9.97272e-08	2133	3.880153	3.854726	0.360129	0.313216
2.000	0.100	1.100	4.000	0.100000	0.000000	0.247500	1.619622	2.073748	0.264470	0.233930	True	True	9.96164e-08	2038	3.875956	3.854645	0.362764	0.312383
2.000	0.100	1.100	4.000	0.100000	0.003750	0.247500	1.611330	2.081414	0.256841	0.242065	True	True	9.95288e-08	1961	3.872352	3.855184	0.365151	0.311340
2.000	0.100	1.100	4.000	0.100000	0.007500	0.247500	1.603512	2.089563	0.249560	0.250659	True	True	9.97129e-08	2103	3.869336	3.856348	0.367292	0.310085
2.000	0.100	1.100	4.000	0.100000	0.011250	0.247500	1.596140	2.098241	0.242595	0.259766	True	True	9.96457e-08	2127	3.866906	3.858148	0.369188	0.308610
2.000	0.100	1.100	4.000	0.100000	0.015000	0.247500	1.589187	2.107500	0.235913	0.269444	True	True	9.95816e-08	2245	3.865067	3.860601	0.370840	0.306909
2.000	0.100	1.100	4.000	0.100000	0.018750	0.247500	1.582633	2.117398	0.229485	0.279764	True	True	9.97727e-08	2045	3.863829	3.863732	0.372244	0.304972
2.000	0.100	1.100	4.000	0.100000	0.022500	0.247500	1.576459	2.128007	0.223286	0.290805	True	True	9.96587e-08	2022	3.863211	3.867574	0.373394	0.302787
2.000	0.100	1.100	4.000	0.100000	0.026250	0.247500	1.570649	2.139404	0.217289	0.302659	True	True	9.99667e-08	2164	3.863239	3.872167	0.374282	0.300338
2.000	0.100	1.100	4.000	0.100000	0.030000	0.247500	1.565191	2.151685	0.211470	0.315435	True	True	9.97818e-08	2234	3.863947	3.877564	0.374896	0.297607
2.000	0.100	1.100	4.000	0.100000	0.033750	0.247500	1.560075	2.164961	0.205806	0.329263	True	True	9.98331e-08	2271	3.865379	3.883829	0.375223	0.294574
2.000	0.100	1.100	4.000	0.100000	0.037500	0.247500	1.555295	2.179362	0.200273	0.344296	True	True	9.99584e-08	2289	3.867593	3.891039	0.375242	0.291211
2.000	0.100	1.100	4.000	0.100000	0.041250	0.247500	1.550849	2.195048	0.194847	0.360722	True	True	9.99812e-08	2223	3.870660	3.899291	0.374930	0.287488
2.000	0.100	1.100	4.000	0.100000	0.045000	0.247500	1.546736	2.212208	0.189502	0.378768	True	True	9.98118e-08	2218	3.874675	3.908704	0.374254	0.283366
2.000	0.100	1.100	4.000	0.100000	0.048750	0.247500	1.542961	2.231080	0.184212	0.398717	True	True	9.98816e-08	2524	3.879746	3.919420	0.373177	0.278801
2.000	0.100	1.100	4.000	0.100000	0.052500	0.247500	1.539534	2.251954	0.178948	0.420924	True	True	9.96903e-08	2467	3.886024	3.931623	0.371650	0.273737
2.000	0.100	1.100	4.000	0.100000	0.056250	0.247500	1.536470	2.275198	0.173675	0.445840	True	True	9.97536e-08	3379	3.893696	3.945540	0.369609	0.268104
2.000	0.100	1.100	4.000	0.100000	0.060000	0.247500	1.533793	2.301285	0.168352	0.474057	True	True	9.96858e-08	2534	3.903008	3.961463	0.366969	0.261817
2.000	0.100	1.100	4.000	0.100000	0.063750	0.247500	1.531536	2.330834	0.162931	0.506358	True	True	9.98801e-08	2563	3.914282	3.979772	0.363623	0.254766
2.000	0.100	1.100	4.000	0.100000	0.067500	0.247500	1.529746	2.364677	0.157348	0.543815	True	True	9.9806e-08	2672	3.927960	4.000970	0.359423	0.246811
2.000	0.100	1.100	4.000	0.100000	0.071250	0.247500	1.528492	2.403966	0.151519	0.587940	True	True	9.97361e-08	2644	3.944651	4.025741	0.354163	0.237762
2.000	0.100	1.100	4.000	0.100000	0.075000	0.247500	1.527873	2.450355	0.145330	0.640950	True	True	9.99849e-08	2738	3.965240	4.055053	0.347550	0.227363
2.000	0.100	1.100	4.000	0.100000	-0.075000	0.270000	1.998176	1.985932	0.658854	0.117629	True	True	9.98655e-08	2616	4.138908	4.019876	0.240623	0.277850
2.000	0.100	1.100	4.000	0.100000	-0.071250	0.270000	1.950043	1.987918	0.611058	0.123877	True	True	9.97901e-08	1803	4.104127	3.990742	0.254437	0.285393
2.000	0.100	1.100	4.000	0.100000	-0.067500	0.270000	1.908623	1.990248	0.570831	0.129782	True	True	9.95517e-08	2017	4.074049	3.966228	0.266761	0.291651
2.000	0.100	1.100	4.000	0.100000	-0.063750	0.270000	1.872514	1.992840	0.536349	0.135454	True	True	9.94247e-08	2309	4.047706	3.945329	0.277855	0.296903
2.000	0.100	1.100	4.000	0.100000	-0.060000	0.270000	1.840545	1.995686	0.506359	0.140971	True	True	9.98869e-08	1907	4.024417	3.927342	0.287922	0.301342
2.000	0.100	1.100	4.000	0.100000	-0.056250	0.270000	1.812049	1.998764	0.479946	0.146397	True	True	9.98775e-08	1849	4.003651	3.911740	0.297110	0.305112
2.000	0.100	1.100	4.000	0.100000	-0.052500	0.270000	1.786385	2.002084	0.456451	0.151777	True	True	9.95661e-08	1823	3.985023	3.898140	0.305539	0.308316
2.000	0.100	1.100	4.000	0.100000	-0.048750	0.270000	1.763117	2.005636	0.435368	0.157153	True	True	9.94726e-08	1850	3.968232	3.886251	0.313300	0.311033
2.000	0.100	1.100	4.000	0.100000	-0.045000	0.270000	1.741910	2.009410	0.416305	0.162560	True	True	9.9902e-08	1869	3.953033	3.875839	0.320468	0.313325
2.000	0.100	1.100	4.000	0.100000	-0.041250	0.270000	1.722470	2.013418	0.398957	0.168026	True	True	9.96208e-08	1877	3.939235	3.866724	0.327106	0.315242
2.000	0.100	1.100	4.000	0.100000	-0.037500	0.270000	1.704569	2.017661	0.383078	0.173581	True	True	9.97496e-08	1878	3.926683	3.858762	0.333264	0.316821
2.000	0.100	1.100	4.000	0.100000	-0.033750	0.270000	1.688024	2.022149	0.368467	0.179249	True	True	9.95791e-08	1892	3.915247	3.851835	0.338985	0.318094
2.000	0.100	1.100	4.000	0.100000	-0.030000	0.270000	1.672681	2.026889	0.354961	0.185058	True	True	9.99561e-08	1890	3.904821	3.845850	0.344304	0.319084
2.000	0.100	1.100	4.000	0.100000	-0.026250	0.270000	1.658409	2.031894	0.342422	0.191032	True	True	9.95451e-08	1960	3.895318	3.840730	0.349250	0.319812
2.000	0.100	1.100	4.000	0.100000	-0.022500	0.270000	1.645097	2.037178	0.330737	0.197196	True	True	9.97596e-08	1887	3.886665	3.836414	0.353850	0.320292
2.000	0.100	1.100	4.000	0.100000	-0.018750	0.270000	1.632653	2.042757	0.319807	0.203578	True	True	9.95505e-08	2000	3.878801	3.832852	0.358124	0.320538
2.000	0.100	1.100	4.000	0.100000	-0.015000	0.270000	1.620997	2.048649	0.309551	0.210204	True	True	9.97594e-08	2003	3.871676	3.830004	0.362090	0.320557
2.000	0.100	1.100	4.000	0.100000	-0.011250	0.270000	1.610059	2.054877	0.299895	0.217105	True	True	9.97883e-08	1976	3.865250	3.827840	0.365764	0.320357
2.000	0.100	1.100	4.000	0.100000	-0.007500	0.270000	1.599780	2.061464	0.290778	0.224312	True	True	9.97242e-08	2000	3.859488	3.826338	0.369157	0.319942
2.000	0.100	1.100	4.000	0.100000	-0.003750	0.270000	1.590108	2.068437	0.282144	0.231861	True	True	9.95997e-08	2049	3.854365	3.825483	0.372279	0.319314
2.000	0.100	1.100	4.000	0.100000	0.000000	0.270000	1.580999	2.075829	0.273947	0.239789	True	True	9.96831e-08	2025	3.849860	3.825266	0.375138	0.318474
2.000	0.100	1.100	4.000	0.100000	0.003750	0.270000	1.572413	2.083673	0.266142	0.248140	True	True	9.96225e-08	2042	3.845962	3.825684	0.377740	0.317419
2.000	0.100	1.100	4.000	0.100000	0.007500	0.270000	1.564315	2.092011	0.258692	0.256961	True	True	9.9838e-08	2035	3.842661	3.826743	0.380087	0.316147
2.000	0.100	1.100	4.000	0.100000	0.011250	0.270000	1.556677	2.100888	0.251561	0.266306	True	True	9.96818e-08	2041	3.839956	3.828453	0.382180	0.314650
2.000	0.100	1.100	4.000	0.100000	0.015000	0.270000	1.549472	2.110357	0.244719	0.276237	True	True	9.96848e-08	2153	3.837852	3.830831	0.384020	0.312923
2.000	0.100	1.100	4.000	0.100000	0.018750	0.270000	1.542679	2.120480	0.238135	0.286825	True	True	9.95844e-08	2021	3.836359	3.833903	0.385602	0.310954
2.000	0.100	1.100	4.000	0.100000	0.022500	0.270000	1.536279	2.131326	0.231783	0.298151	True	True	9.96449e-08	2190	3.835495	3.837701	0.386922	0.308732
2.000	0.100	1.100	4.000	0.100000	0.026250	0.270000	1.530256	2.142977	0.225637	0.310311	True	True	9.99602e-08	2174	3.835285	3.842267	0.387970	0.306242
2.000	0.100	1.100	4.000	0.100000	0.030000	0.270000	1.524597	2.155530	0.219671	0.323415	True	True	9.98976e-08	2224	3.835764	3.847653	0.388735	0.303464
2.000	0.100	1.100	4.000	0.100000	0.033750	0.270000	1.519295	2.169096	0.213863	0.337596	True	True	9.96119e-08	2292	3.836975	3.853924	0.389203	0.300378
2.000	0.100	1.100	4.000	0.100000	0.037500	0.270000	1.514342	2.183810	0.208188	0.353013	True	True	9.966e-08	2141	3.838977	3.861159	0.389353	0.296957
2.000	0.100	1.100	4.000	0.100000	0.041250	0.270000	1.509736	2.199834	0.202621	0.369856	True	True	9.9856e-08	2355	3.841840	3.869455	0.389160	0.293169
2.000	0.100	1.100	4.000	0.100000	0.045000	0.270000	1.505478	2.217363	0.197136	0.388360	True	True	9.96396e-08	2541	3.845656	3.878932	0.388594	0.288975
2.000	0.100	1.100	4.000	0.100000	0.048750	0.270000	1.501574	2.236635	0.191707	0.408813	True	True	9.97286e-08	2447	3.850540	3.889735	0.387615	0.284331
2.000	0.100	1.100	4.000	0.100000	0.052500	0.270000	1.498033	2.257948	0.186304	0.431582	True	True	9.95611e-08	2388	3.856641	3.902054	0.386170	0.279178
2.000	0.100	1.100	4.000	0.100000	0.056250	0.270000	1.494873	2.281679	0.180890	0.457129	True	True	9.98832e-08	2270	3.864143	3.916112	0.384197	0.273449
2.000	0.100	1.100	4.000	0.100000	0.060000	0.270000	1.492118	2.308309	0.175425	0.486061	True	True	9.96379e-08	2492	3.873293	3.932210	0.381611	0.267056
2.000	0.100	1.100	4.000	0.100000	0.063750	0.270000	1.489805	2.338469	0.169859	0.519182	True	True	9.99279e-08	2623	3.884417	3.950729	0.378301	0.259888
2.000	0.100	1.100	4.000	0.100000	0.067500	0.270000	1.487985	2.373009	0.164127	0.557596	True	True	9.99965e-08	2849	3.897955	3.972182	0.374115	0.251803
2.000	0.100	1.100	4.000	0.100000	0.071250	0.270000	1.486729	2.413106	0.158144	0.602856	True	True	9.98238e-08	2887	3.914522	3.997263	0.368845	0.242610
2.000	0.100	1.100	4.000	0.100000	0.075000	0.270000	1.486145	2.460453	0.151790	0.657248	True	True	9.96317e-08	2671	3.935004	4.026954	0.362190	0.232049
2.000	0.100	1.100	4.000	0.100000	-0.075000	0.292500	1.970719	1.985825	0.674985	0.120252	True	True	9.98469e-08	2400	4.122872	3.997849	0.246315	0.282944
2.000	0.100	1.100	4.000	0.100000	-0.071250	0.292500	1.921572	1.987890	0.626512	0.126662	True	True	9.95815e-08	2259	4.087243	3.967901	0.260633	0.290622
2.000	0.100	1.100	4.000	0.100000	-0.067500	0.292500	1.879309	1.990264	0.585702	0.132723	True	True	9.98558e-08	1994	4.056390	3.942671	0.273427	0.296999
2.000	0.100	1.100	4.000	0.100000	-0.063750	0.292500	1.842320	1.992937	0.550712	0.138547	True	True	9.96127e-08	2042	4.029343	3.921135	0.284977	0.302352
2.000	0.100	1.100	4.000	0.100000	-0.060000	0.292500	1.809628	1.995857	0.520258	0.144214	True	True	9.93463e-08	1954	4.005386	3.902567	0.295475	0.306883
2.000	0.100	1.100	4.000	0.100000	-0.056250	0.292500	1.780429	1.999019	0.493429	0.149788	True	True	9.96317e-08	1852	3.983999	3.886437	0.305077	0.310733
2.000	0.100	1.100	4.000	0.100000	-0.052500	0.292500	1.754108	2.002432	0.469553	0.155316	True	True	9.9562e-08	1891	3.964792	3.872360	0.313903	0.314006
2.000	0.100	1.100	4.000	0.100000	-0.048750	0.292500	1.730242	2.006068	0.448117	0.160840	True	True	9.99085e-08	1863	3.947450	3.860031	0.322044	0.316785
2.000	0.100	1.100	4.000	0.100000	-0.045000	0.292500	1.708455	2.009943	0.428729	0.166395	True	True	9.9887e-08	1874	3.931732	3.849216	0.329580	0.319132
2.000	0.100	1.100	4.000	0.100000	-0.041250	0.292500	1.688476	2.014051	0.411078	0.172011	True	True	9.97849e-08	1850	3.917440	3.839730	0.336571	0.321097
2.000	0.100	1.100	4.000	0.100000	-0.037500	0.292500	1.670062	2.018402	0.394914	0.177718	True	True	9.98192e-08	1873	3.904418	3.831424	0.343070	0.322717
2.000	0.100	1.100	4.000	0.100000	-0.033750	0.292500	1.653035	2.023001	0.380035	0.183542	True	True	9.95614e-08	1958	3.892533	3.824181	0.349119	0.324026
2.000	0.100	1.100	4.000	0.100000	-0.030000	0.292500	1.637231	2.027858	0.366275	0.189509	True	True	9.98278e-08	1949	3.881679	3.817904	0.354754	0.325046
2.000	0.100	1.100	4.000	0.100000	-0.026250	0.292500	1.622522	2.032986	0.353496	0.195645	True	True	9.96487e-08	1917	3.871765	3.812514	0.360006	0.325799
2.000	0.100	1.100	4.000	0.100000	-0.022500	0.292500	1.608794	2.038399	0.341583	0.201976	True	True	9.95525e-08	1994	3.862718	3.807949	0.364901	0.326299
2.000	0.100	1.100	4.000	0.100000	-0.018750	0.292500	1.595953	2.044113	0.330435	0.208530	True	True	9.97405e-08	2001	3.854477	3.804157	0.369460	0.326559
2.000	0.100	1.100	4.000	0.100000	-0.015000	0.292500	1.583919	2.050147	0.319970	0.215333	True	True	9.97078e-08	1943	3.846989	3.801099	0.373702	0.326589
2.000	0.100	1.100	4.000	0.100000	-0.011250	0.292500	1.572620	2.056522	0.310113	0.222418	True	True	9.97432e-08	2021	3.840212	3.798742	0.377640	0.326394
2.000	0.100	1.100	4.000	0.100000	-0.007500	0.292500	1.561998	2.063264	0.300804	0.229817	True	True	9.95054e-08	2042	3.834113	3.797065	0.381289	0.325980
2.000	0.100	1.100	4.000	0.100000	-0.003750	0.292500	1.551998	2.070401	0.291985	0.237564	True	True	9.96735e-08	1952	3.828665	3.796050	0.384657	0.325349
2.000	0.100	1.100	4.000	0.100000	0.000000	0.292500	1.542576	2.077963	0.283608	0.245701	True	True	9.97717e-08	2070	3.823847	3.795689	0.387753	0.324500
2.000	0.100	1.100	4.000	0.100000	0.003750	0.292500	1.533691	2.085988	0.275631	0.254270	True	True	9.98848e-08	2076	3.819646	3.795980	0.390582	0.323433
2.000	0.100	1.100	4.000	0.100000	0.007500	0.292500	1.525309	2.094516	0.268012	0.263320	True	True	9.98561e-08	2117	3.816052	3.796926	0.393147	0.322143
2.000	0.100	1.100	4.000	0.100000	0.011250	0.292500	1.517400	2.103595	0.260719	0.272907	True	True	9.98249e-08	2042	3.813065	3.798539	0.395451	0.320625
2.000	0.100	1.100	4.000	0.100000	0.015000	0.292500	1.509938	2.113277	0.253718	0.283094	True	True	9.97056e-08	2114	3.810688	3.800836	0.397491	0.318871
2.000	0.100	1.100	4.000	0.100000	0.018750	0.292500	1.502900	2.123625	0.246979	0.293953	True	True	9.97071e-08	2199	3.808931	3.803841	0.399264	0.316872
2.000	0.100	1.100	4.000	0.100000	0.022500	0.292500	1.496268	2.134711	0.240476	0.305568	True	True	9.99538e-08	2233	3.807811	3.807589	0.400765	0.314613
2.000	0.100	1.100	4.000	0.100000	0.026250	0.292500	1.490026	2.146617	0.234181	0.318036	True	True	9.97855e-08	2170	3.807354	3.812120	0.401986	0.312081
2.000	0.100	1.100	4.000	0.100000	0.030000	0.292500	1.484162	2.159442	0.228070	0.331472	True	True	9.97545e-08	2121	3.807593	3.817489	0.402914	0.309257
2.000	0.100	1.100	4.000	0.100000	0.033750	0.292500	1.478667	2.173300	0.222119	0.346011	True	True	9.98071e-08	2192	3.808573	3.823759	0.403534	0.306119
2.000	0.100	1.100	4.000	0.100000	0.037500	0.292500	1.473535	2.188329	0.216302	0.361814	True	True	9.96001e-08	2274	3.810351	3.831012	0.403826	0.302639
2.000	0.100	1.100	4.000	0.100000	0.041250	0.292500	1.468763	2.204692	0.210596	0.379079	True	True	9.9883e-08	2248	3.812997	3.839345	0.403765	0.298786
2.000	0.100	1.100	4.000	0.100000	0.045000	0.292500	1.464354	2.222589	0.204973	0.398045	True	True	9.99862e-08	2256	3.816605	3.848879	0.403318	0.294521
2.000	0.100	1.100	4.000	0.100000	0.048750	0.292500	1.460313	2.242263	0.199405	0.419009	True	True	9.9591e-08	2481	3.821287	3.859763	0.402446	0.289798
2.000	0.100	1.100	4.000	0.100000	0.052500	0.292500	1.456652	2.264017	0.193863	0.442344	True	True	9.96208e-08	2567	3.827194	3.872187	0.401095	0.284559
2.000	0.100	1.100	4.000	0.100000	0.056250	0.292500	1.453388	2.288235	0.188309	0.468527	True	True	9.97106e-08	2560	3.834509	3.886378	0.399202	0.278735
2.000	0.100	1.100	4.000	0.100000	0.060000	0.292500	1.450549	2.315408	0.182704	0.498180	True	True	9.98602e-08	2572	3.843481	3.902641	0.396680	0.272237
2.000	0.100	1.100	4.000	0.100000	0.063750	0.292500	1.448173	2.346180	0.176993	0.532130	True	True	9.97023e-08	2497	3.854435	3.921363	0.393415	0.264954
2.000	0.100	1.100	4.000	0.100000	0.067500	0.292500	1.446314	2.381419	0.171113	0.571510	True	True	9.97616e-08	2428	3.867813	3.943062	0.389252	0.256741
2.000	0.100	1.100	4.000	0.100000	0.071250	0.292500	1.445048	2.422321	0.164975	0.617914	True	True	9.98997e-08	2990	3.884230	3.968441	0.383982	0.247407
2.000	0.100	1.100	4.000	0.100000	0.075000	0.292500	1.444487	2.470619	0.158457	0.673696	True	True	9.97393e-08	2911	3.904578	3.998497	0.377296	0.236687
2.000	0.100	1.100	4.000	0.100000	-0.075000	0.315000	1.943473	1.985736	0.691175	0.122884	True	True	9.96302e-08	2581	4.106965	3.975779	0.252017	0.287995
2.000	0.100	1.100	4.000	0.100000	-0.071250	0.315000	1.893342	1.987863	0.642040	0.129459	True	True	9.93718e-08	2307	4.070496	3.945012	0.266844	0.295807
2.000	0.100	1.100	4.000	0.100000	-0.067500	0.315000	1.850169	1.990299	0.600661	0.135679	True	True	9.98702e-08	1862	4.038877	3.919059	0.280123	0.302299
2.000	0.100	1.100	4.000	0.100000	-0.063750	0.315000	1.812389	1.993050	0.565165	0.141656	True	True	9.97642e-08	1958	4.011118	3.896873	0.292132	0.307752
2.000	0.100	1.100	4.000	0.100000	-0.060000	0.315000	1.778953	1.996047	0.534261	0.147476	True	True	9.95724e-08	1851	3.986499	3.877715	0.303072	0.312372
2.000	0.100	1.100	4.000	0.100000	-0.056250	0.315000	1.749045	1.999304	0.507024	0.153199	True	True	9.99056e-08	1834	3.964498	3.861056	0.313098	0.316298
2.000	0.100	1.100	4.000	0.100000	-0.052500	0.315000	1.722091	2.002798	0.482773	0.158877	True	True	9.9447e-08	1883	3.944707	3.846492	0.322330	0.319641
2.000	0.100	1.100	4.000	0.100000	-0.048750	0.315000	1.697609	2.006533	0.460994	0.164550	True	True	9.99806e-08	1919	3.926817	3.833716	0.330864	0.322480
2.000	0.100	1.100	4.000	0.100000	-0.045000	0.315000	1.675247	2.010507	0.441288	0.170256	True	True	9.96522e-08	1922	3.910579	3.822490	0.338778	0.324880
2.000	0.100	1.100	4.000	0.100000	-0.041250	0.315000	1.654724	2.014720	0.423338	0.176024	True	True	9.97388e-08	1883	3.895793	3.812624	0.346134	0.326891
2.000	0.100	1.100	4.000	0.100000	-0.037500	0.315000	1.635802	2.019179	0.406895	0.181886	True	True	9.98286e-08	1939	3.882298	3.803969	0.352986	0.328552
2.000	0.100	1.100	4.000	0.100000	-0.033750	0.315000	1.618286	2.023893	0.391754	0.187867	True	True	9.94856e-08	1879	3.869963	3.796401	0.359376	0.329895
2.000	0.100	1.100	4.000	0.100000	-0.030000	0.315000	1.602022	2.028870	0.377745	0.193995	True	True	9.9778e-08	1914	3.858677	3.789824	0.365340	0.330944
2.000	0.100	1.100	4.000	0.100000	-0.026250	0.315000	1.586873	2.034122	0.364730	0.200295	True	True	9.98843e-08	2077	3.848350	3.784157	0.370911	0.331721
2.000	0.100	1.100	4.000	0.100000	-0.022500	0.315000	1.572726	2.039666	0.352592	0.206795	True	True	9.98411e-08	1995	3.838905	3.779335	0.376114	0.332240
2.000	0.100	1.100	4.000	0.100000	-0.018750	0.315000	1.559487	2.045516	0.341230	0.213523	True	True	9.96054e-08	2026	3.830281	3.775307	0.380971	0.332514
2.000	0.100	1.100	4.000	0.100000	-0.015000	0.315000	1.547071	2.051693	0.330559	0.220506	True	True	9.953e-08	2028	3.822425	3.772030	0.385500	0.332554
2.000	0.100	1.100	4.000	0.100000	-0.011250	0.315000	1.535409	2.058219	0.320506	0.227778	True	True	9.9887e-08	2063	3.815293	3.769474	0.389717	0.332364
2.000	0.100	1.100	4.000	0.100000	-0.007500	0.315000	1.524439	2.065118	0.311006	0.235370	True	True	9.99246e-08	2058	3.808852	3.767613	0.393634	0.331951
2.000	0.100	1.100	4.000	0.100000	-0.003750	0.315000	1.514108	2.072419	0.302005	0.243319	True	True	9.97949e-08	2064	3.803073	3.766431	0.397261	0.331315
2.000	0.100	1.100	4.000	0.100000	0.000000	0.315000	1.504368	2.080155	0.293452	0.251667	True	True	9.97377e-08	2072	3.797935	3.765920	0.400607	0.330458
2.000	0.100	1.100	4.000	0.100000	0.003750	0.315000	1.495181	2.088363	0.285303	0.260457	True	True	9.95671e-08	2036	3.793424	3.766076	0.403677	0.329378
2.000	0.100	1.100	4.000	0.100000	0.007500	0.315000	1.486510	2.097083	0.277519	0.269739	True	True	9.96491e-08	2275	3.789531	3.766903	0.406474	0.328071
2.000	0.100	1.100	4.000	0.100000	0.011250	0.315000	1.478326	2.106364	0.270065	0.279571	True	True	9.99457e-08	2131	3.786253	3.768412	0.409000	0.326531
2.000	0.100	1.100	4.000	0.100000	0.015000	0.315000	1.470601	2.116261	0.262907	0.290016	True	True	9.9781e-08	2072	3.783595	3.770620	0.411253	0.324751
2.000	0.100	1.100	4.000	0.100000	0.018750	0.315000	1.463314	2.126836	0.256015	0.301150	True	True	9.99211e-08	2093	3.781565	3.773552	0.413230	0.322720
2.000	0.100	1.100	4.000	0.100000	0.022500	0.315000	1.456445	2.138163	0.249362	0.313057	True	True	9.99804e-08	2109	3.780181	3.777242	0.414926	0.320425
2.000	0.100	1.100	4.000	0.100000	0.026250	0.315000	1.449980	2.150326	0.242921	0.325837	True	True	9.99903e-08	2207	3.779467	3.781732	0.416331	0.317852
2.000	0.100	1.100	4.000	0.100000	0.030000	0.315000	1.443904	2.163426	0.236666	0.339608	True	True	9.96403e-08	2188	3.779457	3.787076	0.417434	0.314981
2.000	0.100	1.100	4.000	0.100000	0.033750	0.315000	1.438211	2.177578	0.230573	0.354507	True	True	9.99867e-08	2348	3.780195	3.793338	0.418219	0.311790
2.000	0.100	1.100	4.000	0.100000	0.037500	0.315000	1.432893	2.192922	0.224616	0.370702	True	True	9.99759e-08	2282	3.781737	3.800601	0.418666	0.308253
2.000	0.100	1.100	4.000	0.100000	0.041250	0.315000	1.427950	2.209626	0.218771	0.388393	True	True	9.99554e-08	2364	3.784156	3.808964	0.418748	0.304335
2.000	0.100	1.100	4.000	0.100000	0.045000	0.315000	1.423383	2.227892	0.213010	0.407826	True	True	9.98684e-08	2439	3.787542	3.818549	0.418433	0.300000
2.000	0.100	1.100	4.000	0.100000	0.048750	0.315000	1.419198	2.247968	0.207305	0.429304	True	True	9.9693e-08	2514	3.792010	3.829506	0.417679	0.295199
2.000	0.100	1.100	4.000	0.100000	0.052500	0.315000	1.415410	2.270165	0.201625	0.453212	True	True	9.97849e-08	2513	3.797706	3.842024	0.416435	0.289875
2.000	0.100	1.100	4.000	0.100000	0.056250	0.315000	1.412035	2.294869	0.195933	0.480036	True	True	9.96849e-08	2544	3.804821	3.856343	0.414631	0.283957
2.000	0.100	1.100	4.000	0.100000	0.060000	0.315000	1.409104	2.322635	0.190188	0.510412	True	True	9.98447e-08	2409	3.813596	3.872758	0.412184	0.277353
2.000	0.100	1.100	4.000	0.100000	0.063750	0.315000	1.406657	2.353968	0.184334	0.545202	True	True	9.96085e-08	2811	3.824362	3.891677	0.408973	0.269959
2.000	0.100	1.100	4.000	0.100000	0.067500	0.315000	1.404750	2.389902	0.178306	0.585554	True	True	9.98137e-08	2929	3.837558	3.913611	0.404845	0.261621
2.000	0.100	1.100	4.000	0.100000	0.071250	0.315000	1.403465	2.431613	0.172014	0.633115	True	True	9.96978e-08	2862	3.853803	3.939279	0.399583	0.252147
2.000	0.100	1.100	4.000	0.100000	0.075000	0.315000	1.402918	2.480863	0.165334	0.690301	True	True	9.96298e-08	3006	3.873987	3.969688	0.392875	0.241273
2.000	0.100	1.100	4.000	0.100000	-0.075000	0.337500	1.916442	1.985654	0.707419	0.125528	True	True	9.96287e-08	1955	4.091191	3.953668	0.257728	0.293005
2.000	0.100	1.100	4.000	0.100000	-0.071250	0.337500	1.865366	1.987845	0.657635	0.132269	True	True	9.96697e-08	1994	4.053885	3.922075	0.273069	0.300947
2.000	0.100	1.100	4.000	0.100000	-0.067500	0.337500	1.821270	1.990378	0.615699	0.138648	True	True	9.99762e-08	2134	4.021508	3.895391	0.286842	0.307548
2.000	0.100	1.100	4.000	0.100000	-0.063750	0.337500	1.782696	1.993185	0.579709	0.144782	True	True	9.98823e-08	1894	3.993041	3.872547	0.299321	0.313102
2.000	0.100	1.100	4.000	0.100000	-0.060000	0.337500	1.748509	1.996274	0.548363	0.150755	True	True	9.95994e-08	1888	3.967768	3.852798	0.310711	0.317806
2.000	0.100	1.100	4.000	0.100000	-0.056250	0.337500	1.717914	1.999613	0.520726	0.156630	True	True	9.96314e-08	1852	3.945151	3.835599	0.321171	0.321808
2.000	0.100	1.100	4.000	0.100000	-0.052500	0.337500	1.690307	2.003200	0.496111	0.162459	True	True	9.98457e-08	1877	3.924782	3.820540	0.330820	0.325216
2.000	0.100	1.100	4.000	0.100000	-0.048750	0.337500	1.665220	2.007031	0.473995	0.168285	True	True	9.98722e-08	1864	3.906343	3.807310	0.339758	0.328114
2.000	0.100	1.100	4.000	0.100000	-0.045000	0.337500	1.642291	2.011105	0.453975	0.174143	True	True	9.96095e-08	1858	3.889585	3.795665	0.348061	0.330566
2.000	0.100	1.100	4.000	0.100000	-0.041250	0.337500	1.621227	2.015425	0.435734	0.180066	True	True	9.94899e-08	1941	3.874303	3.785413	0.355794	0.332622
2.000	0.100	1.100	4.000	0.100000	-0.037500	0.337500	1.601792	2.019996	0.419018	0.186084	True	True	9.94928e-08	1948	3.860336	3.776399	0.363010	0.334322
2.000	0.100	1.100	4.000	0.100000	-0.033750	0.337500	1.583791	2.024825	0.403618	0.192224	True	True	9.98272e-08	1935	3.847548	3.768500	0.369753	0.335698
2.000	0.100	1.100	4.000	0.100000	-0.030000	0.337500	1.567064	2.029923	0.389366	0.198515	True	True	9.99165e-08	1950	3.835829	3.761616	0.376060	0.336776
2.000	0.100	1.100	4.000	0.100000	-0.026250	0.337500	1.551474	2.035303	0.376119	0.204982	True	True	9.96425e-08	1991	3.825085	3.755664	0.381962	0.337575
2.000	0.100	1.100	4.000	0.100000	-0.022500	0.337500	1.536908	2.040979	0.363760	0.211653	True	True	9.96904e-08	1951	3.815240	3.750578	0.387486	0.338112
2.000	0.100	1.100	4.000	0.100000	-0.018750	0.337500	1.523267	2.046969	0.352187	0.218557	True	True	9.97908e-08	1988	3.806229	3.746306	0.392653	0.338400
2.000	0.100	1.100	4.000	0.100000	-0.015000	0.337500	1.510469	2.053291	0.341314	0.225724	True	True	9.97706e-08	1969	3.798001	3.742804	0.397483	0.338448
2.000	0.100	1.100	4.000	0.100000	-0.011250	0.337500	1.498440	2.059969	0.331068	0.233184	True	True	9.97725e-08	2060	3.790510	3.740040	0.401991	0.338263
2.000	0.100	1.100	4.000	0.100000	-0.007500	0.337500	1.487120	2.067027	0.321382	0.240972	True	True	9.99818e-08	2063	3.783721	3.737988	0.406190	0.337850
2.000	0.100	1.100	4.000	0.100000	-0.003750	0.337500	1.476453	2.074496	0.312200	0.249126	True	True	9.95413e-08	2070	3.777606	3.736633	0.410091	0.337210
2.000	0.100	1.100	4.000	0.100000	0.000000	0.337500	1.466393	2.082407	0.303473	0.257687	True	True	9.98901e-08	2029	3.772142	3.735964	0.413700	0.336344
2.000	0.100	1.100	4.000	0.100000	0.003750	0.337500	1.456900	2.090799	0.295156	0.266701	True	True	9.97247e-08	2101	3.767316	3.735979	0.417024	0.335250
2.000	0.100	1.100	4.000	0.100000	0.007500	0.337500	1.447936	2.099713	0.287209	0.276218	True	True	9.95249e-08	2155	3.763117	3.736679	0.420066	0.333925
2.000	0.100	1.100	4.000	0.100000	0.011250	0.337500	1.439472	2.109199	0.279595	0.286298	True	True	9.95505e-08	2147	3.759542	3.738077	0.422827	0.332363
2.000	0.100	1.100	4.000	0.100000	0.015000	0.337500	1.431481	2.119312	0.272283	0.297005	True	True	9.98701e-08	2170	3.756595	3.740190	0.425307	0.330556
2.000	0.100	1.100	4.000	0.100000	0.018750	0.337500	1.423940	2.130117	0.265240	0.308416	True	True	9.97132e-08	2186	3.754284	3.743042	0.427502	0.328494
2.000	0.100	1.100	4.000	0.100000	0.022500	0.337500	1.416830	2.141687	0.258439	0.320619	True	True	9.97603e-08	2209	3.752627	3.746668	0.429405	0.326163
2.000	0.100	1.100	4.000	0.100000	0.026250	0.337500	1.410135	2.154109	0.251853	0.333715	True	True	9.97188e-08	2250	3.751648	3.751109	0.431009	0.323548
2.000	0.100	1.100	4.000	0.100000	0.030000	0.337500	1.403843	2.167484	0.245456	0.347824	True	True	9.98797e-08	2280	3.751379	3.756421	0.432300	0.320631
2.000	0.100	1.100	4.000	0.100000	0.033750	0.337500	1.397946	2.181931	0.239222	0.363088	True	True	9.95464e-08	2236	3.751865	3.762669	0.433262	0.317389
2.000	0.100	1.100	4.000	0.100000	0.037500	0.337500	1.392438	2.197592	0.233127	0.379678	True	True	9.97331e-08	2375	3.753162	3.769935	0.433876	0.313793
2.000	0.100	1.100	4.000	0.100000	0.041250	0.337500	1.387316	2.214638	0.227144	0.397799	True	True	9.96339e-08	2409	3.755342	3.778320	0.434113	0.309813
2.000	0.100	1.100	4.000	0.100000	0.045000	0.337500	1.382585	2.233275	0.221247	0.417703	True	True	9.97577e-08	2327	3.758494	3.787947	0.433942	0.305407
2.000	0.100	1.100	4.000	0.100000	0.048750	0.337500	1.378251	2.253755	0.215407	0.439701	True	True	9.96098e-08	2512	3.762733	3.798969	0.433320	0.300530
2.000	0.100	1.100	4.000	0.100000	0.052500	0.337500	1.374328	2.276393	0.209590	0.464186	True	True	9.97585e-08	2599	3.768206	3.811577	0.432192	0.295121
2.000	0.100	1.100	4.000	0.100000	0.056250	0.337500	1.370836	2.301586	0.203761	0.491659	True	True	9.96791e-08	2683	3.775104	3.826013	0.430491	0.289110
2.000	0.100	1.100	4.000	0.100000	0.060000	0.337500	1.367805	2.329845	0.197876	0.522774	True	True	9.96441e-08	2462	3.783667	3.842579	0.428128	0.282408
2.000	0.100	1.100	4.000	0.100000	0.063750	0.337500	1.365278	2.361840	0.191880	0.558401	True	True	9.97205e-08	2845	3.794224	3.861676	0.424985	0.274899
2.000	0.100	1.100	4.000	0.100000	0.067500	0.337500	1.363315	2.398470	0.185706	0.599735	True	True	9.98729e-08	2951	3.807218	3.883836	0.420902	0.266438
2.000	0.100	1.100	4.000	0.100000	0.071250	0.337500	1.362000	2.440990	0.179261	0.648464	True	True	9.97253e-08	2501	3.823267	3.909782	0.415658	0.256827
2.000	0.100	1.100	4.000	0.100000	0.075000	0.337500	1.361457	2.491186	0.172420	0.707062	True	True	9.98093e-08	2988	3.843260	3.940531	0.408939	0.245801
2.000	0.100	1.100	4.000	0.100000	-0.075000	0.360000	1.889619	1.985605	0.723712	0.128182	True	True	9.97248e-08	2292	4.075550	3.931517	0.263448	0.297970
2.000	0.100	1.100	4.000	0.100000	-0.071250	0.360000	1.837551	1.987864	0.673296	0.135090	True	True	9.97784e-08	2068	4.037423	3.899096	0.279313	0.306037
2.000	0.100	1.100	4.000	0.100000	-0.067500	0.360000	1.792615	1.990462	0.630811	0.141632	True	True	9.98165e-08	2082	4.004285	3.871670	0.293584	0.312749
2.000	0.100	1.100	4.000	0.100000	-0.063750	0.360000	1.753248	1.993343	0.594337	0.147925	True	True	9.99201e-08	1828	3.975119	3.848164	0.306539	0.318398
2.000	0.100	1.100	4.000	0.100000	-0.060000	0.360000	1.718330	1.996515	0.562558	0.154053	True	True	9.99711e-08	1855	3.949194	3.827815	0.318389	0.323185
2.000	0.100	1.100	4.000	0.100000	-0.056250	0.360000	1.687035	1.999949	0.534532	0.160082	True	True	9.96332e-08	1827	3.925967	3.810069	0.329292	0.327259
2.000	0.100	1.100	4.000	0.100000	-0.052500	0.360000	1.658775	2.003644	0.509560	0.166064	True	True	9.97436e-08	1825	3.905023	3.794509	0.339370	0.330730
2.000	0.100	1.100	4.000	0.100000	-0.048750	0.360000	1.633095	2.007561	0.487113	0.172043	True	True	9.96722e-08	1926	3.886036	3.780817	0.348721	0.333687
2.000	0.100	1.100	4.000	0.100000	-0.045000	0.360000	1.609595	2.011739	0.466787	0.178056	True	True	9.97205e-08	1944	3.868758	3.768746	0.357425	0.336188
2.000	0.100	1.100	4.000	0.100000	-0.041250	0.360000	1.587991	2.016167	0.448261	0.184136	True	True	9.97246e-08	1974	3.852982	3.758099	0.365546	0.338287
2.000	0.100	1.100	4.000	0.100000	-0.037500	0.360000	1.568045	2.020851	0.431276	0.190313	True	True	9.98401e-08	1909	3.838542	3.748720	0.373139	0.340025
2.000	0.100	1.100	4.000	0.100000	-0.033750	0.360000	1.549559	2.025799	0.415623	0.196615	True	True	9.98153e-08	1954	3.825301	3.740483	0.380247	0.341433
2.000	0.100	1.100	4.000	0.100000	-0.030000	0.360000	1.532369	2.031022	0.401132	0.203070	True	True	9.98306e-08	1949	3.813146	3.733283	0.386908	0.342537
2.000	0.100	1.100	4.000	0.100000	-0.026250	0.360000	1.516338	2.036531	0.387658	0.209707	True	True	9.97822e-08	2025	3.801984	3.727039	0.393155	0.343359
2.000	0.100	1.100	4.000	0.100000	-0.022500	0.360000	1.501351	2.042342	0.375082	0.216552	True	True	9.98905e-08	2028	3.791736	3.721683	0.399012	0.343913
2.000	0.100	1.100	4.000	0.100000	-0.018750	0.360000	1.487308	2.048472	0.363302	0.223635	True	True	9.94564e-08	2062	3.782337	3.717159	0.404504	0.344213
2.000	0.100	1.100	4.000	0.100000	-0.015000	0.360000	1.474125	2.054942	0.352231	0.230986	True	True	9.97762e-08	1992	3.773733	3.713425	0.409648	0.344269
2.000	0.100	1.100	4.000	0.100000	-0.011250	0.360000	1.461728	2.061774	0.341794	0.238637	True	True	9.98689e-08	2034	3.765879	3.710446	0.414462	0.344087
2.000	0.100	1.100	4.000	0.100000	-0.007500	0.360000	1.450055	2.068994	0.331925	0.246625	True	True	9.96764e-08	2099	3.758739	3.708198	0.418956	0.343673
2.000	0.100	1.100	4.000	0.100000	-0.003750	0.360000	1.439051	2.076632	0.322566	0.254986	True	True	9.96724e-08	2037	3.752283	3.706662	0.423143	0.343028
2.000	0.100	1.100	4.000	0.100000	0.000000	0.360000	1.428668	2.084721	0.313668	0.263763	True	True	9.96366e-08	2171	3.746489	3.705829	0.427029	0.342153
2.000	0.100	1.100	4.000	0.100000	0.003750	0.360000	1.418865	2.093299	0.305185	0.273003	True	True	9.97193e-08	2155	3.741342	3.705695	0.430621	0.341045
2.000	0.100	1.100	4.000	0.100000	0.007500	0.360000	1.409605	2.102410	0.297077	0.282759	True	True	9.98946e-08	2105	3.736831	3.706262	0.433922	0.339702
2.000	0.100	1.100	4.000	0.100000	0.011250	0.360000	1.400858	2.112103	0.289307	0.293089	True	True	9.98059e-08	2149	3.732953	3.707542	0.436933	0.338118
2.000	0.100	1.100	4.000	0.100000	0.015000	0.360000	1.392596	2.122434	0.281842	0.304061	True	True	9.97009e-08	2179	3.729710	3.709552	0.439653	0.336283
2.000	0.100	1.100	4.000	0.100000	0.018750	0.360000	1.384797	2.133470	0.274650	0.315753	True	True	9.97116e-08	2191	3.727111	3.712318	0.442079	0.334189
2.000	0.100	1.100	4.000	0.100000	0.022500	0.360000	1.377441	2.145285	0.267703	0.328254	True	True	9.98002e-08	2225	3.725174	3.715872	0.444204	0.331822
2.000	0.100	1.100	4.000	0.100000	0.026250	0.360000	1.370513	2.157967	0.260974	0.341669	True	True	9.97522e-08	2252	3.723921	3.720258	0.446019	0.329166
2.000	0.100	1.100	4.000	0.100000	0.030000	0.360000	1.364000	2.171620	0.254436	0.356121	True	True	9.97679e-08	2179	3.723385	3.725531	0.447512	0.326203
2.000	0.100	1.100	4.000	0.100000	0.033750	0.360000	1.357894	2.186364	0.248064	0.371754	True	True	9.99247e-08	2272	3.723609	3.731757	0.448665	0.322909
2.000	0.100	1.100	4.000	0.100000	0.037500	0.360000	1.352189	2.202344	0.241832	0.388743	True	True	9.96187e-08	2428	3.724651	3.739019	0.449459	0.319256
2.000	0.100	1.100	4.000	0.100000	0.041250	0.360000	1.346884	2.219733	0.235714	0.407299	True	True	9.96877e-08	2293	3.726580	3.747419	0.449865	0.315212
2.000	0.100	1.100	4.000	0.100000	0.045000	0.360000	1.341983	2.238741	0.229682	0.427678	True	True	9.99187e-08	2537	3.729486	3.757081	0.449850	0.310738
2.000	0.100	1.100	4.000	0.100000	0.048750	0.360000	1.337493	2.259626	0.223707	0.450201	True	True	9.99654e-08	2579	3.733485	3.768161	0.449371	0.305784
2.000	0.100	1.100	4.000	0.100000	0.052500	0.360000	1.333428	2.282707	0.217756	0.475269	True	True	9.98594e-08	2517	3.738721	3.780850	0.448374	0.300292
2.000	0.100	1.100	4.000	0.100000	0.056250	0.360000	1.329811	2.308389	0.211791	0.503396	True	True	9.98187e-08	2560	3.745386	3.795394	0.446787	0.294190
2.000	0.100	1.100	4.000	0.100000	0.060000	0.360000	1.326673	2.337192	0.205768	0.535251	True	True	9.968e-08	2776	3.753720	3.812098	0.444521	0.287387
2.000	0.100	1.100	4.000	0.100000	0.063750	0.360000	1.324058	2.369797	0.199632	0.571729	True	True	9.99004e-08	2819	3.764051	3.831369	0.441456	0.279769
2.000	0.100	1.100	4.000	0.100000	0.067500	0.360000	1.322029	2.407123	0.193313	0.614052	True	True	9.9864e-08	2959	3.776821	3.853743	0.437430	0.271187
2.000	0.100	1.100	4.000	0.100000	0.071250	0.360000	1.320674	2.450442	0.186718	0.663953	True	True	9.97874e-08	3129	3.792647	3.879953	0.432218	0.261443
2.000	0.100	1.100	4.000	0.100000	0.075000	0.360000	1.320123	2.501591	0.179717	0.723982	True	True	9.98836e-08	2983	3.812423	3.911031	0.425498	0.250267
2.000	0.100	1.100	4.000	0.100000	-0.075000	0.382500	1.863017	1.985566	0.740052	0.130848	True	True	9.98885e-08	2349	4.060047	3.909332	0.269173	0.302890
2.000	0.100	1.100	4.000	0.100000	-0.071250	0.382500	1.809998	1.987890	0.689015	0.137926	True	True	9.52505e-08	1965	4.021100	3.876070	0.285569	0.311081
2.000	0.100	1.100	4.000	0.100000	-0.067500	0.382500	1.764198	1.990565	0.645993	0.144631	True	True	9.94759e-08	2014	3.987218	3.847903	0.300344	0.317898
2.000	0.100	1.100	4.000	0.100000	-0.063750	0.382500	1.724044	1.993530	0.609046	0.151084	True	True	9.96366e-08	1851	3.957358	3.823727	0.313785	0.323638
2.000	0.100	1.100	4.000	0.100000	-0.060000	0.382500	1.688375	1.996796	0.576846	0.157369	True	True	9.95087e-08	1885	3.930789	3.802772	0.326105	0.328504
2.000	0.100	1.100	4.000	0.100000	-0.056250	0.382500	1.656406	2.000328	0.548436	0.163553	True	True	9.98426e-08	1853	3.906953	3.784471	0.337460	0.332649
2.000	0.100	1.100	4.000	0.100000	-0.052500	0.382500	1.627520	2.004095	0.523112	0.169692	True	True	9.98485e-08	1865	3.885433	3.768402	0.347975	0.336185
2.000	0.100	1.100	4.000	0.100000	-0.048750	0.382500	1.601234	2.008125	0.500343	0.175827	True	True	9.97371e-08	1944	3.865904	3.754242	0.357750	0.339195
2.000	0.100	1.100	4.000	0.100000	-0.045000	0.382500	1.577167	2.012409	0.479718	0.181997	True	True	9.95799e-08	1929	3.848110	3.741737	0.366866	0.341744
2.000	0.100	1.100	4.000	0.100000	-0.041250	0.382500	1.555027	2.016949	0.460911	0.188235	True	True	9.95927e-08	1930	3.831840	3.730690	0.375388	0.343885
2.000	0.100	1.100	4.000	0.100000	-0.037500	0.382500	1.534571	2.021749	0.443664	0.194573	True	True	9.98791e-08	1930	3.816928	3.720938	0.383369	0.345659
2.000	0.100	1.100	4.000	0.100000	-0.033750	0.382500	1.515601	2.026818	0.427763	0.201039	True	True	9.95584e-08	1995	3.803234	3.712355	0.390854	0.347097
2.000	0.100	1.100	4.000	0.100000	-0.030000	0.382500	1.497950	2.032166	0.413037	0.207662	True	True	9.97243e-08	2033	3.790644	3.704834	0.397883	0.348227
2.000	0.100	1.100	4.000	0.100000	-0.026250	0.382500	1.481478	2.037807	0.399341	0.214470	True	True	9.95792e-08	1959	3.779062	3.698291	0.404486	0.349068
2.000	0.100	1.100	4.000	0.100000	-0.022500	0.382500	1.466070	2.043756	0.386553	0.221491	True	True	9.9847e-08	2056	3.768410	3.692656	0.410691	0.349638
2.000	0.100	1.100	4.000	0.100000	-0.018750	0.382500	1.451624	2.050030	0.374570	0.228755	True	True	9.96145e-08	2027	3.758621	3.687874	0.416520	0.349950
2.000	0.100	1.100	4.000	0.100000	-0.015000	0.382500	1.438055	2.056649	0.363304	0.236294	True	True	9.98352e-08	2081	3.749639	3.683901	0.421992	0.350013
2.000	0.100	1.100	4.000	0.100000	-0.011250	0.382500	1.425289	2.063638	0.352680	0.244139	True	True	9.9922e-08	2120	3.741419	3.680701	0.427124	0.349833
2.000	0.100	1.100	4.000	0.100000	-0.007500	0.382500	1.413262	2.071022	0.342630	0.252328	True	True	9.97876e-08	2090	3.733924	3.678248	0.431928	0.349417
2.000	0.100	1.100	4.000	0.100000	-0.003750	0.382500	1.401918	2.078831	0.333098	0.260899	True	True	9.9896e-08	2075	3.727123	3.676525	0.436415	0.348766
2.000	0.100	1.100	4.000	0.100000	0.000000	0.382500	1.391209	2.087100	0.324032	0.269896	True	True	9.967e-08	2116	3.720995	3.675521	0.440593	0.347881
2.000	0.100	1.100	4.000	0.100000	0.003750	0.382500	1.381094	2.095867	0.315386	0.279365	True	True	9.99631e-08	2157	3.715522	3.675231	0.444467	0.346759
2.000	0.100	1.100	4.000	0.100000	0.007500	0.382500	1.371535	2.105176	0.307119	0.289361	True	True	9.96406e-08	2142	3.710694	3.675658	0.448041	0.345397
2.000	0.100	1.100	4.000	0.100000	0.011250	0.382500	1.362502	2.115078	0.299195	0.299945	True	True	9.97158e-08	2235	3.706507	3.676814	0.451316	0.343790
2.000	0.100	1.100	4.000	0.100000	0.015000	0.382500	1.353966	2.125630	0.291579	0.311185	True	True	9.9883e-08	2261	3.702963	3.678715	0.454290	0.341928
2.000	0.100	1.100	4.000	0.100000	0.018750	0.382500	1.345905	2.136898	0.284241	0.323162	True	True	9.9962e-08	2201	3.700070	3.681387	0.456961	0.339802
2.000	0.100	1.100	4.000	0.100000	0.022500	0.382500	1.338300	2.148960	0.277150	0.335965	True	True	9.98449e-08	2244	3.697845	3.684863	0.459322	0.337398
2.000	0.100	1.100	4.000	0.100000	0.026250	0.382500	1.331134	2.161905	0.270280	0.349703	True	True	9.96918e-08	2313	3.696310	3.689187	0.461362	0.334701
2.000	0.100	1.100	4.000	0.100000	0.030000	0.382500	1.324396	2.175837	0.263604	0.364500	True	True	9.98755e-08	2201	3.695499	3.694414	0.463070	0.331691
2.000	0.100	1.100	4.000	0.100000	0.033750	0.382500	1.318076	2.190880	0.257095	0.380506	True	True	9.99399e-08	2403	3.695453	3.700611	0.464429	0.328346
2.000	0.100	1.100	4.000	0.100000	0.037500	0.382500	1.312170	2.207180	0.250728	0.397899	True	True	9.98462e-08	2458	3.696230	3.707862	0.465416	0.324636
2.000	0.100	1.100	4.000	0.100000	0.041250	0.382500	1.306676	2.224914	0.244476	0.416893	True	True	9.98808e-08	2390	3.697898	3.716269	0.466005	0.320530
2.000	0.100	1.100	4.000	0.100000	0.045000	0.382500	1.301599	2.244295	0.238311	0.437753	True	True	9.99822e-08	2404	3.700548	3.725959	0.466160	0.315986
2.000	0.100	1.100	4.000	0.100000	0.048750	0.382500	1.296947	2.265585	0.232203	0.460806	True	True	9.99339e-08	2584	3.704293	3.737088	0.465838	0.310957
2.000	0.100	1.100	4.000	0.100000	0.052500	0.382500	1.292735	2.289110	0.226119	0.486462	True	True	9.96967e-08	2362	3.709280	3.749850	0.464984	0.305383
2.000	0.100	1.100	4.000	0.100000	0.056250	0.382500	1.288985	2.315282	0.220020	0.515249	True	True	9.97488e-08	2822	3.715695	3.764491	0.463525	0.299192
2.000	0.100	1.100	4.000	0.100000	0.060000	0.382500	1.285732	2.344628	0.213861	0.547851	True	True	9.96853e-08	2742	3.723785	3.781327	0.461368	0.292290
2.000	0.100	1.100	4.000	0.100000	0.063750	0.382500	1.283020	2.377844	0.207586	0.585186	True	True	9.99389e-08	2897	3.733871	3.800761	0.458394	0.284564
2.000	0.100	1.100	4.000	0.100000	0.067500	0.382500	1.280915	2.415864	0.201125	0.628508	True	True	9.97941e-08	3016	3.746397	3.823340	0.454437	0.275864
2.000	0.100	1.100	4.000	0.100000	0.071250	0.382500	1.279511	2.459987	0.194381	0.679594	True	True	9.96712e-08	2825	3.761979	3.849803	0.449268	0.265989
2.000	0.100	1.100	4.000	0.100000	0.075000	0.382500	1.278939	2.512081	0.187223	0.741060	True	True	9.99004e-08	3353	3.781508	3.881195	0.442560	0.254668
2.000	0.100	1.100	4.000	0.100000	-0.075000	0.405000	1.836635	1.985544	0.756435	0.133524	True	True	9.99086e-08	2307	4.044685	3.887114	0.274903	0.307765
2.000	0.100	1.100	4.000	0.100000	-0.071250	0.405000	1.782675	1.987943	0.704790	0.140774	True	True	9.93968e-08	2088	4.004932	3.853010	0.291833	0.316074
2.000	0.100	1.100	4.000	0.100000	-0.067500	0.405000	1.736024	1.990689	0.661240	0.147645	True	True	9.96598e-08	1901	3.970307	3.824091	0.307122	0.322994
2.000	0.100	1.100	4.000	0.100000	-0.063750	0.405000	1.695082	1.993744	0.623831	0.154259	True	True	9.96597e-08	1879	3.939763	3.799240	0.321057	0.328822
2.000	0.100	1.100	4.000	0.100000	-0.060000	0.405000	1.658695	1.997094	0.591216	0.160704	True	True	9.98298e-08	1899	3.912551	3.777671	0.333853	0.333767
2.000	0.100	1.100	4.000	0.100000	-0.056250	0.405000	1.626056	2.000710	0.562430	0.167047	True	True	9.96893e-08	1908	3.888113	3.758809	0.345669	0.337980
2.000	0.100	1.100	4.000	0.100000	-0.052500	0.405000	1.596535	2.004589	0.536764	0.173343	True	True	9.98046e-08	1978	3.866024	3.742224	0.356632	0.341575
2.000	0.100	1.100	4.000	0.100000	-0.048750	0.405000	1.569645	2.008725	0.513680	0.179636	True	True	9.99744e-08	1878	3.845957	3.727589	0.366843	0.344637
2.000	0.100	1.100	4.000	0.100000	-0.045000	0.405000	1.545016	2.013118	0.492761	0.185965	True	True	9.94943e-08	1982	3.827648	3.714645	0.376382	0.347232
2.000	0.100	1.100	4.000	0.100000	-0.041250	0.405000	1.522344	2.017770	0.473681	0.192364	True	True	9.96863e-08	1991	3.810887	3.703189	0.385314	0.349412
2.000	0.100	1.100	4.000	0.100000	-0.037500	0.405000	1.501381	2.022689	0.456176	0.198865	True	True	9.95392e-08	1935	3.795504	3.693058	0.393695	0.351220
2.000	0.100	1.100	4.000	0.100000	-0.033750	0.405000	1.481928	2.027881	0.440033	0.205497	True	True	9.96508e-08	2049	3.781358	3.684122	0.401571	0.352687
2.000	0.100	1.100	4.000	0.100000	-0.030000	0.405000	1.463817	2.033358	0.425077	0.212290	True	True	9.97688e-08	1985	3.768334	3.676272	0.408979	0.353840
2.000	0.100	1.100	4.000	0.100000	-0.026250	0.405000	1.446906	2.039133	0.411162	0.219271	True	True	9.95501e-08	2041	3.756333	3.669423	0.415952	0.354701
2.000	0.100	1.100	4.000	0.100000	-0.022500	0.405000	1.431077	2.045222	0.398165	0.226471	True	True	9.95716e-08	2074	3.745276	3.663504	0.422517	0.355285
2.000	0.100	1.100	4.000	0.100000	-0.018750	0.405000	1.416229	2.051642	0.385983	0.233920	True	True	9.98177e-08	2079	3.735095	3.658457	0.428697	0.355607
2.000	0.100	1.100	4.000	0.100000	-0.015000	0.405000	1.402274	2.058414	0.374526	0.241648	True	True	9.98861e-08	2099	3.725734	3.654238	0.434511	0.355675
2.000	0.100	1.100	4.000	0.100000	-0.011250	0.405000	1.389138	2.065562	0.363718	0.249690	True	True	9.98583e-08	2100	3.717146	3.650810	0.439975	0.355497
2.000	0.100	1.100	4.000	0.100000	-0.007500	0.405000	1.376755	2.073112	0.353492	0.258084	True	True	9.97028e-08	2132	3.709294	3.648147	0.445102	0.355078
2.000	0.100	1.100	4.000	0.100000	-0.003750	0.405000	1.365071	2.081095	0.343789	0.266867	True	True	9.98961e-08	2181	3.702146	3.646230	0.449904	0.354420
2.000	0.100	1.100	4.000	0.100000	0.000000	0.405000	1.354035	2.089547	0.334557	0.276086	True	True	9.9688e-08	2113	3.695680	3.645047	0.454387	0.353524
2.000	0.100	1.100	4.000	0.100000	0.003750	0.405000	1.343606	2.098505	0.325751	0.285787	True	True	9.97682e-08	2130	3.689878	3.644595	0.458558	0.352387
2.000	0.100	1.100	4.000	0.100000	0.007500	0.405000	1.333747	2.108015	0.317328	0.296027	True	True	9.99041e-08	2218	3.684728	3.644876	0.462419	0.351006
2.000	0.100	1.100	4.000	0.100000	0.011250	0.405000	1.324424	2.118128	0.309252	0.306868	True	True	9.96492e-08	2203	3.680228	3.645901	0.465972	0.349375
2.000	0.100	1.100	4.000	0.100000	0.015000	0.405000	1.315612	2.128902	0.301489	0.318379	True	True	9.97428e-08	2219	3.676377	3.647686	0.469216	0.347485
2.000	0.100	1.100	4.000	0.100000	0.018750	0.405000	1.307287	2.140406	0.294006	0.330643	True	True	9.97677e-08	2234	3.673185	3.650257	0.472147	0.345327
2.000	0.100	1.100	4.000	0.100000	0.022500	0.405000	1.299428	2.152717	0.286774	0.343752	True	True	9.99453e-08	2255	3.670665	3.653648	0.474757	0.342886
2.000	0.100	1.100	4.000	0.100000	0.026250	0.405000	1.292021	2.165926	0.279765	0.357816	True	True	9.96504e-08	2301	3.668843	3.657903	0.477038	0.340148
2.000	0.100	1.100	4.000	0.100000	0.030000	0.405000	1.285053	2.180139	0.272952	0.372964	True	True	9.98775e-08	2404	3.667748	3.663077	0.478976	0.337092
2.000	0.100	1.100	4.000	0.100000	0.033750	0.405000	1.278515	2.195482	0.266309	0.389346	True	True	9.96849e-08	2375	3.667424	3.669239	0.480554	0.333694
2.000	0.100	1.100	4.000	0.100000	0.037500	0.405000	1.272403	2.212104	0.259808	0.407146	True	True	9.95755e-08	2318	3.667926	3.676471	0.481749	0.329928
2.000	0.100	1.100	4.000	0.100000	0.041250	0.405000	1.266716	2.230184	0.253425	0.426584	True	True	9.97392e-08	2481	3.669324	3.684879	0.482534	0.325760
2.000	0.100	1.100	4.000	0.100000	0.045000	0.405000	1.261458	2.249939	0.247129	0.447929	True	True	9.96062e-08	2485	3.671707	3.694589	0.482874	0.321148
2.000	0.100	1.100	4.000	0.100000	0.048750	0.405000	1.256637	2.271636	0.240890	0.471517	True	True	9.97798e-08	2631	3.675187	3.705759	0.482723	0.316045
2.000	0.100	1.100	4.000	0.100000	0.052500	0.405000	1.252271	2.295606	0.234675	0.497767	True	True	9.98303e-08	2460	3.679911	3.718586	0.482025	0.310389
2.000	0.100	1.100	4.000	0.100000	0.056250	0.405000	1.248382	2.322267	0.228444	0.527219	True	True	9.96043e-08	2629	3.686064	3.733318	0.480707	0.304109
2.000	0.100	1.100	4.000	0.100000	0.060000	0.405000	1.245005	2.352158	0.222151	0.560575	True	True	9.96066e-08	2624	3.693893	3.750274	0.478674	0.297111
2.000	0.100	1.100	4.000	0.100000	0.063750	0.405000	1.242189	2.385985	0.215740	0.598775	True	True	9.97154e-08	2805	3.703716	3.769862	0.475804	0.289279
2.000	0.100	1.100	4.000	0.100000	0.067500	0.405000	1.239999	2.424699	0.209138	0.643103	True	True	9.9948e-08	3063	3.715978	3.792634	0.471929	0.280462
2.000	0.100	1.100	4.000	0.100000	0.071250	0.405000	1.238534	2.469623	0.202248	0.695383	True	True	9.99635e-08	2830	3.731292	3.819338	0.466816	0.270460
2.000	0.100	1.100	4.000	0.100000	0.075000	0.405000	1.237929	2.522662	0.194936	0.758301	True	True	9.97188e-08	3023	3.750548	3.851032	0.460133	0.258997
2.000	0.100	1.100	4.000	0.100000	-0.075000	0.427500	1.810475	1.985541	0.772856	0.136212	True	True	9.62842e-08	2253	4.029466	3.864867	0.280636	0.312592
2.000	0.100	1.100	4.000	0.100000	-0.071250	0.427500	1.755592	1.988006	0.720613	0.143636	True	True	9.96553e-08	1917	3.988915	3.829913	0.298106	0.321018
2.000	0.100	1.100	4.000	0.100000	-0.067500	0.427500	1.708096	1.990839	0.676549	0.150674	True	True	9.96819e-08	1906	3.953559	3.800238	0.313914	0.328035
2.000	0.100	1.100	4.000	0.100000	-0.063750	0.427500	1.666380	1.993983	0.638686	0.157452	True	True	9.99657e-08	1900	3.922337	3.774705	0.328351	0.333949
2.000	0.100	1.100	4.000	0.100000	-0.060000	0.427500	1.629277	1.997424	0.605665	0.164058	True	True	9.99776e-08	1884	3.894491	3.752516	0.341632	0.338968
2.000	0.100	1.100	4.000	0.100000	-0.056250	0.427500	1.595969	2.001138	0.576512	0.170561	True	True	9.94979e-08	1942	3.869456	3.733087	0.353919	0.343247
2.000	0.100	1.100	4.000	0.100000	-0.052500	0.427500	1.565816	2.005118	0.550511	0.177017	True	True	9.98039e-08	1889	3.846805	3.715981	0.365340	0.346898
2.000	0.100	1.100	4.000	0.100000	-0.048750	0.427500	1.538340	2.009360	0.527117	0.183470	True	True	9.95343e-08	1977	3.826202	3.700864	0.375995	0.350010
2.000	0.100	1.100	4.000	0.100000	-0.045000	0.427500	1.513152	2.013864	0.505911	0.189961	True	True	9.96497e-08	1977	3.807382	3.687473	0.385967	0.352648
2.000	0.100	1.100	4.000	0.100000	-0.041250	0.427500	1.489950	2.018633	0.486562	0.196523	True	True	9.97514e-08	1999	3.790134	3.675602	0.395322	0.354867
2.000	0.100	1.100	4.000	0.100000	-0.037500	0.427500	1.468485	2.023673	0.468805	0.203189	True	True	9.95562e-08	2026	3.774282	3.665086	0.404115	0.356706
2.000	0.100	1.100	4.000	0.100000	-0.033750	0.427500	1.448552	2.028991	0.452424	0.209990	True	True	9.99466e-08	1995	3.759687	3.655790	0.412392	0.358200
2.000	0.100	1.100	4.000	0.100000	-0.030000	0.427500	1.429983	2.034600	0.437243	0.216955	True	True	9.98877e-08	2000	3.746229	3.647606	0.420192	0.359375
2.000	0.100	1.100	4.000	0.100000	-0.026250	0.427500	1.412634	2.040512	0.423114	0.224113	True	True	9.97517e-08	2041	3.733810	3.640444	0.427548	0.360253
2.000	0.100	1.100	4.000	0.100000	-0.022500	0.427500	1.396386	2.046743	0.409913	0.231494	True	True	9.95589e-08	2151	3.722348	3.634233	0.434486	0.360850
2.000	0.100	1.100	4.000	0.100000	-0.018750	0.427500	1.381136	2.053311	0.397536	0.239128	True	True	9.96759e-08	2101	3.711776	3.628916	0.441030	0.361180
2.000	0.100	1.100	4.000	0.100000	-0.015000	0.427500	1.366796	2.060238	0.385891	0.247049	True	True	9.99701e-08	2177	3.702035	3.624444	0.447199	0.361253
2.000	0.100	1.100	4.000	0.100000	-0.011250	0.427500	1.353290	2.067548	0.374903	0.255291	True	True	9.97032e-08	2077	3.693079	3.620781	0.453010	0.361075
2.000	0.100	1.100	4.000	0.100000	-0.007500	0.427500	1.340553	2.075267	0.364503	0.263891	True	True	9.96007e-08	2145	3.684868	3.617901	0.458475	0.360652
2.000	0.100	1.100	4.000	0.100000	-0.003750	0.427500	1.328527	2.083427	0.354632	0.272890	True	True	9.95704e-08	2192	3.677371	3.615783	0.463605	0.359987
2.000	0.100	1.100	4.000	0.100000	0.000000	0.427500	1.317164	2.092063	0.345238	0.282334	True	True	9.95669e-08	2184	3.670564	3.614416	0.468408	0.359078
2.000	0.100	1.100	4.000	0.100000	0.003750	0.427500	1.306420	2.101215	0.336274	0.292271	True	True	9.98105e-08	2166	3.664430	3.613795	0.472890	0.357925
2.000	0.100	1.100	4.000	0.100000	0.007500	0.427500	1.296258	2.110928	0.327699	0.302758	True	True	9.95932e-08	2271	3.658956	3.613924	0.477053	0.356524
2.000	0.100	1.100	4.000	0.100000	0.011250	0.427500	1.286645	2.121254	0.319474	0.313858	True	True	9.98689e-08	2225	3.654138	3.614811	0.480900	0.354868
2.000	0.100	1.100	4.000	0.100000	0.015000	0.427500	1.277555	2.132254	0.311565	0.325644	True	True	9.96899e-08	2251	3.649976	3.616474	0.484428	0.352950
2.000	0.100	1.100	4.000	0.100000	0.018750	0.427500	1.268962	2.143995	0.303939	0.338198	True	True	9.98533e-08	2277	3.646479	3.618938	0.487633	0.350759
2.000	0.100	1.100	4.000	0.100000	0.022500	0.427500	1.260848	2.156557	0.296568	0.351617	True	True	9.98338e-08	2336	3.643660	3.622238	0.490508	0.348281
2.000	0.100	1.100	4.000	0.100000	0.026250	0.427500	1.253197	2.170032	0.289423	0.366011	True	True	9.98779e-08	2356	3.641543	3.626417	0.493044	0.345501
2.000	0.100	1.100	4.000	0.100000	0.030000	0.427500	1.245996	2.184528	0.282475	0.381512	True	True	9.99737e-08	2387	3.640159	3.631532	0.495227	0.342399
2.000	0.100	1.100	4.000	0.100000	0.033750	0.427500	1.239236	2.200174	0.275700	0.398275	True	True	9.99643e-08	2346	3.639550	3.637650	0.497039	0.338950
2.000	0.100	1.100	4.000	0.100000	0.037500	0.427500	1.232914	2.217119	0.269069	0.416487	True	True	9.99549e-08	2471	3.639769	3.644858	0.498457	0.335128
2.000	0.100	1.100	4.000	0.100000	0.041250	0.427500	1.227028	2.235547	0.262555	0.436372	True	True	9.97199e-08	2405	3.640888	3.653258	0.499453	0.330897
2.000	0.100	1.100	4.000	0.100000	0.045000	0.427500	1.221584	2.255678	0.256130	0.458207	True	True	9.97236e-08	2589	3.642993	3.662981	0.499992	0.326218
2.000	0.100	1.100	4.000	0.100000	0.048750	0.427500	1.216590	2.277783	0.249763	0.482334	True	True	9.99132e-08	2633	3.646198	3.674185	0.500026	0.321041
2.000	0.100	1.100	4.000	0.100000	0.052500	0.427500	1.212063	2.302198	0.243419	0.509184	True	True	9.99518e-08	2579	3.650647	3.687068	0.499499	0.315305
2.000	0.100	1.100	4.000	0.100000	0.056250	0.427500	1.208028	2.329350	0.237058	0.539308	True	True	9.99495e-08	2706	3.656525	3.701883	0.498336	0.308938
2.000	0.100	1.100	4.000	0.100000	0.060000	0.427500	1.204521	2.359785	0.230634	0.573424	True	True	9.98273e-08	2761	3.664076	3.718949	0.496441	0.301844
2.000	0.100	1.100	4.000	0.100000	0.063750	0.427500	1.201590	2.394222	0.224090	0.612496	True	True	9.98503e-08	2916	3.673620	3.738681	0.493690	0.293909
2.000	0.100	1.100	4.000	0.100000	0.067500	0.427500	1.199307	2.433630	0.217350	0.657839	True	True	9.99425e-08	2794	3.685597	3.761635	0.489911	0.284978
2.000	0.100	1.100	4.000	0.100000	0.071250	0.427500	1.197769	2.479353	0.210317	0.711322	True	True	9.96605e-08	3146	3.700620	3.788568	0.484868	0.274851
2.000	0.100	1.100	4.000	0.100000	0.075000	0.427500	1.197119	2.533333	0.202853	0.775702	True	True	9.98059e-08	3269	3.719575	3.820549	0.478224	0.263251
2.000	0.100	1.100	4.000	0.100000	-0.075000	0.450000	1.784541	1.985557	0.789313	0.138911	True	True	9.98419e-08	2215	4.014391	3.842589	0.286370	0.317374
2.000	0.100	1.100	4.000	0.100000	-0.071250	0.450000	1.728765	1.988101	0.736483	0.146510	True	True	9.9738e-08	2043	3.973053	3.806784	0.304384	0.325909
2.000	0.100	1.100	4.000	0.100000	-0.067500	0.450000	1.680416	1.991015	0.691914	0.153719	True	True	9.98775e-08	1906	3.936977	3.776348	0.320720	0.333021
2.000	0.100	1.100	4.000	0.100000	-0.063750	0.450000	1.637929	1.994251	0.653607	0.160662	True	True	9.96078e-08	1889	3.905086	3.750128	0.335665	0.339016
2.000	0.100	1.100	4.000	0.100000	-0.060000	0.450000	1.600122	1.997785	0.620189	0.167432	True	True	9.98486e-08	1912	3.876614	3.727313	0.349439	0.344106
2.000	0.100	1.100	4.000	0.100000	-0.056250	0.450000	1.566154	2.001597	0.590676	0.174097	True	True	9.999e-08	1927	3.850990	3.707310	0.362205	0.348448
2.000	0.100	1.100	4.000	0.100000	-0.052500	0.450000	1.535384	2.005682	0.564346	0.180715	True	True	9.96129e-08	1952	3.827780	3.689677	0.374092	0.352154
2.000	0.100	1.100	4.000	0.100000	-0.048750	0.450000	1.507322	2.010033	0.540649	0.187330	True	True	9.99864e-08	1967	3.806647	3.674071	0.385202	0.355313
2.000	0.100	1.100	4.000	0.100000	-0.045000	0.450000	1.481582	2.014651	0.519162	0.193984	True	True	9.96921e-08	1959	3.787322	3.660228	0.395618	0.357992
2.000	0.100	1.100	4.000	0.100000	-0.041250	0.450000	1.457856	2.019539	0.499550	0.200712	True	True	9.99734e-08	2013	3.769589	3.647936	0.405406	0.360245
2.000	0.100	1.100	4.000	0.100000	-0.037500	0.450000	1.435891	2.024702	0.481546	0.207546	True	True	9.96244e-08	1981	3.753273	3.637028	0.414622	0.362114
2.000	0.100	1.100	4.000	0.100000	-0.033750	0.450000	1.415483	2.030149	0.464932	0.214518	True	True	9.94883e-08	1990	3.738231	3.627366	0.423313	0.363633
2.000	0.100	1.100	4.000	0.100000	-0.030000	0.450000	1.396459	2.035892	0.449530	0.221657	True	True	9.94709e-08	2069	3.724342	3.618840	0.431518	0.364829
2.000	0.100	1.100	4.000	0.100000	-0.026250	0.450000	1.378675	2.041943	0.435191	0.228994	True	True	9.97669e-08	2073	3.711507	3.611360	0.439268	0.365722
2.000	0.100	1.100	4.000	0.100000	-0.022500	0.450000	1.362010	2.048320	0.421789	0.236559	True	True	9.96922e-08	1998	3.699642	3.604852	0.446593	0.366330
2.000	0.100	1.100	4.000	0.100000	-0.018750	0.450000	1.346360	2.055040	0.409220	0.244382	True	True	9.96463e-08	2054	3.688679	3.599256	0.453514	0.366667
2.000	0.100	1.100	4.000	0.100000	-0.015000	0.450000	1.331637	2.062124	0.397392	0.252499	True	True	9.98957e-08	2059	3.678559	3.594525	0.460053	0.366743
2.000	0.100	1.100	4.000	0.100000	-0.011250	0.450000	1.317762	2.069598	0.386227	0.260943	True	True	9.99689e-08	2138	3.669234	3.590622	0.466223	0.366564
2.000	0.100	1.100	4.000	0.100000	-0.007500	0.450000	1.304670	2.077489	0.375656	0.269752	True	True	9.9986e-08	2103	3.660663	3.587518	0.472040	0.366136
2.000	0.100	1.100	4.000	0.100000	-0.003750	0.450000	1.292304	2.085828	0.365620	0.278970	True	True	9.96108e-08	2207	3.652816	3.585194	0.477513	0.365461
2.000	0.100	1.100	4.000	0.100000	0.000000	0.450000	1.280613	2.094651	0.356067	0.288640	True	True	9.98605e-08	2157	3.645668	3.583636	0.482651	0.364539
2.000	0.100	1.100	4.000	0.100000	0.003750	0.450000	1.269554	2.103999	0.346948	0.298816	True	True	9.99437e-08	2242	3.639199	3.582841	0.487459	0.363369
2.000	0.100	1.100	4.000	0.100000	0.007500	0.450000	1.259088	2.113918	0.338222	0.309553	True	True	9.99765e-08	2256	3.633398	3.582810	0.491939	0.361947
2.000	0.100	1.100	4.000	0.100000	0.011250	0.450000	1.249185	2.124461	0.329851	0.320916	True	True	9.98839e-08	2209	3.628260	3.583553	0.496094	0.360266
2.000	0.100	1.100	4.000	0.100000	0.015000	0.450000	1.239814	2.135688	0.321799	0.332980	True	True	9.9814e-08	2323	3.623784	3.585088	0.499921	0.358319
2.000	0.100	1.100	4.000	0.100000	0.018750	0.450000	1.230953	2.147669	0.314034	0.345829	True	True	9.99154e-08	2318	3.619978	3.587439	0.503415	0.356094
2.000	0.100	1.100	4.000	0.100000	0.022500	0.450000	1.222581	2.160484	0.306526	0.359560	True	True	9.9843e-08	2389	3.616855	3.590641	0.506571	0.353579
2.000	0.100	1.100	4.000	0.100000	0.026250	0.450000	1.214683	2.174228	0.299246	0.374288	True	True	9.98928e-08	2406	3.614439	3.594738	0.509377	0.350757
2.000	0.100	1.100	4.000	0.100000	0.030000	0.450000	1.207246	2.189009	0.292166	0.390146	True	True	9.9767e-08	2447	3.612759	3.599786	0.511820	0.347607
2.000	0.100	1.100	4.000	0.100000	0.033750	0.450000	1.200262	2.204959	0.285260	0.407294	True	True	9.97486e-08	2396	3.611857	3.605856	0.513881	0.344108
2.000	0.100	1.100	4.000	0.100000	0.037500	0.450000	1.193726	2.222229	0.278501	0.425921	True	True	9.9833e-08	2488	3.611787	3.613031	0.515538	0.340229
2.000	0.100	1.100	4.000	0.100000	0.041250	0.450000	1.187638	2.241006	0.271860	0.446259	True	True	9.99663e-08	2509	3.612618	3.621417	0.516761	0.335937
2.000	0.100	1.100	4.000	0.100000	0.045000	0.450000	1.182003	2.261514	0.265308	0.468589	True	True	9.98791e-08	2542	3.614437	3.631145	0.517513	0.331191
2.000	0.100	1.100	4.000	0.100000	0.048750	0.450000	1.176830	2.284028	0.258815	0.493261	True	True	9.9942e-08	2575	3.617357	3.642375	0.517748	0.325941
2.000	0.100	1.100	4.000	0.100000	0.052500	0.450000	1.172137	2.308890	0.252344	0.520715	True	True	9.97961e-08	2748	3.621519	3.655307	0.517407	0.320126
2.000	0.100	1.100	4.000	0.100000	0.056250	0.450000	1.167950	2.336533	0.245857	0.551516	True	True	9.97876e-08	2728	3.627109	3.670195	0.516414	0.313672
2.000	0.100	1.100	4.000	0.100000	0.060000	0.450000	1.164304	2.367512	0.239304	0.586400	True	True	9.96832e-08	2812	3.634369	3.687363	0.514672	0.306485
2.000	0.100	1.100	4.000	0.100000	0.063750	0.450000	1.161252	2.402560	0.232628	0.626350	True	True	9.97522e-08	2973	3.643616	3.707229	0.512054	0.298448
2.000	0.100	1.100	4.000	0.100000	0.067500	0.450000	1.158865	2.442660	0.225754	0.672717	True	True	9.99772e-08	3144	3.655290	3.730354	0.508386	0.289407
2.000	0.100	1.100	4.000	0.100000	0.071250	0.450000	1.157244	2.489182	0.218581	0.727413	True	True	9.99651e-08	3276	3.669999	3.757504	0.503429	0.279158
2.000	0.100	1.100	4.000	0.100000	0.075000	0.450000	1.156536	2.544100	0.210969	0.793266	True	True	9.9729e-08	3387	3.688627	3.789758	0.496838	0.267423
2.000	0.100	1.100	4.000	0.100000	-0.075000	0.472500	1.758833	1.985590	0.805799	0.141622	True	True	9.98164e-08	2158	3.999465	3.820290	0.292102	0.322105
2.000	0.100	1.100	4.000	0.100000	-0.071250	0.472500	1.702128	1.988225	0.752396	0.149398	True	True	9.99939e-08	2028	3.957356	3.783627	0.310669	0.330745
2.000	0.100	1.100	4.000	0.100000	-0.067500	0.472500	1.652982	1.991223	0.707331	0.156778	True	True	9.98005e-08	1966	3.920566	3.752424	0.327535	0.337949
2.000	0.100	1.100	4.000	0.100000	-0.063750	0.472500	1.609749	1.994543	0.668587	0.163890	True	True	9.95529e-08	1917	3.888013	3.725511	0.342995	0.344023
2.000	0.100	1.100	4.000	0.100000	-0.060000	0.472500	1.571244	1.998174	0.634780	0.170825	True	True	9.99664e-08	1916	3.858923	3.702065	0.357269	0.349182
2.000	0.100	1.100	4.000	0.100000	-0.056250	0.472500	1.536624	2.002090	0.604915	0.177655	True	True	9.95565e-08	1975	3.832718	3.681483	0.370523	0.353582
2.000	0.100	1.100	4.000	0.100000	-0.052500	0.472500	1.505240	2.006282	0.578263	0.184436	True	True	9.96794e-08	1973	3.808958	3.663316	0.382886	0.357339
2.000	0.100	1.100	4.000	0.100000	-0.048750	0.472500	1.476601	2.010745	0.554269	0.191217	True	True	9.95074e-08	1936	3.787300	3.647217	0.394460	0.360543
2.000	0.100	1.100	4.000	0.100000	-0.045000	0.472500	1.450315	2.015479	0.532506	0.198037	True	True	9.96673e-08	1977	3.767475	3.632915	0.405330	0.363260
2.000	0.100	1.100	4.000	0.100000	-0.041250	0.472500	1.426069	2.020488	0.512637	0.204932	True	True	9.95271e-08	1961	3.749263	3.620197	0.415562	0.365546
2.000	0.100	1.100	4.000	0.100000	-0.037500	0.472500	1.403611	2.025778	0.494390	0.211937	True	True	9.99826e-08	2031	3.732488	3.608890	0.425212	0.367443
2.000	0.100	1.100	4.000	0.100000	-0.033750	0.472500	1.382731	2.031357	0.477548	0.219082	True	True	9.96409e-08	2063	3.717002	3.598857	0.434329	0.368984
2.000	0.100	1.100	4.000	0.100000	-0.030000	0.472500	1.363256	2.037236	0.461929	0.226398	True	True	9.9995e-08	2095	3.702685	3.589983	0.442950	0.370197
2.000	0.100	1.100	4.000	0.100000	-0.026250	0.472500	1.345041	2.043430	0.447384	0.233916	True	True	9.98649e-08	2097	3.689437	3.582178	0.451108	0.371104
2.000	0.100	1.100	4.000	0.100000	-0.022500	0.472500	1.327963	2.049955	0.433786	0.241667	True	True	9.98971e-08	2102	3.677172	3.575366	0.458832	0.371722
2.000	0.100	1.100	4.000	0.100000	-0.018750	0.472500	1.311916	2.056829	0.421029	0.249682	True	True	9.96237e-08	2140	3.665820	3.569487	0.466144	0.372064
2.000	0.100	1.100	4.000	0.100000	-0.015000	0.472500	1.296810	2.064074	0.409020	0.257996	True	True	9.9591e-08	2162	3.655321	3.564492	0.473065	0.372141
2.000	0.100	1.100	4.000	0.100000	-0.011250	0.472500	1.282569	2.071715	0.397681	0.266645	True	True	9.9851e-08	2136	3.645628	3.560342	0.479610	0.371959
2.000	0.100	1.100	4.000	0.100000	-0.007500	0.472500	1.269124	2.079780	0.386943	0.275667	True	True	9.98348e-08	2202	3.636699	3.557008	0.485793	0.371524
2.000	0.100	1.100	4.000	0.100000	-0.003750	0.472500	1.256418	2.088301	0.376745	0.285106	True	True	9.97087e-08	2176	3.628502	3.554471	0.491623	0.370838
2.000	0.100	1.100	4.000	0.100000	0.000000	0.472500	1.244400	2.097315	0.367035	0.295007	True	True	9.99143e-08	2204	3.621011	3.552717	0.497110	0.369902
2.000	0.100	1.100	4.000	0.100000	0.003750	0.472500	1.233027	2.106862	0.357764	0.305424	True	True	9.99925e-08	2247	3.614207	3.551741	0.502258	0.368714
2.000	0.100	1.100	4.000	0.100000	0.007500	0.472500	1.222258	2.116989	0.348890	0.316414	True	True	9.96774e-08	2246	3.608078	3.551545	0.507071	0.367270
2.000	0.100	1.100	4.000	0.100000	0.011250	0.472500	1.212063	2.127750	0.340375	0.328044	True	True	9.97746e-08	2325	3.602617	3.552138	0.511549	0.365563
2.000	0.100	1.100	4.000	0.100000	0.015000	0.472500	1.202412	2.139207	0.332182	0.340389	True	True	9.96997e-08	2284	3.597824	3.553538	0.515690	0.363586
2.000	0.100	1.100	4.000	0.100000	0.018750	0.472500	1.193281	2.151430	0.324280	0.353535	True	True	9.99884e-08	2366	3.593706	3.555770	0.519490	0.361327
2.000	0.100	1.100	4.000	0.100000	0.022500	0.472500	1.184651	2.164501	0.316637	0.367582	True	True	9.99309e-08	2359	3.590276	3.558868	0.522941	0.358774
2.000	0.100	1.100	4.000	0.100000	0.026250	0.472500	1.176504	2.178516	0.309226	0.382647	True	True	9.99073e-08	2468	3.587555	3.562877	0.526033	0.355909
2.000	0.100	1.100	4.000	0.100000	0.030000	0.472500	1.168830	2.193585	0.302017	0.398867	True	True	9.98644e-08	2656	3.585575	3.567853	0.528752	0.352713
2.000	0.100	1.100	4.000	0.100000	0.033750	0.472500	1.161618	2.209840	0.294983	0.416403	True	True	9.96341e-08	2492	3.584376	3.573866	0.531078	0.349162
2.000	0.100	1.100	4.000	0.100000	0.037500	0.472500	1.154866	2.227438	0.288097	0.435451	True	True	9.95988e-08	2406	3.584010	3.581002	0.532989	0.345227
2.000	0.100	1.100	4.000	0.100000	0.041250	0.472500	1.148572	2.246566	0.281331	0.456246	True	True	9.96598e-08	2547	3.584546	3.589367	0.534454	0.340874
2.000	0.100	1.100	4.000	0.100000	0.045000	0.472500	1.142741	2.267452	0.274655	0.479075	True	True	9.97636e-08	2590	3.586070	3.599093	0.535436	0.336061
2.000	0.100	1.100	4.000	0.100000	0.048750	0.472500	1.137385	2.290376	0.268038	0.504297	True	True	9.97794e-08	2590	3.588694	3.610342	0.535887	0.330739
2.000	0.100	1.100	4.000	0.100000	0.052500	0.472500	1.132521	2.315686	0.261443	0.532361	True	True	9.98709e-08	2757	3.592560	3.623314	0.535748	0.324846
2.000	0.100	1.100	4.000	0.100000	0.056250	0.472500	1.128175	2.343819	0.254831	0.563845	True	True	9.96202e-08	3014	3.597851	3.638269	0.534940	0.318307
2.000	0.100	1.100	4.000	0.100000	0.060000	0.472500	1.124384	2.375344	0.248153	0.599503	True	True	9.96667e-08	2954	3.604804	3.655527	0.533367	0.311029
2.000	0.100	1.100	4.000	0.100000	0.063750	0.472500	1.121202	2.411001	0.241349	0.640340	True	True	9.99454e-08	2829	3.613739	3.675517	0.530898	0.302892
2.000	0.100	1.100	4.000	0.100000	0.067500	0.472500	1.118701	2.451793	0.234343	0.687737	True	True	9.97962e-08	3086	3.625091	3.698803	0.527357	0.293742
2.000	0.100	1.100	4.000	0.100000	0.071250	0.472500	1.116986	2.499111	0.227034	0.743657	True	True	9.98232e-08	3217	3.639465	3.726157	0.522500	0.283375
2.000	0.100	1.100	4.000	0.100000	0.075000	0.472500	1.116208	2.554966	0.219279	0.810993	True	True	9.98828e-08	3422	3.657741	3.758671	0.515979	0.271510
2.000	0.100	1.100	4.000	0.100000	-0.075000	0.495000	1.733354	1.985646	0.822312	0.144345	True	True	9.9976e-08	2223	3.984689	3.797969	0.297832	0.326787
2.000	0.100	1.100	4.000	0.100000	-0.071250	0.495000	1.675761	1.988363	0.768345	0.152299	True	True	9.95733e-08	2071	3.941817	3.760445	0.316955	0.335529
2.000	0.100	1.100	4.000	0.100000	-0.067500	0.495000	1.625809	1.991453	0.722794	0.159853	True	True	9.96655e-08	1964	3.904327	3.728470	0.334358	0.342819
2.000	0.100	1.100	4.000	0.100000	-0.063750	0.495000	1.581831	1.994866	0.683623	0.167135	True	True	9.93925e-08	1936	3.871125	3.700860	0.350339	0.348968
2.000	0.100	1.100	4.000	0.100000	-0.060000	0.495000	1.542643	1.998595	0.649433	0.174238	True	True	9.94528e-08	1940	3.841426	3.676777	0.365121	0.354191
2.000	0.100	1.100	4.000	0.100000	-0.056250	0.495000	1.507377	2.002616	0.619223	0.181234	True	True	9.97847e-08	1944	3.814647	3.655612	0.378870	0.358647
2.000	0.100	1.100	4.000	0.100000	-0.052500	0.495000	1.475392	2.006917	0.592255	0.188182	True	True	9.94709e-08	1945	3.790344	3.636905	0.391717	0.362453
2.000	0.100	1.100	4.000	0.100000	-0.048750	0.495000	1.446183	2.011495	0.567971	0.195130	True	True	9.94964e-08	1985	3.768170	3.620306	0.403765	0.365698
2.000	0.100	1.100	4.000	0.100000	-0.045000	0.495000	1.419358	2.016349	0.545937	0.202118	True	True	9.96785e-08	2027	3.747851	3.605540	0.415098	0.368451
2.000	0.100	1.100	4.000	0.100000	-0.041250	0.495000	1.394600	2.021483	0.525815	0.209183	True	True	9.95483e-08	2034	3.729166	3.592389	0.425784	0.370767
2.000	0.100	1.100	4.000	0.100000	-0.037500	0.495000	1.371653	2.026902	0.507331	0.216361	True	True	9.94459e-08	2012	3.711936	3.580679	0.435880	0.372688
2.000	0.100	1.100	4.000	0.100000	-0.033750	0.495000	1.350307	2.032615	0.490265	0.223682	True	True	9.97145e-08	2092	3.696012	3.570268	0.445433	0.374250
2.000	0.100	1.100	4.000	0.100000	-0.030000	0.495000	1.330387	2.038635	0.474433	0.231177	True	True	9.96456e-08	2042	3.681272	3.561042	0.454482	0.375479
2.000	0.100	1.100	4.000	0.100000	-0.026250	0.495000	1.311745	2.044974	0.459686	0.238879	True	True	9.96231e-08	2073	3.667613	3.552906	0.463061	0.376397
2.000	0.100	1.100	4.000	0.100000	-0.022500	0.495000	1.294257	2.051650	0.445895	0.246819	True	True	9.99626e-08	2143	3.654951	3.545785	0.471197	0.377022
2.000	0.100	1.100	4.000	0.100000	-0.018750	0.495000	1.277816	2.058681	0.432953	0.255028	True	True	9.98562e-08	1998	3.643213	3.539616	0.478913	0.377367
2.000	0.100	1.100	4.000	0.100000	-0.015000	0.495000	1.262332	2.066089	0.420767	0.263543	True	True	9.97971e-08	2111	3.632339	3.534351	0.486230	0.377443
2.000	0.100	1.100	4.000	0.100000	-0.011250	0.495000	1.247727	2.073901	0.409258	0.272399	True	True	9.9722e-08	2281	3.622279	3.529948	0.493163	0.377257
2.000	0.100	1.100	4.000	0.100000	-0.007500	0.495000	1.233932	2.082143	0.398355	0.281637	True	True	9.99613e-08	2233	3.612993	3.526380	0.499725	0.376814
2.000	0.100	1.100	4.000	0.100000	-0.003750	0.495000	1.220888	2.090849	0.387998	0.291300	True	True	9.9671e-08	2249	3.604446	3.523624	0.505928	0.376116
2.000	0.100	1.100	4.000	0.100000	0.000000	0.495000	1.208545	2.100055	0.378134	0.301435	True	True	9.97977e-08	2230	3.596614	3.521668	0.511779	0.375164
2.000	0.100	1.100	4.000	0.100000	0.003750	0.495000	1.196857	2.109804	0.368713	0.312096	True	True	9.96301e-08	2314	3.589474	3.520505	0.517282	0.373957
2.000	0.100	1.100	4.000	0.100000	0.007500	0.495000	1.185787	2.120142	0.359694	0.323342	True	True	9.9569e-08	2314	3.583016	3.520138	0.522442	0.372489
2.000	0.100	1.100	4.000	0.100000	0.011250	0.495000	1.175301	2.131125	0.351037	0.335242	True	True	9.95969e-08	2274	3.577232	3.520576	0.527259	0.370755
2.000	0.100	1.100	4.000	0.100000	0.015000	0.495000	1.165370	2.142814	0.342706	0.347871	True	True	9.9708e-08	2383	3.572120	3.521835	0.531730	0.368747
2.000	0.100	1.100	4.000	0.100000	0.018750	0.495000	1.155969	2.155282	0.334669	0.361318	True	True	9.99082e-08	2320	3.567688	3.523942	0.535851	0.366454
2.000	0.100	1.100	4.000	0.100000	0.022500	0.495000	1.147079	2.168611	0.326894	0.375686	True	True	9.97398e-08	2371	3.563948	3.526930	0.539613	0.363862
2.000	0.100	1.100	4.000	0.100000	0.026250	0.495000	1.138683	2.182898	0.319353	0.391092	True	True	9.9928e-08	2457	3.560920	3.530844	0.543007	0.360954
2.000	0.100	1.100	4.000	0.100000	0.030000	0.495000	1.130770	2.198257	0.312016	0.407676	True	True	9.98964e-08	2488	3.558636	3.535742	0.546018	0.357711
2.000	0.100	1.100	4.000	0.100000	0.033750	0.495000	1.123329	2.214820	0.304857	0.425605	True	True	9.96228e-08	2496	3.557133	3.541692	0.548625	0.354108
2.000	0.100	1.100	4.000	0.100000	0.037500	0.495000	1.116357	2.232747	0.297847	0.445078	True	True	9.97958e-08	2626	3.556466	3.548783	0.550806	0.350117
2.000	0.100	1.100	4.000	0.100000	0.041250	0.495000	1.109855	2.252228	0.290958	0.466333	True	True	9.96432e-08	2554	3.556701	3.557121	0.552529	0.345703
2.000	0.100	1.100	4.000	0.100000	0.045000	0.495000	1.103826	2.273494	0.284161	0.489667	True	True	9.98661e-08	2602	3.557923	3.566838	0.553757	0.340824
2.000	0.100	1.100	4.000	0.100000	0.048750	0.495000	1.098282	2.296830	0.277422	0.515443	True	True	9.97449e-08	2646	3.560244	3.578097	0.554440	0.335430
2.000	0.100	1.100	4.000	0.100000	0.052500	0.495000	1.093242	2.322588	0.270707	0.544124	True	True	9.98912e-08	2815	3.563802	3.591102	0.554519	0.329460
2.000	0.100	1.100	4.000	0.100000	0.056250	0.495000	1.088732	2.351213	0.263973	0.576297	True	True	9.97498e-08	2831	3.568782	3.606113	0.553913	0.322837
2.000	0.100	1.100	4.000	0.100000	0.060000	0.495000	1.084789	2.383283	0.257172	0.612734	True	True	9.99148e-08	2977	3.575417	3.623455	0.552526	0.315469
2.000	0.100	1.100	4.000	0.100000	0.063750	0.495000	1.081469	2.419549	0.250244	0.654464	True	True	9.99112e-08	2989	3.584025	3.643558	0.550221	0.307235
2.000	0.100	1.100	4.000	0.100000	0.067500	0.495000	1.078846	2.461032	0.243110	0.702902	True	True	9.99841e-08	3136	3.595037	3.666994	0.546823	0.297980
2.000	0.100	1.100	4.000	0.100000	0.071250	0.495000	1.077026	2.509145	0.235669	0.760053	True	True	9.97787e-08	3393	3.609056	3.694540	0.542084	0.287497
2.000	0.100	1.100	4.000	0.100000	0.075000	0.495000	1.076164	2.565934	0.227774	0.828884	True	True	9.973e-08	3616	3.626953	3.727299	0.535650	0.275506
2.000	0.100	1.100	4.000	0.100000	-0.075000	0.517500	1.708107	1.985720	0.838846	0.147079	True	True	9.95182e-08	2204	3.970065	3.775631	0.303557	0.331419
2.000	0.100	1.100	4.000	0.100000	-0.071250	0.517500	1.649641	1.988521	0.784326	0.155215	True	True	9.98363e-08	2031	3.926444	3.737240	0.323239	0.340258
2.000	0.100	1.100	4.000	0.100000	-0.067500	0.517500	1.598898	1.991696	0.738297	0.162945	True	True	9.97102e-08	1940	3.888265	3.704490	0.341185	0.347631
2.000	0.100	1.100	4.000	0.100000	-0.063750	0.517500	1.554190	1.995214	0.698707	0.170398	True	True	9.95996e-08	1911	3.854423	3.676177	0.357694	0.353850
2.000	0.100	1.100	4.000	0.100000	-0.060000	0.517500	1.514321	1.999048	0.664143	0.177671	True	True	9.97644e-08	1904	3.824127	3.651454	0.372990	0.359133
2.000	0.100	1.100	4.000	0.100000	-0.056250	0.517500	1.478426	2.003176	0.633594	0.184836	True	True	9.9933e-08	1967	3.796784	3.629699	0.387242	0.363642
2.000	0.100	1.100	4.000	0.100000	-0.052500	0.517500	1.445845	2.007590	0.606317	0.191953	True	True	9.98223e-08	2001	3.771946	3.610449	0.400580	0.367492
2.000	0.100	1.100	4.000	0.100000	-0.048750	0.517500	1.416076	2.012286	0.581746	0.199069	True	True	9.9825e-08	2002	3.749263	3.593345	0.413111	0.370776
2.000	0.100	1.100	4.000	0.100000	-0.045000	0.517500	1.388719	2.017262	0.559448	0.206228	True	True	9.98406e-08	2026	3.728458	3.578110	0.424917	0.373562
2.000	0.100	1.100	4.000	0.100000	-0.041250	0.517500	1.363456	2.022523	0.539077	0.213466	True	True	9.9681e-08	2010	3.709307	3.564521	0.436068	0.375905
2.000	0.100	1.100	4.000	0.100000	-0.037500	0.517500	1.340028	2.028075	0.520361	0.220819	True	True	9.96416e-08	2086	3.691628	3.552402	0.446620	0.377849
2.000	0.100	1.100	4.000	0.100000	-0.033750	0.517500	1.318222	2.033926	0.503074	0.228318	True	True	9.97777e-08	2106	3.675271	3.541608	0.456621	0.379428
2.000	0.100	1.100	4.000	0.100000	-0.030000	0.517500	1.297862	2.040088	0.487034	0.235996	True	True	9.95198e-08	2120	3.660113	3.532023	0.466110	0.380670
2.000	0.100	1.100	4.000	0.100000	-0.026250	0.517500	1.278798	2.046576	0.472088	0.243884	True	True	9.96744e-08	2117	3.646049	3.523552	0.475120	0.381597
2.000	0.100	1.100	4.000	0.100000	-0.022500	0.517500	1.260905	2.053406	0.458108	0.252015	True	True	9.97884e-08	2163	3.632994	3.516116	0.483681	0.382227
2.000	0.100	1.100	4.000	0.100000	-0.018750	0.517500	1.244075	2.060597	0.444985	0.260422	True	True	9.97776e-08	2145	3.620873	3.509653	0.491814	0.382574
2.000	0.100	1.100	4.000	0.100000	-0.015000	0.517500	1.228217	2.068172	0.432624	0.269140	True	True	9.99156e-08	2150	3.609627	3.504111	0.499540	0.382647
2.000	0.100	1.100	4.000	0.100000	-0.011250	0.517500	1.213251	2.076156	0.420947	0.278206	True	True	9.9837e-08	2202	3.599204	3.499451	0.506875	0.382454
2.000	0.100	1.100	4.000	0.100000	-0.007500	0.517500	1.199108	2.084579	0.409882	0.287662	True	True	9.9591e-08	2245	3.589563	3.495642	0.513831	0.382001
2.000	0.100	1.100	4.000	0.100000	-0.003750	0.517500	1.185730	2.093473	0.399369	0.297552	True	True	9.95971e-08	2209	3.580669	3.492663	0.520420	0.381290
2.000	0.100	1.100	4.000	0.100000	0.000000	0.517500	1.173064	2.102875	0.389353	0.307924	True	True	9.97433e-08	2238	3.572495	3.490499	0.526649	0.380321
2.000	0.100	1.100	4.000	0.100000	0.003750	0.517500	1.161065	2.112828	0.379786	0.318832	True	True	9.98108e-08	2280	3.565022	3.489144	0.532524	0.379092
2.000	0.100	1.100	4.000	0.100000	0.007500	0.517500	1.149695	2.123380	0.370623	0.330338	True	True	9.9896e-08	2275	3.558235	3.488601	0.538046	0.377600
2.000	0.100	1.100	4.000	0.100000	0.011250	0.517500	1.138919	2.134587	0.361827	0.342511	True	True	9.99374e-08	2320	3.552127	3.488877	0.543216	0.375838
2.000	0.100	1.100	4.000	0.100000	0.015000	0.517500	1.128708	2.146512	0.353360	0.355428	True	True	9.98323e-08	2416	3.546696	3.489991	0.548033	0.373798
2.000	0.100	1.100	4.000	0.100000	0.018750	0.517500	1.119038	2.159227	0.345190	0.369179	True	True	9.96543e-08	2437	3.541949	3.491966	0.552490	0.371469
2.000	0.100	1.100	4.000	0.100000	0.022500	0.517500	1.109889	2.172817	0.337286	0.383870	True	True	9.99161e-08	2353	3.537896	3.494839	0.556580	0.368838
2.000	0.100	1.100	4.000	0.100000	0.026250	0.517500	1.101244	2.187379	0.329617	0.399621	True	True	9.97677e-08	2356	3.534559	3.498653	0.560292	0.365886
2.000	0.100	1.100	4.000	0.100000	0.030000	0.517500	1.093090	2.203030	0.322155	0.416575	True	True	9.99163e-08	2527	3.531967	3.503466	0.563610	0.362596
2.000	0.100	1.100	4.000	0.100000	0.033750	0.517500	1.085419	2.219903	0.314872	0.434901	True	True	9.96835e-08	2533	3.530159	3.509348	0.566515	0.358941
2.000	0.100	1.100	4.000	0.100000	0.037500	0.517500	1.078227	2.238161	0.307741	0.454802	True	True	9.98667e-08	2528	3.529185	3.516387	0.568982	0.354894
2.000	0.100	1.100	4.000	0.100000	0.041250	0.517500	1.071513	2.257996	0.300732	0.476523	True	True	9.97494e-08	2622	3.529113	3.524690	0.570981	0.350418
2.000	0.100	1.100	4.000	0.100000	0.045000	0.517500	1.065284	2.279644	0.293815	0.500365	True	True	9.96461e-08	2578	3.530028	3.534391	0.572471	0.345474
2.000	0.100	1.100	4.000	0.100000	0.048750	0.517500	1.059549	2.303392	0.286958	0.526702	True	True	9.98184e-08	2808	3.532037	3.545654	0.573403	0.340009
2.000	0.100	1.100	4.000	0.100000	0.052500	0.517500	1.054328	2.329599	0.280124	0.556003	True	True	9.96614e-08	2818	3.535280	3.558684	0.573716	0.333963
2.000	0.100	1.100	4.000	0.100000	0.056250	0.517500	1.049648	2.358718	0.273272	0.588871	True	True	9.97814e-08	2935	3.539938	3.573743	0.573330	0.327259
2.000	0.100	1.100	4.000	0.100000	0.060000	0.517500	1.045548	2.391332	0.266352	0.626095	True	True	9.97715e-08	2992	3.546242	3.591159	0.572144	0.319802
2.000	0.100	1.100	4.000	0.100000	0.063750	0.517500	1.042083	2.428208	0.259302	0.668726	True	True	9.98968e-08	3122	3.554510	3.611367	0.570022	0.311472
2.000	0.100	1.100	4.000	0.100000	0.067500	0.517500	1.039328	2.470380	0.252045	0.718210	True	True	9.97818e-08	3186	3.565166	3.634941	0.566784	0.302114
2.000	0.100	1.100	4.000	0.100000	0.071250	0.517500	1.037393	2.519286	0.244475	0.776602	True	True	9.97165e-08	3448	3.578808	3.662667	0.562180	0.291519
2.000	0.100	1.100	4.000	0.100000	0.075000	0.517500	1.036434	2.577005	0.236447	0.846940	True	True	9.99142e-08	3591	3.596304	3.695656	0.555851	0.279406
2.000	0.100	1.100	4.000	0.100000	-0.075000	0.540000	1.683092	1.985812	0.855399	0.149825	True	True	9.94851e-08	2090	3.955596	3.753277	0.309275	0.336000
2.000	0.100	1.100	4.000	0.100000	-0.071250	0.540000	1.623770	1.988703	0.800334	0.158144	True	True	9.981e-08	2041	3.911238	3.714017	0.329522	0.344931
2.000	0.100	1.100	4.000	0.100000	-0.067500	0.540000	1.572247	1.991975	0.753837	0.166052	True	True	9.95959e-08	1961	3.872383	3.680487	0.348014	0.352382
2.000	0.100	1.100	4.000	0.100000	-0.063750	0.540000	1.526820	1.995594	0.713836	0.173680	True	True	9.9595e-08	1920	3.837914	3.651469	0.365056	0.358667
2.000	0.100	1.100	4.000	0.100000	-0.060000	0.540000	1.486289	1.999531	0.678904	0.181125	True	True	9.97599e-08	1932	3.807029	3.626100	0.380873	0.364008
2.000	0.100	1.100	4.000	0.100000	-0.056250	0.540000	1.449771	2.003771	0.648022	0.188461	True	True	9.98738e-08	1942	3.779133	3.603751	0.395634	0.368564
2.000	0.100	1.100	4.000	0.100000	-0.052500	0.540000	1.416607	2.008301	0.620440	0.195748	True	True	9.99038e-08	2013	3.753770	3.583952	0.409473	0.372456
2.000	0.100	1.100	4.000	0.100000	-0.048750	0.540000	1.386286	2.013117	0.595589	0.203036	True	True	9.94874e-08	2036	3.730587	3.566340	0.422494	0.375775
2.000	0.100	1.100	4.000	0.100000	-0.045000	0.540000	1.358406	2.018219	0.573030	0.210368	True	True	9.99054e-08	2084	3.709304	3.550630	0.434782	0.378590
2.000	0.100	1.100	4.000	0.100000	-0.041250	0.540000	1.332646	2.023611	0.552416	0.217781	True	True	9.9754e-08	2175	3.689694	3.536599	0.446407	0.380958
2.000	0.100	1.100	4.000	0.100000	-0.037500	0.540000	1.308744	2.029298	0.533471	0.225311	True	True	9.96086e-08	2069	3.671573	3.524066	0.457425	0.382921
2.000	0.100	1.100	4.000	0.100000	-0.033750	0.540000	1.286486	2.035290	0.515968	0.232991	True	True	9.98865e-08	2113	3.654791	3.512884	0.467885	0.384515
2.000	0.100	1.100	4.000	0.100000	-0.030000	0.540000	1.265692	2.041599	0.499723	0.240853	True	True	9.95627e-08	2062	3.639221	3.502936	0.477825	0.385768
2.000	0.100	1.100	4.000	0.100000	-0.026250	0.540000	1.246212	2.048238	0.484582	0.248931	True	True	9.99535e-08	2105	3.624757	3.494124	0.487280	0.386702
2.000	0.100	1.100	4.000	0.100000	-0.022500	0.540000	1.227920	2.055225	0.470415	0.257256	True	True	9.95819e-08	2109	3.611314	3.486368	0.496276	0.387335
2.000	0.100	1.100	4.000	0.100000	-0.018750	0.540000	1.210706	2.062579	0.457113	0.265862	True	True	9.98269e-08	2178	3.598816	3.479605	0.504839	0.387680
2.000	0.100	1.100	4.000	0.100000	-0.015000	0.540000	1.194478	2.070324	0.444582	0.274787	True	True	9.98763e-08	2206	3.587201	3.473782	0.512988	0.387749
2.000	0.100	1.100	4.000	0.100000	-0.011250	0.540000	1.179156	2.078484	0.432739	0.284067	True	True	9.99456e-08	2183	3.576419	3.468859	0.520737	0.387548
2.000	0.100	1.100	4.000	0.100000	-0.007500	0.540000	1.164670	2.087090	0.421515	0.293744	True	True	9.98055e-08	2212	3.566425	3.464805	0.528102	0.387083
2.000	0.100	1.100	4.000	0.100000	-0.003750	0.540000	1.150961	2.096174	0.410848	0.303863	True	True	9.96055e-08	2258	3.557187	3.461597	0.535092	0.386356
2.000	0.100	1.100	4.000	0.100000	0.000000	0.540000	1.137975	2.105775	0.400683	0.314475	True	True	9.98858e-08	2262	3.548675	3.459220	0.541714	0.385368
2.000	0.100	1.100	4.000	0.100000	0.003750	0.540000	1.125668	2.115936	0.390970	0.325634	True	True	9.99841e-08	2301	3.540869	3.457669	0.547973	0.384117
2.000	0.100	1.100	4.000	0.100000	0.007500	0.540000	1.114000	2.126705	0.381667	0.337403	True	True	9.9782e-08	2327	3.533755	3.456944	0.553873	0.382599
2.000	0.100	1.100	4.000	0.100000	0.011250	0.540000	1.102936	2.138139	0.372734	0.349851	True	True	9.97812e-08	2391	3.527324	3.457054	0.559413	0.380808
2.000	0.100	1.100	4.000	0.100000	0.015000	0.540000	1.092448	2.150302	0.364134	0.363060	True	True	9.96602e-08	2399	3.521575	3.458016	0.564590	0.378735
2.000	0.100	1.100	4.000	0.100000	0.018750	0.540000	1.082511	2.163267	0.355833	0.377120	True	True	9.99259e-08	2455	3.516512	3.459856	0.569400	0.376369
2.000	0.100	1.100	4.000	0.100000	0.022500	0.540000	1.073103	2.177120	0.347800	0.392137	True	True	9.97279e-08	2447	3.512147	3.462607	0.573833	0.373697
2.000	0.100	1.100	4.000	0.100000	0.026250	0.540000	1.064209	2.191961	0.340006	0.408237	True	True	9.97176e-08	2517	3.508499	3.466315	0.577879	0.370702
2.000	0.100	1.100	4.000	0.100000	0.030000	0.540000	1.055816	2.207905	0.332421	0.425564	True	True	9.98023e-08	2593	3.505597	3.471038	0.581522	0.367363
2.000	0.100	1.100	4.000	0.100000	0.033750	0.540000	1.047914	2.225091	0.325017	0.444290	True	True	9.99622e-08	2599	3.503479	3.476845	0.584741	0.363656
2.000	0.100	1.100	4.000	0.100000	0.037500	0.540000	1.040500	2.243682	0.317766	0.464624	True	True	9.99788e-08	2627	3.502196	3.483826	0.587511	0.359552
2.000	0.100	1.100	4.000	0.100000	0.041250	0.540000	1.033574	2.263873	0.310640	0.486815	True	True	9.99661e-08	2680	3.501814	3.492089	0.589801	0.355016
2.000	0.100	1.100	4.000	0.100000	0.045000	0.540000	1.027141	2.285904	0.303606	0.511171	True	True	9.97384e-08	2668	3.502414	3.501767	0.591570	0.350007
2.000	0.100	1.100	4.000	0.100000	0.048750	0.540000	1.021213	2.310066	0.296633	0.538073	True	True	9.98901e-08	2855	3.504106	3.513027	0.592769	0.344472
2.000	0.100	1.100	4.000	0.100000	0.052500	0.540000	1.015808	2.336723	0.289683	0.568000	True	True	9.99764e-08	2877	3.507027	3.526076	0.593333	0.338350
2.000	0.100	1.100	4.000	0.100000	0.056250	0.540000	1.010954	2.366336	0.282716	0.601570	True	True	9.9781e-08	3016	3.511352	3.541173	0.593185	0.331565
2.000	0.100	1.100	4.000	0.100000	0.060000	0.540000	1.006690	2.399495	0.275679	0.639586	True	True	9.98915e-08	3110	3.517316	3.558655	0.592218	0.324022
2.000	0.100	1.100	4.000	0.100000	0.063750	0.540000	1.003073	2.436979	0.268512	0.683124	True	True	9.97969e-08	3209	3.525229	3.578956	0.590296	0.315599
2.000	0.100	1.100	4.000	0.100000	0.067500	0.540000	1.000179	2.479840	0.261135	0.733664	True	True	9.99093e-08	3192	3.535514	3.602658	0.587237	0.306140
2.000	0.100	1.100	4.000	0.100000	0.071250	0.540000	0.998118	2.529537	0.253442	0.793305	True	True	9.99879e-08	3435	3.548762	3.630551	0.582786	0.295437
2.000	0.100	1.100	4.000	0.100000	0.075000	0.540000	0.997049	2.588184	0.245286	0.865159	True	True	9.98786e-08	3516	3.565833	3.663757	0.576581	0.283206
2.000	0.100	1.100	4.000	0.100000	-0.075000	0.562500	1.658318	1.985915	0.871965	0.152584	True	True	9.99177e-08	1934	3.941282	3.730912	0.314985	0.340529
2.000	0.100	1.100	4.000	0.100000	-0.071250	0.562500	1.598154	1.988900	0.816365	0.161088	True	True	9.97081e-08	1913	3.896202	3.690779	0.335799	0.349548
2.000	0.100	1.100	4.000	0.100000	-0.067500	0.562500	1.545868	1.992274	0.769407	0.169176	True	True	9.9615e-08	1948	3.856684	3.656466	0.354842	0.357072
2.000	0.100	1.100	4.000	0.100000	-0.063750	0.562500	1.499734	1.996001	0.729002	0.176980	True	True	9.94804e-08	1937	3.821600	3.626738	0.372423	0.363418
2.000	0.100	1.100	4.000	0.100000	-0.060000	0.562500	1.458548	2.000048	0.693708	0.184599	True	True	9.98433e-08	1957	3.790139	3.600720	0.388766	0.368812
2.000	0.100	1.100	4.000	0.100000	-0.056250	0.562500	1.421421	2.004401	0.662500	0.192108	True	True	9.97046e-08	1969	3.761699	3.577774	0.404044	0.373413
2.000	0.100	1.100	4.000	0.100000	-0.052500	0.562500	1.387683	2.009050	0.634619	0.199569	True	True	9.97959e-08	2037	3.735822	3.557422	0.418389	0.377343
2.000	0.100	1.100	4.000	0.100000	-0.048750	0.562500	1.356820	2.013990	0.609493	0.207031	True	True	9.95968e-08	2007	3.712148	3.539296	0.431909	0.380693
2.000	0.100	1.100	4.000	0.100000	-0.045000	0.562500	1.328427	2.019222	0.586678	0.214537	True	True	9.9703e-08	2049	3.690396	3.523108	0.444688	0.383535
2.000	0.100	1.100	4.000	0.100000	-0.041250	0.562500	1.302178	2.024747	0.565824	0.222128	True	True	9.99965e-08	2018	3.670336	3.508629	0.456796	0.385923
2.000	0.100	1.100	4.000	0.100000	-0.037500	0.562500	1.277811	2.030573	0.546653	0.229838	True	True	9.96623e-08	2124	3.651782	3.495677	0.468290	0.387903
2.000	0.100	1.100	4.000	0.100000	-0.033750	0.562500	1.255108	2.036709	0.528938	0.237701	True	True	9.98567e-08	2129	3.634581	3.484104	0.479218	0.389509
2.000	0.100	1.100	4.000	0.100000	-0.030000	0.562500	1.233887	2.043166	0.512491	0.245751	True	True	9.95381e-08	2164	3.618605	3.473787	0.489621	0.390770
2.000	0.100	1.100	4.000	0.100000	-0.026250	0.562500	1.213999	2.049960	0.497158	0.254020	True	True	9.95177e-08	2193	3.603749	3.464630	0.499531	0.391708
2.000	0.100	1.100	4.000	0.100000	-0.022500	0.562500	1.195313	2.057108	0.482808	0.262542	True	True	9.9597e-08	2159	3.589924	3.456550	0.508976	0.392341
2.000	0.100	1.100	4.000	0.100000	-0.018750	0.562500	1.177722	2.064629	0.469330	0.271351	True	True	9.96349e-08	2137	3.577053	3.449482	0.517981	0.392683
2.000	0.100	1.100	4.000	0.100000	-0.015000	0.562500	1.161130	2.072546	0.456629	0.280485	True	True	9.98745e-08	2228	3.565076	3.443374	0.526564	0.392745
2.000	0.100	1.100	4.000	0.100000	-0.011250	0.562500	1.145457	2.080886	0.444624	0.289981	True	True	9.98843e-08	2244	3.553938	3.438184	0.534743	0.392533
2.000	0.100	1.100	4.000	0.100000	-0.007500	0.562500	1.130633	2.089678	0.433243	0.299882	True	True	9.96585e-08	2285	3.543598	3.433879	0.542529	0.392054
2.000	0.100	1.100	4.000	0.100000	-0.003750	0.562500	1.116597	2.098957	0.422424	0.310235	True	True	9.97643e-08	2362	3.534018	3.430437	0.549933	0.391310
2.000	0.100	1.100	4.000	0.100000	0.000000	0.562500	1.103296	2.108760	0.412111	0.321089	True	True	9.98509e-08	2311	3.525171	3.427843	0.556962	0.390302
2.000	0.100	1.100	4.000	0.100000	0.003750	0.562500	1.090684	2.119131	0.402256	0.332502	True	True	9.99491e-08	2281	3.517036	3.426090	0.563622	0.389027
2.000	0.100	1.100	4.000	0.100000	0.007500	0.562500	1.078721	2.130120	0.392814	0.344537	True	True	9.96699e-08	2378	3.509597	3.425178	0.569914	0.387481
2.000	0.100	1.100	4.000	0.100000	0.011250	0.562500	1.067373	2.141784	0.383746	0.357265	True	True	9.99552e-08	2418	3.502846	3.425117	0.575838	0.385659
2.000	0.100	1.100	4.000	0.100000	0.015000	0.562500	1.056611	2.154187	0.375014	0.370768	True	True	9.97771e-08	2408	3.496779	3.425923	0.581392	0.383552
2.000	0.100	1.100	4.000	0.100000	0.018750	0.562500	1.046408	2.167405	0.366584	0.385140	True	True	9.9986e-08	2509	3.491401	3.427622	0.586570	0.381149
2.000	0.100	1.100	4.000	0.100000	0.022500	0.562500	1.036744	2.181524	0.358426	0.400488	True	True	9.95764e-08	2525	3.486724	3.430247	0.591363	0.378435
2.000	0.100	1.100	4.000	0.100000	0.026250	0.562500	1.027602	2.196645	0.350508	0.416940	True	True	9.99441e-08	2535	3.482765	3.433844	0.595760	0.375395
2.000	0.100	1.100	4.000	0.100000	0.030000	0.562500	1.018970	2.212886	0.342802	0.434644	True	True	9.98852e-08	2561	3.479552	3.438471	0.599743	0.372007
2.000	0.100	1.100	4.000	0.100000	0.033750	0.562500	1.010838	2.230387	0.335279	0.453776	True	True	9.98656e-08	2577	3.477124	3.444199	0.603293	0.368248
2.000	0.100	1.100	4.000	0.100000	0.037500	0.562500	1.003202	2.249313	0.327911	0.474547	True	True	9.97405e-08	2642	3.475529	3.451116	0.606383	0.364088
2.000	0.100	1.100	4.000	0.100000	0.041250	0.562500	0.996063	2.269862	0.320669	0.497212	True	True	9.99512e-08	2615	3.474831	3.459332	0.608982	0.359492
2.000	0.100	1.100	4.000	0.100000	0.045000	0.562500	0.989425	2.292278	0.313521	0.522087	True	True	9.98223e-08	2758	3.475114	3.468981	0.611048	0.354417
2.000	0.100	1.100	4.000	0.100000	0.048750	0.562500	0.983301	2.316855	0.306434	0.549558	True	True	9.99723e-08	2802	3.476483	3.480230	0.612531	0.348813
2.000	0.100	1.100	4.000	0.100000	0.052500	0.562500	0.977709	2.343963	0.299372	0.580117	True	True	9.9801e-08	2863	3.479074	3.493289	0.613365	0.342617
2.000	0.100	1.100	4.000	0.100000	0.056250	0.562500	0.972677	2.374069	0.292292	0.614394	True	True	9.96731e-08	3060	3.483060	3.508418	0.613470	0.335752
2.000	0.100	1.100	4.000	0.100000	0.060000	0.562500	0.968245	2.407774	0.285143	0.653208	True	True	9.98956e-08	3018	3.488673	3.525957	0.612741	0.328124
2.000	0.100	1.100	4.000	0.100000	0.063750	0.562500	0.964469	2.445867	0.277862	0.697661	True	True	9.99069e-08	3223	3.496220	3.546343	0.611038	0.319611
2.000	0.100	1.100	4.000	0.100000	0.067500	0.562500	0.961427	2.489414	0.270369	0.749263	True	True	9.99574e-08	3415	3.506119	3.570161	0.608177	0.310054
2.000	0.100	1.100	4.000	0.100000	0.071250	0.562500	0.959231	2.539900	0.262558	0.810163	True	True	9.97232e-08	3460	3.518955	3.598210	0.603899	0.299246
2.000	0.100	1.100	4.000	0.100000	0.075000	0.562500	0.958040	2.599471	0.254278	0.883544	True	True	9.98992e-08	3601	3.535579	3.631617	0.597839	0.286900
2.000	0.100	1.100	4.000	0.100000	-0.075000	0.585000	1.633770	1.986066	0.888542	0.155353	True	True	9.94435e-08	2163	3.927129	3.708538	0.320684	0.345002
2.000	0.100	1.100	4.000	0.100000	-0.071250	0.585000	1.572783	1.989138	0.832415	0.164045	True	True	9.96339e-08	1965	3.881341	3.667530	0.342069	0.354105
2.000	0.100	1.100	4.000	0.100000	-0.067500	0.585000	1.519748	1.992607	0.785004	0.172315	True	True	9.99795e-08	1944	3.841173	3.632432	0.361667	0.361698
2.000	0.100	1.100	4.000	0.100000	-0.063750	0.585000	1.472929	1.996437	0.744200	0.180298	True	True	9.94026e-08	1949	3.805486	3.601990	0.379790	0.368103
2.000	0.100	1.100	4.000	0.100000	-0.060000	0.585000	1.431103	2.000597	0.708551	0.188093	True	True	9.96238e-08	1944	3.773461	3.575319	0.396665	0.373544
2.000	0.100	1.100	4.000	0.100000	-0.056250	0.585000	1.393377	2.005068	0.677021	0.195778	True	True	9.94931e-08	1980	3.744489	3.551772	0.412465	0.378186
2.000	0.100	1.100	4.000	0.100000	-0.052500	0.585000	1.359077	2.009839	0.648847	0.203414	True	True	9.96636e-08	2023	3.718107	3.530863	0.427325	0.382150
2.000	0.100	1.100	4.000	0.100000	-0.048750	0.585000	1.327684	2.014906	0.623449	0.211053	True	True	9.98278e-08	2038	3.693954	3.512220	0.441351	0.385529
2.000	0.100	1.100	4.000	0.100000	-0.045000	0.585000	1.298788	2.020269	0.600382	0.218737	True	True	9.97397e-08	2043	3.671742	3.495549	0.454628	0.388393
2.000	0.100	1.100	4.000	0.100000	-0.041250	0.585000	1.272061	2.025932	0.579293	0.226508	True	True	9.96264e-08	2066	3.651241	3.480619	0.467228	0.390800
2.000	0.100	1.100	4.000	0.100000	-0.037500	0.585000	1.247237	2.031900	0.559900	0.234400	True	True	9.97716e-08	2093	3.632262	3.467245	0.479208	0.392793
2.000	0.100	1.100	4.000	0.100000	-0.033750	0.585000	1.224097	2.038183	0.541975	0.242450	True	True	9.99617e-08	2107	3.614651	3.455275	0.490615	0.394408
2.000	0.100	1.100	4.000	0.100000	-0.030000	0.585000	1.202459	2.044793	0.525329	0.250689	True	True	9.99752e-08	2146	3.598278	3.444586	0.501490	0.395674
2.000	0.100	1.100	4.000	0.100000	-0.026250	0.585000	1.182169	2.051745	0.509807	0.259153	True	True	9.99308e-08	2169	3.583036	3.435079	0.511866	0.396613
2.000	0.100	1.100	4.000	0.100000	-0.022500	0.585000	1.163098	2.059056	0.495275	0.267874	True	True	9.97255e-08	2203	3.568836	3.426670	0.521772	0.397244
2.000	0.100	1.100	4.000	0.100000	-0.018750	0.585000	1.145135	2.066747	0.481624	0.276889	True	True	9.9879e-08	2207	3.555600	3.419294	0.531230	0.397580
2.000	0.100	1.100	4.000	0.100000	-0.015000	0.585000	1.128186	2.074840	0.468756	0.286234	True	True	9.95622e-08	2254	3.543265	3.412896	0.540261	0.397632
2.000	0.100	1.100	4.000	0.100000	-0.011250	0.585000	1.112169	2.083363	0.456590	0.295949	True	True	9.96444e-08	2248	3.531779	3.407433	0.548881	0.397408
2.000	0.100	1.100	4.000	0.100000	-0.007500	0.585000	1.097012	2.092345	0.445054	0.306078	True	True	9.97847e-08	2289	3.521096	3.402874	0.557102	0.396913
2.000	0.100	1.100	4.000	0.100000	-0.003750	0.585000	1.082654	2.101820	0.434085	0.316667	True	True	9.98498e-08	2292	3.511180	3.399194	0.564934	0.396150
2.000	0.100	1.100	4.000	0.100000	0.000000	0.585000	1.069043	2.111829	0.423628	0.327767	True	True	9.98168e-08	2321	3.502003	3.396378	0.572385	0.395119
2.000	0.100	1.100	4.000	0.100000	0.003750	0.585000	1.056131	2.122414	0.413632	0.339437	True	True	9.99843e-08	2351	3.493542	3.394419	0.579459	0.393818
2.000	0.100	1.100	4.000	0.100000	0.007500	0.585000	1.043878	2.133626	0.404053	0.351741	True	True	9.97277e-08	2356	3.485781	3.393317	0.586158	0.392243
2.000	0.100	1.100	4.000	0.100000	0.011250	0.585000	1.032250	2.145522	0.394850	0.364752	True	True	9.9529e-08	2431	3.478712	3.393080	0.592483	0.390389
2.000	0.100	1.100	4.000	0.100000	0.015000	0.585000	1.021215	2.158170	0.385988	0.378554	True	True	9.96465e-08	2433	3.472330	3.393725	0.598429	0.388246
2.000	0.100	1.100	4.000	0.100000	0.018750	0.585000	1.010750	2.171643	0.377432	0.393241	True	True	9.97647e-08	2530	3.466639	3.395278	0.603991	0.385804
2.000	0.100	1.100	4.000	0.100000	0.022500	0.585000	1.000832	2.186031	0.369149	0.408924	True	True	9.97243e-08	2531	3.461650	3.397772	0.609159	0.383048
2.000	0.100	1.100	4.000	0.100000	0.026250	0.585000	0.991445	2.201435	0.361109	0.425732	True	True	9.97323e-08	2571	3.457381	3.401253	0.613922	0.379962
2.000	0.100	1.100	4.000	0.100000	0.030000	0.585000	0.982575	2.217975	0.353284	0.443816	True	True	9.99658e-08	2655	3.453858	3.405779	0.618263	0.376525
2.000	0.100	1.100	4.000	0.100000	0.033750	0.585000	0.974214	2.235793	0.345644	0.463357	True	True	9.96941e-08	2677	3.451118	3.411422	0.622161	0.372713
2.000	0.100	1.100	4.000	0.100000	0.037500	0.585000	0.966357	2.255056	0.338161	0.484570	True	True	9.98938e-08	2670	3.449209	3.418270	0.625589	0.368496
2.000	0.100	1.100	4.000	0.100000	0.041250	0.585000	0.959005	2.275966	0.330805	0.507715	True	True	9.97308e-08	2731	3.448195	3.426433	0.628513	0.363839
2.000	0.100	1.100	4.000	0.100000	0.045000	0.585000	0.952162	2.298767	0.323545	0.533112	True	True	9.97206e-08	2811	3.448157	3.436047	0.630894	0.358700
2.000	0.100	1.100	4.000	0.100000	0.048750	0.585000	0.945840	2.323761	0.316347	0.561158	True	True	9.99154e-08	2826	3.449199	3.447280	0.632677	0.353027
2.000	0.100	1.100	4.000	0.100000	0.052500	0.585000	0.940058	2.351322	0.309175	0.592355	True	True	9.97473e-08	2914	3.451453	3.460340	0.633800	0.346758
2.000	0.100	1.100	4.000	0.100000	0.056250	0.585000	0.934845	2.381922	0.301986	0.627343	True	True	9.99452e-08	3039	3.455094	3.475494	0.634179	0.339816
2.000	0.100	1.100	4.000	0.100000	0.060000	0.585000	0.930240	2.416172	0.294727	0.666963	True	True	9.99739e-08	3048	3.460347	3.493081	0.633706	0.332104
2.000	0.100	1.100	4.000	0.100000	0.063750	0.585000	0.926300	2.454872	0.287336	0.712336	True	True	9.99141e-08	3277	3.467518	3.513543	0.632241	0.323502
2.000	0.100	1.100	4.000	0.100000	0.067500	0.585000	0.923103	2.499106	0.279733	0.765009	True	True	9.97267e-08	3464	3.477018	3.537467	0.629597	0.313851
2.000	0.100	1.100	4.000	0.100000	0.071250	0.585000	0.920762	2.550378	0.271808	0.827176	True	True	9.99267e-08	3625	3.489426	3.565658	0.625513	0.302941
2.000	0.100	1.100	4.000	0.100000	0.075000	0.585000	0.919437	2.610870	0.263411	0.902093	True	True	9.98316e-08	3626	3.505583	3.599254	0.619618	0.290486
2.000	0.100	1.100	4.000	0.100000	-0.075000	0.607500	1.609466	1.986222	0.905124	0.158136	True	True	9.98562e-08	2164	3.913134	3.686159	0.326372	0.349424
2.000	0.100	1.100	4.000	0.100000	-0.071250	0.607500	1.547672	1.989393	0.848479	0.167017	True	True	9.99759e-08	1974	3.866653	3.644273	0.348328	0.358603
2.000	0.100	1.100	4.000	0.100000	-0.067500	0.607500	1.493907	1.992963	0.800621	0.175471	True	True	9.97323e-08	1964	3.825849	3.608387	0.368485	0.366261
2.000	0.100	1.100	4.000	0.100000	-0.063750	0.607500	1.446411	1.996905	0.759425	0.183634	True	True	9.9583e-08	2018	3.789573	3.577229	0.387155	0.372718
2.000	0.100	1.100	4.000	0.100000	-0.060000	0.607500	1.403958	2.001180	0.723426	0.191609	True	True	9.99431e-08	1980	3.756997	3.549902	0.404567	0.378204
2.000	0.100	1.100	4.000	0.100000	-0.056250	0.607500	1.365647	2.005771	0.691580	0.199472	True	True	9.951e-08	2000	3.727506	3.525751	0.420895	0.382883
2.000	0.100	1.100	4.000	0.100000	-0.052500	0.607500	1.330797	2.010668	0.663116	0.207286	True	True	9.96553e-08	2036	3.700632	3.504283	0.436275	0.386877
2.000	0.100	1.100	4.000	0.100000	-0.048750	0.607500	1.298884	2.015865	0.637451	0.215103	True	True	9.94696e-08	2111	3.676010	3.485118	0.450814	0.390280
2.000	0.100	1.100	4.000	0.100000	-0.045000	0.607500	1.269496	2.021364	0.614135	0.222967	True	True	9.97357e-08	2066	3.653349	3.467961	0.464598	0.393163
2.000	0.100	1.100	4.000	0.100000	-0.041250	0.607500	1.242301	2.027166	0.592813	0.230920	True	True	9.96871e-08	2122	3.632417	3.452576	0.477697	0.395584
2.000	0.100	1.100	4.000	0.100000	-0.037500	0.607500	1.217030	2.033280	0.573202	0.238998	True	True	9.99342e-08	2119	3.613023	3.438776	0.490171	0.397587
2.000	0.100	1.100	4.000	0.100000	-0.033750	0.607500	1.193463	2.039713	0.555070	0.247236	True	True	9.96685e-08	2144	3.595011	3.426405	0.502066	0.399208
2.000	0.100	1.100	4.000	0.100000	-0.030000	0.607500	1.171416	2.046479	0.538228	0.255668	True	True	9.96872e-08	2171	3.578249	3.415341	0.513424	0.400476
2.000	0.100	1.100	4.000	0.100000	-0.026250	0.607500	1.150733	2.053593	0.522518	0.264329	True	True	9.98238e-08	2208	3.562630	3.405480	0.524277	0.401414
2.000	0.100	1.100	4.000	0.100000	-0.022500	0.607500	1.131285	2.061071	0.507808	0.273253	True	True	9.98921e-08	2192	3.548062	3.396739	0.534654	0.402039
2.000	0.100	1.100	4.000	0.100000	-0.018750	0.607500	1.112959	2.068935	0.493985	0.282476	True	True	9.97362e-08	2197	3.534468	3.389050	0.544578	0.402367
2.000	0.100	1.100	4.000	0.100000	-0.015000	0.607500	1.095659	2.077208	0.480953	0.292036	True	True	9.98522e-08	2271	3.521783	3.382358	0.554069	0.402407
2.000	0.100	1.100	4.000	0.100000	-0.011250	0.607500	1.079304	2.085917	0.468628	0.301973	True	True	9.98533e-08	2258	3.509954	3.376620	0.563142	0.402168
2.000	0.100	1.100	4.000	0.100000	-0.007500	0.607500	1.063821	2.095092	0.456938	0.312332	True	True	9.97485e-08	2332	3.498935	3.371802	0.571811	0.401655
2.000	0.100	1.100	4.000	0.100000	-0.003750	0.607500	1.049148	2.104768	0.445821	0.323160	True	True	9.98535e-08	2355	3.488688	3.367880	0.580084	0.400870
2.000	0.100	1.100	4.000	0.100000	0.000000	0.607500	1.035232	2.114984	0.435219	0.334510	True	True	9.99863e-08	2400	3.479186	3.364838	0.587970	0.399814
2.000	0.100	1.100	4.000	0.100000	0.003750	0.607500	1.022026	2.125786	0.425084	0.346440	True	True	9.9666e-08	2450	3.470404	3.362668	0.595473	0.398486
2.000	0.100	1.100	4.000	0.100000	0.007500	0.607500	1.009488	2.137225	0.415369	0.359017	True	True	9.95973e-08	2437	3.462326	3.361371	0.602594	0.396881
2.000	0.100	1.100	4.000	0.100000	0.011250	0.607500	0.997583	2.149357	0.406035	0.372314	True	True	9.98374e-08	2478	3.454942	3.360955	0.609334	0.394993
2.000	0.100	1.100	4.000	0.100000	0.015000	0.607500	0.986281	2.162251	0.397044	0.386417	True	True	9.99116e-08	2501	3.448249	3.361435	0.615687	0.392813
2.000	0.100	1.100	4.000	0.100000	0.018750	0.607500	0.975557	2.175983	0.388362	0.401423	True	True	9.99629e-08	2545	3.442248	3.362837	0.621649	0.390331
2.000	0.100	1.100	4.000	0.100000	0.022500	0.607500	0.965388	2.190643	0.379956	0.417445	True	True	9.99179e-08	2597	3.436950	3.365196	0.627209	0.387532
2.000	0.100	1.100	4.000	0.100000	0.026250	0.607500	0.955759	2.206333	0.371796	0.434613	True	True	9.97159e-08	2627	3.432372	3.368556	0.632355	0.384399
2.000	0.100	1.100	4.000	0.100000	0.030000	0.607500	0.946654	2.223175	0.363853	0.453082	True	True	9.97091e-08	2635	3.428539	3.372977	0.637070	0.380912
2.000	0.100	1.100	4.000	0.100000	0.033750	0.607500	0.938066	2.241312	0.356098	0.473036	True	True	9.97859e-08	2650	3.425488	3.378529	0.641332	0.377047
2.000	0.100	1.100	4.000	0.100000	0.037500	0.607500	0.929989	2.260914	0.348501	0.494695	True	True	9.9827e-08	2774	3.423265	3.385303	0.645114	0.372773
2.000	0.100	1.100	4.000	0.100000	0.041250	0.607500	0.922424	2.282186	0.341033	0.518323	True	True	9.97858e-08	2766	3.421933	3.393407	0.648383	0.368056
2.000	0.100	1.100	4.000	0.100000	0.045000	0.607500	0.915376	2.305375	0.333663	0.544248	True	True	9.98704e-08	2873	3.421572	3.402981	0.651095	0.362851
2.000	0.100	1.100	4.000	0.100000	0.048750	0.607500	0.908856	2.330787	0.326357	0.572875	True	True	9.99798e-08	2885	3.422283	3.414190	0.653199	0.357110
2.000	0.100	1.100	4.000	0.100000	0.052500	0.607500	0.902883	2.358801	0.319078	0.604714	True	True	9.97922e-08	2976	3.424197	3.427247	0.654628	0.350769
2.000	0.100	1.100	4.000	0.100000	0.056250	0.607500	0.897486	2.389897	0.311782	0.640420	True	True	9.96841e-08	3191	3.427485	3.442418	0.655299	0.343750
2.000	0.100	1.100	4.000	0.100000	0.060000	0.607500	0.892704	2.424692	0.304417	0.680851	True	True	9.99634e-08	3220	3.432373	3.460044	0.655102	0.335958
2.000	0.100	1.100	4.000	0.100000	0.063750	0.607500	0.888595	2.463999	0.296920	0.727152	True	True	9.98448e-08	3216	3.439157	3.480572	0.653895	0.327269
2.000	0.100	1.100	4.000	0.100000	0.067500	0.607500	0.885237	2.508917	0.289210	0.780901	True	True	9.98122e-08	3452	3.448246	3.504592	0.651488	0.317526
2.000	0.100	1.100	4.000	0.100000	0.071250	0.607500	0.882742	2.560974	0.281177	0.844344	True	True	9.99364e-08	3574	3.460211	3.532914	0.647619	0.306518
2.000	0.100	1.100	4.000	0.100000	0.075000	0.607500	0.881272	2.622383	0.272669	0.920807	True	True	9.98916e-08	3896	3.475882	3.566684	0.641913	0.293957
2.000	0.100	1.100	4.000	0.100000	-0.075000	0.630000	1.585403	1.986398	0.921708	0.160930	True	True	9.99914e-08	2112	3.899301	3.663778	0.332045	0.353790
2.000	0.100	1.100	4.000	0.100000	-0.071250	0.630000	1.522823	1.989664	0.864550	0.170004	True	True	9.94469e-08	1947	3.852142	3.621013	0.354576	0.363043
2.000	0.100	1.100	4.000	0.100000	-0.067500	0.630000	1.468335	1.993350	0.816254	0.178644	True	True	9.96829e-08	1927	3.810719	3.584337	0.375294	0.370758
2.000	0.100	1.100	4.000	0.100000	-0.063750	0.630000	1.420180	1.997404	0.774671	0.186990	True	True	9.95398e-08	1966	3.773868	3.552461	0.394514	0.377264
2.000	0.100	1.100	4.000	0.100000	-0.060000	0.630000	1.377117	2.001797	0.738327	0.195145	True	True	9.9483e-08	2018	3.740753	3.524476	0.412467	0.382789
2.000	0.100	1.100	4.000	0.100000	-0.056250	0.630000	1.338233	2.006512	0.706169	0.203188	True	True	9.97332e-08	1985	3.710756	3.499717	0.429328	0.387501
2.000	0.100	1.100	4.000	0.100000	-0.052500	0.630000	1.302846	2.011537	0.677419	0.211183	True	True	9.99226e-08	1986	3.683402	3.477685	0.445234	0.391521
2.000	0.100	1.100	4.000	0.100000	-0.048750	0.630000	1.270427	2.016868	0.651490	0.219181	True	True	9.98263e-08	2052	3.658322	3.457997	0.460292	0.394944
2.000	0.100	1.100	4.000	0.100000	-0.045000	0.630000	1.240558	2.022505	0.627929	0.227228	True	True	9.96432e-08	2121	3.635223	3.440351	0.474589	0.397843
2.000	0.100	1.100	4.000	0.100000	-0.041250	0.630000	1.212906	2.028452	0.606378	0.235366	True	True	9.98238e-08	2108	3.613871	3.424508	0.488197	0.400274
2.000	0.100	1.100	4.000	0.100000	-0.037500	0.630000	1.187199	2.034714	0.586550	0.243632	True	True	9.94775e-08	2133	3.594072	3.410278	0.501173	0.402284
2.000	0.100	1.100	4.000	0.100000	-0.033750	0.630000	1.163215	2.041301	0.568214	0.252061	True	True	9.98849e-08	2111	3.575668	3.397504	0.513566	0.403908
2.000	0.100	1.100	4.000	0.100000	-0.030000	0.630000	1.140768	2.048227	0.551178	0.260689	True	True	9.96589e-08	2209	3.558528	3.386060	0.525415	0.405175
2.000	0.100	1.100	4.000	0.100000	-0.026250	0.630000	1.119702	2.055505	0.535283	0.269549	True	True	9.97595e-08	2218	3.542540	3.375842	0.536755	0.406108
2.000	0.100	1.100	4.000	0.100000	-0.022500	0.630000	1.099885	2.063154	0.520395	0.278678	True	True	9.99806e-08	2205	3.527614	3.366765	0.547613	0.406725
2.000	0.100	1.100	4.000	0.100000	-0.018750	0.630000	1.081204	2.071195	0.506402	0.288113	True	True	9.99733e-08	2239	3.513670	3.358760	0.558014	0.407041
2.000	0.100	1.100	4.000	0.100000	-0.015000	0.630000	1.063562	2.079650	0.493207	0.297890	True	True	9.98456e-08	2312	3.500643	3.351770	0.567976	0.407067
2.000	0.100	1.100	4.000	0.100000	-0.011250	0.630000	1.046876	2.088548	0.480725	0.308053	True	True	9.98328e-08	2311	3.488478	3.345753	0.577515	0.406811
2.000	0.100	1.100	4.000	0.100000	-0.007500	0.630000	1.031075	2.097920	0.468883	0.318645	True	True	9.97881e-08	2374	3.477129	3.340673	0.586644	0.406277
2.000	0.100	1.100	4.000	0.100000	-0.003750	0.630000	1.016094	2.107800	0.457618	0.329716	True	True	9.96301e-08	2376	3.466559	3.336505	0.595372	0.405468
2.000	0.100	1.100	4.000	0.100000	0.000000	0.630000	1.001879	2.118228	0.446874	0.341318	True	True	9.97435e-08	2349	3.456737	3.333234	0.603707	0.404386
2.000	0.100	1.100	4.000	0.100000	0.003750	0.630000	0.988384	2.129251	0.436600	0.353512	True	True	9.97586e-08	2454	3.447640	3.330850	0.611652	0.403028
2.000	0.100	1.100	4.000	0.100000	0.007500	0.630000	0.975567	2.140918	0.426751	0.366365	True	True	9.97546e-08	2453	3.439250	3.329354	0.619210	0.401391
2.000	0.100	1.100	4.000	0.100000	0.011250	0.630000	0.963391	2.153290	0.417286	0.379952	True	True	9.97168e-08	2493	3.431557	3.328754	0.626378	0.399467
2.000	0.100	1.100	4.000	0.100000	0.015000	0.630000	0.951827	2.166434	0.408167	0.394360	True	True	9.9619e-08	2614	3.424556	3.329065	0.633154	0.397249
2.000	0.100	1.100	4.000	0.100000	0.018750	0.630000	0.940849	2.180428	0.399360	0.409689	True	True	9.98228e-08	2585	3.418249	3.330313	0.639531	0.394725
2.000	0.100	1.100	4.000	0.100000	0.022500	0.630000	0.930434	2.195362	0.390833	0.426052	True	True	9.975e-08	2548	3.412645	3.332532	0.645499	0.391881
2.000	0.100	1.100	4.000	0.100000	0.026250	0.630000	0.920565	2.211340	0.382554	0.443584	True	True	9.99648e-08	2683	3.407760	3.335768	0.651044	0.388701
2.000	0.100	1.100	4.000	0.100000	0.030000	0.630000	0.911229	2.228486	0.374495	0.462443	True	True	9.97559e-08	2709	3.403619	3.340078	0.656150	0.385164
2.000	0.100	1.100	4.000	0.100000	0.033750	0.630000	0.902416	2.246945	0.366625	0.482814	True	True	9.96891e-08	2712	3.400258	3.345536	0.660793	0.381245
2.000	0.100	1.100	4.000	0.100000	0.037500	0.630000	0.894121	2.266889	0.358916	0.504923	True	True	9.9679e-08	2871	3.397722	3.352230	0.664948	0.376914
2.000	0.100	1.100	4.000	0.100000	0.041250	0.630000	0.886345	2.288524	0.351339	0.529040	True	True	9.98417e-08	2887	3.396072	3.360271	0.668578	0.372136
2.000	0.100	1.100	4.000	0.100000	0.045000	0.630000	0.879092	2.312103	0.343861	0.555497	True	True	9.9753e-08	2942	3.395386	3.369798	0.671640	0.366868
2.000	0.100	1.100	4.000	0.100000	0.048750	0.630000	0.872374	2.337935	0.336448	0.584708	True	True	9.965e-08	3143	3.395763	3.380978	0.674082	0.361059
2.000	0.100	1.100	4.000	0.100000	0.052500	0.630000	0.866209	2.366403	0.329064	0.617195	True	True	9.99547e-08	3091	3.397334	3.394024	0.675837	0.354646
2.000	0.100	1.100	4.000	0.100000	0.056250	0.630000	0.860626	2.397995	0.321664	0.653625	True	True	9.97721e-08	3107	3.400267	3.409205	0.676819	0.347552
2.000	0.100	1.100	4.000	0.100000	0.060000	0.630000	0.855665	2.433335	0.314196	0.694872	True	True	9.96891e-08	3233	3.404781	3.426864	0.676917	0.339680
2.000	0.100	1.100	4.000	0.100000	0.063750	0.630000	0.851382	2.473249	0.306597	0.742108	True	True	9.97996e-08	3304	3.411171	3.447448	0.675989	0.330907
2.000	0.100	1.100	4.000	0.100000	0.067500	0.630000	0.847856	2.518850	0.298784	0.796942	True	True	9.97638e-08	3427	3.419839	3.471553	0.673842	0.321075
2.000	0.100	1.100	4.000	0.100000	0.071250	0.630000	0.845199	2.571689	0.290648	0.861669	True	True	9.99359e-08	3700	3.431347	3.499994	0.670210	0.309972
2.000	0.100	1.100	4.000	0.100000	0.075000	0.630000	0.843573	2.634012	0.282035	0.939687	True	True	9.99593e-08	4095	3.446514	3.533924	0.664716	0.297311
2.000	0.100	1.100	4.000	0.100000	-0.075000	0.652500	1.561582	1.986594	0.938288	0.163738	True	True	9.99794e-08	2050	3.885630	3.641398	0.337701	0.358101
2.000	0.100	1.100	4.000	0.100000	-0.071250	0.652500	1.498230	1.989967	0.880627	0.173004	True	True	9.98724e-08	1974	3.837811	3.597754	0.360808	0.367420
2.000	0.100	1.100	4.000	0.100000	-0.067500	0.652500	1.443039	1.993765	0.831897	0.181833	True	True	9.97944e-08	1931	3.795783	3.560285	0.382090	0.375189
2.000	0.100	1.100	4.000	0.100000	-0.063750	0.652500	1.394242	1.997935	0.789933	0.190364	True	True	9.96349e-08	1939	3.758371	3.527689	0.401864	0.381738
2.000	0.100	1.100	4.000	0.100000	-0.060000	0.652500	1.350582	2.002449	0.753248	0.198703	True	True	9.96204e-08	2030	3.724732	3.499043	0.420361	0.387299
2.000	0.100	1.100	4.000	0.100000	-0.056250	0.652500	1.311141	2.007291	0.720781	0.206928	True	True	9.95581e-08	2032	3.694241	3.473675	0.437760	0.392038
2.000	0.100	1.100	4.000	0.100000	-0.052500	0.652500	1.275231	2.012448	0.691749	0.215105	True	True	9.99172e-08	2072	3.666420	3.451078	0.454197	0.396080
2.000	0.100	1.100	4.000	0.100000	-0.048750	0.652500	1.242317	2.017916	0.665560	0.223287	True	True	9.96317e-08	2092	3.640895	3.430863	0.469780	0.399520
2.000	0.100	1.100	4.000	0.100000	-0.045000	0.652500	1.211980	2.023695	0.641756	0.231520	True	True	9.9584e-08	2296	3.617371	3.412725	0.484597	0.402430
2.000	0.100	1.100	4.000	0.100000	-0.041250	0.652500	1.183882	2.029788	0.619978	0.239845	True	True	9.9466e-08	2145	3.595610	3.396422	0.498720	0.404869
2.000	0.100	1.100	4.000	0.100000	-0.037500	0.652500	1.157751	2.036203	0.599936	0.248302	True	True	9.99325e-08	2155	3.575417	3.381759	0.512206	0.406882
2.000	0.100	1.100	4.000	0.100000	-0.033750	0.652500	1.133361	2.042948	0.581397	0.256925	True	True	9.96286e-08	2178	3.556633	3.368578	0.525104	0.408505
2.000	0.100	1.100	4.000	0.100000	-0.030000	0.652500	1.110524	2.050036	0.564169	0.265751	True	True	9.97121e-08	2224	3.539123	3.356752	0.537454	0.409767
2.000	0.100	1.100	4.000	0.100000	-0.026250	0.652500	1.089085	2.057483	0.548090	0.274814	True	True	9.99539e-08	2204	3.522777	3.346174	0.549290	0.410692
2.000	0.100	1.100	4.000	0.100000	-0.022500	0.652500	1.068908	2.065306	0.533027	0.284151	True	True	9.97264e-08	2253	3.507501	3.336758	0.560640	0.411299
2.000	0.100	1.100	4.000	0.100000	-0.018750	0.652500	1.049881	2.073526	0.518865	0.293800	True	True	9.98428e-08	2242	3.493216	3.328434	0.571528	0.411601
2.000	0.100	1.100	4.000	0.100000	-0.015000	0.652500	1.031906	2.082168	0.505508	0.303798	True	True	9.9921e-08	2283	3.479855	3.321144	0.581972	0.411609
2.000	0.100	1.100	4.000	0.100000	-0.011250	0.652500	1.014899	2.091259	0.492869	0.314189	True	True	9.99544e-08	2347	3.467363	3.314844	0.591989	0.411332
2.000	0.100	1.100	4.000	0.100000	-0.007500	0.652500	0.998786	2.100831	0.480876	0.325018	True	True	9.96683e-08	2368	3.455693	3.309498	0.601590	0.410776
2.000	0.100	1.100	4.000	0.100000	-0.003750	0.652500	0.983504	2.110918	0.469465	0.336334	True	True	9.96125e-08	2374	3.444806	3.305082	0.610785	0.409941
2.000	0.100	1.100	4.000	0.100000	0.000000	0.652500	0.968999	2.121562	0.458579	0.348192	True	True	9.97048e-08	2423	3.434672	3.301578	0.619582	0.408830
2.000	0.100	1.100	4.000	0.100000	0.003750	0.652500	0.955222	2.132808	0.448167	0.360653	True	True	9.9787e-08	2482	3.425265	3.298977	0.627983	0.407441
2.000	0.100	1.100	4.000	0.100000	0.007500	0.652500	0.942131	2.144708	0.438184	0.373785	True	True	9.993e-08	2492	3.416570	3.297279	0.635991	0.405769
2.000	0.100	1.100	4.000	0.100000	0.011250	0.652500	0.929691	2.157322	0.428589	0.387666	True	True	9.99269e-08	2595	3.408572	3.296491	0.643603	0.403808
2.000	0.100	1.100	4.000	0.100000	0.015000	0.652500	0.917871	2.170719	0.419343	0.402383	True	True	9.97091e-08	2500	3.401269	3.296630	0.650816	0.401550
2.000	0.100	1.100	4.000	0.100000	0.018750	0.652500	0.906643	2.184978	0.410412	0.418038	True	True	9.9955e-08	2522	3.394660	3.297720	0.657623	0.398983
2.000	0.100	1.100	4.000	0.100000	0.022500	0.652500	0.895987	2.200189	0.401764	0.434747	True	True	9.98794e-08	2588	3.388754	3.299795	0.664014	0.396094
2.000	0.100	1.100	4.000	0.100000	0.026250	0.652500	0.885883	2.216459	0.393367	0.452647	True	True	9.98161e-08	2691	3.383567	3.302902	0.669975	0.392865
2.000	0.100	1.100	4.000	0.100000	0.030000	0.652500	0.876319	2.233912	0.385192	0.471899	True	True	9.96996e-08	2712	3.379121	3.307099	0.675488	0.389276
2.000	0.100	1.100	4.000	0.100000	0.033750	0.652500	0.867285	2.252695	0.377210	0.492692	True	True	9.98117e-08	2740	3.375452	3.312457	0.680530	0.385303
2.000	0.100	1.100	4.000	0.100000	0.037500	0.652500	0.858775	2.272982	0.369391	0.515255	True	True	9.99423e-08	2782	3.372604	3.319067	0.685073	0.380914
2.000	0.100	1.100	4.000	0.100000	0.041250	0.652500	0.850790	2.294984	0.361704	0.539864	True	True	9.98766e-08	2852	3.370637	3.327041	0.689081	0.376075
2.000	0.100	1.100	4.000	0.100000	0.045000	0.652500	0.843333	2.318955	0.354120	0.566859	True	True	9.96544e-08	2903	3.369625	3.336514	0.692513	0.370744
2.000	0.100	1.100	4.000	0.100000	0.048750	0.652500	0.836418	2.345207	0.346603	0.596661	True	True	9.97079e-08	3032	3.369669	3.347659	0.695312	0.364869
2.000	0.100	1.100	4.000	0.100000	0.052500	0.652500	0.830061	2.374131	0.339115	0.629800	True	True	9.98953e-08	3009	3.370894	3.360688	0.697411	0.358385
2.000	0.100	1.100	4.000	0.100000	0.056250	0.652500	0.824290	2.406218	0.331614	0.666959	True	True	9.9888e-08	3276	3.373467	3.375872	0.698724	0.351217
2.000	0.100	1.100	4.000	0.100000	0.060000	0.652500	0.819147	2.442104	0.324046	0.709030	True	True	9.98127e-08	3325	3.377603	3.393555	0.699139	0.343267
2.000	0.100	1.100	4.000	0.100000	0.063750	0.652500	0.814686	2.482625	0.316348	0.757206	True	True	9.99648e-08	3425	3.383592	3.414188	0.698510	0.334413
2.000	0.100	1.100	4.000	0.100000	0.067500	0.652500	0.810987	2.528908	0.308437	0.813133	True	True	9.97978e-08	3489	3.391829	3.438369	0.696644	0.324495
2.000	0.100	1.100	4.000	0.100000	0.071250	0.652500	0.808161	2.582527	0.300202	0.879151	True	True	9.98083e-08	3798	3.402868	3.466917	0.693273	0.313301
2.000	0.100	1.100	4.000	0.100000	0.075000	0.652500	0.806370	2.645760	0.291491	0.958734	True	True	9.99471e-08	3957	3.417517	3.500993	0.688016	0.300544
2.000	0.100	1.100	4.000	0.100000	-0.075000	0.675000	1.538005	1.986813	0.954862	0.166557	True	True	9.95973e-08	2026	3.872124	3.619024	0.343339	0.362355
2.000	0.100	1.100	4.000	0.100000	-0.071250	0.675000	1.473898	1.990297	0.896703	0.176019	True	True	9.93545e-08	1962	3.823661	3.574498	0.367024	0.371735
2.000	0.100	1.100	4.000	0.100000	-0.067500	0.675000	1.418025	1.994207	0.847544	0.185038	True	True	9.99952e-08	1974	3.781042	3.536237	0.388871	0.379552
2.000	0.100	1.100	4.000	0.100000	-0.063750	0.675000	1.368600	1.998496	0.805203	0.193757	True	True	9.95881e-08	1976	3.743085	3.502919	0.409200	0.386140
2.000	0.100	1.100	4.000	0.100000	-0.060000	0.675000	1.324358	2.003136	0.768182	0.202282	True	True	9.97553e-08	2038	3.708938	3.473611	0.428246	0.391732
2.000	0.100	1.100	4.000	0.100000	-0.056250	0.675000	1.284375	2.008108	0.735410	0.210692	True	True	9.98715e-08	2054	3.677967	3.447632	0.446186	0.396494
2.000	0.100	1.100	4.000	0.100000	-0.052500	0.675000	1.247955	2.013400	0.706099	0.219054	True	True	9.94892e-08	2076	3.649692	3.424468	0.463158	0.400554
2.000	0.100	1.100	4.000	0.100000	-0.048750	0.675000	1.214560	2.019009	0.679652	0.227422	True	True	9.9587e-08	2115	3.623735	3.403724	0.479272	0.404006
2.000	0.100	1.100	4.000	0.100000	-0.045000	0.675000	1.183767	2.024933	0.655608	0.235843	True	True	9.98564e-08	2163	3.599798	3.385091	0.494615	0.406924
2.000	0.100	1.100	4.000	0.100000	-0.041250	0.675000	1.155236	2.031177	0.633605	0.244359	True	True	9.97815e-08	2152	3.577640	3.368325	0.509259	0.409366
2.000	0.100	1.100	4.000	0.100000	-0.037500	0.675000	1.128692	2.037747	0.613351	0.253008	True	True	9.95729e-08	2174	3.557065	3.353227	0.523262	0.411378
2.000	0.100	1.100	4.000	0.100000	-0.033750	0.675000	1.103907	2.044653	0.594611	0.261828	True	True	9.9829e-08	2183	3.537911	3.339638	0.536673	0.412996
2.000	0.100	1.100	4.000	0.100000	-0.030000	0.675000	1.080693	2.051908	0.577191	0.270855	True	True	9.98219e-08	2223	3.520044	3.327427	0.549532	0.414251
2.000	0.100	1.100	4.000	0.100000	-0.026250	0.675000	1.058890	2.059526	0.560930	0.280124	True	True	9.96882e-08	2247	3.503350	3.316486	0.561873	0.415165
2.000	0.100	1.100	4.000	0.100000	-0.022500	0.675000	1.038365	2.067527	0.545692	0.289672	True	True	9.96559e-08	2299	3.487734	3.306728	0.573724	0.415757
2.000	0.100	1.100	4.000	0.100000	-0.018750	0.675000	1.019002	2.075931	0.531363	0.299537	True	True	9.99838e-08	2239	3.473118	3.298082	0.585109	0.416042
2.000	0.100	1.100	4.000	0.100000	-0.015000	0.675000	1.000703	2.084763	0.517844	0.309760	True	True	9.96845e-08	2328	3.459432	3.290489	0.596045	0.416031
2.000	0.100	1.100	4.000	0.100000	-0.011250	0.675000	0.983382	2.094051	0.505049	0.320382	True	True	9.97742e-08	2359	3.446622	3.283904	0.606550	0.415731
2.000	0.100	1.100	4.000	0.100000	-0.007500	0.675000	0.966967	2.103825	0.492906	0.331450	True	True	9.98946e-08	2389	3.434638	3.278290	0.616636	0.415148
2.000	0.100	1.100	4.000	0.100000	-0.003750	0.675000	0.951393	2.114124	0.481349	0.343015	True	True	9.99653e-08	2536	3.423443	3.273622	0.626310	0.414286
2.000	0.100	1.100	4.000	0.100000	0.000000	0.675000	0.936605	2.124986	0.470321	0.355132	True	True	9.97106e-08	2456	3.413004	3.269882	0.635581	0.413144
2.000	0.100	1.100	4.000	0.100000	0.003750	0.675000	0.922553	2.136459	0.459772	0.367864	True	True	9.96183e-08	2440	3.403296	3.267061	0.644451	0.411720
2.000	0.100	1.100	4.000	0.100000	0.007500	0.675000	0.909197	2.148595	0.449656	0.381279	True	True	9.96823e-08	2495	3.394301	3.265158	0.652922	0.410012
2.000	0.100	1.100	4.000	0.100000	0.011250	0.675000	0.896499	2.161455	0.439930	0.395457	True	True	9.97068e-08	2465	3.386006	3.264180	0.660992	0.408012
2.000	0.100	1.100	4.000	0.100000	0.015000	0.675000	0.884428	2.175108	0.430558	0.410487	True	True	9.9771e-08	2544	3.378406	3.264143	0.668657	0.405712
2.000	0.100	1.100	4.000	0.100000	0.018750	0.675000	0.872958	2.189635	0.421504	0.426472	True	True	9.963e-08	2662	3.371501	3.265071	0.675910	0.403101
2.000	0.100	1.100	4.000	0.100000	0.022500	0.675000	0.862065	2.205126	0.412735	0.443531	True	True	9.97441e-08	2617	3.365298	3.267000	0.682739	0.400165
2.000	0.100	1.100	4.000	0.100000	0.026250	0.675000	0.851731	2.221690	0.404221	0.461803	True	True	9.99222e-08	2741	3.359812	3.269974	0.689131	0.396887
2.000	0.100	1.100	4.000	0.100000	0.030000	0.675000	0.841944	2.239453	0.395931	0.481452	True	True	9.96466e-08	2723	3.355065	3.274053	0.695067	0.393246
2.000	0.100	1.100	4.000	0.100000	0.033750	0.675000	0.832692	2.258563	0.387836	0.502671	True	True	9.96968e-08	2790	3.351091	3.279307	0.700524	0.389218
2.000	0.100	1.100	4.000	0.100000	0.037500	0.675000	0.823971	2.279196	0.379906	0.525692	True	True	9.96528e-08	2898	3.347935	3.285830	0.705472	0.384771
2.000	0.100	1.100	4.000	0.100000	0.041250	0.675000	0.815779	2.301566	0.372113	0.550799	True	True	9.9776e-08	2863	3.345651	3.293730	0.709879	0.379872
2.000	0.100	1.100	4.000	0.100000	0.045000	0.675000	0.808122	2.325930	0.364423	0.578336	True	True	9.98069e-08	3163	3.344315	3.303146	0.713697	0.374478
2.000	0.100	1.100	4.000	0.100000	0.048750	0.675000	0.801009	2.352605	0.356803	0.608733	True	True	9.97698e-08	3093	3.344024	3.314251	0.716872	0.368535
2.000	0.100	1.100	4.000	0.100000	0.052500	0.675000	0.794461	2.381985	0.349215	0.642531	True	True	9.99433e-08	3112	3.344903	3.327258	0.719336	0.361983
2.000	0.100	1.100	4.000	0.100000	0.056250	0.675000	0.788503	2.414570	0.341614	0.680424	True	True	9.97929e-08	3212	3.347113	3.342437	0.720999	0.354742
2.000	0.100	1.100	4.000	0.100000	0.060000	0.675000	0.783176	2.451002	0.333949	0.723324	True	True	9.99611e-08	3409	3.350867	3.360137	0.721751	0.346716
2.000	0.100	1.100	4.000	0.100000	0.063750	0.675000	0.778534	2.492128	0.326155	0.772447	True	True	9.98445e-08	3531	3.356449	3.380810	0.721444	0.337783
2.000	0.100	1.100	4.000	0.100000	0.067500	0.675000	0.774657	2.539091	0.318149	0.829473	True	True	9.98208e-08	3582	3.364248	3.405056	0.719882	0.327781
2.000	0.100	1.100	4.000	0.100000	0.071250	0.675000	0.771655	2.593487	0.309822	0.896791	True	True	9.9838e-08	3798	3.374808	3.433700	0.716796	0.316501
2.000	0.100	1.100	4.000	0.100000	0.075000	0.675000	0.769688	2.657627	0.301018	0.977948	True	True	9.98835e-08	4105	3.388924	3.467909	0.711802	0.303652
2.000	0.100	1.100	4.000	0.100000	-0.075000	0.697500	1.514670	1.987065	0.971426	0.169388	True	True	9.99043e-08	2103	3.858784	3.596658	0.348957	0.366551
2.000	0.100	1.100	4.000	0.100000	-0.071250	0.697500	1.449830	1.990651	0.912774	0.179049	True	True	9.97851e-08	1950	3.809693	3.551251	0.373219	0.375987
2.000	0.100	1.100	4.000	0.100000	-0.067500	0.697500	1.393294	1.994677	0.863191	0.188261	True	True	9.96425e-08	1998	3.766501	3.512196	0.395633	0.383848
2.000	0.100	1.100	4.000	0.100000	-0.063750	0.697500	1.343256	1.999090	0.820478	0.197170	True	True	9.97977e-08	2004	3.728014	3.478155	0.416520	0.390469
2.000	0.100	1.100	4.000	0.100000	-0.060000	0.697500	1.298448	2.003858	0.783124	0.205882	True	True	9.97596e-08	2044	3.693372	3.448185	0.436116	0.396086
2.000	0.100	1.100	4.000	0.100000	-0.056250	0.697500	1.257938	2.008963	0.750050	0.214480	True	True	9.9567e-08	2057	3.661937	3.421593	0.454601	0.400867
2.000	0.100	1.100	4.000	0.100000	-0.052500	0.697500	1.221023	2.014394	0.720462	0.223029	True	True	9.97408e-08	2042	3.633221	3.397860	0.472113	0.404940
2.000	0.100	1.100	4.000	0.100000	-0.048750	0.697500	1.187161	2.020147	0.693759	0.231586	True	True	9.99481e-08	2124	3.606846	3.376586	0.488761	0.408400
2.000	0.100	1.100	4.000	0.100000	-0.045000	0.697500	1.155926	2.026220	0.669477	0.240197	True	True	9.9562e-08	2154	3.582509	3.357457	0.504635	0.411321
2.000	0.100	1.100	4.000	0.100000	-0.041250	0.697500	1.126975	2.032618	0.647250	0.248906	True	True	9.97717e-08	2166	3.559967	3.340226	0.519806	0.413762
2.000	0.100	1.100	4.000	0.100000	-0.037500	0.697500	1.100030	2.039347	0.626785	0.257751	True	True	9.99215e-08	2194	3.539023	3.324692	0.534332	0.415770
2.000	0.100	1.100	4.000	0.100000	-0.033750	0.697500	1.074863	2.046418	0.607845	0.266770	True	True	9.98406e-08	2221	3.519511	3.310692	0.548263	0.417380
2.000	0.100	1.100	4.000	0.100000	-0.030000	0.697500	1.051282	2.053842	0.590235	0.276001	True	True	9.97396e-08	2243	3.501297	3.298093	0.561639	0.418624
2.000	0.100	1.100	4.000	0.100000	-0.026250	0.697500	1.029127	2.061636	0.573793	0.285478	True	True	9.99161e-08	2285	3.484266	3.286788	0.574493	0.419524
2.000	0.100	1.100	4.000	0.100000	-0.022500	0.697500	1.008264	2.069818	0.558381	0.295241	True	True	9.98851e-08	2294	3.468322	3.276686	0.586854	0.420098
2.000	0.100	1.100	4.000	0.100000	-0.018750	0.697500	0.988575	2.078410	0.543884	0.305326	True	True	9.98918e-08	2344	3.453384	3.267716	0.598745	0.420363
2.000	0.100	1.100	4.000	0.100000	-0.015000	0.697500	0.969962	2.087435	0.530203	0.315775	True	True	9.96044e-08	2335	3.439384	3.259818	0.610184	0.420328
2.000	0.100	1.100	4.000	0.100000	-0.011250	0.697500	0.952338	2.096923	0.517253	0.326632	True	True	9.985e-08	2441	3.426265	3.252945	0.621188	0.420003
2.000	0.100	1.100	4.000	0.100000	-0.007500	0.697500	0.935630	2.106905	0.504959	0.337943	True	True	9.97556e-08	2419	3.413978	3.247060	0.631768	0.419392
2.000	0.100	1.100	4.000	0.100000	-0.003750	0.697500	0.919772	2.117417	0.493257	0.349761	True	True	9.98693e-08	2439	3.402483	3.242138	0.641933	0.418499
2.000	0.100	1.100	4.000	0.100000	0.000000	0.697500	0.904710	2.128501	0.482088	0.362140	True	True	9.9793e-08	2463	3.391747	3.238160	0.651690	0.417323
2.000	0.100	1.100	4.000	0.100000	0.003750	0.697500	0.890392	2.140205	0.471401	0.375146	True	True	9.9772e-08	2490	3.381746	3.235115	0.661041	0.415864
2.000	0.100	1.100	4.000	0.100000	0.007500	0.697500	0.876778	2.152580	0.461151	0.388847	True	True	9.97754e-08	2572	3.372459	3.233004	0.669989	0.414117
2.000	0.100	1.100	4.000	0.100000	0.011250	0.697500	0.863829	2.165690	0.451295	0.403326	True	True	9.9803e-08	2612	3.363874	3.231833	0.678530	0.412077
2.000	0.100	1.100	4.000	0.100000	0.015000	0.697500	0.851515	2.179602	0.441796	0.418672	True	True	9.98675e-08	2611	3.355984	3.231618	0.686661	0.409734
2.000	0.100	1.100	4.000	0.100000	0.018750	0.697500	0.839808	2.194400	0.432619	0.434991	True	True	9.98635e-08	2668	3.348788	3.232382	0.694373	0.407077
2.000	0.100	1.100	4.000	0.100000	0.022500	0.697500	0.828685	2.210174	0.423730	0.452404	True	True	9.99372e-08	2715	3.342294	3.234161	0.701656	0.404093
2.000	0.100	1.100	4.000	0.100000	0.026250	0.697500	0.818127	2.227036	0.415098	0.471052	True	True	9.97582e-08	2771	3.336514	3.236999	0.708494	0.400764
2.000	0.100	1.100	4.000	0.100000	0.030000	0.697500	0.808121	2.245111	0.406693	0.491102	True	True	9.97298e-08	2804	3.331471	3.240956	0.714870	0.397070
2.000	0.100	1.100	4.000	0.100000	0.033750	0.697500	0.798657	2.264550	0.398486	0.512751	True	True	9.96831e-08	2820	3.327197	3.246105	0.720758	0.392985
2.000	0.100	1.100	4.000	0.100000	0.037500	0.697500	0.789727	2.285532	0.390448	0.536236	True	True	9.97792e-08	2952	3.323733	3.252534	0.726131	0.388481
2.000	0.100	1.100	4.000	0.100000	0.041250	0.697500	0.781333	2.308272	0.382547	0.561845	True	True	9.99214e-08	3005	3.321135	3.260356	0.730952	0.383522
2.000	0.100	1.100	4.000	0.100000	0.045000	0.697500	0.773477	2.333032	0.374753	0.589929	True	True	9.98359e-08	2985	3.319478	3.269711	0.735175	0.378064
2.000	0.100	1.100	4.000	0.100000	0.048750	0.697500	0.766170	2.360131	0.367031	0.620926	True	True	9.98146e-08	3163	3.318854	3.280770	0.738745	0.372056
2.000	0.100	1.100	4.000	0.100000	0.052500	0.697500	0.759431	2.389969	0.359343	0.655387	True	True	9.99374e-08	3221	3.319386	3.293748	0.741592	0.365435
2.000	0.100	1.100	4.000	0.100000	0.056250	0.697500	0.753285	2.423051	0.351646	0.694022	True	True	9.98999e-08	3238	3.321232	3.308917	0.743627	0.358124
2.000	0.100	1.100	4.000	0.100000	0.060000	0.697500	0.747773	2.460029	0.343885	0.737756	True	True	9.98435e-08	3355	3.324601	3.326627	0.744737	0.350024
2.000	0.100	1.100	4.000	0.100000	0.063750	0.697500	0.742948	2.501760	0.335999	0.787833	True	True	9.98576e-08	3601	3.329772	3.347330	0.744774	0.341013
2.000	0.100	1.100	4.000	0.100000	0.067500	0.697500	0.738889	2.549403	0.327902	0.845965	True	True	9.97803e-08	3722	3.337125	3.371633	0.743540	0.330932
2.000	0.100	1.100	4.000	0.100000	0.071250	0.697500	0.735704	2.604574	0.319486	0.914591	True	True	9.9879e-08	3954	3.347197	3.400362	0.740764	0.319568
2.000	0.100	1.100	4.000	0.100000	0.075000	0.697500	0.733554	2.669617	0.310594	0.997331	True	True	9.97699e-08	4097	3.360767	3.434690	0.736060	0.306632
2.000	0.100	1.100	4.000	0.100000	-0.075000	0.720000	1.491583	1.987331	0.987974	0.172233	True	True	9.94551e-08	2091	3.845610	3.574303	0.354552	0.370690
2.000	0.100	1.100	4.000	0.100000	-0.071250	0.720000	1.426026	1.991033	0.928835	0.182093	True	True	9.95247e-08	1952	3.795909	3.528015	0.379392	0.380175
2.000	0.100	1.100	4.000	0.100000	-0.067500	0.720000	1.368841	1.995178	0.878833	0.191500	True	True	9.99376e-08	1973	3.752160	3.488167	0.402373	0.388074
2.000	0.100	1.100	4.000	0.100000	-0.063750	0.720000	1.318212	1.999716	0.835751	0.200601	True	True	9.98881e-08	2011	3.713159	3.453404	0.423819	0.394723
2.000	0.100	1.100	4.000	0.100000	-0.060000	0.720000	1.272855	2.004616	0.798067	0.209504	True	True	9.95547e-08	2083	3.678038	3.422769	0.443968	0.400361
2.000	0.100	1.100	4.000	0.100000	-0.056250	0.720000	1.231833	2.009858	0.764693	0.218291	True	True	9.95415e-08	2077	3.646153	3.395564	0.463000	0.405156
2.000	0.100	1.100	4.000	0.100000	-0.052500	0.720000	1.194438	2.015431	0.734831	0.227031	True	True	9.99639e-08	2105	3.617012	3.371261	0.481055	0.409237
2.000	0.100	1.100	4.000	0.100000	-0.048750	0.720000	1.160124	2.021331	0.707874	0.235779	True	True	9.96835e-08	2072	3.590233	3.349456	0.498242	0.412700
2.000	0.100	1.100	4.000	0.100000	-0.045000	0.720000	1.128461	2.027557	0.683355	0.244583	True	True	9.9724e-08	2143	3.565509	3.329830	0.514651	0.415621
2.000	0.100	1.100	4.000	0.100000	-0.041250	0.720000	1.099103	2.034112	0.660905	0.253487	True	True	9.9893e-08	2227	3.542597	3.312133	0.530354	0.418057
2.000	0.100	1.100	4.000	0.100000	-0.037500	0.720000	1.071771	2.041004	0.640230	0.262531	True	True	9.9587e-08	2196	3.521295	3.296160	0.545410	0.420056
2.000	0.100	1.100	4.000	0.100000	-0.033750	0.720000	1.046234	2.048243	0.621091	0.271752	True	True	9.99233e-08	2249	3.501439	3.281748	0.559867	0.421655
2.000	0.100	1.100	4.000	0.100000	-0.030000	0.720000	1.022298	2.055841	0.603291	0.281189	True	True	9.9613e-08	2265	3.482890	3.268761	0.573766	0.422884
2.000	0.100	1.100	4.000	0.100000	-0.026250	0.720000	0.999804	2.063814	0.586667	0.290878	True	True	9.99918e-08	2273	3.465533	3.257089	0.587141	0.423766
2.000	0.100	1.100	4.000	0.100000	-0.022500	0.720000	0.978613	2.072181	0.571081	0.300858	True	True	9.97347e-08	2295	3.449272	3.246642	0.600019	0.424320
2.000	0.100	1.100	4.000	0.100000	-0.018750	0.720000	0.958610	2.080963	0.556417	0.311166	True	True	9.97896e-08	2354	3.434024	3.237346	0.612424	0.424561
2.000	0.100	1.100	4.000	0.100000	-0.015000	0.720000	0.939693	2.090185	0.542575	0.321846	True	True	9.97852e-08	2392	3.419721	3.229140	0.624376	0.424500
2.000	0.100	1.100	4.000	0.100000	-0.011250	0.720000	0.921777	2.099876	0.529469	0.332940	True	True	9.99114e-08	2418	3.406303	3.221977	0.635887	0.424146
2.000	0.100	1.100	4.000	0.100000	-0.007500	0.720000	0.904785	2.110069	0.517024	0.344498	True	True	9.96619e-08	2419	3.393721	3.215820	0.646972	0.423504
2.000	0.100	1.100	4.000	0.100000	-0.003750	0.720000	0.888654	2.120799	0.505176	0.356570	True	True	9.97322e-08	2478	3.381936	3.210642	0.657639	0.422577
2.000	0.100	1.100	4.000	0.100000	0.000000	0.720000	0.873326	2.132109	0.493865	0.369216	True	True	9.98439e-08	2542	3.370913	3.206423	0.667893	0.421366
2.000	0.100	1.100	4.000	0.100000	0.003750	0.720000	0.858751	2.144046	0.483040	0.382499	True	True	9.99436e-08	2549	3.360626	3.203153	0.677738	0.419869
2.000	0.100	1.100	4.000	0.100000	0.007500	0.720000	0.844887	2.156665	0.472656	0.396491	True	True	9.96267e-08	2588	3.351056	3.200832	0.687174	0.418081
2.000	0.100	1.100	4.000	0.100000	0.011250	0.720000	0.831695	2.170027	0.462670	0.411274	True	True	9.96531e-08	2626	3.342188	3.199466	0.696200	0.415998
2.000	0.100	1.100	4.000	0.100000	0.015000	0.720000	0.819145	2.184202	0.453044	0.426940	True	True	9.98769e-08	2637	3.334016	3.199069	0.704810	0.413610
2.000	0.100	1.100	4.000	0.100000	0.018750	0.720000	0.807208	2.199274	0.443742	0.443597	True	True	9.97247e-08	2672	3.326537	3.199666	0.712996	0.410906
2.000	0.100	1.100	4.000	0.100000	0.022500	0.720000	0.795862	2.215335	0.434733	0.461367	True	True	9.99472e-08	2735	3.319757	3.201292	0.720746	0.407873
2.000	0.100	1.100	4.000	0.100000	0.026250	0.720000	0.785086	2.232496	0.425983	0.480396	True	True	9.97188e-08	2760	3.313690	3.203992	0.728047	0.404492
2.000	0.100	1.100	4.000	0.100000	0.030000	0.720000	0.774868	2.250887	0.417464	0.500851	True	True	9.97535e-08	2926	3.308356	3.207823	0.734877	0.400744
2.000	0.100	1.100	4.000	0.100000	0.033750	0.720000	0.765195	2.270658	0.409144	0.522935	True	True	9.96742e-08	2890	3.303786	3.212861	0.741213	0.396604
2.000	0.100	1.100	4.000	0.100000	0.037500	0.720000	0.756062	2.291991	0.400997	0.546888	True	True	9.98824e-08	2955	3.300019	3.219194	0.747027	0.392041
2.000	0.100	1.100	4.000	0.100000	0.041250	0.720000	0.747469	2.315104	0.392990	0.573004	True	True	9.96648e-08	3062	3.297111	3.226935	0.752280	0.387021
2.000	0.100	1.100	4.000	0.100000	0.045000	0.720000	0.739417	2.340260	0.385092	0.601640	True	True	9.99976e-08	3127	3.295134	3.236223	0.756927	0.381501
2.000	0.100	1.100	4.000	0.100000	0.048750	0.720000	0.731919	2.367785	0.377269	0.633242	True	True	9.98466e-08	3118	3.294178	3.247232	0.760911	0.375428
2.000	0.100	1.100	4.000	0.100000	0.052500	0.720000	0.724990	2.398082	0.369482	0.668372	True	True	9.97481e-08	3205	3.294364	3.260176	0.764161	0.368740
2.000	0.100	1.100	4.000	0.100000	0.056250	0.720000	0.718657	2.431663	0.361689	0.707752	True	True	9.98705e-08	3387	3.295846	3.275329	0.766589	0.361358
2.000	0.100	1.100	4.000	0.100000	0.060000	0.720000	0.712959	2.469187	0.353836	0.752328	True	True	9.9961e-08	3394	3.298828	3.293041	0.768079	0.353187
2.000	0.100	1.100	4.000	0.100000	0.063750	0.720000	0.707949	2.511523	0.345859	0.803366	True	True	9.98076e-08	3621	3.303584	3.313768	0.768483	0.344102
2.000	0.100	1.100	4.000	0.100000	0.067500	0.720000	0.703704	2.559844	0.337675	0.862611	True	True	9.99704e-08	3797	3.310488	3.338117	0.767602	0.333943
2.000	0.100	1.100	4.000	0.100000	0.071250	0.720000	0.700332	2.615788	0.329174	0.932552	True	True	9.97741e-08	4009	3.320064	3.366920	0.765162	0.322500
2.000	0.100	1.100	4.000	0.100000	0.075000	0.720000	0.697989	2.681730	0.320200	1.016885	True	True	9.98155e-08	4205	3.333076	3.401354	0.760776	0.309482
2.000	0.100	1.100	4.000	0.100000	-0.075000	0.742500	1.468747	1.987608	1.004504	0.175090	True	True	9.991e-08	1971	3.832604	3.551965	0.360123	0.374771
2.000	0.100	1.100	4.000	0.100000	-0.071250	0.742500	1.402494	1.991435	0.944882	0.185152	True	True	9.98618e-08	1979	3.782309	3.504796	0.385540	0.384299
2.000	0.100	1.100	4.000	0.100000	-0.067500	0.742500	1.344679	1.995706	0.894464	0.194757	True	True	9.96362e-08	2014	3.738021	3.464154	0.409088	0.392230
2.000	0.100	1.100	4.000	0.100000	-0.063750	0.742500	1.293471	2.000375	0.851016	0.204052	True	True	9.95374e-08	2025	3.698523	3.428668	0.431095	0.398902
2.000	0.100	1.100	4.000	0.100000	-0.060000	0.742500	1.247582	2.005409	0.813004	0.213147	True	True	9.99856e-08	2075	3.662939	3.397370	0.451798	0.404554
2.000	0.100	1.100	4.000	0.100000	-0.056250	0.742500	1.206064	2.010792	0.779334	0.222127	True	True	9.98982e-08	2110	3.630619	3.369551	0.471379	0.409359
2.000	0.100	1.100	4.000	0.100000	-0.052500	0.742500	1.168205	2.016511	0.749198	0.231059	True	True	9.98354e-08	2233	3.601068	3.344678	0.489979	0.413444
2.000	0.100	1.100	4.000	0.100000	-0.048750	0.742500	1.133454	2.022561	0.721988	0.240000	True	True	9.96504e-08	2199	3.573898	3.322341	0.507708	0.416906
2.000	0.100	1.100	4.000	0.100000	-0.045000	0.742500	1.101377	2.028943	0.697233	0.249000	True	True	9.99806e-08	2279	3.548803	3.302218	0.524656	0.419821
2.000	0.100	1.100	4.000	0.100000	-0.041250	0.742500	1.071626	2.035659	0.674562	0.258102	True	True	9.98664e-08	2193	3.525533	3.284053	0.540895	0.422249
2.000	0.100	1.100	4.000	0.100000	-0.037500	0.742500	1.043920	2.042718	0.653677	0.267348	True	True	9.98613e-08	2242	3.503888	3.267641	0.556485	0.424235
2.000	0.100	1.100	4.000	0.100000	-0.033750	0.742500	1.018026	2.050128	0.634339	0.276774	True	True	9.98417e-08	2261	3.483699	3.252815	0.571474	0.425819
2.000	0.100	1.100	4.000	0.100000	-0.030000	0.742500	0.993749	2.057903	0.616349	0.286421	True	True	9.97843e-08	2311	3.464829	3.239439	0.585902	0.427029
2.000	0.100	1.100	4.000	0.100000	-0.026250	0.742500	0.970927	2.066059	0.599544	0.296324	True	True	9.98616e-08	2320	3.447159	3.227399	0.599804	0.427889
2.000	0.100	1.100	4.000	0.100000	-0.022500	0.742500	0.949421	2.074614	0.583783	0.306524	True	True	9.98569e-08	2368	3.430593	3.216605	0.613207	0.428419
2.000	0.100	1.100	4.000	0.100000	-0.018750	0.742500	0.929114	2.083591	0.568951	0.317059	True	True	9.97086e-08	2388	3.415046	3.206982	0.626135	0.428633
2.000	0.100	1.100	4.000	0.100000	-0.015000	0.742500	0.909906	2.093014	0.554947	0.327971	True	True	9.96326e-08	2379	3.400450	3.198467	0.638606	0.428544
2.000	0.100	1.100	4.000	0.100000	-0.011250	0.742500	0.891707	2.102912	0.541685	0.339307	True	True	9.99405e-08	2462	3.386744	3.191014	0.650635	0.428158
2.000	0.100	1.100	4.000	0.100000	-0.007500	0.742500	0.874443	2.113319	0.529089	0.351114	True	True	9.99349e-08	2471	3.373879	3.184582	0.662234	0.427482
2.000	0.100	1.100	4.000	0.100000	-0.003750	0.742500	0.858047	2.124271	0.517093	0.363445	True	True	9.97578e-08	2499	3.361813	3.179146	0.673412	0.426519
2.000	0.100	1.100	4.000	0.100000	0.000000	0.742500	0.842463	2.135810	0.505639	0.376360	True	True	9.96935e-08	2491	3.350513	3.174684	0.684174	0.425270
2.000	0.100	1.100	4.000	0.100000	0.003750	0.742500	0.827640	2.147985	0.494676	0.389924	True	True	9.9661e-08	2601	3.339950	3.171188	0.694524	0.423732
2.000	0.100	1.100	4.000	0.100000	0.007500	0.742500	0.813535	2.160849	0.484157	0.404210	True	True	9.9809e-08	2672	3.330105	3.168655	0.704461	0.421902
2.000	0.100	1.100	4.000	0.100000	0.011250	0.742500	0.800110	2.174467	0.474040	0.419301	True	True	9.99064e-08	2650	3.320963	3.167090	0.713983	0.419774
2.000	0.100	1.100	4.000	0.100000	0.015000	0.742500	0.787332	2.188909	0.464286	0.435291	True	True	9.99588e-08	2675	3.312515	3.166510	0.723085	0.417339
2.000	0.100	1.100	4.000	0.100000	0.018750	0.742500	0.775173	2.204257	0.454859	0.452290	True	True	9.98366e-08	2748	3.304761	3.166938	0.731758	0.414587
2.000	0.100	1.100	4.000	0.100000	0.022500	0.742500	0.763609	2.220608	0.445728	0.470422	True	True	9.96978e-08	2735	3.297703	3.168408	0.739991	0.411502
2.000	0.100	1.100	4.000	0.100000	0.026250	0.742500	0.752623	2.238073	0.436860	0.489835	True	True	9.97262e-08	2797	3.291355	3.170966	0.747768	0.408069
2.000	0.100	1.100	4.000	0.100000	0.030000	0.742500	0.742197	2.256781	0.428225	0.510700	True	True	9.99714e-08	2858	3.285736	3.174671	0.755068	0.404266
2.000	0.100	1.100	4.000	0.100000	0.033750	0.742500	0.732322	2.276887	0.419793	0.533223	True	True	9.97037e-08	2903	3.280874	3.179594	0.761870	0.400069
2.000	0.100	1.100	4.000	0.100000	0.037500	0.742500	0.722991	2.298574	0.411536	0.557649	True	True	9.98106e-08	3002	3.276809	3.185827	0.768140	0.395448
2.000	0.100	1.100	4.000	0.100000	0.041250	0.742500	0.714203	2.322062	0.403422	0.584276	True	True	9.98757e-08	3052	3.273596	3.193483	0.773843	0.390368
2.000	0.100	1.100	4.000	0.100000	0.045000	0.742500	0.705960	2.347617	0.395421	0.613469	True	True	9.99862e-08	3115	3.271302	3.202701	0.778932	0.384785
2.000	0.100	1.100	4.000	0.100000	0.048750	0.742500	0.698272	2.375570	0.387497	0.645682	True	True	9.97393e-08	3299	3.270017	3.213654	0.783349	0.378648
2.000	0.100	1.100	4.000	0.100000	0.052500	0.742500	0.691155	2.406327	0.379613	0.681486	True	True	9.99136e-08	3321	3.269858	3.226558	0.787023	0.371894
2.000	0.100	1.100	4.000	0.100000	0.056250	0.742500	0.684636	2.440407	0.371724	0.721619	True	True	9.9841e-08	3408	3.270976	3.241689	0.789864	0.364444
2.000	0.100	1.100	4.000	0.100000	0.060000	0.742500	0.678752	2.478478	0.363780	0.767042	True	True	9.99572e-08	3474	3.273571	3.259397	0.791757	0.356202
2.000	0.100	1.100	4.000	0.100000	0.063750	0.742500	0.673556	2.521418	0.355714	0.819047	True	True	9.99163e-08	3710	3.277910	3.280139	0.792551	0.347045
2.000	0.100	1.100	4.000	0.100000	0.067500	0.742500	0.669123	2.570417	0.347446	0.879413	True	True	9.98549e-08	3732	3.284359	3.304525	0.792048	0.336814
2.000	0.100	1.100	4.000	0.100000	0.071250	0.742500	0.665558	2.627132	0.338863	0.950678	True	True	9.98214e-08	3962	3.293432	3.333391	0.789972	0.325295
2.000	0.100	1.100	4.000	0.100000	0.075000	0.742500	0.663016	2.693970	0.329813	1.036612	True	True	9.99305e-08	4327	3.305878	3.367918	0.785936	0.312199
2.000	0.100	1.100	4.000	0.100000	-0.075000	0.765000	1.446150	1.987928	1.021011	0.177959	True	True	9.97849e-08	2055	3.819766	3.529644	0.365667	0.378791
2.000	0.100	1.100	4.000	0.100000	-0.071250	0.765000	1.379223	1.991869	0.960911	0.188226	True	True	9.97453e-08	1991	3.768897	3.481597	0.391661	0.388357
2.000	0.100	1.100	4.000	0.100000	-0.067500	0.765000	1.320800	1.996265	0.910080	0.198030	True	True	9.9942e-08	2073	3.724086	3.440163	0.415776	0.396314
2.000	0.100	1.100	4.000	0.100000	-0.063750	0.765000	1.269035	2.001066	0.866269	0.207521	True	True	9.98764e-08	2025	3.684107	3.403955	0.438342	0.403004
2.000	0.100	1.100	4.000	0.100000	-0.060000	0.765000	1.222631	2.006239	0.827931	0.216812	True	True	9.97731e-08	2086	3.648076	3.371994	0.459600	0.408666
2.000	0.100	1.100	4.000	0.100000	-0.056250	0.765000	1.180634	2.011765	0.793965	0.225986	True	True	9.99219e-08	2106	3.615338	3.343561	0.479732	0.413475
2.000	0.100	1.100	4.000	0.100000	-0.052500	0.765000	1.142326	2.017633	0.763557	0.235113	True	True	9.97192e-08	2133	3.585392	3.318118	0.498878	0.417559
2.000	0.100	1.100	4.000	0.100000	-0.048750	0.765000	1.107153	2.023838	0.736095	0.244251	True	True	9.98367e-08	2166	3.557847	3.295249	0.517152	0.421015
2.000	0.100	1.100	4.000	0.100000	-0.045000	0.765000	1.074677	2.030379	0.711105	0.253449	True	True	9.98076e-08	2198	3.532393	3.274627	0.534642	0.423921
2.000	0.100	1.100	4.000	0.100000	-0.041250	0.765000	1.044549	2.037260	0.688211	0.262752	True	True	9.96439e-08	2214	3.508781	3.255995	0.551421	0.426335
2.000	0.100	1.100	4.000	0.100000	-0.037500	0.765000	1.016483	2.044488	0.667117	0.272202	True	True	9.96811e-08	2258	3.486806	3.239144	0.567549	0.428305
2.000	0.100	1.100	4.000	0.100000	-0.033750	0.765000	0.990245	2.052074	0.647580	0.281836	True	True	9.95918e-08	2280	3.466299	3.223904	0.583074	0.429869
2.000	0.100	1.100	4.000	0.100000	-0.030000	0.765000	0.965640	2.060029	0.629400	0.291695	True	True	9.98987e-08	2303	3.447119	3.210137	0.598037	0.431056
2.000	0.100	1.100	4.000	0.100000	-0.026250	0.765000	0.942503	2.068371	0.612412	0.301816	True	True	9.96086e-08	2349	3.429149	3.197729	0.612472	0.431892
2.000	0.100	1.100	4.000	0.100000	-0.022500	0.765000	0.920695	2.077119	0.596476	0.312238	True	True	9.97898e-08	2381	3.412290	3.186587	0.626406	0.432394
2.000	0.100	1.100	4.000	0.100000	-0.018750	0.765000	0.900097	2.086293	0.581476	0.323003	True	True	9.97433e-08	2368	3.396457	3.176635	0.639864	0.432578
2.000	0.100	1.100	4.000	0.100000	-0.015000	0.765000	0.880607	2.095921	0.567309	0.334152	True	True	9.96678e-08	2435	3.381579	3.167811	0.652862	0.432456
2.000	0.100	1.100	4.000	0.100000	-0.011250	0.765000	0.862137	2.106030	0.553889	0.345732	True	True	9.96606e-08	2433	3.367597	3.160065	0.665416	0.432036
2.000	0.100	1.100	4.000	0.100000	-0.007500	0.765000	0.844611	2.116655	0.541140	0.357791	True	True	9.98251e-08	2476	3.354459	3.153358	0.677539	0.431324
2.000	0.100	1.100	4.000	0.100000	-0.003750	0.765000	0.827962	2.127832	0.528996	0.370386	True	True	9.97194e-08	2544	3.342123	3.147662	0.689237	0.430322
2.000	0.100	1.100	4.000	0.100000	0.000000	0.765000	0.812132	2.139603	0.517399	0.383573	True	True	9.99936e-08	2502	3.330555	3.142957	0.700517	0.429031
2.000	0.100	1.100	4.000	0.100000	0.003750	0.765000	0.797071	2.152019	0.506296	0.397422	True	True	9.96762e-08	2618	3.319727	3.139232	0.711382	0.427451
2.000	0.100	1.100	4.000	0.100000	0.007500	0.765000	0.782734	2.165134	0.495640	0.412005	True	True	9.98668e-08	2731	3.309616	3.136485	0.721830	0.425576
2.000	0.100	1.100	4.000	0.100000	0.011250	0.765000	0.769083	2.179010	0.485390	0.427408	True	True	9.98592e-08	2689	3.300208	3.134721	0.731861	0.423402
2.000	0.100	1.100	4.000	0.100000	0.015000	0.765000	0.756086	2.193722	0.475507	0.443727	True	True	9.97395e-08	2721	3.291495	3.133955	0.741467	0.420919
2.000	0.100	1.100	4.000	0.100000	0.018750	0.765000	0.743713	2.209351	0.465955	0.461071	True	True	9.97209e-08	2777	3.283472	3.134212	0.750641	0.418116
2.000	0.100	1.100	4.000	0.100000	0.022500	0.765000	0.731940	2.225995	0.456701	0.479569	True	True	9.98545e-08	2820	3.276144	3.135524	0.759369	0.414979
2.000	0.100	1.100	4.000	0.100000	0.026250	0.765000	0.720749	2.243765	0.447713	0.499370	True	True	9.97194e-08	2816	3.269522	3.137939	0.767636	0.411492
2.000	0.100	1.100	4.000	0.100000	0.030000	0.765000	0.710123	2.262794	0.438961	0.520650	True	True	9.98497e-08	2857	3.263623	3.141513	0.775423	0.407634
2.000	0.100	1.100	4.000	0.100000	0.033750	0.765000	0.700052	2.283238	0.430416	0.543617	True	True	9.98096e-08	2936	3.258476	3.146319	0.782704	0.403380
2.000	0.100	1.100	4.000	0.100000	0.037500	0.765000	0.690528	2.305281	0.422048	0.568521	True	True	9.97729e-08	3074	3.254120	3.152449	0.789449	0.398700
2.000	0.100	1.100	4.000	0.100000	0.041250	0.765000	0.681549	2.329146	0.413827	0.595664	True	True	9.99808e-08	3058	3.250605	3.160016	0.795619	0.393559
2.000	0.100	1.100	4.000	0.100000	0.045000	0.765000	0.673118	2.355103	0.405722	0.625419	True	True	9.99549e-08	3214	3.247998	3.169159	0.801167	0.387914
2.000	0.100	1.100	4.000	0.100000	0.048750	0.765000	0.665244	2.383485	0.397697	0.658247	True	True	9.98619e-08	3324	3.246388	3.180052	0.806037	0.381714
2.000	0.100	1.100	4.000	0.100000	0.052500	0.765000	0.657943	2.414704	0.389715	0.694732	True	True	9.97356e-08	3323	3.245886	3.192912	0.810155	0.374894
2.000	0.100	1.100	4.000	0.100000	0.056250	0.765000	0.651239	2.449285	0.381732	0.735623	True	True	9.976e-08	3503	3.246641	3.208014	0.813431	0.367378
2.000	0.100	1.100	4.000	0.100000	0.060000	0.765000	0.645170	2.487903	0.373697	0.781900	True	True	9.97998e-08	3664	3.248848	3.225710	0.815749	0.359069
2.000	0.100	1.100	4.000	0.100000	0.063750	0.765000	0.639786	2.531447	0.365545	0.834879	True	True	9.98483e-08	3727	3.252769	3.246460	0.816959	0.349843
2.000	0.100	1.100	4.000	0.100000	0.067500	0.765000	0.635161	2.581122	0.357194	0.896373	True	True	9.97913e-08	3932	3.258761	3.270875	0.816860	0.339540
2.000	0.100	1.100	4.000	0.100000	0.071250	0.765000	0.631399	2.638607	0.348534	0.968969	True	True	9.97822e-08	4069	3.267326	3.299793	0.815176	0.327950
2.000	0.100	1.100	4.000	0.100000	0.075000	0.765000	0.628651	2.706338	0.339411	1.056514	True	True	9.98513e-08	4398	3.279198	3.334401	0.811519	0.314782
2.000	0.100	1.100	4.000	0.100000	-0.075000	0.787500	1.423808	1.988258	1.037491	0.180841	True	True	9.9671e-08	2042	3.807098	3.507347	0.371182	0.382751
2.000	0.100	1.100	4.000	0.100000	-0.071250	0.787500	1.356220	1.992332	0.976916	0.191314	True	True	9.96011e-08	1937	3.755672	3.458423	0.397751	0.392348
2.000	0.100	1.100	4.000	0.100000	-0.067500	0.787500	1.297210	1.996853	0.925676	0.201320	True	True	9.99336e-08	2037	3.710356	3.416198	0.422432	0.400326
2.000	0.100	1.100	4.000	0.100000	-0.063750	0.787500	1.244906	2.001790	0.881503	0.211011	True	True	9.95385e-08	2076	3.669913	3.379269	0.445558	0.407028
2.000	0.100	1.100	4.000	0.100000	-0.060000	0.787500	1.198004	2.007105	0.842841	0.220498	True	True	9.98757e-08	2107	3.633452	3.346645	0.467370	0.412695
2.000	0.100	1.100	4.000	0.100000	-0.056250	0.787500	1.155545	2.012778	0.808580	0.229870	True	True	9.98924e-08	2143	3.600311	3.317600	0.488053	0.417503
2.000	0.100	1.100	4.000	0.100000	-0.052500	0.787500	1.116805	2.018799	0.777901	0.239195	True	True	9.99043e-08	2148	3.569985	3.291587	0.507748	0.421580
2.000	0.100	1.100	4.000	0.100000	-0.048750	0.787500	1.081226	2.025161	0.750188	0.248531	True	True	9.99582e-08	2193	3.542081	3.268186	0.526568	0.425027
2.000	0.100	1.100	4.000	0.100000	-0.045000	0.787500	1.048367	2.031865	0.724961	0.257930	True	True	9.9576e-08	2169	3.516285	3.247067	0.544602	0.427918
2.000	0.100	1.100	4.000	0.100000	-0.041250	0.787500	1.017876	2.038915	0.701846	0.267437	True	True	9.99188e-08	2223	3.492344	3.227968	0.561924	0.430315
2.000	0.100	1.100	4.000	0.100000	-0.037500	0.787500	0.989464	2.046316	0.680542	0.277093	True	True	9.98509e-08	2283	3.470053	3.210677	0.578593	0.432264
2.000	0.100	1.100	4.000	0.100000	-0.033750	0.787500	0.962897	2.054080	0.660805	0.286939	True	True	9.99034e-08	2320	3.449241	3.195023	0.594658	0.433804
2.000	0.100	1.100	4.000	0.100000	-0.030000	0.787500	0.937977	2.062220	0.642433	0.297013	True	True	9.98268e-08	2311	3.429766	3.180865	0.610160	0.434965
2.000	0.100	1.100	4.000	0.100000	-0.026250	0.787500	0.914538	2.070752	0.625262	0.307354	True	True	9.97742e-08	2352	3.411509	3.168088	0.625133	0.435772
2.000	0.100	1.100	4.000	0.100000	-0.022500	0.787500	0.892440	2.079695	0.609150	0.318002	True	True	9.98569e-08	2417	3.394369	3.156598	0.639604	0.436243
2.000	0.100	1.100	4.000	0.100000	-0.018750	0.787500	0.871563	2.089072	0.593980	0.328999	True	True	9.96265e-08	2408	3.378262	3.146318	0.653597	0.436394
2.000	0.100	1.100	4.000	0.100000	-0.015000	0.787500	0.851805	2.098907	0.579649	0.340388	True	True	9.97341e-08	2423	3.363116	3.137183	0.667129	0.436236
2.000	0.100	1.100	4.000	0.100000	-0.011250	0.787500	0.833076	2.109231	0.566070	0.352216	True	True	9.98418e-08	2526	3.348868	3.129144	0.680216	0.435778
2.000	0.100	1.100	4.000	0.100000	-0.007500	0.787500	0.815299	2.120077	0.553167	0.364532	True	True	9.99177e-08	2547	3.335469	3.122161	0.692869	0.435026
2.000	0.100	1.100	4.000	0.100000	-0.003750	0.787500	0.798407	2.131482	0.540873	0.377392	True	True	9.96448e-08	2597	3.322874	3.116204	0.705096	0.433983
2.000	0.100	1.100	4.000	0.100000	0.000000	0.787500	0.782342	2.143490	0.529130	0.390856	True	True	9.9572e-08	2588	3.311049	3.111255	0.716903	0.432649
2.000	0.100	1.100	4.000	0.100000	0.003750	0.787500	0.767052	2.156150	0.517885	0.404993	True	True	9.99415e-08	2633	3.299964	3.107300	0.728292	0.431023
2.000	0.100	1.100	4.000	0.100000	0.007500	0.787500	0.752493	2.169518	0.507092	0.419878	True	True	9.98567e-08	2664	3.289598	3.104337	0.739263	0.429102
2.000	0.100	1.100	4.000	0.100000	0.011250	0.787500	0.738626	2.183657	0.496707	0.435596	True	True	9.99618e-08	2745	3.279935	3.102372	0.749813	0.426879
2.000	0.100	1.100	4.000	0.100000	0.015000	0.787500	0.725417	2.198641	0.486693	0.452247	True	True	9.99696e-08	2742	3.270963	3.101419	0.759935	0.424345
2.000	0.100	1.100	4.000	0.100000	0.018750	0.787500	0.712839	2.214555	0.477013	0.469941	True	True	9.99171e-08	2773	3.262681	3.101502	0.769622	0.421491
2.000	0.100	1.100	4.000	0.100000	0.022500	0.787500	0.700865	2.231494	0.467635	0.488810	True	True	9.9812e-08	2825	3.255092	3.102657	0.778858	0.418300
2.000	0.100	1.100	4.000	0.100000	0.026250	0.787500	0.689476	2.249574	0.458526	0.509004	True	True	9.96727e-08	2874	3.248202	3.104923	0.787630	0.414759
2.000	0.100	1.100	4.000	0.100000	0.030000	0.787500	0.678657	2.268927	0.449656	0.530703	True	True	9.97512e-08	2972	3.242031	3.108364	0.795918	0.410844
2.000	0.100	1.100	4.000	0.100000	0.033750	0.787500	0.668396	2.289711	0.440997	0.554118	True	True	9.96667e-08	3004	3.236606	3.113050	0.803695	0.406533
2.000	0.100	1.100	4.000	0.100000	0.037500	0.787500	0.658685	2.312113	0.432517	0.579504	True	True	9.97592e-08	3112	3.231963	3.119074	0.810929	0.401794
2.000	0.100	1.100	4.000	0.100000	0.041250	0.787500	0.649521	2.336358	0.424188	0.607169	True	True	9.9745e-08	3179	3.228151	3.126548	0.817584	0.396593
2.000	0.100	1.100	4.000	0.100000	0.045000	0.787500	0.640906	2.362719	0.415977	0.637491	True	True	9.97079e-08	3236	3.225237	3.135613	0.823610	0.390886
2.000	0.100	1.100	4.000	0.100000	0.048750	0.787500	0.632849	2.391531	0.407850	0.670941	True	True	9.99473e-08	3329	3.223304	3.146441	0.828951	0.384623
2.000	0.100	1.100	4.000	0.100000	0.052500	0.787500	0.625366	2.423214	0.399770	0.708112	True	True	9.96998e-08	3395	3.222463	3.159252	0.833534	0.377740
2.000	0.100	1.100	4.000	0.100000	0.056250	0.787500	0.618479	2.458296	0.391693	0.749766	True	True	9.9931e-08	3522	3.222857	3.174320	0.837267	0.370159
2.000	0.100	1.100	4.000	0.100000	0.060000	0.787500	0.612225	2.497462	0.383568	0.796904	True	True	9.98654e-08	3659	3.224678	3.191999	0.840034	0.361784
2.000	0.100	1.100	4.000	0.100000	0.063750	0.787500	0.606653	2.541611	0.375330	0.850864	True	True	9.97828e-08	3802	3.228179	3.212748	0.841685	0.352491
2.000	0.100	1.100	4.000	0.100000	0.067500	0.787500	0.601835	2.591962	0.366898	0.913494	True	True	9.98572e-08	3975	3.233711	3.237183	0.842017	0.342122
2.000	0.100	1.100	4.000	0.100000	0.071250	0.787500	0.597871	2.650215	0.358163	0.987431	True	True	9.9945e-08	4133	3.241764	3.266142	0.840756	0.330465
2.000	0.100	1.100	4.000	0.100000	0.075000	0.787500	0.594910	2.718835	0.348970	1.076594	True	True	9.9845e-08	4447	3.253056	3.300819	0.837511	0.317228
2.000	0.100	1.100	4.000	0.100000	-0.075000	0.810000	1.401714	1.988616	1.053941	0.183735	True	True	9.98048e-08	2040	3.794599	3.485076	0.376667	0.386650
2.000	0.100	1.100	4.000	0.100000	-0.071250	0.810000	1.333494	1.992813	0.992894	0.194417	True	True	9.98621e-08	1992	3.742635	3.435277	0.403808	0.396273
2.000	0.100	1.100	4.000	0.100000	-0.067500	0.810000	1.273909	1.997471	0.941246	0.204627	True	True	9.9576e-08	2045	3.696832	3.392263	0.429054	0.404265
2.000	0.100	1.100	4.000	0.100000	-0.063750	0.810000	1.221085	2.002548	0.896713	0.214519	True	True	9.96789e-08	2082	3.655942	3.354615	0.452738	0.410973
2.000	0.100	1.100	4.000	0.100000	-0.060000	0.810000	1.173703	2.008008	0.857728	0.224206	True	True	9.99992e-08	2103	3.619068	3.321330	0.475105	0.416640
2.000	0.100	1.100	4.000	0.100000	-0.056250	0.810000	1.130800	2.013832	0.823173	0.233777	True	True	9.9724e-08	2146	3.585540	3.291674	0.496339	0.421441
2.000	0.100	1.100	4.000	0.100000	-0.052500	0.810000	1.091645	2.020008	0.792223	0.243302	True	True	9.99595e-08	2184	3.554851	3.265093	0.516582	0.425508
2.000	0.100	1.100	4.000	0.100000	-0.048750	0.810000	1.055676	2.026531	0.764258	0.252840	True	True	9.97587e-08	2173	3.526603	3.241161	0.535949	0.428939
2.000	0.100	1.100	4.000	0.100000	-0.045000	0.810000	1.022449	2.033402	0.738795	0.262443	True	True	9.99558e-08	2254	3.500479	3.219545	0.554529	0.431812
2.000	0.100	1.100	4.000	0.100000	-0.041250	0.810000	0.991610	2.040623	0.715458	0.272156	True	True	9.97187e-08	2289	3.476226	3.199979	0.572395	0.434186
2.000	0.100	1.100	4.000	0.100000	-0.037500	0.810000	0.962868	2.048201	0.693942	0.282022	True	True	9.9739e-08	2289	3.453633	3.182249	0.589608	0.436110
2.000	0.100	1.100	4.000	0.100000	-0.033750	0.810000	0.935985	2.056148	0.674004	0.292081	True	True	9.969e-08	2315	3.432531	3.166180	0.606216	0.437623
2.000	0.100	1.100	4.000	0.100000	-0.030000	0.810000	0.910764	2.064476	0.655441	0.302373	True	True	9.97498e-08	2359	3.412774	3.151632	0.622260	0.438753
2.000	0.100	1.100	4.000	0.100000	-0.026250	0.810000	0.887037	2.073201	0.638085	0.312938	True	True	9.99759e-08	2371	3.394243	3.138487	0.637775	0.439527
2.000	0.100	1.100	4.000	0.100000	-0.022500	0.810000	0.864662	2.082343	0.621795	0.323816	True	True	9.98447e-08	2505	3.376836	3.126649	0.652787	0.439963
2.000	0.100	1.100	4.000	0.100000	-0.018750	0.810000	0.843520	2.091925	0.606453	0.335049	True	True	9.97741e-08	2420	3.360468	3.116039	0.667320	0.440077
2.000	0.100	1.100	4.000	0.100000	-0.015000	0.810000	0.823505	2.101972	0.591956	0.346680	True	True	9.99754e-08	2460	3.345064	3.106594	0.681392	0.439881
2.000	0.100	1.100	4.000	0.100000	-0.011250	0.810000	0.804529	2.112514	0.578216	0.358759	True	True	9.98251e-08	2465	3.330564	3.098261	0.695018	0.439382
2.000	0.100	1.100	4.000	0.100000	-0.007500	0.810000	0.786513	2.123584	0.565157	0.371334	True	True	9.97066e-08	2541	3.316915	3.091002	0.708209	0.438588
2.000	0.100	1.100	4.000	0.100000	-0.003750	0.810000	0.769389	2.135222	0.552712	0.384464	True	True	9.9685e-08	2624	3.304072	3.084784	0.720973	0.437500
2.000	0.100	1.100	4.000	0.100000	0.000000	0.810000	0.753099	2.147470	0.540821	0.398209	True	True	9.99543e-08	2634	3.292001	3.079589	0.733315	0.436120
2.000	0.100	1.100	4.000	0.100000	0.003750	0.810000	0.737591	2.160378	0.529432	0.412637	True	True	9.9758e-08	2676	3.280671	3.075403	0.745238	0.434447
2.000	0.100	1.100	4.000	0.100000	0.007500	0.810000	0.722820	2.174002	0.518499	0.427827	True	True	9.96384e-08	2663	3.270059	3.072224	0.756740	0.432477
2.000	0.100	1.100	4.000	0.100000	0.011250	0.810000	0.708746	2.188408	0.507978	0.443866	True	True	9.96482e-08	2762	3.260149	3.070057	0.767819	0.430203
2.000	0.100	1.100	4.000	0.100000	0.015000	0.810000	0.695336	2.203668	0.497831	0.460852	True	True	9.96112e-08	2782	3.250930	3.068916	0.778468	0.427618
2.000	0.100	1.100	4.000	0.100000	0.018750	0.810000	0.682560	2.219868	0.488021	0.478901	True	True	9.96847e-08	2804	3.242397	3.068824	0.788679	0.424710
2.000	0.100	1.100	4.000	0.100000	0.022500	0.810000	0.670393	2.237107	0.478516	0.498144	True	True	9.98364e-08	2877	3.234553	3.069816	0.798437	0.421465
2.000	0.100	1.100	4.000	0.100000	0.026250	0.810000	0.658815	2.255499	0.469284	0.518736	True	True	9.99694e-08	2892	3.227404	3.071934	0.807727	0.417868
2.000	0.100	1.100	4.000	0.100000	0.030000	0.810000	0.647809	2.275179	0.460294	0.540858	True	True	9.99751e-08	2984	3.220969	3.075239	0.816529	0.413896
2.000	0.100	1.100	4.000	0.100000	0.033750	0.810000	0.637364	2.296307	0.451518	0.564727	True	True	9.97864e-08	3105	3.215272	3.079804	0.824816	0.409526
2.000	0.100	1.100	4.000	0.100000	0.037500	0.810000	0.627471	2.319070	0.442925	0.590600	True	True	9.98101e-08	3109	3.210349	3.085718	0.832557	0.404728
2.000	0.100	1.100	4.000	0.100000	0.041250	0.810000	0.618127	2.343697	0.434486	0.618792	True	True	9.99139e-08	3176	3.206247	3.093096	0.839713	0.399467
2.000	0.100	1.100	4.000	0.100000	0.045000	0.810000	0.609334	2.370463	0.426168	0.649687	True	True	9.97344e-08	3278	3.203029	3.102078	0.846236	0.393699
2.000	0.100	1.100	4.000	0.100000	0.048750	0.810000	0.601098	2.399709	0.417939	0.683763	True	True	9.98855e-08	3359	3.200778	3.112838	0.852068	0.387374
2.000	0.100	1.100	4.000	0.100000	0.052500	0.810000	0.593435	2.431857	0.409760	0.721626	True	True	9.99544e-08	3457	3.199601	3.125594	0.857136	0.380428
2.000	0.100	1.100	4.000	0.100000	0.056250	0.810000	0.586367	2.467443	0.401588	0.764052	True	True	9.97741e-08	3621	3.199637	3.140622	0.861349	0.372784
2.000	0.100	1.100	4.000	0.100000	0.060000	0.810000	0.579928	2.507157	0.393372	0.812056	True	True	9.98489e-08	3717	3.201072	3.158277	0.864589	0.364346
2.000	0.100	1.100	4.000	0.100000	0.063750	0.810000	0.574168	2.551912	0.385049	0.867004	True	True	9.98383e-08	3899	3.204155	3.179019	0.866706	0.354990
2.000	0.100	1.100	4.000	0.100000	0.067500	0.810000	0.569154	2.602938	0.376537	0.930779	True	True	9.98268e-08	4098	3.209225	3.203464	0.867498	0.344557
2.000	0.100	1.100	4.000	0.100000	0.071250	0.810000	0.564986	2.661957	0.367728	1.006065	True	True	9.98288e-08	4277	3.216763	3.232455	0.866690	0.332837
2.000	0.100	1.100	4.000	0.100000	0.075000	0.810000	0.561807	2.731465	0.358469	1.096858	True	True	9.9903e-08	4504	3.227469	3.267187	0.863892	0.319537
2.000	0.100	1.100	4.000	0.100000	-0.075000	0.832500	1.379869	1.989000	1.070356	0.186642	True	True	9.93e-08	2052	3.782270	3.462834	0.382119	0.390487
2.000	0.100	1.100	4.000	0.100000	-0.071250	0.832500	1.311036	1.993323	1.008840	0.197535	True	True	9.98784e-08	2091	3.729786	3.412163	0.409830	0.400129
2.000	0.100	1.100	4.000	0.100000	-0.067500	0.832500	1.250900	1.998119	0.956786	0.207951	True	True	9.97487e-08	2038	3.683515	3.368363	0.435638	0.408130
2.000	0.100	1.100	4.000	0.100000	-0.063750	0.832500	1.197574	2.003338	0.911895	0.218046	True	True	9.9685e-08	2053	3.642196	3.329999	0.459879	0.414838
2.000	0.100	1.100	4.000	0.100000	-0.060000	0.832500	1.149731	2.008947	0.872587	0.227936	True	True	9.9689e-08	2166	3.604925	3.296055	0.482799	0.420499
2.000	0.100	1.100	4.000	0.100000	-0.056250	0.832500	1.106400	2.014924	0.837737	0.237709	True	True	9.9783e-08	2152	3.571028	3.265789	0.504582	0.425289
2.000	0.100	1.100	4.000	0.100000	-0.052500	0.832500	1.066847	2.021260	0.806517	0.247436	True	True	9.98705e-08	2160	3.539992	3.238641	0.525374	0.429339
2.000	0.100	1.100	4.000	0.100000	-0.048750	0.832500	1.030505	2.027948	0.778298	0.257179	True	True	9.97736e-08	2217	3.511415	3.214180	0.545288	0.432751
2.000	0.100	1.100	4.000	0.100000	-0.045000	0.832500	0.996927	2.034989	0.752599	0.266987	True	True	9.97656e-08	2269	3.484980	3.192068	0.564414	0.435600
2.000	0.100	1.100	4.000	0.100000	-0.041250	0.832500	0.965755	2.042385	0.729038	0.276909	True	True	9.99483e-08	2285	3.460427	3.172036	0.582826	0.437948
2.000	0.100	1.100	4.000	0.100000	-0.037500	0.832500	0.936697	2.050144	0.707311	0.286988	True	True	9.98468e-08	2317	3.437549	3.153868	0.600583	0.439843
2.000	0.100	1.100	4.000	0.100000	-0.033750	0.832500	0.909515	2.058276	0.687170	0.297263	True	True	9.96311e-08	2411	3.416170	3.137387	0.617737	0.441323
2.000	0.100	1.100	4.000	0.100000	-0.030000	0.832500	0.884006	2.066795	0.668412	0.307777	True	True	9.96196e-08	2384	3.396146	3.122449	0.634326	0.442419
2.000	0.100	1.100	4.000	0.100000	-0.026250	0.832500	0.860005	2.075717	0.650870	0.318568	True	True	9.96948e-08	2403	3.377355	3.108936	0.650386	0.443157
2.000	0.100	1.100	4.000	0.100000	-0.022500	0.832500	0.837367	2.085062	0.634401	0.329679	True	True	9.97443e-08	2443	3.359694	3.096750	0.665943	0.443554
2.000	0.100	1.100	4.000	0.100000	-0.018750	0.832500	0.815972	2.094853	0.618885	0.341150	True	True	9.97603e-08	2467	3.343077	3.085812	0.681021	0.443628
2.000	0.100	1.100	4.000	0.100000	-0.015000	0.832500	0.795713	2.105115	0.604220	0.353028	True	True	9.99913e-08	2479	3.327430	3.076056	0.695637	0.443389
2.000	0.100	1.100	4.000	0.100000	-0.011250	0.832500	0.776502	2.115878	0.590317	0.365361	True	True	9.98472e-08	2528	3.312689	3.067430	0.709807	0.442847
2.000	0.100	1.100	4.000	0.100000	-0.007500	0.832500	0.758258	2.127177	0.577100	0.378200	True	True	9.9677e-08	2589	3.298802	3.059893	0.723542	0.442007
2.000	0.100	1.100	4.000	0.100000	-0.003750	0.832500	0.740915	2.139050	0.564500	0.391603	True	True	9.98431e-08	2615	3.285723	3.053415	0.736849	0.440872
2.000	0.100	1.100	4.000	0.100000	0.000000	0.832500	0.724411	2.151542	0.552459	0.405631	True	True	9.9647e-08	2630	3.273417	3.047973	0.749733	0.439444
2.000	0.100	1.100	4.000	0.100000	0.003750	0.832500	0.708696	2.164701	0.540925	0.420356	True	True	9.96403e-08	2673	3.261852	3.043556	0.762197	0.437721
2.000	0.100	1.100	4.000	0.100000	0.007500	0.832500	0.693722	2.178586	0.529849	0.435855	True	True	9.97016e-08	2757	3.251006	3.040160	0.774240	0.435699
2.000	0.100	1.100	4.000	0.100000	0.011250	0.832500	0.679451	2.193261	0.519189	0.452217	True	True	9.98193e-08	2768	3.240859	3.037790	0.785857	0.433373
2.000	0.100	1.100	4.000	0.100000	0.015000	0.832500	0.665848	2.208800	0.508906	0.469544	True	True	9.98209e-08	2819	3.231401	3.036459	0.797044	0.430734
2.000	0.100	1.100	4.000	0.100000	0.018750	0.832500	0.652883	2.225291	0.498964	0.487951	True	True	9.97587e-08	2894	3.222628	3.036191	0.807789	0.427771
2.000	0.100	1.100	4.000	0.100000	0.022500	0.832500	0.640531	2.242832	0.489330	0.507573	True	True	9.98031e-08	2927	3.214537	3.037019	0.818081	0.424470
2.000	0.100	1.100	4.000	0.100000	0.026250	0.832500	0.628772	2.261540	0.479972	0.528567	True	True	9.98339e-08	2982	3.207137	3.038987	0.827902	0.420816
2.000	0.100	1.100	4.000	0.100000	0.030000	0.832500	0.617587	2.281550	0.470861	0.551118	True	True	9.98045e-08	3037	3.200445	3.042154	0.837232	0.416787
2.000	0.100	1.100	4.000	0.100000	0.033750	0.832500	0.606965	2.303024	0.461965	0.575445	True	True	9.9721e-08	3099	3.194484	3.046594	0.846044	0.412358
2.000	0.100	1.100	4.000	0.100000	0.037500	0.832500	0.596896	2.326151	0.453257	0.601810	True	True	9.99973e-08	3143	3.189287	3.052396	0.854307	0.407501
2.000	0.100	1.100	4.000	0.100000	0.041250	0.832500	0.587377	2.351163	0.444705	0.630534	True	True	9.978e-08	3277	3.184900	3.059675	0.861981	0.402179
2.000	0.100	1.100	4.000	0.100000	0.045000	0.832500	0.578409	2.378338	0.436279	0.662008	True	True	9.97839e-08	3330	3.181385	3.068571	0.869019	0.396351
2.000	0.100	1.100	4.000	0.100000	0.048750	0.832500	0.569999	2.408019	0.427946	0.696717	True	True	9.98871e-08	3471	3.178820	3.079257	0.875362	0.389965
2.000	0.100	1.100	4.000	0.100000	0.052500	0.832500	0.562159	2.440634	0.419666	0.735279	True	True	9.99956e-08	3511	3.177310	3.091954	0.880936	0.382958
2.000	0.100	1.100	4.000	0.100000	0.056250	0.832500	0.554912	2.476724	0.411398	0.778481	True	True	9.98897e-08	3660	3.176991	3.106936	0.885651	0.375254
2.000	0.100	1.100	4.000	0.100000	0.060000	0.832500	0.548290	2.516989	0.403091	0.827360	True	True	9.9886e-08	3830	3.178043	3.124560	0.889389	0.366754
2.000	0.100	1.100	4.000	0.100000	0.063750	0.832500	0.542341	2.562349	0.394682	0.883305	True	True	9.97417e-08	3926	3.180707	3.145286	0.891999	0.357338
2.000	0.100	1.100	4.000	0.100000	0.067500	0.832500	0.537130	2.614051	0.386090	0.948232	True	True	9.99846e-08	4110	3.185315	3.169733	0.893282	0.346845
2.000	0.100	1.100	4.000	0.100000	0.071250	0.832500	0.532753	2.673836	0.377208	1.024876	True	True	9.98025e-08	4298	3.192337	3.198745	0.892959	0.335065
2.000	0.100	1.100	4.000	0.100000	0.075000	0.832500	0.529350	2.744230	0.367884	1.117309	True	True	9.99878e-08	4556	3.202451	3.233520	0.890645	0.321708
2.000	0.100	1.100	4.000	0.100000	-0.075000	0.855000	1.358277	1.989401	1.086734	0.189562	True	True	9.94965e-08	2028	3.770112	3.440626	0.387535	0.394262
2.000	0.100	1.100	4.000	0.100000	-0.071250	0.855000	1.288852	1.993860	1.024750	0.200667	True	True	9.99971e-08	2163	3.717127	3.389087	0.415813	0.403917
2.000	0.100	1.100	4.000	0.100000	-0.067500	0.855000	1.228182	1.998797	0.972292	0.211292	True	True	9.98748e-08	2018	3.670405	3.344503	0.442181	0.411920
2.000	0.100	1.100	4.000	0.100000	-0.063750	0.855000	1.174373	2.004162	0.927042	0.221593	True	True	9.98068e-08	2124	3.628675	3.305425	0.466977	0.418623
2.000	0.100	1.100	4.000	0.100000	-0.060000	0.855000	1.126088	2.009922	0.887412	0.231687	True	True	9.99561e-08	2109	3.591024	3.270825	0.490447	0.424272
2.000	0.100	1.100	4.000	0.100000	-0.056250	0.855000	1.082348	2.016057	0.852267	0.241664	True	True	9.98714e-08	2220	3.556775	3.239952	0.512779	0.429045
2.000	0.100	1.100	4.000	0.100000	-0.052500	0.855000	1.042414	2.022556	0.820775	0.251597	True	True	9.98928e-08	2208	3.525408	3.212239	0.534118	0.433074
2.000	0.100	1.100	4.000	0.100000	-0.048750	0.855000	1.005716	2.029412	0.792303	0.261546	True	True	9.97999e-08	2283	3.496519	3.187251	0.554578	0.436461
2.000	0.100	1.100	4.000	0.100000	-0.045000	0.855000	0.971802	2.036626	0.766366	0.271564	True	True	9.95944e-08	2257	3.469787	3.164645	0.574250	0.439281
2.000	0.100	1.100	4.000	0.100000	-0.041250	0.855000	0.940313	2.044200	0.742580	0.281697	True	True	9.99638e-08	2270	3.444952	3.144150	0.593207	0.441598
2.000	0.100	1.100	4.000	0.100000	-0.037500	0.855000	0.910956	2.052143	0.720638	0.291991	True	True	9.97058e-08	2316	3.421802	3.125545	0.611511	0.443459
2.000	0.100	1.100	4.000	0.100000	-0.033750	0.855000	0.883488	2.060465	0.700293	0.302486	True	True	9.99745e-08	2416	3.400162	3.108652	0.629210	0.444903
2.000	0.100	1.100	4.000	0.100000	-0.030000	0.855000	0.857707	2.069178	0.681340	0.313224	True	True	9.99776e-08	2417	3.379884	3.093326	0.646346	0.445961
2.000	0.100	1.100	4.000	0.100000	-0.026250	0.855000	0.833446	2.078301	0.663609	0.324245	True	True	9.96131e-08	2426	3.360847	3.079446	0.662953	0.446658
2.000	0.100	1.100	4.000	0.100000	-0.022500	0.855000	0.810558	2.087852	0.646958	0.335591	True	True	9.95423e-08	2444	3.342947	3.066913	0.679057	0.447014
2.000	0.100	1.100	4.000	0.100000	-0.018750	0.855000	0.788923	2.097855	0.631266	0.347305	True	True	9.97481e-08	2503	3.326094	3.055647	0.694683	0.447044
2.000	0.100	1.100	4.000	0.100000	-0.015000	0.855000	0.768434	2.108335	0.616431	0.359432	True	True	9.96644e-08	2513	3.310216	3.045581	0.709848	0.446759
2.000	0.100	1.100	4.000	0.100000	-0.011250	0.855000	0.749000	2.119324	0.602362	0.372023	True	True	9.99627e-08	2542	3.295247	3.036662	0.724566	0.446170
2.000	0.100	1.100	4.000	0.100000	-0.007500	0.855000	0.730541	2.130855	0.588984	0.385129	True	True	9.96406e-08	2627	3.281134	3.028848	0.738850	0.445281
2.000	0.100	1.100	4.000	0.100000	-0.003750	0.855000	0.712989	2.142967	0.576227	0.398808	True	True	9.982e-08	2627	3.267832	3.022108	0.752705	0.444097
2.000	0.100	1.100	4.000	0.100000	0.000000	0.855000	0.696283	2.155705	0.564034	0.413124	True	True	9.9891e-08	2694	3.255302	3.016421	0.766138	0.442617
2.000	0.100	1.100	4.000	0.100000	0.003750	0.855000	0.680370	2.169120	0.552350	0.428148	True	True	9.99582e-08	2849	3.243513	3.011772	0.779150	0.440842
2.000	0.100	1.100	4.000	0.100000	0.007500	0.855000	0.665205	2.183268	0.541129	0.443961	True	True	9.97905e-08	2778	3.232442	3.008158	0.791741	0.438767
2.000	0.100	1.100	4.000	0.100000	0.011250	0.855000	0.650747	2.198215	0.530327	0.460651	True	True	9.99516e-08	2802	3.222069	3.005584	0.803906	0.436386
2.000	0.100	1.100	4.000	0.100000	0.015000	0.855000	0.636960	2.214038	0.519906	0.478322	True	True	9.99858e-08	2843	3.212383	3.004062	0.815639	0.433692
2.000	0.100	1.100	4.000	0.100000	0.018750	0.855000	0.623816	2.230822	0.509829	0.497092	True	True	9.9676e-08	2898	3.203376	3.003617	0.826929	0.430672
2.000	0.100	1.100	4.000	0.100000	0.022500	0.855000	0.611287	2.248669	0.500063	0.517098	True	True	9.9679e-08	3146	3.195049	3.004279	0.837765	0.427315
2.000	0.100	1.100	4.000	0.100000	0.026250	0.855000	0.599353	2.267695	0.490577	0.538499	True	True	9.97082e-08	3051	3.187407	3.006095	0.848129	0.423603
2.000	0.100	1.100	4.000	0.100000	0.030000	0.855000	0.587997	2.288039	0.481340	0.561483	True	True	9.97937e-08	3114	3.180466	3.009123	0.858000	0.419515
2.000	0.100	1.100	4.000	0.100000	0.033750	0.855000	0.577204	2.309861	0.472323	0.586273	True	True	9.97662e-08	3094	3.174248	3.013435	0.867352	0.415027
2.000	0.100	1.100	4.000	0.100000	0.037500	0.855000	0.566966	2.333356	0.463497	0.613136	True	True	9.98785e-08	3215	3.168784	3.019123	0.876152	0.410111
2.000	0.100	1.100	4.000	0.100000	0.041250	0.855000	0.557278	2.358755	0.454830	0.642398	True	True	9.99062e-08	3307	3.164119	3.026299	0.884361	0.404730
2.000	0.100	1.100	4.000	0.100000	0.045000	0.855000	0.548140	2.386341	0.446294	0.674455	True	True	9.99222e-08	3432	3.160311	3.035104	0.891932	0.398842
2.000	0.100	1.100	4.000	0.100000	0.048750	0.855000	0.539558	2.416460	0.437853	0.709805	True	True	9.98082e-08	3481	3.157438	3.045713	0.898805	0.392396
2.000	0.100	1.100	4.000	0.100000	0.052500	0.855000	0.531545	2.449544	0.429471	0.749071	True	True	9.99464e-08	3600	3.155599	3.058345	0.904908	0.385329
2.000	0.100	1.100	4.000	0.100000	0.056250	0.855000	0.524121	2.486141	0.421105	0.793058	True	True	9.99372e-08	3756	3.154928	3.073276	0.910148	0.377565
2.000	0.100	1.100	4.000	0.100000	0.060000	0.855000	0.517317	2.526958	0.412706	0.842818	True	True	9.97502e-08	3872	3.155598	3.090862	0.914410	0.369007
2.000	0.100	1.100	4.000	0.100000	0.063750	0.855000	0.511178	2.572925	0.404209	0.899767	True	True	9.98504e-08	4031	3.157845	3.111565	0.917541	0.359533
2.000	0.100	1.100	4.000	0.100000	0.067500	0.855000	0.505768	2.625303	0.395537	0.965856	True	True	9.99235e-08	4181	3.161992	3.136005	0.919344	0.348985
2.000	0.100	1.100	4.000	0.100000	0.071250	0.855000	0.501180	2.685852	0.386582	1.043868	True	True	9.98173e-08	4458	3.168494	3.165027	0.919543	0.337150
2.000	0.100	1.100	4.000	0.100000	0.075000	0.855000	0.497546	2.757131	0.377194	1.137954	True	True	9.98804e-08	4670	3.178012	3.199831	0.917752	0.323741
2.000	0.100	1.100	4.000	0.100000	-0.075000	0.877500	1.336934	1.989834	1.103071	0.192493	True	True	9.95459e-08	2122	3.758125	3.418455	0.392915	0.397974
2.000	0.100	1.100	4.000	0.100000	-0.071250	0.877500	1.266939	1.994423	1.040621	0.203814	True	True	9.98337e-08	2017	3.704658	3.366051	0.421756	0.407635
2.000	0.100	1.100	4.000	0.100000	-0.067500	0.877500	1.205758	1.999504	0.987758	0.214650	True	True	9.95615e-08	2057	3.657502	3.320688	0.448680	0.415634
2.000	0.100	1.100	4.000	0.100000	-0.063750	0.877500	1.151486	2.005019	0.942150	0.225159	True	True	9.97574e-08	2133	3.615379	3.280899	0.474027	0.422326
2.000	0.100	1.100	4.000	0.100000	-0.060000	0.877500	1.102777	2.010934	0.902197	0.235460	True	True	9.97485e-08	2133	3.577367	3.245646	0.498046	0.427958
2.000	0.100	1.100	4.000	0.100000	-0.056250	0.877500	1.058645	2.017230	0.866757	0.245644	True	True	9.96568e-08	2252	3.542782	3.214169	0.520924	0.432709
2.000	0.100	1.100	4.000	0.100000	-0.052500	0.877500	1.018348	2.023895	0.834992	0.255784	True	True	9.96548e-08	2204	3.511101	3.185894	0.542808	0.436712
2.000	0.100	1.100	4.000	0.100000	-0.048750	0.877500	0.981310	2.030922	0.806266	0.265942	True	True	9.96243e-08	2210	3.481916	3.160381	0.563812	0.440068
2.000	0.100	1.100	4.000	0.100000	-0.045000	0.877500	0.947078	2.038312	0.780089	0.276171	True	True	9.98774e-08	2243	3.454904	3.137284	0.584029	0.442856
2.000	0.100	1.100	4.000	0.100000	-0.041250	0.877500	0.915288	2.046069	0.756076	0.286520	True	True	9.96119e-08	2320	3.429801	3.116327	0.603531	0.445136
2.000	0.100	1.100	4.000	0.100000	-0.037500	0.877500	0.885646	2.054199	0.733918	0.297031	True	True	9.97189e-08	2321	3.406395	3.097287	0.622380	0.446959
2.000	0.100	1.100	4.000	0.100000	-0.033750	0.877500	0.857908	2.062713	0.713367	0.307749	True	True	9.9607e-08	2394	3.384508	3.079985	0.640626	0.448363
2.000	0.100	1.100	4.000	0.100000	-0.030000	0.877500	0.831870	2.071625	0.694215	0.318714	True	True	9.98886e-08	2398	3.363992	3.064271	0.658309	0.449378
2.000	0.100	1.100	4.000	0.100000	-0.026250	0.877500	0.807362	2.080952	0.676293	0.329967	True	True	9.96601e-08	2422	3.344723	3.050026	0.675463	0.450031
2.000	0.100	1.100	4.000	0.100000	-0.022500	0.877500	0.784239	2.090713	0.659458	0.341552	True	True	9.96995e-08	2507	3.326596	3.037148	0.692117	0.450341
2.000	0.100	1.100	4.000	0.100000	-0.018750	0.877500	0.762378	2.100931	0.643587	0.353511	True	True	9.99036e-08	2512	3.309522	3.025554	0.708292	0.450323
2.000	0.100	1.100	4.000	0.100000	-0.015000	0.877500	0.741671	2.111633	0.628578	0.365892	True	True	9.96921e-08	2587	3.293425	3.015179	0.724008	0.449990
2.000	0.100	1.100	4.000	0.100000	-0.011250	0.877500	0.722026	2.122850	0.614342	0.378744	True	True	9.96456e-08	2616	3.278241	3.005968	0.739278	0.449350
2.000	0.100	1.100	4.000	0.100000	-0.007500	0.877500	0.703364	2.134617	0.600799	0.392120	True	True	9.98882e-08	2630	3.263914	2.997878	0.754114	0.448410
2.000	0.100	1.100	4.000	0.100000	-0.003750	0.877500	0.685615	2.146971	0.587883	0.406080	True	True	9.99245e-08	2674	3.250400	2.990878	0.768523	0.447172
2.000	0.100	1.100	4.000	0.100000	0.000000	0.877500	0.668718	2.159960	0.575534	0.420687	True	True	9.98496e-08	2672	3.237658	2.984944	0.782510	0.445639
2.000	0.100	1.100	4.000	0.100000	0.003750	0.877500	0.652620	2.173632	0.563698	0.436015	True	True	9.9876e-08	2757	3.225657	2.980064	0.796076	0.443809
2.000	0.100	1.100	4.000	0.100000	0.007500	0.877500	0.637273	2.188047	0.552328	0.452145	True	True	9.9806e-08	2794	3.214372	2.976232	0.809221	0.441679
2.000	0.100	1.100	4.000	0.100000	0.011250	0.877500	0.622638	2.203271	0.541381	0.469167	True	True	9.98045e-08	2842	3.203783	2.973453	0.821941	0.439242
2.000	0.100	1.100	4.000	0.100000	0.015000	0.877500	0.608677	2.219380	0.530818	0.487187	True	True	9.95312e-08	2896	3.193879	2.971741	0.834228	0.436490
2.000	0.100	1.100	4.000	0.100000	0.018750	0.877500	0.595362	2.236461	0.520603	0.506324	True	True	9.98848e-08	2915	3.184649	2.971116	0.846074	0.433413
2.000	0.100	1.100	4.000	0.100000	0.022500	0.877500	0.582665	2.254617	0.510703	0.526718	True	True	9.99756e-08	2962	3.176093	2.971612	0.857465	0.429997
2.000	0.100	1.100	4.000	0.100000	0.026250	0.877500	0.570565	2.273965	0.501085	0.548531	True	True	9.99578e-08	3070	3.168218	2.973274	0.868383	0.426226
2.000	0.100	1.100	4.000	0.100000	0.030000	0.877500	0.559044	2.294644	0.491720	0.571953	True	True	9.98772e-08	3120	3.161036	2.976160	0.878808	0.422080
2.000	0.100	1.100	4.000	0.100000	0.033750	0.877500	0.548087	2.316819	0.482578	0.597212	True	True	9.98456e-08	3228	3.154568	2.980342	0.888712	0.417533
2.000	0.100	1.100	4.000	0.100000	0.037500	0.877500	0.537685	2.340684	0.473630	0.624579	True	True	9.97814e-08	3305	3.148844	2.985912	0.898065	0.412557
2.000	0.100	1.100	4.000	0.100000	0.041250	0.877500	0.527833	2.366474	0.464846	0.654384	True	True	9.98669e-08	3416	3.143907	2.992982	0.906826	0.407116
2.000	0.100	1.100	4.000	0.100000	0.045000	0.877500	0.518530	2.394473	0.456196	0.687032	True	True	9.97444e-08	3440	3.139813	3.001694	0.914948	0.401169
2.000	0.100	1.100	4.000	0.100000	0.048750	0.877500	0.509781	2.425032	0.447646	0.723027	True	True	9.98099e-08	3533	3.136636	3.012221	0.922371	0.394665
2.000	0.100	1.100	4.000	0.100000	0.052500	0.877500	0.501597	2.458588	0.439158	0.763005	True	True	9.99354e-08	3647	3.134473	3.024782	0.929023	0.387540
2.000	0.100	1.100	4.000	0.100000	0.056250	0.877500	0.493998	2.495694	0.430692	0.807784	True	True	9.98973e-08	3831	3.133453	3.039656	0.934813	0.379719
2.000	0.100	1.100	4.000	0.100000	0.060000	0.877500	0.487012	2.537063	0.422197	0.858434	True	True	9.99292e-08	3953	3.133744	3.057197	0.939625	0.371105
2.000	0.100	1.100	4.000	0.100000	0.063750	0.877500	0.480684	2.583639	0.413612	0.916397	True	True	9.98779e-08	4054	3.135575	3.077869	0.943308	0.361577
2.000	0.100	1.100	4.000	0.100000	0.067500	0.877500	0.475074	2.636694	0.404857	0.983655	True	True	9.98634e-08	4307	3.139261	3.102293	0.945663	0.350975
2.000	0.100	1.100	4.000	0.100000	0.071250	0.877500	0.470269	2.698009	0.395828	1.063047	True	True	9.99077e-08	4529	3.145241	3.131314	0.946419	0.339091
2.000	0.100	1.100	4.000	0.100000	0.075000	0.877500	0.466400	2.770172	0.386376	1.158797	True	True	9.99206e-08	4827	3.154161	3.166134	0.945194	0.325635
2.000	0.100	1.100	4.000	0.100000	-0.075000	0.900000	1.315851	1.990272	1.119363	0.195438	True	True	9.98507e-08	2042	3.746308	3.396325	0.398254	0.401624
2.000	0.100	1.100	4.000	0.100000	-0.071250	0.900000	1.245299	1.995014	1.056447	0.206976	True	True	9.96878e-08	2017	3.692378	3.343061	0.427655	0.411283
2.000	0.100	1.100	4.000	0.100000	-0.067500	0.900000	1.183627	2.000241	1.003181	0.218024	True	True	9.99461e-08	2110	3.644809	3.296923	0.455131	0.419272
2.000	0.100	1.100	4.000	0.100000	-0.063750	0.900000	1.128911	2.005909	0.957214	0.228744	True	True	9.99706e-08	2085	3.602310	3.256427	0.481026	0.425947
2.000	0.100	1.100	4.000	0.100000	-0.060000	0.900000	1.079797	2.011983	0.916937	0.239254	True	True	9.94826e-08	2175	3.563954	3.220525	0.505589	0.431556
2.000	0.100	1.100	4.000	0.100000	-0.056250	0.900000	1.035293	2.018443	0.881202	0.249647	True	True	9.98532e-08	2220	3.529050	3.188446	0.529011	0.436279
2.000	0.100	1.100	4.000	0.100000	-0.052500	0.900000	0.994650	2.025276	0.849162	0.259997	True	True	9.96213e-08	2186	3.497071	3.159613	0.551438	0.440250
2.000	0.100	1.100	4.000	0.100000	-0.048750	0.900000	0.957289	2.032479	0.820179	0.270367	True	True	9.9902e-08	2239	3.467607	3.133578	0.572984	0.443571
2.000	0.100	1.100	4.000	0.100000	-0.045000	0.900000	0.922755	2.040049	0.793761	0.280811	True	True	9.99531e-08	2333	3.440330	3.109992	0.593743	0.446321
2.000	0.100	1.100	4.000	0.100000	-0.041250	0.900000	0.890681	2.047991	0.769519	0.291376	True	True	9.9781e-08	2307	3.414976	3.088576	0.613788	0.448561
2.000	0.100	1.100	4.000	0.100000	-0.037500	0.900000	0.860770	2.056311	0.747143	0.302109	True	True	9.95889e-08	2419	3.391329	3.069104	0.633181	0.450341
2.000	0.100	1.100	4.000	0.100000	-0.033750	0.900000	0.832777	2.065022	0.726382	0.313052	True	True	9.9734e-08	2399	3.369210	3.051394	0.651972	0.451700
2.000	0.100	1.100	4.000	0.100000	-0.030000	0.900000	0.806496	2.074135	0.707030	0.324247	True	True	9.96411e-08	2451	3.348469	3.035296	0.670202	0.452669
2.000	0.100	1.100	4.000	0.100000	-0.026250	0.900000	0.781757	2.083669	0.688914	0.335736	True	True	9.96715e-08	2458	3.328983	3.020687	0.687904	0.453274
2.000	0.100	1.100	4.000	0.100000	-0.022500	0.900000	0.758412	2.093643	0.671892	0.347562	True	True	9.97219e-08	2503	3.310643	3.007465	0.705108	0.453533
2.000	0.100	1.100	4.000	0.100000	-0.018750	0.900000	0.736338	2.104080	0.655840	0.359771	True	True	9.99329e-08	2549	3.293361	2.995547	0.721834	0.453464
2.000	0.100	1.100	4.000	0.100000	-0.015000	0.900000	0.715427	2.115007	0.640654	0.372408	True	True	9.9975e-08	2599	3.277059	2.984864	0.738102	0.453079
2.000	0.100	1.100	4.000	0.100000	-0.011250	0.900000	0.695585	2.126456	0.626246	0.385524	True	True	9.98097e-08	2620	3.261672	2.975361	0.753926	0.452386
2.000	0.100	1.100	4.000	0.100000	-0.007500	0.900000	0.676732	2.138461	0.612536	0.399174	True	True	9.96581e-08	2635	3.247145	2.966996	0.769317	0.451391
2.000	0.100	1.100	4.000	0.100000	-0.003750	0.900000	0.658798	2.151062	0.599457	0.413418	True	True	9.99853e-08	2646	3.233430	2.959736	0.784283	0.450098
2.000	0.100	1.100	4.000	0.100000	0.000000	0.900000	0.641721	2.164303	0.586949	0.428321	True	True	9.99169e-08	2759	3.220488	2.953557	0.798828	0.448509
2.000	0.100	1.100	4.000	0.100000	0.003750	0.900000	0.625448	2.178238	0.574957	0.443956	True	True	9.99647e-08	2770	3.208286	2.948445	0.812953	0.446622
2.000	0.100	1.100	4.000	0.100000	0.007500	0.900000	0.609930	2.192923	0.563436	0.460407	True	True	9.98737e-08	3023	3.196798	2.944395	0.826659	0.444433
2.000	0.100	1.100	4.000	0.100000	0.011250	0.900000	0.595127	2.208426	0.552341	0.477766	True	True	9.98117e-08	2904	3.186003	2.941411	0.839940	0.441938
2.000	0.100	1.100	4.000	0.100000	0.015000	0.900000	0.581002	2.224824	0.541632	0.496139	True	True	9.99346e-08	2910	3.175890	2.939507	0.852789	0.439127
2.000	0.100	1.100	4.000	0.100000	0.018750	0.900000	0.567525	2.242206	0.531276	0.515648	True	True	9.97706e-08	2959	3.166447	2.938702	0.865198	0.435991
2.000	0.100	1.100	4.000	0.100000	0.022500	0.900000	0.554669	2.260673	0.521237	0.536435	True	True	9.99769e-08	3032	3.157673	2.939030	0.877153	0.432516
2.000	0.100	1.100	4.000	0.100000	0.026250	0.900000	0.542410	2.280347	0.511484	0.558665	True	True	9.97537e-08	3091	3.149573	2.940537	0.888636	0.428686
2.000	0.100	1.100	4.000	0.100000	0.030000	0.900000	0.530731	2.301365	0.501987	0.582531	True	True	9.98433e-08	3166	3.142157	2.943279	0.899627	0.424479
2.000	0.100	1.100	4.000	0.100000	0.033750	0.900000	0.519617	2.323895	0.492717	0.608263	True	True	9.97126e-08	3249	3.135447	2.947329	0.910098	0.419873
2.000	0.100	1.100	4.000	0.100000	0.037500	0.900000	0.509058	2.348133	0.483644	0.636139	True	True	9.99669e-08	3305	3.129471	2.952778	0.920017	0.414837
2.000	0.100	1.100	4.000	0.100000	0.041250	0.900000	0.499047	2.374316	0.474739	0.666494	True	True	9.97572e-08	3431	3.124268	2.959739	0.929346	0.409338
2.000	0.100	1.100	4.000	0.100000	0.045000	0.900000	0.489583	2.402732	0.465971	0.699739	True	True	9.99066e-08	3502	3.119893	2.968352	0.938037	0.403333
2.000	0.100	1.100	4.000	0.100000	0.048750	0.900000	0.480670	2.433734	0.457308	0.736387	True	True	9.99686e-08	3555	3.116417	2.978793	0.946031	0.396771
2.000	0.100	1.100	4.000	0.100000	0.052500	0.900000	0.472319	2.467764	0.448712	0.777084	True	True	9.98951e-08	3682	3.113935	2.991279	0.953255	0.389590
2.000	0.100	1.100	4.000	0.100000	0.056250	0.900000	0.464546	2.505381	0.440142	0.822662	True	True	9.9765e-08	3872	3.112569	3.006089	0.959619	0.381714
2.000	0.100	1.100	4.000	0.100000	0.060000	0.900000	0.457380	2.547306	0.431549	0.874211	True	True	9.99334e-08	3947	3.112484	3.023578	0.965008	0.373046
2.000	0.100	1.100	4.000	0.100000	0.063750	0.900000	0.450861	2.594492	0.422872	0.933195	True	True	9.98926e-08	4149	3.113902	3.044212	0.969273	0.363467
2.000	0.100	1.100	4.000	0.100000	0.067500	0.900000	0.445048	2.648225	0.414033	1.001635	True	True	9.99718e-08	4390	3.117125	3.068608	0.972216	0.352817
2.000	0.100	1.100	4.000	0.100000	0.071250	0.900000	0.440024	2.710308	0.404927	1.082419	True	True	9.99393e-08	4596	3.122583	3.097617	0.973569	0.340887
2.000	0.100	1.100	4.000	0.100000	0.075000	0.900000	0.435913	2.783355	0.395410	1.179846	True	True	9.98449e-08	4841	3.130900	3.132440	0.972953	0.327390
