# Supplementary material for: On maternity and the stronger immune response in women
Source: Nat Commun. 2022 Aug 18;13:4858. doi: 10.1038/s41467-022-32569-6 (PMC9386672; doi:10.1038/s41467-022-32569-6)
Supplement: Supplementary file 3 — Source Data [file 41467_2022_32569_MOESM3_ESM.zip › Source Data/Source Data Fig 4/demo4_v3_dn.csv]

bmax	mu	betaC1	betaC2	base_c	diff_c	prVert	alphaf	alpham	gammaf	gammam	p_ESS?	h_ESS?	NormGrad	Iter	Sfbar	Smbar	Ifbar	Imbar
2.000	0.100	1.100	2.000	0.100000	-0.075000	0.000000	1.930467	1.394696	1.150515	0.259722	True	True	9.98677e-08	2583	3.154845	2.882507	0.437725	0.641077
2.000	0.100	1.100	2.000	0.100000	-0.071250	0.000000	1.879354	1.397497	1.057518	0.268005	True	True	9.96988e-08	2311	3.109380	2.859589	0.457405	0.646059
2.000	0.100	1.100	2.000	0.100000	-0.067500	0.000000	1.835915	1.400631	0.980445	0.276012	True	True	9.97477e-08	1864	3.070413	2.841051	0.474910	0.649843
2.000	0.100	1.100	2.000	0.100000	-0.063750	0.000000	1.798351	1.404060	0.915230	0.283864	True	True	9.95966e-08	1942	3.036548	2.825902	0.490642	0.652679
2.000	0.100	1.100	2.000	0.100000	-0.060000	0.000000	1.765417	1.407759	0.859133	0.291654	True	True	9.97537e-08	1848	3.006797	2.813457	0.504897	0.654740
2.000	0.100	1.100	2.000	0.100000	-0.056250	0.000000	1.736218	1.411715	0.810228	0.299449	True	True	9.96717e-08	1701	2.980435	2.803226	0.517899	0.656147
2.000	0.100	1.100	2.000	0.100000	-0.052500	0.000000	1.710088	1.415919	0.767113	0.307306	True	True	9.95241e-08	1627	2.956913	2.794848	0.529820	0.656992
2.000	0.100	1.100	2.000	0.100000	-0.048750	0.000000	1.686520	1.420369	0.728744	0.315273	True	True	9.94839e-08	1569	2.935811	2.788051	0.540797	0.657344
2.000	0.100	1.100	2.000	0.100000	-0.045000	0.000000	1.665120	1.425064	0.694320	0.323391	True	True	9.96883e-08	1408	2.916795	2.782626	0.550941	0.657252
2.000	0.100	1.100	2.000	0.100000	-0.041250	0.000000	1.645600	1.430007	0.663221	0.331700	True	True	9.92934e-08	1301	2.899602	2.778413	0.560336	0.656757
2.000	0.100	1.100	2.000	0.100000	-0.037500	0.000000	1.627636	1.435209	0.634941	0.340235	True	True	9.94885e-08	1374	2.884017	2.775281	0.569076	0.655891
2.000	0.100	1.100	2.000	0.100000	-0.033750	0.000000	1.611096	1.440675	0.609095	0.349033	True	True	9.91151e-08	1220	2.869866	2.773136	0.577204	0.654674
2.000	0.100	1.100	2.000	0.100000	-0.030000	0.000000	1.595785	1.446416	0.585351	0.358127	True	True	9.92899e-08	1295	2.857005	2.771897	0.584780	0.653126
2.000	0.100	1.100	2.000	0.100000	-0.026250	0.000000	1.581584	1.452443	0.563447	0.367556	True	True	9.94828e-08	1060	2.845314	2.771505	0.591841	0.651260
2.000	0.100	1.100	2.000	0.100000	-0.022500	0.000000	1.568310	1.458781	0.543151	0.377356	True	True	9.92666e-08	1203	2.834695	2.771908	0.598445	0.649086
2.000	0.100	1.100	2.000	0.100000	-0.018750	0.000000	1.555944	1.465434	0.524282	0.387569	True	True	9.96499e-08	1099	2.825065	2.773075	0.604601	0.646609
2.000	0.100	1.100	2.000	0.100000	-0.015000	0.000000	1.544340	1.472434	0.506678	0.398235	True	True	9.94946e-08	1102	2.816355	2.774977	0.610353	0.643832
2.000	0.100	1.100	2.000	0.100000	-0.011250	0.000000	1.533443	1.479799	0.490203	0.409402	True	True	9.9144e-08	1090	2.808510	2.777600	0.615719	0.640755
2.000	0.100	1.100	2.000	0.100000	-0.007500	0.000000	1.523172	1.487562	0.474738	0.421121	True	True	9.95341e-08	1079	2.801484	2.780934	0.620725	0.637377
2.000	0.100	1.100	2.000	0.100000	-0.003750	0.000000	1.513505	1.495741	0.460182	0.433448	True	True	9.9388e-08	1081	2.795238	2.784980	0.625377	0.633693
2.000	0.100	1.100	2.000	0.100000	0.000000	0.000000	1.504375	1.504387	0.446445	0.446445	True	True	9.92641e-08	1080	2.789744	2.789743	0.629696	0.629693
2.000	0.100	1.100	2.000	0.100000	0.003750	0.000000	1.495741	1.513505	0.433448	0.460182	True	True	9.96384e-08	1016	2.784980	2.795238	0.633693	0.625377
2.000	0.100	1.100	2.000	0.100000	0.007500	0.000000	1.487561	1.523172	0.421121	0.474738	True	True	9.97691e-08	1135	2.780934	2.801484	0.637377	0.620725
2.000	0.100	1.100	2.000	0.100000	0.011250	0.000000	1.479800	1.533427	0.409402	0.490203	True	True	9.93747e-08	1053	2.777600	2.808511	0.640756	0.615724
2.000	0.100	1.100	2.000	0.100000	0.015000	0.000000	1.472431	1.544337	0.398235	0.506679	True	True	9.92376e-08	993	2.774978	2.816356	0.643833	0.610353
2.000	0.100	1.100	2.000	0.100000	0.018750	0.000000	1.465429	1.555938	0.387568	0.524282	True	True	9.9295e-08	1035	2.773075	2.825065	0.646610	0.604603
2.000	0.100	1.100	2.000	0.100000	0.022500	0.000000	1.458780	1.568310	0.377356	0.543151	True	True	9.92777e-08	1174	2.771908	2.834695	0.649086	0.598445
2.000	0.100	1.100	2.000	0.100000	0.026250	0.000000	1.452445	1.581563	0.367556	0.563445	True	True	9.98007e-08	1169	2.771504	2.845314	0.651261	0.591847
2.000	0.100	1.100	2.000	0.100000	0.030000	0.000000	1.446415	1.595786	0.358127	0.585352	True	True	9.97197e-08	1122	2.771898	2.857005	0.653126	0.584780
2.000	0.100	1.100	2.000	0.100000	0.033750	0.000000	1.440674	1.611096	0.349033	0.609094	True	True	9.9396e-08	1266	2.773136	2.869866	0.654674	0.577204
2.000	0.100	1.100	2.000	0.100000	0.037500	0.000000	1.435209	1.627636	0.340235	0.634941	True	True	9.99958e-08	1405	2.775281	2.884017	0.655891	0.569076
2.000	0.100	1.100	2.000	0.100000	0.041250	0.000000	1.430008	1.645576	0.331700	0.663217	True	True	9.94092e-08	1373	2.778411	2.899601	0.656758	0.560343
2.000	0.100	1.100	2.000	0.100000	0.045000	0.000000	1.425064	1.665121	0.323391	0.694321	True	True	9.92994e-08	1244	2.782626	2.916796	0.657252	0.550940
2.000	0.100	1.100	2.000	0.100000	0.048750	0.000000	1.420369	1.686520	0.315273	0.728744	True	True	9.97218e-08	1517	2.788051	2.935811	0.657344	0.540797
2.000	0.100	1.100	2.000	0.100000	0.052500	0.000000	1.415919	1.710088	0.307306	0.767113	True	True	9.97503e-08	1564	2.794848	2.956913	0.656992	0.529820
2.000	0.100	1.100	2.000	0.100000	0.056250	0.000000	1.411715	1.736218	0.299449	0.810228	True	True	9.93472e-08	1493	2.803226	2.980435	0.656147	0.517899
2.000	0.100	1.100	2.000	0.100000	0.060000	0.000000	1.407759	1.765418	0.291653	0.859135	True	True	9.98668e-08	1481	2.813458	3.006798	0.654739	0.504897
2.000	0.100	1.100	2.000	0.100000	0.063750	0.000000	1.404060	1.798351	0.283864	0.915230	True	True	9.9874e-08	1823	2.825902	3.036548	0.652679	0.490642
2.000	0.100	1.100	2.000	0.100000	0.067500	0.000000	1.400631	1.835915	0.276012	0.980444	True	True	9.98429e-08	1983	2.841051	3.070412	0.649843	0.474910
2.000	0.100	1.100	2.000	0.100000	0.071250	0.000000	1.397497	1.879354	0.268005	1.057518	True	True	9.95962e-08	2341	2.859589	3.109380	0.646059	0.457405
2.000	0.100	1.100	2.000	0.100000	0.075000	0.000000	1.394696	1.930467	0.259722	1.150515	True	True	9.96684e-08	2583	2.882507	3.154845	0.641077	0.437725
2.000	0.100	1.100	2.000	0.100000	-0.075000	0.022500	1.910045	1.394893	1.162769	0.261992	True	True	9.98827e-08	2369	3.144591	2.865918	0.441797	0.643908
2.000	0.100	1.100	2.000	0.100000	-0.071250	0.022500	1.858491	1.397736	1.069347	0.270398	True	True	9.97364e-08	2325	3.098568	2.842507	0.461857	0.648917
2.000	0.100	1.100	2.000	0.100000	-0.067500	0.022500	1.814647	1.400913	0.991893	0.278521	True	True	9.96451e-08	2124	3.059085	2.823534	0.479725	0.652725
2.000	0.100	1.100	2.000	0.100000	-0.063750	0.022500	1.776709	1.404386	0.926334	0.286488	True	True	9.98077e-08	1954	3.024741	2.807996	0.495806	0.655582
2.000	0.100	1.100	2.000	0.100000	-0.060000	0.022500	1.743428	1.408132	0.869922	0.294388	True	True	9.96429e-08	1747	2.994539	2.795202	0.510397	0.657660
2.000	0.100	1.100	2.000	0.100000	-0.056250	0.022500	1.713905	1.412135	0.820726	0.302292	True	True	9.95887e-08	1667	2.967752	2.784655	0.523721	0.659082
2.000	0.100	1.100	2.000	0.100000	-0.052500	0.022500	1.687472	1.416389	0.777341	0.310257	True	True	9.91993e-08	1436	2.943828	2.775989	0.535953	0.659940
2.000	0.100	1.100	2.000	0.100000	-0.048750	0.022500	1.663620	1.420889	0.738717	0.318331	True	True	9.97417e-08	1493	2.922343	2.768930	0.547230	0.660301
2.000	0.100	1.100	2.000	0.100000	-0.045000	0.022500	1.641954	1.425636	0.704055	0.326558	True	True	9.95657e-08	1329	2.902962	2.763264	0.557664	0.660217
2.000	0.100	1.100	2.000	0.100000	-0.041250	0.022500	1.622161	1.430634	0.672730	0.334975	True	True	9.91685e-08	1119	2.885421	2.758829	0.567344	0.659727
2.000	0.100	1.100	2.000	0.100000	-0.037500	0.022500	1.603985	1.435891	0.644239	0.343620	True	True	9.9464e-08	1407	2.869501	2.755496	0.576348	0.658863
2.000	0.100	1.100	2.000	0.100000	-0.033750	0.022500	1.587246	1.441412	0.618193	0.352528	True	True	9.92914e-08	1165	2.855029	2.753166	0.584730	0.657647
2.000	0.100	1.100	2.000	0.100000	-0.030000	0.022500	1.571706	1.447214	0.594255	0.361736	True	True	9.97683e-08	1213	2.841859	2.751753	0.592562	0.656098
2.000	0.100	1.100	2.000	0.100000	-0.026250	0.022500	1.557289	1.453305	0.572165	0.371280	True	True	9.92026e-08	1215	2.829871	2.751201	0.599872	0.654228
2.000	0.100	1.100	2.000	0.100000	-0.022500	0.022500	1.543874	1.459703	0.551700	0.381199	True	True	9.99863e-08	952	2.818965	2.751460	0.606697	0.652047
2.000	0.100	1.100	2.000	0.100000	-0.018750	0.022500	1.531316	1.466423	0.532661	0.391533	True	True	9.97903e-08	1067	2.809056	2.752491	0.613084	0.649563
2.000	0.100	1.100	2.000	0.100000	-0.015000	0.022500	1.519548	1.473487	0.514896	0.402325	True	True	9.98415e-08	1024	2.800077	2.754270	0.619054	0.646776
2.000	0.100	1.100	2.000	0.100000	-0.011250	0.022500	1.508487	1.480931	0.498265	0.413623	True	True	9.95525e-08	1110	2.791972	2.756778	0.624633	0.643686
2.000	0.100	1.100	2.000	0.100000	-0.007500	0.022500	1.498094	1.488767	0.482653	0.425477	True	True	9.97511e-08	1102	2.784690	2.760008	0.629835	0.640292
2.000	0.100	1.100	2.000	0.100000	-0.003750	0.022500	1.488296	1.497023	0.467953	0.437944	True	True	9.92846e-08	993	2.778196	2.763959	0.634681	0.636592
2.000	0.100	1.100	2.000	0.100000	0.000000	0.022500	1.479049	1.505745	0.454078	0.451088	True	True	9.91874e-08	1015	2.772461	2.768635	0.639185	0.632574
2.000	0.100	1.100	2.000	0.100000	0.003750	0.022500	1.470311	1.514944	0.440947	0.464979	True	True	9.99241e-08	1077	2.767461	2.774053	0.643357	0.628238
2.000	0.100	1.100	2.000	0.100000	0.007500	0.022500	1.462020	1.524713	0.428492	0.479696	True	True	9.94195e-08	1019	2.763186	2.780228	0.647215	0.623558
2.000	0.100	1.100	2.000	0.100000	0.011250	0.022500	1.454171	1.535060	0.416647	0.495331	True	True	9.97272e-08	1032	2.759625	2.787193	0.650755	0.618532
2.000	0.100	1.100	2.000	0.100000	0.015000	0.022500	1.446728	1.546053	0.405359	0.511986	True	True	9.97359e-08	998	2.756780	2.794983	0.653986	0.613138
2.000	0.100	1.100	2.000	0.100000	0.018750	0.022500	1.439654	1.557756	0.394575	0.529780	True	True	9.93746e-08	1055	2.754659	2.803645	0.656912	0.607357
2.000	0.100	1.100	2.000	0.100000	0.022500	0.022500	1.432935	1.570247	0.384248	0.548851	True	True	9.9414e-08	1172	2.753278	2.813234	0.659530	0.601166
2.000	0.100	1.100	2.000	0.100000	0.026250	0.022500	1.426550	1.583591	0.374337	0.569360	True	True	9.94426e-08	1223	2.752660	2.823821	0.661839	0.594540
2.000	0.100	1.100	2.000	0.100000	0.030000	0.022500	1.420478	1.597931	0.364799	0.591499	True	True	9.93964e-08	1178	2.752842	2.835486	0.663831	0.587437
2.000	0.100	1.100	2.000	0.100000	0.033750	0.022500	1.414706	1.613367	0.355599	0.615491	True	True	9.91569e-08	1351	2.753871	2.848328	0.665497	0.579824
2.000	0.100	1.100	2.000	0.100000	0.037500	0.022500	1.409221	1.630040	0.346698	0.641608	True	True	9.91653e-08	1384	2.755806	2.862468	0.666824	0.571656
2.000	0.100	1.100	2.000	0.100000	0.041250	0.022500	1.404012	1.648123	0.338061	0.670178	True	True	9.93927e-08	1397	2.758726	2.878049	0.667794	0.562880
2.000	0.100	1.100	2.000	0.100000	0.045000	0.022500	1.399071	1.667820	0.329652	0.701602	True	True	9.94897e-08	1488	2.762728	2.895247	0.668384	0.553435
2.000	0.100	1.100	2.000	0.100000	0.048750	0.022500	1.394393	1.689387	0.321436	0.736381	True	True	9.92744e-08	1549	2.767938	2.914274	0.668564	0.543245
2.000	0.100	1.100	2.000	0.100000	0.052500	0.022500	1.389976	1.713136	0.313372	0.775145	True	True	9.99333e-08	1452	2.774516	2.935398	0.668292	0.532220
2.000	0.100	1.100	2.000	0.100000	0.056250	0.022500	1.385819	1.739466	0.305419	0.818704	True	True	9.99768e-08	1357	2.782670	2.958951	0.667517	0.520248
2.000	0.100	1.100	2.000	0.100000	0.060000	0.022500	1.381929	1.768882	0.297528	0.868106	True	True	9.97581e-08	1668	2.792667	2.985353	0.666172	0.507196
2.000	0.100	1.100	2.000	0.100000	0.063750	0.022500	1.378314	1.802060	0.289644	0.924777	True	True	9.95928e-08	1979	2.804867	3.015155	0.664165	0.492887
2.000	0.100	1.100	2.000	0.100000	0.067500	0.022500	1.374994	1.839899	0.281696	0.990659	True	True	9.96713e-08	2095	2.819757	3.049085	0.661373	0.477099
2.000	0.100	1.100	2.000	0.100000	0.071250	0.022500	1.371995	1.883655	0.273593	1.068525	True	True	9.97476e-08	2302	2.838015	3.088132	0.657623	0.459537
2.000	0.100	1.100	2.000	0.100000	0.075000	0.022500	1.369362	1.935140	0.265211	1.162483	True	True	9.97933e-08	2394	2.860624	3.133698	0.652665	0.439797
2.000	0.100	1.100	2.000	0.100000	-0.075000	0.045000	1.889839	1.395102	1.175058	0.264276	True	True	9.99928e-08	2410	3.134413	2.849327	0.445854	0.646695
2.000	0.100	1.100	2.000	0.100000	-0.071250	0.045000	1.837851	1.397988	1.081218	0.272807	True	True	9.96184e-08	2235	3.087837	2.825419	0.466295	0.651729
2.000	0.100	1.100	2.000	0.100000	-0.067500	0.045000	1.793607	1.401209	1.003390	0.281050	True	True	9.94489e-08	2026	3.047843	2.806006	0.484528	0.655558
2.000	0.100	1.100	2.000	0.100000	-0.063750	0.045000	1.755298	1.404728	0.937492	0.289132	True	True	9.96498e-08	1668	3.013022	2.790076	0.500960	0.658433
2.000	0.100	1.100	2.000	0.100000	-0.060000	0.045000	1.721672	1.408521	0.880769	0.297144	True	True	9.94718e-08	1841	2.982372	2.776928	0.515889	0.660526
2.000	0.100	1.100	2.000	0.100000	-0.056250	0.045000	1.691826	1.412574	0.831285	0.305159	True	True	9.93266e-08	1707	2.955162	2.766061	0.529540	0.661962
2.000	0.100	1.100	2.000	0.100000	-0.052500	0.045000	1.665092	1.416877	0.787633	0.313234	True	True	9.99703e-08	1585	2.930837	2.757103	0.542086	0.662830
2.000	0.100	1.100	2.000	0.100000	-0.048750	0.045000	1.640957	1.421429	0.748760	0.321418	True	True	9.9347e-08	1438	2.908969	2.749776	0.553668	0.663200
2.000	0.100	1.100	2.000	0.100000	-0.045000	0.045000	1.619026	1.426230	0.713863	0.329754	True	True	9.91914e-08	1368	2.889225	2.743867	0.564395	0.663122
2.000	0.100	1.100	2.000	0.100000	-0.041250	0.045000	1.598983	1.431284	0.682314	0.338282	True	True	9.94456e-08	1391	2.871335	2.739207	0.574360	0.662636
2.000	0.100	1.100	2.000	0.100000	-0.037500	0.045000	1.580573	1.436597	0.653615	0.347038	True	True	9.93025e-08	1251	2.855082	2.735668	0.583637	0.661773
2.000	0.100	1.100	2.000	0.100000	-0.033750	0.045000	1.563591	1.442178	0.627367	0.356059	True	True	9.94416e-08	1219	2.840289	2.733145	0.592291	0.660557
2.000	0.100	1.100	2.000	0.100000	-0.030000	0.045000	1.547865	1.448039	0.603242	0.365383	True	True	9.93659e-08	1195	2.826809	2.731558	0.600374	0.659005
2.000	0.100	1.100	2.000	0.100000	-0.026250	0.045000	1.533273	1.454191	0.580973	0.375045	True	True	9.94361e-08	1100	2.814522	2.730844	0.607925	0.657130
2.000	0.100	1.100	2.000	0.100000	-0.022500	0.045000	1.519633	1.460655	0.560328	0.385084	True	True	9.97846e-08	1154	2.803327	2.730951	0.615002	0.654943
2.000	0.100	1.100	2.000	0.100000	-0.018750	0.045000	1.506923	1.467443	0.541127	0.395542	True	True	9.9604e-08	1080	2.793139	2.731845	0.621613	0.652449
2.000	0.100	1.100	2.000	0.100000	-0.015000	0.045000	1.494979	1.474580	0.523202	0.406462	True	True	9.92798e-08	1010	2.783891	2.733496	0.627809	0.649651
2.000	0.100	1.100	2.000	0.100000	-0.011250	0.045000	1.483798	1.482087	0.506420	0.417892	True	True	9.93826e-08	1064	2.775520	2.735889	0.633594	0.646549
2.000	0.100	1.100	2.000	0.100000	-0.007500	0.045000	1.473246	1.489995	0.490658	0.429883	True	True	9.9041e-08	980	2.767983	2.739011	0.639007	0.643142
2.000	0.100	1.100	2.000	0.100000	-0.003750	0.045000	1.463321	1.498340	0.475818	0.442493	True	True	9.95327e-08	1014	2.761240	2.742863	0.644051	0.639421
2.000	0.100	1.100	2.000	0.100000	0.000000	0.045000	1.453949	1.507138	0.461805	0.455786	True	True	9.93406e-08	1041	2.755261	2.747450	0.648747	0.635386
2.000	0.100	1.100	2.000	0.100000	0.003750	0.045000	1.445095	1.516419	0.448542	0.469832	True	True	9.90408e-08	1148	2.750024	2.752786	0.653104	0.631030
2.000	0.100	1.100	2.000	0.100000	0.007500	0.045000	1.436711	1.526261	0.435957	0.484713	True	True	9.93898e-08	1116	2.745515	2.758889	0.657135	0.626331
2.000	0.100	1.100	2.000	0.100000	0.011250	0.045000	1.428762	1.536715	0.423989	0.500520	True	True	9.89895e-08	1050	2.741727	2.765787	0.660846	0.621275
2.000	0.100	1.100	2.000	0.100000	0.015000	0.045000	1.421234	1.547784	0.412580	0.517356	True	True	9.94041e-08	1114	2.738656	2.773521	0.664239	0.615860
2.000	0.100	1.100	2.000	0.100000	0.018750	0.045000	1.414089	1.559589	0.401679	0.535343	True	True	9.95125e-08	1039	2.736314	2.782132	0.667317	0.610050
2.000	0.100	1.100	2.000	0.100000	0.022500	0.045000	1.407304	1.572185	0.391239	0.554619	True	True	9.99196e-08	1180	2.734714	2.791678	0.670082	0.603827
2.000	0.100	1.100	2.000	0.100000	0.026250	0.045000	1.400862	1.585661	0.381216	0.575347	True	True	9.96138e-08	1216	2.733881	2.802229	0.672529	0.597162
2.000	0.100	1.100	2.000	0.100000	0.030000	0.045000	1.394744	1.600142	0.371571	0.597722	True	True	9.96825e-08	1185	2.733850	2.813864	0.674651	0.590018
2.000	0.100	1.100	2.000	0.100000	0.033750	0.045000	1.388938	1.615682	0.362265	0.621965	True	True	9.98053e-08	1318	2.734665	2.826687	0.676441	0.582373
2.000	0.100	1.100	2.000	0.100000	0.037500	0.045000	1.383429	1.632490	0.353260	0.648355	True	True	9.94628e-08	1338	2.736387	2.840813	0.677884	0.574166
2.000	0.100	1.100	2.000	0.100000	0.041250	0.045000	1.378208	1.650717	0.344522	0.677222	True	True	9.96786e-08	1479	2.739092	2.856387	0.678962	0.565350
2.000	0.100	1.100	2.000	0.100000	0.045000	0.045000	1.373267	1.670569	0.336015	0.708972	True	True	9.93598e-08	1482	2.742878	2.873586	0.679653	0.555862
2.000	0.100	1.100	2.000	0.100000	0.048750	0.045000	1.368603	1.692302	0.327700	0.744109	True	True	9.95116e-08	1569	2.747869	2.892623	0.679924	0.545627
2.000	0.100	1.100	2.000	0.100000	0.052500	0.045000	1.364212	1.716233	0.319540	0.783271	True	True	9.93458e-08	1648	2.754224	2.913765	0.679735	0.534555
2.000	0.100	1.100	2.000	0.100000	0.056250	0.045000	1.360098	1.742761	0.311491	0.827275	True	True	9.92392e-08	1406	2.762148	2.937346	0.679035	0.522534
2.000	0.100	1.100	2.000	0.100000	0.060000	0.045000	1.356268	1.772398	0.303506	0.877183	True	True	9.99334e-08	1664	2.771906	2.963785	0.677757	0.509431
2.000	0.100	1.100	2.000	0.100000	0.063750	0.045000	1.352733	1.805821	0.295527	0.934432	True	True	9.9413e-08	1839	2.783856	2.993636	0.675807	0.495069
2.000	0.100	1.100	2.000	0.100000	0.067500	0.045000	1.349515	1.843937	0.287483	1.000988	True	True	9.99248e-08	1956	2.798480	3.027627	0.673062	0.479227
2.000	0.100	1.100	2.000	0.100000	0.071250	0.045000	1.346645	1.888010	0.279284	1.079652	True	True	9.96298e-08	2213	2.816451	3.066752	0.669350	0.461610
2.000	0.100	1.100	2.000	0.100000	0.075000	0.045000	1.344172	1.939865	0.270803	1.174579	True	True	9.96749e-08	2564	2.838745	3.112413	0.664420	0.441813
2.000	0.100	1.100	2.000	0.100000	-0.075000	0.067500	1.869851	1.395323	1.187380	0.266575	True	True	9.95554e-08	2512	3.124313	2.832735	0.449894	0.649439
2.000	0.100	1.100	2.000	0.100000	-0.071250	0.067500	1.817433	1.398253	1.093128	0.275233	True	True	9.98414e-08	2294	3.077189	2.808326	0.470717	0.654494
2.000	0.100	1.100	2.000	0.100000	-0.067500	0.067500	1.772793	1.401520	1.014932	0.283597	True	True	9.96204e-08	2016	3.036688	2.788470	0.489317	0.658341
2.000	0.100	1.100	2.000	0.100000	-0.063750	0.067500	1.734117	1.405086	0.948701	0.291796	True	True	9.99338e-08	1542	3.001393	2.772143	0.506102	0.661231
2.000	0.100	1.100	2.000	0.100000	-0.060000	0.067500	1.700149	1.408928	0.891672	0.299924	True	True	9.97752e-08	1967	2.970298	2.758638	0.521373	0.663338
2.000	0.100	1.100	2.000	0.100000	-0.056250	0.067500	1.669984	1.413030	0.841905	0.308052	True	True	9.96055e-08	1680	2.942667	2.747446	0.535352	0.664784
2.000	0.100	1.100	2.000	0.100000	-0.052500	0.067500	1.642950	1.417385	0.797989	0.316239	True	True	9.95106e-08	1584	2.917943	2.738193	0.548218	0.665661
2.000	0.100	1.100	2.000	0.100000	-0.048750	0.067500	1.618535	1.421990	0.758870	0.324534	True	True	9.93359e-08	1401	2.895697	2.730597	0.560107	0.666037
2.000	0.100	1.100	2.000	0.100000	-0.045000	0.067500	1.596339	1.426846	0.723741	0.332982	True	True	9.91978e-08	1453	2.875588	2.724437	0.571133	0.665964
2.000	0.100	1.100	2.000	0.100000	-0.041250	0.067500	1.576047	1.431956	0.691974	0.341621	True	True	9.97802e-08	1149	2.857351	2.719550	0.581385	0.665480
2.000	0.100	1.100	2.000	0.100000	-0.037500	0.067500	1.557404	1.437327	0.663068	0.350491	True	True	9.90292e-08	1082	2.840764	2.715800	0.590942	0.664618
2.000	0.100	1.100	2.000	0.100000	-0.033750	0.067500	1.540200	1.442968	0.636622	0.359628	True	True	9.9787e-08	1373	2.825649	2.713082	0.599866	0.663400
2.000	0.100	1.100	2.000	0.100000	-0.030000	0.067500	1.524286	1.448888	0.612311	0.369068	True	True	9.99807e-08	1169	2.811860	2.711317	0.608204	0.661844
2.000	0.100	1.100	2.000	0.100000	-0.026250	0.067500	1.509457	1.455109	0.589859	0.378849	True	True	9.90902e-08	1204	2.799274	2.710435	0.616020	0.659965
2.000	0.100	1.100	2.000	0.100000	-0.022500	0.067500	1.495653	1.461637	0.569045	0.389011	True	True	9.94834e-08	1182	2.787790	2.710389	0.623335	0.657770
2.000	0.100	1.100	2.000	0.100000	-0.018750	0.067500	1.482766	1.468488	0.549679	0.399595	True	True	9.99332e-08	1014	2.777321	2.711142	0.630183	0.655267
2.000	0.100	1.100	2.000	0.100000	-0.015000	0.067500	1.470678	1.475697	0.531597	0.410646	True	True	9.92388e-08	1182	2.767799	2.712662	0.636602	0.652457
2.000	0.100	1.100	2.000	0.100000	-0.011250	0.067500	1.459328	1.483281	0.514663	0.422210	True	True	9.99862e-08	1044	2.759165	2.714933	0.642611	0.649341
2.000	0.100	1.100	2.000	0.100000	-0.007500	0.067500	1.448633	1.491263	0.498755	0.434340	True	True	9.98217e-08	1071	2.751371	2.717945	0.648238	0.645919
2.000	0.100	1.100	2.000	0.100000	-0.003750	0.067500	1.438573	1.499674	0.483773	0.447095	True	True	9.9612e-08	1124	2.744376	2.721696	0.653487	0.642184
2.000	0.100	1.100	2.000	0.100000	0.000000	0.067500	1.429083	1.508549	0.469625	0.460539	True	True	9.99033e-08	1076	2.738152	2.726191	0.658378	0.638131
2.000	0.100	1.100	2.000	0.100000	0.003750	0.067500	1.420103	1.517946	0.456230	0.474744	True	True	9.93296e-08	1022	2.732676	2.731440	0.662927	0.633744
2.000	0.100	1.100	2.000	0.100000	0.007500	0.067500	1.411615	1.527880	0.443519	0.489790	True	True	9.98957e-08	1048	2.727932	2.737467	0.667139	0.629022
2.000	0.100	1.100	2.000	0.100000	0.011250	0.067500	1.403578	1.538410	0.431427	0.505771	True	True	9.9167e-08	1099	2.723912	2.744298	0.671022	0.623945
2.000	0.100	1.100	2.000	0.100000	0.015000	0.067500	1.395962	1.549576	0.419898	0.522792	True	True	9.96173e-08	1073	2.720615	2.751971	0.674582	0.618503
2.000	0.100	1.100	2.000	0.100000	0.018750	0.067500	1.388739	1.561482	0.408881	0.540973	True	True	9.99385e-08	1184	2.718049	2.760529	0.677820	0.612664
2.000	0.100	1.100	2.000	0.100000	0.022500	0.067500	1.381887	1.574186	0.398327	0.560457	True	True	9.99951e-08	1303	2.716229	2.770031	0.680735	0.606409
2.000	0.100	1.100	2.000	0.100000	0.026250	0.067500	1.375385	1.587797	0.388195	0.581408	True	True	9.94531e-08	1193	2.715178	2.780542	0.683326	0.599706
2.000	0.100	1.100	2.000	0.100000	0.030000	0.067500	1.369221	1.602354	0.378442	0.604017	True	True	9.942e-08	1293	2.714927	2.792148	0.685585	0.592539
2.000	0.100	1.100	2.000	0.100000	0.033750	0.067500	1.363377	1.618043	0.369030	0.628518	True	True	9.96566e-08	1290	2.715526	2.804945	0.687504	0.584852
2.000	0.100	1.100	2.000	0.100000	0.037500	0.067500	1.357840	1.634987	0.359923	0.655184	True	True	9.98263e-08	1388	2.717031	2.819054	0.689067	0.576606
2.000	0.100	1.100	2.000	0.100000	0.041250	0.067500	1.352603	1.653358	0.351085	0.684352	True	True	9.9202e-08	1454	2.719518	2.834620	0.690259	0.567749
2.000	0.100	1.100	2.000	0.100000	0.045000	0.067500	1.347658	1.673366	0.342478	0.716430	True	True	9.961e-08	1448	2.723084	2.851817	0.691053	0.558218
2.000	0.100	1.100	2.000	0.100000	0.048750	0.067500	1.343002	1.695268	0.334066	0.751929	True	True	9.98924e-08	1574	2.727852	2.870862	0.691421	0.547939
2.000	0.100	1.100	2.000	0.100000	0.052500	0.067500	1.338635	1.719381	0.325810	0.791493	True	True	9.97666e-08	1465	2.733979	2.892019	0.691320	0.536820
2.000	0.100	1.100	2.000	0.100000	0.056250	0.067500	1.334559	1.746108	0.317666	0.835945	True	True	9.95558e-08	1738	2.741668	2.915623	0.690700	0.524753
2.000	0.100	1.100	2.000	0.100000	0.060000	0.067500	1.330783	1.775967	0.309586	0.886367	True	True	9.94754e-08	1485	2.751184	2.942099	0.689490	0.511599
2.000	0.100	1.100	2.000	0.100000	0.063750	0.067500	1.327322	1.809635	0.301512	0.944198	True	True	9.99754e-08	1743	2.762879	2.971995	0.687601	0.497187
2.000	0.100	1.100	2.000	0.100000	0.067500	0.067500	1.324199	1.848028	0.293374	1.011433	True	True	9.99418e-08	1848	2.777231	3.006044	0.684908	0.481293
2.000	0.100	1.100	2.000	0.100000	0.071250	0.067500	1.321450	1.892419	0.285079	1.090901	True	True	9.97934e-08	2261	2.794908	3.045241	0.681237	0.463622
2.000	0.100	1.100	2.000	0.100000	0.075000	0.067500	1.319131	1.944645	0.276500	1.186805	True	True	9.95289e-08	2600	2.816878	3.090993	0.676338	0.443771
2.000	0.100	1.100	2.000	0.100000	-0.075000	0.090000	1.850078	1.395556	1.199734	0.268889	True	True	9.99947e-08	2546	3.114291	2.816145	0.453917	0.652137
2.000	0.100	1.100	2.000	0.100000	-0.071250	0.090000	1.797237	1.398531	1.105076	0.277675	True	True	9.97434e-08	2216	3.066625	2.791231	0.475122	0.657210
2.000	0.100	1.100	2.000	0.100000	-0.067500	0.090000	1.752206	1.401845	1.026518	0.286163	True	True	9.96668e-08	1906	3.025621	2.770928	0.494091	0.661073
2.000	0.100	1.100	2.000	0.100000	-0.063750	0.090000	1.713167	1.405460	0.959958	0.294482	True	True	9.98616e-08	1747	2.989856	2.754201	0.511231	0.663976
2.000	0.100	1.100	2.000	0.100000	-0.060000	0.090000	1.678861	1.409352	0.902628	0.302726	True	True	9.99913e-08	1631	2.958319	2.740335	0.526844	0.666093
2.000	0.100	1.100	2.000	0.100000	-0.056250	0.090000	1.648379	1.413505	0.852583	0.310969	True	True	9.95426e-08	1634	2.930271	2.728815	0.541156	0.667548
2.000	0.100	1.100	2.000	0.100000	-0.052500	0.090000	1.621048	1.417913	0.808408	0.319270	True	True	9.9752e-08	1552	2.905149	2.719261	0.554344	0.668433
2.000	0.100	1.100	2.000	0.100000	-0.048750	0.090000	1.596353	1.422573	0.769046	0.327679	True	True	9.98005e-08	1502	2.882524	2.711390	0.566545	0.668813
2.000	0.100	1.100	2.000	0.100000	-0.045000	0.090000	1.573894	1.427484	0.733688	0.336240	True	True	9.94829e-08	1419	2.862055	2.704980	0.577872	0.668742
2.000	0.100	1.100	2.000	0.100000	-0.041250	0.090000	1.553354	1.432652	0.701704	0.344994	True	True	9.93737e-08	1316	2.843470	2.699860	0.588417	0.668260
2.000	0.100	1.100	2.000	0.100000	-0.037500	0.090000	1.534476	1.438082	0.672594	0.353979	True	True	9.94107e-08	1207	2.826550	2.695895	0.598258	0.667396
2.000	0.100	1.100	2.000	0.100000	-0.033750	0.090000	1.517053	1.443784	0.645954	0.363233	True	True	9.93557e-08	1111	2.811115	2.692980	0.607456	0.666176
2.000	0.100	1.100	2.000	0.100000	-0.030000	0.090000	1.500931	1.449768	0.621459	0.372792	True	True	9.978e-08	1076	2.797016	2.691031	0.616060	0.664615
2.000	0.100	1.100	2.000	0.100000	-0.026250	0.090000	1.485905	1.456052	0.598828	0.382696	True	True	9.92398e-08	1171	2.784131	2.689979	0.624135	0.662729
2.000	0.100	1.100	2.000	0.100000	-0.022500	0.090000	1.471915	1.462646	0.577846	0.392982	True	True	9.97835e-08	947	2.772357	2.689777	0.631699	0.660526
2.000	0.100	1.100	2.000	0.100000	-0.018750	0.090000	1.458855	1.469569	0.558317	0.403694	True	True	9.94229e-08	1063	2.761607	2.690384	0.638789	0.658012
2.000	0.100	1.100	2.000	0.100000	-0.015000	0.090000	1.446585	1.476856	0.540078	0.414876	True	True	9.96817e-08	1095	2.751813	2.691769	0.645447	0.655188
2.000	0.100	1.100	2.000	0.100000	-0.011250	0.090000	1.435098	1.484510	0.522994	0.426577	True	True	9.91243e-08	987	2.742912	2.693918	0.651677	0.652059
2.000	0.100	1.100	2.000	0.100000	-0.007500	0.090000	1.424260	1.492574	0.506942	0.438849	True	True	9.89349e-08	1072	2.734859	2.696815	0.657520	0.648619
2.000	0.100	1.100	2.000	0.100000	-0.003750	0.090000	1.414070	1.501053	0.491820	0.451751	True	True	9.93319e-08	1019	2.727612	2.700462	0.662979	0.644870
2.000	0.100	1.100	2.000	0.100000	0.000000	0.090000	1.404440	1.510027	0.477536	0.465349	True	True	9.96491e-08	884	2.721141	2.704860	0.668076	0.640792
2.000	0.100	1.100	2.000	0.100000	0.003750	0.090000	1.395358	1.519483	0.464011	0.479713	True	True	9.94658e-08	1106	2.715422	2.710024	0.672817	0.636392
2.000	0.100	1.100	2.000	0.100000	0.007500	0.090000	1.386762	1.529504	0.451173	0.494928	True	True	9.89649e-08	1145	2.710441	2.715972	0.677217	0.631647
2.000	0.100	1.100	2.000	0.100000	0.011250	0.090000	1.378624	1.540127	0.438959	0.511086	True	True	9.895e-08	996	2.706188	2.722732	0.681281	0.626545
2.000	0.100	1.100	2.000	0.100000	0.015000	0.090000	1.370914	1.551410	0.427311	0.528293	True	True	9.97195e-08	1037	2.702663	2.730340	0.685014	0.621071
2.000	0.100	1.100	2.000	0.100000	0.018750	0.090000	1.363613	1.563419	0.416178	0.546672	True	True	9.96275e-08	1203	2.699871	2.738842	0.688416	0.615203
2.000	0.100	1.100	2.000	0.100000	0.022500	0.090000	1.356690	1.576231	0.405513	0.566366	True	True	9.91745e-08	1192	2.697827	2.748295	0.691488	0.608917
2.000	0.100	1.100	2.000	0.100000	0.026250	0.090000	1.350129	1.589935	0.395270	0.587541	True	True	9.9805e-08	1253	2.696553	2.758765	0.694228	0.602187
2.000	0.100	1.100	2.000	0.100000	0.030000	0.090000	1.343913	1.604635	0.385411	0.610391	True	True	9.99045e-08	1316	2.696084	2.770336	0.696629	0.594979
2.000	0.100	1.100	2.000	0.100000	0.033750	0.090000	1.338026	1.620475	0.375895	0.635152	True	True	9.98863e-08	1189	2.696463	2.783107	0.698680	0.587249
2.000	0.100	1.100	2.000	0.100000	0.037500	0.090000	1.332459	1.637556	0.366686	0.662099	True	True	9.97575e-08	1196	2.697748	2.797198	0.700369	0.578964
2.000	0.100	1.100	2.000	0.100000	0.041250	0.090000	1.327203	1.656049	0.357747	0.691567	True	True	9.95236e-08	1368	2.700013	2.812752	0.701679	0.570074
2.000	0.100	1.100	2.000	0.100000	0.045000	0.090000	1.322249	1.676240	0.349042	0.723982	True	True	9.94776e-08	1304	2.703358	2.829945	0.702582	0.560494
2.000	0.100	1.100	2.000	0.100000	0.048750	0.090000	1.317598	1.698284	0.340533	0.759843	True	True	9.96199e-08	1437	2.707897	2.848993	0.703052	0.550179
2.000	0.100	1.100	2.000	0.100000	0.052500	0.090000	1.313248	1.722580	0.332181	0.799812	True	True	9.99448e-08	1653	2.713792	2.870163	0.703044	0.539016
2.000	0.100	1.100	2.000	0.100000	0.056250	0.090000	1.309205	1.749510	0.323943	0.844723	True	True	9.95944e-08	1373	2.721243	2.893790	0.702506	0.526900
2.000	0.100	1.100	2.000	0.100000	0.060000	0.090000	1.305479	1.779588	0.315769	0.895654	True	True	9.98717e-08	1552	2.730510	2.920295	0.701371	0.513700
2.000	0.100	1.100	2.000	0.100000	0.063750	0.090000	1.302085	1.813502	0.307601	0.954075	True	True	9.99112e-08	1909	2.741943	2.950233	0.699547	0.499239
2.000	0.100	1.100	2.000	0.100000	0.067500	0.090000	1.299052	1.852173	0.299368	1.021995	True	True	9.97148e-08	2139	2.756018	2.984337	0.696909	0.483294
2.000	0.100	1.100	2.000	0.100000	0.071250	0.090000	1.296418	1.896882	0.290977	1.102275	True	True	9.96826e-08	2375	2.773395	3.023604	0.693283	0.465572
2.000	0.100	1.100	2.000	0.100000	0.075000	0.090000	1.294242	1.949481	0.282301	1.199163	True	True	9.98039e-08	2514	2.795034	3.069442	0.688418	0.445669
2.000	0.100	1.100	2.000	0.100000	-0.075000	0.112500	1.830521	1.395800	1.212118	0.271217	True	True	9.97253e-08	2482	3.104349	2.799558	0.457920	0.654789
2.000	0.100	1.100	2.000	0.100000	-0.071250	0.112500	1.777262	1.398822	1.117061	0.280135	True	True	9.98178e-08	2092	3.056146	2.774137	0.479508	0.659878
2.000	0.100	1.100	2.000	0.100000	-0.067500	0.112500	1.731846	1.402185	1.038146	0.288748	True	True	9.95241e-08	2049	3.014644	2.753383	0.498846	0.663752
2.000	0.100	1.100	2.000	0.100000	-0.063750	0.112500	1.692449	1.405850	0.971263	0.297189	True	True	9.98542e-08	1574	2.978414	2.736253	0.516343	0.666666
2.000	0.100	1.100	2.000	0.100000	-0.060000	0.112500	1.657808	1.409793	0.913636	0.305552	True	True	9.98676e-08	1657	2.946439	2.722021	0.532302	0.668791
2.000	0.100	1.100	2.000	0.100000	-0.056250	0.112500	1.627013	1.413999	0.863317	0.313912	True	True	9.98797e-08	1467	2.917975	2.710170	0.546949	0.670253
2.000	0.100	1.100	2.000	0.100000	-0.052500	0.112500	1.599387	1.418462	0.818886	0.322328	True	True	9.99673e-08	1603	2.892459	2.700313	0.560461	0.671142
2.000	0.100	1.100	2.000	0.100000	-0.048750	0.112500	1.574439	1.423175	0.779293	0.330852	True	True	9.95903e-08	1189	2.869461	2.692167	0.572968	0.671523
2.000	0.100	1.100	2.000	0.100000	-0.045000	0.112500	1.551694	1.428145	0.743702	0.339530	True	True	9.97842e-08	1443	2.848629	2.685497	0.584610	0.671455
2.000	0.100	1.100	2.000	0.100000	-0.041250	0.112500	1.530923	1.433365	0.711515	0.348399	True	True	9.92421e-08	954	2.829704	2.680145	0.595445	0.670972
2.000	0.100	1.100	2.000	0.100000	-0.037500	0.112500	1.511810	1.438856	0.682202	0.357501	True	True	9.89274e-08	901	2.812452	2.675962	0.605574	0.670106
2.000	0.100	1.100	2.000	0.100000	-0.033750	0.112500	1.494152	1.444627	0.655360	0.366875	True	True	9.94647e-08	1296	2.796691	2.672841	0.615058	0.668881
2.000	0.100	1.100	2.000	0.100000	-0.030000	0.112500	1.477802	1.450677	0.630679	0.376556	True	True	9.91563e-08	1216	2.782283	2.670704	0.623940	0.667315
2.000	0.100	1.100	2.000	0.100000	-0.026250	0.112500	1.462600	1.457026	0.607877	0.386583	True	True	9.93224e-08	1150	2.769098	2.669480	0.632271	0.665420
2.000	0.100	1.100	2.000	0.100000	-0.022500	0.112500	1.448424	1.463688	0.586726	0.396997	True	True	9.98145e-08	1071	2.757034	2.669117	0.640091	0.663208
2.000	0.100	1.100	2.000	0.100000	-0.018750	0.112500	1.435173	1.470689	0.567036	0.407839	True	True	9.89685e-08	1086	2.746004	2.669575	0.647432	0.660681
2.000	0.100	1.100	2.000	0.100000	-0.015000	0.112500	1.422755	1.478034	0.548643	0.419155	True	True	9.99607e-08	1059	2.735935	2.670824	0.654324	0.657848
2.000	0.100	1.100	2.000	0.100000	-0.011250	0.112500	1.411106	1.485761	0.531411	0.430995	True	True	9.90681e-08	1058	2.726768	2.672846	0.660787	0.654705
2.000	0.100	1.100	2.000	0.100000	-0.007500	0.112500	1.400136	1.493898	0.515216	0.443411	True	True	9.93277e-08	1057	2.718454	2.675627	0.666851	0.651249
2.000	0.100	1.100	2.000	0.100000	-0.003750	0.112500	1.389800	1.502472	0.499955	0.456462	True	True	9.92023e-08	1080	2.710954	2.679165	0.672527	0.647478
2.000	0.100	1.100	2.000	0.100000	0.000000	0.112500	1.380052	1.511517	0.485538	0.470215	True	True	9.9981e-08	1094	2.704234	2.683465	0.677831	0.643384
2.000	0.100	1.100	2.000	0.100000	0.003750	0.112500	1.370844	1.521073	0.471884	0.484742	True	True	9.98411e-08	1128	2.698273	2.688538	0.682774	0.638958
2.000	0.100	1.100	2.000	0.100000	0.007500	0.112500	1.362137	1.531204	0.458921	0.500128	True	True	9.9943e-08	1070	2.693054	2.694403	0.687366	0.634183
2.000	0.100	1.100	2.000	0.100000	0.011250	0.112500	1.353901	1.541903	0.446585	0.516465	True	True	9.9548e-08	1153	2.688566	2.701090	0.691616	0.629061
2.000	0.100	1.100	2.000	0.100000	0.015000	0.112500	1.346101	1.553286	0.434819	0.533862	True	True	9.98833e-08	1041	2.684809	2.708632	0.695526	0.623559
2.000	0.100	1.100	2.000	0.100000	0.018750	0.112500	1.338716	1.565399	0.423571	0.552441	True	True	9.9568e-08	1164	2.681789	2.717075	0.699099	0.617662
2.000	0.100	1.100	2.000	0.100000	0.022500	0.112500	1.331720	1.578342	0.412794	0.572349	True	True	9.94245e-08	1161	2.679519	2.726475	0.702334	0.611340
2.000	0.100	1.100	2.000	0.100000	0.026250	0.112500	1.325096	1.592141	0.402443	0.593750	True	True	9.95526e-08	1186	2.678020	2.736903	0.705229	0.604583
2.000	0.100	1.100	2.000	0.100000	0.030000	0.112500	1.318825	1.606962	0.392477	0.616843	True	True	9.94163e-08	1321	2.677327	2.748437	0.707777	0.597341
2.000	0.100	1.100	2.000	0.100000	0.033750	0.112500	1.312894	1.622908	0.382858	0.641863	True	True	9.99153e-08	1327	2.677483	2.761178	0.709968	0.589581
2.000	0.100	1.100	2.000	0.100000	0.037500	0.112500	1.307293	1.640126	0.373547	0.669092	True	True	9.93895e-08	1331	2.678545	2.775247	0.711788	0.581259
2.000	0.100	1.100	2.000	0.100000	0.041250	0.112500	1.302012	1.658790	0.364509	0.698870	True	True	9.91681e-08	1427	2.680587	2.790786	0.713220	0.572323
2.000	0.100	1.100	2.000	0.100000	0.045000	0.112500	1.297047	1.679114	0.355706	0.731620	True	True	9.93322e-08	1237	2.683703	2.807974	0.714238	0.562708
2.000	0.100	1.100	2.000	0.100000	0.048750	0.112500	1.292396	1.701354	0.347101	0.767854	True	True	9.97114e-08	1285	2.688014	2.827024	0.714812	0.552343
2.000	0.100	1.100	2.000	0.100000	0.052500	0.112500	1.288060	1.725833	0.338654	0.808231	True	True	9.93414e-08	1706	2.693672	2.848201	0.714901	0.541137
2.000	0.100	1.100	2.000	0.100000	0.056250	0.112500	1.284044	1.752962	0.330321	0.853596	True	True	9.94353e-08	1731	2.700879	2.871845	0.714452	0.528978
2.000	0.100	1.100	2.000	0.100000	0.060000	0.112500	1.280362	1.783263	0.322054	0.905049	True	True	9.9443e-08	1834	2.709893	2.898379	0.713396	0.515730
2.000	0.100	1.100	2.000	0.100000	0.063750	0.112500	1.277030	1.817425	0.313793	0.964065	True	True	9.96592e-08	2010	2.721061	2.928357	0.711641	0.501220
2.000	0.100	1.100	2.000	0.100000	0.067500	0.112500	1.274080	1.856375	0.305466	1.032676	True	True	9.99761e-08	2151	2.734851	2.962512	0.709061	0.485227
2.000	0.100	1.100	2.000	0.100000	0.071250	0.112500	1.271552	1.901402	0.296980	1.113775	True	True	9.97229e-08	2229	2.751921	3.001843	0.705484	0.467456
2.000	0.100	1.100	2.000	0.100000	0.075000	0.112500	1.269514	1.954373	0.288207	1.211654	True	True	9.98271e-08	2613	2.773221	3.047764	0.700659	0.447504
2.000	0.100	1.100	2.000	0.100000	-0.075000	0.135000	1.811179	1.396057	1.224531	0.273561	True	True	9.9738e-08	2359	3.094488	2.782977	0.461902	0.657395
2.000	0.100	1.100	2.000	0.100000	-0.071250	0.135000	1.757510	1.399127	1.129081	0.282611	True	True	9.99516e-08	2256	3.045753	2.757046	0.483874	0.662494
2.000	0.100	1.100	2.000	0.100000	-0.067500	0.135000	1.711713	1.402540	1.049815	0.291352	True	True	9.98779e-08	1780	3.003759	2.735839	0.503581	0.666379
2.000	0.100	1.100	2.000	0.100000	-0.063750	0.135000	1.671962	1.406256	0.982613	0.299917	True	True	9.97749e-08	1910	2.967067	2.718301	0.521437	0.669299
2.000	0.100	1.100	2.000	0.100000	-0.060000	0.135000	1.636991	1.410251	0.924695	0.308400	True	True	9.97987e-08	1521	2.934658	2.703701	0.537743	0.671430
2.000	0.100	1.100	2.000	0.100000	-0.056250	0.135000	1.605885	1.414512	0.874105	0.316880	True	True	9.97792e-08	1687	2.905782	2.691513	0.552727	0.672897
2.000	0.100	1.100	2.000	0.100000	-0.052500	0.135000	1.577967	1.419030	0.829423	0.325414	True	True	9.93453e-08	1540	2.879876	2.681351	0.566566	0.673787
2.000	0.100	1.100	2.000	0.100000	-0.048750	0.135000	1.552720	1.423802	0.789585	0.334056	True	True	9.97224e-08	1470	2.856501	2.672920	0.579400	0.674171
2.000	0.100	1.100	2.000	0.100000	-0.045000	0.135000	1.529740	1.428829	0.753780	0.342851	True	True	9.9352e-08	1305	2.835314	2.665994	0.591342	0.674100
2.000	0.100	1.100	2.000	0.100000	-0.041250	0.135000	1.508708	1.434116	0.721373	0.351840	True	True	9.91726e-08	1321	2.816040	2.660398	0.602485	0.673615
2.000	0.100	1.100	2.000	0.100000	-0.037500	0.135000	1.489369	1.439663	0.691865	0.361061	True	True	9.98277e-08	954	2.798459	2.655995	0.612904	0.672746
2.000	0.100	1.100	2.000	0.100000	-0.033750	0.135000	1.471521	1.445494	0.664844	0.370556	True	True	9.92554e-08	1261	2.782382	2.652673	0.622661	0.671514
2.000	0.100	1.100	2.000	0.100000	-0.030000	0.135000	1.454943	1.451613	0.639979	0.380360	True	True	9.99043e-08	1200	2.767665	2.650344	0.631825	0.669941
2.000	0.100	1.100	2.000	0.100000	-0.026250	0.135000	1.439545	1.458029	0.617003	0.390513	True	True	9.94491e-08	1246	2.754182	2.648943	0.640424	0.668037
2.000	0.100	1.100	2.000	0.100000	-0.022500	0.135000	1.425184	1.464762	0.595687	0.401056	True	True	9.90409e-08	1065	2.741827	2.648417	0.648504	0.665814
2.000	0.100	1.100	2.000	0.100000	-0.018750	0.135000	1.411756	1.471830	0.575837	0.412030	True	True	9.94031e-08	1034	2.730515	2.648722	0.656097	0.663276
2.000	0.100	1.100	2.000	0.100000	-0.015000	0.135000	1.399176	1.479249	0.557293	0.423483	True	True	9.9167e-08	841	2.720173	2.649832	0.663232	0.660429
2.000	0.100	1.100	2.000	0.100000	-0.011250	0.135000	1.387369	1.487056	0.539913	0.435463	True	True	9.906e-08	1051	2.710739	2.651722	0.669933	0.657269
2.000	0.100	1.100	2.000	0.100000	-0.007500	0.135000	1.376245	1.495274	0.523575	0.448025	True	True	9.88635e-08	1042	2.702165	2.654382	0.676228	0.653796
2.000	0.100	1.100	2.000	0.100000	-0.003750	0.135000	1.365788	1.503935	0.508179	0.461228	True	True	9.97505e-08	910	2.694409	2.657810	0.682120	0.650004
2.000	0.100	1.100	2.000	0.100000	0.000000	0.135000	1.355897	1.513061	0.493628	0.475139	True	True	9.98423e-08	999	2.687441	2.662008	0.687642	0.645890
2.000	0.100	1.100	2.000	0.100000	0.003750	0.135000	1.346569	1.522707	0.479846	0.489832	True	True	9.88195e-08	985	2.681235	2.666988	0.692792	0.641442
2.000	0.100	1.100	2.000	0.100000	0.007500	0.135000	1.337751	1.532923	0.466759	0.505391	True	True	9.92278e-08	966	2.675776	2.672768	0.697584	0.636645
2.000	0.100	1.100	2.000	0.100000	0.011250	0.135000	1.329418	1.543722	0.454303	0.521909	True	True	9.90583e-08	1212	2.671051	2.679378	0.702023	0.631497
2.000	0.100	1.100	2.000	0.100000	0.015000	0.135000	1.321526	1.555205	0.442420	0.539498	True	True	9.97695e-08	1209	2.667061	2.686850	0.706116	0.625967
2.000	0.100	1.100	2.000	0.100000	0.018750	0.135000	1.314055	1.567424	0.431058	0.558281	True	True	9.95416e-08	1169	2.663810	2.695232	0.709866	0.620041
2.000	0.100	1.100	2.000	0.100000	0.022500	0.135000	1.306983	1.580457	0.420170	0.578403	True	True	9.99507e-08	1262	2.661311	2.704579	0.713269	0.613694
2.000	0.100	1.100	2.000	0.100000	0.026250	0.135000	1.300292	1.594393	0.409711	0.600035	True	True	9.9984e-08	1281	2.659587	2.714959	0.716324	0.606899
2.000	0.100	1.100	2.000	0.100000	0.030000	0.135000	1.293964	1.609337	0.399640	0.623374	True	True	9.93926e-08	1384	2.658668	2.726454	0.719024	0.599622
2.000	0.100	1.100	2.000	0.100000	0.033750	0.135000	1.287985	1.625414	0.389917	0.648659	True	True	9.95004e-08	1345	2.658599	2.739163	0.721360	0.591827
2.000	0.100	1.100	2.000	0.100000	0.037500	0.135000	1.282346	1.642770	0.380506	0.676174	True	True	9.94756e-08	1365	2.659434	2.753207	0.723316	0.583467
2.000	0.100	1.100	2.000	0.100000	0.041250	0.135000	1.277039	1.661582	0.371369	0.706262	True	True	9.97224e-08	1559	2.661248	2.768729	0.724876	0.574492
2.000	0.100	1.100	2.000	0.100000	0.045000	0.135000	1.272058	1.682062	0.362469	0.739348	True	True	9.9454e-08	1434	2.664134	2.785906	0.726014	0.564838
2.000	0.100	1.100	2.000	0.100000	0.048750	0.135000	1.267403	1.704473	0.353768	0.775956	True	True	9.97202e-08	1647	2.668210	2.804953	0.726699	0.554431
2.000	0.100	1.100	2.000	0.100000	0.052500	0.135000	1.263075	1.729139	0.345227	0.816750	True	True	9.93798e-08	1755	2.673629	2.826139	0.726889	0.543181
2.000	0.100	1.100	2.000	0.100000	0.056250	0.135000	1.259082	1.756470	0.336801	0.862578	True	True	9.98616e-08	1585	2.680589	2.849798	0.726533	0.530978
2.000	0.100	1.100	2.000	0.100000	0.060000	0.135000	1.255438	1.786994	0.328440	0.914555	True	True	9.93668e-08	1837	2.689345	2.876357	0.725560	0.517685
2.000	0.100	1.100	2.000	0.100000	0.063750	0.135000	1.252163	1.821404	0.320087	0.974170	True	True	9.99509e-08	2063	2.700241	2.906370	0.723878	0.503130
2.000	0.100	1.100	2.000	0.100000	0.067500	0.135000	1.249288	1.860632	0.311667	1.043478	True	True	9.96743e-08	2167	2.713742	2.940572	0.721362	0.487091
2.000	0.100	1.100	2.000	0.100000	0.071250	0.135000	1.246861	1.905979	0.303087	1.125401	True	True	9.96224e-08	2334	2.730498	2.979964	0.717839	0.469273
2.000	0.100	1.100	2.000	0.100000	0.075000	0.135000	1.244950	1.959322	0.294217	1.224280	True	True	9.98232e-08	2445	2.751452	3.025962	0.713056	0.449275
2.000	0.100	1.100	2.000	0.100000	-0.075000	0.157500	1.792052	1.396325	1.236970	0.275919	True	True	9.9843e-08	2361	3.084708	2.766405	0.465862	0.659953
2.000	0.100	1.100	2.000	0.100000	-0.071250	0.157500	1.737979	1.399446	1.141133	0.285105	True	True	9.94917e-08	2213	3.035449	2.739960	0.488217	0.665060
2.000	0.100	1.100	2.000	0.100000	-0.067500	0.157500	1.691808	1.402909	1.061521	0.293976	True	True	9.96195e-08	1974	2.992968	2.718297	0.508295	0.668950
2.000	0.100	1.100	2.000	0.100000	-0.063750	0.157500	1.651708	1.406678	0.994006	0.302666	True	True	9.95813e-08	1839	2.955820	2.700349	0.526510	0.671876
2.000	0.100	1.100	2.000	0.100000	-0.060000	0.157500	1.616410	1.410728	0.935801	0.311273	True	True	9.96206e-08	1518	2.922981	2.685377	0.543164	0.674010
2.000	0.100	1.100	2.000	0.100000	-0.056250	0.157500	1.584998	1.415044	0.884945	0.319873	True	True	9.93379e-08	1600	2.893697	2.672851	0.558488	0.675477
2.000	0.100	1.100	2.000	0.100000	-0.052500	0.157500	1.556817	1.419617	0.840024	0.328527	True	True	9.98699e-08	1256	2.867405	2.662382	0.572648	0.676366
2.000	0.100	1.100	2.000	0.100000	-0.048750	0.157500	1.531272	1.424450	0.799946	0.337289	True	True	9.93801e-08	1371	2.843656	2.653662	0.585811	0.676750
2.000	0.100	1.100	2.000	0.100000	-0.045000	0.157500	1.508034	1.429537	0.763922	0.346204	True	True	9.98133e-08	1264	2.822114	2.646473	0.598066	0.676677
2.000	0.100	1.100	2.000	0.100000	-0.041250	0.157500	1.486758	1.434885	0.731308	0.355313	True	True	9.95638e-08	1199	2.802498	2.640634	0.609513	0.676187
2.000	0.100	1.100	2.000	0.100000	-0.037500	0.157500	1.467185	1.440501	0.701600	0.364657	True	True	9.92733e-08	1255	2.784585	2.636005	0.620230	0.675311
2.000	0.100	1.100	2.000	0.100000	-0.033750	0.157500	1.449103	1.446395	0.674391	0.374275	True	True	9.93567e-08	1218	2.768192	2.632474	0.630280	0.674074
2.000	0.100	1.100	2.000	0.100000	-0.030000	0.157500	1.432338	1.452576	0.649351	0.384204	True	True	9.92564e-08	1158	2.753168	2.629953	0.639718	0.672492
2.000	0.100	1.100	2.000	0.100000	-0.026250	0.157500	1.416761	1.459056	0.626208	0.394485	True	True	9.90283e-08	1074	2.739386	2.628374	0.648583	0.670579
2.000	0.100	1.100	2.000	0.100000	-0.022500	0.157500	1.402215	1.465864	0.604728	0.405159	True	True	9.96209e-08	971	2.726743	2.627680	0.656927	0.668342
2.000	0.100	1.100	2.000	0.100000	-0.018750	0.157500	1.388593	1.473007	0.584719	0.416269	True	True	9.92306e-08	1048	2.715149	2.627829	0.664784	0.665792
2.000	0.100	1.100	2.000	0.100000	-0.015000	0.157500	1.375844	1.480510	0.566022	0.427860	True	True	9.94007e-08	1058	2.704533	2.628793	0.672170	0.662927
2.000	0.100	1.100	2.000	0.100000	-0.011250	0.157500	1.363873	1.488399	0.548497	0.439983	True	True	9.93013e-08	1043	2.694832	2.630550	0.679115	0.659750
2.000	0.100	1.100	2.000	0.100000	-0.007500	0.157500	1.352620	1.496682	0.532020	0.452694	True	True	9.98932e-08	1085	2.685996	2.633089	0.685639	0.656263
2.000	0.100	1.100	2.000	0.100000	-0.003750	0.157500	1.342008	1.505421	0.516487	0.466051	True	True	9.89184e-08	1066	2.677986	2.636403	0.691763	0.652452
2.000	0.100	1.100	2.000	0.100000	0.000000	0.157500	1.331994	1.514650	0.501806	0.480122	True	True	9.99828e-08	989	2.670767	2.640495	0.697502	0.648313
2.000	0.100	1.100	2.000	0.100000	0.003750	0.157500	1.322548	1.524391	0.487897	0.494983	True	True	9.93567e-08	959	2.664316	2.645378	0.702863	0.643840
2.000	0.100	1.100	2.000	0.100000	0.007500	0.157500	1.313624	1.534671	0.474686	0.510716	True	True	9.99531e-08	1095	2.658613	2.651072	0.707858	0.639027
2.000	0.100	1.100	2.000	0.100000	0.011250	0.157500	1.305179	1.545583	0.462111	0.527420	True	True	9.91992e-08	1141	2.653651	2.657601	0.712496	0.633848
2.000	0.100	1.100	2.000	0.100000	0.015000	0.157500	1.297192	1.557168	0.450112	0.545203	True	True	9.9101e-08	1167	2.649426	2.665001	0.716778	0.628291
2.000	0.100	1.100	2.000	0.100000	0.018750	0.157500	1.289629	1.569508	0.438636	0.564197	True	True	9.92406e-08	927	2.645945	2.673321	0.720710	0.622330
2.000	0.100	1.100	2.000	0.100000	0.022500	0.157500	1.282485	1.582639	0.427640	0.584533	True	True	9.94131e-08	1273	2.643215	2.682609	0.724286	0.615958
2.000	0.100	1.100	2.000	0.100000	0.026250	0.157500	1.275724	1.596693	0.417073	0.606397	True	True	9.92433e-08	1132	2.641262	2.692939	0.727507	0.609130
2.000	0.100	1.100	2.000	0.100000	0.030000	0.157500	1.269335	1.611761	0.406898	0.629986	True	True	9.94954e-08	1297	2.640115	2.704392	0.730365	0.601820
2.000	0.100	1.100	2.000	0.100000	0.033750	0.157500	1.263306	1.627970	0.397073	0.655540	True	True	9.97887e-08	1126	2.639818	2.717067	0.732850	0.593988
2.000	0.100	1.100	2.000	0.100000	0.037500	0.157500	1.257626	1.645490	0.387561	0.683348	True	True	9.95342e-08	1107	2.640427	2.731084	0.734947	0.585585
2.000	0.100	1.100	2.000	0.100000	0.041250	0.157500	1.252288	1.664426	0.378326	0.713746	True	True	9.971e-08	1279	2.642008	2.746585	0.736641	0.576579
2.000	0.100	1.100	2.000	0.100000	0.045000	0.157500	1.247288	1.685066	0.369329	0.747175	True	True	9.99096e-08	1290	2.644661	2.763750	0.737904	0.566885
2.000	0.100	1.100	2.000	0.100000	0.048750	0.157500	1.242624	1.707648	0.360534	0.784160	True	True	9.95028e-08	1380	2.648499	2.782793	0.738704	0.556438
2.000	0.100	1.100	2.000	0.100000	0.052500	0.157500	1.238300	1.732525	0.351898	0.825384	True	True	9.95613e-08	1210	2.653678	2.803987	0.738999	0.545138
2.000	0.100	1.100	2.000	0.100000	0.056250	0.157500	1.234326	1.760034	0.343380	0.871666	True	True	9.95661e-08	1782	2.660381	2.827652	0.738743	0.532901
2.000	0.100	1.100	2.000	0.100000	0.060000	0.157500	1.230715	1.790781	0.334928	0.924172	True	True	9.94158e-08	1925	2.668875	2.854233	0.737859	0.519564
2.000	0.100	1.100	2.000	0.100000	0.063750	0.157500	1.227490	1.825439	0.326482	0.984392	True	True	9.94779e-08	2022	2.679495	2.884277	0.736255	0.504965
2.000	0.100	1.100	2.000	0.100000	0.067500	0.157500	1.224684	1.864947	0.317970	1.054402	True	True	9.97233e-08	2197	2.692700	2.918521	0.733808	0.488882
2.000	0.100	1.100	2.000	0.100000	0.071250	0.157500	1.222349	1.910614	0.309296	1.137157	True	True	9.98028e-08	2434	2.709136	2.957970	0.730342	0.471020
2.000	0.100	1.100	2.000	0.100000	0.075000	0.157500	1.220558	1.964330	0.300331	1.237043	True	True	9.98481e-08	2635	2.729735	3.004040	0.725607	0.450978
2.000	0.100	1.100	2.000	0.100000	-0.075000	0.180000	1.773140	1.396606	1.249434	0.278292	True	True	9.96636e-08	2406	3.075012	2.749843	0.469798	0.662464
2.000	0.100	1.100	2.000	0.100000	-0.071250	0.180000	1.718669	1.399778	1.153216	0.287616	True	True	9.98919e-08	2164	3.025235	2.722883	0.492535	0.667575
2.000	0.100	1.100	2.000	0.100000	-0.067500	0.180000	1.672130	1.403294	1.073265	0.296618	True	True	9.97731e-08	1968	2.982272	2.700760	0.512984	0.671467
2.000	0.100	1.100	2.000	0.100000	-0.063750	0.180000	1.631686	1.407117	1.005441	0.305436	True	True	9.9763e-08	1756	2.944673	2.682399	0.531559	0.674394
2.000	0.100	1.100	2.000	0.100000	-0.060000	0.180000	1.596066	1.411222	0.946953	0.314168	True	True	9.97701e-08	1609	2.911407	2.667052	0.548564	0.676528
2.000	0.100	1.100	2.000	0.100000	-0.056250	0.180000	1.564351	1.415595	0.895836	0.322892	True	True	9.95321e-08	1462	2.881721	2.654185	0.564228	0.677994
2.000	0.100	1.100	2.000	0.100000	-0.052500	0.180000	1.535860	1.420229	0.850662	0.331669	True	True	9.94211e-08	1411	2.855041	2.643399	0.578728	0.678882
2.000	0.100	1.100	2.000	0.100000	-0.048750	0.180000	1.510071	1.425119	0.810363	0.340552	True	True	9.92069e-08	1483	2.830927	2.634394	0.592207	0.679261
2.000	0.100	1.100	2.000	0.100000	-0.045000	0.180000	1.486578	1.430268	0.774124	0.349589	True	True	9.92867e-08	1366	2.809032	2.626939	0.604777	0.679183
2.000	0.100	1.100	2.000	0.100000	-0.041250	0.180000	1.465061	1.435679	0.741306	0.358821	True	True	9.90823e-08	1334	2.789076	2.620854	0.616532	0.678687
2.000	0.100	1.100	2.000	0.100000	-0.037500	0.180000	1.445259	1.441360	0.711404	0.368289	True	True	9.9448e-08	1348	2.770836	2.615996	0.627548	0.677803
2.000	0.100	1.100	2.000	0.100000	-0.033750	0.180000	1.426960	1.447319	0.684011	0.378032	True	True	9.90743e-08	1079	2.754127	2.612253	0.637890	0.676557
2.000	0.100	1.100	2.000	0.100000	-0.030000	0.180000	1.409989	1.453564	0.658794	0.388090	True	True	9.97742e-08	1041	2.738796	2.609536	0.647612	0.674966
2.000	0.100	1.100	2.000	0.100000	-0.026250	0.180000	1.394215	1.460117	0.635483	0.398501	True	True	9.95161e-08	900	2.724718	2.607774	0.656755	0.673041
2.000	0.100	1.100	2.000	0.100000	-0.022500	0.180000	1.379477	1.466991	0.613840	0.409308	True	True	9.95781e-08	989	2.711785	2.606909	0.665371	0.670794
2.000	0.100	1.100	2.000	0.100000	-0.018750	0.180000	1.365688	1.474215	0.593677	0.420554	True	True	9.98191e-08	1038	2.699911	2.606901	0.673486	0.668226
2.000	0.100	1.100	2.000	0.100000	-0.015000	0.180000	1.352785	1.481786	0.574833	0.432287	True	True	9.94642e-08	885	2.689020	2.607719	0.681124	0.665348
2.000	0.100	1.100	2.000	0.100000	-0.011250	0.180000	1.340650	1.489750	0.557162	0.444556	True	True	9.98828e-08	1078	2.679052	2.609340	0.688318	0.662154
2.000	0.100	1.100	2.000	0.100000	-0.007500	0.180000	1.329244	1.498129	0.540546	0.457417	True	True	9.90076e-08	1113	2.669956	2.611751	0.695082	0.658644
2.000	0.100	1.100	2.000	0.100000	-0.003750	0.180000	1.318491	1.506954	0.524879	0.470930	True	True	9.97438e-08	1027	2.661689	2.614947	0.701441	0.654814
2.000	0.100	1.100	2.000	0.100000	0.000000	0.180000	1.308348	1.516268	0.510068	0.485165	True	True	9.89552e-08	1021	2.654220	2.618931	0.707404	0.650653
2.000	0.100	1.100	2.000	0.100000	0.003750	0.180000	1.298787	1.526086	0.496034	0.500195	True	True	9.98901e-08	939	2.647521	2.623717	0.712980	0.646161
2.000	0.100	1.100	2.000	0.100000	0.007500	0.180000	1.289740	1.536478	0.482701	0.516108	True	True	9.93691e-08	980	2.641577	2.629319	0.718188	0.641318
2.000	0.100	1.100	2.000	0.100000	0.011250	0.180000	1.281191	1.547488	0.470007	0.532998	True	True	9.97999e-08	1089	2.636376	2.635765	0.723028	0.636113
2.000	0.100	1.100	2.000	0.100000	0.015000	0.180000	1.273106	1.559197	0.457894	0.550978	True	True	9.94554e-08	1141	2.631916	2.643089	0.727504	0.630522
2.000	0.100	1.100	2.000	0.100000	0.018750	0.180000	1.265460	1.571631	0.446308	0.570176	True	True	9.95663e-08	1132	2.628199	2.651339	0.731622	0.624537
2.000	0.100	1.100	2.000	0.100000	0.022500	0.180000	1.258230	1.584868	0.435200	0.590738	True	True	9.93668e-08	1089	2.625238	2.660571	0.735380	0.618134
2.000	0.100	1.100	2.000	0.100000	0.026250	0.180000	1.251398	1.599040	0.424528	0.612838	True	True	9.92272e-08	1274	2.623054	2.670849	0.738772	0.611274
2.000	0.100	1.100	2.000	0.100000	0.030000	0.180000	1.244946	1.614258	0.414249	0.636681	True	True	9.95006e-08	1121	2.621679	2.682257	0.741792	0.603923
2.000	0.100	1.100	2.000	0.100000	0.033750	0.180000	1.238864	1.630576	0.404322	0.662504	True	True	9.95777e-08	1129	2.621150	2.694895	0.744434	0.596063
2.000	0.100	1.100	2.000	0.100000	0.037500	0.180000	1.233140	1.648236	0.394712	0.690601	True	True	9.93399e-08	1215	2.621527	2.708879	0.746678	0.587625
2.000	0.100	1.100	2.000	0.100000	0.041250	0.180000	1.227768	1.667322	0.385379	0.721319	True	True	9.96489e-08	1365	2.622876	2.724359	0.748511	0.578581
2.000	0.100	1.100	2.000	0.100000	0.045000	0.180000	1.222743	1.688123	0.376287	0.755096	True	True	9.95733e-08	1294	2.625291	2.741509	0.749903	0.568849
2.000	0.100	1.100	2.000	0.100000	0.048750	0.180000	1.218067	1.710877	0.367398	0.792460	True	True	9.99824e-08	1621	2.628888	2.760543	0.750825	0.558362
2.000	0.100	1.100	2.000	0.100000	0.052500	0.180000	1.213744	1.735916	0.358670	0.834094	True	True	9.94971e-08	1713	2.633816	2.781732	0.751235	0.547030
2.000	0.100	1.100	2.000	0.100000	0.056250	0.180000	1.209782	1.763654	0.350059	0.880863	True	True	9.99469e-08	1555	2.640268	2.805413	0.751079	0.534742
2.000	0.100	1.100	2.000	0.100000	0.060000	0.180000	1.206198	1.794625	0.341515	0.933901	True	True	9.95825e-08	1792	2.648495	2.832011	0.750287	0.521364
2.000	0.100	1.100	2.000	0.100000	0.063750	0.180000	1.203017	1.829532	0.332979	0.994731	True	True	9.99756e-08	1987	2.658832	2.862083	0.748767	0.506723
2.000	0.100	1.100	2.000	0.100000	0.067500	0.180000	1.200275	1.869321	0.324375	1.065450	True	True	9.98393e-08	2092	2.671737	2.896366	0.746392	0.490598
2.000	0.100	1.100	2.000	0.100000	0.071250	0.180000	1.198024	1.915307	0.315609	1.149043	True	True	9.97298e-08	2280	2.687846	2.935866	0.742990	0.472694
2.000	0.100	1.100	2.000	0.100000	0.075000	0.180000	1.196344	1.969396	0.306550	1.249944	True	True	9.95808e-08	2629	2.708083	2.982003	0.738308	0.452612
2.000	0.100	1.100	2.000	0.100000	-0.075000	0.202500	1.754440	1.396899	1.261922	0.280680	True	True	9.98018e-08	2403	3.065400	2.733294	0.473708	0.664925
2.000	0.100	1.100	2.000	0.100000	-0.071250	0.202500	1.699580	1.400123	1.165329	0.290143	True	True	9.98218e-08	2216	3.015111	2.705816	0.496828	0.670036
2.000	0.100	1.100	2.000	0.100000	-0.067500	0.202500	1.652679	1.403694	1.085042	0.299280	True	True	9.98186e-08	1849	2.971673	2.683232	0.517647	0.673927
2.000	0.100	1.100	2.000	0.100000	-0.063750	0.202500	1.611897	1.407573	1.016915	0.308228	True	True	9.99863e-08	1825	2.933628	2.664455	0.536582	0.676852
2.000	0.100	1.100	2.000	0.100000	-0.060000	0.202500	1.575960	1.411735	0.958149	0.317088	True	True	9.93228e-08	1755	2.899942	2.648731	0.553938	0.678983
2.000	0.100	1.100	2.000	0.100000	-0.056250	0.202500	1.543947	1.416166	0.906774	0.325937	True	True	9.95248e-08	1537	2.869856	2.635519	0.569944	0.680445
2.000	0.100	1.100	2.000	0.100000	-0.052500	0.202500	1.515174	1.420859	0.861360	0.334838	True	True	9.91972e-08	1505	2.842795	2.624417	0.584778	0.681328
2.000	0.100	1.100	2.000	0.100000	-0.048750	0.202500	1.489118	1.425811	0.820836	0.343845	True	True	9.98383e-08	1488	2.818317	2.615121	0.598583	0.681701
2.000	0.100	1.100	2.000	0.100000	-0.045000	0.202500	1.465374	1.431023	0.784384	0.353006	True	True	9.94822e-08	1414	2.796072	2.607397	0.611471	0.681616
2.000	0.100	1.100	2.000	0.100000	-0.041250	0.202500	1.443617	1.436498	0.751365	0.362363	True	True	9.98785e-08	1309	2.775779	2.601062	0.623536	0.681112
2.000	0.100	1.100	2.000	0.100000	-0.037500	0.202500	1.423588	1.442245	0.721272	0.371957	True	True	9.92956e-08	1296	2.757214	2.595973	0.634855	0.680219
2.000	0.100	1.100	2.000	0.100000	-0.033750	0.202500	1.405074	1.448273	0.693698	0.381828	True	True	9.94091e-08	1240	2.740191	2.592015	0.645493	0.678962
2.000	0.100	1.100	2.000	0.100000	-0.030000	0.202500	1.387898	1.454591	0.668307	0.392016	True	True	9.98858e-08	1070	2.724555	2.589097	0.655504	0.677358
2.000	0.100	1.100	2.000	0.100000	-0.026250	0.202500	1.371914	1.461216	0.644826	0.402560	True	True	9.96471e-08	1044	2.710180	2.587147	0.664933	0.675421
2.000	0.100	1.100	2.000	0.100000	-0.022500	0.202500	1.356998	1.468168	0.623025	0.413503	True	True	9.96775e-08	1095	2.696961	2.586110	0.673821	0.673157
2.000	0.100	1.100	2.000	0.100000	-0.018750	0.202500	1.343044	1.475458	0.602710	0.424888	True	True	9.94834e-08	1082	2.684807	2.585942	0.682200	0.670576
2.000	0.100	1.100	2.000	0.100000	-0.015000	0.202500	1.329963	1.483118	0.583717	0.436764	True	True	9.91586e-08	988	2.673643	2.586609	0.690099	0.667678
2.000	0.100	1.100	2.000	0.100000	-0.011250	0.202500	1.317682	1.491153	0.565905	0.449181	True	True	9.98991e-08	1032	2.663408	2.588091	0.697543	0.664469
2.000	0.100	1.100	2.000	0.100000	-0.007500	0.202500	1.306119	1.499625	0.549152	0.462195	True	True	9.91377e-08	1008	2.654050	2.590372	0.704555	0.660936
2.000	0.100	1.100	2.000	0.100000	-0.003750	0.202500	1.295237	1.508525	0.533353	0.475867	True	True	9.94706e-08	1045	2.645527	2.593449	0.711148	0.657087
2.000	0.100	1.100	2.000	0.100000	0.000000	0.202500	1.284967	1.517920	0.518414	0.490267	True	True	9.8924e-08	1032	2.637806	2.597324	0.717340	0.652907
2.000	0.100	1.100	2.000	0.100000	0.003750	0.202500	1.275271	1.527857	0.504254	0.505471	True	True	9.94318e-08	954	2.630862	2.602005	0.723143	0.648382
2.000	0.100	1.100	2.000	0.100000	0.007500	0.202500	1.266116	1.538326	0.490802	0.521563	True	True	9.99417e-08	1166	2.624673	2.607514	0.728564	0.643520
2.000	0.100	1.100	2.000	0.100000	0.011250	0.202500	1.257460	1.549437	0.477990	0.538643	True	True	9.97559e-08	1275	2.619233	2.613875	0.733612	0.638288
2.000	0.100	1.100	2.000	0.100000	0.015000	0.202500	1.249276	1.561230	0.465763	0.556824	True	True	9.95234e-08	1227	2.614535	2.621123	0.738290	0.632675
2.000	0.100	1.100	2.000	0.100000	0.018750	0.202500	1.241539	1.573773	0.454066	0.576232	True	True	9.95984e-08	1265	2.610583	2.629304	0.742600	0.626660
2.000	0.100	1.100	2.000	0.100000	0.022500	0.202500	1.234226	1.587144	0.442851	0.597019	True	True	9.9945e-08	1278	2.607389	2.638471	0.746542	0.620221
2.000	0.100	1.100	2.000	0.100000	0.026250	0.202500	1.227319	1.601457	0.432072	0.619366	True	True	9.99873e-08	953	2.604976	2.648698	0.750110	0.613321
2.000	0.100	1.100	2.000	0.100000	0.030000	0.202500	1.220803	1.616757	0.421691	0.643454	True	True	9.94017e-08	1387	2.603365	2.660055	0.753302	0.605951
2.000	0.100	1.100	2.000	0.100000	0.033750	0.202500	1.214664	1.633232	0.411665	0.669551	True	True	9.95985e-08	1317	2.602605	2.672651	0.756104	0.598051
2.000	0.100	1.100	2.000	0.100000	0.037500	0.202500	1.208893	1.651010	0.401956	0.697943	True	True	9.99327e-08	1432	2.602747	2.686604	0.758502	0.589583
2.000	0.100	1.100	2.000	0.100000	0.041250	0.202500	1.203483	1.670271	0.392527	0.728985	True	True	9.9262e-08	1383	2.603861	2.702057	0.760477	0.580495
2.000	0.100	1.100	2.000	0.100000	0.045000	0.202500	1.198432	1.691233	0.383340	0.763110	True	True	9.95613e-08	1585	2.606037	2.719188	0.762005	0.570725
2.000	0.100	1.100	2.000	0.100000	0.048750	0.202500	1.193739	1.714161	0.374358	0.800862	True	True	9.94692e-08	1547	2.609390	2.738212	0.763054	0.560200
2.000	0.100	1.100	2.000	0.100000	0.052500	0.202500	1.189411	1.739388	0.365538	0.842922	True	True	9.99066e-08	1713	2.614067	2.759399	0.763581	0.548828
2.000	0.100	1.100	2.000	0.100000	0.056250	0.202500	1.185457	1.767331	0.356836	0.890167	True	True	9.94317e-08	1755	2.620259	2.783084	0.763532	0.536501
2.000	0.100	1.100	2.000	0.100000	0.060000	0.202500	1.181896	1.798527	0.348202	0.943744	True	True	9.99116e-08	1859	2.628214	2.809697	0.762839	0.523083
2.000	0.100	1.100	2.000	0.100000	0.063750	0.202500	1.178753	1.833684	0.339575	1.005191	True	True	9.94481e-08	1748	2.638266	2.839794	0.761407	0.508401
2.000	0.100	1.100	2.000	0.100000	0.067500	0.202500	1.176066	1.873753	0.330881	1.076623	True	True	9.96857e-08	1995	2.650864	2.874111	0.759112	0.492236
2.000	0.100	1.100	2.000	0.100000	0.071250	0.202500	1.173893	1.920060	0.322024	1.161060	True	True	9.9854e-08	2236	2.666640	2.913658	0.755777	0.474294
2.000	0.100	1.100	2.000	0.100000	0.075000	0.202500	1.172314	1.974522	0.312871	1.262984	True	True	9.97662e-08	2415	2.686507	2.959857	0.751153	0.454174
2.000	0.100	1.100	2.000	0.100000	-0.075000	0.225000	1.735955	1.397204	1.274431	0.283084	True	True	9.98692e-08	2386	3.055873	2.716760	0.477592	0.667336
2.000	0.100	1.100	2.000	0.100000	-0.071250	0.225000	1.680711	1.400483	1.177468	0.292688	True	True	9.99894e-08	2136	3.005079	2.688762	0.501093	0.672444
2.000	0.100	1.100	2.000	0.100000	-0.067500	0.225000	1.633455	1.404109	1.096852	0.301961	True	True	9.9735e-08	1926	2.961172	2.665714	0.522282	0.676331
2.000	0.100	1.100	2.000	0.100000	-0.063750	0.225000	1.592342	1.408045	1.028427	0.311042	True	True	9.94404e-08	1860	2.922686	2.646519	0.541578	0.679250
2.000	0.100	1.100	2.000	0.100000	-0.060000	0.225000	1.556092	1.412266	0.969386	0.320031	True	True	9.98255e-08	1789	2.888585	2.630416	0.559284	0.681375
2.000	0.100	1.100	2.000	0.100000	-0.056250	0.225000	1.523785	1.416757	0.917758	0.329007	True	True	9.95937e-08	1617	2.858105	2.616857	0.575633	0.682830
2.000	0.100	1.100	2.000	0.100000	-0.052500	0.225000	1.494735	1.421511	0.872107	0.338035	True	True	9.98307e-08	1415	2.830668	2.605435	0.590803	0.683705
2.000	0.100	1.100	2.000	0.100000	-0.048750	0.225000	1.468416	1.426526	0.831361	0.347169	True	True	9.92882e-08	1368	2.805829	2.595845	0.604935	0.684070
2.000	0.100	1.100	2.000	0.100000	-0.045000	0.225000	1.444423	1.431802	0.794700	0.356456	True	True	9.96417e-08	1395	2.783237	2.587849	0.618144	0.683975
2.000	0.100	1.100	2.000	0.100000	-0.041250	0.225000	1.422430	1.437343	0.761483	0.365940	True	True	9.94918e-08	1271	2.762611	2.581262	0.630522	0.683461
2.000	0.100	1.100	2.000	0.100000	-0.037500	0.225000	1.402176	1.443157	0.731202	0.375663	True	True	9.95584e-08	1137	2.743723	2.575939	0.642147	0.682557
2.000	0.100	1.100	2.000	0.100000	-0.033750	0.225000	1.383448	1.449254	0.703448	0.385664	True	True	9.95738e-08	1228	2.726388	2.571763	0.653084	0.681287
2.000	0.100	1.100	2.000	0.100000	-0.030000	0.225000	1.366069	1.455644	0.677886	0.395984	True	True	9.94731e-08	1064	2.710449	2.568642	0.663387	0.679669
2.000	0.100	1.100	2.000	0.100000	-0.026250	0.225000	1.349893	1.462345	0.654242	0.406663	True	True	9.95573e-08	1126	2.695782	2.566504	0.673100	0.677716
2.000	0.100	1.100	2.000	0.100000	-0.022500	0.225000	1.334805	1.469359	0.632285	0.417743	True	True	9.91727e-08	1031	2.682275	2.565292	0.682262	0.675440
2.000	0.100	1.100	2.000	0.100000	-0.018750	0.225000	1.320666	1.476732	0.611816	0.429271	True	True	9.90988e-08	1051	2.669842	2.564957	0.690917	0.672841
2.000	0.100	1.100	2.000	0.100000	-0.015000	0.225000	1.307428	1.484464	0.592679	0.441292	True	True	9.90528e-08	1083	2.658406	2.565473	0.699077	0.669927
2.000	0.100	1.100	2.000	0.100000	-0.011250	0.225000	1.294976	1.492600	0.574725	0.453859	True	True	9.96647e-08	994	2.647905	2.566810	0.706783	0.666693
2.000	0.100	1.100	2.000	0.100000	-0.007500	0.225000	1.283271	1.501143	0.557836	0.467029	True	True	9.92502e-08	1024	2.638286	2.568960	0.714043	0.663143
2.000	0.100	1.100	2.000	0.100000	-0.003750	0.225000	1.272248	1.510136	0.541906	0.480863	True	True	9.9866e-08	1037	2.629507	2.571915	0.720878	0.659271
2.000	0.100	1.100	2.000	0.100000	0.000000	0.225000	1.261848	1.519620	0.526840	0.495430	True	True	9.99622e-08	1029	2.621535	2.575676	0.727306	0.655067
2.000	0.100	1.100	2.000	0.100000	0.003750	0.225000	1.252026	1.529637	0.512556	0.510811	True	True	9.8667e-08	862	2.614343	2.580255	0.733338	0.650522
2.000	0.100	1.100	2.000	0.100000	0.007500	0.225000	1.242749	1.540236	0.498985	0.527087	True	True	9.92264e-08	936	2.607913	2.585665	0.738981	0.645624
2.000	0.100	1.100	2.000	0.100000	0.011250	0.225000	1.233990	1.551431	0.486058	0.544358	True	True	9.9811e-08	1171	2.602230	2.591938	0.744241	0.640371
2.000	0.100	1.100	2.000	0.100000	0.015000	0.225000	1.225701	1.563349	0.473717	0.562745	True	True	9.97984e-08	932	2.597296	2.599107	0.749126	0.634722
2.000	0.100	1.100	2.000	0.100000	0.018750	0.225000	1.217875	1.576005	0.461911	0.582367	True	True	9.9662e-08	981	2.593108	2.607213	0.753633	0.628678
2.000	0.100	1.100	2.000	0.100000	0.022500	0.225000	1.210479	1.589470	0.450590	0.603377	True	True	9.96163e-08	1211	2.589679	2.616316	0.757766	0.622214
2.000	0.100	1.100	2.000	0.100000	0.026250	0.225000	1.203496	1.603883	0.439708	0.625958	True	True	9.99489e-08	1287	2.587029	2.626482	0.761519	0.615290
2.000	0.100	1.100	2.000	0.100000	0.030000	0.225000	1.196912	1.619332	0.429224	0.650312	True	True	9.91661e-08	1396	2.585187	2.637791	0.764884	0.607880
2.000	0.100	1.100	2.000	0.100000	0.033750	0.225000	1.190714	1.635941	0.419098	0.676687	True	True	9.97514e-08	1447	2.584193	2.650345	0.767852	0.599945
2.000	0.100	1.100	2.000	0.100000	0.037500	0.225000	1.184893	1.653865	0.409291	0.705383	True	True	9.99295e-08	1110	2.584100	2.664264	0.770408	0.591440
2.000	0.100	1.100	2.000	0.100000	0.041250	0.225000	1.179442	1.673275	0.399767	0.736744	True	True	9.93996e-08	1440	2.584975	2.679686	0.772533	0.582318
2.000	0.100	1.100	2.000	0.100000	0.045000	0.225000	1.174360	1.694399	0.390487	0.771224	True	True	9.96007e-08	1557	2.586909	2.696795	0.774202	0.572511
2.000	0.100	1.100	2.000	0.100000	0.048750	0.225000	1.169647	1.717502	0.381412	0.809365	True	True	9.95434e-08	1622	2.590015	2.715806	0.775383	0.561948
2.000	0.100	1.100	2.000	0.100000	0.052500	0.225000	1.165309	1.742917	0.372501	0.851855	True	True	9.97582e-08	1753	2.594438	2.736987	0.776032	0.550538
2.000	0.100	1.100	2.000	0.100000	0.056250	0.225000	1.161359	1.771066	0.363709	0.899582	True	True	9.97102e-08	1644	2.600366	2.760674	0.776098	0.538173
2.000	0.100	1.100	2.000	0.100000	0.060000	0.225000	1.157815	1.802488	0.354986	0.953701	True	True	9.94955e-08	1782	2.608046	2.787298	0.775508	0.524716
2.000	0.100	1.100	2.000	0.100000	0.063750	0.225000	1.154704	1.837894	0.346270	1.015768	True	True	9.99957e-08	2049	2.617806	2.817414	0.774171	0.509998
2.000	0.100	1.100	2.000	0.100000	0.067500	0.225000	1.152066	1.878244	0.337486	1.087921	True	True	9.96301e-08	2027	2.630092	2.851762	0.771959	0.493795
2.000	0.100	1.100	2.000	0.100000	0.071250	0.225000	1.149962	1.924872	0.328539	1.173210	True	True	9.99975e-08	2450	2.645529	2.891351	0.768698	0.475817
2.000	0.100	1.100	2.000	0.100000	0.075000	0.225000	1.148477	1.979708	0.319295	1.276164	True	True	9.97968e-08	2464	2.665019	2.937607	0.764138	0.455663
2.000	0.100	1.100	2.000	0.100000	-0.075000	0.247500	1.717681	1.397522	1.286960	0.285502	True	True	9.95797e-08	2246	3.046432	2.700243	0.481447	0.669697
2.000	0.100	1.100	2.000	0.100000	-0.071250	0.247500	1.662064	1.400857	1.189634	0.295250	True	True	9.97915e-08	2202	2.995141	2.671725	0.505328	0.674797
2.000	0.100	1.100	2.000	0.100000	-0.067500	0.247500	1.614458	1.404540	1.108693	0.304662	True	True	9.94489e-08	1792	2.950771	2.648211	0.526886	0.678675
2.000	0.100	1.100	2.000	0.100000	-0.063750	0.247500	1.573019	1.408534	1.039974	0.313877	True	True	9.96065e-08	1878	2.911852	2.628595	0.546541	0.681586
2.000	0.100	1.100	2.000	0.100000	-0.060000	0.247500	1.536463	1.412815	0.980663	0.322997	True	True	9.93411e-08	1681	2.877341	2.612110	0.564600	0.683702
2.000	0.100	1.100	2.000	0.100000	-0.056250	0.247500	1.503867	1.417368	0.928785	0.332104	True	True	9.97536e-08	1584	2.846470	2.598202	0.581292	0.685147
2.000	0.100	1.100	2.000	0.100000	-0.052500	0.247500	1.474543	1.422185	0.882902	0.341260	True	True	9.96857e-08	1398	2.818662	2.586459	0.596799	0.686012
2.000	0.100	1.100	2.000	0.100000	-0.048750	0.247500	1.447989	1.427260	0.841946	0.350522	True	True	9.97846e-08	1117	2.793469	2.576576	0.611252	0.686364
2.000	0.100	1.100	2.000	0.100000	-0.045000	0.247500	1.423727	1.432605	0.805070	0.359938	True	True	9.96585e-08	1220	2.770531	2.568301	0.624791	0.686259
2.000	0.100	1.100	2.000	0.100000	-0.041250	0.247500	1.401501	1.438214	0.771658	0.369552	True	True	9.99122e-08	1322	2.749575	2.561460	0.637485	0.685731
2.000	0.100	1.100	2.000	0.100000	-0.037500	0.247500	1.381025	1.444095	0.741191	0.379406	True	True	9.92562e-08	1100	2.730367	2.555899	0.649419	0.684815
2.000	0.100	1.100	2.000	0.100000	-0.033750	0.247500	1.362086	1.450264	0.713261	0.389539	True	True	9.93964e-08	1187	2.712722	2.551502	0.660658	0.683530
2.000	0.100	1.100	2.000	0.100000	-0.030000	0.247500	1.344506	1.456727	0.687530	0.399993	True	True	9.87477e-08	1162	2.696484	2.548175	0.671256	0.681897
2.000	0.100	1.100	2.000	0.100000	-0.026250	0.247500	1.328137	1.463501	0.663723	0.410810	True	True	9.98756e-08	974	2.681523	2.545845	0.681259	0.679928
2.000	0.100	1.100	2.000	0.100000	-0.022500	0.247500	1.312858	1.470594	0.641609	0.422031	True	True	9.95533e-08	977	2.667733	2.544453	0.690705	0.677634
2.000	0.100	1.100	2.000	0.100000	-0.018750	0.247500	1.298568	1.478041	0.620996	0.433702	True	True	9.92032e-08	978	2.655023	2.543954	0.699626	0.675017
2.000	0.100	1.100	2.000	0.100000	-0.015000	0.247500	1.285144	1.485867	0.601711	0.445871	True	True	9.93549e-08	1017	2.643316	2.544311	0.708064	0.672080
2.000	0.100	1.100	2.000	0.100000	-0.011250	0.247500	1.272545	1.494080	0.583619	0.458592	True	True	9.98876e-08	945	2.632549	2.545505	0.716027	0.668826
2.000	0.100	1.100	2.000	0.100000	-0.007500	0.247500	1.260691	1.502706	0.566596	0.471919	True	True	9.94476e-08	1006	2.622670	2.547520	0.723543	0.665256
2.000	0.100	1.100	2.000	0.100000	-0.003750	0.247500	1.249525	1.511788	0.550536	0.485917	True	True	9.95284e-08	1015	2.613637	2.550349	0.730626	0.661361
2.000	0.100	1.100	2.000	0.100000	0.000000	0.247500	1.238995	1.521363	0.535345	0.500655	True	True	9.94919e-08	1159	2.605413	2.553994	0.737293	0.657133
2.000	0.100	1.100	2.000	0.100000	0.003750	0.247500	1.229052	1.531471	0.520941	0.516211	True	True	9.95497e-08	1121	2.597974	2.558464	0.743558	0.652565
2.000	0.100	1.100	2.000	0.100000	0.007500	0.247500	1.219660	1.542176	0.507251	0.532673	True	True	9.91071e-08	1095	2.591301	2.563776	0.749426	0.647638
2.000	0.100	1.100	2.000	0.100000	0.011250	0.247500	1.210787	1.553470	0.494208	0.550142	True	True	9.92097e-08	1124	2.585377	2.569959	0.754907	0.642357
2.000	0.100	1.100	2.000	0.100000	0.015000	0.247500	1.202401	1.565476	0.481756	0.568730	True	True	9.95149e-08	1125	2.580203	2.577044	0.760003	0.636687
2.000	0.100	1.100	2.000	0.100000	0.018750	0.247500	1.194478	1.578262	0.469842	0.588571	True	True	9.92219e-08	1126	2.575780	2.585075	0.764714	0.630607
2.000	0.100	1.100	2.000	0.100000	0.022500	0.247500	1.186995	1.591844	0.458414	0.609814	True	True	9.92879e-08	1281	2.572115	2.594112	0.769044	0.624112
2.000	0.100	1.100	2.000	0.100000	0.026250	0.247500	1.179934	1.606381	0.447429	0.632640	True	True	9.95495e-08	1164	2.569231	2.604217	0.772984	0.617156
2.000	0.100	1.100	2.000	0.100000	0.030000	0.247500	1.173280	1.621982	0.436845	0.657257	True	True	9.9397e-08	1134	2.567155	2.615473	0.776528	0.609705
2.000	0.100	1.100	2.000	0.100000	0.033750	0.247500	1.167020	1.638702	0.426620	0.683911	True	True	9.94621e-08	1330	2.565923	2.627981	0.779670	0.601744
2.000	0.100	1.100	2.000	0.100000	0.037500	0.247500	1.161146	1.656767	0.416717	0.712905	True	True	9.97984e-08	1444	2.565592	2.641859	0.782390	0.593206
2.000	0.100	1.100	2.000	0.100000	0.041250	0.247500	1.155652	1.676333	0.407098	0.744599	True	True	9.91906e-08	1461	2.566228	2.657252	0.784671	0.584047
2.000	0.100	1.100	2.000	0.100000	0.045000	0.247500	1.150535	1.697622	0.397725	0.779439	True	True	9.96424e-08	1302	2.567918	2.674338	0.786486	0.574203
2.000	0.100	1.100	2.000	0.100000	0.048750	0.247500	1.145798	1.720899	0.388559	0.817970	True	True	9.96237e-08	1594	2.570773	2.693331	0.787804	0.563604
2.000	0.100	1.100	2.000	0.100000	0.052500	0.247500	1.141447	1.746504	0.379558	0.860895	True	True	9.97182e-08	1734	2.574939	2.714502	0.788583	0.552158
2.000	0.100	1.100	2.000	0.100000	0.056250	0.247500	1.137495	1.774859	0.370678	0.909107	True	True	9.97443e-08	1769	2.580600	2.738188	0.788767	0.539756
2.000	0.100	1.100	2.000	0.100000	0.060000	0.247500	1.133962	1.806507	0.361866	0.963775	True	True	9.93937e-08	1781	2.588001	2.764818	0.788287	0.526263
2.000	0.100	1.100	2.000	0.100000	0.063750	0.247500	1.130877	1.842165	0.353062	1.026467	True	True	9.96496e-08	2085	2.597465	2.794951	0.787049	0.511508
2.000	0.100	1.100	2.000	0.100000	0.067500	0.247500	1.128282	1.882796	0.344190	1.099347	True	True	9.99605e-08	2219	2.609434	2.829325	0.784927	0.495271
2.000	0.100	1.100	2.000	0.100000	0.071250	0.247500	1.126240	1.929745	0.335154	1.185494	True	True	9.95262e-08	2277	2.624525	2.868951	0.781746	0.477260
2.000	0.100	1.100	2.000	0.100000	0.075000	0.247500	1.124840	1.984954	0.325819	1.289486	True	True	9.97295e-08	2687	2.643631	2.915258	0.777256	0.457075
2.000	0.100	1.100	2.000	0.100000	-0.075000	0.270000	1.699620	1.397852	1.299507	0.287935	True	True	9.97952e-08	2326	3.037077	2.683747	0.485273	0.672007
2.000	0.100	1.100	2.000	0.100000	-0.071250	0.270000	1.643636	1.401244	1.201822	0.297829	True	True	9.95841e-08	2144	2.985297	2.654706	0.509531	0.677095
2.000	0.100	1.100	2.000	0.100000	-0.067500	0.270000	1.595689	1.404987	1.120563	0.307382	True	True	9.98223e-08	2039	2.940471	2.630724	0.531457	0.680962
2.000	0.100	1.100	2.000	0.100000	-0.063750	0.270000	1.553930	1.409041	1.051554	0.316733	True	True	9.93628e-08	1797	2.901125	2.610688	0.551472	0.683860
2.000	0.100	1.100	2.000	0.100000	-0.060000	0.270000	1.517074	1.413383	0.991978	0.325988	True	True	9.96171e-08	1715	2.866209	2.593818	0.569881	0.685963
2.000	0.100	1.100	2.000	0.100000	-0.056250	0.270000	1.484194	1.417998	0.939854	0.335226	True	True	9.99323e-08	1574	2.834955	2.579558	0.586918	0.687394
2.000	0.100	1.100	2.000	0.100000	-0.052500	0.270000	1.454601	1.422880	0.893741	0.344514	True	True	9.93803e-08	1382	2.806779	2.567492	0.602762	0.688246
2.000	0.100	1.100	2.000	0.100000	-0.048750	0.270000	1.427769	1.428024	0.852562	0.353907	True	True	9.96666e-08	1395	2.781231	2.557306	0.617554	0.688586
2.000	0.100	1.100	2.000	0.100000	-0.045000	0.270000	1.403288	1.433432	0.815492	0.363454	True	True	9.91384e-08	1321	2.757958	2.548758	0.631408	0.688465
2.000	0.100	1.100	2.000	0.100000	-0.041250	0.270000	1.380831	1.439110	0.781887	0.373199	True	True	9.93928e-08	1262	2.736674	2.541658	0.644420	0.687922
2.000	0.100	1.100	2.000	0.100000	-0.037500	0.270000	1.360137	1.445064	0.751238	0.383186	True	True	9.98314e-08	1274	2.717151	2.535858	0.656665	0.686989
2.000	0.100	1.100	2.000	0.100000	-0.033750	0.270000	1.340989	1.451303	0.723133	0.393454	True	True	9.92494e-08	1098	2.699199	2.531238	0.668209	0.685689
2.000	0.100	1.100	2.000	0.100000	-0.030000	0.270000	1.323210	1.457840	0.697236	0.404045	True	True	9.9572e-08	1182	2.682664	2.527704	0.679104	0.684038
2.000	0.100	1.100	2.000	0.100000	-0.026250	0.270000	1.306652	1.464690	0.673269	0.415001	True	True	9.95547e-08	1075	2.667414	2.525178	0.689399	0.682050
2.000	0.100	1.100	2.000	0.100000	-0.022500	0.270000	1.291201	1.471858	0.651004	0.426365	True	True	9.94119e-08	953	2.653341	2.523606	0.699128	0.679738
2.000	0.100	1.100	2.000	0.100000	-0.018750	0.270000	1.276725	1.479386	0.630240	0.438182	True	True	9.96849e-08	1062	2.640354	2.522936	0.708334	0.677102
2.000	0.100	1.100	2.000	0.100000	-0.015000	0.270000	1.263143	1.487290	0.610813	0.450503	True	True	9.93191e-08	1058	2.628378	2.523135	0.717042	0.674145
2.000	0.100	1.100	2.000	0.100000	-0.011250	0.270000	1.250393	1.495581	0.592585	0.463378	True	True	9.95545e-08	1023	2.617347	2.524182	0.725269	0.670872
2.000	0.100	1.100	2.000	0.100000	-0.007500	0.270000	1.238390	1.504301	0.575430	0.476866	True	True	9.89463e-08	1118	2.607210	2.526059	0.733044	0.667277
2.000	0.100	1.100	2.000	0.100000	-0.003750	0.270000	1.227081	1.513479	0.559241	0.491030	True	True	9.97468e-08	1047	2.597922	2.528760	0.740381	0.663356
2.000	0.100	1.100	2.000	0.100000	0.000000	0.270000	1.216412	1.523155	0.543925	0.505942	True	True	9.91726e-08	951	2.589449	2.532285	0.747297	0.659101
2.000	0.100	1.100	2.000	0.100000	0.003750	0.270000	1.206350	1.533352	0.529401	0.521678	True	True	9.90754e-08	1162	2.581763	2.536646	0.753797	0.654509
2.000	0.100	1.100	2.000	0.100000	0.007500	0.270000	1.196841	1.544139	0.515593	0.538332	True	True	9.94858e-08	895	2.574845	2.541859	0.759897	0.649560
2.000	0.100	1.100	2.000	0.100000	0.011250	0.270000	1.187857	1.555556	0.502438	0.555996	True	True	9.93096e-08	1040	2.568682	2.547946	0.765602	0.644246
2.000	0.100	1.100	2.000	0.100000	0.015000	0.270000	1.179369	1.567669	0.489876	0.574793	True	True	9.9298e-08	1270	2.563269	2.554945	0.770914	0.638547
2.000	0.100	1.100	2.000	0.100000	0.018750	0.270000	1.171351	1.580546	0.477854	0.594853	True	True	9.99008e-08	1247	2.558607	2.562900	0.775836	0.632443
2.000	0.100	1.100	2.000	0.100000	0.022500	0.270000	1.163780	1.594269	0.466321	0.616330	True	True	9.97696e-08	1151	2.554707	2.571865	0.780366	0.625910
2.000	0.100	1.100	2.000	0.100000	0.026250	0.270000	1.156640	1.608928	0.455235	0.639402	True	True	9.93094e-08	1333	2.551587	2.581906	0.784500	0.618922
2.000	0.100	1.100	2.000	0.100000	0.030000	0.270000	1.149914	1.624635	0.444550	0.664283	True	True	9.91674e-08	1282	2.549274	2.593107	0.788232	0.611446
2.000	0.100	1.100	2.000	0.100000	0.033750	0.270000	1.143590	1.641543	0.434229	0.691228	True	True	9.9683e-08	1103	2.547809	2.605567	0.791547	0.603436
2.000	0.100	1.100	2.000	0.100000	0.037500	0.270000	1.137660	1.659727	0.424231	0.720523	True	True	9.96724e-08	1471	2.547237	2.619402	0.794439	0.594872
2.000	0.100	1.100	2.000	0.100000	0.041250	0.270000	1.132119	1.679447	0.414518	0.752548	True	True	9.99388e-08	1423	2.547630	2.634761	0.796881	0.585678
2.000	0.100	1.100	2.000	0.100000	0.045000	0.270000	1.126964	1.700899	0.405054	0.787748	True	True	9.99546e-08	1609	2.549073	2.651819	0.798849	0.575801
2.000	0.100	1.100	2.000	0.100000	0.048750	0.270000	1.122199	1.724354	0.395797	0.826678	True	True	9.96193e-08	1548	2.551676	2.670793	0.800310	0.565166
2.000	0.100	1.100	2.000	0.100000	0.052500	0.270000	1.117831	1.750150	0.386707	0.870044	True	True	9.9776e-08	1491	2.555582	2.691952	0.801222	0.553684
2.000	0.100	1.100	2.000	0.100000	0.056250	0.270000	1.113873	1.778711	0.377739	0.918744	True	True	9.9762e-08	1770	2.560973	2.715633	0.801532	0.541247
2.000	0.100	1.100	2.000	0.100000	0.060000	0.270000	1.110346	1.810586	0.368840	0.973965	True	True	9.98842e-08	1743	2.568090	2.742267	0.801167	0.527719
2.000	0.100	1.100	2.000	0.100000	0.063750	0.270000	1.107281	1.846495	0.359949	1.037289	True	True	9.98341e-08	2084	2.577254	2.772411	0.800035	0.512931
2.000	0.100	1.100	2.000	0.100000	0.067500	0.270000	1.104722	1.887409	0.350991	1.110900	True	True	9.95068e-08	2078	2.588901	2.806806	0.798009	0.496662
2.000	0.100	1.100	2.000	0.100000	0.071250	0.270000	1.102734	1.934679	0.341867	1.197912	True	True	9.95444e-08	2284	2.603640	2.846465	0.794914	0.478620
2.000	0.100	1.100	2.000	0.100000	0.075000	0.270000	1.101409	1.990261	0.332443	1.302950	True	True	9.96551e-08	2501	2.622355	2.892817	0.790501	0.458408
2.000	0.100	1.100	2.000	0.100000	-0.075000	0.292500	1.681771	1.398195	1.312071	0.290383	True	True	9.96296e-08	2227	3.027811	2.667272	0.489067	0.674266
2.000	0.100	1.100	2.000	0.100000	-0.071250	0.292500	1.625427	1.401646	1.214033	0.300426	True	True	9.96961e-08	2197	2.975548	2.637708	0.513701	0.679337
2.000	0.100	1.100	2.000	0.100000	-0.067500	0.292500	1.577147	1.405449	1.132459	0.310121	True	True	9.95974e-08	1987	2.930274	2.613258	0.535993	0.683188
2.000	0.100	1.100	2.000	0.100000	-0.063750	0.292500	1.535075	1.409564	1.063165	0.319611	True	True	9.94805e-08	1843	2.890507	2.592798	0.556366	0.686069
2.000	0.100	1.100	2.000	0.100000	-0.060000	0.292500	1.497923	1.413969	1.003328	0.329002	True	True	9.99399e-08	1707	2.855194	2.575543	0.575126	0.688156
2.000	0.100	1.100	2.000	0.100000	-0.056250	0.292500	1.464765	1.418649	0.950962	0.338375	True	True	9.98492e-08	1619	2.823560	2.560929	0.592507	0.689572
2.000	0.100	1.100	2.000	0.100000	-0.052500	0.292500	1.434909	1.423596	0.904623	0.347796	True	True	9.97828e-08	1265	2.795022	2.548537	0.608688	0.690407
2.000	0.100	1.100	2.000	0.100000	-0.048750	0.292500	1.407827	1.428807	0.863232	0.357322	True	True	9.99656e-08	1410	2.769128	2.538050	0.623811	0.690730
2.000	0.100	1.100	2.000	0.100000	-0.045000	0.292500	1.383107	1.434285	0.825962	0.367002	True	True	9.97065e-08	1364	2.745520	2.529223	0.637991	0.690592
2.000	0.100	1.100	2.000	0.100000	-0.041250	0.292500	1.360424	1.440032	0.792168	0.376882	True	True	9.92886e-08	1161	2.723913	2.521864	0.651322	0.690032
2.000	0.100	1.100	2.000	0.100000	-0.037500	0.292500	1.339529	1.446049	0.761344	0.387003	True	True	9.9992e-08	996	2.704079	2.515824	0.663874	0.689083
2.000	0.100	1.100	2.000	0.100000	-0.033750	0.292500	1.320159	1.452371	0.733062	0.397408	True	True	9.90319e-08	1090	2.685824	2.510976	0.675730	0.687761
2.000	0.100	1.100	2.000	0.100000	-0.030000	0.292500	1.302184	1.458984	0.707000	0.408139	True	True	9.99907e-08	1172	2.668993	2.507230	0.686927	0.686091
2.000	0.100	1.100	2.000	0.100000	-0.026250	0.292500	1.285439	1.465911	0.682876	0.419237	True	True	9.93077e-08	1308	2.653456	2.504508	0.697517	0.684084
2.000	0.100	1.100	2.000	0.100000	-0.022500	0.292500	1.269797	1.473168	0.660457	0.430746	True	True	9.93545e-08	1100	2.639103	2.502750	0.707539	0.681749
2.000	0.100	1.100	2.000	0.100000	-0.018750	0.292500	1.255154	1.480778	0.639548	0.442713	True	True	9.89286e-08	990	2.625844	2.501908	0.717026	0.679090
2.000	0.100	1.100	2.000	0.100000	-0.015000	0.292500	1.241417	1.488759	0.619983	0.455186	True	True	9.93381e-08	1036	2.613600	2.501947	0.726007	0.676113
2.000	0.100	1.100	2.000	0.100000	-0.011250	0.292500	1.228513	1.497132	0.601620	0.468219	True	True	9.96326e-08	1093	2.602307	2.502845	0.734505	0.672818
2.000	0.100	1.100	2.000	0.100000	-0.007500	0.292500	1.216362	1.505942	0.584333	0.481870	True	True	9.95294e-08	985	2.591912	2.504581	0.742543	0.669198
2.000	0.100	1.100	2.000	0.100000	-0.003750	0.292500	1.204919	1.515209	0.568018	0.496204	True	True	9.95952e-08	972	2.582371	2.507152	0.750135	0.665252
2.000	0.100	1.100	2.000	0.100000	0.000000	0.292500	1.194120	1.524974	0.552580	0.511290	True	True	9.98019e-08	1122	2.573648	2.510557	0.757300	0.660974
2.000	0.100	1.100	2.000	0.100000	0.003750	0.292500	1.183928	1.535276	0.537936	0.527210	True	True	9.92597e-08	1177	2.565717	2.514804	0.764045	0.656352
2.000	0.100	1.100	2.000	0.100000	0.007500	0.292500	1.174301	1.546162	0.524013	0.544053	True	True	9.96681e-08	1145	2.558556	2.519912	0.770382	0.651377
2.000	0.100	1.100	2.000	0.100000	0.011250	0.292500	1.165207	1.557687	0.510746	0.561920	True	True	9.92139e-08	1102	2.552152	2.525904	0.776315	0.646033
2.000	0.100	1.100	2.000	0.100000	0.015000	0.292500	1.156615	1.569909	0.498075	0.580929	True	True	9.92371e-08	1285	2.546500	2.532816	0.781849	0.640305
2.000	0.100	1.100	2.000	0.100000	0.018750	0.292500	1.148501	1.582901	0.485946	0.601212	True	True	9.97537e-08	1221	2.541602	2.540690	0.786985	0.634170
2.000	0.100	1.100	2.000	0.100000	0.022500	0.292500	1.140841	1.596766	0.474310	0.622929	True	True	9.99407e-08	1001	2.537467	2.549583	0.791721	0.627599
2.000	0.100	1.100	2.000	0.100000	0.026250	0.292500	1.133620	1.611527	0.463122	0.646248	True	True	9.98729e-08	1375	2.534109	2.559558	0.796056	0.620587
2.000	0.100	1.100	2.000	0.100000	0.030000	0.292500	1.126820	1.627366	0.452340	0.671397	True	True	9.91096e-08	1253	2.531559	2.570701	0.799979	0.613078
2.000	0.100	1.100	2.000	0.100000	0.033750	0.292500	1.120430	1.644386	0.441922	0.698625	True	True	9.92217e-08	1302	2.529854	2.583108	0.803480	0.605043
2.000	0.100	1.100	2.000	0.100000	0.037500	0.292500	1.114442	1.662742	0.431829	0.728234	True	True	9.93586e-08	1398	2.529043	2.596900	0.806545	0.596438
2.000	0.100	1.100	2.000	0.100000	0.041250	0.292500	1.108851	1.682617	0.422025	0.760594	True	True	9.94955e-08	1553	2.529192	2.612221	0.809153	0.587210
2.000	0.100	1.100	2.000	0.100000	0.045000	0.292500	1.103656	1.704234	0.412470	0.796159	True	True	9.96183e-08	1536	2.530387	2.629249	0.811279	0.577298
2.000	0.100	1.100	2.000	0.100000	0.048750	0.292500	1.098859	1.727867	0.403124	0.835491	True	True	9.96564e-08	1590	2.532736	2.648200	0.812890	0.566629
2.000	0.100	1.100	2.000	0.100000	0.052500	0.292500	1.094469	1.753853	0.393947	0.879299	True	True	9.98597e-08	1691	2.536378	2.669343	0.813943	0.555114
2.000	0.100	1.100	2.000	0.100000	0.056250	0.292500	1.090501	1.782623	0.384892	0.928495	True	True	9.9733e-08	1678	2.541496	2.693016	0.814383	0.542643
2.000	0.100	1.100	2.000	0.100000	0.060000	0.292500	1.086975	1.814725	0.375907	0.984273	True	True	9.99559e-08	1956	2.548326	2.719649	0.814140	0.529083
2.000	0.100	1.100	2.000	0.100000	0.063750	0.292500	1.083924	1.850886	0.366931	1.048234	True	True	9.99046e-08	1992	2.557186	2.749801	0.813119	0.514264
2.000	0.100	1.100	2.000	0.100000	0.067500	0.292500	1.081394	1.892082	0.357887	1.122583	True	True	9.98395e-08	2257	2.568506	2.784213	0.811196	0.497965
2.000	0.100	1.100	2.000	0.100000	0.071250	0.292500	1.079451	1.939674	0.348677	1.210465	True	True	9.95757e-08	2413	2.582888	2.823899	0.808194	0.479897
2.000	0.100	1.100	2.000	0.100000	0.075000	0.292500	1.078193	1.995630	0.339166	1.316557	True	True	9.99366e-08	2671	2.601204	2.870290	0.803864	0.459661
2.000	0.100	1.100	2.000	0.100000	-0.075000	0.315000	1.664132	1.398550	1.324649	0.292845	True	True	9.97359e-08	2295	3.018633	2.650823	0.492829	0.676471
2.000	0.100	1.100	2.000	0.100000	-0.071250	0.315000	1.607438	1.402062	1.226264	0.303039	True	True	9.95968e-08	2119	2.965896	2.620735	0.517835	0.681522
2.000	0.100	1.100	2.000	0.100000	-0.067500	0.315000	1.558831	1.405926	1.144379	0.312880	True	True	9.96002e-08	1898	2.920181	2.595816	0.540492	0.685353
2.000	0.100	1.100	2.000	0.100000	-0.063750	0.315000	1.516453	1.410105	1.074805	0.322511	True	True	9.95037e-08	1785	2.880000	2.574931	0.561221	0.688214
2.000	0.100	1.100	2.000	0.100000	-0.060000	0.315000	1.479013	1.414575	1.014710	0.332040	True	True	9.98911e-08	1556	2.844295	2.557289	0.580332	0.690281
2.000	0.100	1.100	2.000	0.100000	-0.056250	0.315000	1.445583	1.419320	0.962107	0.341550	True	True	9.94086e-08	1435	2.812289	2.542319	0.598056	0.691677
2.000	0.100	1.100	2.000	0.100000	-0.052500	0.315000	1.415468	1.424334	0.915546	0.351107	True	True	9.98075e-08	1331	2.783395	2.529600	0.614574	0.692493
2.000	0.100	1.100	2.000	0.100000	-0.048750	0.315000	1.388161	1.429610	0.873954	0.360767	True	True	9.9627e-08	1189	2.757161	2.518813	0.630021	0.692795
2.000	0.100	1.100	2.000	0.100000	-0.045000	0.315000	1.363187	1.435162	0.836479	0.370583	True	True	9.93297e-08	1275	2.733220	2.509701	0.644535	0.692638
2.000	0.100	1.100	2.000	0.100000	-0.041250	0.315000	1.340281	1.440981	0.802499	0.380599	True	True	9.95908e-08	1357	2.711296	2.502080	0.658186	0.692058
2.000	0.100	1.100	2.000	0.100000	-0.037500	0.315000	1.319157	1.447080	0.771492	0.390858	True	True	9.98937e-08	1230	2.691152	2.495794	0.671059	0.691087
2.000	0.100	1.100	2.000	0.100000	-0.033750	0.315000	1.299600	1.453468	0.743045	0.401403	True	True	9.97631e-08	1174	2.672598	2.490720	0.683218	0.689746
2.000	0.100	1.100	2.000	0.100000	-0.030000	0.315000	1.281432	1.460158	0.716822	0.412276	True	True	9.90471e-08	1061	2.655477	2.486762	0.694718	0.688055
2.000	0.100	1.100	2.000	0.100000	-0.026250	0.315000	1.264501	1.467162	0.692542	0.423518	True	True	9.98288e-08	1039	2.639656	2.483840	0.705606	0.686026
2.000	0.100	1.100	2.000	0.100000	-0.022500	0.315000	1.248692	1.474491	0.669976	0.435175	True	True	9.93012e-08	1073	2.625026	2.481897	0.715916	0.683671
2.000	0.100	1.100	2.000	0.100000	-0.018750	0.315000	1.233875	1.482185	0.648922	0.447293	True	True	9.94624e-08	1024	2.611495	2.480880	0.725691	0.680989
2.000	0.100	1.100	2.000	0.100000	-0.015000	0.315000	1.219981	1.490251	0.629219	0.459921	True	True	9.99746e-08	1029	2.598986	2.480757	0.734950	0.677987
2.000	0.100	1.100	2.000	0.100000	-0.011250	0.315000	1.206918	1.498721	0.610721	0.473115	True	True	9.94183e-08	1108	2.587433	2.481501	0.743723	0.674665
2.000	0.100	1.100	2.000	0.100000	-0.007500	0.315000	1.194623	1.507620	0.593305	0.486932	True	True	9.99306e-08	1098	2.576783	2.483095	0.752028	0.671020
2.000	0.100	1.100	2.000	0.100000	-0.003750	0.315000	1.183036	1.516982	0.576864	0.501437	True	True	9.9555e-08	1125	2.566990	2.485533	0.759882	0.667048
2.000	0.100	1.100	2.000	0.100000	0.000000	0.315000	1.172105	1.526844	0.561304	0.516703	True	True	9.91997e-08	1007	2.558020	2.488814	0.767301	0.662742
2.000	0.100	1.100	2.000	0.100000	0.003750	0.315000	1.161790	1.537244	0.546544	0.532808	True	True	9.95467e-08	1094	2.549843	2.492947	0.774294	0.658093
2.000	0.100	1.100	2.000	0.100000	0.007500	0.315000	1.152047	1.548255	0.532507	0.549846	True	True	9.9771e-08	1031	2.542441	2.497946	0.780869	0.653083
2.000	0.100	1.100	2.000	0.100000	0.011250	0.315000	1.142841	1.559864	0.519128	0.567916	True	True	9.92314e-08	1175	2.535797	2.503842	0.787038	0.647717
2.000	0.100	1.100	2.000	0.100000	0.015000	0.315000	1.134145	1.572199	0.506349	0.587140	True	True	9.98664e-08	1037	2.529907	2.510664	0.792799	0.641957
2.000	0.100	1.100	2.000	0.100000	0.018750	0.315000	1.125934	1.585329	0.494115	0.607651	True	True	9.92786e-08	967	2.524773	2.518455	0.798153	0.635785
2.000	0.100	1.100	2.000	0.100000	0.022500	0.315000	1.118185	1.599267	0.482377	0.629600	True	True	9.93113e-08	1261	2.520399	2.527271	0.803104	0.629199
2.000	0.100	1.100	2.000	0.100000	0.026250	0.315000	1.110880	1.614183	0.471089	0.653182	True	True	9.95769e-08	1011	2.516806	2.537181	0.807642	0.622144
2.000	0.100	1.100	2.000	0.100000	0.030000	0.315000	1.104005	1.630150	0.460209	0.678599	True	True	9.9333e-08	1157	2.514019	2.548261	0.811762	0.614605
2.000	0.100	1.100	2.000	0.100000	0.033750	0.315000	1.097547	1.647308	0.449697	0.706115	True	True	9.95327e-08	1421	2.512074	2.560614	0.815452	0.606538
2.000	0.100	1.100	2.000	0.100000	0.037500	0.315000	1.091499	1.665811	0.439511	0.736038	True	True	9.95352e-08	1539	2.511021	2.574359	0.818698	0.597900
2.000	0.100	1.100	2.000	0.100000	0.041250	0.315000	1.085856	1.685843	0.429615	0.768738	True	True	9.98673e-08	1580	2.510926	2.589640	0.821478	0.588639
2.000	0.100	1.100	2.000	0.100000	0.045000	0.315000	1.080616	1.707627	0.419971	0.804672	True	True	9.94954e-08	1506	2.511870	2.606635	0.823768	0.578694
2.000	0.100	1.100	2.000	0.100000	0.048750	0.315000	1.075785	1.731438	0.410537	0.844408	True	True	9.94451e-08	1477	2.513962	2.625559	0.825533	0.567992
2.000	0.100	1.100	2.000	0.100000	0.052500	0.315000	1.071369	1.757616	0.401273	0.888663	True	True	9.9556e-08	1711	2.517339	2.646683	0.826732	0.556444
2.000	0.100	1.100	2.000	0.100000	0.056250	0.315000	1.067385	1.786594	0.392133	0.938358	True	True	9.98039e-08	1888	2.522181	2.670344	0.827310	0.543942
2.000	0.100	1.100	2.000	0.100000	0.060000	0.315000	1.063855	1.818925	0.383063	0.994699	True	True	9.99314e-08	1886	2.528721	2.696972	0.827194	0.530352
2.000	0.100	1.100	2.000	0.100000	0.063750	0.315000	1.060813	1.855338	0.374003	1.059302	True	True	9.98015e-08	2002	2.537273	2.727128	0.826292	0.515503
2.000	0.100	1.100	2.000	0.100000	0.067500	0.315000	1.058305	1.896817	0.364876	1.134394	True	True	9.97214e-08	2291	2.548261	2.761552	0.824478	0.499178
2.000	0.100	1.100	2.000	0.100000	0.071250	0.315000	1.056401	1.944731	0.355581	1.223155	True	True	9.96514e-08	2487	2.562280	2.801260	0.821576	0.481086
2.000	0.100	1.100	2.000	0.100000	0.075000	0.315000	1.055201	2.001060	0.345984	1.330307	True	True	9.95818e-08	2709	2.580191	2.847684	0.817337	0.460830
2.000	0.100	1.100	2.000	0.100000	-0.075000	0.337500	1.646703	1.398918	1.337240	0.295323	True	True	9.96094e-08	2378	3.009544	2.634400	0.496556	0.678624
2.000	0.100	1.100	2.000	0.100000	-0.071250	0.337500	1.589668	1.402492	1.238512	0.305670	True	True	9.95441e-08	2068	2.956341	2.603787	0.521933	0.683650
2.000	0.100	1.100	2.000	0.100000	-0.067500	0.337500	1.540742	1.406420	1.156323	0.315657	True	True	9.98012e-08	1940	2.910194	2.578399	0.544951	0.687456
2.000	0.100	1.100	2.000	0.100000	-0.063750	0.337500	1.498065	1.410663	1.086471	0.325432	True	True	9.95282e-08	1800	2.869606	2.557089	0.566035	0.690293
2.000	0.100	1.100	2.000	0.100000	-0.060000	0.337500	1.460344	1.415199	1.026124	0.335102	True	True	9.94614e-08	1713	2.833516	2.539058	0.585494	0.692337
2.000	0.100	1.100	2.000	0.100000	-0.056250	0.337500	1.426646	1.420012	0.973286	0.344751	True	True	9.98285e-08	1520	2.801144	2.523732	0.603561	0.693710
2.000	0.100	1.100	2.000	0.100000	-0.052500	0.337500	1.396278	1.425094	0.926506	0.354445	True	True	9.98587e-08	1531	2.771899	2.510684	0.620416	0.694503
2.000	0.100	1.100	2.000	0.100000	-0.048750	0.337500	1.368710	1.430445	0.884701	0.364244	True	True	9.99086e-08	1345	2.745325	2.499589	0.636203	0.694783
2.000	0.100	1.100	2.000	0.100000	-0.045000	0.337500	1.343527	1.436063	0.847040	0.374198	True	True	9.9954e-08	1203	2.721063	2.490197	0.651035	0.694603
2.000	0.100	1.100	2.000	0.100000	-0.041250	0.337500	1.320402	1.441956	0.812875	0.384352	True	True	9.95797e-08	1193	2.698824	2.482313	0.665007	0.694000
2.000	0.100	1.100	2.000	0.100000	-0.037500	0.337500	1.299070	1.448129	0.781694	0.394752	True	True	9.94193e-08	1169	2.678377	2.475781	0.678195	0.693005
2.000	0.100	1.100	2.000	0.100000	-0.033750	0.337500	1.279314	1.454595	0.753080	0.405438	True	True	9.94605e-08	1195	2.659528	2.470477	0.690665	0.691641
2.000	0.100	1.100	2.000	0.100000	-0.030000	0.337500	1.260955	1.461362	0.726697	0.416455	True	True	9.98676e-08	1130	2.642118	2.466303	0.702471	0.689926
2.000	0.100	1.100	2.000	0.100000	-0.026250	0.337500	1.243842	1.468448	0.702264	0.427844	True	True	9.87901e-08	1088	2.626017	2.463181	0.713658	0.687873
2.000	0.100	1.100	2.000	0.100000	-0.022500	0.337500	1.227856	1.475859	0.679550	0.439651	True	True	9.97049e-08	1009	2.611114	2.461049	0.724264	0.685494
2.000	0.100	1.100	2.000	0.100000	-0.018750	0.337500	1.212878	1.483635	0.658356	0.451923	True	True	9.99746e-08	1096	2.597315	2.459856	0.734324	0.682787
2.000	0.100	1.100	2.000	0.100000	-0.015000	0.337500	1.198822	1.491790	0.638515	0.464710	True	True	9.89374e-08	1099	2.584543	2.459568	0.743867	0.679760
2.000	0.100	1.100	2.000	0.100000	-0.011250	0.337500	1.185607	1.500349	0.619885	0.478066	True	True	9.97141e-08	1041	2.572733	2.460157	0.752917	0.676411
2.000	0.100	1.100	2.000	0.100000	-0.007500	0.337500	1.173168	1.509340	0.602342	0.492052	True	True	9.90961e-08	1133	2.561829	2.461607	0.761492	0.672740
2.000	0.100	1.100	2.000	0.100000	-0.003750	0.337500	1.161444	1.518796	0.585777	0.506731	True	True	9.96683e-08	1081	2.551787	2.463909	0.769612	0.668740
2.000	0.100	1.100	2.000	0.100000	0.000000	0.337500	1.150384	1.528754	0.570098	0.522178	True	True	9.93795e-08	1194	2.542570	2.467064	0.777288	0.664407
2.000	0.100	1.100	2.000	0.100000	0.003750	0.337500	1.139943	1.539256	0.555221	0.538472	True	True	9.98719e-08	1155	2.534150	2.471080	0.784533	0.659729
2.000	0.100	1.100	2.000	0.100000	0.007500	0.337500	1.130082	1.550350	0.541071	0.555706	True	True	9.90283e-08	1234	2.526506	2.475972	0.791355	0.654696
2.000	0.100	1.100	2.000	0.100000	0.011250	0.337500	1.120766	1.562089	0.527583	0.573984	True	True	9.99088e-08	1236	2.519624	2.481766	0.797761	0.649293
2.000	0.100	1.100	2.000	0.100000	0.015000	0.337500	1.111964	1.574543	0.514695	0.593429	True	True	9.89458e-08	932	2.513497	2.488497	0.803753	0.643501
2.000	0.100	1.100	2.000	0.100000	0.018750	0.337500	1.103657	1.587759	0.502359	0.614162	True	True	9.94959e-08	1163	2.508124	2.496201	0.809333	0.637308
2.000	0.100	1.100	2.000	0.100000	0.022500	0.337500	1.095818	1.601843	0.490520	0.636356	True	True	9.96943e-08	1335	2.503515	2.504939	0.814500	0.630682
2.000	0.100	1.100	2.000	0.100000	0.026250	0.337500	1.088429	1.616881	0.479134	0.660191	True	True	9.9644e-08	1360	2.499686	2.514777	0.819248	0.623599
2.000	0.100	1.100	2.000	0.100000	0.030000	0.337500	1.081477	1.632985	0.468158	0.685886	True	True	9.93315e-08	1371	2.496661	2.525795	0.823570	0.616026
2.000	0.100	1.100	2.000	0.100000	0.033750	0.337500	1.074949	1.650285	0.457550	0.713697	True	True	9.92356e-08	1396	2.494477	2.538092	0.827454	0.607926
2.000	0.100	1.100	2.000	0.100000	0.037500	0.337500	1.068838	1.668937	0.447273	0.743936	True	True	9.94465e-08	1425	2.493183	2.551787	0.830885	0.599255
2.000	0.100	1.100	2.000	0.100000	0.041250	0.337500	1.063140	1.689125	0.437287	0.776978	True	True	9.93733e-08	1579	2.492841	2.567025	0.833844	0.589962
2.000	0.100	1.100	2.000	0.100000	0.045000	0.337500	1.057854	1.711077	0.427554	0.813286	True	True	9.94364e-08	1441	2.493534	2.583984	0.836303	0.579985
2.000	0.100	1.100	2.000	0.100000	0.048750	0.337500	1.052984	1.735067	0.418034	0.853431	True	True	9.97888e-08	1552	2.495367	2.602879	0.838230	0.569251
2.000	0.100	1.100	2.000	0.100000	0.052500	0.337500	1.048539	1.761438	0.408685	0.898138	True	True	9.99564e-08	1764	2.498477	2.623980	0.839581	0.557673
2.000	0.100	1.100	2.000	0.100000	0.056250	0.337500	1.044535	1.790625	0.399460	0.948337	True	True	9.95657e-08	1782	2.503040	2.647625	0.840302	0.545141
2.000	0.100	1.100	2.000	0.100000	0.060000	0.337500	1.040996	1.823185	0.390308	1.005244	True	True	9.99117e-08	1963	2.509287	2.674245	0.840321	0.531522
2.000	0.100	1.100	2.000	0.100000	0.063750	0.337500	1.037956	1.859852	0.381165	1.070494	True	True	9.97051e-08	2076	2.517527	2.704400	0.839544	0.516647
2.000	0.100	1.100	2.000	0.100000	0.067500	0.337500	1.035464	1.901614	0.371955	1.146336	True	True	9.96833e-08	2357	2.528179	2.738832	0.837845	0.500298
2.000	0.100	1.100	2.000	0.100000	0.071250	0.337500	1.033591	1.949849	0.362578	1.235981	True	True	9.98154e-08	2387	2.541829	2.778556	0.835050	0.482185
2.000	0.100	1.100	2.000	0.100000	0.075000	0.337500	1.032439	2.006552	0.352897	1.344201	True	True	9.9636e-08	2546	2.559330	2.825007	0.830911	0.461914
2.000	0.100	1.100	2.000	0.100000	-0.075000	0.360000	1.629483	1.399299	1.349842	0.297816	True	True	9.99696e-08	2247	3.000544	2.618006	0.500248	0.680724
2.000	0.100	1.100	2.000	0.100000	-0.071250	0.360000	1.572116	1.402936	1.250777	0.308318	True	True	9.99597e-08	1912	2.946885	2.586870	0.525991	0.685720
2.000	0.100	1.100	2.000	0.100000	-0.067500	0.360000	1.522880	1.406929	1.168286	0.318455	True	True	9.94716e-08	1885	2.900313	2.561012	0.549368	0.689496
2.000	0.100	1.100	2.000	0.100000	-0.063750	0.360000	1.479911	1.411239	1.098163	0.328375	True	True	9.99404e-08	1645	2.859326	2.539275	0.570805	0.692306
2.000	0.100	1.100	2.000	0.100000	-0.060000	0.360000	1.441914	1.415842	1.037566	0.338188	True	True	9.99503e-08	1492	2.822858	2.520856	0.590611	0.694322
2.000	0.100	1.100	2.000	0.100000	-0.056250	0.360000	1.407956	1.420723	0.984497	0.347978	True	True	9.98355e-08	1330	2.790126	2.505172	0.609019	0.695668
2.000	0.100	1.100	2.000	0.100000	-0.052500	0.360000	1.377341	1.425876	0.937502	0.357813	True	True	9.92707e-08	1385	2.760536	2.491794	0.626210	0.696435
2.000	0.100	1.100	2.000	0.100000	-0.048750	0.360000	1.349537	1.431299	0.895494	0.367752	True	True	9.98292e-08	1394	2.733631	2.480393	0.642328	0.696690
2.000	0.100	1.100	2.000	0.100000	-0.045000	0.360000	1.324131	1.436991	0.857642	0.377845	True	True	9.92853e-08	1325	2.709050	2.470716	0.657487	0.696483
2.000	0.100	1.100	2.000	0.100000	-0.041250	0.360000	1.300792	1.442959	0.823297	0.388141	True	True	9.9682e-08	1292	2.686503	2.462567	0.671780	0.695855
2.000	0.100	1.100	2.000	0.100000	-0.037500	0.360000	1.279255	1.449209	0.791943	0.398683	True	True	9.9433e-08	1159	2.665756	2.455787	0.685284	0.694834
2.000	0.100	1.100	2.000	0.100000	-0.033750	0.360000	1.259303	1.455750	0.763165	0.409514	True	True	9.99202e-08	1211	2.646616	2.450252	0.698066	0.693445
2.000	0.100	1.100	2.000	0.100000	-0.030000	0.360000	1.240767	1.462587	0.736626	0.420677	True	True	9.93197e-08	1028	2.628924	2.445863	0.710174	0.691707
2.000	0.100	1.100	2.000	0.100000	-0.026250	0.360000	1.223473	1.469754	0.712042	0.432215	True	True	9.92069e-08	1058	2.612546	2.442538	0.721663	0.689628
2.000	0.100	1.100	2.000	0.100000	-0.022500	0.360000	1.207302	1.477273	0.689179	0.444175	True	True	9.9246e-08	1050	2.597372	2.440212	0.732569	0.687215
2.000	0.100	1.100	2.000	0.100000	-0.018750	0.360000	1.192167	1.485122	0.667846	0.456603	True	True	9.90502e-08	1112	2.583309	2.438843	0.742919	0.684485
2.000	0.100	1.100	2.000	0.100000	-0.015000	0.360000	1.177951	1.493366	0.647870	0.469551	True	True	9.99566e-08	951	2.570277	2.438386	0.752748	0.681430
2.000	0.100	1.100	2.000	0.100000	-0.011250	0.360000	1.164588	1.502015	0.629110	0.483073	True	True	9.94785e-08	1130	2.558212	2.438819	0.762077	0.678054
2.000	0.100	1.100	2.000	0.100000	-0.007500	0.360000	1.152007	1.511099	0.611441	0.497229	True	True	9.99842e-08	1117	2.547057	2.440122	0.770926	0.674354
2.000	0.100	1.100	2.000	0.100000	-0.003750	0.360000	1.140145	1.520651	0.594754	0.512086	True	True	9.94101e-08	1064	2.536767	2.442288	0.779313	0.670326
2.000	0.100	1.100	2.000	0.100000	0.000000	0.360000	1.128956	1.530708	0.578956	0.527717	True	True	9.92145e-08	1139	2.527306	2.445315	0.787251	0.665963
2.000	0.100	1.100	2.000	0.100000	0.003750	0.360000	1.118391	1.541313	0.563964	0.544203	True	True	9.93236e-08	1169	2.518645	2.449212	0.794752	0.661256
2.000	0.100	1.100	2.000	0.100000	0.007500	0.360000	1.108413	1.552512	0.549703	0.561637	True	True	9.96224e-08	1144	2.510762	2.453993	0.801824	0.656193
2.000	0.100	1.100	2.000	0.100000	0.011250	0.360000	1.098984	1.564364	0.536105	0.580127	True	True	9.93629e-08	967	2.503642	2.459685	0.808473	0.650758
2.000	0.100	1.100	2.000	0.100000	0.015000	0.360000	1.090083	1.576920	0.523115	0.599783	True	True	9.97921e-08	1207	2.497278	2.466317	0.814700	0.644940
2.000	0.100	1.100	2.000	0.100000	0.018750	0.360000	1.081676	1.590262	0.510675	0.620753	True	True	9.9632e-08	1280	2.491670	2.473936	0.820510	0.638713
2.000	0.100	1.100	2.000	0.100000	0.022500	0.360000	1.073745	1.604470	0.498736	0.643194	True	True	9.94666e-08	1149	2.486826	2.482595	0.825898	0.632055
2.000	0.100	1.100	2.000	0.100000	0.026250	0.360000	1.066272	1.619636	0.487252	0.667289	True	True	9.97775e-08	1290	2.482760	2.492359	0.830861	0.624940
2.000	0.100	1.100	2.000	0.100000	0.030000	0.360000	1.059242	1.635900	0.476182	0.693262	True	True	9.93902e-08	1262	2.479500	2.503310	0.835387	0.617328
2.000	0.100	1.100	2.000	0.100000	0.033750	0.360000	1.052642	1.653317	0.465481	0.721370	True	True	9.92261e-08	1503	2.477074	2.515549	0.839473	0.609203
2.000	0.100	1.100	2.000	0.100000	0.037500	0.360000	1.046467	1.672118	0.455113	0.751929	True	True	9.99954e-08	1427	2.475537	2.529192	0.843097	0.600501
2.000	0.100	1.100	2.000	0.100000	0.041250	0.360000	1.040711	1.692465	0.445038	0.785317	True	True	9.94115e-08	1585	2.474948	2.544385	0.846239	0.591176
2.000	0.100	1.100	2.000	0.100000	0.045000	0.360000	1.035376	1.714584	0.435218	0.822001	True	True	9.93784e-08	1592	2.475389	2.561304	0.848873	0.581168
2.000	0.100	1.100	2.000	0.100000	0.048750	0.360000	1.030464	1.738754	0.425612	0.862559	True	True	9.96889e-08	1715	2.476962	2.580166	0.850967	0.570404
2.000	0.100	1.100	2.000	0.100000	0.052500	0.360000	1.025986	1.765320	0.416179	0.907722	True	True	9.94489e-08	1761	2.479803	2.601242	0.852477	0.558796
2.000	0.100	1.100	2.000	0.100000	0.056250	0.360000	1.021959	1.794717	0.406872	0.958429	True	True	9.96646e-08	1910	2.484085	2.624868	0.853347	0.546237
2.000	0.100	1.100	2.000	0.100000	0.060000	0.360000	1.018405	1.827506	0.397637	1.015909	True	True	9.99966e-08	2006	2.490036	2.651476	0.853506	0.532592
2.000	0.100	1.100	2.000	0.100000	0.063750	0.360000	1.015362	1.864426	0.388413	1.081811	True	True	9.97998e-08	2081	2.497961	2.681625	0.852862	0.517693
2.000	0.100	1.100	2.000	0.100000	0.067500	0.360000	1.012879	1.906472	0.379122	1.158408	True	True	9.94908e-08	2114	2.508272	2.716060	0.851286	0.501323
2.000	0.100	1.100	2.000	0.100000	0.071250	0.360000	1.011029	1.955029	0.369664	1.248943	True	True	9.99886e-08	2466	2.521549	2.755795	0.848607	0.483193
2.000	0.100	1.100	2.000	0.100000	0.075000	0.360000	1.009917	2.012106	0.359902	1.358238	True	True	9.9996e-08	2627	2.538631	2.802266	0.844576	0.462910
2.000	0.100	1.100	2.000	0.100000	-0.075000	0.382500	1.612473	1.399692	1.362455	0.300323	True	True	9.99078e-08	2346	2.991635	2.601646	0.503901	0.682769
2.000	0.100	1.100	2.000	0.100000	-0.071250	0.382500	1.554782	1.403395	1.263055	0.310982	True	True	9.97187e-08	1989	2.937528	2.569985	0.530008	0.687730
2.000	0.100	1.100	2.000	0.100000	-0.067500	0.382500	1.505243	1.407454	1.180269	0.321271	True	True	9.94442e-08	1868	2.890539	2.543657	0.553742	0.691473
2.000	0.100	1.100	2.000	0.100000	-0.063750	0.382500	1.461990	1.411831	1.109877	0.331340	True	True	9.96827e-08	1722	2.849161	2.521494	0.575528	0.694251
2.000	0.100	1.100	2.000	0.100000	-0.060000	0.382500	1.423726	1.416503	1.049034	0.341298	True	True	9.98744e-08	1605	2.812322	2.502685	0.595678	0.696236
2.000	0.100	1.100	2.000	0.100000	-0.056250	0.382500	1.389514	1.421456	0.995738	0.351231	True	True	9.95034e-08	1565	2.779237	2.486643	0.614426	0.697552
2.000	0.100	1.100	2.000	0.100000	-0.052500	0.382500	1.358657	1.426681	0.948530	0.361209	True	True	9.9986e-08	1468	2.749309	2.472934	0.631952	0.698289
2.000	0.100	1.100	2.000	0.100000	-0.048750	0.382500	1.330624	1.432176	0.906323	0.371290	True	True	9.96816e-08	1397	2.722080	2.461226	0.648400	0.698514
2.000	0.100	1.100	2.000	0.100000	-0.045000	0.382500	1.304998	1.437941	0.868283	0.381526	True	True	9.93982e-08	1130	2.697185	2.451264	0.663885	0.698279
2.000	0.100	1.100	2.000	0.100000	-0.041250	0.382500	1.281450	1.443987	0.833760	0.391965	True	True	9.96104e-08	1317	2.674335	2.442847	0.678499	0.697622
2.000	0.100	1.100	2.000	0.100000	-0.037500	0.382500	1.259712	1.450312	0.802235	0.402652	True	True	9.99978e-08	1039	2.653293	2.435819	0.692320	0.696573
2.000	0.100	1.100	2.000	0.100000	-0.033750	0.382500	1.239569	1.456934	0.773295	0.413630	True	True	9.97856e-08	1106	2.633867	2.430051	0.705414	0.695156
2.000	0.100	1.100	2.000	0.100000	-0.030000	0.382500	1.220839	1.463864	0.746599	0.424942	True	True	9.92146e-08	1110	2.615896	2.425442	0.717833	0.693386
2.000	0.100	1.100	2.000	0.100000	-0.026250	0.382500	1.203372	1.471119	0.721866	0.436633	True	True	9.9161e-08	1109	2.599246	2.421911	0.729623	0.691277
2.000	0.100	1.100	2.000	0.100000	-0.022500	0.382500	1.187041	1.478699	0.698862	0.448748	True	True	9.97353e-08	1059	2.583805	2.419396	0.740825	0.688843
2.000	0.100	1.100	2.000	0.100000	-0.018750	0.382500	1.171740	1.486647	0.677390	0.461335	True	True	9.93177e-08	1078	2.569481	2.417845	0.751468	0.686081
2.000	0.100	1.100	2.000	0.100000	-0.015000	0.382500	1.157369	1.494991	0.657281	0.474446	True	True	9.91406e-08	1013	2.556194	2.417219	0.761585	0.682993
2.000	0.100	1.100	2.000	0.100000	-0.011250	0.382500	1.143863	1.503719	0.638393	0.488136	True	True	9.90835e-08	1149	2.543876	2.417495	0.771194	0.679591
2.000	0.100	1.100	2.000	0.100000	-0.007500	0.382500	1.131139	1.512899	0.620598	0.502466	True	True	9.93283e-08	1078	2.532473	2.418650	0.780321	0.675862
2.000	0.100	1.100	2.000	0.100000	-0.003750	0.382500	1.119145	1.522548	0.603792	0.517503	True	True	9.92793e-08	950	2.521938	2.420677	0.788978	0.671804
2.000	0.100	1.100	2.000	0.100000	0.000000	0.382500	1.107825	1.532706	0.587877	0.533320	True	True	9.98907e-08	1058	2.512236	2.423574	0.797182	0.667411
2.000	0.100	1.100	2.000	0.100000	0.003750	0.382500	1.097140	1.543413	0.572771	0.550000	True	True	9.98813e-08	1216	2.503335	2.427349	0.804941	0.662673
2.000	0.100	1.100	2.000	0.100000	0.007500	0.382500	1.087045	1.554720	0.558400	0.567637	True	True	9.92769e-08	1230	2.495214	2.432018	0.812266	0.657579
2.000	0.100	1.100	2.000	0.100000	0.011250	0.382500	1.077508	1.566681	0.544696	0.586338	True	True	9.99256e-08	1011	2.487858	2.437605	0.819161	0.652114
2.000	0.100	1.100	2.000	0.100000	0.015000	0.382500	1.068501	1.579354	0.531601	0.606219	True	True	9.99901e-08	1231	2.481260	2.444140	0.825629	0.646263
2.000	0.100	1.100	2.000	0.100000	0.018750	0.382500	1.059997	1.592816	0.519059	0.627424	True	True	9.9925e-08	1152	2.475417	2.451670	0.831672	0.640004
2.000	0.100	1.100	2.000	0.100000	0.022500	0.382500	1.051974	1.607147	0.507022	0.650112	True	True	9.91858e-08	1333	2.470338	2.460246	0.837287	0.633315
2.000	0.100	1.100	2.000	0.100000	0.026250	0.382500	1.044415	1.622444	0.495442	0.674472	True	True	9.9969e-08	1436	2.466037	2.469935	0.842469	0.626168
2.000	0.100	1.100	2.000	0.100000	0.030000	0.382500	1.037305	1.638819	0.484276	0.700725	True	True	9.92609e-08	1423	2.462538	2.480819	0.847210	0.618531
2.000	0.100	1.100	2.000	0.100000	0.033750	0.382500	1.030633	1.656403	0.473485	0.729134	True	True	9.9933e-08	1512	2.459875	2.492995	0.851498	0.610368
2.000	0.100	1.100	2.000	0.100000	0.037500	0.382500	1.024392	1.675355	0.463027	0.760017	True	True	9.96121e-08	1359	2.458095	2.506583	0.855318	0.601634
2.000	0.100	1.100	2.000	0.100000	0.041250	0.382500	1.018577	1.695861	0.452865	0.793755	True	True	9.93148e-08	1631	2.457259	2.521727	0.858650	0.592279
2.000	0.100	1.100	2.000	0.100000	0.045000	0.382500	1.013189	1.718150	0.442959	0.830819	True	True	9.97465e-08	1634	2.457446	2.538604	0.861465	0.582241
2.000	0.100	1.100	2.000	0.100000	0.048750	0.382500	1.008233	1.742501	0.433269	0.871794	True	True	9.99189e-08	1760	2.458759	2.557431	0.863732	0.571448
2.000	0.100	1.100	2.000	0.100000	0.052500	0.382500	1.003719	1.769261	0.423753	0.917417	True	True	9.95975e-08	1837	2.461329	2.578477	0.865406	0.559813
2.000	0.100	1.100	2.000	0.100000	0.056250	0.382500	0.999663	1.798868	0.414364	0.968636	True	True	9.95979e-08	1975	2.465328	2.602080	0.866432	0.547227
2.000	0.100	1.100	2.000	0.100000	0.060000	0.382500	0.996091	1.831888	0.405049	1.026693	True	True	9.98675e-08	1985	2.470981	2.628672	0.866739	0.533558
2.000	0.100	1.100	2.000	0.100000	0.063750	0.382500	0.993039	1.869062	0.395746	1.093252	True	True	9.99942e-08	2093	2.478587	2.658812	0.866234	0.518638
2.000	0.100	1.100	2.000	0.100000	0.067500	0.382500	0.990559	1.911391	0.386376	1.170610	True	True	9.97679e-08	2205	2.488554	2.693244	0.864789	0.502250
2.000	0.100	1.100	2.000	0.100000	0.071250	0.382500	0.988725	1.960271	0.376838	1.262042	True	True	9.95384e-08	2506	2.501452	2.732984	0.862233	0.484108
2.000	0.100	1.100	2.000	0.100000	0.075000	0.382500	0.987643	2.017721	0.366996	1.372420	True	True	9.99129e-08	2620	2.518112	2.779469	0.858318	0.463816
2.000	0.100	1.100	2.000	0.100000	-0.075000	0.405000	1.595670	1.400098	1.375074	0.302846	True	True	9.96517e-08	2327	2.982818	2.585319	0.507516	0.684759
2.000	0.100	1.100	2.000	0.100000	-0.071250	0.405000	1.537664	1.403867	1.275346	0.313664	True	True	9.97172e-08	2046	2.928272	2.553135	0.533982	0.689680
2.000	0.100	1.100	2.000	0.100000	-0.067500	0.405000	1.487832	1.407995	1.192267	0.324107	True	True	9.95482e-08	1908	2.880874	2.526337	0.558068	0.693386
2.000	0.100	1.100	2.000	0.100000	-0.063750	0.405000	1.444304	1.412442	1.121612	0.334326	True	True	9.94841e-08	1575	2.839112	2.503749	0.580202	0.696127
2.000	0.100	1.100	2.000	0.100000	-0.060000	0.405000	1.405778	1.417184	1.060527	0.344431	True	True	9.93436e-08	1642	2.801911	2.484550	0.600694	0.698077
2.000	0.100	1.100	2.000	0.100000	-0.056250	0.405000	1.371319	1.422208	1.007006	0.354510	True	True	9.95301e-08	1451	2.768479	2.468149	0.619779	0.699359
2.000	0.100	1.100	2.000	0.100000	-0.052500	0.405000	1.340228	1.427507	0.959590	0.364633	True	True	9.94033e-08	1419	2.738221	2.454108	0.637638	0.700062
2.000	0.100	1.100	2.000	0.100000	-0.048750	0.405000	1.311970	1.433076	0.917186	0.374859	True	True	9.97938e-08	1241	2.710672	2.442092	0.654415	0.700255
2.000	0.100	1.100	2.000	0.100000	-0.045000	0.405000	1.286131	1.438920	0.878961	0.385240	True	True	9.96534e-08	1321	2.685470	2.431844	0.670224	0.699988
2.000	0.100	1.100	2.000	0.100000	-0.041250	0.405000	1.262378	1.445041	0.844261	0.395825	True	True	9.94937e-08	1232	2.662323	2.423161	0.685158	0.699299
2.000	0.100	1.100	2.000	0.100000	-0.037500	0.405000	1.240445	1.451448	0.812569	0.406659	True	True	9.97613e-08	1132	2.640992	2.415881	0.699296	0.698219
2.000	0.100	1.100	2.000	0.100000	-0.033750	0.405000	1.220115	1.458144	0.783469	0.417786	True	True	9.98068e-08	1044	2.621284	2.409879	0.712701	0.696773
2.000	0.100	1.100	2.000	0.100000	-0.030000	0.405000	1.201204	1.465159	0.756619	0.429250	True	True	9.97176e-08	1001	2.603039	2.405050	0.725429	0.694972
2.000	0.100	1.100	2.000	0.100000	-0.026250	0.405000	1.183565	1.472495	0.731740	0.441095	True	True	9.981e-08	1042	2.586121	2.401314	0.737523	0.692833
2.000	0.100	1.100	2.000	0.100000	-0.022500	0.405000	1.167069	1.480170	0.708594	0.453368	True	True	9.92458e-08	1079	2.570419	2.398605	0.749023	0.690365
2.000	0.100	1.100	2.000	0.100000	-0.018750	0.405000	1.151610	1.488206	0.686986	0.466116	True	True	9.99446e-08	1089	2.555837	2.396873	0.759960	0.687572
2.000	0.100	1.100	2.000	0.100000	-0.015000	0.405000	1.137090	1.496646	0.666746	0.479393	True	True	9.93584e-08	1046	2.542298	2.396076	0.770365	0.684452
2.000	0.100	1.100	2.000	0.100000	-0.011250	0.405000	1.123437	1.505463	0.647730	0.493254	True	True	9.93164e-08	1144	2.529731	2.396192	0.780259	0.681021
2.000	0.100	1.100	2.000	0.100000	-0.007500	0.405000	1.110571	1.514740	0.629812	0.507761	True	True	9.91894e-08	963	2.518083	2.397196	0.789665	0.677259
2.000	0.100	1.100	2.000	0.100000	-0.003750	0.405000	1.098446	1.524486	0.612887	0.522980	True	True	9.91434e-08	1064	2.507307	2.399083	0.798595	0.673171
2.000	0.100	1.100	2.000	0.100000	0.000000	0.405000	1.087001	1.534746	0.596857	0.538986	True	True	9.94479e-08	1133	2.497365	2.401848	0.807067	0.668746
2.000	0.100	1.100	2.000	0.100000	0.003750	0.405000	1.076193	1.545559	0.581639	0.555864	True	True	9.99812e-08	1233	2.488227	2.405501	0.815089	0.663976
2.000	0.100	1.100	2.000	0.100000	0.007500	0.405000	1.065983	1.556974	0.567159	0.573707	True	True	9.93215e-08	1083	2.479871	2.410055	0.822670	0.658850
2.000	0.100	1.100	2.000	0.100000	0.011250	0.405000	1.056338	1.569045	0.553350	0.592621	True	True	9.97239e-08	1198	2.472282	2.415534	0.829815	0.653354
2.000	0.100	1.100	2.000	0.100000	0.015000	0.405000	1.047227	1.581836	0.540151	0.612730	True	True	9.92818e-08	1172	2.465450	2.421971	0.836527	0.647470
2.000	0.100	1.100	2.000	0.100000	0.018750	0.405000	1.038625	1.595419	0.527510	0.634173	True	True	9.91405e-08	1357	2.459375	2.429409	0.842807	0.641179
2.000	0.100	1.100	2.000	0.100000	0.022500	0.405000	1.030510	1.609876	0.515374	0.657112	True	True	9.93184e-08	1390	2.454062	2.437900	0.848653	0.634458
2.000	0.100	1.100	2.000	0.100000	0.026250	0.405000	1.022865	1.625304	0.503699	0.681739	True	True	9.93114e-08	1401	2.449526	2.447512	0.854059	0.627279
2.000	0.100	1.100	2.000	0.100000	0.030000	0.405000	1.015675	1.641816	0.492441	0.708276	True	True	9.97145e-08	1411	2.445791	2.458325	0.859016	0.619611
2.000	0.100	1.100	2.000	0.100000	0.033750	0.405000	1.008929	1.659544	0.481559	0.736990	True	True	9.99923e-08	1488	2.442889	2.470437	0.863515	0.611417
2.000	0.100	1.100	2.000	0.100000	0.037500	0.405000	1.002621	1.678647	0.471013	0.768200	True	True	9.95113e-08	1462	2.440866	2.483968	0.867537	0.602652
2.000	0.100	1.100	2.000	0.100000	0.041250	0.405000	0.996745	1.699314	0.460764	0.802291	True	True	9.95083e-08	1508	2.439783	2.499061	0.871063	0.593267
2.000	0.100	1.100	2.000	0.100000	0.045000	0.405000	0.991303	1.721773	0.450773	0.839740	True	True	9.98186e-08	1676	2.439716	2.515893	0.874065	0.583201
2.000	0.100	1.100	2.000	0.100000	0.048750	0.405000	0.986299	1.746306	0.441001	0.881135	True	True	9.95084e-08	1783	2.440767	2.534681	0.876510	0.572380
2.000	0.100	1.100	2.000	0.100000	0.052500	0.405000	0.981745	1.773261	0.431403	0.927222	True	True	9.94689e-08	1818	2.443066	2.555695	0.878355	0.560719
2.000	0.100	1.100	2.000	0.100000	0.056250	0.405000	0.977657	1.803080	0.421934	0.978958	True	True	9.99828e-08	1913	2.446780	2.579272	0.879544	0.548109
2.000	0.100	1.100	2.000	0.100000	0.060000	0.405000	0.974061	1.836330	0.412540	1.037597	True	True	9.99898e-08	1951	2.452132	2.605843	0.880006	0.534419
2.000	0.100	1.100	2.000	0.100000	0.063750	0.405000	0.970995	1.873759	0.403159	1.104818	True	True	9.95682e-08	2025	2.459417	2.635969	0.879646	0.519480
2.000	0.100	1.100	2.000	0.100000	0.067500	0.405000	0.968512	1.916372	0.393711	1.182943	True	True	9.98931e-08	2304	2.469036	2.670393	0.878341	0.503078
2.000	0.100	1.100	2.000	0.100000	0.071250	0.405000	0.966685	1.965574	0.384097	1.275277	True	True	9.95907e-08	2589	2.481553	2.710133	0.875917	0.484925
2.000	0.100	1.100	2.000	0.100000	0.075000	0.405000	0.965626	2.023397	0.374177	1.386744	True	True	9.96959e-08	2749	2.497783	2.756625	0.872127	0.464629
2.000	0.100	1.100	2.000	0.100000	-0.075000	0.427500	1.579074	1.400517	1.387700	0.305383	True	True	9.9808e-08	2362	2.974092	2.569030	0.511090	0.686693
2.000	0.100	1.100	2.000	0.100000	-0.071250	0.427500	1.520764	1.404354	1.287648	0.316363	True	True	9.95869e-08	1928	2.919116	2.536324	0.537911	0.691571
2.000	0.100	1.100	2.000	0.100000	-0.067500	0.427500	1.470647	1.408551	1.204281	0.326962	True	True	9.98109e-08	1923	2.871319	2.509057	0.562347	0.695234
2.000	0.100	1.100	2.000	0.100000	-0.063750	0.427500	1.426850	1.413069	1.133365	0.337333	True	True	9.95168e-08	1649	2.829182	2.486042	0.584824	0.697934
2.000	0.100	1.100	2.000	0.100000	-0.060000	0.427500	1.388072	1.417884	1.072041	0.347588	True	True	9.93911e-08	1610	2.791625	2.466454	0.605655	0.699845
2.000	0.100	1.100	2.000	0.100000	-0.056250	0.427500	1.353372	1.422982	1.018299	0.357816	True	True	9.96647e-08	1533	2.757855	2.449695	0.625074	0.701088
2.000	0.100	1.100	2.000	0.100000	-0.052500	0.427500	1.322052	1.428355	0.970677	0.368085	True	True	9.93274e-08	1365	2.727272	2.435321	0.643264	0.701755
2.000	0.100	1.100	2.000	0.100000	-0.048750	0.427500	1.293577	1.434001	0.928080	0.378458	True	True	9.98602e-08	1260	2.699412	2.422997	0.660367	0.701912
2.000	0.100	1.100	2.000	0.100000	-0.045000	0.427500	1.267529	1.439921	0.889672	0.388987	True	True	9.95133e-08	1199	2.673909	2.412461	0.676499	0.701609
2.000	0.100	1.100	2.000	0.100000	-0.041250	0.427500	1.243577	1.446122	0.854799	0.399720	True	True	9.93673e-08	1160	2.650470	2.403510	0.691753	0.700885
2.000	0.100	1.100	2.000	0.100000	-0.037500	0.427500	1.221454	1.452612	0.822942	0.410704	True	True	9.92981e-08	1209	2.628856	2.395980	0.706206	0.699771
2.000	0.100	1.100	2.000	0.100000	-0.033750	0.427500	1.200940	1.459397	0.793684	0.421983	True	True	9.99086e-08	1190	2.608873	2.389742	0.719923	0.698288
2.000	0.100	1.100	2.000	0.100000	-0.030000	0.427500	1.181856	1.466486	0.766684	0.433601	True	True	9.98223e-08	1074	2.590357	2.384693	0.732958	0.696457
2.000	0.100	1.100	2.000	0.100000	-0.026250	0.427500	1.164054	1.473903	0.741661	0.445602	True	True	9.94648e-08	1036	2.573177	2.380751	0.745353	0.694286
2.000	0.100	1.100	2.000	0.100000	-0.022500	0.427500	1.147391	1.481673	0.718374	0.458036	True	True	9.95679e-08	1071	2.557217	2.377846	0.757155	0.691783
2.000	0.100	1.100	2.000	0.100000	-0.018750	0.427500	1.131777	1.489799	0.696631	0.470949	True	True	9.96837e-08	1102	2.542383	2.375931	0.768388	0.688958
2.000	0.100	1.100	2.000	0.100000	-0.015000	0.427500	1.117109	1.498316	0.676261	0.484394	True	True	9.92378e-08	1083	2.528594	2.374963	0.779083	0.685810
2.000	0.100	1.100	2.000	0.100000	-0.011250	0.427500	1.103310	1.507245	0.657119	0.498429	True	True	9.91837e-08	1057	2.515783	2.374916	0.789263	0.682340
2.000	0.100	1.100	2.000	0.100000	-0.007500	0.427500	1.090312	1.516617	0.639081	0.513114	True	True	9.95862e-08	1137	2.503894	2.375770	0.798948	0.678546
2.000	0.100	1.100	2.000	0.100000	-0.003750	0.427500	1.078053	1.526467	0.622037	0.528519	True	True	9.96942e-08	984	2.492879	2.377513	0.808156	0.674424
2.000	0.100	1.100	2.000	0.100000	0.000000	0.427500	1.066484	1.536829	0.605894	0.544718	True	True	9.96127e-08	1108	2.482701	2.380146	0.816897	0.669966
2.000	0.100	1.100	2.000	0.100000	0.003750	0.427500	1.055557	1.547748	0.590565	0.561795	True	True	9.9137e-08	1202	2.473329	2.383674	0.825184	0.665164
2.000	0.100	1.100	2.000	0.100000	0.007500	0.427500	1.045233	1.559273	0.575977	0.579846	True	True	9.98926e-08	1140	2.464740	2.388111	0.833024	0.660005
2.000	0.100	1.100	2.000	0.100000	0.011250	0.427500	1.035480	1.571458	0.562063	0.598979	True	True	9.97462e-08	1316	2.456919	2.393482	0.840422	0.654476
2.000	0.100	1.100	2.000	0.100000	0.015000	0.427500	1.026266	1.584367	0.548763	0.619317	True	True	9.97683e-08	1203	2.449856	2.399818	0.847382	0.648559
2.000	0.100	1.100	2.000	0.100000	0.018750	0.427500	1.017566	1.598071	0.536023	0.641001	True	True	9.98144e-08	1300	2.443550	2.407162	0.853903	0.642236
2.000	0.100	1.100	2.000	0.100000	0.022500	0.427500	1.009360	1.612655	0.523791	0.664195	True	True	9.95689e-08	1384	2.438006	2.415568	0.859983	0.635483
2.000	0.100	1.100	2.000	0.100000	0.026250	0.427500	1.001629	1.628216	0.512022	0.689092	True	True	9.94575e-08	1350	2.433237	2.425100	0.865617	0.628272
2.000	0.100	1.100	2.000	0.100000	0.030000	0.427500	0.994358	1.644866	0.500672	0.715917	True	True	9.9916e-08	1402	2.429266	2.435840	0.870796	0.620573
2.000	0.100	1.100	2.000	0.100000	0.033750	0.427500	0.987538	1.662742	0.489700	0.744940	True	True	9.96424e-08	1185	2.426127	2.447887	0.875508	0.612346
2.000	0.100	1.100	2.000	0.100000	0.037500	0.427500	0.981160	1.681996	0.479067	0.776478	True	True	9.96984e-08	1412	2.423862	2.461356	0.879738	0.603553
2.000	0.100	1.100	2.000	0.100000	0.041250	0.427500	0.975221	1.702824	0.468733	0.810926	True	True	9.95303e-08	1473	2.422531	2.476396	0.883463	0.594139
2.000	0.100	1.100	2.000	0.100000	0.045000	0.427500	0.969723	1.725454	0.458659	0.848763	True	True	9.98466e-08	1641	2.422210	2.493180	0.886658	0.584045
2.000	0.100	1.100	2.000	0.100000	0.048750	0.427500	0.964669	1.750169	0.448805	0.890583	True	True	9.97228e-08	1783	2.422999	2.511926	0.889288	0.573198
2.000	0.100	1.100	2.000	0.100000	0.052500	0.427500	0.960072	1.777321	0.439127	0.937138	True	True	9.97366e-08	1834	2.425025	2.532904	0.891310	0.561512
2.000	0.100	1.100	2.000	0.100000	0.056250	0.427500	0.955948	1.807352	0.429579	0.989395	True	True	9.96968e-08	1873	2.428453	2.556451	0.892668	0.548881
2.000	0.100	1.100	2.000	0.100000	0.060000	0.427500	0.952324	1.840833	0.420108	1.048620	True	True	9.96159e-08	2073	2.433503	2.582998	0.893291	0.535171
2.000	0.100	1.100	2.000	0.100000	0.063750	0.427500	0.949239	1.878516	0.410650	1.116509	True	True	9.96161e-08	2052	2.440464	2.613105	0.893086	0.520217
2.000	0.100	1.100	2.000	0.100000	0.067500	0.427500	0.946745	1.921414	0.401127	1.195405	True	True	9.99703e-08	2255	2.449732	2.647517	0.891928	0.503804
2.000	0.100	1.100	2.000	0.100000	0.071250	0.427500	0.944920	1.970937	0.391437	1.288648	True	True	9.98727e-08	2543	2.461862	2.687250	0.889643	0.485644
2.000	0.100	1.100	2.000	0.100000	0.075000	0.427500	0.943873	2.029133	0.381441	1.401211	True	True	9.9707e-08	2714	2.477658	2.733743	0.885989	0.465349
2.000	0.100	1.100	2.000	0.100000	-0.075000	0.450000	1.562685	1.400948	1.400330	0.307934	True	True	9.98609e-08	2287	2.965459	2.552780	0.514622	0.688571
2.000	0.100	1.100	2.000	0.100000	-0.071250	0.450000	1.504079	1.404856	1.299958	0.319078	True	True	9.99947e-08	2040	2.910062	2.519553	0.541794	0.693400
2.000	0.100	1.100	2.000	0.100000	-0.067500	0.450000	1.453686	1.409124	1.216307	0.329836	True	True	9.95933e-08	1837	2.861874	2.491818	0.566574	0.697016
2.000	0.100	1.100	2.000	0.100000	-0.063750	0.450000	1.409630	1.413714	1.145134	0.340362	True	True	9.94509e-08	1667	2.819370	2.468378	0.589391	0.699671
2.000	0.100	1.100	2.000	0.100000	-0.060000	0.450000	1.370606	1.418603	1.083575	0.350769	True	True	9.94462e-08	1495	2.781466	2.448401	0.610557	0.701538
2.000	0.100	1.100	2.000	0.100000	-0.056250	0.450000	1.335674	1.423775	1.029616	0.361147	True	True	9.95854e-08	1411	2.747365	2.431283	0.630308	0.702740
2.000	0.100	1.100	2.000	0.100000	-0.052500	0.450000	1.304132	1.429225	0.981790	0.371566	True	True	9.9443e-08	1382	2.716465	2.416578	0.648826	0.703366
2.000	0.100	1.100	2.000	0.100000	-0.048750	0.450000	1.275445	1.434948	0.939002	0.382088	True	True	9.98353e-08	1257	2.688300	2.403946	0.666254	0.703483
2.000	0.100	1.100	2.000	0.100000	-0.045000	0.450000	1.249195	1.440949	0.900414	0.392767	True	True	9.96391e-08	1203	2.662502	2.393122	0.682706	0.703141
2.000	0.100	1.100	2.000	0.100000	-0.041250	0.450000	1.225050	1.447230	0.865370	0.403651	True	True	9.9759e-08	1159	2.638778	2.383902	0.698277	0.702379
2.000	0.100	1.100	2.000	0.100000	-0.037500	0.450000	1.202750	1.453789	0.833354	0.414787	True	True	9.93163e-08	1056	2.616888	2.376123	0.713041	0.701231
2.000	0.100	1.100	2.000	0.100000	-0.033750	0.450000	1.182049	1.460670	0.803937	0.426220	True	True	9.90854e-08	1161	2.596634	2.369647	0.727073	0.699709
2.000	0.100	1.100	2.000	0.100000	-0.030000	0.450000	1.162794	1.467855	0.776788	0.437994	True	True	9.92567e-08	1061	2.577856	2.364376	0.740414	0.697838
2.000	0.100	1.100	2.000	0.100000	-0.026250	0.450000	1.144821	1.475363	0.751620	0.450156	True	True	9.99016e-08	1071	2.560417	2.360224	0.753116	0.695631
2.000	0.100	1.100	2.000	0.100000	-0.022500	0.450000	1.128006	1.483214	0.728197	0.462752	True	True	9.95772e-08	1027	2.544204	2.357125	0.765215	0.693095
2.000	0.100	1.100	2.000	0.100000	-0.018750	0.450000	1.112244	1.491447	0.706323	0.475831	True	True	9.90506e-08	1058	2.529123	2.355025	0.776739	0.690228
2.000	0.100	1.100	2.000	0.100000	-0.015000	0.450000	1.097431	1.500039	0.685824	0.489448	True	True	9.91303e-08	1067	2.515089	2.353886	0.787727	0.687052
2.000	0.100	1.100	2.000	0.100000	-0.011250	0.450000	1.083492	1.509065	0.666558	0.503659	True	True	9.91575e-08	1107	2.502037	2.353676	0.798194	0.683547
2.000	0.100	1.100	2.000	0.100000	-0.007500	0.450000	1.070358	1.518557	0.648400	0.518527	True	True	9.9603e-08	985	2.489911	2.354375	0.808161	0.679712
2.000	0.100	1.100	2.000	0.100000	-0.003750	0.450000	1.057973	1.528487	0.631240	0.534119	True	True	9.9019e-08	1193	2.478661	2.355977	0.817646	0.675562
2.000	0.100	1.100	2.000	0.100000	0.000000	0.450000	1.046279	1.538955	0.614983	0.550513	True	True	9.92095e-08	1063	2.468250	2.358475	0.826660	0.671070
2.000	0.100	1.100	2.000	0.100000	0.003750	0.450000	1.035235	1.549982	0.599545	0.567793	True	True	9.90579e-08	1143	2.458647	2.361877	0.835214	0.666233
2.000	0.100	1.100	2.000	0.100000	0.007500	0.450000	1.024799	1.561618	0.584851	0.586056	True	True	9.94977e-08	1195	2.449829	2.366196	0.843315	0.661040
2.000	0.100	1.100	2.000	0.100000	0.011250	0.450000	1.014939	1.573918	0.570834	0.605410	True	True	9.99825e-08	1305	2.441779	2.371457	0.850970	0.655478
2.000	0.100	1.100	2.000	0.100000	0.015000	0.450000	1.005622	1.586947	0.557433	0.625981	True	True	9.93614e-08	1039	2.434487	2.377691	0.858180	0.649527
2.000	0.100	1.100	2.000	0.100000	0.018750	0.450000	0.996827	1.600774	0.544595	0.647908	True	True	9.96436e-08	1128	2.427952	2.384940	0.864945	0.643172
2.000	0.100	1.100	2.000	0.100000	0.022500	0.450000	0.988529	1.615486	0.532268	0.671360	True	True	9.98077e-08	1242	2.422178	2.393256	0.871264	0.636386
2.000	0.100	1.100	2.000	0.100000	0.026250	0.450000	0.980712	1.631180	0.520406	0.696529	True	True	9.97433e-08	1464	2.417178	2.402707	0.877130	0.629143
2.000	0.100	1.100	2.000	0.100000	0.030000	0.450000	0.973360	1.647970	0.508966	0.723645	True	True	9.93539e-08	1458	2.412974	2.413372	0.882534	0.621413
2.000	0.100	1.100	2.000	0.100000	0.033750	0.450000	0.966465	1.665990	0.497906	0.752977	True	True	9.97006e-08	1550	2.409597	2.425349	0.887465	0.613157
2.000	0.100	1.100	2.000	0.100000	0.037500	0.450000	0.960017	1.685399	0.487187	0.784851	True	True	9.96364e-08	1533	2.407091	2.438757	0.891907	0.604333
2.000	0.100	1.100	2.000	0.100000	0.041250	0.450000	0.954014	1.706390	0.476769	0.819660	True	True	9.93631e-08	1654	2.405513	2.453740	0.895837	0.594891
2.000	0.100	1.100	2.000	0.100000	0.045000	0.450000	0.948457	1.729192	0.466612	0.857888	True	True	9.99985e-08	1684	2.404939	2.470474	0.899229	0.584770
2.000	0.100	1.100	2.000	0.100000	0.048750	0.450000	0.943351	1.754091	0.456678	0.900137	True	True	9.96798e-08	1667	2.405465	2.489176	0.902049	0.573899
2.000	0.100	1.100	2.000	0.100000	0.052500	0.450000	0.938707	1.781439	0.446921	0.947164	True	True	9.97934e-08	1785	2.407218	2.510114	0.904254	0.562191
2.000	0.100	1.100	2.000	0.100000	0.056250	0.450000	0.934544	1.811683	0.437296	0.999947	True	True	9.98228e-08	1866	2.410360	2.533627	0.905788	0.549539
2.000	0.100	1.100	2.000	0.100000	0.060000	0.450000	0.930888	1.845396	0.427749	1.059762	True	True	9.99707e-08	2073	2.415104	2.560145	0.906581	0.535814
2.000	0.100	1.100	2.000	0.100000	0.063750	0.450000	0.927778	1.883334	0.418216	1.128323	True	True	9.99971e-08	2059	2.421740	2.590230	0.906537	0.520847
2.000	0.100	1.100	2.000	0.100000	0.067500	0.450000	0.925268	1.926516	0.408619	1.207996	True	True	9.97953e-08	2296	2.430655	2.624624	0.905533	0.504424
2.000	0.100	1.100	2.000	0.100000	0.071250	0.450000	0.923436	1.976361	0.398855	1.302154	True	True	9.9782e-08	2573	2.442394	2.664345	0.903398	0.486263
2.000	0.100	1.100	2.000	0.100000	0.075000	0.450000	0.922394	2.034929	0.388786	1.415820	True	True	9.99189e-08	2819	2.457750	2.710831	0.899890	0.465972
2.000	0.100	1.100	2.000	0.100000	-0.075000	0.472500	1.546501	1.401392	1.412963	0.310500	True	True	9.98712e-08	2238	2.956918	2.536572	0.518111	0.690393
2.000	0.100	1.100	2.000	0.100000	-0.071250	0.472500	1.487610	1.405371	1.312275	0.321811	True	True	9.95558e-08	1928	2.901110	2.502826	0.545629	0.695167
2.000	0.100	1.100	2.000	0.100000	-0.067500	0.472500	1.436950	1.409712	1.228343	0.332729	True	True	9.98788e-08	1895	2.852541	2.474624	0.570749	0.698731
2.000	0.100	1.100	2.000	0.100000	-0.063750	0.472500	1.392642	1.414377	1.156917	0.343412	True	True	9.95753e-08	1748	2.809678	2.450761	0.593901	0.701337
2.000	0.100	1.100	2.000	0.100000	-0.060000	0.472500	1.353381	1.419340	1.095126	0.353974	True	True	9.96091e-08	1449	2.771435	2.430395	0.615398	0.703156
2.000	0.100	1.100	2.000	0.100000	-0.056250	0.472500	1.318223	1.424589	1.040952	0.364504	True	True	9.98604e-08	1507	2.737011	2.412919	0.635477	0.704312
2.000	0.100	1.100	2.000	0.100000	-0.052500	0.472500	1.286467	1.430117	0.992926	0.375075	True	True	9.93e-08	1359	2.705802	2.397883	0.654319	0.704893
2.000	0.100	1.100	2.000	0.100000	-0.048750	0.472500	1.257575	1.435920	0.949951	0.385749	True	True	9.98433e-08	1321	2.677339	2.384942	0.672068	0.704967
2.000	0.100	1.100	2.000	0.100000	-0.045000	0.472500	1.231129	1.442002	0.911185	0.396580	True	True	9.90614e-08	1314	2.651254	2.373832	0.688839	0.704583
2.000	0.100	1.100	2.000	0.100000	-0.041250	0.472500	1.206797	1.448366	0.875972	0.407617	True	True	9.95176e-08	1231	2.627251	2.364343	0.704726	0.703779
2.000	0.100	1.100	2.000	0.100000	-0.037500	0.472500	1.184309	1.455010	0.843792	0.418908	True	True	9.95523e-08	1037	2.605089	2.356310	0.719806	0.702591
2.000	0.100	1.100	2.000	0.100000	-0.033750	0.472500	1.163443	1.461977	0.814226	0.430497	True	True	9.90735e-08	1143	2.584572	2.349599	0.734142	0.701028
2.000	0.100	1.100	2.000	0.100000	-0.030000	0.472500	1.144022	1.469235	0.786929	0.442431	True	True	9.95143e-08	1016	2.565535	2.344107	0.747790	0.699123
2.000	0.100	1.100	2.000	0.100000	-0.026250	0.472500	1.125890	1.476838	0.761619	0.454755	True	True	9.89447e-08	1075	2.547844	2.339746	0.760794	0.696875
2.000	0.100	1.100	2.000	0.100000	-0.022500	0.472500	1.108922	1.484782	0.738061	0.467516	True	True	9.92886e-08	1064	2.531384	2.336451	0.773191	0.694300
2.000	0.100	1.100	2.000	0.100000	-0.018750	0.472500	1.093009	1.493112	0.716056	0.480765	True	True	9.90898e-08	1018	2.516060	2.334166	0.785012	0.691396
2.000	0.100	1.100	2.000	0.100000	-0.015000	0.472500	1.078056	1.501799	0.695431	0.494555	True	True	9.97248e-08	1197	2.501786	2.332853	0.796290	0.688182
2.000	0.100	1.100	2.000	0.100000	-0.011250	0.472500	1.063982	1.510923	0.676043	0.508945	True	True	9.97429e-08	1110	2.488498	2.332479	0.807044	0.684640
2.000	0.100	1.100	2.000	0.100000	-0.007500	0.472500	1.050718	1.520496	0.657766	0.523997	True	True	9.96986e-08	1189	2.476138	2.333026	0.817294	0.680775
2.000	0.100	1.100	2.000	0.100000	-0.003750	0.472500	1.038205	1.530549	0.640491	0.539780	True	True	9.9724e-08	1219	2.464658	2.334482	0.827057	0.676582
2.000	0.100	1.100	2.000	0.100000	0.000000	0.472500	1.026392	1.541123	0.624123	0.556372	True	True	9.93933e-08	1121	2.454018	2.336844	0.836344	0.672054
2.000	0.100	1.100	2.000	0.100000	0.003750	0.472500	1.015232	1.552260	0.608577	0.573858	True	True	9.95839e-08	1147	2.444188	2.340118	0.845167	0.667182
2.000	0.100	1.100	2.000	0.100000	0.007500	0.472500	1.004686	1.564008	0.593778	0.592335	True	True	9.97752e-08	1280	2.435143	2.344318	0.853532	0.661955
2.000	0.100	1.100	2.000	0.100000	0.011250	0.472500	0.994719	1.576425	0.579658	0.611913	True	True	9.93744e-08	1087	2.426867	2.349468	0.861445	0.656357
2.000	0.100	1.100	2.000	0.100000	0.015000	0.472500	0.985304	1.589572	0.566159	0.632717	True	True	9.97647e-08	1367	2.419350	2.355597	0.868908	0.650374
2.000	0.100	1.100	2.000	0.100000	0.018750	0.472500	0.976412	1.603525	0.553224	0.654892	True	True	9.93581e-08	1371	2.412589	2.362748	0.875921	0.643984
2.000	0.100	1.100	2.000	0.100000	0.022500	0.472500	0.968023	1.618367	0.540803	0.678606	True	True	9.94848e-08	1416	2.406587	2.370975	0.882480	0.637165
2.000	0.100	1.100	2.000	0.100000	0.026250	0.472500	0.960120	1.634195	0.528849	0.704052	True	True	9.96795e-08	1408	2.401358	2.380343	0.888582	0.629891
2.000	0.100	1.100	2.000	0.100000	0.030000	0.472500	0.952688	1.651126	0.517320	0.731462	True	True	9.94707e-08	1555	2.396922	2.390931	0.894215	0.622129
2.000	0.100	1.100	2.000	0.100000	0.033750	0.472500	0.945716	1.669294	0.506173	0.761108	True	True	9.95866e-08	1505	2.393309	2.402837	0.899369	0.613843
2.000	0.100	1.100	2.000	0.100000	0.037500	0.472500	0.939198	1.688858	0.495369	0.793319	True	True	9.93996e-08	1583	2.390563	2.416180	0.904027	0.604991
2.000	0.100	1.100	2.000	0.100000	0.041250	0.472500	0.933129	1.710012	0.484867	0.828492	True	True	9.98021e-08	1721	2.388740	2.431104	0.908167	0.595522
2.000	0.100	1.100	2.000	0.100000	0.045000	0.472500	0.927512	1.732987	0.474630	0.867116	True	True	9.95695e-08	1528	2.387912	2.447785	0.911762	0.585376
2.000	0.100	1.100	2.000	0.100000	0.048750	0.472500	0.922351	1.758070	0.464616	0.909796	True	True	9.97091e-08	1746	2.388177	2.466439	0.914778	0.574481
2.000	0.100	1.100	2.000	0.100000	0.052500	0.472500	0.917658	1.785616	0.454782	0.957301	True	True	9.94349e-08	1805	2.389655	2.487334	0.917172	0.562752
2.000	0.100	1.100	2.000	0.100000	0.056250	0.472500	0.913452	1.816073	0.445081	1.010613	True	True	9.97397e-08	2018	2.392509	2.510809	0.918889	0.550083
2.000	0.100	1.100	2.000	0.100000	0.060000	0.472500	0.909760	1.850018	0.435460	1.071023	True	True	9.98767e-08	2102	2.396950	2.537296	0.919857	0.536343
2.000	0.100	1.100	2.000	0.100000	0.063750	0.472500	0.906621	1.888211	0.425853	1.140261	True	True	9.9843e-08	2186	2.403257	2.567352	0.919982	0.521366
2.000	0.100	1.100	2.000	0.100000	0.067500	0.472500	0.904089	1.931677	0.416184	1.220715	True	True	9.99073e-08	2370	2.411816	2.601724	0.919142	0.504939
2.000	0.100	1.100	2.000	0.100000	0.071250	0.472500	0.902243	1.981845	0.406349	1.315794	True	True	9.9665e-08	2599	2.423161	2.641426	0.917167	0.486779
2.000	0.100	1.100	2.000	0.100000	0.075000	0.472500	0.901197	2.040785	0.396208	1.430571	True	True	9.98751e-08	2669	2.438073	2.687899	0.913815	0.466497
2.000	0.100	1.100	2.000	0.100000	-0.075000	0.495000	1.530522	1.401849	1.425597	0.313081	True	True	9.99668e-08	2245	2.948471	2.520408	0.521555	0.692158
2.000	0.100	1.100	2.000	0.100000	-0.071250	0.495000	1.471355	1.405901	1.324597	0.324559	True	True	9.95388e-08	2045	2.892262	2.486146	0.549413	0.696873
2.000	0.100	1.100	2.000	0.100000	-0.067500	0.495000	1.420438	1.410317	1.240388	0.335641	True	True	9.96635e-08	1849	2.843320	2.457479	0.574868	0.700380
2.000	0.100	1.100	2.000	0.100000	-0.063750	0.495000	1.375887	1.415056	1.168712	0.346483	True	True	9.97506e-08	1729	2.800108	2.433193	0.598350	0.702931
2.000	0.100	1.100	2.000	0.100000	-0.060000	0.495000	1.336397	1.420097	1.106692	0.357201	True	True	9.9601e-08	1496	2.761534	2.412440	0.620175	0.704698
2.000	0.100	1.100	2.000	0.100000	-0.056250	0.495000	1.301021	1.425424	1.052307	0.367887	True	True	9.961e-08	1497	2.726795	2.394607	0.640577	0.705804
2.000	0.100	1.100	2.000	0.100000	-0.052500	0.495000	1.269057	1.431031	1.004084	0.378612	True	True	9.97933e-08	1403	2.695284	2.379240	0.659740	0.706336
2.000	0.100	1.100	2.000	0.100000	-0.048750	0.495000	1.239968	1.436915	0.960923	0.389440	True	True	9.98668e-08	1282	2.666531	2.365992	0.677807	0.706363
2.000	0.100	1.100	2.000	0.100000	-0.045000	0.495000	1.213332	1.443077	0.921981	0.400425	True	True	9.99755e-08	1166	2.640165	2.354594	0.694894	0.705934
2.000	0.100	1.100	2.000	0.100000	-0.041250	0.495000	1.188817	1.449525	0.886602	0.411618	True	True	9.91578e-08	1110	2.615891	2.344837	0.711093	0.705085
2.000	0.100	1.100	2.000	0.100000	-0.037500	0.495000	1.166154	1.456263	0.854264	0.423066	True	True	9.96062e-08	1054	2.593464	2.336551	0.726483	0.703850
2.000	0.100	1.100	2.000	0.100000	-0.033750	0.495000	1.145122	1.463307	0.824546	0.434815	True	True	9.99828e-08	1116	2.572689	2.329605	0.741127	0.702248
2.000	0.100	1.100	2.000	0.100000	-0.030000	0.495000	1.125541	1.470658	0.797105	0.446910	True	True	9.96763e-08	1016	2.553401	2.323891	0.755078	0.700300
2.000	0.100	1.100	2.000	0.100000	-0.026250	0.495000	1.107253	1.478351	0.771656	0.459398	True	True	9.90187e-08	1057	2.535464	2.319321	0.768383	0.698011
2.000	0.100	1.100	2.000	0.100000	-0.022500	0.495000	1.090135	1.486396	0.747963	0.472328	True	True	9.95431e-08	1031	2.518762	2.315828	0.781077	0.695393
2.000	0.100	1.100	2.000	0.100000	-0.018750	0.495000	1.074078	1.494798	0.725827	0.485749	True	True	9.92216e-08	1034	2.503198	2.313358	0.793195	0.692456
2.000	0.100	1.100	2.000	0.100000	-0.015000	0.495000	1.058989	1.503597	0.705079	0.499715	True	True	9.9396e-08	1171	2.488691	2.311871	0.804761	0.689197
2.000	0.100	1.100	2.000	0.100000	-0.011250	0.495000	1.044782	1.512820	0.685569	0.514287	True	True	9.98302e-08	1051	2.475172	2.311333	0.815802	0.685617
2.000	0.100	1.100	2.000	0.100000	-0.007500	0.495000	1.031391	1.522494	0.667176	0.529526	True	True	9.96713e-08	1189	2.462583	2.311725	0.826335	0.681714
2.000	0.100	1.100	2.000	0.100000	-0.003750	0.495000	1.018757	1.532653	0.649788	0.545502	True	True	9.95572e-08	1226	2.450876	2.313035	0.836376	0.677483
2.000	0.100	1.100	2.000	0.100000	0.000000	0.495000	1.006824	1.543335	0.633309	0.562295	True	True	9.9802e-08	1014	2.440012	2.315260	0.845938	0.672918
2.000	0.100	1.100	2.000	0.100000	0.003750	0.495000	0.995552	1.554581	0.617656	0.579989	True	True	9.95572e-08	1195	2.429958	2.318406	0.855030	0.668009
2.000	0.100	1.100	2.000	0.100000	0.007500	0.495000	0.984898	1.566444	0.602753	0.598684	True	True	9.99414e-08	1131	2.420691	2.322486	0.863660	0.662745
2.000	0.100	1.100	2.000	0.100000	0.011250	0.495000	0.974828	1.578977	0.588534	0.618488	True	True	9.99689e-08	1342	2.412192	2.327522	0.871833	0.657113
2.000	0.100	1.100	2.000	0.100000	0.015000	0.495000	0.965313	1.592247	0.574936	0.639531	True	True	9.95469e-08	1190	2.404452	2.333546	0.879551	0.651094
2.000	0.100	1.100	2.000	0.100000	0.018750	0.495000	0.956327	1.606325	0.561905	0.661956	True	True	9.99952e-08	1388	2.397467	2.340599	0.886814	0.644670
2.000	0.100	1.100	2.000	0.100000	0.022500	0.495000	0.947848	1.621298	0.549391	0.685934	True	True	9.95869e-08	1264	2.391241	2.348734	0.893618	0.637819
2.000	0.100	1.100	2.000	0.100000	0.026250	0.495000	0.939860	1.637263	0.537348	0.711659	True	True	9.93185e-08	1404	2.385785	2.358016	0.899957	0.630512
2.000	0.100	1.100	2.000	0.100000	0.030000	0.495000	0.932347	1.654335	0.525730	0.739367	True	True	9.98345e-08	1290	2.381119	2.368526	0.905824	0.622719
2.000	0.100	1.100	2.000	0.100000	0.033750	0.495000	0.925299	1.672651	0.514497	0.769330	True	True	9.93122e-08	1562	2.377273	2.380359	0.911204	0.614404
2.000	0.100	1.100	2.000	0.100000	0.037500	0.495000	0.918709	1.692371	0.503609	0.801882	True	True	9.99485e-08	1635	2.374288	2.393635	0.916082	0.605524
2.000	0.100	1.100	2.000	0.100000	0.041250	0.495000	0.912574	1.713689	0.493026	0.837422	True	True	9.94561e-08	1675	2.372220	2.408498	0.920436	0.596028
2.000	0.100	1.100	2.000	0.100000	0.045000	0.495000	0.906895	1.736838	0.482709	0.876445	True	True	9.98607e-08	1750	2.371141	2.425122	0.924240	0.585858
2.000	0.100	1.100	2.000	0.100000	0.048750	0.495000	0.901677	1.762107	0.472617	0.919562	True	True	9.94187e-08	1729	2.371143	2.443725	0.927457	0.574942
2.000	0.100	1.100	2.000	0.100000	0.052500	0.495000	0.896933	1.789850	0.462707	0.967546	True	True	9.98206e-08	1887	2.372348	2.464575	0.930047	0.563194
2.000	0.100	1.100	2.000	0.100000	0.056250	0.495000	0.892681	1.820521	0.452931	1.021392	True	True	9.94589e-08	1863	2.374915	2.488009	0.931952	0.550509
2.000	0.100	1.100	2.000	0.100000	0.060000	0.495000	0.888948	1.854699	0.443237	1.082401	True	True	9.99328e-08	2120	2.379049	2.514459	0.933103	0.536757
2.000	0.100	1.100	2.000	0.100000	0.063750	0.495000	0.885775	1.893147	0.433559	1.152321	True	True	9.97617e-08	2147	2.385027	2.544483	0.933406	0.521774
2.000	0.100	1.100	2.000	0.100000	0.067500	0.495000	0.883215	1.936898	0.423818	1.233563	True	True	9.96294e-08	2368	2.393227	2.578826	0.932738	0.505345
2.000	0.100	1.100	2.000	0.100000	0.071250	0.495000	0.881349	1.987388	0.413914	1.329568	True	True	9.97738e-08	2619	2.404176	2.618504	0.930932	0.487191
2.000	0.100	1.100	2.000	0.100000	0.075000	0.495000	0.880289	2.046699	0.403704	1.445460	True	True	9.96764e-08	2870	2.418639	2.664957	0.927748	0.466923
2.000	0.100	1.100	2.000	0.100000	-0.075000	0.517500	1.514746	1.402319	1.438231	0.315676	True	True	9.99631e-08	2127	2.940117	2.504291	0.524952	0.693865
2.000	0.100	1.100	2.000	0.100000	-0.071250	0.517500	1.455314	1.406446	1.336922	0.327325	True	True	9.95019e-08	2027	2.883516	2.469514	0.553146	0.698515
2.000	0.100	1.100	2.000	0.100000	-0.067500	0.517500	1.404148	1.410937	1.252440	0.338572	True	True	9.98938e-08	1747	2.834211	2.440385	0.578930	0.701961
2.000	0.100	1.100	2.000	0.100000	-0.063750	0.517500	1.359365	1.415753	1.180517	0.349575	True	True	9.93958e-08	1740	2.790659	2.415678	0.602738	0.704453
2.000	0.100	1.100	2.000	0.100000	-0.060000	0.517500	1.319653	1.420872	1.118271	0.360452	True	True	9.93846e-08	1597	2.751763	2.394540	0.624884	0.706164
2.000	0.100	1.100	2.000	0.100000	-0.056250	0.517500	1.284067	1.426279	1.063677	0.371295	True	True	9.92906e-08	1384	2.716718	2.376351	0.645605	0.707214
2.000	0.100	1.100	2.000	0.100000	-0.052500	0.517500	1.251904	1.431966	1.015259	0.382177	True	True	9.96365e-08	1435	2.684913	2.360654	0.665085	0.707694
2.000	0.100	1.100	2.000	0.100000	-0.048750	0.517500	1.222623	1.437932	0.971915	0.393161	True	True	9.9927e-08	1110	2.655878	2.347099	0.683466	0.707670
2.000	0.100	1.100	2.000	0.100000	-0.045000	0.517500	1.195804	1.444180	0.932801	0.404303	True	True	9.90588e-08	1227	2.629240	2.335416	0.700863	0.707190
2.000	0.100	1.100	2.000	0.100000	-0.041250	0.517500	1.171114	1.450713	0.897258	0.415654	True	True	9.90779e-08	1239	2.604700	2.325390	0.717372	0.706294
2.000	0.100	1.100	2.000	0.100000	-0.037500	0.517500	1.148282	1.457537	0.864764	0.427261	True	True	9.90862e-08	1152	2.582016	2.316853	0.733069	0.705012
2.000	0.100	1.100	2.000	0.100000	-0.033750	0.517500	1.127090	1.464673	0.834897	0.439172	True	True	9.92132e-08	1152	2.560990	2.309670	0.748016	0.703363
2.000	0.100	1.100	2.000	0.100000	-0.030000	0.517500	1.107353	1.472124	0.807313	0.451431	True	True	9.92069e-08	1297	2.541457	2.303733	0.762268	0.701366
2.000	0.100	1.100	2.000	0.100000	-0.026250	0.517500	1.088916	1.479904	0.781726	0.464086	True	True	9.9952e-08	1023	2.523279	2.298955	0.775872	0.699035
2.000	0.100	1.100	2.000	0.100000	-0.022500	0.517500	1.071658	1.488022	0.757902	0.477186	True	True	9.96688e-08	1110	2.506340	2.295267	0.788862	0.696381
2.000	0.100	1.100	2.000	0.100000	-0.018750	0.517500	1.055457	1.496531	0.735637	0.490782	True	True	9.94352e-08	1100	2.490544	2.292610	0.801274	0.693398
2.000	0.100	1.100	2.000	0.100000	-0.015000	0.517500	1.040232	1.505432	0.714764	0.504928	True	True	9.98428e-08	972	2.475808	2.290947	0.813131	0.690097
2.000	0.100	1.100	2.000	0.100000	-0.011250	0.517500	1.025897	1.514755	0.695136	0.519684	True	True	9.95821e-08	1085	2.462063	2.290245	0.824457	0.686476
2.000	0.100	1.100	2.000	0.100000	-0.007500	0.517500	1.012383	1.524532	0.676627	0.535112	True	True	9.96612e-08	1200	2.449250	2.290481	0.835272	0.682533
2.000	0.100	1.100	2.000	0.100000	-0.003750	0.517500	0.999629	1.534796	0.659127	0.551285	True	True	9.99219e-08	1195	2.437321	2.291645	0.845592	0.678262
2.000	0.100	1.100	2.000	0.100000	0.000000	0.517500	0.987583	1.545586	0.642540	0.568281	True	True	9.94084e-08	1227	2.426237	2.293733	0.855428	0.673658
2.000	0.100	1.100	2.000	0.100000	0.003750	0.517500	0.976199	1.556946	0.626781	0.586188	True	True	9.99048e-08	1033	2.415963	2.296750	0.864791	0.668711
2.000	0.100	1.100	2.000	0.100000	0.007500	0.517500	0.965440	1.568923	0.611776	0.605101	True	True	9.91262e-08	1301	2.406477	2.300708	0.873687	0.663410
2.000	0.100	1.100	2.000	0.100000	0.011250	0.517500	0.955268	1.581576	0.597456	0.625136	True	True	9.9534e-08	1324	2.397760	2.305630	0.882121	0.657741
2.000	0.100	1.100	2.000	0.100000	0.015000	0.517500	0.945656	1.594968	0.583762	0.646419	True	True	9.95821e-08	1363	2.389801	2.311547	0.890096	0.651687
2.000	0.100	1.100	2.000	0.100000	0.018750	0.517500	0.936577	1.609174	0.570637	0.669098	True	True	9.975e-08	1251	2.382596	2.318500	0.897610	0.645229
2.000	0.100	1.100	2.000	0.100000	0.022500	0.517500	0.928009	1.624278	0.558031	0.693342	True	True	9.99382e-08	1405	2.376147	2.326542	0.904660	0.638344
2.000	0.100	1.100	2.000	0.100000	0.026250	0.517500	0.919936	1.640380	0.545898	0.719351	True	True	9.97709e-08	1553	2.370467	2.335737	0.911241	0.631005
2.000	0.100	1.100	2.000	0.100000	0.030000	0.517500	0.912343	1.657595	0.534193	0.747358	True	True	9.92777e-08	1534	2.365574	2.346166	0.917343	0.623182
2.000	0.100	1.100	2.000	0.100000	0.033750	0.517500	0.905219	1.676061	0.522875	0.777643	True	True	9.99385e-08	1533	2.361496	2.357925	0.922953	0.614837
2.000	0.100	1.100	2.000	0.100000	0.037500	0.517500	0.898557	1.695938	0.511905	0.810539	True	True	9.9843e-08	1458	2.358275	2.371132	0.928056	0.605929
2.000	0.100	1.100	2.000	0.100000	0.041250	0.517500	0.892355	1.717421	0.501241	0.846450	True	True	9.95732e-08	1607	2.355964	2.385930	0.932628	0.596409
2.000	0.100	1.100	2.000	0.100000	0.045000	0.517500	0.886612	1.740745	0.490845	0.885875	True	True	9.99688e-08	1719	2.354634	2.402496	0.936644	0.586215
2.000	0.100	1.100	2.000	0.100000	0.048750	0.517500	0.881336	1.766199	0.480677	0.929432	True	True	9.94577e-08	1781	2.354375	2.421045	0.940070	0.575279
2.000	0.100	1.100	2.000	0.100000	0.052500	0.517500	0.876538	1.794141	0.470692	0.977900	True	True	9.95255e-08	1866	2.355308	2.441846	0.942860	0.563514
2.000	0.100	1.100	2.000	0.100000	0.056250	0.517500	0.872237	1.825026	0.460843	1.032283	True	True	9.95276e-08	1949	2.357586	2.465235	0.944960	0.550816
2.000	0.100	1.100	2.000	0.100000	0.060000	0.517500	0.868460	1.859437	0.451076	1.093896	True	True	9.99809e-08	2081	2.361414	2.491644	0.946301	0.537055
2.000	0.100	1.100	2.000	0.100000	0.063750	0.517500	0.865247	1.898141	0.441328	1.164502	True	True	9.98574e-08	2279	2.367062	2.521631	0.946789	0.522067
2.000	0.100	1.100	2.000	0.100000	0.067500	0.517500	0.862654	1.942176	0.431519	1.246536	True	True	9.99856e-08	2289	2.374901	2.555941	0.946304	0.505641
2.000	0.100	1.100	2.000	0.100000	0.071250	0.517500	0.860760	1.992988	0.421546	1.343473	True	True	9.95907e-08	2629	2.385450	2.595589	0.944677	0.487496
2.000	0.100	1.100	2.000	0.100000	0.075000	0.517500	0.859680	2.052670	0.411270	1.460487	True	True	9.99759e-08	2870	2.399461	2.642013	0.941672	0.467247
2.000	0.100	1.100	2.000	0.100000	-0.075000	0.540000	1.499173	1.402801	1.450862	0.318285	True	True	9.99293e-08	2273	2.931857	2.488223	0.528302	0.695515
2.000	0.100	1.100	2.000	0.100000	-0.071250	0.540000	1.439486	1.407004	1.349248	0.330107	True	True	9.95213e-08	2063	2.874874	2.452935	0.556824	0.700095
2.000	0.100	1.100	2.000	0.100000	-0.067500	0.540000	1.388082	1.411573	1.264496	0.341521	True	True	9.96293e-08	1853	2.825216	2.423346	0.582932	0.703474
2.000	0.100	1.100	2.000	0.100000	-0.063750	0.540000	1.343073	1.416468	1.192329	0.352688	True	True	9.93739e-08	1722	2.781333	2.398221	0.607059	0.705902
2.000	0.100	1.100	2.000	0.100000	-0.060000	0.540000	1.303149	1.421666	1.129861	0.363726	True	True	9.97781e-08	1546	2.742124	2.376698	0.629522	0.707551
2.000	0.100	1.100	2.000	0.100000	-0.056250	0.540000	1.267362	1.427154	1.075061	0.374728	True	True	9.94698e-08	1498	2.706781	2.358156	0.650558	0.708543
2.000	0.100	1.100	2.000	0.100000	-0.052500	0.540000	1.235006	1.432924	1.026450	0.385769	True	True	9.95907e-08	1429	2.674691	2.342131	0.670349	0.708966
2.000	0.100	1.100	2.000	0.100000	-0.048750	0.540000	1.205541	1.438974	0.982926	0.396912	True	True	9.91383e-08	1290	2.645381	2.328270	0.689040	0.708887
2.000	0.100	1.100	2.000	0.100000	-0.045000	0.540000	1.178546	1.445305	0.943641	0.408214	True	True	9.98611e-08	1212	2.618477	2.316301	0.706745	0.708354
2.000	0.100	1.100	2.000	0.100000	-0.041250	0.540000	1.153688	1.451919	0.907936	0.419725	True	True	9.95805e-08	1000	2.593679	2.306008	0.723559	0.707409
2.000	0.100	1.100	2.000	0.100000	-0.037500	0.540000	1.130693	1.458839	0.875288	0.431494	True	True	9.92365e-08	922	2.570745	2.297220	0.739559	0.706074
2.000	0.100	1.100	2.000	0.100000	-0.033750	0.540000	1.109345	1.466063	0.845274	0.443568	True	True	9.91192e-08	1135	2.549476	2.289802	0.754807	0.704376
2.000	0.100	1.100	2.000	0.100000	-0.030000	0.540000	1.089461	1.473590	0.817549	0.455994	True	True	9.95248e-08	1105	2.529703	2.283644	0.769357	0.702337
2.000	0.100	1.100	2.000	0.100000	-0.026250	0.540000	1.070880	1.481465	0.791827	0.468819	True	True	9.91589e-08	1052	2.511291	2.278657	0.783256	0.699958
2.000	0.100	1.100	2.000	0.100000	-0.022500	0.540000	1.053476	1.489712	0.767871	0.482092	True	True	9.99607e-08	1035	2.494124	2.274769	0.796541	0.697246
2.000	0.100	1.100	2.000	0.100000	-0.018750	0.540000	1.037147	1.498298	0.745481	0.495865	True	True	9.95792e-08	1124	2.478100	2.271929	0.809242	0.694226
2.000	0.100	1.100	2.000	0.100000	-0.015000	0.540000	1.021790	1.507301	0.724485	0.510193	True	True	9.91991e-08	1047	2.463141	2.270090	0.821388	0.690880
2.000	0.100	1.100	2.000	0.100000	-0.011250	0.540000	1.007331	1.516726	0.704740	0.525135	True	True	9.97998e-08	1150	2.449175	2.269223	0.832998	0.687216
2.000	0.100	1.100	2.000	0.100000	-0.007500	0.540000	0.993696	1.526608	0.686116	0.540757	True	True	9.9334e-08	1131	2.436144	2.269304	0.844095	0.683230
2.000	0.100	1.100	2.000	0.100000	-0.003750	0.540000	0.980826	1.536980	0.668505	0.557129	True	True	9.9764e-08	1283	2.423998	2.270321	0.854692	0.678918
2.000	0.100	1.100	2.000	0.100000	0.000000	0.540000	0.968668	1.547881	0.651811	0.574331	True	True	9.98563e-08	1063	2.412697	2.272271	0.864803	0.674274
2.000	0.100	1.100	2.000	0.100000	0.003750	0.540000	0.957178	1.559353	0.635948	0.592450	True	True	9.94693e-08	1170	2.402209	2.275157	0.874436	0.669288
2.000	0.100	1.100	2.000	0.100000	0.007500	0.540000	0.946315	1.571447	0.620841	0.611587	True	True	9.98035e-08	1343	2.392509	2.278993	0.883598	0.663948
2.000	0.100	1.100	2.000	0.100000	0.011250	0.540000	0.936044	1.584220	0.606423	0.631855	True	True	9.97346e-08	1376	2.383577	2.283800	0.892294	0.658241
2.000	0.100	1.100	2.000	0.100000	0.015000	0.540000	0.926336	1.597736	0.592633	0.653382	True	True	9.99377e-08	1345	2.375402	2.289609	0.900526	0.652151
2.000	0.100	1.100	2.000	0.100000	0.018750	0.540000	0.917166	1.612070	0.579415	0.676317	True	True	9.92113e-08	1442	2.367981	2.296462	0.908293	0.645658
2.000	0.100	1.100	2.000	0.100000	0.022500	0.540000	0.908511	1.627307	0.566718	0.700831	True	True	9.94433e-08	1460	2.361314	2.304409	0.915592	0.638739
2.000	0.100	1.100	2.000	0.100000	0.026250	0.540000	0.900354	1.643547	0.554497	0.727126	True	True	9.99959e-08	1486	2.355412	2.313516	0.922416	0.631368
2.000	0.100	1.100	2.000	0.100000	0.030000	0.540000	0.892682	1.660907	0.542706	0.755437	True	True	9.98011e-08	1569	2.350294	2.323862	0.928756	0.623514
2.000	0.100	1.100	2.000	0.100000	0.033750	0.540000	0.885482	1.679522	0.531305	0.786045	True	True	9.97537e-08	1530	2.345988	2.335544	0.934600	0.615141
2.000	0.100	1.100	2.000	0.100000	0.037500	0.540000	0.878748	1.699557	0.520252	0.819288	True	True	9.98016e-08	1628	2.342533	2.348680	0.939930	0.606206
2.000	0.100	1.100	2.000	0.100000	0.041250	0.540000	0.872477	1.721206	0.509509	0.855574	True	True	9.95067e-08	1611	2.339980	2.363412	0.944725	0.596661
2.000	0.100	1.100	2.000	0.100000	0.045000	0.540000	0.866671	1.744706	0.499036	0.895405	True	True	9.95055e-08	1767	2.338400	2.379916	0.948959	0.586447
2.000	0.100	1.100	2.000	0.100000	0.048750	0.540000	0.861335	1.770347	0.488791	0.939405	True	True	9.96585e-08	1623	2.337883	2.398409	0.952595	0.575491
2.000	0.100	1.100	2.000	0.100000	0.052500	0.540000	0.856481	1.798488	0.478733	0.988361	True	True	9.96438e-08	1887	2.338543	2.419158	0.955592	0.563711
2.000	0.100	1.100	2.000	0.100000	0.056250	0.540000	0.852127	1.829588	0.468812	1.043286	True	True	9.98198e-08	1958	2.340534	2.442499	0.957894	0.551002
2.000	0.100	1.100	2.000	0.100000	0.060000	0.540000	0.848303	1.864231	0.458975	1.105506	True	True	9.9652e-08	2165	2.344055	2.468863	0.959432	0.537235
2.000	0.100	1.100	2.000	0.100000	0.063750	0.540000	0.845047	1.903192	0.449158	1.176803	True	True	9.98498e-08	2346	2.349372	2.498808	0.960114	0.522246
2.000	0.100	1.100	2.000	0.100000	0.067500	0.540000	0.842415	1.947511	0.439282	1.259634	True	True	9.95693e-08	2367	2.356849	2.533078	0.959820	0.505826
2.000	0.100	1.100	2.000	0.100000	0.071250	0.540000	0.840487	1.998644	0.429244	1.357508	True	True	9.97367e-08	2654	2.366996	2.572689	0.958382	0.487694
2.000	0.100	1.100	2.000	0.100000	0.075000	0.540000	0.839377	2.058697	0.418902	1.475651	True	True	9.99961e-08	2899	2.380552	2.619079	0.955569	0.467468
2.000	0.100	1.100	2.000	0.100000	-0.075000	0.562500	1.483802	1.403296	1.463489	0.320908	True	True	9.96322e-08	2239	2.923691	2.472207	0.531603	0.697106
2.000	0.100	1.100	2.000	0.100000	-0.071250	0.562500	1.423870	1.407577	1.361574	0.332905	True	True	9.9722e-08	1947	2.866337	2.436411	0.560447	0.701610
2.000	0.100	1.100	2.000	0.100000	-0.067500	0.562500	1.372237	1.412224	1.276555	0.344488	True	True	9.95624e-08	1861	2.816335	2.406365	0.586872	0.704918
2.000	0.100	1.100	2.000	0.100000	-0.063750	0.562500	1.327013	1.417199	1.204148	0.355821	True	True	9.95109e-08	1632	2.772130	2.380823	0.611313	0.707277
2.000	0.100	1.100	2.000	0.100000	-0.060000	0.562500	1.286885	1.422479	1.141459	0.367023	True	True	9.99815e-08	1480	2.732617	2.358919	0.634087	0.708861
2.000	0.100	1.100	2.000	0.100000	-0.056250	0.562500	1.250904	1.428049	1.086455	0.378187	True	True	9.96586e-08	1504	2.696985	2.340025	0.655431	0.709790
2.000	0.100	1.100	2.000	0.100000	-0.052500	0.562500	1.218363	1.433903	1.037655	0.389389	True	True	9.93934e-08	1429	2.664618	2.323673	0.675529	0.710152
2.000	0.100	1.100	2.000	0.100000	-0.048750	0.562500	1.188722	1.440038	0.993953	0.400693	True	True	9.93185e-08	1242	2.635041	2.309508	0.694524	0.710013
2.000	0.100	1.100	2.000	0.100000	-0.045000	0.562500	1.161559	1.446457	0.954500	0.412156	True	True	9.9953e-08	1245	2.607880	2.297255	0.712531	0.709423
2.000	0.100	1.100	2.000	0.100000	-0.041250	0.562500	1.136538	1.453164	0.918635	0.423830	True	True	9.91254e-08	1144	2.582833	2.286696	0.729646	0.708420
2.000	0.100	1.100	2.000	0.100000	-0.037500	0.562500	1.113388	1.460169	0.885835	0.435763	True	True	9.93064e-08	1177	2.559656	2.277658	0.745945	0.707033
2.000	0.100	1.100	2.000	0.100000	-0.033750	0.562500	1.091891	1.467471	0.855675	0.448004	True	True	9.99841e-08	1082	2.538149	2.270006	0.761491	0.705287
2.000	0.100	1.100	2.000	0.100000	-0.030000	0.562500	1.071856	1.475116	0.827809	0.460599	True	True	9.99467e-08	1013	2.518145	2.263625	0.776337	0.703189
2.000	0.100	1.100	2.000	0.100000	-0.026250	0.562500	1.053138	1.483078	0.801953	0.473596	True	True	9.93197e-08	1037	2.499505	2.258430	0.790530	0.700763
2.000	0.100	1.100	2.000	0.100000	-0.022500	0.562500	1.035605	1.491401	0.777869	0.487045	True	True	9.96701e-08	1138	2.482113	2.254348	0.804103	0.698010
2.000	0.100	1.100	2.000	0.100000	-0.018750	0.562500	1.019146	1.500102	0.755355	0.500997	True	True	9.94501e-08	1221	2.465871	2.251322	0.817091	0.694936
2.000	0.100	1.100	2.000	0.100000	-0.015000	0.562500	1.003664	1.509205	0.734239	0.515509	True	True	9.95026e-08	1096	2.450694	2.249308	0.829522	0.691544
2.000	0.100	1.100	2.000	0.100000	-0.011250	0.562500	0.989084	1.518735	0.714377	0.530641	True	True	9.92457e-08	1141	2.436513	2.248275	0.841416	0.687834
2.000	0.100	1.100	2.000	0.100000	-0.007500	0.562500	0.975333	1.528723	0.695640	0.546458	True	True	9.96521e-08	1219	2.423269	2.248201	0.852792	0.683804
2.000	0.100	1.100	2.000	0.100000	-0.003750	0.562500	0.962351	1.539203	0.677920	0.563032	True	True	9.93208e-08	1180	2.410911	2.249071	0.863666	0.679450
2.000	0.100	1.100	2.000	0.100000	0.000000	0.562500	0.950085	1.550215	0.661120	0.580442	True	True	9.96583e-08	1252	2.399400	2.250882	0.874049	0.674763
2.000	0.100	1.100	2.000	0.100000	0.003750	0.562500	0.938491	1.561802	0.645154	0.598779	True	True	9.99919e-08	1307	2.388702	2.253638	0.883951	0.669736
2.000	0.100	1.100	2.000	0.100000	0.007500	0.562500	0.927527	1.574014	0.629947	0.618142	True	True	9.98941e-08	1337	2.378791	2.257351	0.893379	0.664356
2.000	0.100	1.100	2.000	0.100000	0.011250	0.562500	0.917160	1.586908	0.615431	0.638645	True	True	9.99676e-08	1210	2.369649	2.262042	0.902337	0.658611
2.000	0.100	1.100	2.000	0.100000	0.015000	0.562500	0.907359	1.600550	0.601546	0.660419	True	True	9.99515e-08	1415	2.361263	2.267743	0.910827	0.652484
2.000	0.100	1.100	2.000	0.100000	0.018750	0.562500	0.898099	1.615013	0.588236	0.683613	True	True	9.93087e-08	1409	2.353629	2.274493	0.918848	0.645955
2.000	0.100	1.100	2.000	0.100000	0.022500	0.562500	0.889358	1.630384	0.575450	0.708400	True	True	9.99502e-08	1449	2.346747	2.282344	0.926396	0.639002
2.000	0.100	1.100	2.000	0.100000	0.026250	0.562500	0.881119	1.646764	0.563141	0.734984	True	True	9.95051e-08	1442	2.340628	2.291361	0.933465	0.631598
2.000	0.100	1.100	2.000	0.100000	0.030000	0.562500	0.873368	1.664268	0.551266	0.763601	True	True	9.93944e-08	1464	2.335289	2.301624	0.940046	0.623714
2.000	0.100	1.100	2.000	0.100000	0.033750	0.562500	0.866093	1.683035	0.539781	0.794537	True	True	9.96077e-08	1633	2.330756	2.313227	0.946125	0.615312
2.000	0.100	1.100	2.000	0.100000	0.037500	0.562500	0.859287	1.703229	0.528648	0.828130	True	True	9.98305e-08	1568	2.327069	2.326289	0.951686	0.606352
2.000	0.100	1.100	2.000	0.100000	0.041250	0.562500	0.852948	1.725044	0.517827	0.864794	True	True	9.97985e-08	1716	2.324278	2.340953	0.956708	0.596784
2.000	0.100	1.100	2.000	0.100000	0.045000	0.562500	0.847076	1.748720	0.507277	0.905034	True	True	9.94696e-08	1724	2.322450	2.357394	0.961162	0.586548
2.000	0.100	1.100	2.000	0.100000	0.048750	0.562500	0.841679	1.774548	0.496958	0.949481	True	True	9.95297e-08	1731	2.321675	2.375827	0.965015	0.575576
2.000	0.100	1.100	2.000	0.100000	0.052500	0.562500	0.836766	1.802889	0.486827	0.998928	True	True	9.98628e-08	1945	2.322064	2.396520	0.968224	0.563783
2.000	0.100	1.100	2.000	0.100000	0.056250	0.562500	0.832359	1.834204	0.476836	1.054398	True	True	9.97908e-08	2014	2.323768	2.419809	0.970735	0.551065
2.000	0.100	1.100	2.000	0.100000	0.060000	0.562500	0.828483	1.869081	0.466930	1.117231	True	True	9.97134e-08	2191	2.326982	2.446124	0.972477	0.537294
2.000	0.100	1.100	2.000	0.100000	0.063750	0.562500	0.825179	1.908298	0.457046	1.189223	True	True	9.95711e-08	2314	2.331968	2.476023	0.973361	0.522308
2.000	0.100	1.100	2.000	0.100000	0.067500	0.562500	0.822503	1.952902	0.447104	1.272855	True	True	9.97538e-08	2473	2.339082	2.510249	0.973267	0.505897
2.000	0.100	1.100	2.000	0.100000	0.071250	0.562500	0.820535	2.004355	0.437001	1.371671	True	True	9.9628e-08	2651	2.348825	2.549817	0.972030	0.487783
2.000	0.100	1.100	2.000	0.100000	0.075000	0.562500	0.819388	2.064779	0.426597	1.490948	True	True	9.96361e-08	2778	2.361923	2.596163	0.969420	0.467585
2.000	0.100	1.100	2.000	0.100000	-0.075000	0.585000	1.468632	1.403803	1.476111	0.323545	True	True	9.95564e-08	2205	2.915619	2.456245	0.534853	0.698638
2.000	0.100	1.100	2.000	0.100000	-0.071250	0.585000	1.408465	1.408163	1.373898	0.335719	True	True	9.95025e-08	2014	2.857904	2.419945	0.564013	0.703062
2.000	0.100	1.100	2.000	0.100000	-0.067500	0.585000	1.356612	1.412891	1.288615	0.347474	True	True	9.94516e-08	1850	2.807568	2.389444	0.590748	0.706292
2.000	0.100	1.100	2.000	0.100000	-0.063750	0.585000	1.311182	1.417948	1.215969	0.358975	True	True	9.97804e-08	1598	2.763051	2.363489	0.615497	0.708579
2.000	0.100	1.100	2.000	0.100000	-0.060000	0.585000	1.270859	1.423310	1.153063	0.370342	True	True	9.97248e-08	1582	2.723243	2.341207	0.638576	0.710092
2.000	0.100	1.100	2.000	0.100000	-0.056250	0.585000	1.234693	1.428964	1.097859	0.381670	True	True	9.92416e-08	1492	2.687331	2.321962	0.660222	0.710953
2.000	0.100	1.100	2.000	0.100000	-0.052500	0.585000	1.201976	1.434903	1.048871	0.393035	True	True	9.9451e-08	1307	2.654696	2.305286	0.680620	0.711249
2.000	0.100	1.100	2.000	0.100000	-0.048750	0.585000	1.172167	1.441125	1.004993	0.404503	True	True	9.95982e-08	1303	2.624861	2.290819	0.699914	0.711048
2.000	0.100	1.100	2.000	0.100000	-0.045000	0.585000	1.144842	1.447633	0.965374	0.416130	True	True	9.97423e-08	1356	2.597451	2.278284	0.718219	0.710396
2.000	0.100	1.100	2.000	0.100000	-0.041250	0.585000	1.119666	1.454431	0.929352	0.427969	True	True	9.96097e-08	1191	2.572162	2.267460	0.735629	0.709334
2.000	0.100	1.100	2.000	0.100000	-0.037500	0.585000	1.096367	1.461526	0.896401	0.440069	True	True	9.94816e-08	1152	2.548750	2.258174	0.752222	0.707890
2.000	0.100	1.100	2.000	0.100000	-0.033750	0.585000	1.074725	1.468933	0.866098	0.452478	True	True	9.90506e-08	1132	2.527013	2.250287	0.768059	0.706084
2.000	0.100	1.100	2.000	0.100000	-0.030000	0.585000	1.054553	1.476655	0.838094	0.465245	True	True	9.98996e-08	1008	2.506783	2.243687	0.783198	0.703937
2.000	0.100	1.100	2.000	0.100000	-0.026250	0.585000	1.035701	1.484717	0.812106	0.478417	True	True	9.89803e-08	1054	2.487923	2.238285	0.797678	0.701457
2.000	0.100	1.100	2.000	0.100000	-0.022500	0.585000	1.018041	1.493137	0.787895	0.492043	True	True	9.98858e-08	1104	2.470315	2.234007	0.811538	0.698653
2.000	0.100	1.100	2.000	0.100000	-0.018750	0.585000	1.001455	1.501959	0.765257	0.506178	True	True	9.9821e-08	1048	2.453860	2.230794	0.824811	0.695522
2.000	0.100	1.100	2.000	0.100000	-0.015000	0.585000	0.985853	1.511148	0.744021	0.520878	True	True	9.9738e-08	1006	2.438470	2.228607	0.837526	0.692087
2.000	0.100	1.100	2.000	0.100000	-0.011250	0.585000	0.971159	1.520780	0.724045	0.536201	True	True	9.9411e-08	1162	2.424081	2.227410	0.849698	0.688331
2.000	0.100	1.100	2.000	0.100000	-0.007500	0.585000	0.957296	1.530875	0.705197	0.552216	True	True	9.96658e-08	1194	2.410629	2.227180	0.861351	0.684254
2.000	0.100	1.100	2.000	0.100000	-0.003750	0.585000	0.944206	1.541465	0.687368	0.568994	True	True	9.95424e-08	1272	2.398065	2.227903	0.872499	0.679855
2.000	0.100	1.100	2.000	0.100000	0.000000	0.585000	0.931836	1.552590	0.670463	0.586616	True	True	9.94224e-08	1353	2.386349	2.229575	0.883153	0.675124
2.000	0.100	1.100	2.000	0.100000	0.003750	0.585000	0.920141	1.564292	0.654395	0.605172	True	True	9.98674e-08	1284	2.375446	2.232200	0.893324	0.670054
2.000	0.100	1.100	2.000	0.100000	0.007500	0.585000	0.909080	1.576623	0.639089	0.624764	True	True	9.94308e-08	1338	2.365330	2.235790	0.903017	0.664634
2.000	0.100	1.100	2.000	0.100000	0.011250	0.585000	0.898618	1.589640	0.624477	0.645506	True	True	9.95924e-08	1231	2.355983	2.240365	0.912236	0.658849
2.000	0.100	1.100	2.000	0.100000	0.015000	0.585000	0.888727	1.603408	0.610499	0.667529	True	True	9.9405e-08	1330	2.347390	2.245956	0.920984	0.652684
2.000	0.100	1.100	2.000	0.100000	0.018750	0.585000	0.879380	1.618002	0.597097	0.690985	True	True	9.94296e-08	1424	2.339547	2.252603	0.929259	0.646119
2.000	0.100	1.100	2.000	0.100000	0.022500	0.585000	0.870556	1.633509	0.584223	0.716048	True	True	9.93442e-08	1396	2.332454	2.260358	0.937057	0.639131
2.000	0.100	1.100	2.000	0.100000	0.026250	0.585000	0.862236	1.650028	0.571828	0.742923	True	True	9.98e-08	1432	2.326121	2.269284	0.944372	0.631695
2.000	0.100	1.100	2.000	0.100000	0.030000	0.585000	0.854406	1.667678	0.559868	0.771850	True	True	9.94767e-08	1552	2.320564	2.279461	0.951194	0.623780
2.000	0.100	1.100	2.000	0.100000	0.033750	0.585000	0.847057	1.686598	0.548302	0.803116	True	True	9.9659e-08	1664	2.315808	2.290984	0.957511	0.615351
2.000	0.100	1.100	2.000	0.100000	0.037500	0.585000	0.840179	1.706951	0.537090	0.837063	True	True	9.96114e-08	1707	2.311892	2.303971	0.963306	0.606366
2.000	0.100	1.100	2.000	0.100000	0.041250	0.585000	0.833772	1.728934	0.526191	0.874108	True	True	9.98054e-08	1737	2.308865	2.318565	0.968557	0.596775
2.000	0.100	1.100	2.000	0.100000	0.045000	0.585000	0.827835	1.752787	0.515566	0.914761	True	True	9.95853e-08	1746	2.306792	2.334940	0.973236	0.586520
2.000	0.100	1.100	2.000	0.100000	0.048750	0.585000	0.822374	1.778802	0.505173	0.959657	True	True	9.98256e-08	1889	2.305760	2.353310	0.977311	0.575533
2.000	0.100	1.100	2.000	0.100000	0.052500	0.585000	0.817402	1.807344	0.494971	1.009600	True	True	9.97364e-08	1979	2.305881	2.373944	0.980737	0.563728
2.000	0.100	1.100	2.000	0.100000	0.056250	0.585000	0.812937	1.838874	0.484910	1.065619	True	True	9.95103e-08	2106	2.307299	2.397178	0.983462	0.551004
2.000	0.100	1.100	2.000	0.100000	0.060000	0.585000	0.809007	1.873985	0.474937	1.129067	True	True	9.96371e-08	2213	2.310207	2.423439	0.985416	0.537232
2.000	0.100	1.100	2.000	0.100000	0.063750	0.585000	0.805652	1.913457	0.464987	1.201758	True	True	9.99895e-08	2291	2.314861	2.453287	0.986510	0.522251
2.000	0.100	1.100	2.000	0.100000	0.067500	0.585000	0.802927	1.958346	0.454981	1.286197	True	True	9.95737e-08	2500	2.321611	2.487463	0.986625	0.505854
2.000	0.100	1.100	2.000	0.100000	0.071250	0.585000	0.800911	2.010120	0.444816	1.385960	True	True	9.97352e-08	2697	2.330949	2.526981	0.985600	0.487762
2.000	0.100	1.100	2.000	0.100000	0.075000	0.585000	0.799720	2.070913	0.434350	1.506376	True	True	9.97495e-08	2966	2.343585	2.573278	0.983206	0.467597
2.000	0.100	1.100	2.000	0.100000	-0.075000	0.607500	1.453661	1.404323	1.488726	0.326196	True	True	9.99862e-08	2095	2.907642	2.440340	0.538052	0.700111
2.000	0.100	1.100	2.000	0.100000	-0.071250	0.607500	1.393270	1.408764	1.386218	0.338549	True	True	9.98949e-08	1883	2.849576	2.403539	0.567519	0.704449
2.000	0.100	1.100	2.000	0.100000	-0.067500	0.607500	1.341208	1.413574	1.300674	0.350478	True	True	9.93619e-08	1823	2.798916	2.372588	0.594559	0.707597
2.000	0.100	1.100	2.000	0.100000	-0.063750	0.607500	1.295582	1.418713	1.227793	0.362149	True	True	9.98274e-08	1718	2.754096	2.346223	0.619608	0.709805
2.000	0.100	1.100	2.000	0.100000	-0.060000	0.607500	1.255073	1.424160	1.164672	0.373684	True	True	9.98962e-08	1560	2.714004	2.323564	0.642984	0.711243
2.000	0.100	1.100	2.000	0.100000	-0.056250	0.607500	1.218730	1.429899	1.109269	0.385178	True	True	9.9492e-08	1475	2.677820	2.303973	0.664927	0.712032
2.000	0.100	1.100	2.000	0.100000	-0.052500	0.607500	1.185844	1.435924	1.060096	0.396709	True	True	9.92763e-08	1307	2.644925	2.286975	0.685619	0.712259
2.000	0.100	1.100	2.000	0.100000	-0.048750	0.607500	1.155874	1.442235	1.016044	0.408342	True	True	9.93992e-08	1353	2.614841	2.272208	0.705206	0.711990
2.000	0.100	1.100	2.000	0.100000	-0.045000	0.607500	1.128395	1.448829	0.976260	0.420135	True	True	9.91267e-08	1194	2.587189	2.259392	0.723802	0.711275
2.000	0.100	1.100	2.000	0.100000	-0.041250	0.607500	1.103072	1.455720	0.940084	0.432141	True	True	9.93681e-08	1237	2.561667	2.248305	0.741502	0.710148
2.000	0.100	1.100	2.000	0.100000	-0.037500	0.607500	1.079630	1.462903	0.906984	0.444411	True	True	9.94362e-08	1120	2.538027	2.238773	0.758385	0.708645
2.000	0.100	1.100	2.000	0.100000	-0.033750	0.607500	1.057850	1.470402	0.876538	0.456991	True	True	9.93577e-08	1044	2.516068	2.230654	0.774510	0.706781
2.000	0.100	1.100	2.000	0.100000	-0.030000	0.607500	1.037547	1.478224	0.848399	0.469932	True	True	9.93178e-08	1063	2.495622	2.223835	0.789933	0.704575
2.000	0.100	1.100	2.000	0.100000	-0.026250	0.607500	1.018571	1.486382	0.822281	0.483280	True	True	9.96389e-08	1123	2.476548	2.218227	0.804696	0.702040
2.000	0.100	1.100	2.000	0.100000	-0.022500	0.607500	1.000780	1.494915	0.797941	0.497088	True	True	9.9594e-08	1017	2.458729	2.213753	0.818841	0.699177
2.000	0.100	1.100	2.000	0.100000	-0.018750	0.607500	0.984081	1.503810	0.775184	0.511407	True	True	9.95969e-08	1161	2.442066	2.210359	0.832393	0.696003
2.000	0.100	1.100	2.000	0.100000	-0.015000	0.607500	0.968366	1.513120	0.753831	0.526296	True	True	9.92164e-08	1173	2.426474	2.207997	0.845384	0.692511
2.000	0.100	1.100	2.000	0.100000	-0.011250	0.607500	0.953558	1.522861	0.733740	0.541814	True	True	9.90895e-08	1116	2.411881	2.206635	0.857834	0.688703
2.000	0.100	1.100	2.000	0.100000	-0.007500	0.607500	0.939591	1.533087	0.714784	0.558029	True	True	9.91611e-08	1183	2.398230	2.206248	0.869757	0.684571
2.000	0.100	1.100	2.000	0.100000	-0.003750	0.607500	0.926394	1.543766	0.696847	0.575014	True	True	9.9404e-08	1255	2.385465	2.206826	0.881180	0.680132
2.000	0.100	1.100	2.000	0.100000	0.000000	0.607500	0.913924	1.555004	0.679838	0.592851	True	True	9.9946e-08	1177	2.373549	2.208360	0.892104	0.675356
2.000	0.100	1.100	2.000	0.100000	0.003750	0.607500	0.902131	1.566823	0.663669	0.611629	True	True	9.96878e-08	1218	2.362446	2.210854	0.902540	0.670242
2.000	0.100	1.100	2.000	0.100000	0.007500	0.607500	0.890976	1.579275	0.648265	0.631452	True	True	9.98212e-08	1241	2.352131	2.214320	0.912496	0.664780
2.000	0.100	1.100	2.000	0.100000	0.011250	0.607500	0.880424	1.592415	0.633558	0.652435	True	True	9.94003e-08	1414	2.342582	2.218778	0.921976	0.658954
2.000	0.100	1.100	2.000	0.100000	0.015000	0.607500	0.870445	1.606310	0.619487	0.674711	True	True	9.96107e-08	1374	2.333788	2.224259	0.930980	0.652750
2.000	0.100	1.100	2.000	0.100000	0.018750	0.607500	0.861013	1.621036	0.605996	0.698431	True	True	9.94807e-08	1516	2.325741	2.230803	0.939508	0.646148
2.000	0.100	1.100	2.000	0.100000	0.022500	0.607500	0.852107	1.636679	0.593033	0.723773	True	True	9.99283e-08	1538	2.318441	2.238460	0.947556	0.639126
2.000	0.100	1.100	2.000	0.100000	0.026250	0.607500	0.843708	1.653339	0.580553	0.750943	True	True	9.95249e-08	1559	2.311898	2.247294	0.955118	0.631657
2.000	0.100	1.100	2.000	0.100000	0.030000	0.607500	0.835802	1.671137	0.568511	0.780183	True	True	9.97296e-08	1563	2.306126	2.257384	0.962183	0.623712
2.000	0.100	1.100	2.000	0.100000	0.033750	0.607500	0.828378	1.690209	0.556864	0.811782	True	True	9.97882e-08	1670	2.301151	2.268825	0.968740	0.615256
2.000	0.100	1.100	2.000	0.100000	0.037500	0.607500	0.821430	1.710722	0.545573	0.846086	True	True	9.95645e-08	1697	2.297010	2.281735	0.974770	0.606245
2.000	0.100	1.100	2.000	0.100000	0.041250	0.607500	0.814954	1.732874	0.534597	0.883515	True	True	9.97613e-08	1725	2.293749	2.296257	0.980253	0.596633
2.000	0.100	1.100	2.000	0.100000	0.045000	0.607500	0.808951	1.756904	0.523898	0.924583	True	True	9.98866e-08	1899	2.291434	2.312563	0.985161	0.586361
2.000	0.100	1.100	2.000	0.100000	0.048750	0.607500	0.803427	1.783107	0.513434	0.969933	True	True	9.94993e-08	1892	2.290148	2.330868	0.989461	0.575359
2.000	0.100	1.100	2.000	0.100000	0.052500	0.607500	0.798393	1.811850	0.503161	1.020374	True	True	9.98398e-08	1903	2.290001	2.351440	0.993110	0.563546
2.000	0.100	1.100	2.000	0.100000	0.056250	0.607500	0.793869	1.843596	0.493031	1.076946	True	True	9.98932e-08	2040	2.291134	2.374614	0.996055	0.550817
2.000	0.100	1.100	2.000	0.100000	0.060000	0.607500	0.789882	1.878941	0.482992	1.141014	True	True	9.96853e-08	2192	2.293737	2.400819	0.998228	0.537047
2.000	0.100	1.100	2.000	0.100000	0.063750	0.607500	0.786471	1.918669	0.472977	1.214408	True	True	9.99749e-08	2235	2.298060	2.430611	0.999540	0.522076
2.000	0.100	1.100	2.000	0.100000	0.067500	0.607500	0.783692	1.963842	0.462909	1.299657	True	True	9.96596e-08	2512	2.304446	2.464731	0.999874	0.505695
2.000	0.100	1.100	2.000	0.100000	0.071250	0.607500	0.781624	2.015937	0.452683	1.400371	True	True	9.964e-08	2734	2.313378	2.504193	0.999071	0.487629
2.000	0.100	1.100	2.000	0.100000	0.075000	0.607500	0.780381	2.077098	0.442159	1.521932	True	True	9.97783e-08	2986	2.325551	2.550432	0.996907	0.467502
2.000	0.100	1.100	2.000	0.100000	-0.075000	0.630000	1.438888	1.404855	1.501332	0.328861	True	True	9.96063e-08	2179	2.899759	2.424494	0.541197	0.701525
2.000	0.100	1.100	2.000	0.100000	-0.071250	0.630000	1.378284	1.409379	1.398532	0.341395	True	True	9.9733e-08	2023	2.841353	2.387197	0.570965	0.705771
2.000	0.100	1.100	2.000	0.100000	-0.067500	0.630000	1.326024	1.414272	1.312729	0.353500	True	True	9.93616e-08	1734	2.790380	2.355799	0.598301	0.708832
2.000	0.100	1.100	2.000	0.100000	-0.063750	0.630000	1.280210	1.419496	1.239616	0.365343	True	True	9.92365e-08	1646	2.745267	2.329028	0.623644	0.710957
2.000	0.100	1.100	2.000	0.100000	-0.060000	0.630000	1.239524	1.425027	1.176282	0.377047	True	True	9.99054e-08	1432	2.704898	2.305996	0.647311	0.712315
2.000	0.100	1.100	2.000	0.100000	-0.056250	0.630000	1.203013	1.430854	1.120683	0.388710	True	True	9.944e-08	1410	2.668452	2.286061	0.669542	0.713026
2.000	0.100	1.100	2.000	0.100000	-0.052500	0.630000	1.169968	1.436967	1.071328	0.400408	True	True	9.97598e-08	1374	2.635307	2.268744	0.690522	0.713180
2.000	0.100	1.100	2.000	0.100000	-0.048750	0.630000	1.139844	1.443367	1.027104	0.412209	True	True	9.98998e-08	1392	2.604982	2.253679	0.710395	0.712839
2.000	0.100	1.100	2.000	0.100000	-0.045000	0.630000	1.112219	1.450053	0.987158	0.424171	True	True	9.96896e-08	1273	2.577098	2.240586	0.729276	0.712054
2.000	0.100	1.100	2.000	0.100000	-0.041250	0.630000	1.086755	1.457035	0.950827	0.436347	True	True	9.92459e-08	1201	2.551350	2.229238	0.747259	0.710862
2.000	0.100	1.100	2.000	0.100000	-0.037500	0.630000	1.063179	1.464305	0.917582	0.448788	True	True	9.9636e-08	1114	2.527491	2.219462	0.764424	0.709297
2.000	0.100	1.100	2.000	0.100000	-0.033750	0.630000	1.041270	1.471898	0.886996	0.461542	True	True	9.96726e-08	1121	2.505317	2.211113	0.780830	0.707370
2.000	0.100	1.100	2.000	0.100000	-0.030000	0.630000	1.020839	1.479829	0.858721	0.474659	True	True	9.95601e-08	1058	2.484662	2.204076	0.796534	0.705100
2.000	0.100	1.100	2.000	0.100000	-0.026250	0.630000	1.001742	1.488081	0.832475	0.488186	True	True	9.96039e-08	1089	2.465382	2.198263	0.811575	0.702507
2.000	0.100	1.100	2.000	0.100000	-0.022500	0.630000	0.983836	1.496708	0.808011	0.502177	True	True	9.91647e-08	1071	2.447360	2.193596	0.825997	0.699589
2.000	0.100	1.100	2.000	0.100000	-0.018750	0.630000	0.967020	1.505714	0.785132	0.516684	True	True	9.94791e-08	1100	2.430497	2.190018	0.839826	0.696357
2.000	0.100	1.100	2.000	0.100000	-0.015000	0.630000	0.951197	1.515128	0.763664	0.531764	True	True	9.99496e-08	1138	2.414707	2.187484	0.853091	0.692811
2.000	0.100	1.100	2.000	0.100000	-0.011250	0.630000	0.936283	1.524976	0.743460	0.547479	True	True	9.98788e-08	1141	2.399918	2.185958	0.865813	0.688952
2.000	0.100	1.100	2.000	0.100000	-0.007500	0.630000	0.922210	1.535290	0.724393	0.563898	True	True	9.95803e-08	1133	2.386070	2.185418	0.878010	0.684776
2.000	0.100	1.100	2.000	0.100000	-0.003750	0.630000	0.908917	1.546103	0.706352	0.581092	True	True	9.93358e-08	1257	2.373113	2.185849	0.889697	0.680280
2.000	0.100	1.100	2.000	0.100000	0.000000	0.630000	0.896350	1.557456	0.689241	0.599145	True	True	9.91938e-08	1291	2.361003	2.187244	0.900886	0.675458
2.000	0.100	1.100	2.000	0.100000	0.003750	0.630000	0.884464	1.569394	0.672973	0.618149	True	True	9.92868e-08	1318	2.349707	2.189607	0.911586	0.670298
2.000	0.100	1.100	2.000	0.100000	0.007500	0.630000	0.873219	1.581966	0.657472	0.638205	True	True	9.92996e-08	1412	2.339197	2.192950	0.921803	0.664792
2.000	0.100	1.100	2.000	0.100000	0.011250	0.630000	0.862579	1.595232	0.642671	0.659432	True	True	9.98086e-08	1400	2.329453	2.197291	0.931541	0.658925
2.000	0.100	1.100	2.000	0.100000	0.015000	0.630000	0.852515	1.609255	0.628508	0.681963	True	True	9.96865e-08	1445	2.320461	2.202662	0.940800	0.652681
2.000	0.100	1.100	2.000	0.100000	0.018750	0.630000	0.843001	1.624113	0.614928	0.705951	True	True	9.93247e-08	1475	2.312215	2.209101	0.949581	0.646042
2.000	0.100	1.100	2.000	0.100000	0.022500	0.630000	0.834015	1.639893	0.601879	0.731575	True	True	9.96438e-08	1507	2.304714	2.216659	0.957878	0.638984
2.000	0.100	1.100	2.000	0.100000	0.026250	0.630000	0.825539	1.656696	0.589314	0.759042	True	True	9.98924e-08	1627	2.297965	2.225400	0.965686	0.631483
2.000	0.100	1.100	2.000	0.100000	0.030000	0.630000	0.817558	1.674641	0.577190	0.788598	True	True	9.97548e-08	1702	2.291983	2.235402	0.972996	0.623508
2.000	0.100	1.100	2.000	0.100000	0.033750	0.630000	0.810062	1.693867	0.565464	0.820533	True	True	9.93234e-08	1583	2.286793	2.246761	0.979792	0.615024
2.000	0.100	1.100	2.000	0.100000	0.037500	0.630000	0.803044	1.714541	0.554095	0.855197	True	True	9.97674e-08	1687	2.282428	2.259593	0.986060	0.605990
2.000	0.100	1.100	2.000	0.100000	0.041250	0.630000	0.796499	1.736862	0.543044	0.893012	True	True	9.97205e-08	1764	2.278938	2.274039	0.991777	0.596357
2.000	0.100	1.100	2.000	0.100000	0.045000	0.630000	0.790430	1.761070	0.532271	0.934500	True	True	9.93782e-08	1885	2.276383	2.290274	0.996917	0.586068
2.000	0.100	1.100	2.000	0.100000	0.048750	0.630000	0.784842	1.787462	0.521735	0.980307	True	True	9.99219e-08	1870	2.274845	2.308512	1.001446	0.575055
2.000	0.100	1.100	2.000	0.100000	0.052500	0.630000	0.779745	1.816406	0.511393	1.031249	True	True	9.96053e-08	2009	2.274433	2.329019	1.005322	0.563234
2.000	0.100	1.100	2.000	0.100000	0.056250	0.630000	0.775160	1.848368	0.501197	1.088378	True	True	9.97729e-08	1995	2.275283	2.352130	1.008493	0.550504
2.000	0.100	1.100	2.000	0.100000	0.060000	0.630000	0.771113	1.883947	0.491092	1.153068	True	True	9.97045e-08	2257	2.277582	2.378273	1.010891	0.536739
2.000	0.100	1.100	2.000	0.100000	0.063750	0.630000	0.767643	1.923932	0.481014	1.227169	True	True	9.99153e-08	2410	2.281575	2.408004	1.012429	0.521779
2.000	0.100	1.100	2.000	0.100000	0.067500	0.630000	0.764806	1.969388	0.470884	1.313233	True	True	9.96891e-08	2470	2.287598	2.442063	1.012992	0.505419
2.000	0.100	1.100	2.000	0.100000	0.071250	0.630000	0.762679	2.021803	0.460599	1.414903	True	True	9.99659e-08	2744	2.296122	2.481463	1.012423	0.487384
2.000	0.100	1.100	2.000	0.100000	0.075000	0.630000	0.761376	2.083332	0.450018	1.537614	True	True	9.97022e-08	2990	2.307830	2.527637	1.010502	0.467300
2.000	0.100	1.100	2.000	0.100000	-0.075000	0.652500	1.424313	1.405400	1.513928	0.331539	True	True	9.99396e-08	2129	2.891971	2.408709	0.544288	0.702879
2.000	0.100	1.100	2.000	0.100000	-0.071250	0.652500	1.363507	1.410007	1.410838	0.344256	True	True	9.94717e-08	1925	2.833235	2.370920	0.574349	0.707028
2.000	0.100	1.100	2.000	0.100000	-0.067500	0.652500	1.311057	1.414985	1.324780	0.356539	True	True	9.98917e-08	1829	2.781958	2.339080	0.601974	0.709997
2.000	0.100	1.100	2.000	0.100000	-0.063750	0.652500	1.265065	1.420295	1.251436	0.368556	True	True	9.99116e-08	1691	2.736563	2.311907	0.627602	0.712033
2.000	0.100	1.100	2.000	0.100000	-0.060000	0.652500	1.224212	1.425913	1.187893	0.380433	True	True	9.94647e-08	1421	2.695928	2.288506	0.651552	0.713306
2.000	0.100	1.100	2.000	0.100000	-0.056250	0.652500	1.187542	1.431827	1.132099	0.392266	True	True	9.98336e-08	1359	2.659229	2.268231	0.674065	0.713936
2.000	0.100	1.100	2.000	0.100000	-0.052500	0.652500	1.154345	1.438030	1.082563	0.404134	True	True	9.95934e-08	1349	2.625842	2.250597	0.695325	0.714011
2.000	0.100	1.100	2.000	0.100000	-0.048750	0.652500	1.124077	1.444521	1.038169	0.416105	True	True	9.93545e-08	1303	2.595286	2.235238	0.715476	0.713595
2.000	0.100	1.100	2.000	0.100000	-0.045000	0.652500	1.096312	1.451299	0.998064	0.428237	True	True	9.99748e-08	1226	2.567178	2.221869	0.734636	0.712738
2.000	0.100	1.100	2.000	0.100000	-0.041250	0.652500	1.070715	1.458374	0.961581	0.440585	True	True	9.96457e-08	1216	2.541213	2.210264	0.752896	0.711475
2.000	0.100	1.100	2.000	0.100000	-0.037500	0.652500	1.047010	1.465749	0.928190	0.453200	True	True	9.93064e-08	1071	2.517142	2.200244	0.770336	0.709838
2.000	0.100	1.100	2.000	0.100000	-0.033750	0.652500	1.024977	1.473431	0.897465	0.466130	True	True	9.92272e-08	1100	2.494762	2.191667	0.787018	0.707848
2.000	0.100	1.100	2.000	0.100000	-0.030000	0.652500	1.004430	1.481450	0.869059	0.479425	True	True	9.97751e-08	1129	2.473904	2.184416	0.802995	0.705517
2.000	0.100	1.100	2.000	0.100000	-0.026250	0.652500	0.985214	1.489813	0.842683	0.493134	True	True	9.94046e-08	1101	2.454426	2.178399	0.818311	0.702858
2.000	0.100	1.100	2.000	0.100000	-0.022500	0.652500	0.967202	1.498537	0.818099	0.507310	True	True	9.90599e-08	1167	2.436210	2.173541	0.833002	0.699882
2.000	0.100	1.100	2.000	0.100000	-0.018750	0.652500	0.950278	1.507649	0.795100	0.522006	True	True	9.91244e-08	1150	2.419153	2.169781	0.847101	0.696591
2.000	0.100	1.100	2.000	0.100000	-0.015000	0.652500	0.934348	1.517169	0.773517	0.537281	True	True	9.96787e-08	1118	2.403172	2.167075	0.860636	0.692988
2.000	0.100	1.100	2.000	0.100000	-0.011250	0.652500	0.919335	1.527125	0.753203	0.553196	True	True	9.99104e-08	1297	2.388194	2.165388	0.873624	0.689074
2.000	0.100	1.100	2.000	0.100000	-0.007500	0.652500	0.905164	1.537550	0.734028	0.569820	True	True	9.95727e-08	1290	2.374158	2.164694	0.886087	0.684846
2.000	0.100	1.100	2.000	0.100000	-0.003750	0.652500	0.891776	1.548477	0.715883	0.587227	True	True	9.99596e-08	1314	2.361013	2.164979	0.898038	0.680300
2.000	0.100	1.100	2.000	0.100000	0.000000	0.652500	0.879117	1.559946	0.698670	0.605499	True	True	9.97684e-08	1348	2.348715	2.166237	0.909489	0.675428
2.000	0.100	1.100	2.000	0.100000	0.003750	0.652500	0.867142	1.572003	0.682303	0.624730	True	True	9.97081e-08	1225	2.337231	2.168470	0.920448	0.670222
2.000	0.100	1.100	2.000	0.100000	0.007500	0.652500	0.855810	1.584698	0.666707	0.645023	True	True	9.94575e-08	1333	2.326533	2.171688	0.930923	0.664670
2.000	0.100	1.100	2.000	0.100000	0.011250	0.652500	0.845087	1.598089	0.651813	0.666496	True	True	9.97717e-08	1304	2.316599	2.175913	0.940916	0.658761
2.000	0.100	1.100	2.000	0.100000	0.015000	0.652500	0.834941	1.612242	0.637559	0.689285	True	True	9.94464e-08	1462	2.307416	2.181173	0.950428	0.652476
2.000	0.100	1.100	2.000	0.100000	0.018750	0.652500	0.825348	1.627233	0.623891	0.713543	True	True	9.96609e-08	1501	2.298976	2.187508	0.959459	0.645798
2.000	0.100	1.100	2.000	0.100000	0.022500	0.652500	0.816284	1.643151	0.610756	0.739451	True	True	9.94959e-08	1459	2.291277	2.194967	0.968005	0.638705
2.000	0.100	1.100	2.000	0.100000	0.026250	0.652500	0.807733	1.660097	0.598109	0.767219	True	True	9.9459e-08	1596	2.284327	2.203614	0.976059	0.631172
2.000	0.100	1.100	2.000	0.100000	0.030000	0.652500	0.799680	1.678190	0.585903	0.797093	True	True	9.9795e-08	1597	2.278139	2.213527	0.983611	0.623167
2.000	0.100	1.100	2.000	0.100000	0.033750	0.652500	0.792112	1.697571	0.574098	0.829367	True	True	9.9469e-08	1660	2.272737	2.224801	0.990649	0.614656
2.000	0.100	1.100	2.000	0.100000	0.037500	0.652500	0.785024	1.718407	0.562652	0.864393	True	True	9.9404e-08	1753	2.268155	2.237553	0.997154	0.605598
2.000	0.100	1.100	2.000	0.100000	0.041250	0.652500	0.778412	1.740897	0.551527	0.902599	True	True	9.95626e-08	1830	2.264438	2.251923	1.003108	0.595946
2.000	0.100	1.100	2.000	0.100000	0.045000	0.652500	0.772277	1.765284	0.540681	0.944509	True	True	9.95547e-08	1846	2.261646	2.268084	1.008482	0.585642
2.000	0.100	1.100	2.000	0.100000	0.048750	0.652500	0.766623	1.791865	0.530075	0.990775	True	True	9.96666e-08	1899	2.259860	2.286252	1.013244	0.574619
2.000	0.100	1.100	2.000	0.100000	0.052500	0.652500	0.761463	1.821011	0.519665	1.042223	True	True	9.9475e-08	2060	2.259184	2.306691	1.017352	0.562793
2.000	0.100	1.100	2.000	0.100000	0.056250	0.652500	0.756815	1.853189	0.509402	1.099910	True	True	9.96671e-08	2178	2.259754	2.329735	1.020754	0.550064
2.000	0.100	1.100	2.000	0.100000	0.060000	0.652500	0.752705	1.889002	0.499233	1.165227	True	True	9.97476e-08	2260	2.261751	2.355812	1.023385	0.536306
2.000	0.100	1.100	2.000	0.100000	0.063750	0.652500	0.749173	1.929242	0.489093	1.240039	True	True	9.9845e-08	2425	2.265414	2.385478	1.025157	0.521362
2.000	0.100	1.100	2.000	0.100000	0.067500	0.652500	0.746273	1.974982	0.478903	1.326921	True	True	9.99678e-08	2518	2.271074	2.419471	1.025957	0.505026
2.000	0.100	1.100	2.000	0.100000	0.071250	0.652500	0.744082	2.027716	0.468561	1.429552	True	True	9.97839e-08	2779	2.279190	2.458802	1.025633	0.487026
2.000	0.100	1.100	2.000	0.100000	0.075000	0.652500	0.742713	2.089613	0.457924	1.553417	True	True	9.99621e-08	3014	2.290433	2.504902	1.023969	0.466989
2.000	0.100	1.100	2.000	0.100000	-0.075000	0.675000	1.409935	1.405957	1.526512	0.334231	True	True	9.95832e-08	2244	2.884278	2.392988	0.547323	0.704173
2.000	0.100	1.100	2.000	0.100000	-0.071250	0.675000	1.348936	1.410650	1.423136	0.347133	True	True	9.96379e-08	1956	2.825223	2.354713	0.577669	0.708220
2.000	0.100	1.100	2.000	0.100000	-0.067500	0.675000	1.296307	1.415713	1.336824	0.359596	True	True	9.99556e-08	1807	2.773652	2.322435	0.605574	0.711090
2.000	0.100	1.100	2.000	0.100000	-0.063750	0.675000	1.250148	1.421110	1.263253	0.371789	True	True	9.99096e-08	1732	2.727984	2.294864	0.631480	0.713033
2.000	0.100	1.100	2.000	0.100000	-0.060000	0.675000	1.209136	1.426817	1.199501	0.383840	True	True	9.99623e-08	1558	2.687092	2.271098	0.655705	0.714216
2.000	0.100	1.100	2.000	0.100000	-0.056250	0.675000	1.172316	1.432821	1.143515	0.395845	True	True	9.9769e-08	1389	2.650150	2.250486	0.678492	0.714761
2.000	0.100	1.100	2.000	0.100000	-0.052500	0.675000	1.138976	1.439114	1.093801	0.407886	True	True	9.93627e-08	1377	2.616532	2.232540	0.700024	0.714753
2.000	0.100	1.100	2.000	0.100000	-0.048750	0.675000	1.108571	1.445695	1.049239	0.420029	True	True	9.93603e-08	1251	2.585752	2.216890	0.720447	0.714258
2.000	0.100	1.100	2.000	0.100000	-0.045000	0.675000	1.080675	1.452566	1.008975	0.432334	True	True	9.94603e-08	1193	2.557429	2.203248	0.739877	0.713323
2.000	0.100	1.100	2.000	0.100000	-0.041250	0.675000	1.054952	1.459736	0.972341	0.444856	True	True	9.97937e-08	1205	2.531255	2.191388	0.758407	0.711986
2.000	0.100	1.100	2.000	0.100000	-0.037500	0.675000	1.031129	1.467198	0.938808	0.457646	True	True	9.92589e-08	1102	2.506981	2.181129	0.776115	0.710280
2.000	0.100	1.100	2.000	0.100000	-0.033750	0.675000	1.008977	1.474997	0.907946	0.470754	True	True	9.97508e-08	1080	2.484404	2.172325	0.793065	0.708215
2.000	0.100	1.100	2.000	0.100000	-0.030000	0.675000	0.988318	1.483117	0.879408	0.484230	True	True	9.91425e-08	1084	2.463352	2.164861	0.809308	0.705815
2.000	0.100	1.100	2.000	0.100000	-0.026250	0.675000	0.968993	1.491573	0.852906	0.498124	True	True	9.97609e-08	1118	2.443683	2.158643	0.824891	0.703095
2.000	0.100	1.100	2.000	0.100000	-0.022500	0.675000	0.950878	1.500398	0.828201	0.512487	True	True	9.89295e-08	1165	2.425279	2.153595	0.839846	0.700056
2.000	0.100	1.100	2.000	0.100000	-0.018750	0.675000	0.933851	1.509615	0.805085	0.527375	True	True	9.995e-08	1205	2.408037	2.149656	0.854210	0.696704
2.000	0.100	1.100	2.000	0.100000	-0.015000	0.675000	0.917822	1.519245	0.783388	0.542847	True	True	9.9609e-08	1053	2.391872	2.146780	0.868008	0.693042
2.000	0.100	1.100	2.000	0.100000	-0.011250	0.675000	0.902711	1.529314	0.762962	0.558965	True	True	9.93486e-08	987	2.376712	2.144931	0.881259	0.689070
2.000	0.100	1.100	2.000	0.100000	-0.007500	0.675000	0.888451	1.539845	0.743683	0.575795	True	True	9.92162e-08	1278	2.362494	2.144085	0.893980	0.684788
2.000	0.100	1.100	2.000	0.100000	-0.003750	0.675000	0.874973	1.550886	0.725434	0.593416	True	True	9.9454e-08	1281	2.349168	2.144226	0.906190	0.680189
2.000	0.100	1.100	2.000	0.100000	0.000000	0.675000	0.862227	1.562473	0.708121	0.611911	True	True	9.98239e-08	1259	2.336690	2.145346	0.917898	0.675266
2.000	0.100	1.100	2.000	0.100000	0.003750	0.675000	0.850167	1.574650	0.691657	0.631371	True	True	9.94365e-08	1395	2.325024	2.147450	0.929113	0.670011
2.000	0.100	1.100	2.000	0.100000	0.007500	0.675000	0.838753	1.587467	0.675966	0.651903	True	True	9.97061e-08	1381	2.314143	2.150546	0.939841	0.664414
2.000	0.100	1.100	2.000	0.100000	0.011250	0.675000	0.827948	1.600985	0.660980	0.673626	True	True	9.99878e-08	1466	2.304025	2.154654	0.950086	0.658460
2.000	0.100	1.100	2.000	0.100000	0.015000	0.675000	0.817724	1.615268	0.646637	0.696675	True	True	9.98916e-08	1497	2.294656	2.159803	0.959849	0.652134
2.000	0.100	1.100	2.000	0.100000	0.018750	0.675000	0.808055	1.630394	0.632882	0.721206	True	True	9.93844e-08	1366	2.286027	2.166033	0.969128	0.645418
2.000	0.100	1.100	2.000	0.100000	0.022500	0.675000	0.798917	1.646451	0.619663	0.747401	True	True	9.93029e-08	1469	2.278136	2.173393	0.977920	0.638289
2.000	0.100	1.100	2.000	0.100000	0.026250	0.675000	0.790293	1.663541	0.606932	0.775472	True	True	9.94016e-08	1592	2.270989	2.181945	0.986218	0.630722
2.000	0.100	1.100	2.000	0.100000	0.030000	0.675000	0.782168	1.681783	0.594647	0.805667	True	True	9.97942e-08	1692	2.264601	2.191768	0.994013	0.622687
2.000	0.100	1.100	2.000	0.100000	0.033750	0.675000	0.774532	1.701319	0.582763	0.838282	True	True	9.9382e-08	1553	2.258992	2.202957	1.001290	0.614150
2.000	0.100	1.100	2.000	0.100000	0.037500	0.675000	0.767375	1.722317	0.571242	0.873674	True	True	9.98155e-08	1790	2.254195	2.215626	1.008035	0.605070
2.000	0.100	1.100	2.000	0.100000	0.041250	0.675000	0.760696	1.744977	0.560043	0.912272	True	True	9.98586e-08	1750	2.250255	2.229918	1.014226	0.595400
2.000	0.100	1.100	2.000	0.100000	0.045000	0.675000	0.754494	1.769543	0.549126	0.954607	True	True	9.96105e-08	1917	2.247230	2.246004	1.019837	0.585083
2.000	0.100	1.100	2.000	0.100000	0.048750	0.675000	0.748776	1.796314	0.538450	1.001336	True	True	9.95513e-08	1868	2.245199	2.264098	1.024835	0.574050
2.000	0.100	1.100	2.000	0.100000	0.052500	0.675000	0.743551	1.825661	0.527972	1.053292	True	True	9.9991e-08	2101	2.244263	2.284466	1.029179	0.562221
2.000	0.100	1.100	2.000	0.100000	0.056250	0.675000	0.738838	1.858056	0.517644	1.111542	True	True	9.98859e-08	2120	2.244555	2.307441	1.032817	0.549496
2.000	0.100	1.100	2.000	0.100000	0.060000	0.675000	0.734664	1.894103	0.507412	1.177489	True	True	9.96639e-08	2198	2.246251	2.333448	1.035686	0.535749
2.000	0.100	1.100	2.000	0.100000	0.063750	0.675000	0.731066	1.934599	0.497211	1.253015	True	True	9.97369e-08	2454	2.249586	2.363043	1.037700	0.520823
2.000	0.100	1.100	2.000	0.100000	0.067500	0.675000	0.728099	1.980622	0.486963	1.340719	True	True	9.97148e-08	2653	2.254883	2.396964	1.038748	0.504515
2.000	0.100	1.100	2.000	0.100000	0.071250	0.675000	0.725839	2.033675	0.476563	1.444315	True	True	9.9677e-08	2801	2.262593	2.436219	1.038681	0.486555
2.000	0.100	1.100	2.000	0.100000	0.075000	0.675000	0.724396	2.095938	0.465873	1.569339	True	True	9.98433e-08	3031	2.273370	2.482239	1.037287	0.466571
2.000	0.100	1.100	2.000	0.100000	-0.075000	0.697500	1.395751	1.406526	1.539083	0.336935	True	True	9.97377e-08	2094	2.876679	2.377333	0.550301	0.705407
2.000	0.100	1.100	2.000	0.100000	-0.071250	0.697500	1.334571	1.411306	1.435423	0.350025	True	True	9.9912e-08	1926	2.817315	2.338576	0.580924	0.709346
2.000	0.100	1.100	2.000	0.100000	-0.067500	0.697500	1.281774	1.416457	1.348860	0.362669	True	True	9.99347e-08	1811	2.765462	2.305866	0.609101	0.712113
2.000	0.100	1.100	2.000	0.100000	-0.063750	0.697500	1.235456	1.421942	1.275063	0.375041	True	True	9.99562e-08	1655	2.719530	2.277902	0.635275	0.713957
2.000	0.100	1.100	2.000	0.100000	-0.060000	0.697500	1.194295	1.427739	1.211105	0.387268	True	True	9.98778e-08	1474	2.678392	2.253776	0.659768	0.715046
2.000	0.100	1.100	2.000	0.100000	-0.056250	0.697500	1.157334	1.433833	1.154929	0.399448	True	True	9.92176e-08	1455	2.641216	2.232831	0.682820	0.715500
2.000	0.100	1.100	2.000	0.100000	-0.052500	0.697500	1.123860	1.440218	1.105038	0.411662	True	True	9.97368e-08	1334	2.607375	2.214576	0.704616	0.715405
2.000	0.100	1.100	2.000	0.100000	-0.048750	0.697500	1.093327	1.446893	1.060310	0.423979	True	True	9.93124e-08	1304	2.576382	2.198639	0.725301	0.714825
2.000	0.100	1.100	2.000	0.100000	-0.045000	0.697500	1.065309	1.453859	1.019889	0.436459	True	True	9.93578e-08	1242	2.547852	2.184728	0.744993	0.713809
2.000	0.100	1.100	2.000	0.100000	-0.041250	0.697500	1.039467	1.461115	0.983107	0.449157	True	True	9.91599e-08	1103	2.521478	2.172616	0.763786	0.712398
2.000	0.100	1.100	2.000	0.100000	-0.037500	0.697500	1.015529	1.468692	0.949431	0.462126	True	True	9.93092e-08	1147	2.497011	2.162119	0.781755	0.710610
2.000	0.100	1.100	2.000	0.100000	-0.033750	0.697500	0.993269	1.476576	0.918435	0.475414	True	True	9.99065e-08	1054	2.474243	2.153093	0.798965	0.708476
2.000	0.100	1.100	2.000	0.100000	-0.030000	0.697500	0.972507	1.484788	0.889769	0.489072	True	True	9.93801e-08	1134	2.453006	2.145420	0.815466	0.706009
2.000	0.100	1.100	2.000	0.100000	-0.026250	0.697500	0.953081	1.493356	0.863142	0.503152	True	True	9.93532e-08	1143	2.433155	2.139002	0.831307	0.703217
2.000	0.100	1.100	2.000	0.100000	-0.022500	0.697500	0.934863	1.502289	0.838315	0.517706	True	True	9.91521e-08	1127	2.414570	2.133766	0.846522	0.700110
2.000	0.100	1.100	2.000	0.100000	-0.018750	0.697500	0.917745	1.511634	0.815085	0.532788	True	True	9.93948e-08	1164	2.397153	2.129649	0.861138	0.696686
2.000	0.100	1.100	2.000	0.100000	-0.015000	0.697500	0.901623	1.521347	0.793275	0.548459	True	True	9.9642e-08	1277	2.380809	2.126605	0.875195	0.692972
2.000	0.100	1.100	2.000	0.100000	-0.011250	0.697500	0.886422	1.531524	0.772741	0.564780	True	True	9.9512e-08	1139	2.365474	2.124597	0.888701	0.688941
2.000	0.100	1.100	2.000	0.100000	-0.007500	0.697500	0.872072	1.542173	0.753355	0.581822	True	True	9.9422e-08	1362	2.351082	2.123600	0.901678	0.684601
2.000	0.100	1.100	2.000	0.100000	-0.003750	0.697500	0.858509	1.553330	0.735005	0.599660	True	True	9.95888e-08	1282	2.337581	2.123597	0.914141	0.679947
2.000	0.100	1.100	2.000	0.100000	0.000000	0.697500	0.845681	1.565035	0.717592	0.618379	True	True	9.93504e-08	1335	2.324928	2.124582	0.926101	0.674972
2.000	0.100	1.100	2.000	0.100000	0.003750	0.697500	0.833540	1.577332	0.701032	0.638072	True	True	9.94732e-08	1399	2.313087	2.126556	0.937566	0.669667
2.000	0.100	1.100	2.000	0.100000	0.007500	0.697500	0.822047	1.590274	0.685248	0.658845	True	True	9.9483e-08	1341	2.302030	2.129530	0.948544	0.664022
2.000	0.100	1.100	2.000	0.100000	0.011250	0.697500	0.811166	1.603919	0.670170	0.680819	True	True	9.95392e-08	1407	2.291734	2.133522	0.959036	0.658023
2.000	0.100	1.100	2.000	0.100000	0.015000	0.697500	0.800868	1.618334	0.655739	0.704130	True	True	9.97929e-08	1444	2.282184	2.138561	0.969046	0.651655
2.000	0.100	1.100	2.000	0.100000	0.018750	0.697500	0.791125	1.633595	0.641898	0.728937	True	True	9.95262e-08	1546	2.273372	2.144686	0.978570	0.644899
2.000	0.100	1.100	2.000	0.100000	0.022500	0.697500	0.781915	1.649791	0.628595	0.755422	True	True	9.93596e-08	1501	2.265294	2.151946	0.987606	0.637735
2.000	0.100	1.100	2.000	0.100000	0.026250	0.697500	0.773221	1.667025	0.615783	0.783798	True	True	9.99361e-08	1662	2.257957	2.160403	0.996146	0.630134
2.000	0.100	1.100	2.000	0.100000	0.030000	0.697500	0.765028	1.685417	0.603418	0.814316	True	True	9.95464e-08	1675	2.251372	2.170136	1.004181	0.622070
2.000	0.100	1.100	2.000	0.100000	0.033750	0.697500	0.757323	1.705109	0.591457	0.847276	True	True	9.92776e-08	1731	2.245561	2.181237	1.011699	0.613507
2.000	0.100	1.100	2.000	0.100000	0.037500	0.697500	0.750100	1.726270	0.579861	0.883036	True	True	9.97225e-08	1746	2.240554	2.193823	1.018683	0.604406
2.000	0.100	1.100	2.000	0.100000	0.041250	0.697500	0.743355	1.749100	0.568589	0.922030	True	True	9.9619e-08	1861	2.236395	2.208035	1.025112	0.594718
2.000	0.100	1.100	2.000	0.100000	0.045000	0.697500	0.737087	1.773845	0.557601	0.964793	True	True	9.99503e-08	1862	2.233141	2.224043	1.030960	0.584388
2.000	0.100	1.100	2.000	0.100000	0.048750	0.697500	0.731303	1.800806	0.546857	1.011988	True	True	9.94806e-08	1959	2.230867	2.242062	1.036197	0.573349
2.000	0.100	1.100	2.000	0.100000	0.052500	0.697500	0.726013	1.830356	0.536313	1.064454	True	True	9.96211e-08	2111	2.229674	2.262356	1.040780	0.561519
2.000	0.100	1.100	2.000	0.100000	0.056250	0.697500	0.721235	1.862966	0.525920	1.123270	True	True	9.97165e-08	2213	2.229691	2.285256	1.044660	0.548800
2.000	0.100	1.100	2.000	0.100000	0.060000	0.697500	0.716993	1.899247	0.515626	1.189849	True	True	9.97394e-08	2338	2.231089	2.311190	1.047773	0.535066
2.000	0.100	1.100	2.000	0.100000	0.063750	0.697500	0.713327	1.940000	0.505365	1.266093	True	True	9.97127e-08	2417	2.234098	2.340710	1.050037	0.520163
2.000	0.100	1.100	2.000	0.100000	0.067500	0.697500	0.710289	1.986306	0.495058	1.354622	True	True	9.99925e-08	2617	2.239034	2.374553	1.051342	0.503887
2.000	0.100	1.100	2.000	0.100000	0.071250	0.697500	0.707955	2.039677	0.484604	1.459186	True	True	9.97446e-08	2769	2.246337	2.413726	1.051543	0.485970
2.000	0.100	1.100	2.000	0.100000	0.075000	0.697500	0.706433	2.102305	0.473860	1.585374	True	True	9.97875e-08	3051	2.256648	2.459658	1.050432	0.466043
2.000	0.100	1.100	2.000	0.100000	-0.075000	0.720000	1.381761	1.407108	1.551640	0.339653	True	True	9.95468e-08	2100	2.869174	2.361747	0.553222	0.706581
2.000	0.100	1.100	2.000	0.100000	-0.071250	0.720000	1.320411	1.411975	1.447697	0.352931	True	True	9.95765e-08	1903	2.809513	2.322515	0.584111	0.710405
2.000	0.100	1.100	2.000	0.100000	-0.067500	0.720000	1.267455	1.417215	1.360886	0.365760	True	True	9.94331e-08	1812	2.757387	2.289377	0.612552	0.713064
2.000	0.100	1.100	2.000	0.100000	-0.063750	0.720000	1.220989	1.422790	1.286865	0.378312	True	True	9.9648e-08	1544	2.711203	2.261024	0.638986	0.714805
2.000	0.100	1.100	2.000	0.100000	-0.060000	0.720000	1.179689	1.428677	1.222703	0.390717	True	True	9.95131e-08	1487	2.669827	2.236542	0.663737	0.715795
2.000	0.100	1.100	2.000	0.100000	-0.056250	0.720000	1.142596	1.434863	1.166339	0.403073	True	True	9.98152e-08	1420	2.632428	2.215269	0.687045	0.716153
2.000	0.100	1.100	2.000	0.100000	-0.052500	0.720000	1.108996	1.441342	1.116272	0.415464	True	True	9.92687e-08	1356	2.598373	2.196710	0.709096	0.715966
2.000	0.100	1.100	2.000	0.100000	-0.048750	0.720000	1.078343	1.448111	1.071380	0.427957	True	True	9.97424e-08	1300	2.567175	2.180489	0.730037	0.715298
2.000	0.100	1.100	2.000	0.100000	-0.045000	0.720000	1.050209	1.455172	1.030804	0.440614	True	True	9.97534e-08	1142	2.538448	2.166314	0.749982	0.714198
2.000	0.100	1.100	2.000	0.100000	-0.041250	0.720000	1.024260	1.462536	0.993876	0.453490	True	True	9.99332e-08	1219	2.511885	2.153953	0.769025	0.712700
2.000	0.100	1.100	2.000	0.100000	-0.037500	0.720000	1.000215	1.470205	0.960061	0.466638	True	True	9.99271e-08	1104	2.487231	2.143223	0.787247	0.710835
2.000	0.100	1.100	2.000	0.100000	-0.033750	0.720000	0.977853	1.478190	0.928930	0.480109	True	True	9.87725e-08	1122	2.464282	2.133976	0.804710	0.708624
2.000	0.100	1.100	2.000	0.100000	-0.030000	0.720000	0.956993	1.486498	0.900135	0.493953	True	True	9.93688e-08	1155	2.442867	2.126096	0.821463	0.706085
2.000	0.100	1.100	2.000	0.100000	-0.026250	0.720000	0.937472	1.495169	0.873385	0.508221	True	True	9.91989e-08	1152	2.422841	2.119483	0.837554	0.703222
2.000	0.100	1.100	2.000	0.100000	-0.022500	0.720000	0.919161	1.504208	0.848439	0.522967	True	True	9.94679e-08	1199	2.404085	2.114061	0.853020	0.700046
2.000	0.100	1.100	2.000	0.100000	-0.018750	0.720000	0.901950	1.513638	0.825093	0.538246	True	True	9.96302e-08	1109	2.386495	2.109769	0.867890	0.696564
2.000	0.100	1.100	2.000	0.100000	-0.015000	0.720000	0.885744	1.523483	0.803174	0.554117	True	True	9.93748e-08	1256	2.369985	2.106559	0.882192	0.692777
2.000	0.100	1.100	2.000	0.100000	-0.011250	0.720000	0.870460	1.533771	0.782533	0.570645	True	True	9.97415e-08	1192	2.354481	2.104393	0.895946	0.688685
2.000	0.100	1.100	2.000	0.100000	-0.007500	0.720000	0.856028	1.544534	0.763043	0.587899	True	True	9.91862e-08	1300	2.339922	2.103246	0.909170	0.684285
2.000	0.100	1.100	2.000	0.100000	-0.003750	0.720000	0.842385	1.555807	0.744591	0.605957	True	True	9.91868e-08	1336	2.326254	2.103102	0.921880	0.679574
2.000	0.100	1.100	2.000	0.100000	0.000000	0.720000	0.829479	1.567630	0.727081	0.624902	True	True	9.98739e-08	1224	2.313433	2.103952	0.934085	0.674545
2.000	0.100	1.100	2.000	0.100000	0.003750	0.720000	0.817262	1.580050	0.710425	0.644829	True	True	9.98099e-08	1365	2.301424	2.105799	0.945796	0.669189
2.000	0.100	1.100	2.000	0.100000	0.007500	0.720000	0.805695	1.593117	0.694548	0.665846	True	True	9.9453e-08	1443	2.290197	2.108651	0.957017	0.663495
2.000	0.100	1.100	2.000	0.100000	0.011250	0.720000	0.794742	1.606890	0.679381	0.688074	True	True	9.985e-08	1380	2.279729	2.112527	0.967752	0.657450
2.000	0.100	1.100	2.000	0.100000	0.015000	0.720000	0.784372	1.621436	0.664862	0.711651	True	True	9.93656e-08	1507	2.270005	2.117456	0.978004	0.651039
2.000	0.100	1.100	2.000	0.100000	0.018750	0.720000	0.774559	1.636833	0.650936	0.736735	True	True	9.94688e-08	1502	2.261015	2.123476	0.987769	0.644243
2.000	0.100	1.100	2.000	0.100000	0.022500	0.720000	0.765282	1.653169	0.637550	0.763512	True	True	9.95433e-08	1583	2.252756	2.130636	0.997045	0.637041
2.000	0.100	1.100	2.000	0.100000	0.026250	0.720000	0.756520	1.670548	0.624658	0.792196	True	True	9.95163e-08	1577	2.245233	2.138998	1.005825	0.629408
2.000	0.100	1.100	2.000	0.100000	0.030000	0.720000	0.748260	1.689091	0.612214	0.823040	True	True	9.94435e-08	1688	2.238457	2.148639	1.014099	0.621315
2.000	0.100	1.100	2.000	0.100000	0.033750	0.720000	0.740489	1.708939	0.600177	0.856347	True	True	9.96397e-08	1723	2.232448	2.159653	1.021855	0.612726
2.000	0.100	1.100	2.000	0.100000	0.037500	0.720000	0.733201	1.730263	0.588507	0.892477	True	True	9.98718e-08	1774	2.227236	2.172154	1.029077	0.603604
2.000	0.100	1.100	2.000	0.100000	0.041250	0.720000	0.726390	1.753264	0.577163	0.931870	True	True	9.97655e-08	1858	2.222862	2.186284	1.035744	0.593900
2.000	0.100	1.100	2.000	0.100000	0.045000	0.720000	0.720058	1.778189	0.566105	0.975062	True	True	9.99291e-08	1935	2.219383	2.202213	1.041832	0.583560
2.000	0.100	1.100	2.000	0.100000	0.048750	0.720000	0.714209	1.805340	0.555293	1.022725	True	True	9.9445e-08	1936	2.216872	2.220153	1.047309	0.572515
2.000	0.100	1.100	2.000	0.100000	0.052500	0.720000	0.708853	1.835091	0.544683	1.075705	True	True	9.95124e-08	2098	2.215425	2.240370	1.052135	0.560687
2.000	0.100	1.100	2.000	0.100000	0.056250	0.720000	0.704007	1.867919	0.534226	1.135089	True	True	9.9581e-08	2241	2.215169	2.263193	1.056261	0.547975
2.000	0.100	1.100	2.000	0.100000	0.060000	0.720000	0.699697	1.904434	0.523870	1.202305	True	True	9.98123e-08	2358	2.216271	2.289049	1.059624	0.534258
2.000	0.100	1.100	2.000	0.100000	0.063750	0.720000	0.695960	1.945441	0.513550	1.279269	True	True	9.99897e-08	2471	2.218957	2.318489	1.062144	0.519380
2.000	0.100	1.100	2.000	0.100000	0.067500	0.720000	0.692848	1.992030	0.503187	1.368627	True	True	9.98543e-08	2629	2.223534	2.352249	1.063716	0.503140
2.000	0.100	1.100	2.000	0.100000	0.071250	0.720000	0.690434	2.045719	0.492678	1.474164	True	True	9.99161e-08	2791	2.230431	2.391333	1.064196	0.485271
2.000	0.100	1.100	2.000	0.100000	0.075000	0.720000	0.688826	2.108712	0.481884	1.601519	True	True	9.96659e-08	3138	2.240275	2.437168	1.063384	0.465407
2.000	0.100	1.100	2.000	0.100000	-0.075000	0.742500	1.367963	1.407702	1.564181	0.342384	True	True	9.9705e-08	2119	2.861764	2.346231	0.556082	0.707694
2.000	0.100	1.100	2.000	0.100000	-0.071250	0.742500	1.306453	1.412658	1.459958	0.355853	True	True	9.94054e-08	1879	2.801815	2.306529	0.587231	0.711399
2.000	0.100	1.100	2.000	0.100000	-0.067500	0.742500	1.253350	1.417988	1.372899	0.368867	True	True	9.99405e-08	1752	2.749427	2.272970	0.615925	0.713944
2.000	0.100	1.100	2.000	0.100000	-0.063750	0.742500	1.206746	1.423654	1.298656	0.381601	True	True	9.99306e-08	1550	2.703001	2.244234	0.642611	0.715576
2.000	0.100	1.100	2.000	0.100000	-0.060000	0.742500	1.165315	1.429634	1.234293	0.394186	True	True	9.95172e-08	1542	2.661398	2.219402	0.667611	0.716462
2.000	0.100	1.100	2.000	0.100000	-0.056250	0.742500	1.128099	1.435913	1.177742	0.406721	True	True	9.98262e-08	1382	2.623784	2.197805	0.691166	0.716720
2.000	0.100	1.100	2.000	0.100000	-0.052500	0.742500	1.094382	1.442485	1.127502	0.419289	True	True	9.92682e-08	1347	2.589526	2.178947	0.713463	0.716437
2.000	0.100	1.100	2.000	0.100000	-0.048750	0.742500	1.063618	1.449349	1.082448	0.431961	True	True	9.954e-08	1262	2.558132	2.162446	0.734649	0.715677
2.000	0.100	1.100	2.000	0.100000	-0.045000	0.742500	1.035378	1.456507	1.041718	0.444796	True	True	9.94003e-08	1195	2.529218	2.148010	0.754838	0.714487
2.000	0.100	1.100	2.000	0.100000	-0.041250	0.742500	1.009324	1.463965	1.004643	0.457853	True	True	9.97699e-08	1145	2.502471	2.135404	0.774127	0.712906
2.000	0.100	1.100	2.000	0.100000	-0.037500	0.742500	0.985182	1.471731	0.970690	0.471183	True	True	9.92926e-08	1128	2.477641	2.124444	0.792592	0.710958
2.000	0.100	1.100	2.000	0.100000	-0.033750	0.742500	0.962729	1.479811	0.939428	0.484838	True	True	9.95788e-08	1095	2.454520	2.114982	0.810295	0.708669
2.000	0.100	1.100	2.000	0.100000	-0.030000	0.742500	0.941773	1.488237	0.910505	0.498869	True	True	9.97617e-08	1079	2.432935	2.106896	0.827293	0.706048
2.000	0.100	1.100	2.000	0.100000	-0.026250	0.742500	0.922163	1.497012	0.883633	0.513328	True	True	9.94727e-08	1052	2.412743	2.100090	0.843627	0.703109
2.000	0.100	1.100	2.000	0.100000	-0.022500	0.742500	0.903770	1.506155	0.858570	0.528268	True	True	9.97824e-08	1222	2.393823	2.094486	0.859333	0.699863
2.000	0.100	1.100	2.000	0.100000	-0.018750	0.742500	0.886477	1.515692	0.835111	0.543745	True	True	9.95686e-08	1236	2.376071	2.090022	0.874444	0.696311
2.000	0.100	1.100	2.000	0.100000	-0.015000	0.742500	0.870190	1.525648	0.813082	0.559820	True	True	9.93823e-08	1250	2.359400	2.086647	0.888987	0.692457
2.000	0.100	1.100	2.000	0.100000	-0.011250	0.742500	0.854827	1.536048	0.792335	0.576557	True	True	9.97211e-08	1228	2.343736	2.084326	0.902981	0.688301
2.000	0.100	1.100	2.000	0.100000	-0.007500	0.742500	0.840318	1.546926	0.772742	0.594026	True	True	9.99899e-08	1359	2.329017	2.083032	0.916446	0.683840
2.000	0.100	1.100	2.000	0.100000	-0.003750	0.742500	0.826601	1.558316	0.754191	0.612304	True	True	9.98061e-08	1287	2.315189	2.082748	0.929394	0.679070
2.000	0.100	1.100	2.000	0.100000	0.000000	0.742500	0.813622	1.570259	0.736584	0.631478	True	True	9.95847e-08	1387	2.302207	2.083465	0.941839	0.673985
2.000	0.100	1.100	2.000	0.100000	0.003750	0.742500	0.801335	1.582801	0.719834	0.651642	True	True	9.92835e-08	1409	2.290036	2.085185	0.953788	0.668576
2.000	0.100	1.100	2.000	0.100000	0.007500	0.742500	0.789698	1.595993	0.703866	0.672905	True	True	9.99595e-08	1462	2.278646	2.087917	0.965247	0.662832
2.000	0.100	1.100	2.000	0.100000	0.011250	0.742500	0.778676	1.609895	0.688610	0.695389	True	True	9.98786e-08	1478	2.268013	2.091678	0.976220	0.656740
2.000	0.100	1.100	2.000	0.100000	0.015000	0.742500	0.768239	1.624574	0.674004	0.719233	True	True	9.97027e-08	1550	2.258120	2.096498	0.986707	0.650285
2.000	0.100	1.100	2.000	0.100000	0.018750	0.742500	0.758360	1.640107	0.659994	0.744598	True	True	9.94531e-08	1532	2.248959	2.102413	0.996710	0.643449
2.000	0.100	1.100	2.000	0.100000	0.022500	0.742500	0.749017	1.656584	0.646526	0.771669	True	True	9.93185e-08	1639	2.240525	2.109473	1.006222	0.636210
2.000	0.100	1.100	2.000	0.100000	0.026250	0.742500	0.740191	1.674109	0.633553	0.800663	True	True	9.96497e-08	1591	2.232822	2.117740	1.015237	0.628544
2.000	0.100	1.100	2.000	0.100000	0.030000	0.742500	0.731866	1.692802	0.621032	0.831836	True	True	9.99045e-08	1698	2.225860	2.127289	1.023747	0.620421
2.000	0.100	1.100	2.000	0.100000	0.033750	0.742500	0.724032	1.712807	0.608920	0.865492	True	True	9.95048e-08	1786	2.219658	2.138214	1.031740	0.611808
2.000	0.100	1.100	2.000	0.100000	0.037500	0.742500	0.716680	1.734294	0.597176	0.901995	True	True	9.9372e-08	1843	2.214246	2.150629	1.039199	0.602666
2.000	0.100	1.100	2.000	0.100000	0.041250	0.742500	0.709805	1.757467	0.585761	0.941788	True	True	9.99776e-08	1826	2.209662	2.164675	1.046104	0.592947
2.000	0.100	1.100	2.000	0.100000	0.045000	0.742500	0.703409	1.782572	0.574634	0.985413	True	True	9.96521e-08	2005	2.205962	2.180522	1.052432	0.582597
2.000	0.100	1.100	2.000	0.100000	0.048750	0.742500	0.697495	1.809912	0.563755	1.033547	True	True	9.99633e-08	1978	2.203216	2.198382	1.058151	0.571549
2.000	0.100	1.100	2.000	0.100000	0.052500	0.742500	0.692073	1.839866	0.553079	1.087043	True	True	9.98269e-08	2093	2.201519	2.218518	1.063222	0.559724
2.000	0.100	1.100	2.000	0.100000	0.056250	0.742500	0.687159	1.872910	0.542560	1.146998	True	True	9.99458e-08	2182	2.200994	2.241262	1.067597	0.547023
2.000	0.100	1.100	2.000	0.100000	0.060000	0.742500	0.682779	1.909659	0.532143	1.214853	True	True	9.96832e-08	2328	2.201805	2.267035	1.071217	0.533325
2.000	0.100	1.100	2.000	0.100000	0.063750	0.742500	0.678969	1.950921	0.521765	1.292539	True	True	9.97546e-08	2541	2.204169	2.296391	1.074001	0.518476
2.000	0.100	1.100	2.000	0.100000	0.067500	0.742500	0.675778	1.997792	0.511346	1.382730	True	True	9.9881e-08	2616	2.208388	2.330061	1.075848	0.502276
2.000	0.100	1.100	2.000	0.100000	0.071250	0.742500	0.673281	2.051798	0.500783	1.489241	True	True	9.97584e-08	2898	2.214881	2.369050	1.076618	0.484459
2.000	0.100	1.100	2.000	0.100000	0.075000	0.742500	0.671581	2.115154	0.489938	1.617768	True	True	9.97824e-08	3191	2.224260	2.414780	1.076119	0.464662
2.000	0.100	1.100	2.000	0.100000	-0.075000	0.765000	1.354357	1.408307	1.576704	0.345127	True	True	9.99212e-08	2140	2.854448	2.330788	0.558883	0.708747
2.000	0.100	1.100	2.000	0.100000	-0.071250	0.765000	1.292698	1.413354	1.472203	0.358789	True	True	9.9575e-08	1863	2.794223	2.290623	0.590280	0.712327
2.000	0.100	1.100	2.000	0.100000	-0.067500	0.765000	1.239457	1.418776	1.384900	0.371990	True	True	9.98757e-08	1768	2.741583	2.256649	0.619220	0.714753
2.000	0.100	1.100	2.000	0.100000	-0.063750	0.765000	1.192725	1.424534	1.310437	0.384909	True	True	9.97246e-08	1695	2.694924	2.227536	0.646147	0.716270
2.000	0.100	1.100	2.000	0.100000	-0.060000	0.765000	1.151173	1.430607	1.245872	0.397675	True	True	9.94007e-08	1477	2.653105	2.202359	0.671386	0.717047
2.000	0.100	1.100	2.000	0.100000	-0.056250	0.765000	1.113843	1.436980	1.189137	0.410390	True	True	9.99124e-08	1441	2.615286	2.180444	0.695179	0.717201
2.000	0.100	1.100	2.000	0.100000	-0.052500	0.765000	1.080019	1.443648	1.138725	0.423139	True	True	9.95593e-08	1239	2.580833	2.161290	0.717712	0.716818
2.000	0.100	1.100	2.000	0.100000	-0.048750	0.765000	1.049151	1.450607	1.093509	0.435990	True	True	9.93723e-08	1244	2.549253	2.144515	0.739133	0.715962
2.000	0.100	1.100	2.000	0.100000	-0.045000	0.765000	1.020814	1.457865	1.052629	0.449006	True	True	9.9619e-08	1198	2.520161	2.129822	0.759557	0.714677
2.000	0.100	1.100	2.000	0.100000	-0.041250	0.765000	0.994666	1.465422	1.015410	0.462245	True	True	9.99549e-08	1179	2.493241	2.116975	0.779080	0.713006
2.000	0.100	1.100	2.000	0.100000	-0.037500	0.765000	0.970434	1.473293	0.981320	0.475759	True	True	9.91492e-08	1305	2.468243	2.105790	0.797778	0.710970
2.000	0.100	1.100	2.000	0.100000	-0.033750	0.765000	0.947891	1.481483	0.949926	0.489601	True	True	9.92122e-08	1129	2.444958	2.096114	0.815717	0.708595
2.000	0.100	1.100	2.000	0.100000	-0.030000	0.765000	0.926854	1.489997	0.920879	0.503821	True	True	9.98558e-08	1153	2.423212	2.087828	0.832947	0.705898
2.000	0.100	1.100	2.000	0.100000	-0.026250	0.765000	0.907160	1.498884	0.893885	0.518473	True	True	9.96681e-08	1057	2.402862	2.080832	0.849514	0.702880
2.000	0.100	1.100	2.000	0.100000	-0.022500	0.765000	0.888690	1.508128	0.868707	0.533608	True	True	9.98148e-08	1236	2.383786	2.075049	0.865452	0.699560
2.000	0.100	1.100	2.000	0.100000	-0.018750	0.765000	0.871319	1.517775	0.845135	0.549286	True	True	9.91076e-08	1209	2.365879	2.070415	0.880796	0.695936
2.000	0.100	1.100	2.000	0.100000	-0.015000	0.765000	0.854958	1.527841	0.822998	0.565566	True	True	9.9389e-08	1264	2.349055	2.066879	0.895571	0.692013
2.000	0.100	1.100	2.000	0.100000	-0.011250	0.765000	0.839523	1.538355	0.802146	0.582514	True	True	9.96699e-08	1380	2.333239	2.064405	0.909797	0.687791
2.000	0.100	1.100	2.000	0.100000	-0.007500	0.765000	0.824944	1.549347	0.782452	0.600199	True	True	9.94167e-08	1382	2.318367	2.062966	0.923494	0.683266
2.000	0.100	1.100	2.000	0.100000	-0.003750	0.765000	0.811157	1.560855	0.763802	0.618701	True	True	9.98588e-08	1359	2.304386	2.062543	0.936674	0.678436
2.000	0.100	1.100	2.000	0.100000	0.000000	0.765000	0.798111	1.572919	0.746099	0.638106	True	True	9.94643e-08	1404	2.291252	2.063129	0.949350	0.673293
2.000	0.100	1.100	2.000	0.100000	0.003750	0.765000	0.785757	1.585584	0.729256	0.658509	True	True	9.94265e-08	1356	2.278926	2.064724	0.961530	0.667829
2.000	0.100	1.100	2.000	0.100000	0.007500	0.765000	0.774055	1.598902	0.713197	0.680020	True	True	9.97659e-08	1429	2.267379	2.067336	0.973220	0.662034
2.000	0.100	1.100	2.000	0.100000	0.011250	0.765000	0.762969	1.612934	0.697853	0.702762	True	True	9.93206e-08	1533	2.256587	2.070984	0.984424	0.655894
2.000	0.100	1.100	2.000	0.100000	0.015000	0.765000	0.752469	1.627746	0.683162	0.726876	True	True	9.94703e-08	1575	2.246533	2.075695	0.995143	0.649394
2.000	0.100	1.100	2.000	0.100000	0.018750	0.765000	0.742527	1.643416	0.669068	0.752522	True	True	9.96953e-08	1583	2.237206	2.081507	1.005376	0.642517
2.000	0.100	1.100	2.000	0.100000	0.022500	0.765000	0.733122	1.660034	0.655519	0.779890	True	True	9.94216e-08	1568	2.228603	2.088467	1.015119	0.635241
2.000	0.100	1.100	2.000	0.100000	0.026250	0.765000	0.724234	1.677704	0.642468	0.809196	True	True	9.99967e-08	1657	2.220725	2.096637	1.024367	0.627541
2.000	0.100	1.100	2.000	0.100000	0.030000	0.765000	0.715848	1.696549	0.629870	0.840700	True	True	9.94959e-08	1667	2.213583	2.106094	1.033109	0.619390
2.000	0.100	1.100	2.000	0.100000	0.033750	0.765000	0.707953	1.716711	0.617683	0.874707	True	True	9.97914e-08	1812	2.207194	2.116929	1.041335	0.610753
2.000	0.100	1.100	2.000	0.100000	0.037500	0.765000	0.700539	1.738362	0.605867	0.911585	True	True	9.95279e-08	1838	2.201586	2.129258	1.049029	0.601591
2.000	0.100	1.100	2.000	0.100000	0.041250	0.765000	0.693602	1.761706	0.594381	0.951781	True	True	9.99179e-08	2000	2.196798	2.143218	1.056172	0.591858
2.000	0.100	1.100	2.000	0.100000	0.045000	0.765000	0.687142	1.786991	0.583185	0.995841	True	True	9.96742e-08	1950	2.192881	2.158982	1.062739	0.581500
2.000	0.100	1.100	2.000	0.100000	0.048750	0.765000	0.681163	1.814521	0.572239	1.044448	True	True	9.98904e-08	2055	2.189906	2.176759	1.068701	0.570451
2.000	0.100	1.100	2.000	0.100000	0.052500	0.765000	0.675675	1.844677	0.561499	1.098463	True	True	9.99671e-08	2094	2.187963	2.196812	1.074020	0.558631
2.000	0.100	1.100	2.000	0.100000	0.056250	0.765000	0.670693	1.877938	0.550918	1.158992	True	True	9.96074e-08	2289	2.187172	2.219471	1.078649	0.545944
2.000	0.100	1.100	2.000	0.100000	0.060000	0.765000	0.666241	1.914920	0.540441	1.227487	True	True	9.96868e-08	2337	2.187693	2.245159	1.082529	0.532268
2.000	0.100	1.100	2.000	0.100000	0.063750	0.765000	0.662355	1.956437	0.530005	1.305900	True	True	9.99486e-08	2527	2.189739	2.274424	1.085584	0.517451
2.000	0.100	1.100	2.000	0.100000	0.067500	0.765000	0.659084	2.003590	0.519530	1.396926	True	True	9.96247e-08	2736	2.193603	2.308000	1.087715	0.501294
2.000	0.100	1.100	2.000	0.100000	0.071250	0.765000	0.656499	2.057912	0.508916	1.504416	True	True	9.98035e-08	2854	2.199694	2.346887	1.088787	0.483534
2.000	0.100	1.100	2.000	0.100000	0.075000	0.765000	0.654702	2.121631	0.498021	1.634117	True	True	9.99817e-08	3227	2.208608	2.392505	1.088615	0.463810
2.000	0.100	1.100	2.000	0.100000	-0.075000	0.787500	1.340940	1.408924	1.589208	0.347882	True	True	9.97354e-08	2128	2.847226	2.315420	0.561622	0.709739
2.000	0.100	1.100	2.000	0.100000	-0.071250	0.787500	1.279144	1.414064	1.484431	0.361738	True	True	9.98803e-08	1877	2.786735	2.274799	0.593259	0.713188
2.000	0.100	1.100	2.000	0.100000	-0.067500	0.787500	1.225775	1.419578	1.396884	0.375129	True	True	9.9536e-08	1691	2.733854	2.240416	0.622434	0.715490
2.000	0.100	1.100	2.000	0.100000	-0.063750	0.787500	1.178924	1.425430	1.322203	0.388234	True	True	9.98576e-08	1606	2.686973	2.210932	0.649593	0.716888
2.000	0.100	1.100	2.000	0.100000	-0.060000	0.787500	1.137262	1.431596	1.257440	0.401183	True	True	9.94766e-08	1509	2.644946	2.185415	0.675061	0.717551
2.000	0.100	1.100	2.000	0.100000	-0.056250	0.787500	1.099827	1.438065	1.200522	0.414081	True	True	9.99295e-08	1370	2.606933	2.163187	0.699081	0.717596
2.000	0.100	1.100	2.000	0.100000	-0.052500	0.787500	1.065903	1.444829	1.149940	0.427011	True	True	9.96587e-08	1333	2.572295	2.143744	0.721841	0.717108
2.000	0.100	1.100	2.000	0.100000	-0.048750	0.787500	1.034942	1.451887	1.104565	0.440044	True	True	9.91858e-08	1256	2.540539	2.126699	0.743487	0.716150
2.000	0.100	1.100	2.000	0.100000	-0.045000	0.787500	1.006514	1.459242	1.063533	0.453243	True	True	9.91537e-08	1214	2.511276	2.111754	0.764136	0.714770
2.000	0.100	1.100	2.000	0.100000	-0.041250	0.787500	0.980283	1.466886	1.026173	0.466666	True	True	9.9129e-08	1192	2.484192	2.098673	0.783882	0.713008
2.000	0.100	1.100	2.000	0.100000	-0.037500	0.787500	0.955965	1.474861	0.991945	0.480366	True	True	9.94654e-08	1126	2.459035	2.087264	0.802806	0.710882
2.000	0.100	1.100	2.000	0.100000	-0.033750	0.787500	0.933342	1.483161	0.960422	0.494396	True	True	9.98635e-08	1037	2.435594	2.077380	0.820967	0.708417
2.000	0.100	1.100	2.000	0.100000	-0.030000	0.787500	0.912228	1.491783	0.931251	0.508807	True	True	9.99936e-08	1123	2.413697	2.068897	0.838420	0.705635
2.000	0.100	1.100	2.000	0.100000	-0.026250	0.787500	0.892465	1.500767	0.904140	0.523652	True	True	9.93314e-08	1219	2.393198	2.061716	0.855208	0.702539
2.000	0.100	1.100	2.000	0.100000	-0.022500	0.787500	0.873918	1.510128	0.878845	0.538986	True	True	9.93186e-08	1130	2.373974	2.055756	0.871371	0.699139
2.000	0.100	1.100	2.000	0.100000	-0.018750	0.787500	0.856478	1.519884	0.855163	0.554867	True	True	9.96396e-08	1210	2.355921	2.050955	0.886939	0.695440
2.000	0.100	1.100	2.000	0.100000	-0.015000	0.787500	0.840049	1.530062	0.832919	0.571354	True	True	9.99661e-08	1249	2.338951	2.047261	0.901936	0.691445
2.000	0.100	1.100	2.000	0.100000	-0.011250	0.787500	0.824548	1.540689	0.811964	0.588514	True	True	9.93755e-08	1222	2.322990	2.044637	0.916385	0.687154
2.000	0.100	1.100	2.000	0.100000	-0.007500	0.787500	0.809903	1.551798	0.792168	0.606419	True	True	9.92542e-08	1415	2.307974	2.043055	0.930305	0.682564
2.000	0.100	1.100	2.000	0.100000	-0.003750	0.787500	0.796053	1.563424	0.773421	0.625146	True	True	9.96988e-08	1374	2.293848	2.042496	0.943708	0.677671
2.000	0.100	1.100	2.000	0.100000	0.000000	0.787500	0.782944	1.575608	0.755624	0.644783	True	True	9.945e-08	1407	2.280567	2.042953	0.956607	0.672469
2.000	0.100	1.100	2.000	0.100000	0.003750	0.787500	0.770529	1.588397	0.738689	0.665427	True	True	9.97516e-08	1438	2.268093	2.044424	0.969010	0.666949
2.000	0.100	1.100	2.000	0.100000	0.007500	0.787500	0.758767	1.601842	0.722541	0.687189	True	True	9.94657e-08	1494	2.256397	2.046919	0.980924	0.661101
2.000	0.100	1.100	2.000	0.100000	0.011250	0.787500	0.747621	1.616004	0.707110	0.710191	True	True	9.94543e-08	1524	2.245453	2.050454	0.992351	0.654912
2.000	0.100	1.100	2.000	0.100000	0.015000	0.787500	0.737062	1.630949	0.692334	0.734576	True	True	9.93706e-08	1545	2.235243	2.055057	1.003295	0.648367
2.000	0.100	1.100	2.000	0.100000	0.018750	0.787500	0.727062	1.646757	0.678157	0.760507	True	True	9.95e-08	1544	2.225758	2.060765	1.013753	0.641448
2.000	0.100	1.100	2.000	0.100000	0.022500	0.787500	0.717598	1.663516	0.664528	0.788172	True	True	9.96579e-08	1580	2.216992	2.067626	1.023722	0.634135
2.000	0.100	1.100	2.000	0.100000	0.026250	0.787500	0.708652	1.681333	0.651399	0.817793	True	True	9.98162e-08	1713	2.208946	2.075700	1.033197	0.626402
2.000	0.100	1.100	2.000	0.100000	0.030000	0.787500	0.700207	1.700329	0.638725	0.849629	True	True	9.99048e-08	1820	2.201629	2.085064	1.042168	0.618222
2.000	0.100	1.100	2.000	0.100000	0.033750	0.787500	0.692252	1.720648	0.626464	0.883990	True	True	9.98535e-08	1928	2.195059	2.095809	1.050624	0.609561
2.000	0.100	1.100	2.000	0.100000	0.037500	0.787500	0.684778	1.742463	0.614576	0.921246	True	True	9.99047e-08	1799	2.189260	2.108049	1.058551	0.600381
2.000	0.100	1.100	2.000	0.100000	0.041250	0.787500	0.677781	1.765978	0.603020	0.961846	True	True	9.96133e-08	1863	2.184272	2.121924	1.065929	0.590635
2.000	0.100	1.100	2.000	0.100000	0.045000	0.787500	0.671259	1.791443	0.591756	1.006344	True	True	9.96682e-08	2049	2.180144	2.137602	1.072735	0.580271
2.000	0.100	1.100	2.000	0.100000	0.048750	0.787500	0.665216	1.819164	0.580745	1.055426	True	True	9.95479e-08	2056	2.176943	2.155293	1.078940	0.569222
2.000	0.100	1.100	2.000	0.100000	0.052500	0.787500	0.659662	1.849522	0.569941	1.109961	True	True	9.99996e-08	2158	2.174758	2.175260	1.084508	0.557410
2.000	0.100	1.100	2.000	0.100000	0.056250	0.787500	0.654610	1.882998	0.559298	1.171066	True	True	9.98232e-08	2283	2.173706	2.197832	1.089393	0.544738
2.000	0.100	1.100	2.000	0.100000	0.060000	0.787500	0.650086	1.920214	0.548761	1.240205	True	True	9.95923e-08	2440	2.173941	2.223429	1.093539	0.531087
2.000	0.100	1.100	2.000	0.100000	0.063750	0.787500	0.646122	1.961986	0.538267	1.319346	True	True	9.98346e-08	2555	2.175672	2.252600	1.096871	0.516305
2.000	0.100	1.100	2.000	0.100000	0.067500	0.787500	0.642767	2.009419	0.527738	1.411209	True	True	9.96356e-08	2733	2.179184	2.286076	1.099294	0.500195
2.000	0.100	1.100	2.000	0.100000	0.071250	0.787500	0.640090	2.064056	0.517072	1.519681	True	True	9.96955e-08	2977	2.184874	2.324853	1.100680	0.482497
2.000	0.100	1.100	2.000	0.100000	0.075000	0.787500	0.638191	2.128137	0.506128	1.650560	True	True	9.97604e-08	3214	2.193325	2.370351	1.100849	0.462850
2.000	0.100	1.100	2.000	0.100000	-0.075000	0.810000	1.327712	1.409553	1.601692	0.350650	True	True	9.96807e-08	2081	2.840098	2.300130	0.564299	0.710670
2.000	0.100	1.100	2.000	0.100000	-0.071250	0.810000	1.265788	1.414786	1.496641	0.364702	True	True	9.96515e-08	1913	2.779352	2.259060	0.596166	0.713983
2.000	0.100	1.100	2.000	0.100000	-0.067500	0.810000	1.212303	1.420394	1.408852	0.378284	True	True	9.97377e-08	1780	2.726240	2.224274	0.625565	0.716155
2.000	0.100	1.100	2.000	0.100000	-0.063750	0.810000	1.165343	1.426340	1.333954	0.391576	True	True	9.98959e-08	1626	2.679146	2.194425	0.652945	0.717430
2.000	0.100	1.100	2.000	0.100000	-0.060000	0.810000	1.123579	1.432602	1.268994	0.404711	True	True	9.99382e-08	1462	2.636923	2.168575	0.678633	0.717974
2.000	0.100	1.100	2.000	0.100000	-0.056250	0.810000	1.086049	1.439167	1.211894	0.417792	True	True	9.92266e-08	1425	2.598724	2.146040	0.702870	0.717905
2.000	0.100	1.100	2.000	0.100000	-0.052500	0.810000	1.052035	1.446029	1.161143	0.430906	True	True	9.94531e-08	1305	2.563911	2.126312	0.725846	0.717308
2.000	0.100	1.100	2.000	0.100000	-0.048750	0.810000	1.020989	1.453187	1.115611	0.444122	True	True	9.91951e-08	1273	2.531988	2.109004	0.747706	0.716244
2.000	0.100	1.100	2.000	0.100000	-0.045000	0.810000	0.992480	1.460641	1.074430	0.457506	True	True	9.91256e-08	1266	2.502564	2.093811	0.768570	0.714763
2.000	0.100	1.100	2.000	0.100000	-0.041250	0.810000	0.966166	1.468392	1.036927	0.471115	True	True	9.90353e-08	1125	2.475326	2.080498	0.788531	0.712902
2.000	0.100	1.100	2.000	0.100000	-0.037500	0.810000	0.941778	1.476457	1.002568	0.485002	True	True	9.93814e-08	1175	2.450018	2.068875	0.807666	0.710686
2.000	0.100	1.100	2.000	0.100000	-0.033750	0.810000	0.919085	1.484853	0.970917	0.499221	True	True	9.98226e-08	1140	2.426431	2.058786	0.826039	0.708132
2.000	0.100	1.100	2.000	0.100000	-0.030000	0.810000	0.897897	1.493596	0.941621	0.513826	True	True	9.94213e-08	1052	2.404390	2.050109	0.843707	0.705258
2.000	0.100	1.100	2.000	0.100000	-0.026250	0.810000	0.878068	1.502683	0.914393	0.528867	True	True	9.96339e-08	1258	2.383750	2.042746	0.860707	0.702080
2.000	0.100	1.100	2.000	0.100000	-0.022500	0.810000	0.859456	1.512152	0.888984	0.544401	True	True	9.98242e-08	1250	2.364387	2.036614	0.877083	0.698599
2.000	0.100	1.100	2.000	0.100000	-0.018750	0.810000	0.841952	1.522019	0.865192	0.560486	True	True	9.98135e-08	1269	2.346196	2.031648	0.892863	0.694823
2.000	0.100	1.100	2.000	0.100000	-0.015000	0.810000	0.825461	1.532309	0.842842	0.577182	True	True	9.94642e-08	1318	2.329089	2.027800	0.908073	0.690754
2.000	0.100	1.100	2.000	0.100000	-0.011250	0.810000	0.809900	1.543050	0.821784	0.594557	True	True	9.99179e-08	1312	2.312991	2.025028	0.922736	0.686392
2.000	0.100	1.100	2.000	0.100000	-0.007500	0.810000	0.795196	1.554275	0.801890	0.612682	True	True	9.9837e-08	1403	2.297838	2.023306	0.936869	0.681734
2.000	0.100	1.100	2.000	0.100000	-0.003750	0.810000	0.781288	1.566020	0.783046	0.631636	True	True	9.95429e-08	1374	2.283574	2.022614	0.950486	0.676777
2.000	0.100	1.100	2.000	0.100000	0.000000	0.810000	0.768122	1.578326	0.765155	0.651508	True	True	9.96127e-08	1343	2.270154	2.022943	0.963599	0.671513
2.000	0.100	1.100	2.000	0.100000	0.003750	0.810000	0.755651	1.591239	0.748130	0.672395	True	True	9.9776e-08	1471	2.257540	2.024293	0.976217	0.665936
2.000	0.100	1.100	2.000	0.100000	0.007500	0.810000	0.743833	1.604812	0.731893	0.694408	True	True	9.93279e-08	1512	2.245701	2.026672	0.988346	0.660034
2.000	0.100	1.100	2.000	0.100000	0.011250	0.810000	0.732632	1.619103	0.716376	0.717673	True	True	9.95796e-08	1479	2.234611	2.030096	0.999990	0.653795
2.000	0.100	1.100	2.000	0.100000	0.015000	0.810000	0.722018	1.634182	0.701517	0.742331	True	True	9.98544e-08	1488	2.224254	2.034592	1.011151	0.647204
2.000	0.100	1.100	2.000	0.100000	0.018750	0.810000	0.711963	1.650127	0.687259	0.768548	True	True	9.98708e-08	1561	2.214616	2.040197	1.021827	0.640243
2.000	0.100	1.100	2.000	0.100000	0.022500	0.810000	0.702444	1.667029	0.673550	0.796513	True	True	9.97768e-08	1669	2.205693	2.046959	1.032016	0.632892
2.000	0.100	1.100	2.000	0.100000	0.026250	0.810000	0.693442	1.684992	0.660344	0.826451	True	True	9.9579e-08	1787	2.197485	2.054938	1.041712	0.625126
2.000	0.100	1.100	2.000	0.100000	0.030000	0.810000	0.684942	1.704139	0.647595	0.858622	True	True	9.97816e-08	1808	2.189999	2.064208	1.050906	0.616918
2.000	0.100	1.100	2.000	0.100000	0.033750	0.810000	0.676931	1.724616	0.635261	0.893337	True	True	9.97961e-08	1791	2.183253	2.074862	1.059589	0.608234
2.000	0.100	1.100	2.000	0.100000	0.037500	0.810000	0.669399	1.746595	0.623301	0.930972	True	True	9.95722e-08	1867	2.177270	2.087014	1.067745	0.599036
2.000	0.100	1.100	2.000	0.100000	0.041250	0.810000	0.662343	1.770281	0.611676	0.971979	True	True	9.9542e-08	1926	2.172087	2.100800	1.075356	0.589279
2.000	0.100	1.100	2.000	0.100000	0.045000	0.810000	0.655760	1.795927	0.600345	1.016916	True	True	9.99742e-08	2024	2.167752	2.116391	1.082400	0.578910
2.000	0.100	1.100	2.000	0.100000	0.048750	0.810000	0.649654	1.823838	0.589268	1.066476	True	True	9.99469e-08	2129	2.164330	2.133995	1.088848	0.567863
2.000	0.100	1.100	2.000	0.100000	0.052500	0.810000	0.644034	1.854397	0.578401	1.121533	True	True	9.97472e-08	2187	2.161908	2.153873	1.094667	0.556060
2.000	0.100	1.100	2.000	0.100000	0.056250	0.810000	0.638913	1.888089	0.567696	1.183216	True	True	9.99297e-08	2290	2.160599	2.176353	1.099811	0.543407
2.000	0.100	1.100	2.000	0.100000	0.060000	0.810000	0.634315	1.925538	0.557100	1.253001	True	True	9.99426e-08	2488	2.160552	2.201856	1.104226	0.529784
2.000	0.100	1.100	2.000	0.100000	0.063750	0.810000	0.630272	1.967563	0.546550	1.332873	True	True	9.97401e-08	2559	2.161972	2.230928	1.107842	0.515041
2.000	0.100	1.100	2.000	0.100000	0.067500	0.810000	0.626830	2.015277	0.535967	1.425576	True	True	9.99515e-08	2758	2.165134	2.264297	1.110566	0.498982
2.000	0.100	1.100	2.000	0.100000	0.071250	0.810000	0.624058	2.070229	0.525248	1.535032	True	True	9.97935e-08	3032	2.170427	2.302959	1.112275	0.481348
2.000	0.100	1.100	2.000	0.100000	0.075000	0.810000	0.622051	2.134671	0.514257	1.667092	True	True	9.99908e-08	3276	2.178417	2.348329	1.112798	0.461783
2.000	0.100	1.100	2.000	0.100000	-0.075000	0.832500	1.314670	1.410194	1.614154	0.353429	True	True	9.96323e-08	2097	2.833062	2.284919	0.566912	0.711540
2.000	0.100	1.100	2.000	0.100000	-0.071250	0.832500	1.252630	1.415521	1.508830	0.367679	True	True	9.98688e-08	1882	2.772072	2.243407	0.598999	0.714711
2.000	0.100	1.100	2.000	0.100000	-0.067500	0.832500	1.199038	1.421224	1.420802	0.381454	True	True	9.99877e-08	1747	2.718740	2.208226	0.628613	0.716748
2.000	0.100	1.100	2.000	0.100000	-0.063750	0.832500	1.151980	1.427266	1.345688	0.394935	True	True	9.99228e-08	1582	2.671444	2.178019	0.656204	0.717895
2.000	0.100	1.100	2.000	0.100000	-0.060000	0.832500	1.110124	1.433624	1.280532	0.408257	True	True	9.96178e-08	1449	2.629033	2.151842	0.682100	0.718316
2.000	0.100	1.100	2.000	0.100000	-0.056250	0.832500	1.072508	1.440287	1.223252	0.421524	True	True	9.967e-08	1414	2.590660	2.129006	0.706544	0.718128
2.000	0.100	1.100	2.000	0.100000	-0.052500	0.832500	1.038412	1.447246	1.172334	0.434822	True	True	9.99765e-08	1288	2.555681	2.109000	0.729724	0.717417
2.000	0.100	1.100	2.000	0.100000	-0.048750	0.832500	1.007288	1.454503	1.126644	0.448224	True	True	9.92047e-08	1295	2.523600	2.091433	0.751789	0.716245
2.000	0.100	1.100	2.000	0.100000	-0.045000	0.832500	0.978706	1.462058	1.085317	0.461794	True	True	9.93082e-08	1176	2.494026	2.075999	0.772855	0.714658
2.000	0.100	1.100	2.000	0.100000	-0.041250	0.832500	0.952324	1.469917	1.047674	0.475590	True	True	9.96385e-08	1196	2.466642	2.062460	0.793018	0.712693
2.000	0.100	1.100	2.000	0.100000	-0.037500	0.832500	0.927866	1.478086	1.013180	0.489667	True	True	9.92537e-08	1091	2.441192	2.050623	0.812357	0.710380
2.000	0.100	1.100	2.000	0.100000	-0.033750	0.832500	0.905109	1.486598	0.981404	0.504078	True	True	9.96189e-08	1057	2.417469	2.040334	0.830930	0.707728
2.000	0.100	1.100	2.000	0.100000	-0.030000	0.832500	0.883863	1.495421	0.951988	0.518876	True	True	9.97762e-08	1200	2.395292	2.031470	0.848799	0.704773
2.000	0.100	1.100	2.000	0.100000	-0.026250	0.832500	0.863970	1.504622	0.924641	0.534116	True	True	9.97162e-08	1192	2.374519	2.023928	0.866003	0.701505
2.000	0.100	1.100	2.000	0.100000	-0.022500	0.832500	0.845301	1.514200	0.899121	0.549851	True	True	9.91808e-08	1270	2.355024	2.017628	0.882580	0.697941
2.000	0.100	1.100	2.000	0.100000	-0.018750	0.832500	0.827740	1.524178	0.875221	0.566142	True	True	9.9931e-08	1182	2.336704	2.012503	0.898563	0.694085
2.000	0.100	1.100	2.000	0.100000	-0.015000	0.832500	0.811194	1.534580	0.852766	0.583049	True	True	9.99377e-08	1291	2.319468	2.008502	0.913975	0.689940
2.000	0.100	1.100	2.000	0.100000	-0.011250	0.832500	0.795578	1.545437	0.831607	0.600640	True	True	9.95485e-08	1309	2.303241	2.005587	0.928841	0.685504
2.000	0.100	1.100	2.000	0.100000	-0.007500	0.832500	0.780821	1.556779	0.811614	0.618987	True	True	9.94654e-08	1395	2.287958	2.003727	0.943177	0.680777
2.000	0.100	1.100	2.000	0.100000	-0.003750	0.832500	0.766861	1.568643	0.792675	0.638170	True	True	9.96889e-08	1304	2.273564	2.002905	0.956998	0.675753
2.000	0.100	1.100	2.000	0.100000	0.000000	0.832500	0.753644	1.581071	0.774692	0.658278	True	True	9.98449e-08	1423	2.260013	2.003109	0.970315	0.670428
2.000	0.100	1.100	2.000	0.100000	0.003750	0.832500	0.741121	1.594108	0.757577	0.679410	True	True	9.95772e-08	1383	2.247266	2.004339	0.983139	0.664792
2.000	0.100	1.100	2.000	0.100000	0.007500	0.832500	0.729252	1.607808	0.741253	0.701677	True	True	9.98088e-08	1486	2.235291	2.006603	0.995474	0.658835
2.000	0.100	1.100	2.000	0.100000	0.011250	0.832500	0.718001	1.622230	0.725651	0.725205	True	True	9.93668e-08	1589	2.224063	2.009918	1.007326	0.652545
2.000	0.100	1.100	2.000	0.100000	0.015000	0.832500	0.707336	1.637443	0.710709	0.750138	True	True	9.98668e-08	1566	2.213564	2.014308	1.018696	0.645907
2.000	0.100	1.100	2.000	0.100000	0.018750	0.832500	0.697230	1.653526	0.696370	0.776643	True	True	9.99262e-08	1661	2.203781	2.019812	1.029583	0.638904
2.000	0.100	1.100	2.000	0.100000	0.022500	0.832500	0.687660	1.670569	0.682583	0.804910	True	True	9.97637e-08	1644	2.194707	2.026475	1.039985	0.631515
2.000	0.100	1.100	2.000	0.100000	0.026250	0.832500	0.678607	1.688679	0.669300	0.835166	True	True	9.99694e-08	1735	2.186343	2.034358	1.049896	0.623716
2.000	0.100	1.100	2.000	0.100000	0.030000	0.832500	0.670053	1.707978	0.656477	0.867673	True	True	9.97886e-08	1823	2.178695	2.043535	1.059309	0.615479
2.000	0.100	1.100	2.000	0.100000	0.033750	0.832500	0.661988	1.728613	0.644070	0.902745	True	True	9.9709e-08	1804	2.171778	2.054099	1.068213	0.606773
2.000	0.100	1.100	2.000	0.100000	0.037500	0.832500	0.654401	1.750755	0.632040	0.940761	True	True	9.9509e-08	1913	2.165616	2.066160	1.076595	0.597559
2.000	0.100	1.100	2.000	0.100000	0.041250	0.832500	0.647288	1.774613	0.620346	0.982177	True	True	9.97175e-08	1963	2.160244	2.079857	1.084436	0.587792
2.000	0.100	1.100	2.000	0.100000	0.045000	0.832500	0.640646	1.800438	0.608948	1.027555	True	True	9.95207e-08	2023	2.155707	2.095358	1.091716	0.577418
2.000	0.100	1.100	2.000	0.100000	0.048750	0.832500	0.634478	1.828539	0.597806	1.077593	True	True	9.95041e-08	2163	2.152070	2.112872	1.098407	0.566375
2.000	0.100	1.100	2.000	0.100000	0.052500	0.832500	0.628792	1.859300	0.586876	1.133175	True	True	9.9688e-08	2245	2.149415	2.132659	1.104476	0.554584
2.000	0.100	1.100	2.000	0.100000	0.056250	0.832500	0.623601	1.893208	0.576111	1.195438	True	True	9.97653e-08	2387	2.147853	2.155045	1.109881	0.541952
2.000	0.100	1.100	2.000	0.100000	0.060000	0.832500	0.618929	1.930888	0.565457	1.265870	True	True	9.97789e-08	2443	2.147529	2.180450	1.114570	0.528360
2.000	0.100	1.100	2.000	0.100000	0.063750	0.832500	0.614804	1.973167	0.554850	1.346475	True	True	9.97653e-08	2665	2.148641	2.209418	1.118474	0.513658
2.000	0.100	1.100	2.000	0.100000	0.067500	0.832500	0.611275	2.021161	0.544212	1.440020	True	True	9.98804e-08	2775	2.151456	2.242674	1.121507	0.497654
2.000	0.100	1.100	2.000	0.100000	0.071250	0.832500	0.608403	2.076427	0.533443	1.550462	True	True	9.97355e-08	3063	2.156355	2.281214	1.123550	0.480089
2.000	0.100	1.100	2.000	0.100000	0.075000	0.832500	0.606285	2.141228	0.522404	1.683706	True	True	9.96427e-08	3271	2.163888	2.326448	1.124441	0.460611
2.000	0.100	1.100	2.000	0.100000	-0.075000	0.855000	1.301814	1.410846	1.626594	0.356220	True	True	9.96062e-08	2093	2.826120	2.269789	0.569462	0.712350
2.000	0.100	1.100	2.000	0.100000	-0.071250	0.855000	1.239669	1.416269	1.520998	0.370670	True	True	9.98128e-08	1813	2.764896	2.227844	0.601757	0.715374
2.000	0.100	1.100	2.000	0.100000	-0.067500	0.855000	1.185980	1.422068	1.432731	0.384639	True	True	9.95416e-08	1751	2.711353	2.192274	0.631575	0.717271
2.000	0.100	1.100	2.000	0.100000	-0.063750	0.855000	1.138833	1.428206	1.357404	0.398311	True	True	9.94161e-08	1573	2.663866	2.161717	0.659367	0.718283
2.000	0.100	1.100	2.000	0.100000	-0.060000	0.855000	1.096894	1.434662	1.292053	0.411821	True	True	9.98598e-08	1445	2.621278	2.135219	0.685460	0.718576
2.000	0.100	1.100	2.000	0.100000	-0.056250	0.855000	1.059201	1.441423	1.234594	0.425275	True	True	9.9519e-08	1347	2.582739	2.112089	0.710099	0.718266
2.000	0.100	1.100	2.000	0.100000	-0.052500	0.855000	1.025033	1.448481	1.183510	0.438760	True	True	9.99287e-08	1286	2.547604	2.091811	0.733474	0.717437
2.000	0.100	1.100	2.000	0.100000	-0.048750	0.855000	0.993839	1.455832	1.137664	0.452349	True	True	9.94776e-08	1175	2.515374	2.073990	0.755732	0.716154
2.000	0.100	1.100	2.000	0.100000	-0.045000	0.855000	0.965193	1.463491	1.096190	0.466107	True	True	9.92814e-08	1200	2.485658	2.058321	0.776990	0.714457
2.000	0.100	1.100	2.000	0.100000	-0.041250	0.855000	0.938748	1.471451	1.058410	0.480091	True	True	9.94178e-08	1141	2.458137	2.044561	0.797344	0.712388
2.000	0.100	1.100	2.000	0.100000	-0.037500	0.855000	0.914234	1.479736	1.023786	0.494359	True	True	9.97045e-08	1087	2.432557	2.032517	0.816870	0.709968
2.000	0.100	1.100	2.000	0.100000	-0.033750	0.855000	0.891420	1.488327	0.991883	0.508963	True	True	9.97967e-08	1124	2.408702	2.022034	0.835637	0.707230
2.000	0.100	1.100	2.000	0.100000	-0.030000	0.855000	0.870115	1.497280	0.962345	0.523958	True	True	9.92278e-08	1087	2.386400	2.012985	0.853697	0.704172
2.000	0.100	1.100	2.000	0.100000	-0.026250	0.855000	0.850173	1.506583	0.934885	0.539396	True	True	9.968e-08	1226	2.365503	2.005270	0.871089	0.700817
2.000	0.100	1.100	2.000	0.100000	-0.022500	0.855000	0.831451	1.516271	0.909253	0.555336	True	True	9.96231e-08	1260	2.345886	1.998805	0.887857	0.697167
2.000	0.100	1.100	2.000	0.100000	-0.018750	0.855000	0.813840	1.526360	0.885246	0.571834	True	True	9.93725e-08	1249	2.327444	1.993524	0.904030	0.693228
2.000	0.100	1.100	2.000	0.100000	-0.015000	0.855000	0.797245	1.536876	0.862687	0.588953	True	True	9.97688e-08	1298	2.310087	1.989376	0.919635	0.689003
2.000	0.100	1.100	2.000	0.100000	-0.011250	0.855000	0.781581	1.547847	0.841428	0.606762	True	True	9.99983e-08	1266	2.293739	1.986319	0.934692	0.684493
2.000	0.100	1.100	2.000	0.100000	-0.007500	0.855000	0.766777	1.559307	0.821339	0.625333	True	True	9.99954e-08	1411	2.278335	1.984326	0.949220	0.679694
2.000	0.100	1.100	2.000	0.100000	-0.003750	0.855000	0.752770	1.571291	0.802306	0.644746	True	True	9.96553e-08	1401	2.263818	1.983375	0.963235	0.674603
2.000	0.100	1.100	2.000	0.100000	0.000000	0.855000	0.739507	1.583841	0.784231	0.665092	True	True	9.94352e-08	1472	2.250143	1.983457	0.976747	0.669213
2.000	0.100	1.100	2.000	0.100000	0.003750	0.855000	0.726938	1.597003	0.767027	0.686470	True	True	9.94447e-08	1533	2.237270	1.984570	0.989766	0.663517
2.000	0.100	1.100	2.000	0.100000	0.007500	0.855000	0.715023	1.610830	0.750617	0.708991	True	True	9.94086e-08	1549	2.225167	1.986722	1.002298	0.657504
2.000	0.100	1.100	2.000	0.100000	0.011250	0.855000	0.703726	1.625383	0.734931	0.732785	True	True	9.97084e-08	1578	2.213808	1.989928	1.014350	0.651163
2.000	0.100	1.100	2.000	0.100000	0.015000	0.855000	0.693015	1.640730	0.719907	0.757995	True	True	9.97422e-08	1626	2.203175	1.994215	1.025920	0.644477
2.000	0.100	1.100	2.000	0.100000	0.018750	0.855000	0.682862	1.656951	0.705489	0.784788	True	True	9.92762e-08	1665	2.193253	1.999617	1.037010	0.637431
2.000	0.100	1.100	2.000	0.100000	0.022500	0.855000	0.673245	1.674136	0.691625	0.813360	True	True	9.9783e-08	1706	2.184035	2.006183	1.047617	0.630004
2.000	0.100	1.100	2.000	0.100000	0.026250	0.855000	0.664143	1.692392	0.678266	0.843934	True	True	9.95322e-08	1762	2.175521	2.013971	1.057737	0.622172
2.000	0.100	1.100	2.000	0.100000	0.030000	0.855000	0.655540	1.711843	0.665369	0.876779	True	True	9.96039e-08	1856	2.167716	2.023054	1.067362	0.613908
2.000	0.100	1.100	2.000	0.100000	0.033750	0.855000	0.647424	1.732635	0.652891	0.912210	True	True	9.96863e-08	1875	2.160635	2.033526	1.076482	0.605180
2.000	0.100	1.100	2.000	0.100000	0.037500	0.855000	0.639784	1.754941	0.640790	0.950608	True	True	9.97383e-08	1955	2.154300	2.045496	1.085084	0.595950
2.000	0.100	1.100	2.000	0.100000	0.041250	0.855000	0.632615	1.778970	0.629028	0.992434	True	True	9.96641e-08	2028	2.148744	2.059103	1.093152	0.586174
2.000	0.100	1.100	2.000	0.100000	0.045000	0.855000	0.625915	1.804975	0.617565	1.038254	True	True	9.96895e-08	2167	2.144012	2.074513	1.100665	0.575798
2.000	0.100	1.100	2.000	0.100000	0.048750	0.855000	0.619686	1.833265	0.606358	1.088773	True	True	9.97998e-08	2171	2.140164	2.091935	1.107598	0.564760
2.000	0.100	1.100	2.000	0.100000	0.052500	0.855000	0.613935	1.864227	0.595366	1.144882	True	True	9.99532e-08	2302	2.137281	2.111627	1.113918	0.552984
2.000	0.100	1.100	2.000	0.100000	0.056250	0.855000	0.608676	1.898350	0.584540	1.207725	True	True	9.96809e-08	2401	2.135470	2.133916	1.119585	0.540375
2.000	0.100	1.100	2.000	0.100000	0.060000	0.855000	0.603927	1.936262	0.573827	1.278807	True	True	9.98938e-08	2492	2.134873	2.159218	1.124550	0.526816
2.000	0.100	1.100	2.000	0.100000	0.063750	0.855000	0.599721	1.978794	0.563164	1.360147	True	True	9.98081e-08	2693	2.135681	2.188077	1.128748	0.512159
2.000	0.100	1.100	2.000	0.100000	0.067500	0.855000	0.596101	2.027066	0.552473	1.454536	True	True	9.97655e-08	2875	2.138155	2.221216	1.132097	0.496213
2.000	0.100	1.100	2.000	0.100000	0.071250	0.855000	0.593128	2.082645	0.541653	1.565967	True	True	9.99754e-08	3087	2.142663	2.259627	1.134485	0.478722
2.000	0.100	1.100	2.000	0.100000	0.075000	0.855000	0.590893	2.147805	0.530565	1.700397	True	True	9.98729e-08	3361	2.149740	2.304716	1.135756	0.459335
2.000	0.100	1.100	2.000	0.100000	-0.075000	0.877500	1.289142	1.411509	1.639009	0.359022	True	True	9.94928e-08	2061	2.819270	2.254743	0.571946	0.713099
2.000	0.100	1.100	2.000	0.100000	-0.071250	0.877500	1.226902	1.417029	1.533144	0.373673	True	True	9.94872e-08	1873	2.757823	2.212372	0.604440	0.715970
2.000	0.100	1.100	2.000	0.100000	-0.067500	0.877500	1.173127	1.422925	1.444639	0.387838	True	True	9.97758e-08	1695	2.704081	2.176422	0.634451	0.717722
2.000	0.100	1.100	2.000	0.100000	-0.063750	0.877500	1.125900	1.429161	1.369099	0.401702	True	True	9.94072e-08	1619	2.656412	2.145521	0.662432	0.718595
2.000	0.100	1.100	2.000	0.100000	-0.060000	0.877500	1.083889	1.435716	1.303556	0.415402	True	True	9.94503e-08	1388	2.613656	2.118710	0.688711	0.718756
2.000	0.100	1.100	2.000	0.100000	-0.056250	0.877500	1.046127	1.442575	1.245919	0.429045	True	True	9.99409e-08	1375	2.574961	2.095292	0.713535	0.718318
2.000	0.100	1.100	2.000	0.100000	-0.052500	0.877500	1.011896	1.449734	1.194670	0.442718	True	True	9.94491e-08	1319	2.539679	2.074748	0.737091	0.717367
2.000	0.100	1.100	2.000	0.100000	-0.048750	0.877500	0.980644	1.457192	1.148671	0.456495	True	True	9.97337e-08	1280	2.507312	2.056681	0.759529	0.715964
2.000	0.100	1.100	2.000	0.100000	-0.045000	0.877500	0.951939	1.464946	1.107051	0.470442	True	True	9.92548e-08	1119	2.477462	2.040781	0.780968	0.714157
2.000	0.100	1.100	2.000	0.100000	-0.041250	0.877500	0.925442	1.473012	1.069133	0.484618	True	True	9.89753e-08	1168	2.449814	2.026806	0.801501	0.711978
2.000	0.100	1.100	2.000	0.100000	-0.037500	0.877500	0.900877	1.481381	1.034380	0.499077	True	True	9.89606e-08	1213	2.424109	2.014562	0.821207	0.709462
2.000	0.100	1.100	2.000	0.100000	-0.033750	0.877500	0.878010	1.490095	1.002351	0.513877	True	True	9.96682e-08	1120	2.400135	2.003888	0.840153	0.706617
2.000	0.100	1.100	2.000	0.100000	-0.030000	0.877500	0.856662	1.499150	0.972696	0.529069	True	True	9.95086e-08	1214	2.377716	1.994661	0.858389	0.703464
2.000	0.100	1.100	2.000	0.100000	-0.026250	0.877500	0.836669	1.508568	0.945119	0.544709	True	True	9.9342e-08	1128	2.356703	1.986776	0.875962	0.700014
2.000	0.100	1.100	2.000	0.100000	-0.022500	0.877500	0.817904	1.518364	0.919378	0.560852	True	True	9.99738e-08	1184	2.336972	1.980151	0.892909	0.696276
2.000	0.100	1.100	2.000	0.100000	-0.018750	0.877500	0.800251	1.528564	0.895265	0.577559	True	True	9.92377e-08	1314	2.318416	1.974718	0.909260	0.692252
2.000	0.100	1.100	2.000	0.100000	-0.015000	0.877500	0.783613	1.539194	0.872605	0.594892	True	True	9.98345e-08	1360	2.300946	1.970426	0.925044	0.687947
2.000	0.100	1.100	2.000	0.100000	-0.011250	0.877500	0.767907	1.550281	0.851247	0.612920	True	True	9.96772e-08	1325	2.284485	1.967232	0.940282	0.683359
2.000	0.100	1.100	2.000	0.100000	-0.007500	0.877500	0.753062	1.561858	0.831062	0.631716	True	True	9.92677e-08	1385	2.268967	1.965108	0.954992	0.678486
2.000	0.100	1.100	2.000	0.100000	-0.003750	0.877500	0.739014	1.573962	0.811936	0.651361	True	True	9.94061e-08	1391	2.254336	1.964032	0.969188	0.673326
2.000	0.100	1.100	2.000	0.100000	0.000000	0.877500	0.725709	1.586633	0.793771	0.671946	True	True	9.92629e-08	1431	2.240544	1.963994	0.982884	0.667871
2.000	0.100	1.100	2.000	0.100000	0.003750	0.877500	0.713100	1.599920	0.776479	0.693571	True	True	9.94731e-08	1542	2.227553	1.964993	0.996089	0.662113
2.000	0.100	1.100	2.000	0.100000	0.007500	0.877500	0.701144	1.613875	0.759984	0.716350	True	True	9.93614e-08	1525	2.215329	1.967034	1.008808	0.656043
2.000	0.100	1.100	2.000	0.100000	0.011250	0.877500	0.689806	1.628559	0.744215	0.740410	True	True	9.94239e-08	1533	2.203846	1.970134	1.021048	0.649649
2.000	0.100	1.100	2.000	0.100000	0.015000	0.877500	0.679053	1.644040	0.729110	0.765897	True	True	9.94033e-08	1642	2.193084	1.974318	1.032810	0.642916
2.000	0.100	1.100	2.000	0.100000	0.018750	0.877500	0.668857	1.660399	0.714613	0.792982	True	True	9.94605e-08	1635	2.183030	1.979621	1.044094	0.635827
2.000	0.100	1.100	2.000	0.100000	0.022500	0.877500	0.659196	1.677726	0.700672	0.821858	True	True	9.96655e-08	1748	2.173675	1.986090	1.054899	0.628362
2.000	0.100	1.100	2.000	0.100000	0.026250	0.877500	0.650050	1.696128	0.687239	0.852753	True	True	9.97586e-08	1688	2.165018	1.993783	1.065219	0.620497
2.000	0.100	1.100	2.000	0.100000	0.030000	0.877500	0.641400	1.715730	0.674269	0.885937	True	True	9.99151e-08	1795	2.157063	2.002774	1.075050	0.612206
2.000	0.100	1.100	2.000	0.100000	0.033750	0.877500	0.633236	1.736679	0.661720	0.921728	True	True	9.95224e-08	1854	2.149824	2.013153	1.084380	0.603457
2.000	0.100	1.100	2.000	0.100000	0.037500	0.877500	0.625546	1.759149	0.649550	0.960510	True	True	9.96463e-08	1940	2.143322	2.025032	1.093198	0.594212
2.000	0.100	1.100	2.000	0.100000	0.041250	0.877500	0.618324	1.783349	0.637721	1.002747	True	True	9.96777e-08	2066	2.137587	2.038547	1.101489	0.584428
2.000	0.100	1.100	2.000	0.100000	0.045000	0.877500	0.611568	1.809533	0.626191	1.049011	True	True	9.97996e-08	2083	2.132664	2.053865	1.109232	0.574052
2.000	0.100	1.100	2.000	0.100000	0.048750	0.877500	0.605279	1.838013	0.614921	1.100012	True	True	9.98534e-08	2198	2.128611	2.071192	1.116404	0.563021
2.000	0.100	1.100	2.000	0.100000	0.052500	0.877500	0.599464	1.869176	0.603867	1.156648	True	True	9.98303e-08	2251	2.125506	2.090787	1.122974	0.551261
2.000	0.100	1.100	2.000	0.100000	0.056250	0.877500	0.594135	1.903513	0.592981	1.220074	True	True	9.97471e-08	2412	2.123452	2.112975	1.128905	0.538677
2.000	0.100	1.100	2.000	0.100000	0.060000	0.877500	0.589311	1.941656	0.582210	1.291807	True	True	9.96236e-08	2488	2.122586	2.138171	1.134148	0.525154
2.000	0.100	1.100	2.000	0.100000	0.063750	0.877500	0.585022	1.984440	0.571491	1.373883	True	True	9.9678e-08	2672	2.123094	2.166915	1.138645	0.510546
2.000	0.100	1.100	2.000	0.100000	0.067500	0.877500	0.581308	2.032990	0.560746	1.469118	True	True	9.98299e-08	2912	2.125230	2.199931	1.142317	0.494661
2.000	0.100	1.100	2.000	0.100000	0.071250	0.877500	0.578231	2.088882	0.549874	1.581539	True	True	9.97736e-08	3104	2.129351	2.238207	1.145058	0.477248
2.000	0.100	1.100	2.000	0.100000	0.075000	0.877500	0.575876	2.154399	0.538739	1.717157	True	True	9.98631e-08	3337	2.135977	2.283143	1.146723	0.457956
2.000	0.100	1.100	2.000	0.100000	-0.075000	0.900000	1.276652	1.412184	1.651399	0.361836	True	True	9.9891e-08	2049	2.812512	2.239783	0.574364	0.713787
2.000	0.100	1.100	2.000	0.100000	-0.071250	0.900000	1.214327	1.417801	1.545265	0.376689	True	True	9.98704e-08	1925	2.750852	2.196994	0.607046	0.716500
2.000	0.100	1.100	2.000	0.100000	-0.067500	0.900000	1.160476	1.423796	1.456524	0.391051	True	True	9.98836e-08	1606	2.696920	2.160672	0.637239	0.718101
2.000	0.100	1.100	2.000	0.100000	-0.063750	0.900000	1.113181	1.430131	1.380773	0.405109	True	True	9.94622e-08	1645	2.649080	2.129435	0.665398	0.718832
2.000	0.100	1.100	2.000	0.100000	-0.060000	0.900000	1.071106	1.436784	1.315037	0.419001	True	True	9.9806e-08	1530	2.606167	2.102318	0.691852	0.718855
2.000	0.100	1.100	2.000	0.100000	-0.056250	0.900000	1.033285	1.443744	1.257224	0.432834	True	True	9.99695e-08	1398	2.567325	2.078619	0.716848	0.718286
2.000	0.100	1.100	2.000	0.100000	-0.052500	0.900000	0.998999	1.451003	1.205811	0.446696	True	True	9.94645e-08	1310	2.531907	2.057816	0.740575	0.717208
2.000	0.100	1.100	2.000	0.100000	-0.048750	0.900000	0.967695	1.458561	1.159658	0.460663	True	True	9.97407e-08	1258	2.499409	2.039508	0.763182	0.715685
2.000	0.100	1.100	2.000	0.100000	-0.045000	0.900000	0.938943	1.466421	1.117896	0.474800	True	True	9.91925e-08	1223	2.469436	2.023385	0.784788	0.713760
2.000	0.100	1.100	2.000	0.100000	-0.041250	0.900000	0.912400	1.474577	1.079843	0.489167	True	True	9.95829e-08	1127	2.441669	2.009202	0.805489	0.711474
2.000	0.100	1.100	2.000	0.100000	-0.037500	0.900000	0.887787	1.483067	1.044957	0.503822	True	True	9.91902e-08	1134	2.415849	1.996759	0.825363	0.708844
2.000	0.100	1.100	2.000	0.100000	-0.033750	0.900000	0.864880	1.491888	1.012806	0.518817	True	True	9.95601e-08	1053	2.391764	1.985901	0.844475	0.705895
2.000	0.100	1.100	2.000	0.100000	-0.030000	0.900000	0.843494	1.501043	0.983035	0.534207	True	True	9.97338e-08	1236	2.369236	1.976501	0.862875	0.702646
2.000	0.100	1.100	2.000	0.100000	-0.026250	0.900000	0.823463	1.510570	0.955345	0.550049	True	True	9.92731e-08	1183	2.348116	1.968452	0.880615	0.699100
2.000	0.100	1.100	2.000	0.100000	-0.022500	0.900000	0.804659	1.520477	0.929496	0.566399	True	True	9.97469e-08	1251	2.328279	1.961671	0.897728	0.695270
2.000	0.100	1.100	2.000	0.100000	-0.018750	0.900000	0.786969	1.530789	0.905278	0.583316	True	True	9.94923e-08	1318	2.309619	1.956092	0.914246	0.691160
2.000	0.100	1.100	2.000	0.100000	-0.015000	0.900000	0.770294	1.541533	0.882516	0.600864	True	True	9.92397e-08	1262	2.292044	1.951659	0.930198	0.686771
2.000	0.100	1.100	2.000	0.100000	-0.011250	0.900000	0.754553	1.552735	0.861061	0.619113	True	True	9.99871e-08	1315	2.275477	1.948332	0.945604	0.682104
2.000	0.100	1.100	2.000	0.100000	-0.007500	0.900000	0.739673	1.564430	0.840781	0.638135	True	True	9.98961e-08	1445	2.259853	1.946080	0.960484	0.677156
2.000	0.100	1.100	2.000	0.100000	-0.003750	0.900000	0.725590	1.576654	0.821563	0.658013	True	True	9.99438e-08	1453	2.245115	1.944883	0.974851	0.671924
2.000	0.100	1.100	2.000	0.100000	0.000000	0.900000	0.712250	1.589448	0.803309	0.678839	True	True	9.99924e-08	1488	2.231215	1.944728	0.988719	0.666403
2.000	0.100	1.100	2.000	0.100000	0.003750	0.900000	0.699605	1.602859	0.785931	0.700712	True	True	9.96118e-08	1515	2.218112	1.945615	1.002098	0.660583
2.000	0.100	1.100	2.000	0.100000	0.007500	0.900000	0.687613	1.616942	0.769351	0.723748	True	True	9.95907e-08	1539	2.205774	1.947548	1.014994	0.654455
2.000	0.100	1.100	2.000	0.100000	0.011250	0.900000	0.676238	1.631756	0.753501	0.748076	True	True	9.94928e-08	1617	2.194174	1.950544	1.027413	0.648008
2.000	0.100	1.100	2.000	0.100000	0.015000	0.900000	0.665448	1.647372	0.738316	0.773843	True	True	9.96583e-08	1628	2.183292	1.954627	1.039356	0.641226
2.000	0.100	1.100	2.000	0.100000	0.018750	0.900000	0.655214	1.663868	0.723741	0.801219	True	True	9.98065e-08	1707	2.173113	1.959832	1.050825	0.634094
2.000	0.100	1.100	2.000	0.100000	0.022500	0.900000	0.645513	1.681337	0.709725	0.830401	True	True	9.98279e-08	1749	2.163627	1.966204	1.061819	0.626590
2.000	0.100	1.100	2.000	0.100000	0.026250	0.900000	0.636325	1.699885	0.696217	0.861619	True	True	9.96034e-08	1837	2.154833	1.973803	1.072332	0.618693
2.000	0.100	1.100	2.000	0.100000	0.030000	0.900000	0.627632	1.719639	0.683175	0.895143	True	True	9.98266e-08	1843	2.146734	1.982701	1.082360	0.610376
2.000	0.100	1.100	2.000	0.100000	0.033750	0.900000	0.619422	1.740744	0.670556	0.931295	True	True	9.95089e-08	1879	2.139344	1.992988	1.091894	0.601606
2.000	0.100	1.100	2.000	0.100000	0.037500	0.900000	0.611685	1.763377	0.658318	0.970461	True	True	9.97753e-08	2023	2.132680	2.004775	1.100922	0.592347
2.000	0.100	1.100	2.000	0.100000	0.041250	0.900000	0.604412	1.787748	0.646421	1.013111	True	True	9.97813e-08	2017	2.126773	2.018197	1.109431	0.582556
2.000	0.100	1.100	2.000	0.100000	0.045000	0.900000	0.597602	1.814110	0.634827	1.059819	True	True	9.99884e-08	2126	2.121665	2.033420	1.117401	0.572181
2.000	0.100	1.100	2.000	0.100000	0.048750	0.900000	0.591254	1.842778	0.623493	1.111303	True	True	9.99818e-08	2250	2.117412	2.050651	1.124809	0.561160
2.000	0.100	1.100	2.000	0.100000	0.052500	0.900000	0.585376	1.874142	0.612377	1.168468	True	True	9.97918e-08	2326	2.114090	2.070146	1.131628	0.549417
2.000	0.100	1.100	2.000	0.100000	0.056250	0.900000	0.579978	1.908693	0.601431	1.232478	True	True	9.97671e-08	2475	2.111797	2.092230	1.137823	0.536862
2.000	0.100	1.100	2.000	0.100000	0.060000	0.900000	0.575079	1.947067	0.590602	1.304863	True	True	9.98722e-08	2609	2.110668	2.117315	1.143347	0.523377
2.000	0.100	1.100	2.000	0.100000	0.063750	0.900000	0.570706	1.990102	0.579827	1.387676	True	True	9.96323e-08	2767	2.110881	2.145941	1.148147	0.508820
2.000	0.100	1.100	2.000	0.100000	0.067500	0.900000	0.566898	2.038930	0.569028	1.483759	True	True	9.96367e-08	2873	2.112683	2.178828	1.152147	0.493001
2.000	0.100	1.100	2.000	0.100000	0.071250	0.900000	0.563713	2.095132	0.558106	1.597172	True	True	9.9836e-08	3128	2.116421	2.216961	1.155250	0.475668
2.000	0.100	1.100	2.000	0.100000	0.075000	0.900000	0.561235	2.161005	0.546923	1.733980	True	True	9.99054e-08	3383	2.122599	2.261738	1.157321	0.456476
