# Supplementary material for: On maternity and the stronger immune response in women
Source: Nat Commun. 2022 Aug 18;13:4858. doi: 10.1038/s41467-022-32569-6 (PMC9386672; doi:10.1038/s41467-022-32569-6)
Supplement: Supplementary file 3 — Source Data [file 41467_2022_32569_MOESM3_ESM.zip › Source Data/Source Data Fig 4/demo4_v3_dn1.csv]

bmax	mu	betaC1	betaC2	base_c	diff_c	prVert	alphaf	alpham	gammaf	gammam	p_ESS?	h_ESS?	NormGrad	Iter	Sfbar	Smbar	Ifbar	Imbar
2.000	0.100	1.100	1.000	0.100000	-0.075000	0.000000	1.452399	0.976612	1.501746	0.346038	True	True	9.96858e-08	2601	2.395189	1.992176	0.656631	1.008330
2.000	0.100	1.100	1.000	0.100000	-0.071250	0.000000	1.407364	0.979095	1.376759	0.354700	True	True	9.99874e-08	2239	2.341877	1.974274	0.686158	1.011966
2.000	0.100	1.100	1.000	0.100000	-0.067500	0.000000	1.369029	0.981884	1.273415	0.363257	True	True	9.95495e-08	2224	2.296077	1.960081	0.712702	1.014531
2.000	0.100	1.100	1.000	0.100000	-0.063750	0.000000	1.335830	0.984941	1.186160	0.371815	True	True	9.99236e-08	1952	2.256167	1.948778	0.736793	1.016203
2.000	0.100	1.100	1.000	0.100000	-0.060000	0.000000	1.306684	0.988244	1.111261	0.380453	True	True	9.9614e-08	1873	2.221002	1.939796	0.758821	1.017105
2.000	0.100	1.100	1.000	0.100000	-0.056250	0.000000	1.280810	0.991777	1.046098	0.389233	True	True	9.95496e-08	1783	2.189739	1.932730	0.779082	1.017327
2.000	0.100	1.100	1.000	0.100000	-0.052500	0.000000	1.257631	0.995533	0.988770	0.398209	True	True	9.93871e-08	1597	2.161744	1.927279	0.797803	1.016936
2.000	0.100	1.100	1.000	0.100000	-0.048750	0.000000	1.236705	0.999508	0.937859	0.407427	True	True	9.9364e-08	1561	2.136526	1.923220	0.815169	1.015982
2.000	0.100	1.100	1.000	0.100000	-0.045000	0.000000	1.217688	1.003703	0.892283	0.416928	True	True	9.94817e-08	1409	2.113700	1.920381	0.831326	1.014503
2.000	0.100	1.100	1.000	0.100000	-0.041250	0.000000	1.200309	1.008120	0.851199	0.426754	True	True	9.96217e-08	1282	2.092957	1.918630	0.846398	1.012529
2.000	0.100	1.100	1.000	0.100000	-0.037500	0.000000	1.184346	1.012765	0.813937	0.436945	True	True	9.98693e-08	967	2.074048	1.917866	0.860485	1.010081
2.000	0.100	1.100	1.000	0.100000	-0.033750	0.000000	1.169636	1.017645	0.779978	0.447540	True	True	9.99567e-08	946	2.056776	1.918011	0.873660	1.007169
2.000	0.100	1.100	1.000	0.100000	-0.030000	0.000000	1.155985	1.022772	0.748831	0.458582	True	True	9.92975e-08	1188	2.040946	1.918994	0.886036	1.003822
2.000	0.100	1.100	1.000	0.100000	-0.026250	0.000000	1.143315	1.028155	0.720187	0.470114	True	True	9.91584e-08	1056	2.026443	1.920779	0.897634	1.000031
2.000	0.100	1.100	1.000	0.100000	-0.022500	0.000000	1.131504	1.033809	0.693729	0.482182	True	True	9.95715e-08	1088	2.013140	1.923329	0.908522	0.995805
2.000	0.100	1.100	1.000	0.100000	-0.018750	0.000000	1.120477	1.039751	0.669217	0.494838	True	True	9.91833e-08	945	2.000945	1.926623	0.918734	0.991140
2.000	0.100	1.100	1.000	0.100000	-0.015000	0.000000	1.110119	1.045998	0.646393	0.508133	True	True	9.9022e-08	1008	1.989753	1.930636	0.928348	0.986048
2.000	0.100	1.100	1.000	0.100000	-0.011250	0.000000	1.100411	1.052566	0.625126	0.522126	True	True	9.92974e-08	815	1.979520	1.935373	0.937353	0.980510
2.000	0.100	1.100	1.000	0.100000	-0.007500	0.000000	1.091270	1.059492	0.605231	0.536893	True	True	9.91601e-08	918	1.970175	1.940835	0.945803	0.974516
2.000	0.100	1.100	1.000	0.100000	-0.003750	0.000000	1.082646	1.066788	0.586568	0.552494	True	True	9.87849e-08	771	1.961666	1.947022	0.953728	0.968070
2.000	0.100	1.100	1.000	0.100000	0.000000	0.000000	1.074494	1.074502	0.569021	0.569028	True	True	9.89811e-08	888	1.953959	1.953961	0.961145	0.961139
2.000	0.100	1.100	1.000	0.100000	0.003750	0.000000	1.066787	1.082639	0.552492	0.586561	True	True	9.92868e-08	907	1.947020	1.961662	0.968073	0.953735
2.000	0.100	1.100	1.000	0.100000	0.007500	0.000000	1.059492	1.091259	0.536892	0.605219	True	True	9.9076e-08	983	1.940832	1.970169	0.974520	0.945815
2.000	0.100	1.100	1.000	0.100000	0.011250	0.000000	1.052567	1.100413	0.522127	0.625129	True	True	9.95984e-08	865	1.935374	1.979522	0.980508	0.937351
2.000	0.100	1.100	1.000	0.100000	0.015000	0.000000	1.045998	1.110119	0.508133	0.646393	True	True	9.93723e-08	1055	1.930637	1.989753	0.986047	0.928348
2.000	0.100	1.100	1.000	0.100000	0.018750	0.000000	1.039751	1.120464	0.494837	0.669202	True	True	9.92305e-08	1010	1.926620	2.000938	0.991145	0.918747
2.000	0.100	1.100	1.000	0.100000	0.022500	0.000000	1.033809	1.131504	0.482182	0.693729	True	True	9.90366e-08	1074	1.923329	2.013140	0.995805	0.908522
2.000	0.100	1.100	1.000	0.100000	0.026250	0.000000	1.028155	1.143314	0.470114	0.720187	True	True	9.97894e-08	1043	1.920779	2.026443	1.000031	0.897634
2.000	0.100	1.100	1.000	0.100000	0.030000	0.000000	1.022772	1.155985	0.458582	0.748831	True	True	9.99188e-08	1204	1.918994	2.040946	1.003822	0.886036
2.000	0.100	1.100	1.000	0.100000	0.033750	0.000000	1.017645	1.169621	0.447540	0.779960	True	True	9.94633e-08	1319	1.918007	2.056767	1.007175	0.873674
2.000	0.100	1.100	1.000	0.100000	0.037500	0.000000	1.012765	1.184361	0.436945	0.813956	True	True	9.93559e-08	931	1.917870	2.074057	1.010075	0.860471
2.000	0.100	1.100	1.000	0.100000	0.041250	0.000000	1.008120	1.200309	0.426754	0.851199	True	True	9.9895e-08	1381	1.918630	2.092957	1.012529	0.846398
2.000	0.100	1.100	1.000	0.100000	0.045000	0.000000	1.003703	1.217688	0.416928	0.892283	True	True	9.98895e-08	1419	1.920381	2.113700	1.014503	0.831326
2.000	0.100	1.100	1.000	0.100000	0.048750	0.000000	0.999508	1.236705	0.407427	0.937859	True	True	9.97752e-08	1307	1.923220	2.136526	1.015982	0.815169
2.000	0.100	1.100	1.000	0.100000	0.052500	0.000000	0.995533	1.257631	0.398209	0.988770	True	True	9.94296e-08	1596	1.927279	2.161744	1.016936	0.797803
2.000	0.100	1.100	1.000	0.100000	0.056250	0.000000	0.991777	1.280810	0.389233	1.046098	True	True	9.97828e-08	1772	1.932730	2.189739	1.017327	0.779082
2.000	0.100	1.100	1.000	0.100000	0.060000	0.000000	0.988244	1.306684	0.380453	1.111261	True	True	9.9479e-08	1708	1.939796	2.221002	1.017105	0.758821
2.000	0.100	1.100	1.000	0.100000	0.063750	0.000000	0.984941	1.335830	0.371815	1.186160	True	True	9.96792e-08	1915	1.948778	2.256167	1.016203	0.736793
2.000	0.100	1.100	1.000	0.100000	0.067500	0.000000	0.981884	1.369029	0.363257	1.273415	True	True	9.97796e-08	2229	1.960081	2.296077	1.014531	0.712702
2.000	0.100	1.100	1.000	0.100000	0.071250	0.000000	0.979095	1.407364	0.354700	1.376759	True	True	9.95751e-08	2511	1.974274	2.341877	1.011966	0.686158
2.000	0.100	1.100	1.000	0.100000	0.075000	0.000000	0.976612	1.452399	0.346038	1.501746	True	True	9.96426e-08	2788	1.992176	2.395189	1.008330	0.656631
2.000	0.100	1.100	1.000	0.100000	-0.075000	0.022500	1.437499	0.976932	1.512121	0.348162	True	True	9.9912e-08	2730	2.388036	1.978437	0.660921	1.009943
2.000	0.100	1.100	1.000	0.100000	-0.071250	0.022500	1.392238	0.979450	1.386804	0.356938	True	True	9.97832e-08	2229	2.334259	1.960109	0.690889	1.013580
2.000	0.100	1.100	1.000	0.100000	-0.067500	0.022500	1.353692	0.982274	1.283154	0.365604	True	True	9.95041e-08	2215	2.288024	1.945540	0.717861	1.016150
2.000	0.100	1.100	1.000	0.100000	-0.063750	0.022500	1.320293	0.985366	1.195613	0.374267	True	True	9.95202e-08	1924	2.247706	1.933899	0.742371	1.017828
2.000	0.100	1.100	1.000	0.100000	-0.060000	0.022500	1.290958	0.988705	1.120445	0.383006	True	True	9.94972e-08	1769	2.212154	1.924614	0.764806	1.018737
2.000	0.100	1.100	1.000	0.100000	-0.056250	0.022500	1.264907	0.992274	1.055029	0.391885	True	True	9.94772e-08	1778	2.180523	1.917271	0.785462	1.018967
2.000	0.100	1.100	1.000	0.100000	-0.052500	0.022500	1.241562	0.996066	0.997462	0.400959	True	True	9.95997e-08	1644	2.152178	1.911570	0.804568	1.018583
2.000	0.100	1.100	1.000	0.100000	-0.048750	0.022500	1.220480	1.000079	0.946325	0.410273	True	True	9.94635e-08	1281	2.126625	1.907282	0.822307	1.017635
2.000	0.100	1.100	1.000	0.100000	-0.045000	0.022500	1.201318	1.004311	0.900535	0.419871	True	True	9.95744e-08	1394	2.103478	1.904233	0.838827	1.016162
2.000	0.100	1.100	1.000	0.100000	-0.041250	0.022500	1.183802	1.008767	0.859247	0.429795	True	True	9.93419e-08	1405	2.082428	1.902290	0.854249	1.014191
2.000	0.100	1.100	1.000	0.100000	-0.037500	0.022500	1.167713	1.013451	0.821792	0.440084	True	True	9.98186e-08	1399	2.063223	1.901348	0.868675	1.011745
2.000	0.100	1.100	1.000	0.100000	-0.033750	0.022500	1.152870	1.018372	0.787631	0.450779	True	True	9.9223e-08	1124	2.045658	1.901327	0.882190	1.008839
2.000	0.100	1.100	1.000	0.100000	-0.030000	0.022500	1.139126	1.023539	0.756327	0.461924	True	True	9.95574e-08	1215	2.029563	1.902164	0.894867	1.005485
2.000	0.100	1.100	1.000	0.100000	-0.026250	0.022500	1.126368	1.028964	0.727532	0.473561	True	True	9.97502e-08	1033	2.014804	1.903815	0.906754	1.001684
2.000	0.100	1.100	1.000	0.100000	-0.022500	0.022500	1.114452	1.034661	0.700899	0.485737	True	True	9.95482e-08	1095	2.001237	1.906234	0.917946	0.997456
2.000	0.100	1.100	1.000	0.100000	-0.018750	0.022500	1.103329	1.040647	0.676221	0.498503	True	True	9.95616e-08	1105	1.988788	1.909407	0.928449	0.992785
2.000	0.100	1.100	1.000	0.100000	-0.015000	0.022500	1.092913	1.046934	0.653274	0.511910	True	True	9.87742e-08	833	1.977367	1.913315	0.938311	0.987679
2.000	0.100	1.100	1.000	0.100000	-0.011250	0.022500	1.083124	1.053558	0.631855	0.526030	True	True	9.96082e-08	1025	1.966896	1.917954	0.947581	0.982122
2.000	0.100	1.100	1.000	0.100000	-0.007500	0.022500	1.073920	1.060531	0.611825	0.540921	True	True	9.94855e-08	841	1.957324	1.923324	0.956276	0.976112
2.000	0.100	1.100	1.000	0.100000	-0.003750	0.022500	1.065257	1.067877	0.593051	0.556654	True	True	9.98265e-08	919	1.948604	1.929432	0.964415	0.969640
2.000	0.100	1.100	1.000	0.100000	0.000000	0.022500	1.057060	1.075629	0.575382	0.573312	True	True	9.8896e-08	924	1.940679	1.936287	0.972054	0.962700
2.000	0.100	1.100	1.000	0.100000	0.003750	0.022500	1.049319	1.083827	0.558742	0.590996	True	True	9.99652e-08	1098	1.933534	1.943924	0.979181	0.955261
2.000	0.100	1.100	1.000	0.100000	0.007500	0.022500	1.041992	1.092504	0.543030	0.609808	True	True	9.95709e-08	999	1.927142	1.952368	0.985821	0.947309
2.000	0.100	1.100	1.000	0.100000	0.011250	0.022500	1.035050	1.101706	0.528164	0.629868	True	True	9.95465e-08	1040	1.921485	1.961660	0.991987	0.938823
2.000	0.100	1.100	1.000	0.100000	0.015000	0.022500	1.028464	1.111482	0.514068	0.651313	True	True	9.93357e-08	1065	1.916553	1.971846	0.997691	0.929776
2.000	0.100	1.100	1.000	0.100000	0.018750	0.022500	1.022212	1.121890	0.500678	0.674304	True	True	9.9368e-08	1098	1.912344	1.982986	1.002940	0.920137
2.000	0.100	1.100	1.000	0.100000	0.022500	0.022500	1.016274	1.132995	0.487933	0.699023	True	True	9.9344e-08	1098	1.908864	1.995148	1.007740	0.909873
2.000	0.100	1.100	1.000	0.100000	0.026250	0.022500	1.010631	1.144889	0.475779	0.725705	True	True	9.96191e-08	1037	1.906130	2.008425	1.012086	0.898929
2.000	0.100	1.100	1.000	0.100000	0.030000	0.022500	1.005268	1.157633	0.464165	0.754572	True	True	9.98168e-08	1008	1.904159	2.022899	1.015990	0.887286
2.000	0.100	1.100	1.000	0.100000	0.033750	0.022500	1.000171	1.171331	0.453045	0.785925	True	True	9.93076e-08	1092	1.902983	2.038686	1.019446	0.874891
2.000	0.100	1.100	1.000	0.100000	0.037500	0.022500	0.995329	1.186137	0.442375	0.820161	True	True	9.9548e-08	1305	1.902656	2.055946	1.022438	0.861654
2.000	0.100	1.100	1.000	0.100000	0.041250	0.022500	0.990732	1.202202	0.432114	0.857726	True	True	9.94377e-08	985	1.903238	2.074849	1.024952	0.847502
2.000	0.100	1.100	1.000	0.100000	0.045000	0.022500	0.986374	1.219658	0.422220	0.899101	True	True	9.95046e-08	1453	1.904795	2.095569	1.026990	0.832394
2.000	0.100	1.100	1.000	0.100000	0.048750	0.022500	0.982249	1.238774	0.412654	0.945019	True	True	9.96429e-08	1490	1.907441	2.118387	1.028512	0.816184
2.000	0.100	1.100	1.000	0.100000	0.052500	0.022500	0.978356	1.259807	0.403376	0.996308	True	True	9.94812e-08	1660	1.911302	2.143599	1.029495	0.798766
2.000	0.100	1.100	1.000	0.100000	0.056250	0.022500	0.974695	1.283103	0.394342	1.054060	True	True	9.94105e-08	1545	1.916547	2.171592	1.029901	0.779992
2.000	0.100	1.100	1.000	0.100000	0.060000	0.022500	0.971271	1.309103	0.385506	1.119702	True	True	9.98527e-08	1967	1.923398	2.202856	1.029679	0.759681
2.000	0.100	1.100	1.000	0.100000	0.063750	0.022500	0.968094	1.338391	0.376815	1.195147	True	True	9.95067e-08	2065	1.932150	2.238024	1.028762	0.737603
2.000	0.100	1.100	1.000	0.100000	0.067500	0.022500	0.965179	1.371747	0.368206	1.283035	True	True	9.97144e-08	2184	1.943204	2.277938	1.027061	0.713466
2.000	0.100	1.100	1.000	0.100000	0.071250	0.022500	0.962554	1.410260	0.359601	1.387126	True	True	9.97994e-08	2492	1.957123	2.323745	1.024451	0.686881
2.000	0.100	1.100	1.000	0.100000	0.075000	0.022500	0.960259	1.455501	0.350893	1.513013	True	True	9.96057e-08	2661	1.974716	2.377063	1.020757	0.657319
2.000	0.100	1.100	1.000	0.100000	-0.075000	0.045000	1.422815	0.977260	1.522515	0.350305	True	True	9.97305e-08	2638	2.380936	1.964717	0.665168	1.011500
2.000	0.100	1.100	1.000	0.100000	-0.071250	0.045000	1.377335	0.979814	1.396873	0.359199	True	True	9.97523e-08	2485	2.326700	1.945962	0.695574	1.015134
2.000	0.100	1.100	1.000	0.100000	-0.067500	0.045000	1.338580	0.982675	1.292920	0.367976	True	True	9.99745e-08	2174	2.280035	1.931015	0.722974	1.017703
2.000	0.100	1.100	1.000	0.100000	-0.063750	0.045000	1.304985	0.985804	1.205096	0.376746	True	True	9.98322e-08	1894	2.239312	1.919035	0.747901	1.019384
2.000	0.100	1.100	1.000	0.100000	-0.060000	0.045000	1.275464	0.989179	1.129663	0.385588	True	True	9.96116e-08	1881	2.203376	1.909443	0.770743	1.020297
2.000	0.100	1.100	1.000	0.100000	-0.056250	0.045000	1.249239	0.992785	1.063996	0.394569	True	True	9.94054e-08	1627	2.171380	1.901823	0.791796	1.020531
2.000	0.100	1.100	1.000	0.100000	-0.052500	0.045000	1.225729	0.996615	1.006192	0.403742	True	True	9.93437e-08	1649	2.142686	1.895869	0.811289	1.020152
2.000	0.100	1.100	1.000	0.100000	-0.048750	0.045000	1.204493	1.000666	0.954831	0.413156	True	True	9.99088e-08	1551	2.116800	1.891349	0.829404	1.019209
2.000	0.100	1.100	1.000	0.100000	-0.045000	0.045000	1.185186	1.004937	0.908828	0.422853	True	True	9.93292e-08	1375	2.093335	1.888088	0.846288	1.017739
2.000	0.100	1.100	1.000	0.100000	-0.041250	0.045000	1.167534	1.009432	0.867337	0.432876	True	True	9.95085e-08	1394	2.071978	1.885951	0.862064	1.015770
2.000	0.100	1.100	1.000	0.100000	-0.037500	0.045000	1.151319	1.014156	0.829690	0.443266	True	True	9.9786e-08	1241	2.052479	1.884830	0.876832	1.013324
2.000	0.100	1.100	1.000	0.100000	-0.033750	0.045000	1.136373	1.019117	0.795364	0.454064	True	True	9.96839e-08	871	2.034639	1.884647	0.890664	1.010412
2.000	0.100	1.100	1.000	0.100000	-0.030000	0.045000	1.122505	1.024327	0.763867	0.465313	True	True	9.95005e-08	1239	2.018261	1.885328	0.903673	1.007059
2.000	0.100	1.100	1.000	0.100000	-0.026250	0.045000	1.109646	1.029795	0.734907	0.477057	True	True	9.9218e-08	1046	2.003238	1.886839	0.915868	1.003252
2.000	0.100	1.100	1.000	0.100000	-0.022500	0.045000	1.097637	1.035536	0.708116	0.489343	True	True	9.97104e-08	1025	1.989416	1.889129	0.927355	0.999016
2.000	0.100	1.100	1.000	0.100000	-0.018750	0.045000	1.086429	1.041566	0.683287	0.502222	True	True	9.94956e-08	985	1.976720	1.892183	0.938141	0.994335
2.000	0.100	1.100	1.000	0.100000	-0.015000	0.045000	1.075944	1.047905	0.660203	0.515752	True	True	9.96415e-08	926	1.965065	1.895987	0.948265	0.989207
2.000	0.100	1.100	1.000	0.100000	-0.011250	0.045000	1.066079	1.054571	0.638640	0.529990	True	True	9.96876e-08	1008	1.954356	1.900520	0.957802	0.983642
2.000	0.100	1.100	1.000	0.100000	-0.007500	0.045000	1.056813	1.061591	0.618478	0.545006	True	True	9.88973e-08	1005	1.944557	1.905796	0.966744	0.977616
2.000	0.100	1.100	1.000	0.100000	-0.003750	0.045000	1.048096	1.068994	0.599579	0.560877	True	True	9.98095e-08	903	1.935619	1.911823	0.975115	0.971116
2.000	0.100	1.100	1.000	0.100000	0.000000	0.045000	1.039860	1.076803	0.581799	0.577680	True	True	9.98897e-08	889	1.927485	1.918606	0.982965	0.964144
2.000	0.100	1.100	1.000	0.100000	0.003750	0.045000	1.032075	1.085057	0.565039	0.595513	True	True	9.94367e-08	914	1.920130	1.926172	0.990305	0.956678
2.000	0.100	1.100	1.000	0.100000	0.007500	0.045000	1.024718	1.093779	0.549219	0.614467	True	True	9.89938e-08	974	1.913531	1.934547	0.997143	0.948708
2.000	0.100	1.100	1.000	0.100000	0.011250	0.045000	1.017752	1.103040	0.534249	0.634690	True	True	9.96617e-08	923	1.907674	1.943781	1.003492	0.940189
2.000	0.100	1.100	1.000	0.100000	0.015000	0.045000	1.011149	1.112877	0.520053	0.656309	True	True	9.90413e-08	1058	1.902545	1.953915	1.009367	0.931108
2.000	0.100	1.100	1.000	0.100000	0.018750	0.045000	1.004889	1.123348	0.506569	0.679483	True	True	9.91261e-08	1185	1.898143	1.965009	1.014773	0.921432
2.000	0.100	1.100	1.000	0.100000	0.022500	0.045000	0.998951	1.134520	0.493734	0.704398	True	True	9.92724e-08	1104	1.894472	1.977131	1.019716	0.911128
2.000	0.100	1.100	1.000	0.100000	0.026250	0.045000	0.993317	1.146483	0.481494	0.731290	True	True	9.94396e-08	1035	1.891551	1.990372	1.024193	0.900142
2.000	0.100	1.100	1.000	0.100000	0.030000	0.045000	0.987971	1.159286	0.469798	0.760365	True	True	9.97777e-08	1017	1.889388	2.004807	1.028218	0.888468
2.000	0.100	1.100	1.000	0.100000	0.033750	0.045000	0.982900	1.173076	0.458601	0.791978	True	True	9.95678e-08	1326	1.888030	2.020577	1.031772	0.876013
2.000	0.100	1.100	1.000	0.100000	0.037500	0.045000	0.978093	1.187980	0.447857	0.826496	True	True	9.9832e-08	1117	1.887521	2.037825	1.034846	0.862714
2.000	0.100	1.100	1.000	0.100000	0.041250	0.045000	0.973541	1.204101	0.437525	0.864309	True	True	9.95227e-08	1353	1.887907	2.056691	1.037447	0.848542
2.000	0.100	1.100	1.000	0.100000	0.045000	0.045000	0.969238	1.221666	0.427565	0.906017	True	True	9.94725e-08	1392	1.889278	2.077408	1.039540	0.833368
2.000	0.100	1.100	1.000	0.100000	0.048750	0.045000	0.965179	1.240881	0.417936	0.952280	True	True	9.99459e-08	1634	1.891730	2.100215	1.041109	0.817108
2.000	0.100	1.100	1.000	0.100000	0.052500	0.045000	0.961363	1.262022	0.408597	1.003952	True	True	9.97933e-08	1673	1.895392	2.125421	1.042124	0.799639
2.000	0.100	1.100	1.000	0.100000	0.056250	0.045000	0.957792	1.285434	0.399505	1.062131	True	True	9.96396e-08	1710	1.900430	2.153411	1.042546	0.780814
2.000	0.100	1.100	1.000	0.100000	0.060000	0.045000	0.954472	1.311562	0.390615	1.128256	True	True	9.97111e-08	1884	1.907063	2.184673	1.042326	0.760454
2.000	0.100	1.100	1.000	0.100000	0.063750	0.045000	0.951413	1.340991	0.381872	1.204253	True	True	9.97498e-08	2039	1.915584	2.219843	1.041396	0.738330
2.000	0.100	1.100	1.000	0.100000	0.067500	0.045000	0.948635	1.374504	0.373214	1.292778	True	True	9.99839e-08	2080	1.926389	2.259760	1.039668	0.714149
2.000	0.100	1.100	1.000	0.100000	0.071250	0.045000	0.946166	1.413196	0.364561	1.397621	True	True	9.97983e-08	2323	1.940031	2.305570	1.037016	0.687526
2.000	0.100	1.100	1.000	0.100000	0.075000	0.045000	0.944051	1.458643	0.355808	1.524415	True	True	9.95603e-08	2736	1.957314	2.358893	1.033267	0.657933
2.000	0.100	1.100	1.000	0.100000	-0.075000	0.067500	1.408346	0.977597	1.532928	0.352469	True	True	9.96429e-08	2710	2.373891	1.951018	0.669369	1.013000
2.000	0.100	1.100	1.000	0.100000	-0.071250	0.067500	1.362651	0.980189	1.406965	0.361483	True	True	9.98503e-08	2366	2.319201	1.931836	0.700210	1.016625
2.000	0.100	1.100	1.000	0.100000	-0.067500	0.067500	1.323693	0.983086	1.302713	0.370374	True	True	9.95745e-08	2092	2.272111	1.916508	0.728037	1.019191
2.000	0.100	1.100	1.000	0.100000	-0.063750	0.067500	1.289904	0.986253	1.214609	0.379252	True	True	9.98015e-08	2175	2.230986	1.904187	0.753380	1.020870
2.000	0.100	1.100	1.000	0.100000	-0.060000	0.067500	1.260201	0.989666	1.138913	0.388201	True	True	9.95863e-08	1829	2.194669	1.894287	0.776630	1.021784
2.000	0.100	1.100	1.000	0.100000	-0.056250	0.067500	1.233803	0.993310	1.072997	0.397285	True	True	9.98664e-08	1755	2.162311	1.886388	0.798081	1.022020
2.000	0.100	1.100	1.000	0.100000	-0.052500	0.067500	1.210131	0.997179	1.014959	0.406560	True	True	9.98797e-08	1619	2.133272	1.880178	0.817961	1.021643
2.000	0.100	1.100	1.000	0.100000	-0.048750	0.067500	1.188742	1.001269	0.963375	0.416075	True	True	9.94162e-08	1428	2.107055	1.875425	0.836453	1.020701
2.000	0.100	1.100	1.000	0.100000	-0.045000	0.067500	1.169291	1.005580	0.917160	0.425874	True	True	9.98698e-08	1450	2.083271	1.871950	0.853705	1.019232
2.000	0.100	1.100	1.000	0.100000	-0.041250	0.067500	1.151504	1.010115	0.875469	0.436000	True	True	9.9926e-08	962	2.061610	1.869615	0.869838	1.017264
2.000	0.100	1.100	1.000	0.100000	-0.037500	0.067500	1.135177	1.014880	0.837649	0.446493	True	True	9.98336e-08	1007	2.041826	1.868318	0.884937	1.014811
2.000	0.100	1.100	1.000	0.100000	-0.033750	0.067500	1.120085	1.019884	0.803105	0.457395	True	True	9.95449e-08	1257	2.023685	1.867960	0.899131	1.011905
2.000	0.100	1.100	1.000	0.100000	-0.030000	0.067500	1.106135	1.025136	0.771469	0.468751	True	True	9.99365e-08	944	2.007052	1.868495	0.912436	1.008537
2.000	0.100	1.100	1.000	0.100000	-0.026250	0.067500	1.093148	1.030648	0.742311	0.480604	True	True	9.94731e-08	1173	1.991748	1.869856	0.924969	1.004733
2.000	0.100	1.100	1.000	0.100000	-0.022500	0.067500	1.081072	1.036434	0.715393	0.493003	True	True	9.97076e-08	992	1.977688	1.872022	0.936729	1.000477
2.000	0.100	1.100	1.000	0.100000	-0.018750	0.067500	1.069766	1.042510	0.690399	0.505998	True	True	9.91341e-08	1101	1.964736	1.874952	0.947816	0.995790
2.000	0.100	1.100	1.000	0.100000	-0.015000	0.067500	1.059190	1.048896	0.667158	0.519647	True	True	9.94858e-08	937	1.952834	1.878641	0.958229	0.990652
2.000	0.100	1.100	1.000	0.100000	-0.011250	0.067500	1.049267	1.055612	0.645471	0.534010	True	True	9.92555e-08	1025	1.941900	1.883076	0.968016	0.985064
2.000	0.100	1.100	1.000	0.100000	-0.007500	0.067500	1.039940	1.062678	0.625180	0.549152	True	True	9.99754e-08	923	1.931875	1.888256	0.977208	0.979023
2.000	0.100	1.100	1.000	0.100000	-0.003750	0.067500	1.031155	1.070131	0.606144	0.565157	True	True	9.92182e-08	926	1.922710	1.894193	0.985831	0.972506
2.000	0.100	1.100	1.000	0.100000	0.000000	0.067500	1.022872	1.077993	0.588246	0.582101	True	True	9.92787e-08	932	1.914362	1.900898	0.993906	0.965510
2.000	0.100	1.100	1.000	0.100000	0.003750	0.067500	1.015058	1.086306	0.571385	0.600088	True	True	9.9704e-08	813	1.906805	1.908398	1.001446	0.958008
2.000	0.100	1.100	1.000	0.100000	0.007500	0.067500	1.007662	1.095096	0.555452	0.619209	True	True	9.91541e-08	892	1.900001	1.916712	1.008486	0.949999
2.000	0.100	1.100	1.000	0.100000	0.011250	0.067500	1.000672	1.104405	0.540379	0.639587	True	True	9.90327e-08	979	1.893942	1.925882	1.015024	0.941458
2.000	0.100	1.100	1.000	0.100000	0.015000	0.067500	0.994059	1.114312	0.526093	0.661391	True	True	9.93252e-08	817	1.888623	1.935971	1.021062	0.932330
2.000	0.100	1.100	1.000	0.100000	0.018750	0.067500	0.987784	1.124839	0.512509	0.684741	True	True	9.91303e-08	1082	1.884022	1.947011	1.026638	0.922627
2.000	0.100	1.100	1.000	0.100000	0.022500	0.067500	0.981844	1.136092	0.499585	0.709870	True	True	9.94837e-08	975	1.880164	1.959099	1.031722	0.912270
2.000	0.100	1.100	1.000	0.100000	0.026250	0.067500	0.976215	1.148098	0.487259	0.736943	True	True	9.9138e-08	1161	1.877046	1.972288	1.036343	0.901269
2.000	0.100	1.100	1.000	0.100000	0.030000	0.067500	0.970883	1.160989	0.475483	0.766263	True	True	9.94207e-08	1203	1.874700	1.986699	1.040484	0.889537
2.000	0.100	1.100	1.000	0.100000	0.033750	0.067500	0.965834	1.174858	0.464208	0.798121	True	True	9.93584e-08	1298	1.873155	2.002443	1.044144	0.877037
2.000	0.100	1.100	1.000	0.100000	0.037500	0.067500	0.961059	1.189828	0.453391	0.832887	True	True	9.95587e-08	1366	1.872454	2.019659	1.047317	0.863705
2.000	0.100	1.100	1.000	0.100000	0.041250	0.067500	0.956548	1.206052	0.442989	0.871009	True	True	9.95842e-08	1351	1.872656	2.038516	1.049990	0.849470
2.000	0.100	1.100	1.000	0.100000	0.045000	0.067500	0.952295	1.223711	0.432963	0.913034	True	True	9.93612e-08	1457	1.873836	2.059218	1.052147	0.834247
2.000	0.100	1.100	1.000	0.100000	0.048750	0.067500	0.948298	1.243027	0.423270	0.959645	True	True	9.95849e-08	1461	1.876093	2.082015	1.053764	0.817937
2.000	0.100	1.100	1.000	0.100000	0.052500	0.067500	0.944555	1.264276	0.413872	1.011703	True	True	9.96631e-08	1434	1.879555	2.107213	1.054814	0.800418
2.000	0.100	1.100	1.000	0.100000	0.056250	0.067500	0.941069	1.287805	0.404723	1.070314	True	True	9.97358e-08	1456	1.884384	2.135198	1.055256	0.781545
2.000	0.100	1.100	1.000	0.100000	0.060000	0.067500	0.937847	1.314061	0.395779	1.136925	True	True	9.9569e-08	1753	1.890799	2.166459	1.055041	0.761138
2.000	0.100	1.100	1.000	0.100000	0.063750	0.067500	0.934902	1.343631	0.386985	1.213477	True	True	9.99058e-08	1879	1.899087	2.201628	1.054101	0.738969
2.000	0.100	1.100	1.000	0.100000	0.067500	0.067500	0.932254	1.377302	0.378278	1.302646	True	True	9.99092e-08	2082	1.909640	2.241546	1.052347	0.714748
2.000	0.100	1.100	1.000	0.100000	0.071250	0.067500	0.929934	1.416172	0.369580	1.408247	True	True	9.97799e-08	2447	1.923005	2.287358	1.049656	0.688090
2.000	0.100	1.100	1.000	0.100000	0.075000	0.067500	0.927990	1.461826	0.360782	1.535952	True	True	9.98047e-08	2690	1.939974	2.340682	1.045853	0.658469
2.000	0.100	1.100	1.000	0.100000	-0.075000	0.090000	1.394089	0.977944	1.543361	0.354653	True	True	9.95693e-08	2630	2.366901	1.937343	0.673523	1.014441
2.000	0.100	1.100	1.000	0.100000	-0.071250	0.090000	1.348185	0.980573	1.417079	0.363790	True	True	9.97567e-08	2381	2.311763	1.917732	0.704797	1.018054
2.000	0.100	1.100	1.000	0.100000	-0.067500	0.090000	1.309027	0.983509	1.312532	0.372797	True	True	9.98169e-08	2098	2.264252	1.902022	0.733047	1.020611
2.000	0.100	1.100	1.000	0.100000	-0.063750	0.090000	1.275049	0.986714	1.224152	0.381787	True	True	9.99948e-08	1949	2.222730	1.889359	0.758806	1.022285
2.000	0.100	1.100	1.000	0.100000	-0.060000	0.090000	1.245166	0.990166	1.148195	0.390844	True	True	9.97158e-08	1657	2.186036	1.879150	0.782463	1.023196
2.000	0.100	1.100	1.000	0.100000	-0.056250	0.090000	1.218599	0.993850	1.082034	0.400034	True	True	9.94775e-08	1457	2.153319	1.870968	0.804311	1.023431
2.000	0.100	1.100	1.000	0.100000	-0.052500	0.090000	1.194766	0.997758	1.023762	0.409414	True	True	9.94858e-08	1570	2.123936	1.864501	0.824581	1.023053
2.000	0.100	1.100	1.000	0.100000	-0.048750	0.090000	1.173225	1.001888	0.971958	0.419033	True	True	9.99651e-08	1477	2.097391	1.859513	0.843452	1.022110
2.000	0.100	1.100	1.000	0.100000	-0.045000	0.090000	1.153631	1.006240	0.925533	0.428936	True	True	9.96396e-08	1396	2.073292	1.855822	0.861074	1.020640
2.000	0.100	1.100	1.000	0.100000	-0.041250	0.090000	1.135711	1.010817	0.883642	0.439165	True	True	9.95731e-08	1267	2.051326	1.853288	0.877565	1.018669
2.000	0.100	1.100	1.000	0.100000	-0.037500	0.090000	1.119244	1.015624	0.845614	0.449764	True	True	9.91822e-08	1294	2.031241	1.851803	0.893027	1.016218
2.000	0.100	1.100	1.000	0.100000	-0.033750	0.090000	1.104048	1.020671	0.810907	0.460773	True	True	9.96152e-08	1204	2.012828	1.851281	0.907545	1.013302
2.000	0.100	1.100	1.000	0.100000	-0.030000	0.090000	1.089976	1.025966	0.779082	0.472238	True	True	9.91044e-08	1153	1.995914	1.851655	0.921190	1.009932
2.000	0.100	1.100	1.000	0.100000	-0.026250	0.090000	1.076914	1.031523	0.749792	0.484203	True	True	9.93217e-08	1036	1.980364	1.852881	0.934011	1.006110
2.000	0.100	1.100	1.000	0.100000	-0.022500	0.090000	1.064718	1.037355	0.722686	0.496716	True	True	9.9956e-08	974	1.966032	1.854906	0.946102	1.001852
2.000	0.100	1.100	1.000	0.100000	-0.018750	0.090000	1.053350	1.043480	0.697572	0.509831	True	True	9.98406e-08	872	1.952850	1.857722	0.957453	0.997141
2.000	0.100	1.100	1.000	0.100000	-0.015000	0.090000	1.042684	1.049912	0.674173	0.523600	True	True	9.99646e-08	1023	1.940699	1.861294	0.968160	0.991994
2.000	0.100	1.100	1.000	0.100000	-0.011250	0.090000	1.032689	1.056678	0.652350	0.538090	True	True	9.94294e-08	1054	1.929533	1.865625	0.978215	0.986388
2.000	0.100	1.100	1.000	0.100000	-0.007500	0.090000	1.023303	1.063792	0.631934	0.553362	True	True	9.94365e-08	858	1.919285	1.870710	0.987658	0.980327
2.000	0.100	1.100	1.000	0.100000	-0.003750	0.090000	1.014458	1.071305	0.612771	0.569512	True	True	9.91811e-08	702	1.909899	1.876563	0.996525	0.973781
2.000	0.100	1.100	1.000	0.100000	0.000000	0.090000	1.006124	1.079213	0.594752	0.586592	True	True	9.88808e-08	931	1.901334	1.883183	1.004835	0.966769
2.000	0.100	1.100	1.000	0.100000	0.003750	0.090000	0.998272	1.087579	0.577783	0.604727	True	True	9.96369e-08	755	1.893570	1.890610	1.012588	0.959240
2.000	0.100	1.100	1.000	0.100000	0.007500	0.090000	0.990840	1.096422	0.561740	0.624002	True	True	9.92116e-08	995	1.886558	1.898855	1.019837	0.951207
2.000	0.100	1.100	1.000	0.100000	0.011250	0.090000	0.983819	1.105801	0.546562	0.644559	True	True	9.9885e-08	1040	1.880299	1.907970	1.026566	0.942623
2.000	0.100	1.100	1.000	0.100000	0.015000	0.090000	0.977179	1.115763	0.532171	0.666530	True	True	9.96e-08	942	1.874777	1.917998	1.032792	0.933470
2.000	0.100	1.100	1.000	0.100000	0.018750	0.090000	0.970896	1.126363	0.518499	0.690080	True	True	9.93495e-08	997	1.869987	1.928997	1.038524	0.923720
2.000	0.100	1.100	1.000	0.100000	0.022500	0.090000	0.964951	1.137671	0.505485	0.715396	True	True	9.95554e-08	1102	1.865934	1.941035	1.043766	0.913336
2.000	0.100	1.100	1.000	0.100000	0.026250	0.090000	0.959325	1.149762	0.493075	0.742699	True	True	9.91391e-08	1051	1.862630	1.954194	1.048520	0.902280
2.000	0.100	1.100	1.000	0.100000	0.030000	0.090000	0.954005	1.162742	0.481219	0.772266	True	True	9.93744e-08	971	1.860100	1.968581	1.052778	0.890491
2.000	0.100	1.100	1.000	0.100000	0.033750	0.090000	0.948975	1.176675	0.469867	0.804357	True	True	9.99672e-08	1142	1.858363	1.984289	1.056555	0.877959
2.000	0.100	1.100	1.000	0.100000	0.037500	0.090000	0.944228	1.191729	0.458976	0.839393	True	True	9.95998e-08	1258	1.857474	2.001482	1.059823	0.864580
2.000	0.100	1.100	1.000	0.100000	0.041250	0.090000	0.939754	1.208042	0.448506	0.877807	True	True	9.99768e-08	1405	1.857486	2.020319	1.062578	0.850298
2.000	0.100	1.100	1.000	0.100000	0.045000	0.090000	0.935549	1.225795	0.438413	0.920152	True	True	9.97426e-08	1488	1.858475	2.041006	1.064802	0.835027
2.000	0.100	1.100	1.000	0.100000	0.048750	0.090000	0.931608	1.245211	0.428659	0.967115	True	True	9.99615e-08	1568	1.860537	2.063791	1.066472	0.818668
2.000	0.100	1.100	1.000	0.100000	0.052500	0.090000	0.927933	1.266569	0.419201	1.019563	True	True	9.96351e-08	1524	1.863797	2.088981	1.067559	0.801101
2.000	0.100	1.100	1.000	0.100000	0.056250	0.090000	0.924527	1.290216	0.409997	1.078610	True	True	9.93933e-08	1739	1.868417	2.116960	1.068024	0.782182
2.000	0.100	1.100	1.000	0.100000	0.060000	0.090000	0.921398	1.316601	0.400999	1.145712	True	True	9.94835e-08	1745	1.874613	2.148217	1.067816	0.761729
2.000	0.100	1.100	1.000	0.100000	0.063750	0.090000	0.918560	1.346312	0.392155	1.222824	True	True	9.99453e-08	2055	1.882667	2.183384	1.066868	0.739519
2.000	0.100	1.100	1.000	0.100000	0.067500	0.090000	0.916036	1.380141	0.383401	1.312641	True	True	9.9748e-08	2079	1.892966	2.223301	1.065092	0.715260
2.000	0.100	1.100	1.000	0.100000	0.071250	0.090000	0.913858	1.419189	0.374656	1.419004	True	True	9.99317e-08	2346	1.906052	2.269112	1.062364	0.688570
2.000	0.100	1.100	1.000	0.100000	0.075000	0.090000	0.912078	1.465049	0.365815	1.547628	True	True	9.98687e-08	2699	1.922705	2.322435	1.058510	0.658925
2.000	0.100	1.100	1.000	0.100000	-0.075000	0.112500	1.380043	0.978299	1.553811	0.356857	True	True	9.98242e-08	2628	2.359968	1.923693	0.677627	1.015822
2.000	0.100	1.100	1.000	0.100000	-0.071250	0.112500	1.333934	0.980968	1.427216	0.366119	True	True	9.96872e-08	2315	2.304387	1.903653	0.709331	1.019418
2.000	0.100	1.100	1.000	0.100000	-0.067500	0.112500	1.294581	0.983943	1.322377	0.375245	True	True	9.9521e-08	1973	2.256460	1.887560	0.738003	1.021962
2.000	0.100	1.100	1.000	0.100000	-0.063750	0.112500	1.260417	0.987188	1.233723	0.384350	True	True	9.99702e-08	1819	2.214545	1.874553	0.764175	1.023627
2.000	0.100	1.100	1.000	0.100000	-0.060000	0.112500	1.230358	0.990679	1.157509	0.393517	True	True	9.95358e-08	1701	2.177479	1.864032	0.788238	1.024532
2.000	0.100	1.100	1.000	0.100000	-0.056250	0.112500	1.203624	0.994403	1.091104	0.402816	True	True	9.9955e-08	1621	2.144406	1.855568	0.810484	1.024761
2.000	0.100	1.100	1.000	0.100000	-0.052500	0.112500	1.179632	0.998353	1.032602	0.412303	True	True	9.98598e-08	1626	2.114682	1.848842	0.831143	1.024379
2.000	0.100	1.100	1.000	0.100000	-0.048750	0.112500	1.157942	1.002524	0.980578	0.422028	True	True	9.99348e-08	1409	2.087810	1.843616	0.850395	1.023433
2.000	0.100	1.100	1.000	0.100000	-0.045000	0.112500	1.138207	1.006917	0.933946	0.432037	True	True	9.95058e-08	955	2.063398	1.839707	0.868387	1.021959
2.000	0.100	1.100	1.000	0.100000	-0.041250	0.112500	1.120154	1.011537	0.891856	0.442374	True	True	9.98322e-08	1340	2.041131	1.836973	0.885240	1.019983
2.000	0.100	1.100	1.000	0.100000	-0.037500	0.112500	1.103561	1.016388	0.853639	0.453080	True	True	9.96248e-08	1297	2.020755	1.835302	0.901054	1.017526
2.000	0.100	1.100	1.000	0.100000	-0.033750	0.112500	1.088249	1.021478	0.818752	0.464199	True	True	9.96661e-08	1285	2.002061	1.834609	0.915912	1.014604
2.000	0.100	1.100	1.000	0.100000	-0.030000	0.112500	1.074080	1.026818	0.786773	0.475775	True	True	9.92428e-08	1019	1.984884	1.834830	0.929873	1.011220
2.000	0.100	1.100	1.000	0.100000	-0.026250	0.112500	1.060890	1.032421	0.757286	0.487853	True	True	9.96606e-08	1066	1.969054	1.835901	0.943042	1.007398
2.000	0.100	1.100	1.000	0.100000	-0.022500	0.112500	1.048626	1.038299	0.730055	0.500483	True	True	9.99211e-08	923	1.954485	1.837801	0.955413	1.003120
2.000	0.100	1.100	1.000	0.100000	-0.018750	0.112500	1.037146	1.044471	0.704761	0.513717	True	True	9.94732e-08	994	1.941040	1.840484	0.967088	0.998404
2.000	0.100	1.100	1.000	0.100000	-0.015000	0.112500	1.026424	1.050954	0.681249	0.527614	True	True	9.98792e-08	945	1.928667	1.843950	0.978051	0.993229
2.000	0.100	1.100	1.000	0.100000	-0.011250	0.112500	1.016345	1.057767	0.659276	0.542230	True	True	9.9907e-08	986	1.917259	1.848171	0.988393	0.987613
2.000	0.100	1.100	1.000	0.100000	-0.007500	0.112500	1.006891	1.064936	0.638728	0.557638	True	True	9.89572e-08	824	1.906784	1.853160	0.998098	0.981528
2.000	0.100	1.100	1.000	0.100000	-0.003750	0.112500	0.997990	1.072493	0.619442	0.573919	True	True	9.94403e-08	834	1.897177	1.858919	1.007214	0.974968
2.000	0.100	1.100	1.000	0.100000	0.000000	0.112500	0.989610	1.080474	0.601311	0.591164	True	True	9.98627e-08	894	1.888404	1.865469	1.015747	0.967909
2.000	0.100	1.100	1.000	0.100000	0.003750	0.112500	0.981708	1.088885	0.584223	0.609441	True	True	9.89981e-08	700	1.880424	1.872814	1.023732	0.960365
2.000	0.100	1.100	1.000	0.100000	0.007500	0.112500	0.974238	1.097790	0.568071	0.628881	True	True	9.8884e-08	802	1.873208	1.880993	1.031191	0.952299
2.000	0.100	1.100	1.000	0.100000	0.011250	0.112500	0.967189	1.107230	0.552792	0.649608	True	True	9.96493e-08	1048	1.866748	1.890048	1.038115	0.943682
2.000	0.100	1.100	1.000	0.100000	0.015000	0.112500	0.960527	1.117255	0.538303	0.671760	True	True	9.92095e-08	1060	1.861028	1.900022	1.044524	0.934494
2.000	0.100	1.100	1.000	0.100000	0.018750	0.112500	0.954229	1.127922	0.524538	0.695501	True	True	9.94285e-08	987	1.856043	1.910971	1.050426	0.924706
2.000	0.100	1.100	1.000	0.100000	0.022500	0.112500	0.948276	1.139298	0.511436	0.721021	True	True	9.91698e-08	1157	1.851798	1.922966	1.055823	0.914282
2.000	0.100	1.100	1.000	0.100000	0.026250	0.112500	0.942650	1.151461	0.498941	0.748543	True	True	9.93199e-08	1022	1.848304	1.936086	1.060719	0.903185
2.000	0.100	1.100	1.000	0.100000	0.030000	0.112500	0.937337	1.164503	0.487004	0.778327	True	True	9.91925e-08	1077	1.845581	1.950432	1.065111	0.891367
2.000	0.100	1.100	1.000	0.100000	0.033750	0.112500	0.932324	1.178530	0.475576	0.810687	True	True	9.91977e-08	1245	1.843660	1.966119	1.068996	0.878776
2.000	0.100	1.100	1.000	0.100000	0.037500	0.112500	0.927602	1.193668	0.464614	0.845995	True	True	9.92214e-08	1119	1.842582	1.983288	1.072364	0.865352
2.000	0.100	1.100	1.000	0.100000	0.041250	0.112500	0.923162	1.210070	0.454074	0.884705	True	True	9.94993e-08	1403	1.842405	2.002106	1.075203	0.851022
2.000	0.100	1.100	1.000	0.100000	0.045000	0.112500	0.918999	1.227918	0.443916	0.927374	True	True	9.99849e-08	1373	1.843201	2.022776	1.077498	0.835704
2.000	0.100	1.100	1.000	0.100000	0.048750	0.112500	0.915112	1.247436	0.434100	0.974693	True	True	9.99892e-08	1581	1.845066	2.045548	1.079223	0.819298
2.000	0.100	1.100	1.000	0.100000	0.052500	0.112500	0.911500	1.268902	0.424584	1.027535	True	True	9.98993e-08	1505	1.848124	2.070728	1.080351	0.801685
2.000	0.100	1.100	1.000	0.100000	0.056250	0.112500	0.908169	1.292667	0.415324	1.087020	True	True	9.96255e-08	1672	1.852535	2.098700	1.080841	0.782721
2.000	0.100	1.100	1.000	0.100000	0.060000	0.112500	0.905128	1.319181	0.406275	1.154618	True	True	9.99855e-08	1932	1.858509	2.129951	1.080643	0.762226
2.000	0.100	1.100	1.000	0.100000	0.063750	0.112500	0.902392	1.349034	0.397381	1.232294	True	True	9.97417e-08	1884	1.866328	2.165115	1.079691	0.739975
2.000	0.100	1.100	1.000	0.100000	0.067500	0.112500	0.899985	1.383021	0.388580	1.322763	True	True	9.95968e-08	2254	1.876373	2.205029	1.077895	0.715682
2.000	0.100	1.100	1.000	0.100000	0.071250	0.112500	0.897942	1.422248	0.379791	1.429894	True	True	9.98811e-08	2365	1.889177	2.250837	1.075133	0.688964
2.000	0.100	1.100	1.000	0.100000	0.075000	0.112500	0.896317	1.468314	0.370908	1.559443	True	True	9.96582e-08	2686	1.905513	2.304155	1.071232	0.659300
2.000	0.100	1.100	1.000	0.100000	-0.075000	0.135000	1.366203	0.978663	1.564279	0.359082	True	True	9.97482e-08	2609	2.353093	1.910071	0.681681	1.017144
2.000	0.100	1.100	1.000	0.100000	-0.071250	0.135000	1.319896	0.981373	1.437375	0.368472	True	True	9.96878e-08	2406	2.297074	1.889600	0.713810	1.020716
2.000	0.100	1.100	1.000	0.100000	-0.067500	0.135000	1.280353	0.984388	1.332247	0.377720	True	True	9.98191e-08	2067	2.248737	1.873125	0.742901	1.023244
2.000	0.100	1.100	1.000	0.100000	-0.063750	0.135000	1.246007	0.987674	1.243323	0.386941	True	True	9.98581e-08	1994	2.206434	1.859773	0.769485	1.024896
2.000	0.100	1.100	1.000	0.100000	-0.060000	0.135000	1.215776	0.991206	1.166854	0.396222	True	True	9.96735e-08	1713	2.168998	1.848939	0.793952	1.025789
2.000	0.100	1.100	1.000	0.100000	-0.056250	0.135000	1.188876	0.994972	1.100208	0.405632	True	True	9.94442e-08	1666	2.135573	1.840190	0.816596	1.026011
2.000	0.100	1.100	1.000	0.100000	-0.052500	0.135000	1.164729	0.998963	1.041478	0.415228	True	True	9.95291e-08	1648	2.105512	1.833204	0.837644	1.025621
2.000	0.100	1.100	1.000	0.100000	-0.048750	0.135000	1.142891	1.003176	0.989237	0.425062	True	True	9.98025e-08	1535	2.078317	1.827739	0.857277	1.024668
2.000	0.100	1.100	1.000	0.100000	-0.045000	0.135000	1.123016	1.007613	0.942398	0.435180	True	True	9.9262e-08	1316	2.053593	1.823610	0.875642	1.023187
2.000	0.100	1.100	1.000	0.100000	-0.041250	0.135000	1.104831	1.012276	0.900112	0.445626	True	True	9.95033e-08	1351	2.031026	1.820673	0.892858	1.021204
2.000	0.100	1.100	1.000	0.100000	-0.037500	0.135000	1.088115	1.017171	0.861707	0.456442	True	True	9.9253e-08	1337	2.010361	1.818815	0.909025	1.018740
2.000	0.100	1.100	1.000	0.100000	-0.033750	0.135000	1.072699	1.022306	0.826659	0.467673	True	True	9.98426e-08	1015	1.991397	1.817954	0.924212	1.015803
2.000	0.100	1.100	1.000	0.100000	-0.030000	0.135000	1.058394	1.027692	0.794474	0.479362	True	True	9.92912e-08	1154	1.973931	1.818007	0.938536	1.012420
2.000	0.100	1.100	1.000	0.100000	-0.026250	0.135000	1.045129	1.033341	0.764857	0.491557	True	True	9.9692e-08	1012	1.957858	1.818939	0.951998	1.008575
2.000	0.100	1.100	1.000	0.100000	-0.022500	0.135000	1.032744	1.039268	0.737438	0.504307	True	True	9.92866e-08	977	1.943018	1.820694	0.964708	1.004292
2.000	0.100	1.100	1.000	0.100000	-0.018750	0.135000	1.021190	1.045489	0.712012	0.517664	True	True	9.9031e-08	992	1.929335	1.823256	0.976670	0.999556
2.000	0.100	1.100	1.000	0.100000	-0.015000	0.135000	1.010375	1.052021	0.688343	0.531686	True	True	9.90706e-08	1066	1.916715	1.826601	0.987936	0.994369
2.000	0.100	1.100	1.000	0.100000	-0.011250	0.135000	1.000235	1.058887	0.666248	0.546435	True	True	9.97346e-08	993	1.905084	1.830720	0.998541	0.988727
2.000	0.100	1.100	1.000	0.100000	-0.007500	0.135000	0.990715	1.066119	0.645572	0.561990	True	True	9.87823e-08	861	1.894385	1.835616	1.008505	0.982610
2.000	0.100	1.100	1.000	0.100000	-0.003750	0.135000	0.981761	1.073728	0.626170	0.578412	True	True	9.93879e-08	887	1.884562	1.841287	1.017866	0.976025
2.000	0.100	1.100	1.000	0.100000	0.000000	0.135000	0.973322	1.081756	0.607914	0.595797	True	True	9.92279e-08	912	1.875568	1.847748	1.026649	0.968951
2.000	0.100	1.100	1.000	0.100000	0.003750	0.135000	0.965370	1.090222	0.590708	0.614227	True	True	9.88885e-08	907	1.867375	1.855015	1.034867	0.961383
2.000	0.100	1.100	1.000	0.100000	0.007500	0.135000	0.957863	1.099191	0.574450	0.633836	True	True	9.98789e-08	864	1.859954	1.863128	1.042537	0.953281
2.000	0.100	1.100	1.000	0.100000	0.011250	0.135000	0.950784	1.108705	0.559072	0.654748	True	True	9.90668e-08	957	1.853297	1.872128	1.049655	0.944618
2.000	0.100	1.100	1.000	0.100000	0.015000	0.135000	0.944096	1.118781	0.544485	0.677071	True	True	9.93444e-08	1072	1.847376	1.882039	1.056257	0.935407
2.000	0.100	1.100	1.000	0.100000	0.018750	0.135000	0.937782	1.129514	0.530627	0.701007	True	True	9.93854e-08	1058	1.842197	1.892939	1.062331	0.925581
2.000	0.100	1.100	1.000	0.100000	0.022500	0.135000	0.931818	1.140960	0.517436	0.726734	True	True	9.91832e-08	1087	1.837759	1.904888	1.067889	0.915119
2.000	0.100	1.100	1.000	0.100000	0.026250	0.135000	0.926190	1.153197	0.504858	0.754476	True	True	9.93855e-08	954	1.834075	1.917970	1.072931	0.903980
2.000	0.100	1.100	1.000	0.100000	0.030000	0.135000	0.920882	1.166315	0.492840	0.784498	True	True	9.92479e-08	1064	1.831163	1.932282	1.077455	0.892119
2.000	0.100	1.100	1.000	0.100000	0.033750	0.135000	0.915883	1.180422	0.481337	0.817113	True	True	9.92991e-08	1245	1.829052	1.947940	1.081457	0.879484
2.000	0.100	1.100	1.000	0.100000	0.037500	0.135000	0.911182	1.195645	0.470302	0.852696	True	True	9.95013e-08	1357	1.827786	1.965083	1.084929	0.866015
2.000	0.100	1.100	1.000	0.100000	0.041250	0.135000	0.906772	1.212137	0.459694	0.891706	True	True	9.9488e-08	1457	1.827418	1.983880	1.087857	0.851640
2.000	0.100	1.100	1.000	0.100000	0.045000	0.135000	0.902649	1.230080	0.449472	0.934702	True	True	9.99282e-08	1399	1.828021	2.004533	1.090225	0.836276
2.000	0.100	1.100	1.000	0.100000	0.048750	0.135000	0.898810	1.249700	0.439595	0.982380	True	True	9.99857e-08	1516	1.829689	2.027291	1.092009	0.819824
2.000	0.100	1.100	1.000	0.100000	0.052500	0.135000	0.895258	1.271276	0.430021	1.035619	True	True	9.98073e-08	1659	1.832544	2.052459	1.093180	0.802167
2.000	0.100	1.100	1.000	0.100000	0.056250	0.135000	0.891997	1.295160	0.420707	1.095548	True	True	9.9838e-08	1783	1.836744	2.080423	1.093699	0.783159
2.000	0.100	1.100	1.000	0.100000	0.060000	0.135000	0.889039	1.321803	0.411605	1.163644	True	True	9.94179e-08	1682	1.842496	2.111667	1.093515	0.762624
2.000	0.100	1.100	1.000	0.100000	0.063750	0.135000	0.886399	1.351797	0.402663	1.241890	True	True	9.94701e-08	2031	1.850078	2.146826	1.092561	0.740337
2.000	0.100	1.100	1.000	0.100000	0.067500	0.135000	0.884102	1.385943	0.393817	1.333016	True	True	9.9571e-08	2135	1.859867	2.186734	1.090748	0.716012
2.000	0.100	1.100	1.000	0.100000	0.071250	0.135000	0.882187	1.425349	0.384985	1.440920	True	True	9.95721e-08	2380	1.872388	2.232537	1.087956	0.689269
2.000	0.100	1.100	1.000	0.100000	0.075000	0.135000	0.880710	1.471621	0.376061	1.571399	True	True	9.99134e-08	2698	1.888403	2.285847	1.084012	0.659590
2.000	0.100	1.100	1.000	0.100000	-0.075000	0.157500	1.352569	0.979036	1.574764	0.361327	True	True	9.9908e-08	2716	2.346276	1.896479	0.685682	1.018404
2.000	0.100	1.100	1.000	0.100000	-0.071250	0.157500	1.306069	0.981787	1.447554	0.370848	True	True	9.95649e-08	2380	2.289826	1.875578	0.718232	1.021949
2.000	0.100	1.100	1.000	0.100000	-0.067500	0.157500	1.266340	0.984845	1.342142	0.380220	True	True	9.96522e-08	2128	2.241084	1.858718	0.747738	1.024454
2.000	0.100	1.100	1.000	0.100000	-0.063750	0.157500	1.231817	0.988172	1.252951	0.389560	True	True	9.99514e-08	1968	2.198397	1.845020	0.774732	1.026088
2.000	0.100	1.100	1.000	0.100000	-0.060000	0.157500	1.201416	0.991747	1.176230	0.398957	True	True	9.98885e-08	1788	2.160596	1.833873	0.799602	1.026967
2.000	0.100	1.100	1.000	0.100000	-0.056250	0.157500	1.174355	0.995555	1.109346	0.408481	True	True	9.97191e-08	1741	2.126823	1.824837	0.822642	1.027176
2.000	0.100	1.100	1.000	0.100000	-0.052500	0.157500	1.150055	0.999588	1.050389	0.418190	True	True	9.95231e-08	1627	2.096428	1.817589	0.844079	1.026776
2.000	0.100	1.100	1.000	0.100000	-0.048750	0.157500	1.128071	1.003845	0.997933	0.428135	True	True	9.94024e-08	1515	2.068912	1.811884	0.864094	1.025813
2.000	0.100	1.100	1.000	0.100000	-0.045000	0.157500	1.108058	1.008326	0.950889	0.438364	True	True	9.93871e-08	1439	2.043880	1.807533	0.882831	1.024323
2.000	0.100	1.100	1.000	0.100000	-0.041250	0.157500	1.089742	1.013033	0.908407	0.448921	True	True	9.94226e-08	1395	2.021015	1.804392	0.900411	1.022330
2.000	0.100	1.100	1.000	0.100000	-0.037500	0.157500	1.072903	1.017974	0.869816	0.459850	True	True	9.98755e-08	1339	2.000062	1.802346	0.916934	1.019855
2.000	0.100	1.100	1.000	0.100000	-0.033750	0.157500	1.057358	1.023155	0.834572	0.471196	True	True	9.92838e-08	1257	1.980811	1.801306	0.932482	1.016913
2.000	0.100	1.100	1.000	0.100000	-0.030000	0.157500	1.042958	1.028588	0.802235	0.483001	True	True	9.9724e-08	1250	1.963087	1.801202	0.947127	1.013512
2.000	0.100	1.100	1.000	0.100000	-0.026250	0.157500	1.029578	1.034285	0.772440	0.495315	True	True	9.90821e-08	1225	1.946744	1.801981	0.960929	1.009658
2.000	0.100	1.100	1.000	0.100000	-0.022500	0.157500	1.017123	1.040263	0.744897	0.508189	True	True	9.92564e-08	788	1.931669	1.803608	0.973925	1.005348
2.000	0.100	1.100	1.000	0.100000	-0.018750	0.157500	1.005481	1.046530	0.719322	0.521669	True	True	9.98156e-08	892	1.917741	1.806041	0.986191	1.000598
2.000	0.100	1.100	1.000	0.100000	-0.015000	0.157500	0.994584	1.053119	0.695510	0.535825	True	True	9.92695e-08	760	1.904882	1.809271	0.997750	0.995388
2.000	0.100	1.100	1.000	0.100000	-0.011250	0.157500	0.984360	1.060037	0.673268	0.550708	True	True	9.9408e-08	898	1.893012	1.813278	1.008647	0.989729
2.000	0.100	1.100	1.000	0.100000	-0.007500	0.157500	0.974769	1.067308	0.652459	0.566389	True	True	9.96562e-08	918	1.882083	1.818067	1.018888	0.983604
2.000	0.100	1.100	1.000	0.100000	-0.003750	0.157500	0.965749	1.074976	0.632927	0.582958	True	True	9.97841e-08	973	1.872036	1.823646	1.028512	0.976993
2.000	0.100	1.100	1.000	0.100000	0.000000	0.157500	0.957261	1.083057	0.614559	0.600491	True	True	9.99978e-08	956	1.862830	1.830022	1.037535	0.969894
2.000	0.100	1.100	1.000	0.100000	0.003750	0.157500	0.949260	1.091603	0.597239	0.619100	True	True	9.98676e-08	864	1.854430	1.837223	1.045979	0.962276
2.000	0.100	1.100	1.000	0.100000	0.007500	0.157500	0.941719	1.100621	0.580882	0.638867	True	True	9.96367e-08	994	1.846807	1.845264	1.053862	0.954150
2.000	0.100	1.100	1.000	0.100000	0.011250	0.157500	0.934604	1.110187	0.565399	0.659943	True	True	9.95644e-08	1050	1.839944	1.854194	1.061192	0.945466
2.000	0.100	1.100	1.000	0.100000	0.015000	0.157500	0.927892	1.120354	0.550717	0.682478	True	True	9.98203e-08	1006	1.833831	1.864062	1.067973	0.936193
2.000	0.100	1.100	1.000	0.100000	0.018750	0.157500	0.921560	1.131155	0.536768	0.706611	True	True	9.91979e-08	828	1.828458	1.874912	1.074223	0.926330
2.000	0.100	1.100	1.000	0.100000	0.022500	0.157500	0.915580	1.142659	0.523485	0.732535	True	True	9.98676e-08	892	1.823823	1.886809	1.079955	0.915841
2.000	0.100	1.100	1.000	0.100000	0.026250	0.157500	0.909948	1.154969	0.510824	0.760501	True	True	9.98381e-08	1122	1.819948	1.899851	1.085146	0.904661
2.000	0.100	1.100	1.000	0.100000	0.030000	0.157500	0.904644	1.168179	0.498728	0.790779	True	True	9.97929e-08	933	1.816850	1.914135	1.089799	0.892744
2.000	0.100	1.100	1.000	0.100000	0.033750	0.157500	0.899653	1.182352	0.487148	0.823636	True	True	9.98762e-08	1007	1.814547	1.929754	1.093930	0.880080
2.000	0.100	1.100	1.000	0.100000	0.037500	0.157500	0.894970	1.197661	0.476042	0.859499	True	True	9.93423e-08	1326	1.813090	1.946872	1.097509	0.866566
2.000	0.100	1.100	1.000	0.100000	0.041250	0.157500	0.890587	1.214243	0.465367	0.898811	True	True	9.99355e-08	1422	1.812531	1.965646	1.100529	0.852147
2.000	0.100	1.100	1.000	0.100000	0.045000	0.157500	0.886499	1.232282	0.455080	0.942137	True	True	9.94565e-08	1399	1.812941	1.986281	1.102974	0.836738
2.000	0.100	1.100	1.000	0.100000	0.048750	0.157500	0.882706	1.252005	0.445142	0.990178	True	True	9.96351e-08	1491	1.814411	2.009024	1.104821	0.820243
2.000	0.100	1.100	1.000	0.100000	0.052500	0.157500	0.879209	1.273691	0.435511	1.043818	True	True	9.94961e-08	1679	1.817062	2.034180	1.106039	0.802543
2.000	0.100	1.100	1.000	0.100000	0.056250	0.157500	0.876014	1.297694	0.426143	1.104194	True	True	9.95855e-08	1633	1.821050	2.062134	1.106590	0.783494
2.000	0.100	1.100	1.000	0.100000	0.060000	0.157500	0.873132	1.324466	0.416992	1.172794	True	True	9.96657e-08	1900	1.826580	2.093370	1.106422	0.762921
2.000	0.100	1.100	1.000	0.100000	0.063750	0.157500	0.870582	1.354603	0.408002	1.251612	True	True	9.96375e-08	2053	1.833925	2.128521	1.105469	0.740601
2.000	0.100	1.100	1.000	0.100000	0.067500	0.157500	0.868391	1.388907	0.399110	1.343400	True	True	9.97129e-08	2108	1.843455	2.168422	1.103644	0.716248
2.000	0.100	1.100	1.000	0.100000	0.071250	0.157500	0.866597	1.428492	0.390236	1.452083	True	True	9.97856e-08	2463	1.855692	2.214216	1.100825	0.689484
2.000	0.100	1.100	1.000	0.100000	0.075000	0.157500	0.865260	1.474969	0.381272	1.583498	True	True	9.9642e-08	2643	1.871385	2.267516	1.096841	0.659794
2.000	0.100	1.100	1.000	0.100000	-0.075000	0.180000	1.339138	0.979418	1.585266	0.363593	True	True	9.98362e-08	2505	2.339518	1.882919	0.689628	1.019602
2.000	0.100	1.100	1.000	0.100000	-0.071250	0.180000	1.292450	0.982212	1.457754	0.373247	True	True	9.97864e-08	2392	2.282643	1.861587	0.722596	1.023114
2.000	0.100	1.100	1.000	0.100000	-0.067500	0.180000	1.252541	0.985313	1.352061	0.382746	True	True	9.95139e-08	2195	2.233501	1.844343	0.752513	1.025592
2.000	0.100	1.100	1.000	0.100000	-0.063750	0.180000	1.217845	0.988683	1.262606	0.392209	True	True	9.99688e-08	1934	2.190436	1.830298	0.779913	1.027203
2.000	0.100	1.100	1.000	0.100000	-0.060000	0.180000	1.187278	0.992301	1.185636	0.401724	True	True	9.96513e-08	1837	2.152275	1.818836	0.805183	1.028064
2.000	0.100	1.100	1.000	0.100000	-0.056250	0.180000	1.160059	0.996152	1.118516	0.411364	True	True	9.94501e-08	1720	2.118157	1.809514	0.828618	1.028257
2.000	0.100	1.100	1.000	0.100000	-0.052500	0.180000	1.135608	1.000230	1.059335	0.421188	True	True	9.951e-08	1428	2.087432	1.802002	0.850443	1.027842
2.000	0.100	1.100	1.000	0.100000	-0.048750	0.180000	1.113480	1.004531	1.006666	0.431247	True	True	9.97118e-08	1351	2.059599	1.796055	0.870839	1.026866
2.000	0.100	1.100	1.000	0.100000	-0.045000	0.180000	1.093331	1.009057	0.959419	0.441590	True	True	9.94836e-08	1439	2.034260	1.791482	0.889950	1.025363
2.000	0.100	1.100	1.000	0.100000	-0.041250	0.180000	1.074887	1.013810	0.916744	0.452262	True	True	9.9206e-08	1367	2.011101	1.788135	0.907896	1.023358
2.000	0.100	1.100	1.000	0.100000	-0.037500	0.180000	1.057925	1.018797	0.877967	0.463306	True	True	9.97917e-08	1352	1.989863	1.785898	0.924775	1.020870
2.000	0.100	1.100	1.000	0.100000	-0.033750	0.180000	1.042265	1.024026	0.842547	0.474768	True	True	9.91544e-08	1234	1.970336	1.784682	0.940671	1.017914
2.000	0.100	1.100	1.000	0.100000	-0.030000	0.180000	1.027770	1.029506	0.810057	0.486693	True	True	9.94125e-08	992	1.952353	1.784421	0.955639	1.014494
2.000	0.100	1.100	1.000	0.100000	-0.026250	0.180000	1.014275	1.035253	0.780084	0.499128	True	True	9.96486e-08	1184	1.935742	1.785045	0.969784	1.010629
2.000	0.100	1.100	1.000	0.100000	-0.022500	0.180000	1.001715	1.041278	0.752372	0.512124	True	True	9.93805e-08	1129	1.920407	1.786527	0.983113	1.006309
2.000	0.100	1.100	1.000	0.100000	-0.018750	0.180000	0.989984	1.047599	0.726649	0.525735	True	True	9.95451e-08	1089	1.906235	1.788833	0.995685	1.001538
2.000	0.100	1.100	1.000	0.100000	-0.015000	0.180000	0.979008	1.054235	0.702699	0.540018	True	True	9.9702e-08	1043	1.893139	1.791943	1.007539	0.996312
2.000	0.100	1.100	1.000	0.100000	-0.011250	0.180000	0.968718	1.061208	0.680334	0.555040	True	True	9.9413e-08	1016	1.881046	1.795844	1.018709	0.990625
2.000	0.100	1.100	1.000	0.100000	-0.007500	0.180000	0.959062	1.068536	0.659398	0.570865	True	True	9.90687e-08	871	1.869893	1.800535	1.029220	0.984472
2.000	0.100	1.100	1.000	0.100000	-0.003750	0.180000	0.949978	1.076262	0.639741	0.587584	True	True	9.87935e-08	946	1.859626	1.806021	1.039105	0.977834
2.000	0.100	1.100	1.000	0.100000	0.000000	0.180000	0.941434	1.084401	0.621255	0.605271	True	True	9.89541e-08	999	1.850205	1.812313	1.048377	0.970707
2.000	0.100	1.100	1.000	0.100000	0.003750	0.180000	0.933394	1.093003	0.603834	0.624039	True	True	9.89862e-08	841	1.841601	1.819438	1.057044	0.963058
2.000	0.100	1.100	1.000	0.100000	0.007500	0.180000	0.925804	1.102085	0.587362	0.643976	True	True	9.95987e-08	1018	1.833767	1.827406	1.065160	0.954902
2.000	0.100	1.100	1.000	0.100000	0.011250	0.180000	0.918653	1.111714	0.571776	0.665232	True	True	9.93944e-08	1000	1.826703	1.836272	1.072699	0.946183
2.000	0.100	1.100	1.000	0.100000	0.015000	0.180000	0.911911	1.121935	0.556995	0.687942	True	True	9.98759e-08	1087	1.820388	1.846076	1.079683	0.936888
2.000	0.100	1.100	1.000	0.100000	0.018750	0.180000	0.905555	1.132805	0.542952	0.712276	True	True	9.95289e-08	946	1.814819	1.856873	1.086119	0.926987
2.000	0.100	1.100	1.000	0.100000	0.022500	0.180000	0.899565	1.144393	0.529586	0.738426	True	True	9.93646e-08	1177	1.809996	1.868732	1.092008	0.916446
2.000	0.100	1.100	1.000	0.100000	0.026250	0.180000	0.893924	1.156777	0.516841	0.766619	True	True	9.95459e-08	1122	1.805930	1.881733	1.097354	0.905225
2.000	0.100	1.100	1.000	0.100000	0.030000	0.180000	0.888618	1.170051	0.504665	0.797124	True	True	9.96835e-08	1098	1.802638	1.895973	1.102154	0.893280
2.000	0.100	1.100	1.000	0.100000	0.033750	0.180000	0.883636	1.184321	0.493010	0.830258	True	True	9.94113e-08	923	1.800149	1.911569	1.106403	0.880559
2.000	0.100	1.100	1.000	0.100000	0.037500	0.180000	0.878969	1.199716	0.481833	0.866403	True	True	9.99164e-08	1303	1.798503	1.928660	1.110092	0.867002
2.000	0.100	1.100	1.000	0.100000	0.041250	0.180000	0.874609	1.216389	0.471091	0.906022	True	True	9.99732e-08	1348	1.797752	1.947411	1.113209	0.852539
2.000	0.100	1.100	1.000	0.100000	0.045000	0.180000	0.870553	1.234525	0.460741	0.949682	True	True	9.94167e-08	1238	1.797967	1.968027	1.115735	0.837088
2.000	0.100	1.100	1.000	0.100000	0.048750	0.180000	0.866801	1.254351	0.450743	0.998089	True	True	9.98077e-08	1557	1.799239	1.990753	1.117647	0.820550
2.000	0.100	1.100	1.000	0.100000	0.052500	0.180000	0.863354	1.276148	0.441056	1.052134	True	True	9.93887e-08	1437	1.801686	2.015896	1.118916	0.802809
2.000	0.100	1.100	1.000	0.100000	0.056250	0.180000	0.860220	1.300269	0.431635	1.112960	True	True	9.98493e-08	1767	1.805462	2.043838	1.119502	0.783722
2.000	0.100	1.100	1.000	0.100000	0.060000	0.180000	0.857411	1.327172	0.422433	1.182067	True	True	9.97705e-08	1745	1.810768	2.075064	1.119355	0.763114
2.000	0.100	1.100	1.000	0.100000	0.063750	0.180000	0.854946	1.357451	0.413396	1.261463	True	True	9.97895e-08	2079	1.817873	2.110206	1.118408	0.740763
2.000	0.100	1.100	1.000	0.100000	0.067500	0.180000	0.852853	1.391914	0.404461	1.353918	True	True	9.98943e-08	2152	1.827145	2.150098	1.116573	0.716386
2.000	0.100	1.100	1.000	0.100000	0.071250	0.180000	0.851173	1.431677	0.395545	1.463384	True	True	9.96694e-08	2406	1.839095	2.195880	1.113731	0.689606
2.000	0.100	1.100	1.000	0.100000	0.075000	0.180000	0.849968	1.478360	0.386542	1.595741	True	True	9.98182e-08	2610	1.854464	2.249166	1.109713	0.659909
2.000	0.100	1.100	1.000	0.100000	-0.075000	0.202500	1.325908	0.979809	1.595784	0.365879	True	True	9.99698e-08	2650	2.332820	1.869393	0.693518	1.020737
2.000	0.100	1.100	1.000	0.100000	-0.071250	0.202500	1.279038	0.982647	1.467975	0.375669	True	True	9.98883e-08	2424	2.275526	1.847631	0.726897	1.024210
2.000	0.100	1.100	1.000	0.100000	-0.067500	0.202500	1.238953	0.985792	1.362004	0.385298	True	True	9.98971e-08	2157	2.225991	1.830002	0.757222	1.026656
2.000	0.100	1.100	1.000	0.100000	-0.063750	0.202500	1.204088	0.989206	1.272289	0.394886	True	True	9.95589e-08	1839	2.182553	1.815611	0.785024	1.028240
2.000	0.100	1.100	1.000	0.100000	-0.060000	0.202500	1.173360	0.992868	1.195073	0.404523	True	True	9.9618e-08	1841	2.144037	1.803833	0.810693	1.029078
2.000	0.100	1.100	1.000	0.100000	-0.056250	0.202500	1.145986	0.996764	1.127720	0.414282	True	True	9.95109e-08	1628	2.109578	1.794222	0.834520	1.029250
2.000	0.100	1.100	1.000	0.100000	-0.052500	0.202500	1.121387	1.000887	1.068317	0.424223	True	True	9.96607e-08	1608	2.078527	1.786447	0.856732	1.028818
2.000	0.100	1.100	1.000	0.100000	-0.048750	0.202500	1.099118	1.005234	1.015436	0.434399	True	True	9.95947e-08	1433	2.050379	1.780256	0.877508	1.027825
2.000	0.100	1.100	1.000	0.100000	-0.045000	0.202500	1.078836	1.009806	0.967987	0.444858	True	True	9.96368e-08	1445	2.024738	1.775459	0.896992	1.026306
2.000	0.100	1.100	1.000	0.100000	-0.041250	0.202500	1.060264	1.014606	0.925120	0.455647	True	True	9.98422e-08	1393	2.001286	1.771905	0.915304	1.024285
2.000	0.100	1.100	1.000	0.100000	-0.037500	0.202500	1.043195	1.019640	0.886178	0.466810	True	True	9.99281e-08	862	1.979776	1.769482	0.932525	1.021776
2.000	0.100	1.100	1.000	0.100000	-0.033750	0.202500	1.027407	1.024917	0.850564	0.478391	True	True	9.93201e-08	1193	1.959964	1.768084	0.948786	1.018810
2.000	0.100	1.100	1.000	0.100000	-0.030000	0.202500	1.012792	1.030448	0.817889	0.490437	True	True	9.95718e-08	1137	1.941708	1.767654	0.964109	1.015377
2.000	0.100	1.100	1.000	0.100000	-0.026250	0.202500	0.999209	1.036243	0.787772	0.502996	True	True	9.98642e-08	1230	1.924848	1.768131	0.978570	1.011490
2.000	0.100	1.100	1.000	0.100000	-0.022500	0.202500	0.986554	1.042320	0.759907	0.516119	True	True	9.90232e-08	1095	1.909263	1.769473	0.992219	1.007151
2.000	0.100	1.100	1.000	0.100000	-0.018750	0.202500	0.974736	1.048693	0.734037	0.529861	True	True	9.99994e-08	1054	1.894848	1.771649	1.005101	1.002359
2.000	0.100	1.100	1.000	0.100000	-0.015000	0.202500	0.963687	1.055377	0.709957	0.544276	True	True	9.88133e-08	865	1.881522	1.774639	1.017245	0.997112
2.000	0.100	1.100	1.000	0.100000	-0.011250	0.202500	0.953313	1.062409	0.687447	0.559440	True	True	9.99982e-08	1014	1.869192	1.778429	1.028712	0.991401
2.000	0.100	1.100	1.000	0.100000	-0.007500	0.202500	0.943594	1.069802	0.666391	0.575418	True	True	9.88962e-08	886	1.857822	1.783024	1.039487	0.985211
2.000	0.100	1.100	1.000	0.100000	-0.003750	0.202500	0.934441	1.077576	0.646604	0.592279	True	True	9.99025e-08	987	1.847329	1.788410	1.049648	0.978558
2.000	0.100	1.100	1.000	0.100000	0.000000	0.202500	0.925849	1.085775	0.628009	0.610125	True	True	9.90078e-08	873	1.837700	1.794619	1.059161	0.971397
2.000	0.100	1.100	1.000	0.100000	0.003750	0.202500	0.917746	1.094429	0.610461	0.629049	True	True	9.9922e-08	881	1.828875	1.801657	1.068089	0.963732
2.000	0.100	1.100	1.000	0.100000	0.007500	0.202500	0.910117	1.103583	0.593888	0.649167	True	True	9.91604e-08	931	1.820842	1.809560	1.076421	0.955532
2.000	0.100	1.100	1.000	0.100000	0.011250	0.202500	0.902933	1.113289	0.578204	0.670616	True	True	9.90891e-08	847	1.813580	1.818369	1.084164	0.946765
2.000	0.100	1.100	1.000	0.100000	0.015000	0.202500	0.896161	1.123577	0.563327	0.693519	True	True	9.98468e-08	1005	1.807068	1.828114	1.091348	0.937434
2.000	0.100	1.100	1.000	0.100000	0.018750	0.202500	0.889778	1.134503	0.549190	0.718043	True	True	9.96123e-08	1139	1.801299	1.838851	1.097977	0.927509
2.000	0.100	1.100	1.000	0.100000	0.022500	0.202500	0.883772	1.146163	0.535736	0.744408	True	True	9.9594e-08	1112	1.796284	1.850663	1.104039	0.916929
2.000	0.100	1.100	1.000	0.100000	0.026250	0.202500	0.878121	1.158624	0.522907	0.772832	True	True	9.92229e-08	1207	1.792026	1.863622	1.109544	0.905668
2.000	0.100	1.100	1.000	0.100000	0.030000	0.202500	0.872810	1.171989	0.510650	0.803597	True	True	9.93034e-08	782	1.788546	1.877832	1.114486	0.893671
2.000	0.100	1.100	1.000	0.100000	0.033750	0.202500	0.867835	1.186329	0.498924	0.836982	True	True	9.9222e-08	1242	1.785866	1.893390	1.118866	0.880919
2.000	0.100	1.100	1.000	0.100000	0.037500	0.202500	0.863180	1.201811	0.487676	0.873412	True	True	9.96805e-08	1347	1.784030	1.910452	1.122669	0.867319
2.000	0.100	1.100	1.000	0.100000	0.041250	0.202500	0.858840	1.218575	0.476867	0.913340	True	True	9.95284e-08	1423	1.783087	1.929180	1.125885	0.852814
2.000	0.100	1.100	1.000	0.100000	0.045000	0.202500	0.854813	1.236809	0.466454	0.957337	True	True	9.9967e-08	1493	1.783108	1.949775	1.128496	0.837321
2.000	0.100	1.100	1.000	0.100000	0.048750	0.202500	0.851098	1.256738	0.456397	1.006114	True	True	9.97823e-08	1615	1.784181	1.972484	1.130478	0.820743
2.000	0.100	1.100	1.000	0.100000	0.052500	0.202500	0.847698	1.278646	0.446654	1.060568	True	True	9.99309e-08	1713	1.786423	1.997612	1.131801	0.802964
2.000	0.100	1.100	1.000	0.100000	0.056250	0.202500	0.844620	1.302887	0.437180	1.121849	True	True	9.95097e-08	1764	1.789985	2.025541	1.132426	0.783841
2.000	0.100	1.100	1.000	0.100000	0.060000	0.202500	0.841878	1.329920	0.427929	1.191468	True	True	9.97105e-08	1777	1.795067	2.056756	1.132303	0.763200
2.000	0.100	1.100	1.000	0.100000	0.063750	0.202500	0.839492	1.360342	0.418847	1.271445	True	True	9.99311e-08	2024	1.801932	2.091886	1.131365	0.740822
2.000	0.100	1.100	1.000	0.100000	0.067500	0.202500	0.837491	1.394963	0.409868	1.364571	True	True	9.98267e-08	2263	1.810944	2.131766	1.129526	0.716424
2.000	0.100	1.100	1.000	0.100000	0.071250	0.202500	0.835918	1.434905	0.400912	1.474826	True	True	9.99296e-08	2352	1.822605	2.177534	1.126666	0.689631
2.000	0.100	1.100	1.000	0.100000	0.075000	0.202500	0.834837	1.481793	0.391871	1.608130	True	True	9.97796e-08	2745	1.837647	2.230802	1.122618	0.659933
2.000	0.100	1.100	1.000	0.100000	-0.075000	0.225000	1.312876	0.980210	1.606317	0.368186	True	True	9.97277e-08	2534	2.326183	1.855903	0.697350	1.021809
2.000	0.100	1.100	1.000	0.100000	-0.071250	0.225000	1.265830	0.983093	1.478215	0.378116	True	True	9.9576e-08	2203	2.268478	1.833711	0.731135	1.025237
2.000	0.100	1.100	1.000	0.100000	-0.067500	0.225000	1.225575	0.986282	1.371971	0.387877	True	True	9.95803e-08	1991	2.218555	1.815699	0.761862	1.027645
2.000	0.100	1.100	1.000	0.100000	-0.063750	0.225000	1.190546	0.989742	1.281998	0.397592	True	True	9.97917e-08	1956	2.174749	1.800960	0.790063	1.029197
2.000	0.100	1.100	1.000	0.100000	-0.060000	0.225000	1.159660	0.993449	1.204539	0.407354	True	True	9.97877e-08	1831	2.135882	1.788866	0.816126	1.030007
2.000	0.100	1.100	1.000	0.100000	-0.056250	0.225000	1.132135	0.997392	1.136955	0.417234	True	True	9.98874e-08	1637	2.101088	1.778967	0.840343	1.030155
2.000	0.100	1.100	1.000	0.100000	-0.052500	0.225000	1.107391	1.001561	1.077333	0.427296	True	True	9.97589e-08	1624	2.069715	1.770926	0.862940	1.029700
2.000	0.100	1.100	1.000	0.100000	-0.048750	0.225000	1.084984	1.005954	1.024243	0.437591	True	True	9.95637e-08	1467	2.041256	1.764492	0.884095	1.028687
2.000	0.100	1.100	1.000	0.100000	-0.045000	0.225000	1.064570	1.010573	0.976595	0.448170	True	True	9.92419e-08	1351	2.015316	1.759469	0.903952	1.027149
2.000	0.100	1.100	1.000	0.100000	-0.041250	0.225000	1.045872	1.015421	0.933536	0.459078	True	True	9.95969e-08	1278	1.991574	1.755706	0.922630	1.025109
2.000	0.100	1.100	1.000	0.100000	-0.037500	0.225000	1.028671	1.020504	0.894394	0.470361	True	True	9.97004e-08	1222	1.969774	1.753086	0.940225	1.022588
2.000	0.100	1.100	1.000	0.100000	-0.033750	0.225000	1.012784	1.025830	0.858623	0.482065	True	True	9.93323e-08	1221	1.949701	1.751515	0.956821	1.019597
2.000	0.100	1.100	1.000	0.100000	-0.030000	0.225000	0.998062	1.031411	0.825782	0.494235	True	True	9.9547e-08	1214	1.931181	1.750919	0.972485	1.016145
2.000	0.100	1.100	1.000	0.100000	-0.026250	0.225000	0.984379	1.037258	0.795505	0.506921	True	True	9.99173e-08	1109	1.914066	1.751243	0.987278	1.012238
2.000	0.100	1.100	1.000	0.100000	-0.022500	0.225000	0.971630	1.043386	0.767487	0.520174	True	True	9.99659e-08	996	1.898232	1.752444	1.001250	1.007878
2.000	0.100	1.100	1.000	0.100000	-0.018750	0.225000	0.959724	1.049812	0.741471	0.534049	True	True	9.91839e-08	1006	1.883576	1.754489	1.014444	1.003064
2.000	0.100	1.100	1.000	0.100000	-0.015000	0.225000	0.948595	1.056553	0.717253	0.548604	True	True	9.91143e-08	912	1.870016	1.757360	1.026886	0.997790
2.000	0.100	1.100	1.000	0.100000	-0.011250	0.225000	0.938144	1.063639	0.694607	0.563908	True	True	9.90919e-08	997	1.857456	1.761036	1.038647	0.992056
2.000	0.100	1.100	1.000	0.100000	-0.007500	0.225000	0.928346	1.071085	0.673411	0.580030	True	True	9.94986e-08	835	1.845854	1.765523	1.049716	0.985848
2.000	0.100	1.100	1.000	0.100000	-0.003750	0.225000	0.919139	1.078922	0.653514	0.597049	True	True	9.95873e-08	1001	1.835151	1.770820	1.060130	0.979157
2.000	0.100	1.100	1.000	0.100000	0.000000	0.225000	0.910482	1.087180	0.634793	0.615053	True	True	9.91542e-08	983	1.825303	1.776939	1.069909	0.971971
2.000	0.100	1.100	1.000	0.100000	0.003750	0.225000	0.902334	1.095897	0.617141	0.634146	True	True	9.93595e-08	951	1.816274	1.783901	1.079071	0.964271
2.000	0.100	1.100	1.000	0.100000	0.007500	0.225000	0.894664	1.105112	0.600465	0.654438	True	True	9.99288e-08	934	1.808037	1.791731	1.087630	0.956037
2.000	0.100	1.100	1.000	0.100000	0.011250	0.225000	0.887436	1.114874	0.584674	0.676061	True	True	9.95586e-08	811	1.800569	1.800467	1.095602	0.947249
2.000	0.100	1.100	1.000	0.100000	0.015000	0.225000	0.880634	1.125227	0.569703	0.699157	True	True	9.94845e-08	1086	1.793860	1.810153	1.102987	0.937882
2.000	0.100	1.100	1.000	0.100000	0.018750	0.225000	0.874229	1.136237	0.555477	0.723900	True	True	9.96516e-08	1042	1.787901	1.820844	1.109798	0.927905
2.000	0.100	1.100	1.000	0.100000	0.022500	0.225000	0.868203	1.147971	0.541936	0.750485	True	True	9.94787e-08	1163	1.782693	1.832607	1.116036	0.917286
2.000	0.100	1.100	1.000	0.100000	0.026250	0.225000	0.862542	1.160522	0.529026	0.779157	True	True	9.9921e-08	1005	1.778249	1.845532	1.121694	0.905971
2.000	0.100	1.100	1.000	0.100000	0.030000	0.225000	0.857228	1.173955	0.516693	0.810159	True	True	9.97025e-08	995	1.774577	1.859699	1.126786	0.893944
2.000	0.100	1.100	1.000	0.100000	0.033750	0.225000	0.852251	1.188376	0.504889	0.843809	True	True	9.94107e-08	1348	1.771705	1.875221	1.131305	0.881154
2.000	0.100	1.100	1.000	0.100000	0.037500	0.225000	0.847607	1.203946	0.493572	0.880533	True	True	9.90981e-08	677	1.769679	1.892258	1.135224	0.867512
2.000	0.100	1.100	1.000	0.100000	0.041250	0.225000	0.843283	1.220802	0.482695	0.920768	True	True	9.9949e-08	1127	1.768544	1.910958	1.138546	0.852968
2.000	0.100	1.100	1.000	0.100000	0.045000	0.225000	0.839280	1.239134	0.472220	0.965106	True	True	9.9565e-08	1095	1.768370	1.931531	1.141245	0.837435
2.000	0.100	1.100	1.000	0.100000	0.048750	0.225000	0.835599	1.259167	0.462104	1.014256	True	True	9.97473e-08	1535	1.769244	1.954222	1.143301	0.820818
2.000	0.100	1.100	1.000	0.100000	0.052500	0.225000	0.832241	1.281186	0.452306	1.069122	True	True	9.9935e-08	1637	1.771280	1.979334	1.144682	0.803002
2.000	0.100	1.100	1.000	0.100000	0.056250	0.225000	0.829215	1.305548	0.442781	1.130862	True	True	9.98835e-08	1709	1.774628	2.007248	1.145350	0.783846
2.000	0.100	1.100	1.000	0.100000	0.060000	0.225000	0.826536	1.332711	0.433481	1.200996	True	True	9.9745e-08	1931	1.779484	2.038450	1.145255	0.763176
2.000	0.100	1.100	1.000	0.100000	0.063750	0.225000	0.824223	1.363276	0.424353	1.281559	True	True	9.97525e-08	1992	1.786109	2.073566	1.144331	0.740775
2.000	0.100	1.100	1.000	0.100000	0.067500	0.225000	0.822308	1.398056	0.415332	1.375361	True	True	9.96604e-08	2279	1.794859	2.113432	1.142491	0.716359
2.000	0.100	1.100	1.000	0.100000	0.071250	0.225000	0.820835	1.438176	0.406337	1.486408	True	True	9.9848e-08	2431	1.806230	2.159183	1.139618	0.689559
2.000	0.100	1.100	1.000	0.100000	0.075000	0.225000	0.819870	1.485269	0.397259	1.620665	True	True	9.9987e-08	2712	1.820944	2.212430	1.135546	0.659864
2.000	0.100	1.100	1.000	0.100000	-0.075000	0.247500	1.300041	0.980619	1.616866	0.370514	True	True	9.99778e-08	2563	2.319607	1.842451	0.701122	1.022815
2.000	0.100	1.100	1.000	0.100000	-0.071250	0.247500	1.252825	0.983549	1.488475	0.380585	True	True	9.96602e-08	2249	2.261497	1.819831	0.735308	1.026193
2.000	0.100	1.100	1.000	0.100000	-0.067500	0.247500	1.212405	0.986784	1.381960	0.390482	True	True	9.99221e-08	2140	2.211193	1.801434	0.766432	1.028558
2.000	0.100	1.100	1.000	0.100000	-0.063750	0.247500	1.177217	0.990290	1.291734	0.400328	True	True	9.94895e-08	1964	2.167026	1.786348	0.795027	1.030073
2.000	0.100	1.100	1.000	0.100000	-0.060000	0.247500	1.146177	0.994045	1.214034	0.410216	True	True	9.97049e-08	1810	2.127813	1.773939	0.821480	1.030850
2.000	0.100	1.100	1.000	0.100000	-0.056250	0.247500	1.118505	0.998034	1.146222	0.420222	True	True	9.9752e-08	1689	2.092689	1.763750	0.846084	1.030969
2.000	0.100	1.100	1.000	0.100000	-0.052500	0.247500	1.093619	1.002250	1.086383	0.430406	True	True	9.96585e-08	1480	2.060997	1.755444	0.869063	1.030488
2.000	0.100	1.100	1.000	0.100000	-0.048750	0.247500	1.071077	1.006692	1.033086	0.440823	True	True	9.95585e-08	1545	2.032232	1.748765	0.890595	1.029451
2.000	0.100	1.100	1.000	0.100000	-0.045000	0.247500	1.050532	1.011359	0.985240	0.451524	True	True	9.98951e-08	1176	2.005996	1.743516	0.910824	1.027890
2.000	0.100	1.100	1.000	0.100000	-0.041250	0.247500	1.031712	1.016256	0.941993	0.462555	True	True	9.98361e-08	1118	1.981968	1.739544	0.929867	1.025828
2.000	0.100	1.100	1.000	0.100000	-0.037500	0.247500	1.014393	1.021388	0.902669	0.473961	True	True	9.91502e-08	1333	1.959890	1.736730	0.947820	1.023285
2.000	0.100	1.100	1.000	0.100000	-0.033750	0.247500	0.998395	1.026765	0.866725	0.485790	True	True	9.92346e-08	1207	1.939549	1.734979	0.964766	1.020273
2.000	0.100	1.100	1.000	0.100000	-0.030000	0.247500	0.983580	1.032397	0.833735	0.498088	True	True	9.93733e-08	968	1.920777	1.734223	0.980757	1.016794
2.000	0.100	1.100	1.000	0.100000	-0.026250	0.247500	0.969785	1.038296	0.803282	0.510903	True	True	9.92452e-08	1173	1.903399	1.734388	0.995899	1.012870
2.000	0.100	1.100	1.000	0.100000	-0.022500	0.247500	0.956942	1.044478	0.775112	0.524289	True	True	9.95752e-08	1083	1.887319	1.735445	1.010196	1.008487
2.000	0.100	1.100	1.000	0.100000	-0.018750	0.247500	0.944949	1.050959	0.748951	0.538300	True	True	9.98981e-08	1047	1.872423	1.737358	1.023704	1.003648
2.000	0.100	1.100	1.000	0.100000	-0.015000	0.247500	0.933739	1.057758	0.724595	0.552998	True	True	9.94212e-08	895	1.858630	1.740109	1.036448	0.998345
2.000	0.100	1.100	1.000	0.100000	-0.011250	0.247500	0.923212	1.064896	0.701814	0.568444	True	True	9.90437e-08	911	1.845841	1.743671	1.048505	0.992589
2.000	0.100	1.100	1.000	0.100000	-0.007500	0.247500	0.913345	1.072405	0.680492	0.584720	True	True	9.99923e-08	909	1.834018	1.748056	1.059853	0.986348
2.000	0.100	1.100	1.000	0.100000	-0.003750	0.247500	0.904079	1.080292	0.660478	0.601888	True	True	9.90377e-08	935	1.823100	1.753255	1.070535	0.979634
2.000	0.100	1.100	1.000	0.100000	0.000000	0.247500	0.895366	1.088625	0.641644	0.620067	True	True	9.92546e-08	894	1.813043	1.759294	1.080564	0.972402
2.000	0.100	1.100	1.000	0.100000	0.003750	0.247500	0.887160	1.097395	0.623874	0.639321	True	True	9.93175e-08	997	1.803800	1.766168	1.089985	0.964682
2.000	0.100	1.100	1.000	0.100000	0.007500	0.247500	0.879440	1.106686	0.607087	0.659802	True	True	9.96411e-08	763	1.795359	1.773929	1.098779	0.956405
2.000	0.100	1.100	1.000	0.100000	0.011250	0.247500	0.872177	1.116503	0.591200	0.681602	True	True	9.90139e-08	1013	1.787691	1.782594	1.106969	0.947591
2.000	0.100	1.100	1.000	0.100000	0.015000	0.247500	0.865340	1.126927	0.576131	0.704897	True	True	9.91257e-08	1083	1.780784	1.792220	1.114563	0.938187
2.000	0.100	1.100	1.000	0.100000	0.018750	0.247500	0.858908	1.138008	0.561813	0.729849	True	True	9.97782e-08	1217	1.774630	1.802857	1.121568	0.928172
2.000	0.100	1.100	1.000	0.100000	0.022500	0.247500	0.852861	1.149816	0.548186	0.756656	True	True	9.91555e-08	1192	1.769230	1.814572	1.127986	0.917514
2.000	0.100	1.100	1.000	0.100000	0.026250	0.247500	0.847184	1.162429	0.535193	0.785549	True	True	9.96676e-08	1147	1.764591	1.827445	1.133817	0.906173
2.000	0.100	1.100	1.000	0.100000	0.030000	0.247500	0.841863	1.175942	0.522782	0.816803	True	True	9.98413e-08	1207	1.760729	1.841573	1.139060	0.894106
2.000	0.100	1.100	1.000	0.100000	0.033750	0.247500	0.836887	1.190462	0.510905	0.850740	True	True	9.98472e-08	1285	1.757672	1.857070	1.143708	0.881262
2.000	0.100	1.100	1.000	0.100000	0.037500	0.247500	0.832249	1.206136	0.499519	0.887769	True	True	9.93715e-08	978	1.755459	1.874083	1.147744	0.867567
2.000	0.100	1.100	1.000	0.100000	0.041250	0.247500	0.827939	1.223071	0.488576	0.928308	True	True	9.96072e-08	1366	1.754128	1.892751	1.151179	0.852996
2.000	0.100	1.100	1.000	0.100000	0.045000	0.247500	0.823958	1.241500	0.478039	0.972989	True	True	9.98673e-08	1532	1.753759	1.913302	1.153970	0.837425
2.000	0.100	1.100	1.000	0.100000	0.048750	0.247500	0.820306	1.261639	0.467865	1.022516	True	True	9.97998e-08	1348	1.754434	1.935973	1.156103	0.820772
2.000	0.100	1.100	1.000	0.100000	0.052500	0.247500	0.816987	1.283770	0.458012	1.077798	True	True	9.97919e-08	1659	1.756265	1.961067	1.157546	0.802922
2.000	0.100	1.100	1.000	0.100000	0.056250	0.247500	0.814009	1.308252	0.448435	1.140000	True	True	9.96776e-08	1769	1.759398	1.988966	1.158262	0.783735
2.000	0.100	1.100	1.000	0.100000	0.060000	0.247500	0.811387	1.335545	0.439088	1.210653	True	True	9.97162e-08	1819	1.764028	2.020152	1.158199	0.763040
2.000	0.100	1.100	1.000	0.100000	0.063750	0.247500	0.809142	1.366254	0.429915	1.291807	True	True	9.98345e-08	1917	1.770411	2.055253	1.157294	0.740618
2.000	0.100	1.100	1.000	0.100000	0.067500	0.247500	0.807307	1.401191	0.420853	1.386289	True	True	9.95892e-08	2122	1.778897	2.095101	1.155459	0.716190
2.000	0.100	1.100	1.000	0.100000	0.071250	0.247500	0.805927	1.441490	0.411819	1.498134	True	True	9.9686e-08	2366	1.789978	2.140833	1.152578	0.689386
2.000	0.100	1.100	1.000	0.100000	0.075000	0.247500	0.805071	1.488788	0.402705	1.633349	True	True	9.96393e-08	2705	1.804360	2.194054	1.148488	0.659700
2.000	0.100	1.100	1.000	0.100000	-0.075000	0.270000	1.287400	0.981038	1.627430	0.372862	True	True	9.98074e-08	2480	2.313094	1.829040	0.704832	1.023756
2.000	0.100	1.100	1.000	0.100000	-0.071250	0.270000	1.240020	0.984015	1.498753	0.383078	True	True	9.95918e-08	2183	2.254586	1.805993	0.739411	1.027077
2.000	0.100	1.100	1.000	0.100000	-0.067500	0.270000	1.199441	0.987298	1.391972	0.393113	True	True	9.96563e-08	2092	2.203907	1.787213	0.770927	1.029394
2.000	0.100	1.100	1.000	0.100000	-0.063750	0.270000	1.164098	0.990852	1.301495	0.403092	True	True	9.99635e-08	1912	2.159384	1.771780	0.799911	1.030866
2.000	0.100	1.100	1.000	0.100000	-0.060000	0.270000	1.132909	0.994653	1.223558	0.413111	True	True	9.97488e-08	1820	2.119832	1.759055	0.826751	1.031606
2.000	0.100	1.100	1.000	0.100000	-0.056250	0.270000	1.105093	0.998690	1.155521	0.423244	True	True	9.94555e-08	1515	2.084382	1.748577	0.851738	1.031691
2.000	0.100	1.100	1.000	0.100000	-0.052500	0.270000	1.080069	1.002955	1.095467	0.433554	True	True	9.96677e-08	1529	2.052377	1.740004	0.875096	1.031180
2.000	0.100	1.100	1.000	0.100000	-0.048750	0.270000	1.057394	1.007446	1.041966	0.444097	True	True	9.99398e-08	1534	2.023310	1.733079	0.897003	1.030114
2.000	0.100	1.100	1.000	0.100000	-0.045000	0.270000	1.036723	1.012163	0.993924	0.454922	True	True	9.96858e-08	1236	1.996781	1.727604	0.917602	1.028526
2.000	0.100	1.100	1.000	0.100000	-0.041250	0.270000	1.017781	1.017110	0.950489	0.466078	True	True	9.9675e-08	1326	1.972471	1.723422	0.937008	1.026440
2.000	0.100	1.100	1.000	0.100000	-0.037500	0.270000	1.000347	1.022293	0.910986	0.477611	True	True	9.94817e-08	1346	1.950118	1.720414	0.955319	1.023872
2.000	0.100	1.100	1.000	0.100000	-0.033750	0.270000	0.984239	1.027722	0.874870	0.489568	True	True	9.9799e-08	1296	1.929511	1.718483	0.972616	1.020835
2.000	0.100	1.100	1.000	0.100000	-0.030000	0.270000	0.969308	1.033406	0.841698	0.501995	True	True	9.94788e-08	1051	1.910471	1.717554	0.988965	1.017337
2.000	0.100	1.100	1.000	0.100000	-0.026250	0.270000	0.955427	1.039359	0.811105	0.514943	True	True	9.99628e-08	1161	1.892852	1.717569	1.004426	1.013383
2.000	0.100	1.100	1.000	0.100000	-0.022500	0.270000	0.942492	1.045595	0.782783	0.528464	True	True	9.93159e-08	1053	1.876527	1.718482	1.019047	1.008973
2.000	0.100	1.100	1.000	0.100000	-0.018750	0.270000	0.930411	1.052130	0.756477	0.542615	True	True	9.9524e-08	1061	1.861393	1.720262	1.032872	1.004109
2.000	0.100	1.100	1.000	0.100000	-0.015000	0.270000	0.919108	1.058986	0.731968	0.557455	True	True	9.99337e-08	992	1.847360	1.722886	1.045937	0.998784
2.000	0.100	1.100	1.000	0.100000	-0.011250	0.270000	0.908528	1.066181	0.709082	0.573050	True	True	9.94289e-08	891	1.834361	1.726342	1.058259	0.992990
2.000	0.100	1.100	1.000	0.100000	-0.007500	0.270000	0.898589	1.073749	0.687632	0.589479	True	True	9.91018e-08	883	1.822316	1.730622	1.069894	0.986719
2.000	0.100	1.100	1.000	0.100000	-0.003750	0.270000	0.889249	1.081698	0.667483	0.606806	True	True	9.89665e-08	839	1.811174	1.735721	1.080863	0.979979
2.000	0.100	1.100	1.000	0.100000	0.000000	0.270000	0.880480	1.090091	0.648536	0.625150	True	True	9.97665e-08	906	1.800908	1.741671	1.091151	0.972715
2.000	0.100	1.100	1.000	0.100000	0.003750	0.270000	0.872224	1.098939	0.630658	0.644589	True	True	9.89705e-08	846	1.791462	1.748471	1.100813	0.964946
2.000	0.100	1.100	1.000	0.100000	0.007500	0.270000	0.864455	1.108274	0.613764	0.665232	True	True	9.92707e-08	1036	1.782811	1.756148	1.109854	0.956658
2.000	0.100	1.100	1.000	0.100000	0.011250	0.270000	0.857154	1.118180	0.597778	0.687244	True	True	9.93472e-08	953	1.774950	1.764757	1.118257	0.947785
2.000	0.100	1.100	1.000	0.100000	0.015000	0.270000	0.850278	1.128662	0.582610	0.710728	True	True	9.95147e-08	1115	1.767841	1.774314	1.126071	0.938357
2.000	0.100	1.100	1.000	0.100000	0.018750	0.270000	0.843819	1.139829	0.568203	0.735906	True	True	9.95428e-08	985	1.761498	1.784904	1.133265	0.928291
2.000	0.100	1.100	1.000	0.100000	0.022500	0.270000	0.837748	1.151698	0.554487	0.762924	True	True	9.92533e-08	1153	1.755901	1.796562	1.139875	0.917608
2.000	0.100	1.100	1.000	0.100000	0.026250	0.270000	0.832055	1.164390	0.541412	0.792057	True	True	9.91057e-08	1188	1.751072	1.809392	1.145876	0.906228
2.000	0.100	1.100	1.000	0.100000	0.030000	0.270000	0.826725	1.177998	0.528924	0.823583	True	True	9.97871e-08	720	1.747025	1.823489	1.151265	0.894107
2.000	0.100	1.100	1.000	0.100000	0.033750	0.270000	0.821745	1.192589	0.516973	0.857777	True	True	9.91505e-08	1314	1.743774	1.838943	1.156062	0.881238
2.000	0.100	1.100	1.000	0.100000	0.037500	0.270000	0.817109	1.208336	0.505516	0.895084	True	True	9.95127e-08	1381	1.741367	1.855916	1.160232	0.867519
2.000	0.100	1.100	1.000	0.100000	0.041250	0.270000	0.812812	1.225380	0.494509	0.935960	True	True	9.95366e-08	1415	1.739849	1.874566	1.163770	0.852895
2.000	0.100	1.100	1.000	0.100000	0.045000	0.270000	0.808849	1.243909	0.483911	0.980989	True	True	9.95205e-08	1475	1.739284	1.895093	1.166657	0.837288
2.000	0.100	1.100	1.000	0.100000	0.048750	0.270000	0.805223	1.264152	0.473679	1.030896	True	True	9.99775e-08	1504	1.739759	1.917743	1.168871	0.820600
2.000	0.100	1.100	1.000	0.100000	0.052500	0.270000	0.801938	1.286396	0.463771	1.086597	True	True	9.98142e-08	1717	1.741384	1.942818	1.170381	0.802719
2.000	0.100	1.100	1.000	0.100000	0.056250	0.270000	0.799003	1.310999	0.454145	1.149266	True	True	9.95439e-08	1607	1.744303	1.970699	1.171148	0.783505
2.000	0.100	1.100	1.000	0.100000	0.060000	0.270000	0.796434	1.338423	0.444750	1.220442	True	True	9.94935e-08	1915	1.748705	2.001868	1.171123	0.762786
2.000	0.100	1.100	1.000	0.100000	0.063750	0.270000	0.794252	1.369274	0.435534	1.302189	True	True	9.9821e-08	2000	1.754845	2.036951	1.170241	0.740348
2.000	0.100	1.100	1.000	0.100000	0.067500	0.270000	0.792490	1.404371	0.426430	1.397356	True	True	9.96663e-08	2263	1.763068	2.076780	1.168416	0.715912
2.000	0.100	1.100	1.000	0.100000	0.071250	0.270000	0.791197	1.444848	0.417358	1.510004	True	True	9.99515e-08	2418	1.773855	2.122488	1.165534	0.689110
2.000	0.100	1.100	1.000	0.100000	0.075000	0.270000	0.790441	1.492350	0.408209	1.646182	True	True	9.99297e-08	2674	1.787904	2.175681	1.161432	0.659438
2.000	0.100	1.100	1.000	0.100000	-0.075000	0.292500	1.274952	0.981465	1.638008	0.375232	True	True	9.97951e-08	2576	2.306644	1.815672	0.708478	1.024631
2.000	0.100	1.100	1.000	0.100000	-0.071250	0.292500	1.227414	0.984491	1.509049	0.385595	True	True	9.98842e-08	2348	2.247746	1.792198	0.743445	1.027889
2.000	0.100	1.100	1.000	0.100000	-0.067500	0.292500	1.186681	0.987823	1.402006	0.395771	True	True	9.99332e-08	2107	2.196699	1.773036	0.775346	1.030151
2.000	0.100	1.100	1.000	0.100000	-0.063750	0.292500	1.151189	0.991425	1.311281	0.405887	True	True	9.97086e-08	2051	2.151826	1.757257	0.804713	1.031576
2.000	0.100	1.100	1.000	0.100000	-0.060000	0.292500	1.119855	0.995276	1.233111	0.416038	True	True	9.98047e-08	1798	2.111940	1.744217	0.831934	1.032273
2.000	0.100	1.100	1.000	0.100000	-0.056250	0.292500	1.091899	0.999362	1.164851	0.426301	True	True	9.96781e-08	1656	2.076169	1.733449	0.857300	1.032320
2.000	0.100	1.100	1.000	0.100000	-0.052500	0.292500	1.066741	1.003677	1.104585	0.436740	True	True	9.95379e-08	1410	2.043856	1.724611	0.881034	1.031773
2.000	0.100	1.100	1.000	0.100000	-0.048750	0.292500	1.043937	1.008218	1.050881	0.447411	True	True	9.96627e-08	1474	2.014491	1.717440	0.903312	1.030675
2.000	0.100	1.100	1.000	0.100000	-0.045000	0.292500	1.023142	1.012985	1.002645	0.458364	True	True	9.9811e-08	1399	1.987674	1.711737	0.924278	1.029057
2.000	0.100	1.100	1.000	0.100000	-0.041250	0.292500	1.004081	1.017984	0.959025	0.469648	True	True	9.97182e-08	1258	1.963085	1.707345	0.944047	1.026941
2.000	0.100	1.100	1.000	0.100000	-0.037500	0.292500	0.986533	1.023219	0.919344	0.481311	True	True	9.96263e-08	1220	1.940462	1.704142	0.962714	1.024345
2.000	0.100	1.100	1.000	0.100000	-0.033750	0.292500	0.970317	1.028700	0.883057	0.493398	True	True	9.9162e-08	1278	1.919591	1.702029	0.980360	1.021280
2.000	0.100	1.100	1.000	0.100000	-0.030000	0.292500	0.955283	1.034438	0.849722	0.505958	True	True	9.967e-08	1189	1.900296	1.700933	0.997052	1.017755
2.000	0.100	1.100	1.000	0.100000	-0.026250	0.292500	0.941305	1.040445	0.818972	0.519042	True	True	9.91573e-08	1135	1.882428	1.700791	1.012847	1.013773
2.000	0.100	1.100	1.000	0.100000	-0.022500	0.292500	0.928278	1.046736	0.790500	0.532701	True	True	9.95941e-08	1064	1.865862	1.701561	1.027795	1.009336
2.000	0.100	1.100	1.000	0.100000	-0.018750	0.292500	0.916111	1.053329	0.764050	0.546994	True	True	9.94565e-08	1166	1.850491	1.703207	1.041937	1.004442
2.000	0.100	1.100	1.000	0.100000	-0.015000	0.292500	0.904727	1.060242	0.739403	0.561980	True	True	9.94966e-08	976	1.836228	1.705706	1.055309	0.999088
2.000	0.100	1.100	1.000	0.100000	-0.011250	0.292500	0.894060	1.067497	0.716372	0.577726	True	True	9.91201e-08	960	1.822996	1.709045	1.067943	0.993267
2.000	0.100	1.100	1.000	0.100000	-0.007500	0.292500	0.884053	1.075122	0.694796	0.594308	True	True	9.90753e-08	995	1.810732	1.713217	1.079865	0.986969
2.000	0.100	1.100	1.000	0.100000	-0.003750	0.292500	0.874654	1.083142	0.674534	0.611806	True	True	9.92156e-08	984	1.799381	1.718226	1.091098	0.980184
2.000	0.100	1.100	1.000	0.100000	0.000000	0.292500	0.865821	1.091586	0.655465	0.630308	True	True	9.92075e-08	947	1.788899	1.724079	1.101662	0.972902
2.000	0.100	1.100	1.000	0.100000	0.003750	0.292500	0.857518	1.100504	0.637485	0.649929	True	True	9.94455e-08	909	1.779253	1.730802	1.111564	0.965090
2.000	0.100	1.100	1.000	0.100000	0.007500	0.292500	0.849704	1.109916	0.620488	0.670766	True	True	9.88987e-08	774	1.770405	1.738410	1.120837	0.956754
2.000	0.100	1.100	1.000	0.100000	0.011250	0.292500	0.842363	1.119878	0.604405	0.692960	True	True	9.94947e-08	744	1.762344	1.746947	1.129468	0.947856
2.000	0.100	1.100	1.000	0.100000	0.015000	0.292500	0.835452	1.130446	0.589141	0.716663	True	True	9.99392e-08	939	1.755043	1.756449	1.137490	0.938377
2.000	0.100	1.100	1.000	0.100000	0.018750	0.292500	0.828958	1.141659	0.574639	0.742029	True	True	9.93193e-08	1143	1.748498	1.766969	1.144901	0.928300
2.000	0.100	1.100	1.000	0.100000	0.022500	0.292500	0.822865	1.153618	0.560840	0.769290	True	True	9.94496e-08	1152	1.742714	1.778584	1.151689	0.917565
2.000	0.100	1.100	1.000	0.100000	0.026250	0.292500	0.817154	1.166389	0.547683	0.798665	True	True	9.95393e-08	1122	1.737695	1.791369	1.157862	0.906146
2.000	0.100	1.100	1.000	0.100000	0.030000	0.292500	0.811814	1.180080	0.535118	0.830449	True	True	9.92954e-08	993	1.733460	1.805426	1.163410	0.893986
2.000	0.100	1.100	1.000	0.100000	0.033750	0.292500	0.806827	1.194756	0.523093	0.864923	True	True	9.99727e-08	1328	1.730019	1.820844	1.168352	0.881079
2.000	0.100	1.100	1.000	0.100000	0.037500	0.292500	0.802193	1.210592	0.511567	0.902528	True	True	9.95026e-08	956	1.727422	1.837787	1.172651	0.867322
2.000	0.100	1.100	1.000	0.100000	0.041250	0.292500	0.797903	1.227731	0.500496	0.943726	True	True	9.96514e-08	1451	1.725712	1.856409	1.176304	0.852662
2.000	0.100	1.100	1.000	0.100000	0.045000	0.292500	0.793956	1.246359	0.489836	0.989107	True	True	9.97168e-08	1467	1.724952	1.876911	1.179292	0.837020
2.000	0.100	1.100	1.000	0.100000	0.048750	0.292500	0.790353	1.266709	0.479547	1.039398	True	True	9.98043e-08	1612	1.725228	1.899538	1.181591	0.820300
2.000	0.100	1.100	1.000	0.100000	0.052500	0.292500	0.787098	1.289065	0.469586	1.095522	True	True	9.99984e-08	1655	1.726646	1.924593	1.183172	0.802390
2.000	0.100	1.100	1.000	0.100000	0.056250	0.292500	0.784202	1.313789	0.459909	1.158660	True	True	9.98373e-08	1680	1.729349	1.952455	1.183996	0.783152
2.000	0.100	1.100	1.000	0.100000	0.060000	0.292500	0.781680	1.341344	0.450468	1.230363	True	True	9.94483e-08	1875	1.733524	1.983604	1.184013	0.762414
2.000	0.100	1.100	1.000	0.100000	0.063750	0.292500	0.779555	1.372339	0.441208	1.312709	True	True	9.9974e-08	2043	1.739420	2.018667	1.183159	0.739963
2.000	0.100	1.100	1.000	0.100000	0.067500	0.292500	0.777861	1.407593	0.432064	1.408564	True	True	9.97554e-08	2301	1.747377	2.058474	1.181350	0.715523
2.000	0.100	1.100	1.000	0.100000	0.071250	0.292500	0.776648	1.448248	0.422955	1.522019	True	True	9.994e-08	2445	1.757870	2.104155	1.178473	0.688728
2.000	0.100	1.100	1.000	0.100000	0.075000	0.292500	0.775985	1.495954	0.413772	1.659165	True	True	9.98315e-08	2761	1.771584	2.157315	1.174367	0.659077
2.000	0.100	1.100	1.000	0.100000	-0.075000	0.315000	1.262693	0.981902	1.648599	0.377622	True	True	9.98396e-08	2534	2.300258	1.802348	0.712059	1.025438
2.000	0.100	1.100	1.000	0.100000	-0.071250	0.315000	1.215005	0.984978	1.519363	0.388136	True	True	9.95332e-08	2251	2.240977	1.778451	0.747406	1.028627
2.000	0.100	1.100	1.000	0.100000	-0.067500	0.315000	1.174123	0.988360	1.412061	0.398456	True	True	9.99668e-08	2117	2.189569	1.758908	0.779685	1.030829
2.000	0.100	1.100	1.000	0.100000	-0.063750	0.315000	1.138487	0.992012	1.321093	0.408711	True	True	9.96913e-08	1809	2.144353	1.742784	0.809429	1.032200
2.000	0.100	1.100	1.000	0.100000	-0.060000	0.315000	1.107014	0.995913	1.242691	0.418998	True	True	9.94954e-08	1798	2.104139	1.729428	0.837026	1.032849
2.000	0.100	1.100	1.000	0.100000	-0.056250	0.315000	1.078922	1.000049	1.174212	0.429394	True	True	9.99852e-08	1606	2.068053	1.718372	0.862766	1.032853
2.000	0.100	1.100	1.000	0.100000	-0.052500	0.315000	1.053633	1.004415	1.113737	0.439965	True	True	9.94747e-08	1597	2.035436	1.709267	0.886871	1.032266
2.000	0.100	1.100	1.000	0.100000	-0.048750	0.315000	1.030703	1.009007	1.059832	0.450766	True	True	9.9632e-08	1395	2.005778	1.701851	0.909518	1.031131
2.000	0.100	1.100	1.000	0.100000	-0.045000	0.315000	1.009786	1.013826	1.011405	0.461851	True	True	9.98008e-08	1372	1.978678	1.695920	0.930848	1.029478
2.000	0.100	1.100	1.000	0.100000	-0.041250	0.315000	0.990609	1.018877	0.967600	0.473266	True	True	9.94605e-08	1387	1.953813	1.691318	0.950977	1.027330
2.000	0.100	1.100	1.000	0.100000	-0.037500	0.315000	0.972951	1.024166	0.927743	0.485061	True	True	9.95063e-08	1293	1.930923	1.687918	0.969998	1.024702
2.000	0.100	1.100	1.000	0.100000	-0.033750	0.315000	0.956629	1.029701	0.891288	0.497282	True	True	9.99188e-08	1236	1.909794	1.685625	0.987992	1.021606
2.000	0.100	1.100	1.000	0.100000	-0.030000	0.315000	0.941493	1.035493	0.857790	0.509978	True	True	9.95672e-08	1217	1.890246	1.684359	1.005026	1.018050
2.000	0.100	1.100	1.000	0.100000	-0.026250	0.315000	0.927420	1.041556	0.826884	0.523200	True	True	9.93871e-08	1146	1.872132	1.684061	1.021155	1.014038
2.000	0.100	1.100	1.000	0.100000	-0.022500	0.315000	0.914314	1.047902	0.798278	0.537000	True	True	9.92113e-08	916	1.855335	1.684690	1.036414	1.009566
2.000	0.100	1.100	1.000	0.100000	-0.018750	0.315000	0.902060	1.054551	0.771684	0.551436	True	True	9.93693e-08	883	1.839730	1.686201	1.050874	1.004643
2.000	0.100	1.100	1.000	0.100000	-0.015000	0.315000	0.890586	1.061527	0.746886	0.566575	True	True	9.97159e-08	934	1.825232	1.688573	1.064568	0.999258
2.000	0.100	1.100	1.000	0.100000	-0.011250	0.315000	0.879844	1.068838	0.723724	0.582472	True	True	9.95642e-08	941	1.811777	1.691794	1.077501	0.993409
2.000	0.100	1.100	1.000	0.100000	-0.007500	0.315000	0.869776	1.076529	0.702034	0.599218	True	True	9.98272e-08	856	1.799304	1.695867	1.089695	0.987069
2.000	0.100	1.100	1.000	0.100000	-0.003750	0.315000	0.860306	1.084602	0.681644	0.616873	True	True	9.93724e-08	942	1.787733	1.700771	1.101218	0.980262
2.000	0.100	1.100	1.000	0.100000	0.000000	0.315000	0.851412	1.093115	0.662457	0.635550	True	True	9.98752e-08	1002	1.777041	1.706535	1.112050	0.972942
2.000	0.100	1.100	1.000	0.100000	0.003750	0.315000	0.843051	1.102091	0.644362	0.655343	True	True	9.98464e-08	967	1.767186	1.713171	1.122215	0.965105
2.000	0.100	1.100	1.000	0.100000	0.007500	0.315000	0.835192	1.111570	0.627264	0.676367	True	True	9.90928e-08	974	1.758139	1.720704	1.131725	0.956731
2.000	0.100	1.100	1.000	0.100000	0.011250	0.315000	0.827805	1.121616	0.611077	0.698770	True	True	9.98987e-08	997	1.749881	1.729176	1.140586	0.947784
2.000	0.100	1.100	1.000	0.100000	0.015000	0.315000	0.820857	1.132239	0.595719	0.722665	True	True	9.91948e-08	1115	1.742382	1.738610	1.148830	0.938282
2.000	0.100	1.100	1.000	0.100000	0.018750	0.315000	0.814334	1.143541	0.581130	0.748263	True	True	9.93599e-08	1146	1.735649	1.749080	1.156435	0.928154
2.000	0.100	1.100	1.000	0.100000	0.022500	0.315000	0.808215	1.155576	0.567244	0.775755	True	True	9.98282e-08	1068	1.729675	1.760645	1.163413	0.917380
2.000	0.100	1.100	1.000	0.100000	0.026250	0.315000	0.802484	1.168426	0.554005	0.805377	True	True	9.96014e-08	1195	1.724466	1.773384	1.169763	0.905923
2.000	0.100	1.100	1.000	0.100000	0.030000	0.315000	0.797128	1.182185	0.541362	0.837407	True	True	9.93008e-08	1337	1.720038	1.787392	1.175481	0.893740
2.000	0.100	1.100	1.000	0.100000	0.033750	0.315000	0.792136	1.196963	0.529266	0.872177	True	True	9.93504e-08	1241	1.716413	1.802783	1.180562	0.880781
2.000	0.100	1.100	1.000	0.100000	0.037500	0.315000	0.787500	1.212890	0.517672	0.910084	True	True	9.94346e-08	1272	1.713627	1.819692	1.184995	0.866987
2.000	0.100	1.100	1.000	0.100000	0.041250	0.315000	0.783216	1.230124	0.506535	0.951609	True	True	9.92606e-08	1219	1.711725	1.838285	1.188767	0.852293
2.000	0.100	1.100	1.000	0.100000	0.045000	0.315000	0.779281	1.248852	0.495815	0.997344	True	True	9.97533e-08	1508	1.710771	1.858762	1.191859	0.836618
2.000	0.100	1.100	1.000	0.100000	0.048750	0.315000	0.775697	1.269308	0.485469	1.048023	True	True	9.93543e-08	1612	1.710846	1.881366	1.194248	0.819868
2.000	0.100	1.100	1.000	0.100000	0.052500	0.315000	0.772469	1.291777	0.475455	1.104573	True	True	9.99989e-08	1711	1.712058	1.906398	1.195904	0.801932
2.000	0.100	1.100	1.000	0.100000	0.056250	0.315000	0.769607	1.316622	0.465728	1.168185	True	True	9.95803e-08	1746	1.714545	1.934239	1.196789	0.782672
2.000	0.100	1.100	1.000	0.100000	0.060000	0.315000	0.767128	1.344309	0.456241	1.240418	True	True	9.961e-08	1907	1.718492	1.965367	1.196853	0.761920
2.000	0.100	1.100	1.000	0.100000	0.063750	0.315000	0.765055	1.375447	0.446938	1.323366	True	True	9.97497e-08	2013	1.724144	2.000408	1.196034	0.739461
2.000	0.100	1.100	1.000	0.100000	0.067500	0.315000	0.763424	1.410860	0.437755	1.419913	True	True	9.9947e-08	2284	1.731834	2.040188	1.194248	0.715021
2.000	0.100	1.100	1.000	0.100000	0.071250	0.315000	0.762283	1.451692	0.428609	1.534180	True	True	9.99646e-08	2416	1.742031	2.085840	1.191382	0.688238
2.000	0.100	1.100	1.000	0.100000	0.075000	0.315000	0.761706	1.499602	0.419392	1.672300	True	True	9.95971e-08	2635	1.755408	2.138963	1.187281	0.658613
2.000	0.100	1.100	1.000	0.100000	-0.075000	0.337500	1.250623	0.982349	1.659204	0.380033	True	True	9.9887e-08	2533	2.293936	1.789072	0.715574	1.026178
2.000	0.100	1.100	1.000	0.100000	-0.071250	0.337500	1.202790	0.985476	1.529695	0.390700	True	True	9.98607e-08	2401	2.234280	1.764753	0.751292	1.029291
2.000	0.100	1.100	1.000	0.100000	-0.067500	0.337500	1.161767	0.988908	1.422137	0.401167	True	True	9.99602e-08	1992	2.182518	1.744830	0.783942	1.031426
2.000	0.100	1.100	1.000	0.100000	-0.063750	0.337500	1.125991	0.992611	1.330929	0.411564	True	True	9.95327e-08	1928	2.136966	1.728362	0.814057	1.032738
2.000	0.100	1.100	1.000	0.100000	-0.060000	0.337500	1.094382	0.996563	1.252300	0.421990	True	True	9.97708e-08	1737	2.096430	1.714692	0.842024	1.033334
2.000	0.100	1.100	1.000	0.100000	-0.056250	0.337500	1.066160	1.000751	1.183604	0.432523	True	True	9.95552e-08	1559	2.060035	1.703348	0.868131	1.033288
2.000	0.100	1.100	1.000	0.100000	-0.052500	0.337500	1.040744	1.005169	1.122921	0.443228	True	True	9.97215e-08	1617	2.027120	1.693977	0.892603	1.032658
2.000	0.100	1.100	1.000	0.100000	-0.048750	0.337500	1.017691	1.009813	1.068819	0.454164	True	True	9.98976e-08	1442	1.997174	1.686316	0.915614	1.031481
2.000	0.100	1.100	1.000	0.100000	-0.045000	0.337500	0.996657	1.014685	1.020202	0.465382	True	True	9.9757e-08	1445	1.969794	1.680158	0.937305	1.029789
2.000	0.100	1.100	1.000	0.100000	-0.041250	0.337500	0.977367	1.019790	0.976216	0.476931	True	True	9.98801e-08	1361	1.944659	1.675344	0.957790	1.027604
2.000	0.100	1.100	1.000	0.100000	-0.037500	0.337500	0.959599	1.025133	0.936184	0.488861	True	True	9.93362e-08	1081	1.921506	1.671749	0.977163	1.024940
2.000	0.100	1.100	1.000	0.100000	-0.033750	0.337500	0.943186	1.030722	0.899578	0.501219	True	True	9.94409e-08	884	1.900131	1.669278	0.995487	1.021805
2.000	0.100	1.100	1.000	0.100000	-0.030000	0.337500	0.927939	1.036572	0.865902	0.514054	True	True	9.93922e-08	1198	1.880324	1.667839	1.012877	1.018220
2.000	0.100	1.100	1.000	0.100000	-0.026250	0.337500	0.913771	1.042691	0.834842	0.527417	True	True	9.90825e-08	1112	1.861968	1.667384	1.029339	1.014174
2.000	0.100	1.100	1.000	0.100000	-0.022500	0.337500	0.900563	1.049097	0.806072	0.541363	True	True	9.94599e-08	1079	1.844925	1.667863	1.044938	1.009673
2.000	0.100	1.100	1.000	0.100000	-0.018750	0.337500	0.888237	1.055802	0.779351	0.555946	True	True	9.98672e-08	885	1.829098	1.669242	1.059701	1.004714
2.000	0.100	1.100	1.000	0.100000	-0.015000	0.337500	0.876683	1.062837	0.754416	0.571236	True	True	9.9122e-08	892	1.814374	1.671488	1.073704	0.999296
2.000	0.100	1.100	1.000	0.100000	-0.011250	0.337500	0.865866	1.070214	0.731123	0.587295	True	True	9.90294e-08	925	1.800699	1.674597	1.086935	0.993407
2.000	0.100	1.100	1.000	0.100000	-0.007500	0.337500	0.855719	1.077961	0.709296	0.604197	True	True	9.91228e-08	1002	1.788001	1.678555	1.099434	0.987043
2.000	0.100	1.100	1.000	0.100000	-0.003750	0.337500	0.846192	1.086105	0.688795	0.622027	True	True	9.96048e-08	1009	1.776226	1.683366	1.111223	0.980191
2.000	0.100	1.100	1.000	0.100000	0.000000	0.337500	0.837241	1.094687	0.669497	0.640883	True	True	9.99291e-08	922	1.765331	1.689043	1.122317	0.972829
2.000	0.100	1.100	1.000	0.100000	0.003750	0.337500	0.828829	1.103720	0.651295	0.660850	True	True	9.9014e-08	952	1.755273	1.695593	1.132738	0.964964
2.000	0.100	1.100	1.000	0.100000	0.007500	0.337500	0.820918	1.113270	0.634090	0.682067	True	True	9.93308e-08	1010	1.746025	1.703050	1.142495	0.956553
2.000	0.100	1.100	1.000	0.100000	0.011250	0.337500	0.813486	1.123373	0.617802	0.704657	True	True	9.98442e-08	907	1.737566	1.711447	1.151596	0.947583
2.000	0.100	1.100	1.000	0.100000	0.015000	0.337500	0.806502	1.134083	0.602351	0.728775	True	True	9.94041e-08	1019	1.729878	1.720824	1.160050	0.938029
2.000	0.100	1.100	1.000	0.100000	0.018750	0.337500	0.799950	1.145473	0.587675	0.754608	True	True	9.96966e-08	914	1.722959	1.731245	1.167851	0.927847
2.000	0.100	1.100	1.000	0.100000	0.022500	0.337500	0.793801	1.157572	0.573700	0.782322	True	True	9.91703e-08	1075	1.716790	1.742751	1.175032	0.917050
2.000	0.100	1.100	1.000	0.100000	0.026250	0.337500	0.788048	1.170503	0.560381	0.812193	True	True	9.91596e-08	934	1.711394	1.755444	1.181561	0.905555
2.000	0.100	1.100	1.000	0.100000	0.030000	0.337500	0.782676	1.184345	0.547661	0.844489	True	True	9.97511e-08	1254	1.706778	1.769410	1.187445	0.893335
2.000	0.100	1.100	1.000	0.100000	0.033750	0.337500	0.777674	1.199210	0.535493	0.879543	True	True	9.98014e-08	1332	1.702965	1.784763	1.192677	0.880339
2.000	0.100	1.100	1.000	0.100000	0.037500	0.337500	0.773035	1.215229	0.523830	0.917755	True	True	9.93928e-08	1360	1.699989	1.801640	1.197247	0.866511
2.000	0.100	1.100	1.000	0.100000	0.041250	0.337500	0.768753	1.232558	0.512629	0.959610	True	True	9.96531e-08	1441	1.697897	1.820203	1.201141	0.851783
2.000	0.100	1.100	1.000	0.100000	0.045000	0.337500	0.764827	1.251388	0.501848	1.005702	True	True	9.9324e-08	1550	1.696748	1.840652	1.204342	0.836078
2.000	0.100	1.100	1.000	0.100000	0.048750	0.337500	0.761259	1.271950	0.491446	1.056772	True	True	9.99704e-08	1469	1.696624	1.863231	1.206825	0.819301
2.000	0.100	1.100	1.000	0.100000	0.052500	0.337500	0.758054	1.294533	0.481379	1.113752	True	True	9.96842e-08	1719	1.697629	1.888241	1.208561	0.801342
2.000	0.100	1.100	1.000	0.100000	0.056250	0.337500	0.755223	1.319499	0.471603	1.177840	True	True	9.97417e-08	1796	1.699900	1.916058	1.209513	0.782064
2.000	0.100	1.100	1.000	0.100000	0.060000	0.337500	0.752782	1.347317	0.462070	1.250608	True	True	9.96295e-08	1947	1.703618	1.947163	1.209630	0.761300
2.000	0.100	1.100	1.000	0.100000	0.063750	0.337500	0.750756	1.378598	0.452725	1.334162	True	True	9.9671e-08	2055	1.709024	1.982178	1.208851	0.738837
2.000	0.100	1.100	1.000	0.100000	0.067500	0.337500	0.749180	1.414170	0.443502	1.431406	True	True	9.96234e-08	2209	1.716447	2.021931	1.207094	0.714404
2.000	0.100	1.100	1.000	0.100000	0.071250	0.337500	0.748105	1.455180	0.434321	1.546489	True	True	9.99977e-08	2473	1.726346	2.067549	1.204248	0.687638
2.000	0.100	1.100	1.000	0.100000	0.075000	0.337500	0.747606	1.503292	0.425071	1.685586	True	True	9.99749e-08	2724	1.739385	2.120630	1.200159	0.658045
2.000	0.100	1.100	1.000	0.100000	-0.075000	0.360000	1.238739	0.982804	1.669821	0.382464	True	True	9.98061e-08	2597	2.287680	1.775845	0.719019	1.026849
2.000	0.100	1.100	1.000	0.100000	-0.071250	0.360000	1.190768	0.985983	1.540043	0.393289	True	True	9.9572e-08	2234	2.227656	1.751106	0.755100	1.029880
2.000	0.100	1.100	1.000	0.100000	-0.067500	0.360000	1.149608	0.989468	1.432234	0.403906	True	True	9.96165e-08	1994	2.175547	1.730807	0.788114	1.031942
2.000	0.100	1.100	1.000	0.100000	-0.063750	0.360000	1.113700	0.993223	1.340789	0.414448	True	True	9.95581e-08	1862	2.129666	1.713996	0.818592	1.033188
2.000	0.100	1.100	1.000	0.100000	-0.060000	0.360000	1.081961	0.997228	1.261935	0.425015	True	True	9.97464e-08	1773	2.088815	1.700013	0.846922	1.033725
2.000	0.100	1.100	1.000	0.100000	-0.056250	0.360000	1.053612	1.001469	1.193026	0.435687	True	True	9.96855e-08	1689	2.052117	1.688381	0.873392	1.033626
2.000	0.100	1.100	1.000	0.100000	-0.052500	0.360000	1.028073	1.005939	1.132139	0.446531	True	True	9.9678e-08	1488	2.018909	1.678746	0.898224	1.032945
2.000	0.100	1.100	1.000	0.100000	-0.048750	0.360000	1.004901	1.010637	1.077841	0.457603	True	True	9.92646e-08	1536	1.988680	1.670839	0.921594	1.031723
2.000	0.100	1.100	1.000	0.100000	-0.045000	0.360000	0.983752	1.015563	1.029037	0.468958	True	True	9.93437e-08	1402	1.961027	1.664454	0.943641	1.029987
2.000	0.100	1.100	1.000	0.100000	-0.041250	0.360000	0.964352	1.020723	0.984870	0.480645	True	True	9.98959e-08	1298	1.935626	1.659429	0.964479	1.027761
2.000	0.100	1.100	1.000	0.100000	-0.037500	0.360000	0.946478	1.026121	0.944666	0.492713	True	True	9.92524e-08	1288	1.912214	1.655638	0.984201	1.025058
2.000	0.100	1.100	1.000	0.100000	-0.033750	0.360000	0.929950	1.031768	0.907877	0.505211	True	True	9.99917e-08	1266	1.890577	1.652980	1.002885	1.021889
2.000	0.100	1.100	1.000	0.100000	-0.030000	0.360000	0.914619	1.037673	0.874059	0.518188	True	True	9.95586e-08	1139	1.870535	1.651376	1.020596	1.018262
2.000	0.100	1.100	1.000	0.100000	-0.026250	0.360000	0.900358	1.043850	0.842845	0.531696	True	True	9.931e-08	1051	1.851939	1.650765	1.037390	1.014180
2.000	0.100	1.100	1.000	0.100000	-0.022500	0.360000	0.887063	1.050315	0.813929	0.545789	True	True	9.97515e-08	1107	1.834662	1.651097	1.053313	1.009643
2.000	0.100	1.100	1.000	0.100000	-0.018750	0.360000	0.874643	1.057084	0.787052	0.560526	True	True	9.98537e-08	1086	1.818600	1.652338	1.068406	1.004648
2.000	0.100	1.100	1.000	0.100000	-0.015000	0.360000	0.863022	1.064172	0.761998	0.575966	True	True	9.90329e-08	868	1.803661	1.654461	1.082703	0.999196
2.000	0.100	1.100	1.000	0.100000	-0.011250	0.360000	0.852130	1.071615	0.738573	0.592187	True	True	9.89563e-08	865	1.789768	1.657454	1.096234	0.993268
2.000	0.100	1.100	1.000	0.100000	-0.007500	0.360000	0.841915	1.079422	0.716622	0.609253	True	True	9.91789e-08	918	1.776857	1.661304	1.109022	0.986870
2.000	0.100	1.100	1.000	0.100000	-0.003750	0.360000	0.832333	1.087639	0.696012	0.627261	True	True	9.91475e-08	898	1.764882	1.666024	1.121074	0.979969
2.000	0.100	1.100	1.000	0.100000	0.000000	0.360000	0.823313	1.096274	0.676590	0.646284	True	True	9.88985e-08	965	1.753772	1.671600	1.132454	0.972587
2.000	0.100	1.100	1.000	0.100000	0.003750	0.360000	0.814849	1.105397	0.658281	0.666455	True	True	9.89469e-08	902	1.743518	1.678076	1.143121	0.964661
2.000	0.100	1.100	1.000	0.100000	0.007500	0.360000	0.806886	1.115005	0.640968	0.687856	True	True	9.88939e-08	948	1.734067	1.685451	1.153135	0.956225
2.000	0.100	1.100	1.000	0.100000	0.011250	0.360000	0.799409	1.125178	0.624581	0.710649	True	True	9.97699e-08	1048	1.725414	1.693777	1.162468	0.947218
2.000	0.100	1.100	1.000	0.100000	0.015000	0.360000	0.792390	1.135976	0.609040	0.734993	True	True	9.90229e-08	963	1.717539	1.703099	1.171133	0.937611
2.000	0.100	1.100	1.000	0.100000	0.018750	0.360000	0.785798	1.147415	0.594267	0.761026	True	True	9.99513e-08	1199	1.710420	1.713447	1.179164	0.927420
2.000	0.100	1.100	1.000	0.100000	0.022500	0.360000	0.779623	1.159606	0.580211	0.788990	True	True	9.96302e-08	1143	1.704068	1.724908	1.186529	0.916570
2.000	0.100	1.100	1.000	0.100000	0.026250	0.360000	0.773848	1.172619	0.566810	0.819114	True	True	9.94922e-08	1214	1.698484	1.737554	1.193240	0.905038
2.000	0.100	1.100	1.000	0.100000	0.030000	0.360000	0.768459	1.186546	0.554014	0.851679	True	True	9.987e-08	1105	1.693681	1.751479	1.199292	0.892781
2.000	0.100	1.100	1.000	0.100000	0.033750	0.360000	0.763445	1.201499	0.541773	0.887020	True	True	9.96204e-08	1141	1.689681	1.766794	1.204679	0.879750
2.000	0.100	1.100	1.000	0.100000	0.037500	0.360000	0.758799	1.217609	0.530043	0.925541	True	True	9.97224e-08	1274	1.686517	1.783636	1.209389	0.865889
2.000	0.100	1.100	1.000	0.100000	0.041250	0.360000	0.754518	1.235035	0.518778	0.967729	True	True	9.9287e-08	1474	1.684234	1.802168	1.213411	0.851130
2.000	0.100	1.100	1.000	0.100000	0.045000	0.360000	0.750598	1.253965	0.507937	1.014183	True	True	9.98037e-08	1516	1.682891	1.822589	1.216724	0.835396
2.000	0.100	1.100	1.000	0.100000	0.048750	0.360000	0.747042	1.274635	0.497478	1.065646	True	True	9.99143e-08	1533	1.682567	1.845142	1.219306	0.818596
2.000	0.100	1.100	1.000	0.100000	0.052500	0.360000	0.743856	1.297331	0.487358	1.123060	True	True	9.99869e-08	1677	1.683365	1.870126	1.221127	0.800616
2.000	0.100	1.100	1.000	0.100000	0.056250	0.360000	0.741051	1.322420	0.477534	1.187629	True	True	9.96176e-08	1628	1.685420	1.897918	1.222150	0.781324
2.000	0.100	1.100	1.000	0.100000	0.060000	0.360000	0.738644	1.350369	0.467955	1.260935	True	True	9.94491e-08	1797	1.688910	1.928998	1.222326	0.760552
2.000	0.100	1.100	1.000	0.100000	0.063750	0.360000	0.736660	1.381794	0.458568	1.345098	True	True	9.96039e-08	2022	1.694070	1.963986	1.221594	0.738090
2.000	0.100	1.100	1.000	0.100000	0.067500	0.360000	0.735134	1.417523	0.449307	1.443043	True	True	9.95409e-08	2194	1.701224	2.003707	1.219873	0.713667
2.000	0.100	1.100	1.000	0.100000	0.071250	0.360000	0.734119	1.458710	0.440090	1.558945	True	True	9.9967e-08	2322	1.710824	2.049288	1.217055	0.686925
2.000	0.100	1.100	1.000	0.100000	0.075000	0.360000	0.733689	1.507025	0.430807	1.699025	True	True	9.98908e-08	2677	1.723521	2.102323	1.212988	0.657371
2.000	0.100	1.100	1.000	0.100000	-0.075000	0.382500	1.227040	0.983269	1.680451	0.384917	True	True	9.98134e-08	2427	2.281489	1.762670	0.722394	1.027451
2.000	0.100	1.100	1.000	0.100000	-0.071250	0.382500	1.178937	0.986501	1.550407	0.395900	True	True	9.95179e-08	2154	2.221106	1.737514	0.758830	1.030393
2.000	0.100	1.100	1.000	0.100000	-0.067500	0.382500	1.137648	0.990039	1.442351	0.406670	True	True	9.95088e-08	1994	2.168658	1.716839	0.792198	1.032375
2.000	0.100	1.100	1.000	0.100000	-0.063750	0.382500	1.101611	0.993848	1.350672	0.417361	True	True	9.99054e-08	1931	2.122454	1.699688	0.823032	1.033550
2.000	0.100	1.100	1.000	0.100000	-0.060000	0.382500	1.069747	0.997906	1.271598	0.428073	True	True	9.94959e-08	1822	2.081295	1.685394	0.851717	1.034022
2.000	0.100	1.100	1.000	0.100000	-0.056250	0.382500	1.041276	1.002201	1.202477	0.438888	True	True	9.95847e-08	1623	2.044300	1.673476	0.878543	1.033863
2.000	0.100	1.100	1.000	0.100000	-0.052500	0.382500	1.015618	1.006725	1.141389	0.449872	True	True	9.96505e-08	1472	2.010806	1.663576	0.903730	1.033128
2.000	0.100	1.100	1.000	0.100000	-0.048750	0.382500	0.992332	1.011478	1.086899	0.461085	True	True	9.99296e-08	1522	1.980300	1.655424	0.927453	1.031854
2.000	0.100	1.100	1.000	0.100000	-0.045000	0.382500	0.971072	1.016460	1.037909	0.472579	True	True	9.93566e-08	1173	1.952378	1.648813	0.949851	1.030071
2.000	0.100	1.100	1.000	0.100000	-0.041250	0.382500	0.951564	1.021675	0.993565	0.484407	True	True	9.98338e-08	1181	1.926715	1.643578	0.971037	1.027798
2.000	0.100	1.100	1.000	0.100000	-0.037500	0.382500	0.933587	1.027130	0.953189	0.496616	True	True	9.91875e-08	1322	1.903049	1.639591	0.991103	1.025052
2.000	0.100	1.100	1.000	0.100000	-0.033750	0.382500	0.916961	1.032834	0.916236	0.509257	True	True	9.96988e-08	1174	1.881164	1.636751	1.010128	1.021842
2.000	0.100	1.100	1.000	0.100000	-0.030000	0.382500	0.901534	1.038798	0.882260	0.522379	True	True	9.98303e-08	1090	1.860881	1.634978	1.028174	1.018174
2.000	0.100	1.100	1.000	0.100000	-0.026250	0.382500	0.887183	1.045034	0.850894	0.536035	True	True	9.92943e-08	990	1.842049	1.634209	1.045297	1.014052
2.000	0.100	1.100	1.000	0.100000	-0.022500	0.382500	0.873811	1.051554	0.821845	0.550276	True	True	9.9788e-08	709	1.824551	1.634398	1.061530	1.009474
2.000	0.100	1.100	1.000	0.100000	-0.018750	0.382500	0.861299	1.058389	0.794815	0.565171	True	True	9.97883e-08	1086	1.808256	1.635501	1.076950	1.004441
2.000	0.100	1.100	1.000	0.100000	-0.015000	0.382500	0.849600	1.065544	0.769625	0.580773	True	True	9.91255e-08	1007	1.793097	1.637499	1.091554	0.998946
2.000	0.100	1.100	1.000	0.100000	-0.011250	0.382500	0.838636	1.073045	0.746072	0.597154	True	True	9.99653e-08	1013	1.778989	1.640374	1.105383	0.992984
2.000	0.100	1.100	1.000	0.100000	-0.007500	0.382500	0.828352	1.080918	0.723997	0.614390	True	True	9.89455e-08	893	1.765867	1.644117	1.118461	0.986546
2.000	0.100	1.100	1.000	0.100000	-0.003750	0.382500	0.818696	1.089196	0.703257	0.632568	True	True	9.89829e-08	1086	1.753677	1.648731	1.130808	0.979615
2.000	0.100	1.100	1.000	0.100000	0.000000	0.382500	0.809627	1.097904	0.683732	0.651777	True	True	9.94093e-08	779	1.742372	1.654222	1.142442	0.972185
2.000	0.100	1.100	1.000	0.100000	0.003750	0.382500	0.801106	1.107082	0.665312	0.672126	True	True	9.9194e-08	1022	1.731915	1.660608	1.153377	0.964235
2.000	0.100	1.100	1.000	0.100000	0.007500	0.382500	0.793103	1.116785	0.647906	0.693744	True	True	9.97081e-08	944	1.722280	1.667919	1.163613	0.955733
2.000	0.100	1.100	1.000	0.100000	0.011250	0.382500	0.785576	1.127020	0.631414	0.716734	True	True	9.93146e-08	1015	1.713427	1.676168	1.173196	0.946700
2.000	0.100	1.100	1.000	0.100000	0.015000	0.382500	0.778514	1.137878	0.615775	0.741282	True	True	9.9962e-08	1030	1.705356	1.685419	1.182094	0.937068
2.000	0.100	1.100	1.000	0.100000	0.018750	0.382500	0.771890	1.149407	0.600917	0.767556	True	True	9.93857e-08	1040	1.698053	1.695716	1.190324	0.926825
2.000	0.100	1.100	1.000	0.100000	0.022500	0.382500	0.765686	1.161679	0.586775	0.795763	True	True	9.92185e-08	1172	1.691514	1.707125	1.197888	0.915937
2.000	0.100	1.100	1.000	0.100000	0.026250	0.382500	0.759886	1.174773	0.573294	0.826142	True	True	9.91444e-08	1242	1.685745	1.719724	1.204783	0.904368
2.000	0.100	1.100	1.000	0.100000	0.030000	0.382500	0.754478	1.188786	0.560422	0.858979	True	True	9.9601e-08	1207	1.680756	1.733605	1.211007	0.892076
2.000	0.100	1.100	1.000	0.100000	0.033750	0.382500	0.749450	1.203827	0.548109	0.894611	True	True	9.98675e-08	1206	1.676570	1.748881	1.216551	0.879011
2.000	0.100	1.100	1.000	0.100000	0.037500	0.382500	0.744797	1.220030	0.536310	0.933444	True	True	9.9933e-08	1227	1.673218	1.765688	1.221406	0.865117
2.000	0.100	1.100	1.000	0.100000	0.041250	0.382500	0.740512	1.237553	0.524982	0.975968	True	True	9.96692e-08	1411	1.670745	1.784189	1.225557	0.850330
2.000	0.100	1.100	1.000	0.100000	0.045000	0.382500	0.736596	1.256586	0.514081	1.022787	True	True	9.95744e-08	1289	1.669208	1.804580	1.228987	0.834570
2.000	0.100	1.100	1.000	0.100000	0.048750	0.382500	0.733049	1.277362	0.503566	1.074648	True	True	9.94723e-08	1499	1.668685	1.827105	1.231673	0.817748
2.000	0.100	1.100	1.000	0.100000	0.052500	0.382500	0.729879	1.300173	0.493394	1.132498	True	True	9.93511e-08	1561	1.669277	1.852062	1.233584	0.799752
2.000	0.100	1.100	1.000	0.100000	0.056250	0.382500	0.727097	1.325384	0.483521	1.197551	True	True	9.94499e-08	1836	1.671115	1.879828	1.234684	0.780449
2.000	0.100	1.100	1.000	0.100000	0.060000	0.382500	0.724719	1.353465	0.473897	1.271399	True	True	9.96038e-08	1776	1.674375	1.910879	1.234925	0.759673
2.000	0.100	1.100	1.000	0.100000	0.063750	0.382500	0.722771	1.385033	0.464468	1.356174	True	True	9.96921e-08	2056	1.679289	1.945837	1.234247	0.737217
2.000	0.100	1.100	1.000	0.100000	0.067500	0.382500	0.721289	1.420919	0.455169	1.454824	True	True	9.98083e-08	2195	1.686173	1.985523	1.232570	0.712810
2.000	0.100	1.100	1.000	0.100000	0.071250	0.382500	0.720327	1.462283	0.445916	1.571550	True	True	9.96371e-08	2519	1.695472	2.031063	1.229788	0.686097
2.000	0.100	1.100	1.000	0.100000	0.075000	0.382500	0.719959	1.510799	0.436601	1.712616	True	True	9.98029e-08	2635	1.707827	2.084048	1.225754	0.656588
2.000	0.100	1.100	1.000	0.100000	-0.075000	0.405000	1.215523	0.983743	1.691092	0.387390	True	True	9.95773e-08	2560	2.275365	1.749549	0.725697	1.027983
2.000	0.100	1.100	1.000	0.100000	-0.071250	0.405000	1.167296	0.987030	1.560787	0.398536	True	True	9.97777e-08	2224	2.214630	1.723979	0.762478	1.030829
2.000	0.100	1.100	1.000	0.100000	-0.067500	0.405000	1.125882	0.990622	1.452487	0.409462	True	True	9.96002e-08	2003	2.161852	1.702931	0.796192	1.032725
2.000	0.100	1.100	1.000	0.100000	-0.063750	0.405000	1.089724	0.994485	1.360579	0.420304	True	True	9.94498e-08	1806	2.115333	1.685442	0.827373	1.033822
2.000	0.100	1.100	1.000	0.100000	-0.060000	0.405000	1.057740	0.998598	1.281287	0.431164	True	True	9.98313e-08	1859	2.073872	1.670838	0.856406	1.034223
2.000	0.100	1.100	1.000	0.100000	-0.056250	0.405000	1.029152	1.002948	1.211959	0.442124	True	True	9.9563e-08	1703	2.036587	1.658635	0.883580	1.033999
2.000	0.100	1.100	1.000	0.100000	-0.052500	0.405000	1.003380	1.007528	1.150672	0.453252	True	True	9.97579e-08	1566	2.002813	1.648472	0.909115	1.033203
2.000	0.100	1.100	1.000	0.100000	-0.048750	0.405000	0.979983	1.012337	1.095991	0.464608	True	True	9.99181e-08	1422	1.972035	1.640077	0.933185	1.031874
2.000	0.100	1.100	1.000	0.100000	-0.045000	0.405000	0.958615	1.017375	1.046819	0.476246	True	True	9.95392e-08	1417	1.943849	1.633240	0.955928	1.030037
2.000	0.100	1.100	1.000	0.100000	-0.041250	0.405000	0.939004	1.022647	1.002299	0.488217	True	True	9.95855e-08	1209	1.917931	1.627794	0.977457	1.027715
2.000	0.100	1.100	1.000	0.100000	-0.037500	0.405000	0.920927	1.028160	0.961755	0.500571	True	True	9.93145e-08	1068	1.894015	1.623612	0.997863	1.024921
2.000	0.100	1.100	1.000	0.100000	-0.033750	0.405000	0.904204	1.033922	0.924639	0.513359	True	True	9.94624e-08	1237	1.871887	1.620591	1.017223	1.021664
2.000	0.100	1.100	1.000	0.100000	-0.030000	0.405000	0.888685	1.039946	0.890507	0.526630	True	True	9.95328e-08	889	1.851367	1.618649	1.035600	1.017951
2.000	0.100	1.100	1.000	0.100000	-0.026250	0.405000	0.874245	1.046242	0.858990	0.540435	True	True	9.99205e-08	967	1.832304	1.617723	1.053050	1.013786
2.000	0.100	1.100	1.000	0.100000	-0.022500	0.405000	0.860790	1.052828	0.829799	0.554835	True	True	9.93977e-08	889	1.814581	1.617769	1.069598	1.009161
2.000	0.100	1.100	1.000	0.100000	-0.018750	0.405000	0.848197	1.059721	0.802628	0.569884	True	True	9.89413e-08	902	1.798063	1.618733	1.085334	1.004090
2.000	0.100	1.100	1.000	0.100000	-0.015000	0.405000	0.836420	1.066938	0.777303	0.585647	True	True	9.94986e-08	1043	1.782687	1.620605	1.100245	0.998555
2.000	0.100	1.100	1.000	0.100000	-0.011250	0.405000	0.825385	1.074503	0.753623	0.602194	True	True	9.9311e-08	935	1.768367	1.623363	1.114371	0.992553
2.000	0.100	1.100	1.000	0.100000	-0.007500	0.405000	0.815033	1.082447	0.731424	0.619606	True	True	9.87972e-08	962	1.755038	1.627000	1.127736	0.986069
2.000	0.100	1.100	1.000	0.100000	-0.003750	0.405000	0.805315	1.090789	0.710567	0.637960	True	True	9.92311e-08	969	1.742643	1.631514	1.140363	0.979101
2.000	0.100	1.100	1.000	0.100000	0.000000	0.405000	0.796187	1.099565	0.690928	0.657354	True	True	9.90943e-08	998	1.731138	1.636913	1.152266	0.971631
2.000	0.100	1.100	1.000	0.100000	0.003750	0.405000	0.787612	1.108812	0.672402	0.677895	True	True	9.89309e-08	974	1.720484	1.643214	1.163458	0.963640
2.000	0.100	1.100	1.000	0.100000	0.007500	0.405000	0.779558	1.118588	0.654891	0.699714	True	True	9.97957e-08	886	1.710655	1.650448	1.173943	0.955097
2.000	0.100	1.100	1.000	0.100000	0.011250	0.405000	0.771987	1.128896	0.638301	0.722914	True	True	9.91548e-08	955	1.701611	1.658627	1.183761	0.946025
2.000	0.100	1.100	1.000	0.100000	0.015000	0.405000	0.764884	1.139830	0.622569	0.747683	True	True	9.97447e-08	1067	1.693351	1.667813	1.192884	0.936354
2.000	0.100	1.100	1.000	0.100000	0.018750	0.405000	0.758225	1.151438	0.607621	0.774188	True	True	9.9945e-08	1168	1.685861	1.678052	1.201326	0.926072
2.000	0.100	1.100	1.000	0.100000	0.022500	0.405000	0.751991	1.163790	0.593395	0.802639	True	True	9.94532e-08	1110	1.679137	1.689408	1.209089	0.915147
2.000	0.100	1.100	1.000	0.100000	0.026250	0.405000	0.746165	1.176967	0.579834	0.833278	True	True	9.91177e-08	1236	1.673182	1.701958	1.216172	0.903542
2.000	0.100	1.100	1.000	0.100000	0.030000	0.405000	0.740736	1.191066	0.566885	0.866391	True	True	9.99069e-08	1243	1.668009	1.715796	1.222569	0.891215
2.000	0.100	1.100	1.000	0.100000	0.033750	0.405000	0.735693	1.206197	0.554501	0.902317	True	True	9.95958e-08	1175	1.663638	1.731033	1.228274	0.878117
2.000	0.100	1.100	1.000	0.100000	0.037500	0.405000	0.731029	1.222493	0.542635	0.941465	True	True	9.93921e-08	1436	1.660100	1.747804	1.233276	0.864193
2.000	0.100	1.100	1.000	0.100000	0.041250	0.405000	0.726740	1.240113	0.531242	0.984329	True	True	9.96307e-08	1474	1.657437	1.766271	1.237562	0.849379
2.000	0.100	1.100	1.000	0.100000	0.045000	0.405000	0.722824	1.259248	0.520282	1.031515	True	True	9.95827e-08	1446	1.655707	1.786631	1.241113	0.833596
2.000	0.100	1.100	1.000	0.100000	0.048750	0.405000	0.719284	1.280133	0.509711	1.083778	True	True	9.95436e-08	1560	1.654985	1.809127	1.243906	0.816754
2.000	0.100	1.100	1.000	0.100000	0.052500	0.405000	0.716126	1.303058	0.499487	1.142068	True	True	9.98844e-08	1516	1.655370	1.834055	1.245913	0.798745
2.000	0.100	1.100	1.000	0.100000	0.056250	0.405000	0.713361	1.328391	0.489565	1.207608	True	True	9.94506e-08	1757	1.656993	1.861792	1.247096	0.779435
2.000	0.100	1.100	1.000	0.100000	0.060000	0.405000	0.711008	1.356604	0.479896	1.282000	True	True	9.98902e-08	1976	1.660023	1.892813	1.247409	0.758661
2.000	0.100	1.100	1.000	0.100000	0.063750	0.405000	0.709091	1.388315	0.470426	1.367393	True	True	9.94999e-08	1994	1.664689	1.927738	1.246792	0.736215
2.000	0.100	1.100	1.000	0.100000	0.067500	0.405000	0.707649	1.424359	0.461088	1.466750	True	True	9.96058e-08	2327	1.671303	1.967386	1.245167	0.711830
2.000	0.100	1.100	1.000	0.100000	0.071250	0.405000	0.706732	1.465899	0.451801	1.584304	True	True	9.97889e-08	2504	1.680300	2.012881	1.242431	0.685152
2.000	0.100	1.100	1.000	0.100000	0.075000	0.405000	0.706419	1.514616	0.442453	1.726360	True	True	9.96797e-08	2767	1.692309	2.065812	1.238440	0.655695
2.000	0.100	1.100	1.000	0.100000	-0.075000	0.427500	1.204186	0.984226	1.701744	0.389884	True	True	9.97019e-08	2457	2.269308	1.736483	0.728926	1.028444
2.000	0.100	1.100	1.000	0.100000	-0.071250	0.427500	1.155841	0.987569	1.571182	0.401196	True	True	9.95713e-08	2372	2.208230	1.710502	0.766043	1.031187
2.000	0.100	1.100	1.000	0.100000	-0.067500	0.427500	1.114310	0.991217	1.462643	0.412281	True	True	9.99985e-08	2004	2.155129	1.689086	0.800094	1.032990
2.000	0.100	1.100	1.000	0.100000	-0.063750	0.427500	1.078036	0.995136	1.370509	0.423277	True	True	9.96023e-08	1819	2.108302	1.671260	0.831613	1.034003
2.000	0.100	1.100	1.000	0.100000	-0.060000	0.427500	1.045937	0.999304	1.291002	0.434288	True	True	9.98287e-08	1731	2.066547	1.656349	0.860985	1.034327
2.000	0.100	1.100	1.000	0.100000	-0.056250	0.427500	1.017237	1.003710	1.221470	0.445397	True	True	9.94443e-08	1590	2.028979	1.643863	0.888498	1.034032
2.000	0.100	1.100	1.000	0.100000	-0.052500	0.427500	0.991356	1.008347	1.159988	0.456672	True	True	9.99768e-08	1445	1.994931	1.633438	0.914374	1.033171
2.000	0.100	1.100	1.000	0.100000	-0.048750	0.427500	0.967853	1.013213	1.105119	0.468174	True	True	9.98843e-08	1420	1.963888	1.624801	0.938784	1.031780
2.000	0.100	1.100	1.000	0.100000	-0.045000	0.427500	0.946382	1.018308	1.055766	0.479958	True	True	9.98259e-08	1303	1.935444	1.617739	0.961866	1.029885
2.000	0.100	1.100	1.000	0.100000	-0.041250	0.427500	0.926670	1.023639	1.011073	0.492076	True	True	9.91666e-08	1402	1.909275	1.612085	0.983731	1.027508
2.000	0.100	1.100	1.000	0.100000	-0.037500	0.427500	0.908495	1.029211	0.970362	0.504579	True	True	9.98831e-08	1216	1.885115	1.607708	1.004472	1.024662
2.000	0.100	1.100	1.000	0.100000	-0.033750	0.427500	0.891679	1.035033	0.933085	0.517515	True	True	9.924e-08	1100	1.862749	1.604506	1.024163	1.021355
2.000	0.100	1.100	1.000	0.100000	-0.030000	0.427500	0.876070	1.041116	0.898798	0.530938	True	True	9.98894e-08	1131	1.841996	1.602395	1.042867	1.017594
2.000	0.100	1.100	1.000	0.100000	-0.026250	0.427500	0.861544	1.047475	0.867133	0.544899	True	True	9.94879e-08	1190	1.822705	1.601312	1.060637	1.013381
2.000	0.100	1.100	1.000	0.100000	-0.022500	0.427500	0.847996	1.054124	0.837783	0.559455	True	True	9.95609e-08	942	1.804751	1.601207	1.077518	1.008714
2.000	0.100	1.100	1.000	0.100000	-0.018750	0.427500	0.835334	1.061076	0.810489	0.574664	True	True	9.97047e-08	966	1.788024	1.602040	1.093550	1.003597
2.000	0.100	1.100	1.000	0.100000	-0.015000	0.427500	0.823485	1.068357	0.785034	0.590591	True	True	9.90162e-08	917	1.772436	1.603786	1.108762	0.998019
2.000	0.100	1.100	1.000	0.100000	-0.011250	0.427500	0.812379	1.075995	0.761225	0.607314	True	True	9.95268e-08	1003	1.757907	1.606430	1.123181	0.991965
2.000	0.100	1.100	1.000	0.100000	-0.007500	0.427500	0.801960	1.084000	0.738904	0.624897	True	True	9.92473e-08	1028	1.744372	1.609957	1.136835	0.985444
2.000	0.100	1.100	1.000	0.100000	-0.003750	0.427500	0.792179	1.092410	0.717930	0.643433	True	True	9.96973e-08	1044	1.731777	1.614371	1.149739	0.978433
2.000	0.100	1.100	1.000	0.100000	0.000000	0.427500	0.782995	1.101255	0.698182	0.663015	True	True	9.91435e-08	924	1.720076	1.619679	1.161907	0.970920
2.000	0.100	1.100	1.000	0.100000	0.003750	0.427500	0.774363	1.110577	0.679544	0.683753	True	True	9.91981e-08	1093	1.709226	1.625896	1.173362	0.962887
2.000	0.100	1.100	1.000	0.100000	0.007500	0.427500	0.766257	1.120412	0.661927	0.705765	True	True	9.93663e-08	1019	1.699200	1.633046	1.184104	0.954317
2.000	0.100	1.100	1.000	0.100000	0.011250	0.427500	0.758645	1.130808	0.645244	0.729189	True	True	9.98877e-08	927	1.689973	1.641160	1.194147	0.945190
2.000	0.100	1.100	1.000	0.100000	0.015000	0.427500	0.751499	1.141829	0.629416	0.754190	True	True	9.98255e-08	835	1.681526	1.650285	1.203495	0.935471
2.000	0.100	1.100	1.000	0.100000	0.018750	0.427500	0.744806	1.153505	0.614381	0.780923	True	True	9.98575e-08	1132	1.673851	1.660462	1.212151	0.925159
2.000	0.100	1.100	1.000	0.100000	0.022500	0.427500	0.738540	1.165938	0.600071	0.809622	True	True	9.93528e-08	1205	1.666943	1.671764	1.220116	0.914196
2.000	0.100	1.100	1.000	0.100000	0.026250	0.427500	0.732688	1.179200	0.586430	0.840523	True	True	9.9874e-08	1204	1.660805	1.684266	1.227387	0.902555
2.000	0.100	1.100	1.000	0.100000	0.030000	0.427500	0.727237	1.193385	0.573406	0.873915	True	True	9.95167e-08	1246	1.655449	1.698059	1.233960	0.890194
2.000	0.100	1.100	1.000	0.100000	0.033750	0.427500	0.722176	1.208607	0.560950	0.910139	True	True	9.93478e-08	930	1.650894	1.713256	1.239829	0.877065
2.000	0.100	1.100	1.000	0.100000	0.037500	0.427500	0.717500	1.224997	0.549016	0.949606	True	True	9.9783e-08	1388	1.647170	1.729989	1.244982	0.863113
2.000	0.100	1.100	1.000	0.100000	0.041250	0.427500	0.713204	1.242715	0.537560	0.992812	True	True	9.95775e-08	1285	1.644318	1.748422	1.249405	0.848273
2.000	0.100	1.100	1.000	0.100000	0.045000	0.427500	0.709286	1.261953	0.526540	1.040370	True	True	9.95449e-08	1510	1.642396	1.768751	1.253082	0.832470
2.000	0.100	1.100	1.000	0.100000	0.048750	0.427500	0.705749	1.282946	0.515914	1.093036	True	True	9.96276e-08	1571	1.641475	1.791215	1.255988	0.815613
2.000	0.100	1.100	1.000	0.100000	0.052500	0.427500	0.702600	1.305986	0.505638	1.151770	True	True	9.96161e-08	1730	1.641655	1.816114	1.258095	0.797593
2.000	0.100	1.100	1.000	0.100000	0.056250	0.427500	0.699849	1.331442	0.495667	1.217801	True	True	9.99124e-08	1692	1.643061	1.843819	1.259367	0.778281
2.000	0.100	1.100	1.000	0.100000	0.060000	0.427500	0.697516	1.359786	0.485954	1.292741	True	True	9.98843e-08	1822	1.645861	1.874808	1.259758	0.757512
2.000	0.100	1.100	1.000	0.100000	0.063750	0.427500	0.695626	1.391639	0.476442	1.378753	True	True	9.96707e-08	2108	1.650279	1.909696	1.259210	0.735081
2.000	0.100	1.100	1.000	0.100000	0.067500	0.427500	0.694216	1.427841	0.467066	1.478821	True	True	9.99349e-08	2276	1.656622	1.949303	1.257647	0.710724
2.000	0.100	1.100	1.000	0.100000	0.071250	0.427500	0.693339	1.469556	0.457743	1.597207	True	True	9.99689e-08	2508	1.665315	1.994749	1.254966	0.684087
2.000	0.100	1.100	1.000	0.100000	0.075000	0.427500	0.693073	1.518474	0.448364	1.740257	True	True	9.9893e-08	2765	1.676978	2.047619	1.251029	0.654690
2.000	0.100	1.100	1.000	0.100000	-0.075000	0.450000	1.193028	0.984718	1.712407	0.392399	True	True	9.99454e-08	2566	2.263319	1.723476	0.732080	1.028834
2.000	0.100	1.100	1.000	0.100000	-0.071250	0.450000	1.144572	0.988118	1.581592	0.403879	True	True	9.97545e-08	2217	2.201907	1.697088	0.769522	1.031467
2.000	0.100	1.100	1.000	0.100000	-0.067500	0.450000	1.102930	0.991823	1.472817	0.415126	True	True	9.97774e-08	2104	2.148490	1.675305	0.803900	1.033170
2.000	0.100	1.100	1.000	0.100000	-0.063750	0.450000	1.066546	0.995799	1.380461	0.426280	True	True	9.95233e-08	1941	2.101364	1.657146	0.835747	1.034092
2.000	0.100	1.100	1.000	0.100000	-0.060000	0.450000	1.034339	1.000024	1.300743	0.437445	True	True	9.99318e-08	1684	2.059321	1.641930	0.865449	1.034333
2.000	0.100	1.100	1.000	0.100000	-0.056250	0.450000	1.005532	1.004488	1.231009	0.448705	True	True	9.95028e-08	1558	2.021477	1.629163	0.893294	1.033961
2.000	0.100	1.100	1.000	0.100000	-0.052500	0.450000	0.979546	1.009182	1.169335	0.460131	True	True	9.99437e-08	1550	1.987162	1.618479	0.919501	1.033028
2.000	0.100	1.100	1.000	0.100000	-0.048750	0.450000	0.955940	1.014106	1.114281	0.471783	True	True	9.98286e-08	1469	1.955860	1.609601	0.944243	1.031570
2.000	0.100	1.100	1.000	0.100000	-0.045000	0.450000	0.934370	1.019260	1.064751	0.483717	True	True	9.94051e-08	1363	1.927165	1.602315	0.967657	1.029613
2.000	0.100	1.100	1.000	0.100000	-0.041250	0.450000	0.914561	1.024650	1.019887	0.495985	True	True	9.96973e-08	1275	1.900750	1.596453	0.989852	1.027176
2.000	0.100	1.100	1.000	0.100000	-0.037500	0.450000	0.896294	1.030282	0.979011	0.508638	True	True	9.98407e-08	1340	1.876352	1.591883	1.010921	1.024272
2.000	0.100	1.100	1.000	0.100000	-0.033750	0.450000	0.879386	1.036165	0.941576	0.521728	True	True	9.98401e-08	1064	1.853753	1.588500	1.030937	1.020912
2.000	0.100	1.100	1.000	0.100000	-0.030000	0.450000	0.863691	1.042310	0.907136	0.535305	True	True	9.98699e-08	1193	1.832772	1.586222	1.049963	1.017098
2.000	0.100	1.100	1.000	0.100000	-0.026250	0.450000	0.849081	1.048731	0.875324	0.549424	True	True	9.96905e-08	1159	1.813259	1.584982	1.068050	1.012834
2.000	0.100	1.100	1.000	0.100000	-0.022500	0.450000	0.835452	1.055443	0.845831	0.564141	True	True	9.96044e-08	1120	1.795086	1.584731	1.085244	1.008119
2.000	0.100	1.100	1.000	0.100000	-0.018750	0.450000	0.822715	1.062462	0.818401	0.579515	True	True	9.90905e-08	1041	1.778146	1.585430	1.101580	1.002951
2.000	0.100	1.100	1.000	0.100000	-0.015000	0.450000	0.810791	1.069810	0.792813	0.595613	True	True	9.97008e-08	1027	1.762348	1.587051	1.117092	0.997324
2.000	0.100	1.100	1.000	0.100000	-0.011250	0.450000	0.799618	1.077514	0.768881	0.612509	True	True	9.97976e-08	893	1.747616	1.589579	1.131801	0.991224
2.000	0.100	1.100	1.000	0.100000	-0.007500	0.450000	0.789133	1.085584	0.746437	0.630268	True	True	9.94438e-08	997	1.733878	1.592997	1.145742	0.984660
2.000	0.100	1.100	1.000	0.100000	-0.003750	0.450000	0.779293	1.094062	0.725349	0.648987	True	True	9.90801e-08	947	1.721086	1.597311	1.158920	0.977606
2.000	0.100	1.100	1.000	0.100000	0.000000	0.450000	0.770049	1.102980	0.705487	0.668763	True	True	9.95263e-08	938	1.709189	1.602528	1.171357	0.970047
2.000	0.100	1.100	1.000	0.100000	0.003750	0.450000	0.761364	1.112374	0.686743	0.689701	True	True	9.982e-08	960	1.698147	1.608660	1.183068	0.961971
2.000	0.100	1.100	1.000	0.100000	0.007500	0.450000	0.753212	1.122296	0.669028	0.711931	True	True	9.91826e-08	959	1.687938	1.615739	1.194046	0.953345
2.000	0.100	1.100	1.000	0.100000	0.011250	0.450000	0.745551	1.132755	0.652243	0.735561	True	True	9.97454e-08	1095	1.678518	1.623776	1.204338	0.944190
2.000	0.100	1.100	1.000	0.100000	0.015000	0.450000	0.738367	1.143843	0.636325	0.760781	True	True	9.96174e-08	971	1.669888	1.632832	1.213911	0.934440
2.000	0.100	1.100	1.000	0.100000	0.018750	0.450000	0.731632	1.155616	0.621196	0.787766	True	True	9.94077e-08	824	1.662028	1.642954	1.222783	0.924076
2.000	0.100	1.100	1.000	0.100000	0.022500	0.450000	0.725337	1.168125	0.606805	0.816711	True	True	9.95683e-08	1199	1.654940	1.654201	1.230948	0.913081
2.000	0.100	1.100	1.000	0.100000	0.026250	0.450000	0.719457	1.181471	0.593085	0.847878	True	True	9.95737e-08	1222	1.648620	1.666653	1.238409	0.901405
2.000	0.100	1.100	1.000	0.100000	0.030000	0.450000	0.713982	1.195745	0.579985	0.881552	True	True	9.9449e-08	1260	1.643082	1.680402	1.245161	0.889011
2.000	0.100	1.100	1.000	0.100000	0.033750	0.450000	0.708903	1.211057	0.567458	0.918077	True	True	9.97456e-08	1224	1.638345	1.695557	1.251196	0.875852
2.000	0.100	1.100	1.000	0.100000	0.037500	0.450000	0.704213	1.227542	0.555456	0.957866	True	True	9.95951e-08	1394	1.634436	1.712253	1.256502	0.861873
2.000	0.100	1.100	1.000	0.100000	0.041250	0.450000	0.699907	1.245358	0.543937	1.001419	True	True	9.93022e-08	1429	1.631397	1.730650	1.261068	0.847011
2.000	0.100	1.100	1.000	0.100000	0.045000	0.450000	0.695984	1.264699	0.532857	1.049350	True	True	9.96656e-08	1549	1.629283	1.750945	1.264873	0.831189
2.000	0.100	1.100	1.000	0.100000	0.048750	0.450000	0.692448	1.285801	0.522175	1.102424	True	True	9.97198e-08	1571	1.628165	1.773377	1.267897	0.814319
2.000	0.100	1.100	1.000	0.100000	0.052500	0.450000	0.689304	1.308956	0.511847	1.161605	True	True	9.97209e-08	1611	1.628139	1.798244	1.270110	0.796294
2.000	0.100	1.100	1.000	0.100000	0.056250	0.450000	0.686564	1.334534	0.501828	1.228129	True	True	9.98871e-08	1814	1.629328	1.825916	1.271477	0.776983
2.000	0.100	1.100	1.000	0.100000	0.060000	0.450000	0.684247	1.363010	0.492070	1.303621	True	True	9.99189e-08	1959	1.631898	1.856869	1.271954	0.756224
2.000	0.100	1.100	1.000	0.100000	0.063750	0.450000	0.682378	1.395007	0.482516	1.390256	True	True	9.9927e-08	2127	1.636068	1.891718	1.271483	0.733814
2.000	0.100	1.100	1.000	0.100000	0.067500	0.450000	0.680995	1.431365	0.473102	1.491038	True	True	9.98353e-08	2237	1.642138	1.931280	1.269990	0.709490
2.000	0.100	1.100	1.000	0.100000	0.071250	0.450000	0.680151	1.473256	0.463744	1.610259	True	True	9.97748e-08	2482	1.650527	1.976673	1.267376	0.682902
2.000	0.100	1.100	1.000	0.100000	0.075000	0.450000	0.679924	1.522374	0.454332	1.754307	True	True	9.99588e-08	2795	1.661840	2.029478	1.263506	0.653570
2.000	0.100	1.100	1.000	0.100000	-0.075000	0.472500	1.182047	0.985219	1.723080	0.394934	True	True	9.96185e-08	2463	2.257397	1.710529	0.735156	1.029153
2.000	0.100	1.100	1.000	0.100000	-0.071250	0.472500	1.133487	0.988678	1.592016	0.406586	True	True	9.99534e-08	2251	2.195660	1.683738	0.772913	1.031668
2.000	0.100	1.100	1.000	0.100000	-0.067500	0.472500	1.091741	0.992441	1.483009	0.417998	True	True	9.97268e-08	2158	2.141937	1.661592	0.807607	1.033264
2.000	0.100	1.100	1.000	0.100000	-0.063750	0.472500	1.055252	0.996474	1.390434	0.429312	True	True	9.95582e-08	1852	2.094519	1.643104	0.839773	1.034089
2.000	0.100	1.100	1.000	0.100000	-0.060000	0.472500	1.022942	1.000758	1.310509	0.440635	True	True	9.95491e-08	1708	2.052197	1.627585	0.869796	1.034240
2.000	0.100	1.100	1.000	0.100000	-0.056250	0.472500	0.994033	1.005280	1.240578	0.452050	True	True	9.9655e-08	1534	2.014083	1.614539	0.897962	1.033785
2.000	0.100	1.100	1.000	0.100000	-0.052500	0.472500	0.967948	1.010033	1.178714	0.463629	True	True	9.97983e-08	1588	1.979508	1.603598	0.924493	1.032775
2.000	0.100	1.100	1.000	0.100000	-0.048750	0.472500	0.944245	1.015016	1.123478	0.475434	True	True	9.94295e-08	1408	1.947954	1.594481	0.949558	1.031244
2.000	0.100	1.100	1.000	0.100000	-0.045000	0.472500	0.922579	1.020231	1.073773	0.487521	True	True	9.97361e-08	1317	1.919014	1.586973	0.973295	1.029218
2.000	0.100	1.100	1.000	0.100000	-0.041250	0.472500	0.902678	1.025681	1.028741	0.499942	True	True	9.93547e-08	1340	1.892360	1.580905	0.995813	1.026717
2.000	0.100	1.100	1.000	0.100000	-0.037500	0.472500	0.884320	1.031374	0.987702	0.512750	True	True	9.94232e-08	1238	1.867729	1.576142	1.017202	1.023751
2.000	0.100	1.100	1.000	0.100000	-0.033750	0.472500	0.867326	1.037319	0.950110	0.525996	True	True	9.91583e-08	1047	1.844902	1.572580	1.037537	1.020331
2.000	0.100	1.100	1.000	0.100000	-0.030000	0.472500	0.851546	1.043527	0.915520	0.539731	True	True	9.91447e-08	987	1.823698	1.570135	1.056878	1.016461
2.000	0.100	1.100	1.000	0.100000	-0.026250	0.472500	0.836856	1.050011	0.883562	0.554011	True	True	9.91127e-08	1009	1.803967	1.568740	1.075277	1.012142
2.000	0.100	1.100	1.000	0.100000	-0.022500	0.472500	0.823149	1.056788	0.853930	0.568893	True	True	9.98116e-08	1038	1.785581	1.568344	1.092777	1.007374
2.000	0.100	1.100	1.000	0.100000	-0.018750	0.472500	0.810338	1.063870	0.826365	0.584433	True	True	9.94071e-08	980	1.768431	1.568907	1.109416	1.002157
2.000	0.100	1.100	1.000	0.100000	-0.015000	0.472500	0.798343	1.071289	0.800646	0.600706	True	True	9.89834e-08	1021	1.752429	1.570404	1.125222	0.996476
2.000	0.100	1.100	1.000	0.100000	-0.011250	0.472500	0.787101	1.079053	0.776587	0.617773	True	True	9.87988e-08	1024	1.737493	1.572813	1.140224	0.990336
2.000	0.100	1.100	1.000	0.100000	-0.007500	0.472500	0.776553	1.087200	0.754025	0.635720	True	True	9.89525e-08	925	1.723559	1.576126	1.154442	0.983716
2.000	0.100	1.100	1.000	0.100000	-0.003750	0.472500	0.766657	1.095759	0.732826	0.654637	True	True	9.93971e-08	864	1.710578	1.580348	1.167882	0.976601
2.000	0.100	1.100	1.000	0.100000	0.000000	0.472500	0.757354	1.104750	0.712850	0.674608	True	True	9.89223e-08	922	1.698487	1.585471	1.180588	0.968998
2.000	0.100	1.100	1.000	0.100000	0.003750	0.472500	0.748614	1.114213	0.693997	0.695745	True	True	9.98695e-08	867	1.687254	1.591517	1.192560	0.960882
2.000	0.100	1.100	1.000	0.100000	0.007500	0.472500	0.740409	1.124189	0.676177	0.718170	True	True	9.99476e-08	954	1.676852	1.598508	1.203799	0.952234
2.000	0.100	1.100	1.000	0.100000	0.011250	0.472500	0.732707	1.134737	0.659300	0.742031	True	True	9.97598e-08	1060	1.667255	1.606481	1.214314	0.943023
2.000	0.100	1.100	1.000	0.100000	0.015000	0.472500	0.725483	1.145904	0.643290	0.767480	True	True	9.9403e-08	1123	1.658443	1.615472	1.224111	0.933232
2.000	0.100	1.100	1.000	0.100000	0.018750	0.472500	0.718714	1.157751	0.628077	0.794702	True	True	9.96932e-08	1162	1.650404	1.625533	1.233196	0.922834
2.000	0.100	1.100	1.000	0.100000	0.022500	0.472500	0.712386	1.170365	0.613601	0.823921	True	True	9.9774e-08	943	1.643139	1.636734	1.241554	0.911782
2.000	0.100	1.100	1.000	0.100000	0.026250	0.472500	0.706474	1.183781	0.599798	0.855344	True	True	9.93783e-08	1107	1.636635	1.649129	1.249219	0.900087
2.000	0.100	1.100	1.000	0.100000	0.030000	0.472500	0.700975	1.198143	0.586624	0.889304	True	True	9.96395e-08	1328	1.630917	1.662832	1.256151	0.887661
2.000	0.100	1.100	1.000	0.100000	0.033750	0.472500	0.695876	1.213547	0.574025	0.926133	True	True	9.95038e-08	1127	1.625998	1.677945	1.262353	0.874474
2.000	0.100	1.100	1.000	0.100000	0.037500	0.472500	0.691170	1.230127	0.561956	0.966246	True	True	9.95499e-08	1422	1.621907	1.694602	1.267817	0.860470
2.000	0.100	1.100	1.000	0.100000	0.041250	0.472500	0.686853	1.248042	0.550374	1.010149	True	True	9.92533e-08	1480	1.618682	1.712963	1.272527	0.845587
2.000	0.100	1.100	1.000	0.100000	0.045000	0.472500	0.682923	1.267487	0.539235	1.058458	True	True	9.93661e-08	1507	1.616376	1.733223	1.276466	0.829750
2.000	0.100	1.100	1.000	0.100000	0.048750	0.472500	0.679384	1.288698	0.528497	1.111943	True	True	9.98185e-08	1549	1.615062	1.755621	1.279612	0.812871
2.000	0.100	1.100	1.000	0.100000	0.052500	0.472500	0.676242	1.311969	0.518116	1.171573	True	True	9.99443e-08	1652	1.614830	1.780453	1.281937	0.794844
2.000	0.100	1.100	1.000	0.100000	0.056250	0.472500	0.673509	1.337669	0.508049	1.238594	True	True	9.97833e-08	1887	1.615804	1.808090	1.283406	0.775538
2.000	0.100	1.100	1.000	0.100000	0.060000	0.472500	0.671203	1.366277	0.498245	1.314640	True	True	9.9873e-08	1811	1.618143	1.839005	1.283976	0.754794
2.000	0.100	1.100	1.000	0.100000	0.063750	0.472500	0.669350	1.398416	0.488650	1.401901	True	True	9.98754e-08	2078	1.622064	1.873811	1.283590	0.732411
2.000	0.100	1.100	1.000	0.100000	0.067500	0.472500	0.667989	1.434931	0.479197	1.503401	True	True	9.99229e-08	2292	1.627861	1.913325	1.282177	0.708126
2.000	0.100	1.100	1.000	0.100000	0.071250	0.472500	0.667172	1.476997	0.469803	1.623459	True	True	9.98427e-08	2481	1.635943	1.958660	1.279641	0.681593
2.000	0.100	1.100	1.000	0.100000	0.075000	0.472500	0.666977	1.526313	0.460359	1.768509	True	True	9.97689e-08	2776	1.646906	2.011395	1.275851	0.652335
2.000	0.100	1.100	1.000	0.100000	-0.075000	0.495000	1.171241	0.985730	1.733762	0.397490	True	True	9.98399e-08	2522	2.251544	1.697644	0.738154	1.029399
2.000	0.100	1.100	1.000	0.100000	-0.071250	0.495000	1.122584	0.989248	1.602454	0.409316	True	True	9.95528e-08	2304	2.189490	1.670455	0.776215	1.031789
2.000	0.100	1.100	1.000	0.100000	-0.067500	0.495000	1.080740	0.993070	1.493219	0.420897	True	True	9.98377e-08	2028	2.135469	1.647950	0.811214	1.033272
2.000	0.100	1.100	1.000	0.100000	-0.063750	0.495000	1.044153	0.997163	1.400429	0.432375	True	True	9.9686e-08	1907	2.087768	1.629135	0.843688	1.033992
2.000	0.100	1.100	1.000	0.100000	-0.060000	0.495000	1.011746	1.001506	1.320300	0.443858	True	True	9.97855e-08	1800	2.045174	1.613317	0.874021	1.034047
2.000	0.100	1.100	1.000	0.100000	-0.056250	0.495000	0.982742	1.006087	1.250174	0.455431	True	True	9.95177e-08	1618	2.006799	1.599996	0.902499	1.033503
2.000	0.100	1.100	1.000	0.100000	-0.052500	0.495000	0.956562	1.010900	1.188124	0.467167	True	True	9.98971e-08	1600	1.971971	1.588799	0.929343	1.032409
2.000	0.100	1.100	1.000	0.100000	-0.048750	0.495000	0.932765	1.015944	1.132710	0.479128	True	True	9.99514e-08	1380	1.940172	1.579446	0.954722	1.030800
2.000	0.100	1.100	1.000	0.100000	-0.045000	0.495000	0.911009	1.021220	1.082832	0.491370	True	True	9.98956e-08	1353	1.910992	1.571718	0.978774	1.028700
2.000	0.100	1.100	1.000	0.100000	-0.041250	0.495000	0.891019	1.026732	1.037634	0.503949	True	True	9.99367e-08	1357	1.884106	1.565445	1.001606	1.026129
2.000	0.100	1.100	1.000	0.100000	-0.037500	0.495000	0.872576	1.032487	0.996436	0.516915	True	True	9.99812e-08	1291	1.859248	1.560491	1.023308	1.023097
2.000	0.100	1.100	1.000	0.100000	-0.033750	0.495000	0.855498	1.038495	0.958690	0.530320	True	True	9.91573e-08	1253	1.836199	1.556751	1.043954	1.019613
2.000	0.100	1.100	1.000	0.100000	-0.030000	0.495000	0.839637	1.044767	0.923950	0.544218	True	True	9.98782e-08	1177	1.814778	1.554140	1.063603	1.015681
2.000	0.100	1.100	1.000	0.100000	-0.026250	0.495000	0.824869	1.051316	0.891849	0.558662	True	True	9.93644e-08	1049	1.794834	1.552590	1.082307	1.011304
2.000	0.100	1.100	1.000	0.100000	-0.022500	0.495000	0.811087	1.058158	0.862078	0.573711	True	True	9.89513e-08	1083	1.776239	1.552051	1.100108	1.006479
2.000	0.100	1.100	1.000	0.100000	-0.018750	0.495000	0.798203	1.065309	0.834379	0.589424	True	True	9.9439e-08	953	1.758885	1.552480	1.117043	1.001205
2.000	0.100	1.100	1.000	0.100000	-0.015000	0.495000	0.786140	1.072790	0.808533	0.605868	True	True	9.96518e-08	887	1.742681	1.553851	1.133140	0.995475
2.000	0.100	1.100	1.000	0.100000	-0.011250	0.495000	0.774842	1.080634	0.784361	0.623123	True	True	9.94016e-08	881	1.727558	1.556152	1.148408	0.989268
2.000	0.100	1.100	1.000	0.100000	-0.007500	0.495000	0.764223	1.088847	0.761669	0.641254	True	True	9.91898e-08	918	1.713423	1.559353	1.162919	0.982606
2.000	0.100	1.100	1.000	0.100000	-0.003750	0.495000	0.754261	1.097468	0.740348	0.660355	True	True	9.91349e-08	946	1.700243	1.563469	1.176643	0.975455
2.000	0.100	1.100	1.000	0.100000	0.000000	0.495000	0.744909	1.106538	0.720269	0.680530	True	True	9.92181e-08	901	1.687971	1.568506	1.189599	0.967794
2.000	0.100	1.100	1.000	0.100000	0.003750	0.495000	0.736118	1.116068	0.701312	0.701867	True	True	9.94426e-08	962	1.676552	1.574465	1.201826	0.959640
2.000	0.100	1.100	1.000	0.100000	0.007500	0.495000	0.727865	1.126127	0.683391	0.724512	True	True	9.92884e-08	1047	1.665968	1.581382	1.213305	0.950940
2.000	0.100	1.100	1.000	0.100000	0.011250	0.495000	0.720122	1.136767	0.666422	0.748608	True	True	9.93372e-08	1016	1.656195	1.589290	1.224042	0.941671
2.000	0.100	1.100	1.000	0.100000	0.015000	0.495000	0.712852	1.148000	0.650315	0.774281	True	True	9.89955e-08	1107	1.647198	1.598209	1.234077	0.931853
2.000	0.100	1.100	1.000	0.100000	0.018750	0.495000	0.706046	1.159929	0.635014	0.801748	True	True	9.98015e-08	1107	1.638980	1.608210	1.243375	0.921416
2.000	0.100	1.100	1.000	0.100000	0.022500	0.495000	0.699682	1.172611	0.620453	0.831212	True	True	9.97991e-08	1302	1.631533	1.619349	1.251949	0.910343
2.000	0.100	1.100	1.000	0.100000	0.026250	0.495000	0.693744	1.186129	0.606573	0.862921	True	True	9.91042e-08	1039	1.624857	1.631701	1.259794	0.898598
2.000	0.100	1.100	1.000	0.100000	0.030000	0.495000	0.688219	1.200580	0.593323	0.897170	True	True	9.9676e-08	1139	1.618961	1.645357	1.266907	0.886142
2.000	0.100	1.100	1.000	0.100000	0.033750	0.495000	0.683099	1.216076	0.580654	0.934306	True	True	9.9695e-08	1351	1.613863	1.660428	1.273281	0.872928
2.000	0.100	1.100	1.000	0.100000	0.037500	0.495000	0.678375	1.232752	0.568518	0.974748	True	True	9.98994e-08	1428	1.609590	1.677044	1.278903	0.858902
2.000	0.100	1.100	1.000	0.100000	0.041250	0.495000	0.674044	1.250767	0.556872	1.019003	True	True	9.94479e-08	1331	1.606179	1.695367	1.283762	0.844001
2.000	0.100	1.100	1.000	0.100000	0.045000	0.495000	0.670104	1.270316	0.545673	1.067693	True	True	9.94127e-08	1493	1.603684	1.715591	1.287838	0.828151
2.000	0.100	1.100	1.000	0.100000	0.048750	0.495000	0.666560	1.291637	0.534879	1.121591	True	True	9.96509e-08	1680	1.602173	1.737953	1.291112	0.811266
2.000	0.100	1.100	1.000	0.100000	0.052500	0.495000	0.663417	1.315023	0.524447	1.181674	True	True	9.97206e-08	1560	1.601737	1.762749	1.293554	0.793240
2.000	0.100	1.100	1.000	0.100000	0.056250	0.495000	0.660687	1.340846	0.514331	1.249195	True	True	9.99759e-08	1756	1.602495	1.790348	1.295132	0.773945
2.000	0.100	1.100	1.000	0.100000	0.060000	0.495000	0.658388	1.369585	0.504481	1.325798	True	True	9.98153e-08	1837	1.604604	1.821222	1.295802	0.753221
2.000	0.100	1.100	1.000	0.100000	0.063750	0.495000	0.656547	1.401867	0.494844	1.413688	True	True	9.98372e-08	2095	1.608276	1.855983	1.295511	0.730869
2.000	0.100	1.100	1.000	0.100000	0.067500	0.495000	0.655202	1.438538	0.485352	1.515909	True	True	9.99846e-08	2297	1.613798	1.895444	1.294188	0.706630
2.000	0.100	1.100	1.000	0.100000	0.071250	0.495000	0.654405	1.480778	0.475922	1.636808	True	True	9.99931e-08	2492	1.621573	1.940717	1.291742	0.680159
2.000	0.100	1.100	1.000	0.100000	0.075000	0.495000	0.654234	1.530292	0.466445	1.782863	True	True	9.97091e-08	2747	1.632183	1.993376	1.288046	0.650983
2.000	0.100	1.100	1.000	0.100000	-0.075000	0.517500	1.160607	0.986250	1.744454	0.400066	True	True	9.98872e-08	2518	2.245760	1.684824	0.741073	1.029573
2.000	0.100	1.100	1.000	0.100000	-0.071250	0.517500	1.111862	0.989828	1.612905	0.412070	True	True	9.99946e-08	2190	2.183399	1.657241	0.779425	1.031830
2.000	0.100	1.100	1.000	0.100000	-0.067500	0.517500	1.069926	0.993710	1.503445	0.423822	True	True	9.99702e-08	1923	2.129088	1.634382	0.814719	1.033192
2.000	0.100	1.100	1.000	0.100000	-0.063750	0.517500	1.033248	0.997863	1.410445	0.435467	True	True	9.94762e-08	1819	2.081112	1.615244	0.847489	1.033801
2.000	0.100	1.100	1.000	0.100000	-0.060000	0.517500	1.000750	1.002267	1.330116	0.447113	True	True	9.99116e-08	1751	2.038255	1.599130	0.878120	1.033753
2.000	0.100	1.100	1.000	0.100000	-0.056250	0.517500	0.971655	1.006909	1.259799	0.458848	True	True	9.99464e-08	1589	1.999626	1.585536	0.906900	1.033113
2.000	0.100	1.100	1.000	0.100000	-0.052500	0.517500	0.945385	1.011783	1.197566	0.470744	True	True	9.99262e-08	1478	1.964553	1.574087	0.934046	1.031929
2.000	0.100	1.100	1.000	0.100000	-0.048750	0.517500	0.921501	1.016889	1.141976	0.482864	True	True	9.95716e-08	1469	1.932515	1.564500	0.959730	1.030236
2.000	0.100	1.100	1.000	0.100000	-0.045000	0.517500	0.899659	1.022226	1.091929	0.495266	True	True	9.96517e-08	1277	1.903104	1.556554	0.984086	1.028057
2.000	0.100	1.100	1.000	0.100000	-0.041250	0.517500	0.879585	1.027801	1.046568	0.508005	True	True	9.93234e-08	1212	1.875991	1.550078	1.007223	1.025410
2.000	0.100	1.100	1.000	0.100000	-0.037500	0.517500	0.861059	1.033620	1.005212	0.521132	True	True	9.9241e-08	1088	1.850912	1.544936	1.029230	1.022306
2.000	0.100	1.100	1.000	0.100000	-0.033750	0.517500	0.843902	1.039693	0.967314	0.534700	True	True	9.9575e-08	1180	1.827647	1.541019	1.050178	1.018754
2.000	0.100	1.100	1.000	0.100000	-0.030000	0.517500	0.827963	1.046029	0.932428	0.548763	True	True	9.97444e-08	940	1.806014	1.538243	1.070128	1.014757
2.000	0.100	1.100	1.000	0.100000	-0.026250	0.517500	0.813120	1.052645	0.900184	0.563375	True	True	9.92994e-08	1076	1.785863	1.536541	1.089129	1.010315
2.000	0.100	1.100	1.000	0.100000	-0.022500	0.517500	0.799266	1.059554	0.870277	0.578595	True	True	9.98637e-08	1114	1.767065	1.535858	1.107224	1.005430
2.000	0.100	1.100	1.000	0.100000	-0.018750	0.517500	0.786313	1.066774	0.842446	0.594484	True	True	9.98058e-08	1059	1.749512	1.536155	1.124448	1.000096
2.000	0.100	1.100	1.000	0.100000	-0.015000	0.517500	0.774183	1.074325	0.816472	0.611109	True	True	9.88836e-08	929	1.733112	1.537403	1.140830	0.994308
2.000	0.100	1.100	1.000	0.100000	-0.011250	0.517500	0.762812	1.082232	0.792167	0.628543	True	True	9.98025e-08	1034	1.717787	1.539582	1.156395	0.988057
2.000	0.100	1.100	1.000	0.100000	-0.007500	0.517500	0.752141	1.090518	0.769368	0.646864	True	True	9.95751e-08	1015	1.703470	1.542682	1.171163	0.981336
2.000	0.100	1.100	1.000	0.100000	-0.003750	0.517500	0.742124	1.099208	0.747937	0.666158	True	True	9.9618e-08	917	1.690106	1.546699	1.185150	0.974135
2.000	0.100	1.100	1.000	0.100000	0.000000	0.517500	0.732718	1.108358	0.727748	0.686540	True	True	9.88922e-08	918	1.677649	1.551647	1.198362	0.966419
2.000	0.100	1.100	1.000	0.100000	0.003750	0.517500	0.723874	1.117963	0.708685	0.708087	True	True	9.89633e-08	1027	1.666048	1.557521	1.210841	0.958218
2.000	0.100	1.100	1.000	0.100000	0.007500	0.517500	0.715573	1.128100	0.690664	0.730950	True	True	9.92083e-08	1005	1.655284	1.564360	1.222563	0.949472
2.000	0.100	1.100	1.000	0.100000	0.011250	0.517500	0.707783	1.138804	0.673596	0.755261	True	True	9.97031e-08	1080	1.645328	1.572190	1.233543	0.940174
2.000	0.100	1.100	1.000	0.100000	0.015000	0.517500	0.700476	1.150131	0.657402	0.781183	True	True	9.9374e-08	1001	1.636159	1.581051	1.243789	0.930300
2.000	0.100	1.100	1.000	0.100000	0.018750	0.517500	0.693635	1.162142	0.642016	0.808899	True	True	9.93086e-08	799	1.627768	1.590993	1.253297	0.919823
2.000	0.100	1.100	1.000	0.100000	0.022500	0.517500	0.687236	1.174909	0.627370	0.838624	True	True	9.95658e-08	1122	1.620144	1.602076	1.262076	0.908714
2.000	0.100	1.100	1.000	0.100000	0.026250	0.517500	0.681267	1.188515	0.613411	0.870610	True	True	1e-07	961	1.613293	1.614377	1.270115	0.896936
2.000	0.100	1.100	1.000	0.100000	0.030000	0.517500	0.675717	1.203056	0.600086	0.905150	True	True	9.94666e-08	1308	1.607221	1.627986	1.277411	0.884451
2.000	0.100	1.100	1.000	0.100000	0.033750	0.517500	0.670573	1.218645	0.587346	0.942597	True	True	9.94041e-08	1355	1.601946	1.643012	1.283956	0.871211
2.000	0.100	1.100	1.000	0.100000	0.037500	0.517500	0.665830	1.235417	0.575143	0.983371	True	True	9.97188e-08	1415	1.597492	1.659588	1.289740	0.857164
2.000	0.100	1.100	1.000	0.100000	0.041250	0.517500	0.661483	1.253532	0.563433	1.027982	True	True	9.95929e-08	1437	1.593899	1.677872	1.294750	0.842248
2.000	0.100	1.100	1.000	0.100000	0.045000	0.517500	0.657533	1.273186	0.552175	1.077056	True	True	9.93097e-08	1586	1.591215	1.698057	1.298968	0.826389
2.000	0.100	1.100	1.000	0.100000	0.048750	0.517500	0.653980	1.294616	0.541325	1.131371	True	True	9.98871e-08	1519	1.589509	1.720382	1.302374	0.809502
2.000	0.100	1.100	1.000	0.100000	0.052500	0.517500	0.650832	1.318117	0.530840	1.191909	True	True	9.99353e-08	1675	1.588868	1.745139	1.304939	0.791481
2.000	0.100	1.100	1.000	0.100000	0.056250	0.517500	0.648102	1.344064	0.520674	1.259933	True	True	9.95651e-08	1743	1.589411	1.772698	1.306632	0.772200
2.000	0.100	1.100	1.000	0.100000	0.060000	0.517500	0.645806	1.372934	0.510779	1.337096	True	True	9.9634e-08	1892	1.591289	1.803528	1.307411	0.751502
2.000	0.100	1.100	1.000	0.100000	0.063750	0.517500	0.643972	1.405358	0.501099	1.425617	True	True	9.9562e-08	2126	1.594712	1.838240	1.307224	0.729188
2.000	0.100	1.100	1.000	0.100000	0.067500	0.517500	0.642637	1.442185	0.491567	1.528561	True	True	9.98969e-08	2354	1.599959	1.877645	1.306003	0.705000
2.000	0.100	1.100	1.000	0.100000	0.071250	0.517500	0.641854	1.484598	0.482101	1.650304	True	True	9.98045e-08	2391	1.607425	1.922851	1.303659	0.678598
2.000	0.100	1.100	1.000	0.100000	0.075000	0.517500	0.641700	1.534310	0.472591	1.797367	True	True	9.97076e-08	2753	1.617680	1.975429	1.300071	0.649511
2.000	0.100	1.100	1.000	0.100000	-0.075000	0.540000	1.150145	0.986779	1.755154	0.402663	True	True	9.99008e-08	2467	2.240046	1.672071	0.743909	1.029674
2.000	0.100	1.100	1.000	0.100000	-0.071250	0.540000	1.101317	0.990419	1.623368	0.414847	True	True	9.95991e-08	2112	2.177386	1.644099	0.782541	1.031791
2.000	0.100	1.100	1.000	0.100000	-0.067500	0.540000	1.059298	0.994362	1.513689	0.426773	True	True	9.98065e-08	2088	2.122795	1.620890	0.818117	1.033024
2.000	0.100	1.100	1.000	0.100000	-0.063750	0.540000	1.022535	0.998577	1.420482	0.438588	True	True	9.96429e-08	1936	2.074552	1.601433	0.851172	1.033515
2.000	0.100	1.100	1.000	0.100000	-0.060000	0.540000	0.989951	1.003042	1.339956	0.450401	True	True	9.95012e-08	1700	2.031440	1.585027	0.882091	1.033356
2.000	0.100	1.100	1.000	0.100000	-0.056250	0.540000	0.960771	1.007746	1.269452	0.462301	True	True	9.96263e-08	1687	1.992565	1.571164	0.911160	1.032614
2.000	0.100	1.100	1.000	0.100000	-0.052500	0.540000	0.934418	1.012682	1.207039	0.474360	True	True	9.97541e-08	1578	1.957254	1.559466	0.938598	1.031335
2.000	0.100	1.100	1.000	0.100000	-0.048750	0.540000	0.910451	1.017850	1.151276	0.486643	True	True	9.9572e-08	1450	1.924985	1.549647	0.964576	1.029551
2.000	0.100	1.100	1.000	0.100000	-0.045000	0.540000	0.888527	1.023251	1.101063	0.499208	True	True	9.99704e-08	1331	1.895349	1.541486	0.989226	1.027287
2.000	0.100	1.100	1.000	0.100000	-0.041250	0.540000	0.868374	1.028890	1.055541	0.512110	True	True	9.99692e-08	1110	1.868018	1.534810	1.012658	1.024559
2.000	0.100	1.100	1.000	0.100000	-0.037500	0.540000	0.849770	1.034774	1.014031	0.525402	True	True	9.96091e-08	1258	1.842724	1.529480	1.034959	1.021378
2.000	0.100	1.100	1.000	0.100000	-0.033750	0.540000	0.832537	1.040911	0.975983	0.539136	True	True	9.95749e-08	1170	1.819249	1.525390	1.056201	1.017753
2.000	0.100	1.100	1.000	0.100000	-0.030000	0.540000	0.816525	1.047315	0.940953	0.553368	True	True	9.92041e-08	1145	1.797412	1.522451	1.076442	1.013685
2.000	0.100	1.100	1.000	0.100000	-0.026250	0.540000	0.801610	1.053996	0.908570	0.568151	True	True	9.95768e-08	1009	1.777059	1.520596	1.095734	1.009177
2.000	0.100	1.100	1.000	0.100000	-0.022500	0.540000	0.787687	1.060973	0.878527	0.583546	True	True	9.97296e-08	1050	1.758063	1.519772	1.114115	1.004226
2.000	0.100	1.100	1.000	0.100000	-0.018750	0.540000	0.774667	1.068263	0.850567	0.599614	True	True	9.94148e-08	1042	1.740316	1.519938	1.131621	0.998830
2.000	0.100	1.100	1.000	0.100000	-0.015000	0.540000	0.762473	1.075884	0.824467	0.616421	True	True	9.99658e-08	979	1.723725	1.521063	1.148281	0.992981
2.000	0.100	1.100	1.000	0.100000	-0.011250	0.540000	0.751041	1.083864	0.800042	0.634044	True	True	9.90287e-08	952	1.708213	1.523129	1.164116	0.986671
2.000	0.100	1.100	1.000	0.100000	-0.007500	0.540000	0.740313	1.092215	0.777128	0.652554	True	True	9.92309e-08	907	1.693710	1.526121	1.179152	0.979900
2.000	0.100	1.100	1.000	0.100000	-0.003750	0.540000	0.730237	1.100987	0.755581	0.672052	True	True	9.91788e-08	937	1.680162	1.530042	1.193401	0.972639
2.000	0.100	1.100	1.000	0.100000	0.000000	0.540000	0.720776	1.110197	0.735283	0.692628	True	True	9.91475e-08	1009	1.667521	1.534893	1.206876	0.964886
2.000	0.100	1.100	1.000	0.100000	0.003750	0.540000	0.711886	1.119891	0.716119	0.714398	True	True	9.98278e-08	946	1.655747	1.540689	1.219591	0.956620
2.000	0.100	1.100	1.000	0.100000	0.007500	0.540000	0.703539	1.130104	0.698001	0.737481	True	True	9.96131e-08	1065	1.644807	1.547451	1.231550	0.947828
2.000	0.100	1.100	1.000	0.100000	0.011250	0.540000	0.695705	1.140888	0.680837	0.762024	True	True	9.91998e-08	1086	1.634676	1.555210	1.242760	0.938485
2.000	0.100	1.100	1.000	0.100000	0.015000	0.540000	0.688359	1.152297	0.664552	0.788186	True	True	9.95759e-08	1146	1.625335	1.564005	1.253226	0.928569
2.000	0.100	1.100	1.000	0.100000	0.018750	0.540000	0.681478	1.164392	0.649078	0.816154	True	True	9.95696e-08	1165	1.616770	1.573886	1.262949	0.918054
2.000	0.100	1.100	1.000	0.100000	0.022500	0.540000	0.675047	1.177244	0.634351	0.846145	True	True	9.98487e-08	1240	1.608975	1.584914	1.271927	0.906908
2.000	0.100	1.100	1.000	0.100000	0.026250	0.540000	0.669048	1.190938	0.620314	0.878410	True	True	9.98593e-08	972	1.601951	1.597164	1.280159	0.895098
2.000	0.100	1.100	1.000	0.100000	0.030000	0.540000	0.663470	1.205569	0.606914	0.913246	True	True	9.93979e-08	1257	1.595705	1.610725	1.287638	0.882584
2.000	0.100	1.100	1.000	0.100000	0.033750	0.540000	0.658302	1.221252	0.594102	0.951007	True	True	9.93211e-08	1371	1.590254	1.625707	1.294356	0.869321
2.000	0.100	1.100	1.000	0.100000	0.037500	0.540000	0.653539	1.238120	0.581832	0.992115	True	True	9.96524e-08	1389	1.585623	1.642241	1.300304	0.855255
2.000	0.100	1.100	1.000	0.100000	0.041250	0.540000	0.649175	1.256336	0.570060	1.037085	True	True	9.99696e-08	1503	1.581847	1.660484	1.305469	0.840326
2.000	0.100	1.100	1.000	0.100000	0.045000	0.540000	0.645210	1.276095	0.558741	1.086546	True	True	9.97375e-08	1494	1.578976	1.680630	1.309832	0.824461
2.000	0.100	1.100	1.000	0.100000	0.048750	0.540000	0.641647	1.297635	0.547835	1.141280	True	True	9.95524e-08	1647	1.577076	1.702915	1.313375	0.807575
2.000	0.100	1.100	1.000	0.100000	0.052500	0.540000	0.638492	1.321252	0.537297	1.202277	True	True	9.99044e-08	1599	1.576232	1.727631	1.316069	0.789564
2.000	0.100	1.100	1.000	0.100000	0.056250	0.540000	0.635757	1.347322	0.527081	1.270806	True	True	9.96749e-08	1956	1.576559	1.755147	1.317885	0.770303
2.000	0.100	1.100	1.000	0.100000	0.060000	0.540000	0.633461	1.376323	0.517140	1.348532	True	True	9.96492e-08	1954	1.578208	1.785931	1.318781	0.749635
2.000	0.100	1.100	1.000	0.100000	0.063750	0.540000	0.631629	1.408889	0.507416	1.437688	True	True	9.96128e-08	2152	1.581380	1.820590	1.318707	0.727365
2.000	0.100	1.100	1.000	0.100000	0.067500	0.540000	0.630298	1.445872	0.497845	1.541358	True	True	9.95417e-08	2309	1.586351	1.859934	1.317599	0.703235
2.000	0.100	1.100	1.000	0.100000	0.071250	0.540000	0.629522	1.488458	0.488341	1.663947	True	True	9.96539e-08	2463	1.593507	1.905068	1.315371	0.676909
2.000	0.100	1.100	1.000	0.100000	0.075000	0.540000	0.629378	1.538366	0.478796	1.812020	True	True	9.97689e-08	2675	1.603405	1.957560	1.311907	0.647920
2.000	0.100	1.100	1.000	0.100000	-0.075000	0.562500	1.139852	0.987317	1.765861	0.405279	True	True	9.97308e-08	2470	2.234401	1.659386	0.746663	1.029701
2.000	0.100	1.100	1.000	0.100000	-0.071250	0.562500	1.090950	0.991019	1.633844	0.417648	True	True	9.99856e-08	2156	2.171452	1.631032	0.785563	1.031670
2.000	0.100	1.100	1.000	0.100000	-0.067500	0.562500	1.048853	0.995026	1.523948	0.429751	True	True	9.97407e-08	1926	2.116590	1.607477	0.821408	1.032768
2.000	0.100	1.100	1.000	0.100000	-0.063750	0.562500	1.012011	0.999303	1.430538	0.441739	True	True	9.98309e-08	1869	2.068089	1.587706	0.854735	1.033133
2.000	0.100	1.100	1.000	0.100000	-0.060000	0.562500	0.979349	1.003830	1.349819	0.453722	True	True	9.9759e-08	1794	2.024730	1.571012	0.885929	1.032858
2.000	0.100	1.100	1.000	0.100000	-0.056250	0.562500	0.950090	1.008597	1.279131	0.465789	True	True	9.94437e-08	1522	1.985618	1.556883	0.915276	1.032007
2.000	0.100	1.100	1.000	0.100000	-0.052500	0.562500	0.923659	1.013597	1.216543	0.478015	True	True	9.95209e-08	1526	1.950077	1.544940	0.942995	1.030625
2.000	0.100	1.100	1.000	0.100000	-0.048750	0.562500	0.899614	1.018829	1.160611	0.490464	True	True	9.98796e-08	1477	1.917585	1.534893	0.969254	1.028745
2.000	0.100	1.100	1.000	0.100000	-0.045000	0.562500	0.877614	1.024294	1.110234	0.503195	True	True	9.98005e-08	1368	1.887732	1.526519	0.994188	1.026390
2.000	0.100	1.100	1.000	0.100000	-0.041250	0.562500	0.857385	1.029998	1.064555	0.516264	True	True	9.97871e-08	1325	1.860188	1.519645	1.017904	1.023575
2.000	0.100	1.100	1.000	0.100000	-0.037500	0.562500	0.838708	1.035947	1.022892	0.529724	True	True	9.94546e-08	1316	1.834687	1.514131	1.040488	1.020312
2.000	0.100	1.100	1.000	0.100000	-0.033750	0.562500	0.821403	1.042151	0.984698	0.543628	True	True	9.96082e-08	1155	1.811009	1.509868	1.062013	1.016608
2.000	0.100	1.100	1.000	0.100000	-0.030000	0.562500	0.805321	1.048622	0.949526	0.558032	True	True	9.94754e-08	1186	1.788972	1.506769	1.082537	1.012465
2.000	0.100	1.100	1.000	0.100000	-0.026250	0.562500	0.790338	1.055371	0.917005	0.572990	True	True	9.93924e-08	890	1.768424	1.504764	1.102108	1.007885
2.000	0.100	1.100	1.000	0.100000	-0.022500	0.562500	0.776349	1.062418	0.886831	0.588563	True	True	9.99678e-08	1038	1.749236	1.503800	1.120767	1.002865
2.000	0.100	1.100	1.000	0.100000	-0.018750	0.562500	0.763265	1.069777	0.858742	0.604813	True	True	9.98124e-08	1095	1.731300	1.503835	1.138547	0.997402
2.000	0.100	1.100	1.000	0.100000	-0.015000	0.562500	0.751021	1.077469	0.832533	0.621806	True	True	9.92339e-08	856	1.714533	1.504844	1.155459	0.991485
2.000	0.100	1.100	1.000	0.100000	-0.011250	0.562500	0.739519	1.085518	0.807973	0.639619	True	True	9.91919e-08	1040	1.698828	1.506791	1.171580	0.985121
2.000	0.100	1.100	1.000	0.100000	-0.007500	0.562500	0.728734	1.093952	0.784943	0.658331	True	True	9.88244e-08	960	1.684146	1.509681	1.186873	0.978282
2.000	0.100	1.100	1.000	0.100000	-0.003750	0.562500	0.718606	1.102792	0.763287	0.678028	True	True	9.96461e-08	1027	1.670420	1.513503	1.201378	0.970970
2.000	0.100	1.100	1.000	0.100000	0.000000	0.562500	0.709092	1.112079	0.742882	0.698814	True	True	9.9371e-08	1023	1.657603	1.518264	1.215102	0.963164
2.000	0.100	1.100	1.000	0.100000	0.003750	0.562500	0.700155	1.121851	0.723617	0.720801	True	True	9.97613e-08	935	1.645655	1.523978	1.228057	0.954846
2.000	0.100	1.100	1.000	0.100000	0.007500	0.562500	0.691763	1.132141	0.705400	0.744108	True	True	9.91898e-08	1082	1.634544	1.530663	1.240249	0.946006
2.000	0.100	1.100	1.000	0.100000	0.011250	0.562500	0.683887	1.143005	0.688143	0.768884	True	True	9.98858e-08	891	1.624242	1.538351	1.251684	0.936618
2.000	0.100	1.100	1.000	0.100000	0.015000	0.562500	0.676500	1.154497	0.671767	0.795291	True	True	9.99208e-08	1130	1.614730	1.547080	1.262369	0.926659
2.000	0.100	1.100	1.000	0.100000	0.018750	0.562500	0.669583	1.166676	0.656207	0.823515	True	True	9.94131e-08	1156	1.605996	1.556901	1.272302	0.916104
2.000	0.100	1.100	1.000	0.100000	0.022500	0.562500	0.663118	1.179615	0.641398	0.853774	True	True	9.94064e-08	1178	1.598032	1.567873	1.281481	0.904922
2.000	0.100	1.100	1.000	0.100000	0.026250	0.562500	0.657088	1.193397	0.627282	0.886322	True	True	9.94952e-08	1139	1.590838	1.580071	1.289904	0.893081
2.000	0.100	1.100	1.000	0.100000	0.030000	0.562500	0.651482	1.208120	0.613808	0.921457	True	True	9.92927e-08	1150	1.584421	1.593584	1.297566	0.880540
2.000	0.100	1.100	1.000	0.100000	0.033750	0.562500	0.646290	1.223896	0.600926	0.959534	True	True	9.91716e-08	1170	1.578797	1.608520	1.304459	0.867254
2.000	0.100	1.100	1.000	0.100000	0.037500	0.562500	0.641504	1.240862	0.588588	1.000981	True	True	9.99747e-08	1354	1.573989	1.625010	1.310573	0.853172
2.000	0.100	1.100	1.000	0.100000	0.041250	0.562500	0.637122	1.259179	0.576752	1.046312	True	True	9.98674e-08	1421	1.570033	1.643212	1.315894	0.838233
2.000	0.100	1.100	1.000	0.100000	0.045000	0.562500	0.633141	1.279043	0.565374	1.096163	True	True	9.96524e-08	1535	1.566976	1.663317	1.320407	0.822365
2.000	0.100	1.100	1.000	0.100000	0.048750	0.562500	0.629564	1.300693	0.554410	1.151319	True	True	9.98938e-08	1615	1.564883	1.685560	1.324091	0.805484
2.000	0.100	1.100	1.000	0.100000	0.052500	0.562500	0.626399	1.324427	0.543819	1.212777	True	True	9.94412e-08	1690	1.563837	1.710234	1.326921	0.787487
2.000	0.100	1.100	1.000	0.100000	0.056250	0.562500	0.623657	1.350619	0.533553	1.281814	True	True	9.98833e-08	1862	1.563949	1.737704	1.328866	0.768250
2.000	0.100	1.100	1.000	0.100000	0.060000	0.562500	0.621355	1.379751	0.523565	1.360105	True	True	9.98873e-08	2010	1.565367	1.768437	1.329888	0.747619
2.000	0.100	1.100	1.000	0.100000	0.063750	0.562500	0.619520	1.412459	0.513797	1.449898	True	True	9.94921e-08	2116	1.568289	1.803040	1.329938	0.725398
2.000	0.100	1.100	1.000	0.100000	0.067500	0.562500	0.618189	1.449597	0.504184	1.554296	True	True	9.97993e-08	2263	1.572984	1.842319	1.328954	0.701334
2.000	0.100	1.100	1.000	0.100000	0.071250	0.562500	0.617414	1.492354	0.494642	1.677734	True	True	9.97106e-08	2469	1.579828	1.887377	1.326855	0.675091
2.000	0.100	1.100	1.000	0.100000	0.075000	0.562500	0.617271	1.542458	0.485061	1.826820	True	True	9.98803e-08	2708	1.589368	1.939775	1.323532	0.646207
2.000	0.100	1.100	1.000	0.100000	-0.075000	0.585000	1.129727	0.987864	1.776577	0.407916	True	True	9.98129e-08	2504	2.228827	1.646773	0.749332	1.029654
2.000	0.100	1.100	1.000	0.100000	-0.071250	0.585000	1.080757	0.991630	1.644331	0.420471	True	True	9.95709e-08	2246	2.165598	1.618041	0.788487	1.031468
2.000	0.100	1.100	1.000	0.100000	-0.067500	0.585000	1.038590	0.995700	1.534223	0.432755	True	True	9.98019e-08	2010	2.110473	1.594146	0.824589	1.032422
2.000	0.100	1.100	1.000	0.100000	-0.063750	0.585000	1.001677	1.000041	1.440613	0.444919	True	True	9.95863e-08	1911	2.061724	1.574066	0.858176	1.032655
2.000	0.100	1.100	1.000	0.100000	-0.060000	0.585000	0.968941	1.004632	1.359706	0.457075	True	True	9.94998e-08	1767	2.018127	1.557088	0.889632	1.032256
2.000	0.100	1.100	1.000	0.100000	-0.056250	0.585000	0.939610	1.009463	1.288838	0.469313	True	True	9.95584e-08	1623	1.978785	1.542698	0.919244	1.031289
2.000	0.100	1.100	1.000	0.100000	-0.052500	0.585000	0.913106	1.014527	1.226077	0.481709	True	True	9.92872e-08	1550	1.943022	1.530512	0.947230	1.029798
2.000	0.100	1.100	1.000	0.100000	-0.048750	0.585000	0.888989	1.019824	1.169979	0.494327	True	True	9.94508e-08	1406	1.910315	1.520241	0.973759	1.027816
2.000	0.100	1.100	1.000	0.100000	-0.045000	0.585000	0.866918	1.025354	1.119443	0.507227	True	True	9.92586e-08	1344	1.880252	1.511658	0.998964	1.025363
2.000	0.100	1.100	1.000	0.100000	-0.041250	0.585000	0.846618	1.031124	1.073609	0.520466	True	True	9.98069e-08	1333	1.852504	1.504589	1.022952	1.022456
2.000	0.100	1.100	1.000	0.100000	-0.037500	0.585000	0.827872	1.037140	1.031797	0.534098	True	True	9.9544e-08	1148	1.826803	1.498893	1.045810	1.019106
2.000	0.100	1.100	1.000	0.100000	-0.033750	0.585000	0.810499	1.043412	0.993459	0.548176	True	True	9.98011e-08	1225	1.802928	1.494460	1.067607	1.015317
2.000	0.100	1.100	1.000	0.100000	-0.030000	0.585000	0.794352	1.049951	0.958147	0.562755	True	True	9.91755e-08	1156	1.780699	1.491202	1.088402	1.011094
2.000	0.100	1.100	1.000	0.100000	-0.026250	0.585000	0.779304	1.056770	0.925492	0.577893	True	True	9.9918e-08	1033	1.759962	1.489050	1.108243	1.006438
2.000	0.100	1.100	1.000	0.100000	-0.022500	0.585000	0.765253	1.063886	0.895187	0.593647	True	True	9.99784e-08	1142	1.740589	1.487948	1.127169	1.001344
2.000	0.100	1.100	1.000	0.100000	-0.018750	0.585000	0.752109	1.071316	0.866972	0.610082	True	True	9.99859e-08	1072	1.722469	1.487854	1.145215	0.995811
2.000	0.100	1.100	1.000	0.100000	-0.015000	0.585000	0.739796	1.079080	0.840627	0.627265	True	True	9.95158e-08	980	1.705513	1.488738	1.162407	0.989832
2.000	0.100	1.100	1.000	0.100000	-0.011250	0.585000	0.728248	1.087204	0.815964	0.645273	True	True	9.98028e-08	966	1.689639	1.490579	1.178766	0.983397
2.000	0.100	1.100	1.000	0.100000	-0.007500	0.585000	0.717409	1.095706	0.792821	0.664182	True	True	9.99082e-08	868	1.674782	1.493364	1.194315	0.976502
2.000	0.100	1.100	1.000	0.100000	-0.003750	0.585000	0.707230	1.104624	0.771056	0.684086	True	True	9.91982e-08	1029	1.660884	1.497090	1.209064	0.969129
2.000	0.100	1.100	1.000	0.100000	0.000000	0.585000	0.697667	1.113996	0.750544	0.705090	True	True	9.94605e-08	900	1.647896	1.501765	1.223028	0.961259
2.000	0.100	1.100	1.000	0.100000	0.003750	0.585000	0.688684	1.123837	0.731181	0.727291	True	True	9.93177e-08	1004	1.635779	1.507393	1.236219	0.952896
2.000	0.100	1.100	1.000	0.100000	0.007500	0.585000	0.680247	1.134211	0.712865	0.750829	True	True	9.98333e-08	1061	1.624499	1.514003	1.248641	0.944003
2.000	0.100	1.100	1.000	0.100000	0.011250	0.585000	0.672327	1.145162	0.695511	0.775848	True	True	9.93918e-08	868	1.614029	1.521621	1.260300	0.934563
2.000	0.100	1.100	1.000	0.100000	0.015000	0.585000	0.664901	1.156738	0.679047	0.802503	True	True	9.92868e-08	855	1.604352	1.530286	1.271198	0.924560
2.000	0.100	1.100	1.000	0.100000	0.018750	0.585000	0.657950	1.168995	0.663403	0.830981	True	True	9.96264e-08	1058	1.595452	1.540044	1.281337	0.913971
2.000	0.100	1.100	1.000	0.100000	0.022500	0.585000	0.651451	1.182021	0.648513	0.861511	True	True	9.9883e-08	1213	1.587321	1.550960	1.290715	0.902755
2.000	0.100	1.100	1.000	0.100000	0.026250	0.585000	0.645390	1.195892	0.634319	0.894345	True	True	9.94649e-08	1212	1.579961	1.563106	1.299329	0.890882
2.000	0.100	1.100	1.000	0.100000	0.030000	0.585000	0.639756	1.210706	0.620771	0.929782	True	True	9.92196e-08	1236	1.573375	1.576570	1.307173	0.878315
2.000	0.100	1.100	1.000	0.100000	0.033750	0.585000	0.634538	1.226578	0.607818	0.968180	True	True	9.97359e-08	1189	1.567581	1.591460	1.314241	0.865009
2.000	0.100	1.100	1.000	0.100000	0.037500	0.585000	0.629729	1.243642	0.595413	1.009967	True	True	9.9364e-08	1260	1.562599	1.607905	1.320522	0.850913
2.000	0.100	1.100	1.000	0.100000	0.041250	0.585000	0.625326	1.262060	0.583513	1.055663	True	True	9.93087e-08	1516	1.558464	1.626064	1.326003	0.835967
2.000	0.100	1.100	1.000	0.100000	0.045000	0.585000	0.621327	1.282029	0.572074	1.105906	True	True	9.95502e-08	1545	1.555223	1.646125	1.330668	0.820099
2.000	0.100	1.100	1.000	0.100000	0.048750	0.585000	0.617735	1.303790	0.561054	1.161488	True	True	9.9371e-08	1635	1.552938	1.668325	1.334499	0.803227
2.000	0.100	1.100	1.000	0.100000	0.052500	0.585000	0.614557	1.327639	0.550408	1.223409	True	True	9.97441e-08	1651	1.551690	1.692954	1.337470	0.785249
2.000	0.100	1.100	1.000	0.100000	0.056250	0.585000	0.611803	1.353954	0.540092	1.292957	True	True	9.94208e-08	1747	1.551588	1.720375	1.339552	0.766041
2.000	0.100	1.100	1.000	0.100000	0.060000	0.585000	0.609493	1.383218	0.530056	1.371815	True	True	9.96728e-08	1974	1.552777	1.751055	1.340708	0.745452
2.000	0.100	1.100	1.000	0.100000	0.063750	0.585000	0.607650	1.416067	0.520243	1.462247	True	True	9.9709e-08	2159	1.555448	1.785598	1.340892	0.723286
2.000	0.100	1.100	1.000	0.100000	0.067500	0.585000	0.606313	1.453359	0.510587	1.567376	True	True	9.95804e-08	2321	1.559865	1.824808	1.340045	0.699294
2.000	0.100	1.100	1.000	0.100000	0.071250	0.585000	0.605532	1.496288	0.501006	1.691665	True	True	9.98614e-08	2499	1.566397	1.869783	1.338091	0.673142
2.000	0.100	1.100	1.000	0.100000	0.075000	0.585000	0.605385	1.546587	0.491388	1.841766	True	True	9.99713e-08	2809	1.575576	1.922083	1.334925	0.644371
2.000	0.100	1.100	1.000	0.100000	-0.075000	0.607500	1.119768	0.988420	1.787298	0.410573	True	True	9.97608e-08	2472	2.223323	1.634232	0.751916	1.029533
2.000	0.100	1.100	1.000	0.100000	-0.071250	0.607500	1.070738	0.992251	1.654828	0.423318	True	True	9.966e-08	2126	2.159824	1.605129	0.791312	1.031184
2.000	0.100	1.100	1.000	0.100000	-0.067500	0.607500	1.028508	0.996386	1.544513	0.435785	True	True	9.9562e-08	2135	2.104446	1.580900	0.827658	1.031988
2.000	0.100	1.100	1.000	0.100000	-0.063750	0.607500	0.991529	1.000791	1.450708	0.448128	True	True	9.98063e-08	1904	2.055457	1.560515	0.861491	1.032080
2.000	0.100	1.100	1.000	0.100000	-0.060000	0.607500	0.958727	1.005447	1.369616	0.460460	True	True	9.99682e-08	1726	2.011631	1.543259	0.893196	1.031550
2.000	0.100	1.100	1.000	0.100000	-0.056250	0.607500	0.929329	1.010343	1.298571	0.472873	True	True	9.93424e-08	1529	1.972069	1.528612	0.923060	1.030461
2.000	0.100	1.100	1.000	0.100000	-0.052500	0.607500	0.902758	1.015473	1.235641	0.485441	True	True	9.96655e-08	1570	1.936092	1.516188	0.951300	1.028855
2.000	0.100	1.100	1.000	0.100000	-0.048750	0.607500	0.878575	1.020835	1.179381	0.498232	True	True	9.99632e-08	1340	1.903178	1.505696	0.978086	1.026763
2.000	0.100	1.100	1.000	0.100000	-0.045000	0.607500	0.856437	1.026432	1.128688	0.511305	True	True	9.99765e-08	1413	1.872913	1.496907	1.003549	1.024207
2.000	0.100	1.100	1.000	0.100000	-0.041250	0.607500	0.836073	1.032269	1.082703	0.524718	True	True	9.99239e-08	1224	1.844968	1.489646	1.027797	1.021202
2.000	0.100	1.100	1.000	0.100000	-0.037500	0.607500	0.817263	1.038353	1.040746	0.538524	True	True	9.9801e-08	1212	1.819073	1.483771	1.050915	1.017758
2.000	0.100	1.100	1.000	0.100000	-0.033750	0.607500	0.799827	1.044693	1.002266	0.552779	True	True	9.93674e-08	1078	1.795010	1.479172	1.072973	1.013880
2.000	0.100	1.100	1.000	0.100000	-0.030000	0.607500	0.783617	1.051301	0.966817	0.567538	True	True	9.97668e-08	1097	1.772595	1.475758	1.094028	1.009573
2.000	0.100	1.100	1.000	0.100000	-0.026250	0.607500	0.768509	1.058191	0.934030	0.582857	True	True	9.95287e-08	1012	1.751676	1.473460	1.114128	1.004834
2.000	0.100	1.100	1.000	0.100000	-0.022500	0.607500	0.754399	1.065378	0.903597	0.598796	True	True	9.90641e-08	1049	1.732123	1.472221	1.133312	0.999664
2.000	0.100	1.100	1.000	0.100000	-0.018750	0.607500	0.741198	1.072880	0.875258	0.615421	True	True	9.94432e-08	1095	1.713827	1.472001	1.151611	0.994056
2.000	0.100	1.100	1.000	0.100000	-0.015000	0.607500	0.728837	1.080723	0.848803	0.632801	True	True	9.9231e-08	829	1.696704	1.472773	1.169040	0.987996
2.000	0.100	1.100	1.000	0.100000	-0.011250	0.607500	0.717228	1.088914	0.824015	0.651003	True	True	9.97549e-08	977	1.680651	1.474498	1.185663	0.981503
2.000	0.100	1.100	1.000	0.100000	-0.007500	0.607500	0.706338	1.097494	0.800760	0.670116	True	True	9.97715e-08	955	1.665624	1.477181	1.201455	0.974542
2.000	0.100	1.100	1.000	0.100000	-0.003750	0.607500	0.696110	1.106487	0.778888	0.690229	True	True	9.97103e-08	977	1.651558	1.480812	1.216445	0.967108
2.000	0.100	1.100	1.000	0.100000	0.000000	0.607500	0.686499	1.115931	0.758272	0.711446	True	True	9.89026e-08	988	1.638404	1.485397	1.230645	0.959184
2.000	0.100	1.100	1.000	0.100000	0.003750	0.607500	0.677471	1.125858	0.738807	0.733875	True	True	9.95748e-08	979	1.626122	1.490945	1.244064	0.950760
2.000	0.100	1.100	1.000	0.100000	0.007500	0.607500	0.668992	1.136311	0.720396	0.757645	True	True	9.98389e-08	991	1.614679	1.497479	1.256708	0.941817
2.000	0.100	1.100	1.000	0.100000	0.011250	0.607500	0.661032	1.147345	0.702951	0.782904	True	True	9.97406e-08	863	1.604047	1.505027	1.268583	0.932329
2.000	0.100	1.100	1.000	0.100000	0.015000	0.607500	0.653570	1.158997	0.686401	0.809805	True	True	9.9921e-08	1124	1.594207	1.513625	1.279691	0.922288
2.000	0.100	1.100	1.000	0.100000	0.018750	0.607500	0.646581	1.171346	0.670670	0.838550	True	True	9.98855e-08	1124	1.585144	1.523324	1.290033	0.911654
2.000	0.100	1.100	1.000	0.100000	0.022500	0.607500	0.640048	1.184460	0.655698	0.869356	True	True	9.98197e-08	1229	1.576851	1.534184	1.299607	0.900403
2.000	0.100	1.100	1.000	0.100000	0.026250	0.607500	0.633957	1.198422	0.641427	0.902478	True	True	9.97142e-08	1255	1.569326	1.546277	1.308410	0.888500
2.000	0.100	1.100	1.000	0.100000	0.030000	0.607500	0.628294	1.213329	0.627804	0.938221	True	True	9.92822e-08	1268	1.562576	1.559691	1.316436	0.875909
2.000	0.100	1.100	1.000	0.100000	0.033750	0.607500	0.623050	1.229295	0.614780	0.976942	True	True	9.97575e-08	1193	1.556613	1.574534	1.323679	0.862584
2.000	0.100	1.100	1.000	0.100000	0.037500	0.607500	0.618217	1.246457	0.602309	1.019073	True	True	9.94614e-08	1435	1.551459	1.590934	1.330128	0.848476
2.000	0.100	1.100	1.000	0.100000	0.041250	0.607500	0.613792	1.264977	0.590344	1.065136	True	True	9.94829e-08	1587	1.547148	1.609047	1.335771	0.833526
2.000	0.100	1.100	1.000	0.100000	0.045000	0.607500	0.609773	1.285052	0.578845	1.115774	True	True	9.94336e-08	1547	1.543724	1.629064	1.340592	0.817662
2.000	0.100	1.100	1.000	0.100000	0.048750	0.607500	0.606163	1.306923	0.567767	1.171784	True	True	9.94599e-08	1636	1.541248	1.651218	1.344574	0.800802
2.000	0.100	1.100	1.000	0.100000	0.052500	0.607500	0.602969	1.330889	0.557066	1.234172	True	True	9.97582e-08	1766	1.539800	1.675799	1.347692	0.782847
2.000	0.100	1.100	1.000	0.100000	0.056250	0.607500	0.600201	1.357326	0.546699	1.304232	True	True	9.957e-08	1884	1.539485	1.703169	1.349918	0.763674
2.000	0.100	1.100	1.000	0.100000	0.060000	0.607500	0.597877	1.386721	0.536613	1.383660	True	True	9.94338e-08	1983	1.540443	1.733792	1.351217	0.743132
2.000	0.100	1.100	1.000	0.100000	0.063750	0.607500	0.596022	1.419711	0.526754	1.474733	True	True	9.95473e-08	2025	1.542864	1.768271	1.351547	0.721028
2.000	0.100	1.100	1.000	0.100000	0.067500	0.607500	0.594673	1.457156	0.517055	1.580595	True	True	9.96763e-08	2198	1.547003	1.807406	1.350850	0.697115
2.000	0.100	1.100	1.000	0.100000	0.071250	0.607500	0.593881	1.500257	0.507433	1.705737	True	True	9.96452e-08	2478	1.553221	1.852294	1.349054	0.671062
2.000	0.100	1.100	1.000	0.100000	0.075000	0.607500	0.593721	1.550749	0.497776	1.856855	True	True	9.98273e-08	2709	1.562037	1.904489	1.346064	0.642412
2.000	0.100	1.100	1.000	0.100000	-0.075000	0.630000	1.109973	0.988985	1.798026	0.413250	True	True	9.96058e-08	2465	2.217889	1.621767	0.754413	1.029339
2.000	0.100	1.100	1.000	0.100000	-0.071250	0.630000	1.060890	0.992882	1.665336	0.426187	True	True	9.98885e-08	2126	2.154130	1.592299	0.794037	1.030818
2.000	0.100	1.100	1.000	0.100000	-0.067500	0.630000	1.018604	0.997083	1.554817	0.438841	True	True	9.96133e-08	1997	2.098508	1.567741	0.830612	1.031463
2.000	0.100	1.100	1.000	0.100000	-0.063750	0.630000	0.981567	1.001554	1.460821	0.451366	True	True	9.94626e-08	1857	2.049289	1.547058	0.864678	1.031408
2.000	0.100	1.100	1.000	0.100000	-0.060000	0.630000	0.948705	1.006276	1.379548	0.463878	True	True	9.94811e-08	1763	2.005242	1.529528	0.896618	1.030740
2.000	0.100	1.100	1.000	0.100000	-0.056250	0.630000	0.919247	1.011238	1.308331	0.476467	True	True	9.96903e-08	1562	1.965468	1.514628	0.926720	1.029521
2.000	0.100	1.100	1.000	0.100000	-0.052500	0.630000	0.892615	1.016434	1.245235	0.489212	True	True	9.99686e-08	1455	1.929287	1.501971	0.955201	1.027793
2.000	0.100	1.100	1.000	0.100000	-0.048750	0.630000	0.868371	1.021863	1.188816	0.502178	True	True	9.98779e-08	1441	1.896174	1.491262	0.982229	1.025586
2.000	0.100	1.100	1.000	0.100000	-0.045000	0.630000	0.846172	1.027528	1.137970	0.515428	True	True	9.94303e-08	1357	1.865716	1.482272	1.007938	1.022920
2.000	0.100	1.100	1.000	0.100000	-0.041250	0.630000	0.825748	1.033433	1.091838	0.529017	True	True	9.91958e-08	1147	1.837581	1.474822	1.032432	1.019811
2.000	0.100	1.100	1.000	0.100000	-0.037500	0.630000	0.806878	1.039585	1.049737	0.543002	True	True	9.9875e-08	1275	1.811501	1.468772	1.055797	1.016268
2.000	0.100	1.100	1.000	0.100000	-0.033750	0.630000	0.789383	1.045995	1.011119	0.557437	True	True	9.96525e-08	1242	1.787257	1.464008	1.078103	1.012296
2.000	0.100	1.100	1.000	0.100000	-0.030000	0.630000	0.773116	1.052673	0.975537	0.572378	True	True	9.97338e-08	1183	1.764663	1.460441	1.099405	1.007898
2.000	0.100	1.100	1.000	0.100000	-0.026250	0.630000	0.757952	1.059634	0.942620	0.587883	True	True	9.97814e-08	1145	1.743568	1.458000	1.119752	1.003074
2.000	0.100	1.100	1.000	0.100000	-0.022500	0.630000	0.743788	1.066893	0.912061	0.604011	True	True	9.92696e-08	1033	1.723843	1.456628	1.139181	0.997821
2.000	0.100	1.100	1.000	0.100000	-0.018750	0.630000	0.730533	1.074468	0.883601	0.620828	True	True	9.96296e-08	1073	1.705377	1.456283	1.157725	0.992135
2.000	0.100	1.100	1.000	0.100000	-0.015000	0.630000	0.718113	1.082380	0.857019	0.638402	True	True	9.9191e-08	1058	1.688078	1.456933	1.175409	0.986008
2.000	0.100	1.100	1.000	0.100000	-0.011250	0.630000	0.706461	1.090651	0.832127	0.656809	True	True	9.93765e-08	1031	1.671867	1.458556	1.192256	0.979435
2.000	0.100	1.100	1.000	0.100000	-0.007500	0.630000	0.695522	1.099308	0.808762	0.676130	True	True	9.99952e-08	1030	1.656676	1.461138	1.208283	0.972405
2.000	0.100	1.100	1.000	0.100000	-0.003750	0.630000	0.685247	1.108384	0.786783	0.696460	True	True	9.91595e-08	936	1.642448	1.464677	1.223502	0.964902
2.000	0.100	1.100	1.000	0.100000	0.000000	0.630000	0.675592	1.117899	0.766067	0.717891	True	True	9.95112e-08	999	1.629133	1.469172	1.237929	0.956925
2.000	0.100	1.100	1.000	0.100000	0.003750	0.630000	0.666520	1.127907	0.746503	0.740548	True	True	9.96618e-08	1074	1.616691	1.474640	1.251570	0.948443
2.000	0.100	1.100	1.000	0.100000	0.007500	0.630000	0.658000	1.138441	0.727997	0.764553	True	True	9.89531e-08	1034	1.605089	1.481099	1.264430	0.939447
2.000	0.100	1.100	1.000	0.100000	0.011250	0.630000	0.650002	1.149553	0.710463	0.790053	True	True	9.98394e-08	1071	1.594299	1.488576	1.276516	0.929915
2.000	0.100	1.100	1.000	0.100000	0.015000	0.630000	0.642502	1.161295	0.693822	0.817213	True	True	9.94471e-08	945	1.584301	1.497111	1.287829	0.919824
2.000	0.100	1.100	1.000	0.100000	0.018750	0.630000	0.635478	1.173731	0.678008	0.846224	True	True	9.93452e-08	1182	1.575080	1.506750	1.298369	0.909151
2.000	0.100	1.100	1.000	0.100000	0.022500	0.630000	0.628913	1.186933	0.662955	0.877307	True	True	9.99261e-08	1167	1.566627	1.517553	1.308136	0.897865
2.000	0.100	1.100	1.000	0.100000	0.026250	0.630000	0.622791	1.200985	0.648607	0.910722	True	True	9.9862e-08	1168	1.558942	1.529592	1.317125	0.885933
2.000	0.100	1.100	1.000	0.100000	0.030000	0.630000	0.617099	1.215985	0.634910	0.946772	True	True	9.97576e-08	1334	1.552029	1.542956	1.325332	0.873319
2.000	0.100	1.100	1.000	0.100000	0.033750	0.630000	0.611827	1.232047	0.621816	0.985819	True	True	9.96547e-08	1357	1.545900	1.557750	1.332749	0.859978
2.000	0.100	1.100	1.000	0.100000	0.037500	0.630000	0.606970	1.249308	0.609277	1.028297	True	True	9.93027e-08	1326	1.540578	1.574103	1.339367	0.845860
2.000	0.100	1.100	1.000	0.100000	0.041250	0.630000	0.602521	1.267930	0.597248	1.074731	True	True	9.97846e-08	1496	1.536092	1.592171	1.345174	0.830908
2.000	0.100	1.100	1.000	0.100000	0.045000	0.630000	0.598481	1.288111	0.585687	1.125767	True	True	9.94008e-08	1637	1.532488	1.612141	1.350154	0.815052
2.000	0.100	1.100	1.000	0.100000	0.048750	0.630000	0.594851	1.310093	0.574551	1.182206	True	True	9.93992e-08	1555	1.529823	1.634247	1.354291	0.798209
2.000	0.100	1.100	1.000	0.100000	0.052500	0.630000	0.591637	1.334174	0.563796	1.245063	True	True	9.9914e-08	1884	1.528174	1.658777	1.357562	0.780281
2.000	0.100	1.100	1.000	0.100000	0.056250	0.630000	0.588852	1.360734	0.553375	1.315638	True	True	9.96563e-08	1805	1.527647	1.686092	1.359940	0.761148
2.000	0.100	1.100	1.000	0.100000	0.060000	0.630000	0.586511	1.390260	0.543240	1.395638	True	True	9.94979e-08	2062	1.528376	1.716655	1.361392	0.740659
2.000	0.100	1.100	1.000	0.100000	0.063750	0.630000	0.584640	1.423390	0.533334	1.487354	True	True	9.96149e-08	2132	1.530545	1.751065	1.361878	0.718624
2.000	0.100	1.100	1.000	0.100000	0.067500	0.630000	0.583274	1.460989	0.523590	1.593950	True	True	9.9929e-08	2263	1.534406	1.790122	1.361344	0.694797
2.000	0.100	1.100	1.000	0.100000	0.071250	0.630000	0.582464	1.504259	0.513924	1.719947	True	True	9.96339e-08	2473	1.540308	1.834917	1.359723	0.668850
2.000	0.100	1.100	1.000	0.100000	0.075000	0.630000	0.582284	1.554944	0.504227	1.872084	True	True	9.98491e-08	2812	1.548761	1.887000	1.356926	0.640330
2.000	0.100	1.100	1.000	0.100000	-0.075000	0.652500	1.100340	0.989559	1.808760	0.415947	True	True	9.95547e-08	2439	2.212527	1.609379	0.756822	1.029069
2.000	0.100	1.100	1.000	0.100000	-0.071250	0.652500	1.051212	0.993523	1.675854	0.429079	True	True	9.96492e-08	2195	2.148517	1.579552	0.796660	1.030369
2.000	0.100	1.100	1.000	0.100000	-0.067500	0.652500	1.008877	0.997791	1.565135	0.441923	True	True	9.96421e-08	2018	2.092661	1.554672	0.833451	1.030848
2.000	0.100	1.100	1.000	0.100000	-0.063750	0.652500	0.971788	1.002328	1.470951	0.454633	True	True	9.99064e-08	1819	2.043220	1.533696	0.867734	1.030638
2.000	0.100	1.100	1.000	0.100000	-0.060000	0.652500	0.938874	1.007117	1.389501	0.467327	True	True	9.95203e-08	1676	1.998963	1.515898	0.899895	1.029826
2.000	0.100	1.100	1.000	0.100000	-0.056250	0.652500	0.909361	1.012146	1.318116	0.480096	True	True	9.98809e-08	1646	1.958986	1.500751	0.930221	1.028470
2.000	0.100	1.100	1.000	0.100000	-0.052500	0.652500	0.882674	1.017410	1.254859	0.493020	True	True	9.96296e-08	1475	1.922609	1.487866	0.958928	1.026613
2.000	0.100	1.100	1.000	0.100000	-0.048750	0.652500	0.858375	1.022907	1.198284	0.506166	True	True	9.99806e-08	1364	1.889305	1.476944	0.986184	1.024283
2.000	0.100	1.100	1.000	0.100000	-0.045000	0.652500	0.836121	1.028640	1.147289	0.519595	True	True	9.95416e-08	1376	1.858661	1.467756	1.012123	1.021502
2.000	0.100	1.100	1.000	0.100000	-0.041250	0.652500	0.815642	1.034614	1.101013	0.533365	True	True	9.94426e-08	1280	1.830346	1.460123	1.036850	1.018283
2.000	0.100	1.100	1.000	0.100000	-0.037500	0.652500	0.796718	1.040836	1.058772	0.547531	True	True	9.95891e-08	1271	1.804089	1.453900	1.060448	1.014635
2.000	0.100	1.100	1.000	0.100000	-0.033750	0.652500	0.779170	1.047316	1.020019	0.562150	True	True	9.95957e-08	1142	1.779670	1.448976	1.082988	1.010563
2.000	0.100	1.100	1.000	0.100000	-0.030000	0.652500	0.762849	1.054066	0.984306	0.577277	True	True	9.97886e-08	1173	1.756906	1.445259	1.104525	1.006070
2.000	0.100	1.100	1.000	0.100000	-0.026250	0.652500	0.747642	1.061103	0.951273	0.592973	True	True	9.92617e-08	796	1.735650	1.442683	1.125091	1.001146
2.000	0.100	1.100	1.000	0.100000	-0.022500	0.652500	0.733418	1.068429	0.920581	0.609290	True	True	9.91383e-08	1002	1.715751	1.441174	1.144769	0.995816
2.000	0.100	1.100	1.000	0.100000	-0.018750	0.652500	0.720113	1.076076	0.892002	0.626302	True	True	9.9237e-08	844	1.697122	1.440706	1.163545	0.990049
2.000	0.100	1.100	1.000	0.100000	-0.015000	0.652500	0.707645	1.084067	0.865305	0.644078	True	True	9.94406e-08	973	1.679662	1.441243	1.181457	0.983841
2.000	0.100	1.100	1.000	0.100000	-0.011250	0.652500	0.695948	1.092418	0.840303	0.662692	True	True	9.88666e-08	934	1.663293	1.442761	1.198527	0.977189
2.000	0.100	1.100	1.000	0.100000	-0.007500	0.652500	0.684961	1.101146	0.816829	0.682221	True	True	9.90209e-08	1015	1.647942	1.445242	1.214783	0.970093
2.000	0.100	1.100	1.000	0.100000	-0.003750	0.652500	0.674642	1.110296	0.794746	0.702765	True	True	9.8928e-08	1005	1.633557	1.448688	1.230224	0.962527
2.000	0.100	1.100	1.000	0.100000	0.000000	0.652500	0.664946	1.119906	0.773929	0.724429	True	True	9.99497e-08	948	1.620089	1.453102	1.244862	0.954472
2.000	0.100	1.100	1.000	0.100000	0.003750	0.652500	0.655833	1.129984	0.754268	0.747310	True	True	9.9734e-08	935	1.607491	1.458487	1.258720	0.945941
2.000	0.100	1.100	1.000	0.100000	0.007500	0.652500	0.647273	1.140601	0.735669	0.771554	True	True	9.91068e-08	949	1.595735	1.464871	1.271789	0.936890
2.000	0.100	1.100	1.000	0.100000	0.011250	0.652500	0.639238	1.151796	0.718044	0.797302	True	True	9.99357e-08	1106	1.584791	1.472279	1.284079	0.927308
2.000	0.100	1.100	1.000	0.100000	0.015000	0.652500	0.631702	1.163624	0.701317	0.824719	True	True	9.95172e-08	1015	1.574639	1.480749	1.295590	0.917173
2.000	0.100	1.100	1.000	0.100000	0.018750	0.652500	0.624644	1.176147	0.685419	0.853999	True	True	9.98105e-08	1182	1.565264	1.490328	1.306325	0.906460
2.000	0.100	1.100	1.000	0.100000	0.022500	0.652500	0.618046	1.189439	0.670286	0.885364	True	True	9.91316e-08	1303	1.556656	1.501074	1.316280	0.895139
2.000	0.100	1.100	1.000	0.100000	0.026250	0.652500	0.611893	1.203582	0.655861	0.919074	True	True	9.96243e-08	1203	1.548814	1.513060	1.325452	0.883180
2.000	0.100	1.100	1.000	0.100000	0.030000	0.652500	0.606172	1.218675	0.642091	0.955435	True	True	9.99394e-08	1329	1.541741	1.526373	1.333838	0.870544
2.000	0.100	1.100	1.000	0.100000	0.033750	0.652500	0.600874	1.234833	0.628926	0.994811	True	True	9.95747e-08	1283	1.535450	1.541118	1.341428	0.857188
2.000	0.100	1.100	1.000	0.100000	0.037500	0.652500	0.595990	1.252193	0.616319	1.037638	True	True	9.95698e-08	1495	1.529961	1.557423	1.348215	0.843064
2.000	0.100	1.100	1.000	0.100000	0.041250	0.652500	0.591517	1.270917	0.604227	1.084445	True	True	9.97745e-08	1475	1.525304	1.575442	1.354187	0.828113
2.000	0.100	1.100	1.000	0.100000	0.045000	0.652500	0.587453	1.291205	0.592604	1.135881	True	True	9.96314e-08	1600	1.521520	1.595364	1.359330	0.812267
2.000	0.100	1.100	1.000	0.100000	0.048750	0.652500	0.583801	1.313297	0.581409	1.192753	True	True	9.97757e-08	1530	1.518667	1.617419	1.363627	0.795446
2.000	0.100	1.100	1.000	0.100000	0.052500	0.652500	0.580566	1.337494	0.570597	1.256080	True	True	9.95108e-08	1785	1.516821	1.641895	1.367056	0.777551
2.000	0.100	1.100	1.000	0.100000	0.056250	0.652500	0.577759	1.364177	0.560123	1.327172	True	True	9.99778e-08	1793	1.516081	1.669153	1.369594	0.758462
2.000	0.100	1.100	1.000	0.100000	0.060000	0.652500	0.575398	1.393832	0.549937	1.407746	True	True	9.9546e-08	1939	1.516581	1.699652	1.371208	0.738032
2.000	0.100	1.100	1.000	0.100000	0.063750	0.652500	0.573506	1.427103	0.539982	1.500108	True	True	9.96141e-08	2102	1.518500	1.733989	1.371861	0.716072
2.000	0.100	1.100	1.000	0.100000	0.067500	0.652500	0.572118	1.464855	0.530191	1.607440	True	True	9.9904e-08	2326	1.522081	1.772962	1.371503	0.692338
2.000	0.100	1.100	1.000	0.100000	0.071250	0.652500	0.571285	1.508294	0.520481	1.734293	True	True	9.96558e-08	2518	1.527667	1.817659	1.370073	0.666504
2.000	0.100	1.100	1.000	0.100000	0.075000	0.652500	0.571077	1.559171	0.510742	1.887451	True	True	9.9793e-08	2768	1.535753	1.869624	1.367489	0.638123
2.000	0.100	1.100	1.000	0.100000	-0.075000	0.675000	1.090868	0.990142	1.819498	0.418663	True	True	9.99964e-08	2354	2.207236	1.597070	0.759142	1.028725
2.000	0.100	1.100	1.000	0.100000	-0.071250	0.675000	1.041702	0.994174	1.686380	0.431993	True	True	9.95623e-08	2181	2.142985	1.566892	0.799179	1.029838
2.000	0.100	1.100	1.000	0.100000	-0.067500	0.675000	0.999325	0.998509	1.575466	0.445029	True	True	9.97578e-08	2071	2.086905	1.541696	0.836171	1.030143
2.000	0.100	1.100	1.000	0.100000	-0.063750	0.675000	0.962192	1.003115	1.481099	0.457928	True	True	9.94456e-08	1831	2.037252	1.520433	0.870657	1.029771
2.000	0.100	1.100	1.000	0.100000	-0.060000	0.675000	0.929231	1.007972	1.399476	0.470807	True	True	9.97526e-08	1610	1.992792	1.502372	0.903024	1.028806
2.000	0.100	1.100	1.000	0.100000	-0.056250	0.675000	0.899670	1.013068	1.327926	0.483760	True	True	9.96157e-08	1639	1.952622	1.486984	0.933558	1.027307
2.000	0.100	1.100	1.000	0.100000	-0.052500	0.675000	0.872935	1.018400	1.264511	0.496867	True	True	9.92807e-08	1423	1.916058	1.473875	0.962476	1.025314
2.000	0.100	1.100	1.000	0.100000	-0.048750	0.675000	0.848586	1.023966	1.207786	0.510195	True	True	9.93723e-08	1413	1.882572	1.462746	0.989946	1.022856
2.000	0.100	1.100	1.000	0.100000	-0.045000	0.675000	0.826283	1.029769	1.156645	0.523806	True	True	9.95051e-08	1248	1.851752	1.453365	1.016101	1.019953
2.000	0.100	1.100	1.000	0.100000	-0.041250	0.675000	0.805755	1.035813	1.110227	0.537759	True	True	9.9225e-08	1215	1.823263	1.445551	1.041045	1.016617
2.000	0.100	1.100	1.000	0.100000	-0.037500	0.675000	0.786781	1.042106	1.067851	0.552111	True	True	9.94063e-08	1337	1.796837	1.439161	1.064862	1.012859
2.000	0.100	1.100	1.000	0.100000	-0.033750	0.675000	0.769184	1.048657	1.028966	0.566917	True	True	9.94814e-08	1241	1.772252	1.434079	1.087621	1.008681
2.000	0.100	1.100	1.000	0.100000	-0.030000	0.675000	0.752816	1.055479	0.993125	0.582233	True	True	9.95646e-08	1128	1.749325	1.430216	1.109378	1.004087
2.000	0.100	1.100	1.000	0.100000	-0.026250	0.675000	0.737552	1.062585	0.959958	0.598119	True	True	9.90133e-08	1089	1.727901	1.427497	1.130179	0.999076
2.000	0.100	1.100	1.000	0.100000	-0.022500	0.675000	0.723290	1.069989	0.929156	0.614634	True	True	9.9173e-08	1010	1.707851	1.425866	1.150062	0.993646
2.000	0.100	1.100	1.000	0.100000	-0.018750	0.675000	0.709940	1.077714	0.900461	0.631847	True	True	9.99203e-08	1080	1.689066	1.425279	1.169055	0.987789
2.000	0.100	1.100	1.000	0.100000	-0.015000	0.675000	0.697426	1.085775	0.873651	0.649825	True	True	9.88393e-08	1005	1.671451	1.425703	1.187187	0.981503
2.000	0.100	1.100	1.000	0.100000	-0.011250	0.675000	0.685684	1.094201	0.848539	0.668646	True	True	9.91621e-08	1014	1.654927	1.427116	1.204475	0.974775
2.000	0.100	1.100	1.000	0.100000	-0.007500	0.675000	0.674658	1.103016	0.824961	0.688394	True	True	9.97506e-08	944	1.639427	1.429503	1.220937	0.967596
2.000	0.100	1.100	1.000	0.100000	-0.003750	0.675000	0.664296	1.112241	0.802775	0.709156	True	True	9.9581e-08	851	1.624890	1.432856	1.236592	0.959964
2.000	0.100	1.100	1.000	0.100000	0.000000	0.675000	0.654559	1.121921	0.781859	0.731040	True	True	9.98281e-08	1018	1.611271	1.437183	1.251442	0.951854
2.000	0.100	1.100	1.000	0.100000	0.003750	0.675000	0.645410	1.132101	0.762104	0.754168	True	True	9.93664e-08	886	1.598528	1.442496	1.265492	0.943244
2.000	0.100	1.100	1.000	0.100000	0.007500	0.675000	0.636812	1.142790	0.743412	0.778647	True	True	9.91081e-08	1100	1.586621	1.448803	1.278767	0.934147
2.000	0.100	1.100	1.000	0.100000	0.011250	0.675000	0.628741	1.154069	0.725699	0.804645	True	True	9.99489e-08	1048	1.575529	1.456143	1.291253	0.924514
2.000	0.100	1.100	1.000	0.100000	0.015000	0.675000	0.621169	1.165985	0.708885	0.832325	True	True	9.95209e-08	929	1.565227	1.464549	1.302958	0.914333
2.000	0.100	1.100	1.000	0.100000	0.018750	0.675000	0.614080	1.178594	0.692905	0.861876	True	True	9.97049e-08	1108	1.555703	1.474067	1.313879	0.903580
2.000	0.100	1.100	1.000	0.100000	0.022500	0.675000	0.607450	1.191975	0.677693	0.893525	True	True	9.98121e-08	1247	1.546944	1.484757	1.324018	0.892226
2.000	0.100	1.100	1.000	0.100000	0.026250	0.675000	0.601267	1.206210	0.663192	0.927533	True	True	9.99638e-08	1286	1.538948	1.496689	1.333370	0.880240
2.000	0.100	1.100	1.000	0.100000	0.030000	0.675000	0.595517	1.221397	0.649349	0.964208	True	True	9.99954e-08	1255	1.531720	1.509950	1.341931	0.867583
2.000	0.100	1.100	1.000	0.100000	0.033750	0.675000	0.590191	1.237651	0.636113	1.003916	True	True	9.93877e-08	1346	1.525270	1.524644	1.349694	0.854215
2.000	0.100	1.100	1.000	0.100000	0.037500	0.675000	0.585280	1.255110	0.623439	1.047095	True	True	9.93391e-08	1393	1.519616	1.540899	1.356650	0.840087
2.000	0.100	1.100	1.000	0.100000	0.041250	0.675000	0.580781	1.273937	0.611282	1.094277	True	True	9.99567e-08	1510	1.514789	1.558869	1.362788	0.825140
2.000	0.100	1.100	1.000	0.100000	0.045000	0.675000	0.576693	1.294331	0.599597	1.146115	True	True	9.94983e-08	1590	1.510829	1.578740	1.368096	0.809309
2.000	0.100	1.100	1.000	0.100000	0.048750	0.675000	0.573016	1.316533	0.588342	1.203422	True	True	9.96775e-08	1529	1.507790	1.600742	1.372556	0.792513
2.000	0.100	1.100	1.000	0.100000	0.052500	0.675000	0.569758	1.340847	0.577473	1.267222	True	True	9.96052e-08	1723	1.505747	1.625162	1.376150	0.774654
2.000	0.100	1.100	1.000	0.100000	0.056250	0.675000	0.566927	1.367652	0.566944	1.338833	True	True	9.95228e-08	1915	1.504796	1.652359	1.378855	0.755616
2.000	0.100	1.100	1.000	0.100000	0.060000	0.675000	0.564541	1.397437	0.556706	1.419983	True	True	9.96858e-08	1963	1.505067	1.682789	1.380640	0.735251
2.000	0.100	1.100	1.000	0.100000	0.063750	0.675000	0.562624	1.430848	0.546700	1.512991	True	True	9.94977e-08	2062	1.506735	1.717050	1.381472	0.713372
2.000	0.100	1.100	1.000	0.100000	0.067500	0.675000	0.561209	1.468752	0.536861	1.621061	True	True	9.98354e-08	2279	1.510036	1.755934	1.381305	0.689738
2.000	0.100	1.100	1.000	0.100000	0.071250	0.675000	0.560345	1.512360	0.527105	1.748771	True	True	9.97105e-08	2536	1.515304	1.800526	1.380082	0.664026
2.000	0.100	1.100	1.000	0.100000	0.075000	0.675000	0.560103	1.563428	0.517321	1.902952	True	True	9.97518e-08	2845	1.523023	1.852366	1.377730	0.635792
2.000	0.100	1.100	1.000	0.100000	-0.075000	0.697500	1.081554	0.990733	1.830241	0.421398	True	True	9.98236e-08	2380	2.202016	1.584842	0.761372	1.028306
2.000	0.100	1.100	1.000	0.100000	-0.071250	0.697500	1.032358	0.994835	1.696915	0.434930	True	True	9.9743e-08	2181	2.137534	1.554320	0.801593	1.029224
2.000	0.100	1.100	1.000	0.100000	-0.067500	0.697500	0.989947	0.999239	1.585809	0.448161	True	True	9.99224e-08	2130	2.081239	1.528815	0.838771	1.029348
2.000	0.100	1.100	1.000	0.100000	-0.063750	0.697500	0.952776	1.003913	1.491264	0.461251	True	True	9.94302e-08	1881	2.031384	1.507272	0.873446	1.028806
2.000	0.100	1.100	1.000	0.100000	-0.060000	0.697500	0.919775	1.008839	1.409471	0.474318	True	True	9.99622e-08	1636	1.986732	1.488955	0.906003	1.027681
2.000	0.100	1.100	1.000	0.100000	-0.056250	0.697500	0.890173	1.014005	1.337761	0.487458	True	True	9.95978e-08	1651	1.946377	1.473331	0.936729	1.026031
2.000	0.100	1.100	1.000	0.100000	-0.052500	0.697500	0.863395	1.019406	1.274193	0.500750	True	True	9.9544e-08	1531	1.909635	1.460004	0.965843	1.023896
2.000	0.100	1.100	1.000	0.100000	-0.048750	0.697500	0.839003	1.025042	1.217320	0.514263	True	True	9.92279e-08	1399	1.875977	1.448672	0.993511	1.021303
2.000	0.100	1.100	1.000	0.100000	-0.045000	0.697500	0.816657	1.030914	1.166036	0.528061	True	True	9.9704e-08	1274	1.844988	1.439103	1.019865	1.018271
2.000	0.100	1.100	1.000	0.100000	-0.041250	0.697500	0.796084	1.037029	1.119482	0.542201	True	True	9.98184e-08	1262	1.816335	1.431114	1.045011	1.014814
2.000	0.100	1.100	1.000	0.100000	-0.037500	0.697500	0.777067	1.043393	1.076973	0.556741	True	True	9.99875e-08	1176	1.789748	1.424559	1.069031	1.010938
2.000	0.100	1.100	1.000	0.100000	-0.033750	0.697500	0.759426	1.050017	1.037959	0.571737	True	True	9.98932e-08	1277	1.765006	1.419325	1.091995	1.006650
2.000	0.100	1.100	1.000	0.100000	-0.030000	0.697500	0.743015	1.056912	1.001994	0.587246	True	True	9.91277e-08	1087	1.741923	1.415318	1.113957	1.001950
2.000	0.100	1.100	1.000	0.100000	-0.026250	0.697500	0.727708	1.064091	0.968706	0.603327	True	True	9.93427e-08	1094	1.720346	1.412466	1.134964	0.996839
2.000	0.100	1.100	1.000	0.100000	-0.022500	0.697500	0.713403	1.071572	0.937788	0.620043	True	True	9.90794e-08	1062	1.700146	1.410710	1.155050	0.991311
2.000	0.100	1.100	1.000	0.100000	-0.018750	0.697500	0.700013	1.079374	0.908980	0.637459	True	True	9.98335e-08	938	1.681212	1.410008	1.174246	0.985361
2.000	0.100	1.100	1.000	0.100000	-0.015000	0.697500	0.687457	1.087512	0.882060	0.655644	True	True	9.95348e-08	1007	1.663449	1.410322	1.192583	0.978988
2.000	0.100	1.100	1.000	0.100000	-0.011250	0.697500	0.675680	1.096018	0.856846	0.674679	True	True	9.91305e-08	921	1.646784	1.411636	1.210064	0.972173
2.000	0.100	1.100	1.000	0.100000	-0.007500	0.697500	0.664608	1.104902	0.833158	0.694639	True	True	9.89764e-08	1059	1.631132	1.413923	1.226740	0.964929
2.000	0.100	1.100	1.000	0.100000	-0.003750	0.697500	0.654212	1.114219	0.810876	0.715631	True	True	9.95886e-08	962	1.616456	1.417192	1.242583	0.957212
2.000	0.100	1.100	1.000	0.100000	0.000000	0.697500	0.644436	1.123979	0.789861	0.737745	True	True	9.91266e-08	918	1.602691	1.421435	1.257633	0.949035
2.000	0.100	1.100	1.000	0.100000	0.003750	0.697500	0.635248	1.134224	0.770011	0.761099	True	True	9.89754e-08	1032	1.589801	1.426665	1.271888	0.940379
2.000	0.100	1.100	1.000	0.100000	0.007500	0.697500	0.626617	1.145006	0.751229	0.785830	True	True	9.95509e-08	1110	1.577753	1.432903	1.285347	0.931216
2.000	0.100	1.100	1.000	0.100000	0.011250	0.697500	0.618512	1.156371	0.733428	0.812082	True	True	9.94965e-08	1030	1.566517	1.440175	1.298020	0.921532
2.000	0.100	1.100	1.000	0.100000	0.015000	0.697500	0.610909	1.168371	0.716531	0.840025	True	True	9.94574e-08	1113	1.556072	1.448518	1.309908	0.911305
2.000	0.100	1.100	1.000	0.100000	0.018750	0.697500	0.603787	1.181070	0.700469	0.869852	True	True	9.96508e-08	1219	1.546402	1.457976	1.321011	0.900512
2.000	0.100	1.100	1.000	0.100000	0.022500	0.697500	0.597127	1.194541	0.685178	0.901788	True	True	9.92604e-08	1165	1.537496	1.468608	1.331328	0.889125
2.000	0.100	1.100	1.000	0.100000	0.026250	0.697500	0.590914	1.208868	0.670601	0.936098	True	True	9.98848e-08	1096	1.529351	1.480486	1.340856	0.877112
2.000	0.100	1.100	1.000	0.100000	0.030000	0.697500	0.585135	1.224149	0.656685	0.973089	True	True	9.92017e-08	1224	1.521970	1.493694	1.349589	0.864437
2.000	0.100	1.100	1.000	0.100000	0.033750	0.697500	0.579781	1.240500	0.643380	1.013131	True	True	9.97797e-08	1395	1.515364	1.508337	1.357523	0.851058
2.000	0.100	1.100	1.000	0.100000	0.037500	0.697500	0.574843	1.258059	0.630638	1.056664	True	True	9.93751e-08	1325	1.509550	1.524542	1.364647	0.836928
2.000	0.100	1.100	1.000	0.100000	0.041250	0.697500	0.570317	1.276988	0.618415	1.104224	True	True	9.99322e-08	1533	1.504555	1.542460	1.370952	0.821989
2.000	0.100	1.100	1.000	0.100000	0.045000	0.697500	0.566203	1.297488	0.606668	1.156467	True	True	9.93733e-08	1536	1.500421	1.562278	1.376427	0.806176
2.000	0.100	1.100	1.000	0.100000	0.048750	0.697500	0.562500	1.319802	0.595353	1.214210	True	True	9.95383e-08	1703	1.497198	1.584225	1.381055	0.789409
2.000	0.100	1.100	1.000	0.100000	0.052500	0.697500	0.559215	1.344231	0.584426	1.278485	True	True	9.97221e-08	1721	1.494959	1.608585	1.384820	0.771593
2.000	0.100	1.100	1.000	0.100000	0.056250	0.697500	0.556357	1.371158	0.573841	1.350617	True	True	9.99681e-08	1856	1.493798	1.635717	1.387698	0.752610
2.000	0.100	1.100	1.000	0.100000	0.060000	0.697500	0.553943	1.401073	0.563548	1.432344	True	True	9.99829e-08	2012	1.493841	1.666075	1.389665	0.732316
2.000	0.100	1.100	1.000	0.100000	0.063750	0.697500	0.551996	1.434623	0.553491	1.526000	True	True	9.99716e-08	2102	1.495258	1.700254	1.390687	0.710525
2.000	0.100	1.100	1.000	0.100000	0.067500	0.697500	0.550549	1.472678	0.543602	1.634809	True	True	9.97783e-08	2359	1.498278	1.739044	1.390724	0.686998
2.000	0.100	1.100	1.000	0.100000	0.071250	0.697500	0.549650	1.516454	0.533797	1.763379	True	True	9.98154e-08	2499	1.503228	1.783525	1.389726	0.661416
2.000	0.100	1.100	1.000	0.100000	0.075000	0.697500	0.549366	1.567712	0.523965	1.918582	True	True	9.99655e-08	2835	1.510577	1.835234	1.387626	0.633336
2.000	0.100	1.100	1.000	0.100000	-0.075000	0.720000	1.072397	0.991333	1.840988	0.424152	True	True	9.99815e-08	2345	2.196867	1.572697	0.763510	1.027812
2.000	0.100	1.100	1.000	0.100000	-0.071250	0.720000	1.023179	0.995506	1.707458	0.437888	True	True	9.96287e-08	2103	2.132164	1.541839	0.803902	1.028528
2.000	0.100	1.100	1.000	0.100000	-0.067500	0.720000	0.980740	0.999979	1.596165	0.451317	True	True	9.96454e-08	2011	2.075664	1.516032	0.841250	1.028463
2.000	0.100	1.100	1.000	0.100000	-0.063750	0.720000	0.943539	1.004723	1.501444	0.464601	True	True	9.99879e-08	1751	2.025617	1.494216	0.876097	1.027743
2.000	0.100	1.100	1.000	0.100000	-0.060000	0.720000	0.910505	1.009718	1.419487	0.477860	True	True	9.98644e-08	1677	1.980782	1.475649	0.908828	1.026451
2.000	0.100	1.100	1.000	0.100000	-0.056250	0.720000	0.880868	1.014954	1.347620	0.491189	True	True	9.98564e-08	1566	1.940252	1.459795	0.939732	1.024644
2.000	0.100	1.100	1.000	0.100000	-0.052500	0.720000	0.854054	1.020426	1.283902	0.504670	True	True	9.97271e-08	1424	1.903340	1.446255	0.969024	1.022359
2.000	0.100	1.100	1.000	0.100000	-0.048750	0.720000	0.829625	1.026132	1.226885	0.518372	True	True	9.998e-08	1399	1.869519	1.434726	0.996874	1.019624
2.000	0.100	1.100	1.000	0.100000	-0.045000	0.720000	0.807241	1.032076	1.175464	0.532358	True	True	9.92502e-08	1240	1.838371	1.424974	1.023412	1.016458
2.000	0.100	1.100	1.000	0.100000	-0.041250	0.720000	0.786630	1.038262	1.128776	0.546688	True	True	9.91129e-08	1199	1.809563	1.416814	1.048743	1.012872
2.000	0.100	1.100	1.000	0.100000	-0.037500	0.720000	0.767574	1.044699	1.086138	0.561420	True	True	9.93154e-08	1155	1.782824	1.410101	1.072950	1.008874
2.000	0.100	1.100	1.000	0.100000	-0.033750	0.720000	0.749895	1.051396	1.047000	0.576609	True	True	9.99746e-08	1159	1.757932	1.404718	1.096102	1.004469
2.000	0.100	1.100	1.000	0.100000	-0.030000	0.720000	0.733445	1.058364	1.010913	0.592314	True	True	9.97899e-08	1014	1.734702	1.400572	1.118254	0.999659
2.000	0.100	1.100	1.000	0.100000	-0.026250	0.720000	0.718101	1.065619	0.977508	0.608595	True	True	9.96328e-08	1251	1.712980	1.397589	1.139449	0.994440
2.000	0.100	1.100	1.000	0.100000	-0.022500	0.720000	0.703758	1.073176	0.946476	0.625513	True	True	9.97911e-08	1044	1.692637	1.395713	1.159725	0.988811
2.000	0.100	1.100	1.000	0.100000	-0.018750	0.720000	0.690328	1.081048	0.917556	0.643133	True	True	9.92627e-08	1002	1.673559	1.394894	1.179116	0.982771
2.000	0.100	1.100	1.000	0.100000	-0.015000	0.720000	0.677737	1.089266	0.890530	0.661529	True	True	9.97493e-08	966	1.655657	1.395103	1.197640	0.976306
2.000	0.100	1.100	1.000	0.100000	-0.011250	0.720000	0.665919	1.097848	0.865207	0.680778	True	True	9.91159e-08	1016	1.638849	1.396315	1.215318	0.969409
2.000	0.100	1.100	1.000	0.100000	-0.007500	0.720000	0.654818	1.106821	0.841425	0.700964	True	True	9.97081e-08	1004	1.623065	1.398515	1.232168	0.962074
2.000	0.100	1.100	1.000	0.100000	-0.003750	0.720000	0.644383	1.116204	0.819041	0.722175	True	True	9.94318e-08	965	1.608246	1.401692	1.248208	0.954295
2.000	0.100	1.100	1.000	0.100000	0.000000	0.720000	0.634578	1.126059	0.797937	0.744529	True	True	9.91696e-08	823	1.594350	1.405860	1.263428	0.946036
2.000	0.100	1.100	1.000	0.100000	0.003750	0.720000	0.625355	1.136381	0.777993	0.768121	True	True	9.89897e-08	917	1.581320	1.411011	1.277871	0.937320
2.000	0.100	1.100	1.000	0.100000	0.007500	0.720000	0.616695	1.147264	0.759126	0.793110	True	True	9.97825e-08	930	1.569141	1.417185	1.291496	0.928082
2.000	0.100	1.100	1.000	0.100000	0.011250	0.720000	0.608553	1.158701	0.741234	0.819612	True	True	9.97064e-08	905	1.557760	1.424384	1.304363	0.918359
2.000	0.100	1.100	1.000	0.100000	0.015000	0.720000	0.600919	1.170787	0.724254	0.847820	True	True	9.91595e-08	944	1.547176	1.432663	1.316426	0.908087
2.000	0.100	1.100	1.000	0.100000	0.018750	0.720000	0.593767	1.183574	0.708112	0.877925	True	True	9.91069e-08	1223	1.537366	1.442062	1.327703	0.897255
2.000	0.100	1.100	1.000	0.100000	0.022500	0.720000	0.587077	1.197136	0.692743	0.910151	True	True	9.91733e-08	1144	1.528317	1.452637	1.338192	0.885835
2.000	0.100	1.100	1.000	0.100000	0.026250	0.720000	0.580835	1.211555	0.678091	0.944764	True	True	9.95917e-08	1306	1.520028	1.464460	1.347890	0.873796
2.000	0.100	1.100	1.000	0.100000	0.030000	0.720000	0.575028	1.226930	0.664103	0.982075	True	True	9.97393e-08	1335	1.512498	1.477615	1.356792	0.861104
2.000	0.100	1.100	1.000	0.100000	0.033750	0.720000	0.569645	1.243379	0.650727	1.022454	True	True	9.95396e-08	1430	1.505739	1.492205	1.364893	0.847717
2.000	0.100	1.100	1.000	0.100000	0.037500	0.720000	0.564680	1.261037	0.637917	1.066344	True	True	9.93604e-08	1456	1.499767	1.508357	1.372184	0.833588
2.000	0.100	1.100	1.000	0.100000	0.041250	0.720000	0.560127	1.280069	0.625629	1.114283	True	True	9.95756e-08	1560	1.494609	1.526222	1.378657	0.818660
2.000	0.100	1.100	1.000	0.100000	0.045000	0.720000	0.555984	1.300676	0.613819	1.166933	True	True	9.92844e-08	1550	1.490302	1.545984	1.384301	0.802869
2.000	0.100	1.100	1.000	0.100000	0.048750	0.720000	0.552254	1.323100	0.602443	1.225115	True	True	9.98019e-08	1643	1.486897	1.567873	1.389101	0.786136
2.000	0.100	1.100	1.000	0.100000	0.052500	0.720000	0.548940	1.347645	0.591457	1.289866	True	True	9.98094e-08	1772	1.484464	1.592171	1.393040	0.768366
2.000	0.100	1.100	1.000	0.100000	0.056250	0.720000	0.546052	1.374693	0.580815	1.362520	True	True	9.97092e-08	1837	1.483094	1.619234	1.396101	0.749444
2.000	0.100	1.100	1.000	0.100000	0.060000	0.720000	0.543607	1.404738	0.570466	1.444826	True	True	9.99629e-08	2029	1.482910	1.649517	1.398257	0.729227
2.000	0.100	1.100	1.000	0.100000	0.063750	0.720000	0.541626	1.438426	0.560355	1.539131	True	True	9.99314e-08	2066	1.484075	1.683609	1.399482	0.707530
2.000	0.100	1.100	1.000	0.100000	0.067500	0.720000	0.540142	1.476633	0.550414	1.648680	True	True	9.97474e-08	2320	1.486815	1.722299	1.399738	0.684118
2.000	0.100	1.100	1.000	0.100000	0.071250	0.720000	0.539200	1.520576	0.540558	1.778110	True	True	9.97752e-08	2513	1.491445	1.766664	1.398981	0.658673
2.000	0.100	1.100	1.000	0.100000	0.075000	0.720000	0.538869	1.572023	0.530676	1.934338	True	True	9.99868e-08	2802	1.498422	1.818233	1.397154	0.630757
2.000	0.100	1.100	1.000	0.100000	-0.075000	0.742500	1.063395	0.991942	1.851738	0.426926	True	True	9.96195e-08	2360	2.191790	1.560637	0.765556	1.027244
2.000	0.100	1.100	1.000	0.100000	-0.071250	0.742500	1.014162	0.996186	1.718008	0.440868	True	True	9.98539e-08	2179	2.126876	1.529450	0.806102	1.027748
2.000	0.100	1.100	1.000	0.100000	-0.067500	0.742500	0.971703	1.000730	1.606531	0.454498	True	True	9.9631e-08	1934	2.070181	1.503349	0.843606	1.027487
2.000	0.100	1.100	1.000	0.100000	-0.063750	0.742500	0.934478	1.005545	1.511640	0.467979	True	True	9.96022e-08	1825	2.019951	1.481267	0.878609	1.026582
2.000	0.100	1.100	1.000	0.100000	-0.060000	0.742500	0.901419	1.010610	1.429522	0.481432	True	True	9.99817e-08	1742	1.974943	1.462457	0.911498	1.025117
2.000	0.100	1.100	1.000	0.100000	-0.056250	0.742500	0.871753	1.015917	1.357502	0.494954	True	True	9.95959e-08	1586	1.934247	1.446379	0.942562	1.023144
2.000	0.100	1.100	1.000	0.100000	-0.052500	0.742500	0.844909	1.021460	1.293639	0.508626	True	True	9.99844e-08	1545	1.897176	1.432633	0.972017	1.020703
2.000	0.100	1.100	1.000	0.100000	-0.048750	0.742500	0.820450	1.027237	1.236483	0.522520	True	True	9.94831e-08	1396	1.863200	1.420913	1.000031	1.017820
2.000	0.100	1.100	1.000	0.100000	-0.045000	0.742500	0.798034	1.033253	1.184927	0.536698	True	True	9.95054e-08	1308	1.831902	1.410983	1.026735	1.014512
2.000	0.100	1.100	1.000	0.100000	-0.041250	0.742500	0.777391	1.039512	1.138110	0.551221	True	True	9.97334e-08	1226	1.802947	1.402658	1.052235	1.010792
2.000	0.100	1.100	1.000	0.100000	-0.037500	0.742500	0.758302	1.046022	1.095347	0.566147	True	True	9.94778e-08	1230	1.776065	1.395790	1.076612	1.006666
2.000	0.100	1.100	1.000	0.100000	-0.033750	0.742500	0.740590	1.052793	1.056087	0.581533	True	True	9.92383e-08	1208	1.751032	1.390263	1.099936	1.002139
2.000	0.100	1.100	1.000	0.100000	-0.030000	0.742500	0.724106	1.059836	1.019883	0.597438	True	True	9.96558e-08	1184	1.727663	1.385982	1.122260	0.997212
2.000	0.100	1.100	1.000	0.100000	-0.026250	0.742500	0.708728	1.067165	0.986364	0.613920	True	True	9.93758e-08	987	1.705804	1.382874	1.143630	0.991884
2.000	0.100	1.100	1.000	0.100000	-0.022500	0.742500	0.694353	1.074797	0.955221	0.631043	True	True	9.89378e-08	1055	1.685326	1.380879	1.164080	0.986150
2.000	0.100	1.100	1.000	0.100000	-0.018750	0.742500	0.680891	1.082752	0.926195	0.648875	True	True	9.97993e-08	1091	1.666116	1.379952	1.183640	0.980005
2.000	0.100	1.100	1.000	0.100000	-0.015000	0.742500	0.668266	1.091041	0.899063	0.667482	True	True	9.94292e-08	993	1.648079	1.380056	1.202343	0.973451
2.000	0.100	1.100	1.000	0.100000	-0.011250	0.742500	0.656417	1.099708	0.873641	0.686952	True	True	9.88854e-08	1004	1.631141	1.381174	1.220189	0.966460
2.000	0.100	1.100	1.000	0.100000	-0.007500	0.742500	0.645281	1.108753	0.849758	0.707358	True	True	9.9059e-08	1013	1.615223	1.383279	1.237220	0.959049
2.000	0.100	1.100	1.000	0.100000	-0.003750	0.742500	0.634816	1.118227	0.827280	0.728804	True	True	9.99933e-08	944	1.600276	1.386376	1.253426	0.951183
2.000	0.100	1.100	1.000	0.100000	0.000000	0.742500	0.624978	1.128156	0.806081	0.751391	True	True	9.98078e-08	823	1.586246	1.390461	1.268825	0.942859
2.000	0.100	1.100	1.000	0.100000	0.003750	0.742500	0.615726	1.138566	0.786049	0.775228	True	True	9.95618e-08	1047	1.573087	1.395540	1.283434	0.934074
2.000	0.100	1.100	1.000	0.100000	0.007500	0.742500	0.607031	1.149519	0.767090	0.800459	True	True	9.97157e-08	1010	1.560770	1.401637	1.297243	0.924790
2.000	0.100	1.100	1.000	0.100000	0.011250	0.742500	0.598865	1.161054	0.749119	0.827228	True	True	9.98137e-08	988	1.549264	1.408777	1.310262	0.915000
2.000	0.100	1.100	1.000	0.100000	0.015000	0.742500	0.591202	1.173228	0.732058	0.855707	True	True	9.95109e-08	1153	1.538546	1.416993	1.322493	0.904681
2.000	0.100	1.100	1.000	0.100000	0.018750	0.742500	0.584020	1.186105	0.715836	0.886093	True	True	9.99608e-08	1172	1.528599	1.426332	1.333936	0.893809
2.000	0.100	1.100	1.000	0.100000	0.022500	0.742500	0.577302	1.199757	0.700390	0.918612	True	True	9.98632e-08	1267	1.519413	1.436851	1.344590	0.882357
2.000	0.100	1.100	1.000	0.100000	0.026250	0.742500	0.571032	1.214269	0.685664	0.953531	True	True	9.93337e-08	1295	1.510983	1.448618	1.354452	0.870294
2.000	0.100	1.100	1.000	0.100000	0.030000	0.742500	0.565197	1.229739	0.671603	0.991164	True	True	9.98479e-08	1201	1.503309	1.461719	1.363518	0.857587
2.000	0.100	1.100	1.000	0.100000	0.033750	0.742500	0.559787	1.246285	0.658157	1.031881	True	True	9.97482e-08	1362	1.496401	1.476256	1.371783	0.844193
2.000	0.100	1.100	1.000	0.100000	0.037500	0.742500	0.554793	1.264043	0.645280	1.076130	True	True	9.99433e-08	1509	1.490275	1.492353	1.379240	0.830067
2.000	0.100	1.100	1.000	0.100000	0.041250	0.742500	0.550212	1.283178	0.632926	1.124452	True	True	9.99531e-08	1459	1.484955	1.510163	1.385881	0.815154
2.000	0.100	1.100	1.000	0.100000	0.045000	0.742500	0.546040	1.303891	0.621052	1.177511	True	True	9.94753e-08	1603	1.480478	1.529868	1.391694	0.799388
2.000	0.100	1.100	1.000	0.100000	0.048750	0.742500	0.542280	1.326425	0.609614	1.236133	True	True	9.93847e-08	1670	1.476893	1.551696	1.396669	0.782693
2.000	0.100	1.100	1.000	0.100000	0.052500	0.742500	0.538935	1.351086	0.598568	1.301362	True	True	9.97021e-08	1747	1.474268	1.575928	1.400790	0.764975
2.000	0.100	1.100	1.000	0.100000	0.056250	0.742500	0.536015	1.378256	0.587867	1.374539	True	True	9.99604e-08	1910	1.472690	1.602919	1.404039	0.746120
2.000	0.100	1.100	1.000	0.100000	0.060000	0.742500	0.533535	1.408429	0.577462	1.457425	True	True	9.98672e-08	1977	1.472279	1.633120	1.406395	0.725985
2.000	0.100	1.100	1.000	0.100000	0.063750	0.742500	0.531516	1.442256	0.567295	1.552381	True	True	9.98931e-08	2197	1.473193	1.667122	1.407833	0.704389
2.000	0.100	1.100	1.000	0.100000	0.067500	0.742500	0.529989	1.480613	0.557299	1.662671	True	True	9.97682e-08	2356	1.475652	1.705706	1.408322	0.681098
2.000	0.100	1.100	1.000	0.100000	0.071250	0.742500	0.529001	1.524722	0.547390	1.792962	True	True	9.97677e-08	2484	1.479962	1.749948	1.407824	0.655798
2.000	0.100	1.100	1.000	0.100000	0.075000	0.742500	0.528614	1.576357	0.537455	1.950215	True	True	9.98935e-08	2834	1.486566	1.801371	1.406292	0.628054
2.000	0.100	1.100	1.000	0.100000	-0.075000	0.765000	1.054547	0.992559	1.862490	0.429717	True	True	9.99344e-08	2332	2.186785	1.548664	0.767510	1.026601
2.000	0.100	1.100	1.000	0.100000	-0.071250	0.765000	1.005306	0.996875	1.728565	0.443869	True	True	9.96625e-08	2126	2.121670	1.517156	0.808195	1.026887
2.000	0.100	1.100	1.000	0.100000	-0.067500	0.765000	0.962835	1.001491	1.616908	0.457703	True	True	9.96111e-08	1950	2.064790	1.490770	0.845837	1.026420
2.000	0.100	1.100	1.000	0.100000	-0.063750	0.765000	0.925593	1.006377	1.521850	0.471384	True	True	9.99111e-08	1825	2.014386	1.468428	0.880980	1.025324
2.000	0.100	1.100	1.000	0.100000	-0.060000	0.765000	0.892514	1.011515	1.439576	0.485033	True	True	9.9414e-08	1713	1.969214	1.449382	0.914011	1.023677
2.000	0.100	1.100	1.000	0.100000	-0.056250	0.765000	0.862827	1.016893	1.367408	0.498751	True	True	9.99347e-08	1602	1.928362	1.433088	0.945218	1.021533
2.000	0.100	1.100	1.000	0.100000	-0.052500	0.765000	0.835960	1.022507	1.303403	0.512618	True	True	9.98554e-08	1528	1.891141	1.419142	0.974818	1.018929
2.000	0.100	1.100	1.000	0.100000	-0.048750	0.765000	0.811476	1.028358	1.246112	0.526706	True	True	9.97153e-08	1513	1.857021	1.407237	1.002979	1.015891
2.000	0.100	1.100	1.000	0.100000	-0.045000	0.765000	0.789034	1.034446	1.194426	0.541079	True	True	9.97864e-08	1330	1.825582	1.397135	1.029832	1.012435
2.000	0.100	1.100	1.000	0.100000	-0.041250	0.765000	0.768365	1.040778	1.147483	0.555799	True	True	9.96714e-08	1188	1.796489	1.388649	1.055482	1.008574
2.000	0.100	1.100	1.000	0.100000	-0.037500	0.765000	0.749249	1.047362	1.104598	0.570922	True	True	9.95341e-08	1164	1.769472	1.381632	1.080013	1.004314
2.000	0.100	1.100	1.000	0.100000	-0.033750	0.765000	0.731509	1.054207	1.065221	0.586508	True	True	9.95471e-08	1188	1.744307	1.375965	1.103490	0.999660
2.000	0.100	1.100	1.000	0.100000	-0.030000	0.765000	0.714997	1.061325	1.028903	0.602615	True	True	9.90978e-08	1154	1.720808	1.371555	1.125969	0.994610
2.000	0.100	1.100	1.000	0.100000	-0.026250	0.765000	0.699591	1.068731	0.995274	0.619303	True	True	9.98518e-08	1116	1.698822	1.368325	1.147494	0.989166
2.000	0.100	1.100	1.000	0.100000	-0.022500	0.765000	0.685187	1.076440	0.964024	0.636635	True	True	9.894e-08	1105	1.678216	1.366216	1.168102	0.983322
2.000	0.100	1.100	1.000	0.100000	-0.018750	0.765000	0.671696	1.084471	0.934893	0.654678	True	True	9.9585e-08	1038	1.658880	1.365182	1.187822	0.977076
2.000	0.100	1.100	1.000	0.100000	-0.015000	0.765000	0.659043	1.092840	0.907660	0.673502	True	True	9.95491e-08	921	1.640718	1.365186	1.206681	0.970422
2.000	0.100	1.100	1.000	0.100000	-0.011250	0.765000	0.647164	1.101581	0.882138	0.693192	True	True	9.88888e-08	1014	1.623653	1.366208	1.224691	0.963344
2.000	0.100	1.100	1.000	0.100000	-0.007500	0.765000	0.636002	1.110711	0.858161	0.713827	True	True	9.96905e-08	994	1.607614	1.368229	1.241875	0.955841
2.000	0.100	1.100	1.000	0.100000	-0.003750	0.765000	0.625509	1.120262	0.835591	0.735502	True	True	9.99795e-08	1008	1.592541	1.371241	1.258241	0.947900
2.000	0.100	1.100	1.000	0.100000	0.000000	0.765000	0.615641	1.130272	0.814300	0.758327	True	True	9.89185e-08	1041	1.578386	1.375248	1.273801	0.939503
2.000	0.100	1.100	1.000	0.100000	0.003750	0.765000	0.606363	1.140772	0.794182	0.782414	True	True	9.9931e-08	1044	1.565105	1.380257	1.288561	0.930643
2.000	0.100	1.100	1.000	0.100000	0.007500	0.765000	0.597641	1.151809	0.775138	0.807900	True	True	9.92656e-08	1042	1.552663	1.386286	1.302528	0.921299
2.000	0.100	1.100	1.000	0.100000	0.011250	0.765000	0.589448	1.163432	0.757084	0.834932	True	True	9.89183e-08	1143	1.541030	1.393361	1.315704	0.911454
2.000	0.100	1.100	1.000	0.100000	0.015000	0.765000	0.581757	1.175694	0.739942	0.863684	True	True	9.97042e-08	1154	1.530184	1.401516	1.328092	0.901087
2.000	0.100	1.100	1.000	0.100000	0.018750	0.765000	0.574548	1.188661	0.723641	0.894353	True	True	9.91335e-08	1164	1.520107	1.410795	1.339691	0.890175
2.000	0.100	1.100	1.000	0.100000	0.022500	0.765000	0.567803	1.202404	0.708120	0.927168	True	True	9.95349e-08	1269	1.510788	1.421257	1.350502	0.878691
2.000	0.100	1.100	1.000	0.100000	0.026250	0.765000	0.561506	1.217009	0.693320	0.962396	True	True	9.97262e-08	1246	1.502222	1.432968	1.360522	0.866606
2.000	0.100	1.100	1.000	0.100000	0.030000	0.765000	0.555644	1.232574	0.679187	1.000352	True	True	9.94221e-08	1328	1.494408	1.446014	1.369748	0.853885
2.000	0.100	1.100	1.000	0.100000	0.033750	0.765000	0.550206	1.249217	0.665672	1.041411	True	True	9.97451e-08	1260	1.487355	1.460496	1.378174	0.840488
2.000	0.100	1.100	1.000	0.100000	0.037500	0.765000	0.545184	1.267074	0.652727	1.086020	True	True	9.99955e-08	1402	1.481077	1.476538	1.385794	0.826368
2.000	0.100	1.100	1.000	0.100000	0.041250	0.765000	0.540574	1.286313	0.640307	1.134726	True	True	9.97001e-08	1428	1.475598	1.494290	1.392601	0.811472
2.000	0.100	1.100	1.000	0.100000	0.045000	0.765000	0.536372	1.307132	0.628369	1.188195	True	True	9.9841e-08	1621	1.470954	1.513935	1.398587	0.795736
2.000	0.100	1.100	1.000	0.100000	0.048750	0.765000	0.532580	1.329776	0.616868	1.247259	True	True	9.95116e-08	1721	1.467192	1.535699	1.403739	0.779083
2.000	0.100	1.100	1.000	0.100000	0.052500	0.765000	0.529202	1.354552	0.605760	1.312967	True	True	9.96594e-08	1779	1.464376	1.559862	1.408045	0.761421
2.000	0.100	1.100	1.000	0.100000	0.056250	0.765000	0.526247	1.381843	0.595000	1.386670	True	True	9.96079e-08	1920	1.462592	1.586777	1.411489	0.742638
2.000	0.100	1.100	1.000	0.100000	0.060000	0.765000	0.523729	1.412146	0.584536	1.470136	True	True	9.99638e-08	2056	1.461955	1.616894	1.414054	0.722591
2.000	0.100	1.100	1.000	0.100000	0.063750	0.765000	0.521668	1.446110	0.574311	1.565743	True	True	9.97931e-08	2060	1.462619	1.650798	1.415718	0.701103
2.000	0.100	1.100	1.000	0.100000	0.067500	0.765000	0.520095	1.484616	0.564258	1.676775	True	True	9.98526e-08	2309	1.464796	1.689272	1.416455	0.677940
2.000	0.100	1.100	1.000	0.100000	0.071250	0.765000	0.519053	1.528891	0.554293	1.807928	True	True	9.98399e-08	2535	1.468785	1.733384	1.416233	0.652792
2.000	0.100	1.100	1.000	0.100000	0.075000	0.765000	0.518604	1.580714	0.544303	1.966207	True	True	9.98609e-08	2791	1.475014	1.784653	1.415016	0.625228
2.000	0.100	1.100	1.000	0.100000	-0.075000	0.787500	1.045851	0.993185	1.873244	0.432528	True	True	9.96242e-08	2306	2.181851	1.536779	0.769369	1.025883
2.000	0.100	1.100	1.000	0.100000	-0.071250	0.787500	0.996610	0.997574	1.739127	0.446891	True	True	9.95041e-08	2117	2.116545	1.504960	0.810177	1.025943
2.000	0.100	1.100	1.000	0.100000	-0.067500	0.787500	0.954133	1.002263	1.627295	0.460932	True	True	9.94937e-08	1984	2.059489	1.478295	0.847942	1.025264
2.000	0.100	1.100	1.000	0.100000	-0.063750	0.787500	0.916882	1.007221	1.532075	0.474815	True	True	9.98766e-08	1893	2.008922	1.455702	0.883208	1.023968
2.000	0.100	1.100	1.000	0.100000	-0.060000	0.787500	0.883790	1.012431	1.449648	0.488664	True	True	9.95032e-08	1717	1.963597	1.436427	0.916364	1.022133
2.000	0.100	1.100	1.000	0.100000	-0.056250	0.787500	0.854089	1.017882	1.377336	0.502580	True	True	9.97564e-08	1642	1.922598	1.419923	0.947696	1.019810
2.000	0.100	1.100	1.000	0.100000	-0.052500	0.787500	0.827205	1.023569	1.313194	0.516644	True	True	9.96646e-08	1520	1.885237	1.405784	0.977424	1.017036
2.000	0.100	1.100	1.000	0.100000	-0.048750	0.787500	0.802702	1.029492	1.255771	0.530930	True	True	9.95908e-08	1351	1.850981	1.393700	1.005714	1.013836
2.000	0.100	1.100	1.000	0.100000	-0.045000	0.787500	0.780241	1.035654	1.203959	0.545501	True	True	9.93771e-08	1330	1.819410	1.383433	1.032698	1.010227
2.000	0.100	1.100	1.000	0.100000	-0.041250	0.787500	0.759550	1.042060	1.156894	0.560419	True	True	9.95284e-08	1339	1.790190	1.374793	1.058481	1.006219
2.000	0.100	1.100	1.000	0.100000	-0.037500	0.787500	0.740413	1.048718	1.113892	0.575744	True	True	9.96647e-08	1181	1.763047	1.367632	1.083146	1.001820
2.000	0.100	1.100	1.000	0.100000	-0.033750	0.787500	0.722651	1.055638	1.074402	0.591532	True	True	9.99124e-08	1105	1.737758	1.361831	1.106759	0.997032
2.000	0.100	1.100	1.000	0.100000	-0.030000	0.787500	0.706117	1.062833	1.037974	0.607845	True	True	9.98245e-08	1099	1.714139	1.357295	1.129375	0.991856
2.000	0.100	1.100	1.000	0.100000	-0.026250	0.787500	0.690688	1.070315	1.004238	0.624741	True	True	9.93041e-08	1225	1.692032	1.353947	1.151039	0.986291
2.000	0.100	1.100	1.000	0.100000	-0.022500	0.787500	0.676261	1.078103	0.972885	0.642285	True	True	9.93845e-08	910	1.671308	1.351730	1.171783	0.980331
2.000	0.100	1.100	1.000	0.100000	-0.018750	0.787500	0.662745	1.086210	0.943652	0.660543	True	True	9.97752e-08	1073	1.651853	1.350592	1.191647	0.973978
2.000	0.100	1.100	1.000	0.100000	-0.015000	0.787500	0.650070	1.094665	0.916323	0.679590	True	True	9.99721e-08	1008	1.633578	1.350503	1.210641	0.967216
2.000	0.100	1.100	1.000	0.100000	-0.011250	0.787500	0.638166	1.103482	0.890704	0.699502	True	True	9.98641e-08	1041	1.616394	1.351433	1.228796	0.960046
2.000	0.100	1.100	1.000	0.100000	-0.007500	0.787500	0.626980	1.112695	0.866635	0.720368	True	True	9.88072e-08	1031	1.600239	1.353369	1.246121	0.952451
2.000	0.100	1.100	1.000	0.100000	-0.003750	0.787500	0.616461	1.122327	0.843973	0.742279	True	True	9.97672e-08	1091	1.585049	1.356302	1.262633	0.944428
2.000	0.100	1.100	1.000	0.100000	0.000000	0.787500	0.606569	1.132418	0.822594	0.765345	True	True	9.98859e-08	1007	1.570776	1.360233	1.278336	0.935957
2.000	0.100	1.100	1.000	0.100000	0.003750	0.787500	0.597266	1.143001	0.802391	0.789680	True	True	9.97081e-08	1019	1.557377	1.365171	1.293241	0.927028
2.000	0.100	1.100	1.000	0.100000	0.007500	0.787500	0.588520	1.154124	0.783264	0.815423	True	True	9.92494e-08	941	1.544816	1.371133	1.307352	0.917621
2.000	0.100	1.100	1.000	0.100000	0.011250	0.787500	0.580301	1.165833	0.765129	0.842721	True	True	9.91397e-08	1120	1.533063	1.378143	1.320673	0.907721
2.000	0.100	1.100	1.000	0.100000	0.015000	0.787500	0.572586	1.178184	0.747908	0.871748	True	True	9.97839e-08	1044	1.522094	1.386237	1.333207	0.897307
2.000	0.100	1.100	1.000	0.100000	0.018750	0.787500	0.565352	1.191240	0.731531	0.902702	True	True	9.96644e-08	1203	1.511893	1.395458	1.344954	0.886355
2.000	0.100	1.100	1.000	0.100000	0.022500	0.787500	0.558580	1.205076	0.715934	0.935817	True	True	9.95193e-08	903	1.502445	1.405863	1.355914	0.874840
2.000	0.100	1.100	1.000	0.100000	0.026250	0.787500	0.552258	1.219772	0.701062	0.971354	True	True	9.94755e-08	1332	1.493748	1.417518	1.366084	0.862734
2.000	0.100	1.100	1.000	0.100000	0.030000	0.787500	0.546369	1.235433	0.686858	1.009636	True	True	9.96413e-08	1337	1.485798	1.430508	1.375463	0.850001
2.000	0.100	1.100	1.000	0.100000	0.033750	0.787500	0.540903	1.252172	0.673273	1.051037	True	True	9.91982e-08	1387	1.478604	1.444934	1.384045	0.836601
2.000	0.100	1.100	1.000	0.100000	0.037500	0.787500	0.535853	1.270130	0.660261	1.096010	True	True	9.92974e-08	1425	1.472178	1.460919	1.391826	0.822491
2.000	0.100	1.100	1.000	0.100000	0.041250	0.787500	0.531213	1.289471	0.647774	1.145101	True	True	9.98042e-08	1531	1.466545	1.478611	1.398799	0.807615
2.000	0.100	1.100	1.000	0.100000	0.045000	0.787500	0.526981	1.310396	0.635771	1.198982	True	True	9.95202e-08	1654	1.461736	1.498194	1.404956	0.791912
2.000	0.100	1.100	1.000	0.100000	0.048750	0.787500	0.523156	1.333151	0.624207	1.258489	True	True	9.95641e-08	1736	1.457799	1.519891	1.410289	0.775306
2.000	0.100	1.100	1.000	0.100000	0.052500	0.787500	0.519743	1.358042	0.613037	1.324678	True	True	9.96298e-08	1785	1.454794	1.543981	1.414785	0.757706
2.000	0.100	1.100	1.000	0.100000	0.056250	0.787500	0.516750	1.385454	0.602215	1.398907	True	True	9.95338e-08	1888	1.452805	1.570816	1.418432	0.738999
2.000	0.100	1.100	1.000	0.100000	0.060000	0.787500	0.514190	1.415884	0.591690	1.482955	True	True	9.98486e-08	1961	1.451942	1.600843	1.421214	0.719048
2.000	0.100	1.100	1.000	0.100000	0.063750	0.787500	0.512084	1.449986	0.581406	1.579214	True	True	9.96298e-08	2132	1.452356	1.634645	1.423115	0.697673
2.000	0.100	1.100	1.000	0.100000	0.067500	0.787500	0.510459	1.488641	0.571294	1.690988	True	True	9.98544e-08	2331	1.454253	1.673002	1.424114	0.674646
2.000	0.100	1.100	1.000	0.100000	0.071250	0.787500	0.509358	1.533081	0.561269	1.823003	True	True	9.96964e-08	2572	1.457919	1.716978	1.424186	0.649657
2.000	0.100	1.100	1.000	0.100000	0.075000	0.787500	0.508842	1.585089	0.551220	1.982309	True	True	9.97269e-08	2811	1.463773	1.768086	1.423304	0.622282
2.000	0.100	1.100	1.000	0.100000	-0.075000	0.810000	1.037304	0.993819	1.884000	0.435356	True	True	9.99249e-08	2345	2.176988	1.524984	0.771134	1.025091
2.000	0.100	1.100	1.000	0.100000	-0.071250	0.810000	0.988070	0.998282	1.749694	0.449934	True	True	9.96337e-08	2092	2.111501	1.492862	0.812049	1.024916
2.000	0.100	1.100	1.000	0.100000	-0.067500	0.810000	0.945595	1.003045	1.637691	0.464184	True	True	9.94766e-08	1878	2.054281	1.465928	0.849921	1.024018
2.000	0.100	1.100	1.000	0.100000	-0.063750	0.810000	0.908342	1.008076	1.542312	0.478272	True	True	9.93819e-08	1731	2.003560	1.443092	0.885293	1.022516
2.000	0.100	1.100	1.000	0.100000	-0.060000	0.810000	0.875245	1.013359	1.459737	0.492324	True	True	9.99178e-08	1588	1.958091	1.423596	0.918555	1.020484
2.000	0.100	1.100	1.000	0.100000	-0.056250	0.810000	0.845535	1.018883	1.387285	0.506440	True	True	9.94852e-08	1502	1.916956	1.406889	0.949996	1.017976
2.000	0.100	1.100	1.000	0.100000	-0.052500	0.810000	0.818641	1.024643	1.323010	0.520705	True	True	9.99867e-08	1449	1.879464	1.392564	0.979832	1.015026
2.000	0.100	1.100	1.000	0.100000	-0.048750	0.810000	0.794126	1.030640	1.265460	0.535190	True	True	9.99201e-08	1447	1.845081	1.380308	1.008234	1.011658
2.000	0.100	1.100	1.000	0.100000	-0.045000	0.810000	0.771651	1.036876	1.213526	0.549962	True	True	9.96271e-08	1322	1.813388	1.369881	1.035330	1.007889
2.000	0.100	1.100	1.000	0.100000	-0.041250	0.810000	0.750946	1.043357	1.166344	0.565083	True	True	9.91265e-08	1304	1.784049	1.361093	1.061227	1.003728
2.000	0.100	1.100	1.000	0.100000	-0.037500	0.810000	0.731793	1.050090	1.123229	0.580611	True	True	9.98969e-08	1179	1.756790	1.353793	1.086007	0.999183
2.000	0.100	1.100	1.000	0.100000	-0.033750	0.810000	0.714015	1.057086	1.083629	0.596605	True	True	9.92567e-08	1097	1.731387	1.347864	1.109737	0.994257
2.000	0.100	1.100	1.000	0.100000	-0.030000	0.810000	0.697463	1.064357	1.047094	0.613125	True	True	9.88873e-08	1122	1.707655	1.343207	1.132472	0.988949
2.000	0.100	1.100	1.000	0.100000	-0.026250	0.810000	0.682016	1.071917	1.013255	0.630232	True	True	9.91284e-08	1102	1.685437	1.339747	1.154256	0.983258
2.000	0.100	1.100	1.000	0.100000	-0.022500	0.810000	0.667571	1.079782	0.981802	0.647991	True	True	9.94818e-08	1038	1.664603	1.337424	1.175122	0.977180
2.000	0.100	1.100	1.000	0.100000	-0.018750	0.810000	0.654038	1.087971	0.952474	0.666469	True	True	9.96276e-08	839	1.645041	1.336189	1.195103	0.970711
2.000	0.100	1.100	1.000	0.100000	-0.015000	0.810000	0.641341	1.096502	0.925048	0.685737	True	True	9.89624e-08	1127	1.626653	1.336006	1.214226	0.963847
2.000	0.100	1.100	1.000	0.100000	-0.011250	0.810000	0.629419	1.105403	0.899339	0.705878	True	True	9.96651e-08	992	1.609364	1.336851	1.232500	0.956574
2.000	0.100	1.100	1.000	0.100000	-0.007500	0.810000	0.618211	1.114691	0.875178	0.726973	True	True	9.95306e-08	1027	1.593097	1.338703	1.249958	0.948894
2.000	0.100	1.100	1.000	0.100000	-0.003750	0.810000	0.607673	1.124412	0.852429	0.749126	True	True	9.91668e-08	974	1.577799	1.341560	1.266592	0.940778
2.000	0.100	1.100	1.000	0.100000	0.000000	0.810000	0.597764	1.134593	0.830970	0.772440	True	True	9.91904e-08	914	1.563422	1.345423	1.282412	0.932220
2.000	0.100	1.100	1.000	0.100000	0.003750	0.810000	0.588442	1.145264	0.810686	0.797029	True	True	9.9237e-08	860	1.549914	1.350294	1.297440	0.923216
2.000	0.100	1.100	1.000	0.100000	0.007500	0.810000	0.579667	1.156459	0.791471	0.823024	True	True	9.99895e-08	1021	1.537232	1.356184	1.311702	0.913761
2.000	0.100	1.100	1.000	0.100000	0.011250	0.810000	0.571426	1.168256	0.773256	0.850590	True	True	9.98665e-08	1067	1.525365	1.363132	1.325156	0.903804
2.000	0.100	1.100	1.000	0.100000	0.015000	0.810000	0.563687	1.180695	0.755958	0.879895	True	True	9.92723e-08	1133	1.514280	1.371165	1.337824	0.893342
2.000	0.100	1.100	1.000	0.100000	0.018750	0.810000	0.556430	1.193841	0.739506	0.911137	True	True	9.9307e-08	1266	1.503959	1.380328	1.349708	0.882352
2.000	0.100	1.100	1.000	0.100000	0.022500	0.810000	0.549636	1.207766	0.723836	0.944549	True	True	9.98233e-08	1179	1.494390	1.390675	1.360807	0.870807
2.000	0.100	1.100	1.000	0.100000	0.026250	0.810000	0.543287	1.222557	0.708891	0.980401	True	True	9.96732e-08	1375	1.485565	1.402274	1.371120	0.858680
2.000	0.100	1.100	1.000	0.100000	0.030000	0.810000	0.537372	1.238313	0.694616	1.019011	True	True	9.99837e-08	1313	1.477484	1.415208	1.380646	0.845936
2.000	0.100	1.100	1.000	0.100000	0.033750	0.810000	0.531880	1.255150	0.680962	1.060758	True	True	9.94234e-08	1325	1.470152	1.429576	1.389380	0.832537
2.000	0.100	1.100	1.000	0.100000	0.037500	0.810000	0.526802	1.273207	0.667882	1.106095	True	True	9.99192e-08	1417	1.463583	1.445502	1.397318	0.818439
2.000	0.100	1.100	1.000	0.100000	0.041250	0.810000	0.522132	1.292651	0.655329	1.155573	True	True	9.94915e-08	1548	1.457798	1.463133	1.404455	0.803587
2.000	0.100	1.100	1.000	0.100000	0.045000	0.810000	0.517868	1.313682	0.643260	1.209867	True	True	9.98514e-08	1644	1.452828	1.482650	1.410785	0.787921
2.000	0.100	1.100	1.000	0.100000	0.048750	0.810000	0.514009	1.336547	0.631632	1.269819	True	True	9.99135e-08	1640	1.448717	1.504277	1.416299	0.771366
2.000	0.100	1.100	1.000	0.100000	0.052500	0.810000	0.510559	1.361552	0.620398	1.336489	True	True	9.97304e-08	1800	1.445526	1.528291	1.420989	0.753831
2.000	0.100	1.100	1.000	0.100000	0.056250	0.810000	0.507526	1.389085	0.609513	1.411245	True	True	9.95907e-08	1898	1.443333	1.555042	1.424845	0.735207
2.000	0.100	1.100	1.000	0.100000	0.060000	0.810000	0.504921	1.419643	0.598926	1.495875	True	True	9.98489e-08	2095	1.442247	1.584974	1.427854	0.715356
2.000	0.100	1.100	1.000	0.100000	0.063750	0.810000	0.502765	1.453881	0.588580	1.592787	True	True	9.95687e-08	2086	1.442412	1.618670	1.430003	0.694101
2.000	0.100	1.100	1.000	0.100000	0.067500	0.810000	0.501085	1.492685	0.578406	1.705304	True	True	9.95926e-08	2276	1.444026	1.656903	1.431277	0.671216
2.000	0.100	1.100	1.000	0.100000	0.071250	0.810000	0.499920	1.537289	0.568319	1.838182	True	True	9.95923e-08	2773	1.447370	1.700735	1.431660	0.646395
2.000	0.100	1.100	1.000	0.100000	0.075000	0.810000	0.499329	1.589483	0.558208	1.998514	True	True	9.99695e-08	2845	1.452847	1.751675	1.431136	0.619215
2.000	0.100	1.100	1.000	0.100000	-0.075000	0.832500	1.028905	0.994461	1.894755	0.438202	True	True	9.97291e-08	2299	2.172196	1.513282	0.772804	1.024225
2.000	0.100	1.100	1.000	0.100000	-0.071250	0.832500	0.979687	0.998999	1.760266	0.452997	True	True	9.95441e-08	2193	2.106539	1.480866	0.813810	1.023808
2.000	0.100	1.100	1.000	0.100000	-0.067500	0.832500	0.937221	1.003836	1.648096	0.467458	True	True	9.96063e-08	1937	2.049163	1.453670	0.851771	1.022683
2.000	0.100	1.100	1.000	0.100000	-0.063750	0.832500	0.899972	1.008942	1.552563	0.481754	True	True	9.94133e-08	1756	1.998300	1.430599	0.887232	1.020966
2.000	0.100	1.100	1.000	0.100000	-0.060000	0.832500	0.866876	1.014299	1.469843	0.496011	True	True	9.98104e-08	1670	1.952696	1.410890	0.920584	1.018733
2.000	0.100	1.100	1.000	0.100000	-0.056250	0.832500	0.837165	1.019896	1.397255	0.510331	True	True	9.96519e-08	1572	1.911434	1.393989	0.952114	1.016032
2.000	0.100	1.100	1.000	0.100000	-0.052500	0.832500	0.810267	1.025731	1.332851	0.524799	True	True	9.97317e-08	1354	1.873821	1.379484	0.982042	1.012899
2.000	0.100	1.100	1.000	0.100000	-0.048750	0.832500	0.785747	1.031802	1.275179	0.539487	True	True	9.93614e-08	1329	1.839322	1.367063	1.010535	1.009356
2.000	0.100	1.100	1.000	0.100000	-0.045000	0.832500	0.763265	1.038113	1.223127	0.554463	True	True	9.97829e-08	1268	1.807516	1.356483	1.037725	1.005421
2.000	0.100	1.100	1.000	0.100000	-0.041250	0.832500	0.742551	1.044669	1.175832	0.569788	True	True	9.94166e-08	1298	1.778067	1.347553	1.063717	1.001102
2.000	0.100	1.100	1.000	0.100000	-0.037500	0.832500	0.723388	1.051478	1.132607	0.585522	True	True	9.93538e-08	1313	1.750701	1.340122	1.088593	0.996406
2.000	0.100	1.100	1.000	0.100000	-0.033750	0.832500	0.705599	1.058550	1.092901	0.601725	True	True	9.97381e-08	1113	1.725193	1.334068	1.112421	0.991335
2.000	0.100	1.100	1.000	0.100000	-0.030000	0.832500	0.689035	1.065898	1.056265	0.618456	True	True	9.97628e-08	1190	1.701357	1.329297	1.135255	0.985890
2.000	0.100	1.100	1.000	0.100000	-0.026250	0.832500	0.673576	1.073536	1.022326	0.635777	True	True	9.93338e-08	1125	1.679037	1.325730	1.157139	0.980069
2.000	0.100	1.100	1.000	0.100000	-0.022500	0.832500	0.659116	1.081478	0.990775	0.653752	True	True	9.89795e-08	1007	1.658101	1.323305	1.178110	0.973870
2.000	0.100	1.100	1.000	0.100000	-0.018750	0.832500	0.645569	1.089746	0.961353	0.672451	True	True	9.95471e-08	1037	1.638437	1.321976	1.198195	0.967285
2.000	0.100	1.100	1.000	0.100000	-0.015000	0.832500	0.632860	1.098359	0.933839	0.691946	True	True	9.93291e-08	995	1.619952	1.321706	1.217417	0.960307
2.000	0.100	1.100	1.000	0.100000	-0.011250	0.832500	0.620920	1.107339	0.908038	0.712316	True	True	9.94839e-08	984	1.602560	1.322466	1.235805	0.952935
2.000	0.100	1.100	1.000	0.100000	-0.007500	0.832500	0.609696	1.116712	0.883791	0.733648	True	True	9.98614e-08	1027	1.586193	1.324240	1.253367	0.945156
2.000	0.100	1.100	1.000	0.100000	-0.003750	0.832500	0.599141	1.126511	0.860957	0.756039	True	True	9.94854e-08	973	1.570792	1.327022	1.270114	0.936957
2.000	0.100	1.100	1.000	0.100000	0.000000	0.832500	0.589211	1.136766	0.839411	0.779595	True	True	9.93778e-08	1034	1.556307	1.330810	1.286059	0.928329
2.000	0.100	1.100	1.000	0.100000	0.003750	0.832500	0.579868	1.147521	0.819044	0.804438	True	True	9.92034e-08	1088	1.542693	1.335613	1.301207	0.919254
2.000	0.100	1.100	1.000	0.100000	0.007500	0.832500	0.571081	1.158817	0.799756	0.830703	True	True	9.93193e-08	980	1.529913	1.341446	1.315566	0.909717
2.000	0.100	1.100	1.000	0.100000	0.011250	0.832500	0.562821	1.170698	0.781466	0.858538	True	True	9.89994e-08	1178	1.517938	1.348333	1.329139	0.899706
2.000	0.100	1.100	1.000	0.100000	0.015000	0.832500	0.555062	1.183226	0.764092	0.888122	True	True	9.92897e-08	1191	1.506743	1.356307	1.341930	0.889196
2.000	0.100	1.100	1.000	0.100000	0.018750	0.832500	0.547784	1.196462	0.747565	0.919655	True	True	9.98204e-08	1063	1.496308	1.365412	1.353940	0.878167
2.000	0.100	1.100	1.000	0.100000	0.022500	0.832500	0.540967	1.210479	0.731824	0.953368	True	True	9.9578e-08	1241	1.486622	1.375701	1.365169	0.866593
2.000	0.100	1.100	1.000	0.100000	0.026250	0.832500	0.534595	1.225363	0.716807	0.989535	True	True	9.94178e-08	1319	1.477676	1.387243	1.375617	0.854447
2.000	0.100	1.100	1.000	0.100000	0.030000	0.832500	0.528655	1.241213	0.702463	1.028474	True	True	9.9558e-08	1394	1.469468	1.400120	1.385282	0.841695
2.000	0.100	1.100	1.000	0.100000	0.033750	0.832500	0.523136	1.258148	0.688740	1.070567	True	True	9.97719e-08	1287	1.462004	1.414430	1.394162	0.828298
2.000	0.100	1.100	1.000	0.100000	0.037500	0.832500	0.518030	1.276305	0.675592	1.116270	True	True	9.94804e-08	1430	1.455295	1.430295	1.402254	0.814214
2.000	0.100	1.100	1.000	0.100000	0.041250	0.832500	0.513330	1.295851	0.662973	1.166136	True	True	9.94146e-08	1507	1.449361	1.447862	1.409553	0.799390
2.000	0.100	1.100	1.000	0.100000	0.045000	0.832500	0.509033	1.316987	0.650838	1.220845	True	True	9.96702e-08	1570	1.444232	1.467311	1.416054	0.783764
2.000	0.100	1.100	1.000	0.100000	0.048750	0.832500	0.505139	1.339962	0.639144	1.281242	True	True	9.95879e-08	1704	1.439952	1.488865	1.421752	0.767264
2.000	0.100	1.100	1.000	0.100000	0.052500	0.832500	0.501651	1.365081	0.627846	1.348395	True	True	9.94376e-08	1787	1.436575	1.512799	1.426640	0.749801
2.000	0.100	1.100	1.000	0.100000	0.056250	0.832500	0.498575	1.392734	0.616896	1.423677	True	True	9.99458e-08	1890	1.434181	1.539461	1.430710	0.731264
2.000	0.100	1.100	1.000	0.100000	0.060000	0.832500	0.495923	1.423419	0.606245	1.508891	True	True	9.97202e-08	2076	1.432872	1.569294	1.433953	0.711518
2.000	0.100	1.100	1.000	0.100000	0.063750	0.832500	0.493714	1.457793	0.595835	1.606456	True	True	9.95123e-08	2189	1.432788	1.602877	1.436362	0.690390
2.000	0.100	1.100	1.000	0.100000	0.067500	0.832500	0.491974	1.496745	0.585596	1.719717	True	True	9.99096e-08	2327	1.434122	1.640981	1.437925	0.667654
2.000	0.100	1.100	1.000	0.100000	0.071250	0.832500	0.490740	1.541512	0.575445	1.853457	True	True	9.99471e-08	2630	1.437143	1.684663	1.438637	0.643007
2.000	0.100	1.100	1.000	0.100000	0.075000	0.832500	0.490068	1.593890	0.565268	2.014816	True	True	9.98365e-08	2862	1.442242	1.735425	1.438491	0.616030
2.000	0.100	1.100	1.000	0.100000	-0.075000	0.855000	1.020653	0.995111	1.905511	0.441065	True	True	9.9894e-08	2425	2.167476	1.501673	0.774379	1.023284
2.000	0.100	1.100	1.000	0.100000	-0.071250	0.855000	0.971457	0.999726	1.770842	0.456080	True	True	9.96625e-08	2099	2.101658	1.468972	0.815459	1.022619
2.000	0.100	1.100	1.000	0.100000	-0.067500	0.855000	0.929007	1.004638	1.658508	0.470756	True	True	9.95272e-08	1919	2.044137	1.441524	0.853492	1.021259
2.000	0.100	1.100	1.000	0.100000	-0.063750	0.855000	0.891770	1.009818	1.562824	0.485261	True	True	9.96772e-08	1795	1.993140	1.418227	0.889025	1.019321
2.000	0.100	1.100	1.000	0.100000	-0.060000	0.855000	0.858682	1.015250	1.479965	0.499726	True	True	9.99397e-08	1705	1.947412	1.398313	0.922448	1.016878
2.000	0.100	1.100	1.000	0.100000	-0.056250	0.855000	0.828976	1.020922	1.407245	0.514252	True	True	9.96839e-08	1602	1.906033	1.381225	0.954050	1.013978
2.000	0.100	1.100	1.000	0.100000	-0.052500	0.855000	0.802081	1.026831	1.342717	0.528925	True	True	9.98143e-08	1429	1.868308	1.366549	0.984050	1.010655
2.000	0.100	1.100	1.000	0.100000	-0.048750	0.855000	0.777561	1.032977	1.284925	0.543819	True	True	9.98986e-08	1560	1.833702	1.353970	1.012616	1.006932
2.000	0.100	1.100	1.000	0.100000	-0.045000	0.855000	0.755078	1.039363	1.232760	0.559001	True	True	9.99996e-08	1332	1.801794	1.343243	1.039880	1.002824
2.000	0.100	1.100	1.000	0.100000	-0.041250	0.855000	0.734362	1.045995	1.185356	0.574533	True	True	9.93096e-08	1170	1.772245	1.334178	1.065947	0.998341
2.000	0.100	1.100	1.000	0.100000	-0.037500	0.855000	0.715195	1.052880	1.142026	0.590476	True	True	9.99252e-08	1154	1.744781	1.326620	1.090900	0.993489
2.000	0.100	1.100	1.000	0.100000	-0.033750	0.855000	0.697401	1.060030	1.102219	0.606890	True	True	9.90082e-08	1183	1.719177	1.320450	1.114806	0.988269
2.000	0.100	1.100	1.000	0.100000	-0.030000	0.855000	0.680831	1.067455	1.065484	0.623835	True	True	9.98057e-08	1190	1.695247	1.315569	1.137719	0.982682
2.000	0.100	1.100	1.000	0.100000	-0.026250	0.855000	0.665365	1.075170	1.031450	0.641372	True	True	9.99343e-08	987	1.672833	1.311900	1.159684	0.976727
2.000	0.100	1.100	1.000	0.100000	-0.022500	0.855000	0.650896	1.083191	0.999806	0.659567	True	True	9.94554e-08	1082	1.651804	1.309379	1.180738	0.970400
2.000	0.100	1.100	1.000	0.100000	-0.018750	0.855000	0.637340	1.091538	0.970294	0.678489	True	True	9.8795e-08	1056	1.632048	1.307960	1.200908	0.963695
2.000	0.100	1.100	1.000	0.100000	-0.015000	0.855000	0.624619	1.100230	0.942690	0.698211	True	True	9.96257e-08	1044	1.613469	1.307604	1.220221	0.956607
2.000	0.100	1.100	1.000	0.100000	-0.011250	0.855000	0.612669	1.109292	0.916805	0.718814	True	True	9.89559e-08	876	1.595985	1.308285	1.238694	0.949128
2.000	0.100	1.100	1.000	0.100000	-0.007500	0.855000	0.601434	1.118743	0.892475	0.740381	True	True	9.987e-08	1053	1.579525	1.309984	1.256349	0.941254
2.000	0.100	1.100	1.000	0.100000	-0.003750	0.855000	0.590866	1.128626	0.869560	0.763017	True	True	9.96112e-08	1047	1.564031	1.312695	1.273188	0.932963
2.000	0.100	1.100	1.000	0.100000	0.000000	0.855000	0.580922	1.138968	0.847934	0.786824	True	True	9.97852e-08	1036	1.549450	1.316417	1.289227	0.924250
2.000	0.100	1.100	1.000	0.100000	0.003750	0.855000	0.571565	1.149809	0.827488	0.811924	True	True	9.89061e-08	1017	1.535739	1.321155	1.304474	0.915100
2.000	0.100	1.100	1.000	0.100000	0.007500	0.855000	0.562762	1.161189	0.808125	0.838451	True	True	9.95705e-08	1093	1.522861	1.326925	1.318935	0.905499
2.000	0.100	1.100	1.000	0.100000	0.011250	0.855000	0.554485	1.173159	0.789758	0.866559	True	True	9.96364e-08	1150	1.510785	1.333752	1.332613	0.895429
2.000	0.100	1.100	1.000	0.100000	0.015000	0.855000	0.546709	1.185775	0.772311	0.896425	True	True	9.92499e-08	1182	1.499485	1.341668	1.345514	0.884871
2.000	0.100	1.100	1.000	0.100000	0.018750	0.855000	0.539411	1.199100	0.755712	0.928249	True	True	9.94624e-08	1177	1.488943	1.350715	1.357638	0.873804
2.000	0.100	1.100	1.000	0.100000	0.022500	0.855000	0.532574	1.213209	0.739899	0.962266	True	True	9.97106e-08	1186	1.479145	1.360948	1.368986	0.862202
2.000	0.100	1.100	1.000	0.100000	0.026250	0.855000	0.526180	1.228186	0.724812	0.998749	True	True	9.95796e-08	1203	1.470082	1.372433	1.379560	0.850038
2.000	0.100	1.100	1.000	0.100000	0.030000	0.855000	0.520216	1.244131	0.710399	1.038020	True	True	9.9838e-08	1383	1.461753	1.385251	1.389357	0.837279
2.000	0.100	1.100	1.000	0.100000	0.033750	0.855000	0.514672	1.261163	0.696608	1.080461	True	True	9.94847e-08	1334	1.454160	1.399501	1.398377	0.823888
2.000	0.100	1.100	1.000	0.100000	0.037500	0.855000	0.509538	1.279419	0.683392	1.126530	True	True	9.94525e-08	1435	1.447315	1.415303	1.406618	0.809821
2.000	0.100	1.100	1.000	0.100000	0.041250	0.855000	0.504808	1.299067	0.670706	1.176786	True	True	9.94782e-08	1439	1.441237	1.432804	1.414076	0.795027
2.000	0.100	1.100	1.000	0.100000	0.045000	0.855000	0.500478	1.320309	0.658505	1.231909	True	True	9.99235e-08	1693	1.435953	1.452183	1.420749	0.779446
2.000	0.100	1.100	1.000	0.100000	0.048750	0.855000	0.496547	1.343393	0.646744	1.292752	True	True	9.97057e-08	1607	1.431505	1.473661	1.426631	0.763005
2.000	0.100	1.100	1.000	0.100000	0.052500	0.855000	0.493018	1.368626	0.635380	1.360389	True	True	9.98739e-08	1748	1.427946	1.497511	1.431720	0.745617
2.000	0.100	1.100	1.000	0.100000	0.056250	0.855000	0.489898	1.396398	0.624365	1.436199	True	True	9.94201e-08	1879	1.425352	1.524079	1.436009	0.727173
2.000	0.100	1.100	1.000	0.100000	0.060000	0.855000	0.487196	1.427210	0.613648	1.521996	True	True	9.9721e-08	2020	1.423822	1.553808	1.439495	0.707539
2.000	0.100	1.100	1.000	0.100000	0.063750	0.855000	0.484931	1.461720	0.603171	1.620214	True	True	9.97079e-08	2095	1.423490	1.587273	1.442173	0.686543
2.000	0.100	1.100	1.000	0.100000	0.067500	0.855000	0.483126	1.500818	0.592866	1.734218	True	True	9.96662e-08	2405	1.424543	1.625241	1.444039	0.663961
2.000	0.100	1.100	1.000	0.100000	0.071250	0.855000	0.481818	1.545748	0.582646	1.868821	True	True	9.97137e-08	2639	1.427241	1.668766	1.445095	0.639495
2.000	0.100	1.100	1.000	0.100000	0.075000	0.855000	0.481059	1.598310	0.572400	2.031207	True	True	9.96937e-08	2881	1.431961	1.719343	1.445348	0.612730
2.000	0.100	1.100	1.000	0.100000	-0.075000	0.877500	1.012545	0.995770	1.916266	0.443946	True	True	9.96407e-08	2344	2.162827	1.490159	0.775857	1.022271
2.000	0.100	1.100	1.000	0.100000	-0.071250	0.877500	0.963378	1.000461	1.781420	0.459183	True	True	9.9489e-08	2047	2.096858	1.457183	0.816996	1.021348
2.000	0.100	1.100	1.000	0.100000	-0.067500	0.877500	0.920952	1.005449	1.668926	0.474075	True	True	9.98597e-08	2025	2.039202	1.429492	0.855084	1.019747
2.000	0.100	1.100	1.000	0.100000	-0.063750	0.877500	0.883734	1.010705	1.573097	0.488793	True	True	9.99014e-08	1732	1.988081	1.405977	0.890671	1.017581
2.000	0.100	1.100	1.000	0.100000	-0.060000	0.877500	0.850661	1.016211	1.490102	0.503468	True	True	9.96915e-08	1654	1.942239	1.385866	0.924147	1.014921
2.000	0.100	1.100	1.000	0.100000	-0.056250	0.877500	0.820967	1.021959	1.417255	0.518203	True	True	9.9617e-08	1502	1.900752	1.368600	0.955802	1.011815
2.000	0.100	1.100	1.000	0.100000	-0.052500	0.877500	0.794081	1.027944	1.352606	0.533083	True	True	9.94764e-08	1485	1.862926	1.353760	0.985855	1.008297
2.000	0.100	1.100	1.000	0.100000	-0.048750	0.877500	0.769569	1.034165	1.294700	0.548185	True	True	9.98874e-08	1333	1.828223	1.341030	1.014474	1.004387
2.000	0.100	1.100	1.000	0.100000	-0.045000	0.877500	0.747091	1.040627	1.242425	0.563575	True	True	9.97488e-08	1340	1.796221	1.330165	1.041793	1.000101
2.000	0.100	1.100	1.000	0.100000	-0.041250	0.877500	0.726378	1.047335	1.194916	0.579317	True	True	9.99834e-08	1206	1.766581	1.320971	1.067916	0.995448
2.000	0.100	1.100	1.000	0.100000	-0.037500	0.877500	0.707213	1.054297	1.151485	0.595472	True	True	9.99865e-08	1375	1.739029	1.313294	1.092925	0.990434
2.000	0.100	1.100	1.000	0.100000	-0.033750	0.877500	0.689419	1.061523	1.111581	0.612099	True	True	9.95589e-08	1102	1.713338	1.307012	1.116889	0.985060
2.000	0.100	1.100	1.000	0.100000	-0.030000	0.877500	0.672849	1.069026	1.074752	0.629260	True	True	9.9514e-08	944	1.689323	1.302028	1.139861	0.979326
2.000	0.100	1.100	1.000	0.100000	-0.026250	0.877500	0.657380	1.076820	1.040626	0.647016	True	True	9.92377e-08	932	1.666825	1.298261	1.161888	0.973232
2.000	0.100	1.100	1.000	0.100000	-0.022500	0.877500	0.642909	1.084919	1.008893	0.665433	True	True	9.89472e-08	1064	1.645712	1.295650	1.183006	0.966775
2.000	0.100	1.100	1.000	0.100000	-0.018750	0.877500	0.629356	1.093349	0.979305	0.684581	True	True	9.98098e-08	835	1.625880	1.294151	1.203225	0.959939
2.000	0.100	1.100	1.000	0.100000	-0.015000	0.877500	0.616621	1.102116	0.951605	0.704531	True	True	9.92553e-08	996	1.607208	1.293708	1.222623	0.952745
2.000	0.100	1.100	1.000	0.100000	-0.011250	0.877500	0.604665	1.111260	0.925639	0.725370	True	True	9.94735e-08	952	1.589640	1.294314	1.241165	0.945155
2.000	0.100	1.100	1.000	0.100000	-0.007500	0.877500	0.593423	1.120794	0.901229	0.747177	True	True	9.97446e-08	1025	1.573095	1.295942	1.258890	0.937179
2.000	0.100	1.100	1.000	0.100000	-0.003750	0.877500	0.582848	1.130769	0.878236	0.770063	True	True	9.88501e-08	1270	1.557518	1.298589	1.275798	0.928787
2.000	0.100	1.100	1.000	0.100000	0.000000	0.877500	0.572893	1.141186	0.856532	0.794117	True	True	9.9154e-08	1043	1.542847	1.302242	1.291923	0.919998
2.000	0.100	1.100	1.000	0.100000	0.003750	0.877500	0.563524	1.152112	0.836011	0.819475	True	True	9.88847e-08	979	1.529047	1.306918	1.307252	0.910773
2.000	0.100	1.100	1.000	0.100000	0.007500	0.877500	0.554709	1.163579	0.816573	0.846268	True	True	9.92685e-08	1109	1.516076	1.312628	1.321799	0.901104
2.000	0.100	1.100	1.000	0.100000	0.011250	0.877500	0.546418	1.175636	0.798134	0.874651	True	True	9.9367e-08	1190	1.503905	1.319397	1.335569	0.890977
2.000	0.100	1.100	1.000	0.100000	0.015000	0.877500	0.538626	1.188341	0.780614	0.904800	True	True	9.99176e-08	1214	1.492508	1.327255	1.348566	0.880372
2.000	0.100	1.100	1.000	0.100000	0.018750	0.877500	0.531312	1.201756	0.763945	0.936917	True	True	9.98418e-08	1163	1.481864	1.336245	1.360792	0.869266
2.000	0.100	1.100	1.000	0.100000	0.022500	0.877500	0.524456	1.215955	0.748062	0.971239	True	True	9.96625e-08	1295	1.471960	1.346421	1.372249	0.857637
2.000	0.100	1.100	1.000	0.100000	0.026250	0.877500	0.518042	1.231025	0.732906	1.008040	True	True	9.96497e-08	1184	1.462786	1.357848	1.382938	0.845457
2.000	0.100	1.100	1.000	0.100000	0.030000	0.877500	0.512055	1.247065	0.718425	1.047643	True	True	9.93813e-08	1413	1.454340	1.370607	1.392860	0.832693
2.000	0.100	1.100	1.000	0.100000	0.033750	0.877500	0.506486	1.264193	0.704566	1.090432	True	True	9.96435e-08	1464	1.446623	1.384795	1.402013	0.819309
2.000	0.100	1.100	1.000	0.100000	0.037500	0.877500	0.501325	1.282548	0.691283	1.136870	True	True	9.92778e-08	1501	1.439646	1.400534	1.410398	0.805263
2.000	0.100	1.100	1.000	0.100000	0.041250	0.877500	0.496564	1.302298	0.678529	1.187515	True	True	9.97114e-08	1660	1.433427	1.417966	1.418012	0.790503
2.000	0.100	1.100	1.000	0.100000	0.045000	0.877500	0.492200	1.323645	0.666261	1.243055	True	True	9.94206e-08	1628	1.427992	1.437272	1.424854	0.774970
2.000	0.100	1.100	1.000	0.100000	0.048750	0.877500	0.488233	1.346838	0.654434	1.304345	True	True	9.98558e-08	1698	1.423379	1.458669	1.430922	0.758592
2.000	0.100	1.100	1.000	0.100000	0.052500	0.877500	0.484662	1.372185	0.643003	1.372464	True	True	9.95976e-08	1799	1.419640	1.482432	1.436214	0.741284
2.000	0.100	1.100	1.000	0.100000	0.056250	0.877500	0.481495	1.400076	0.631921	1.448803	True	True	9.96229e-08	1882	1.416848	1.508903	1.440728	0.722937
2.000	0.100	1.100	1.000	0.100000	0.060000	0.877500	0.478741	1.431013	0.621136	1.535183	True	True	9.97182e-08	2037	1.415098	1.538522	1.444463	0.703420
2.000	0.100	1.100	1.000	0.100000	0.063750	0.877500	0.476416	1.465658	0.610590	1.634055	True	True	9.95463e-08	2236	1.414520	1.571863	1.447420	0.682561
2.000	0.100	1.100	1.000	0.100000	0.067500	0.877500	0.474544	1.504903	0.600215	1.748802	True	True	9.99049e-08	2427	1.415293	1.609690	1.449602	0.660141
2.000	0.100	1.100	1.000	0.100000	0.071250	0.877500	0.473157	1.549994	0.589925	1.884268	True	True	9.99612e-08	2623	1.417668	1.653050	1.451019	0.635863
2.000	0.100	1.100	1.000	0.100000	0.075000	0.877500	0.472305	1.602739	0.579605	2.047680	True	True	9.97118e-08	2892	1.422009	1.703434	1.451690	0.609316
2.000	0.100	1.100	1.000	0.100000	-0.075000	0.900000	1.004580	0.996436	1.927019	0.446844	True	True	9.98671e-08	2256	2.158248	1.478741	0.777239	1.021184
2.000	0.100	1.100	1.000	0.100000	-0.071250	0.900000	0.955450	1.001205	1.792000	0.462305	True	True	9.98813e-08	2003	2.092139	1.445501	0.818419	1.019997
2.000	0.100	1.100	1.000	0.100000	-0.067500	0.900000	0.913055	1.006270	1.679351	0.477415	True	True	9.96142e-08	1994	2.034358	1.417576	0.856546	1.018147
2.000	0.100	1.100	1.000	0.100000	-0.063750	0.900000	0.875862	1.011602	1.583379	0.492349	True	True	9.99824e-08	1792	1.983123	1.393853	0.892168	1.015746
2.000	0.100	1.100	1.000	0.100000	-0.060000	0.900000	0.842811	1.017184	1.500252	0.507236	True	True	9.94784e-08	1666	1.937176	1.373554	0.925679	1.012863
2.000	0.100	1.100	1.000	0.100000	-0.056250	0.900000	0.813135	1.023007	1.427282	0.522181	True	True	9.97559e-08	1464	1.895592	1.356116	0.957368	1.009545
2.000	0.100	1.100	1.000	0.100000	-0.052500	0.900000	0.786265	1.029068	1.362517	0.537272	True	True	9.97512e-08	1421	1.857674	1.341121	0.987455	1.005825
2.000	0.100	1.100	1.000	0.100000	-0.048750	0.900000	0.761766	1.035366	1.304501	0.552584	True	True	9.9733e-08	1294	1.822883	1.328248	1.016109	1.001723
2.000	0.100	1.100	1.000	0.100000	-0.045000	0.900000	0.739300	1.041904	1.252121	0.568185	True	True	9.94394e-08	1496	1.790797	1.317251	1.043463	0.997253
2.000	0.100	1.100	1.000	0.100000	-0.041250	0.900000	0.718597	1.048688	1.204512	0.584139	True	True	9.91859e-08	1241	1.761076	1.307936	1.069620	0.992425
2.000	0.100	1.100	1.000	0.100000	-0.037500	0.900000	0.699440	1.055727	1.160984	0.600507	True	True	9.95319e-08	1208	1.733445	1.300146	1.094666	0.987243
2.000	0.100	1.100	1.000	0.100000	-0.033750	0.900000	0.681652	1.063031	1.120986	0.617350	True	True	9.90696e-08	1030	1.707678	1.293760	1.118667	0.981710
2.000	0.100	1.100	1.000	0.100000	-0.030000	0.900000	0.665087	1.070612	1.084067	0.634729	True	True	9.9638e-08	1111	1.683586	1.288677	1.141679	0.975826
2.000	0.100	1.100	1.000	0.100000	-0.026250	0.900000	0.649621	1.078484	1.049854	0.652706	True	True	9.95953e-08	1034	1.661012	1.284819	1.163746	0.969588
2.000	0.100	1.100	1.000	0.100000	-0.022500	0.900000	0.635153	1.086664	1.018037	0.671348	True	True	9.93719e-08	1099	1.639825	1.282123	1.184905	0.962994
2.000	0.100	1.100	1.000	0.100000	-0.018750	0.900000	0.621593	1.095171	0.988356	0.690724	True	True	9.96148e-08	1061	1.619911	1.280538	1.205184	0.956037
2.000	0.100	1.100	1.000	0.100000	-0.015000	0.900000	0.608867	1.104025	0.960587	0.710909	True	True	9.9699e-08	990	1.601173	1.280027	1.224611	0.948712
2.000	0.100	1.100	1.000	0.100000	-0.011250	0.900000	0.596910	1.113251	0.934544	0.731984	True	True	9.89114e-08	964	1.583531	1.280563	1.243200	0.941011
2.000	0.100	1.100	1.000	0.100000	-0.007500	0.900000	0.585664	1.122872	0.910056	0.754036	True	True	9.94119e-08	995	1.566908	1.282123	1.260979	0.932928
2.000	0.100	1.100	1.000	0.100000	-0.003750	0.900000	0.575079	1.132915	0.886983	0.777161	True	True	9.97042e-08	988	1.551246	1.284699	1.277959	0.924457
2.000	0.100	1.100	1.000	0.100000	0.000000	0.900000	0.565120	1.143421	0.865206	0.801471	True	True	9.96363e-08	1055	1.536497	1.288292	1.294140	0.915578
2.000	0.100	1.100	1.000	0.100000	0.003750	0.900000	0.555744	1.154430	0.844612	0.827089	True	True	9.98611e-08	941	1.522614	1.292908	1.309535	0.906276
2.000	0.100	1.100	1.000	0.100000	0.007500	0.900000	0.546919	1.165983	0.825102	0.854150	True	True	9.98513e-08	1128	1.509559	1.298560	1.324153	0.896540
2.000	0.100	1.100	1.000	0.100000	0.011250	0.900000	0.538617	1.178128	0.806592	0.882808	True	True	9.91766e-08	1011	1.497300	1.305271	1.337999	0.886355
2.000	0.100	1.100	1.000	0.100000	0.015000	0.900000	0.530813	1.190920	0.789003	0.913242	True	True	9.9671e-08	1199	1.485811	1.313073	1.351079	0.875702
2.000	0.100	1.100	1.000	0.100000	0.018750	0.900000	0.523484	1.204425	0.772264	0.945654	True	True	9.92027e-08	1130	1.475072	1.322007	1.363394	0.864559
2.000	0.100	1.100	1.000	0.100000	0.022500	0.900000	0.516611	1.218715	0.756313	0.980282	True	True	9.91919e-08	1290	1.465068	1.332126	1.374948	0.852904
2.000	0.100	1.100	1.000	0.100000	0.026250	0.900000	0.510178	1.233878	0.741089	1.017401	True	True	9.93296e-08	1250	1.455788	1.343495	1.385744	0.840709
2.000	0.100	1.100	1.000	0.100000	0.030000	0.900000	0.504171	1.250012	0.726540	1.057337	True	True	9.95968e-08	1396	1.447230	1.356194	1.395781	0.827942
2.000	0.100	1.100	1.000	0.100000	0.033750	0.900000	0.498578	1.267236	0.712614	1.100477	True	True	9.9162e-08	1438	1.439394	1.370320	1.405060	0.814568
2.000	0.100	1.100	1.000	0.100000	0.037500	0.900000	0.493389	1.285690	0.699264	1.147283	True	True	9.94747e-08	1469	1.432290	1.385992	1.413583	0.800544
2.000	0.100	1.100	1.000	0.100000	0.041250	0.900000	0.488598	1.305541	0.686443	1.198319	True	True	9.92229e-08	1477	1.425933	1.403354	1.421349	0.785821
2.000	0.100	1.100	1.000	0.100000	0.045000	0.900000	0.484201	1.326993	0.674108	1.254275	True	True	9.98844e-08	1672	1.420349	1.422583	1.428359	0.770340
2.000	0.100	1.100	1.000	0.100000	0.048750	0.900000	0.480195	1.350294	0.662213	1.316011	True	True	9.93194e-08	1696	1.415575	1.443897	1.434612	0.754029
2.000	0.100	1.100	1.000	0.100000	0.052500	0.900000	0.476582	1.375753	0.650714	1.384615	True	True	9.93933e-08	1803	1.411660	1.467568	1.440109	0.736805
2.000	0.100	1.100	1.000	0.100000	0.056250	0.900000	0.473367	1.403763	0.639563	1.461482	True	True	9.98981e-08	1972	1.408672	1.493937	1.444851	0.718561
2.000	0.100	1.100	1.000	0.100000	0.060000	0.900000	0.470558	1.434825	0.628708	1.548445	True	True	9.98393e-08	2067	1.406704	1.523442	1.448843	0.699166
2.000	0.100	1.100	1.000	0.100000	0.063750	0.900000	0.468170	1.469604	0.618092	1.647970	True	True	9.963e-08	2170	1.405881	1.556653	1.452088	0.678451
2.000	0.100	1.100	1.000	0.100000	0.067500	0.900000	0.466226	1.508995	0.607645	1.763460	True	True	9.9754e-08	2393	1.406375	1.594331	1.454598	0.656198
2.000	0.100	1.100	1.000	0.100000	0.071250	0.900000	0.464756	1.554247	0.597280	1.899788	True	True	9.96039e-08	2578	1.408427	1.637520	1.456391	0.632113
2.000	0.100	1.100	1.000	0.100000	0.075000	0.900000	0.463806	1.607175	0.586885	2.064227	True	True	9.99015e-08	2899	1.412388	1.687703	1.457500	0.605791
