# Supplementary material for: On maternity and the stronger immune response in women
Source: Nat Commun. 2022 Aug 18;13:4858. doi: 10.1038/s41467-022-32569-6 (PMC9386672; doi:10.1038/s41467-022-32569-6)
Supplement: Supplementary file 3 — Source Data [file 41467_2022_32569_MOESM3_ESM.zip › Source Data/Source Data Fig 4/demo4_v3_dn2.csv]

bmax	mu	betaC1	betaC2	base_c	diff_c	prVert	alphaf	alpham	gammaf	gammam	p_ESS?	h_ESS?	NormGrad	Iter	Sfbar	Smbar	Ifbar	Imbar
2.000	0.100	1.100	3.000	0.100000	-0.075000	0.000000	2.203172	1.714804	0.805403	0.167566	True	True	9.98586e-08	2553	3.783236	3.628024	0.299423	0.407168
2.000	0.100	1.100	3.000	0.100000	-0.071250	0.000000	2.155415	1.717112	0.740029	0.174218	True	True	9.99708e-08	2431	3.747023	3.604002	0.313279	0.413418
2.000	0.100	1.100	3.000	0.100000	-0.067500	0.000000	2.114896	1.719729	0.685688	0.180554	True	True	9.97299e-08	2229	3.716125	3.584341	0.325464	0.418415
2.000	0.100	1.100	3.000	0.100000	-0.063750	0.000000	2.079927	1.722619	0.639606	0.186687	True	True	9.98594e-08	2114	3.689405	3.568048	0.336294	0.422436
2.000	0.100	1.100	3.000	0.100000	-0.060000	0.000000	2.049371	1.725760	0.599900	0.192702	True	True	9.96114e-08	1796	3.666051	3.554431	0.345998	0.425673
2.000	0.100	1.100	3.000	0.100000	-0.056250	0.000000	2.022274	1.729142	0.565238	0.198661	True	True	9.94952e-08	1898	3.645478	3.543000	0.354760	0.428260
2.000	0.100	1.100	3.000	0.100000	-0.052500	0.000000	1.998116	1.732752	0.534649	0.204614	True	True	9.95905e-08	1596	3.627235	3.533389	0.362703	0.430299
2.000	0.100	1.100	3.000	0.100000	-0.048750	0.000000	1.976378	1.736588	0.507400	0.210605	True	True	9.96865e-08	1515	3.610975	3.525321	0.369940	0.431868
2.000	0.100	1.100	3.000	0.100000	-0.045000	0.000000	1.956684	1.740656	0.482933	0.216669	True	True	9.94117e-08	1669	3.596427	3.518584	0.376557	0.433022
2.000	0.100	1.100	3.000	0.100000	-0.041250	0.000000	1.938762	1.744943	0.460819	0.222837	True	True	9.9926e-08	1272	3.583380	3.513019	0.382617	0.433809
2.000	0.100	1.100	3.000	0.100000	-0.037500	0.000000	1.922314	1.749486	0.440691	0.229142	True	True	9.99804e-08	1559	3.571650	3.508485	0.388191	0.434261
2.000	0.100	1.100	3.000	0.100000	-0.033750	0.000000	1.907202	1.754264	0.422287	0.235610	True	True	9.94523e-08	1530	3.561104	3.504887	0.393315	0.434409
2.000	0.100	1.100	3.000	0.100000	-0.030000	0.000000	1.893246	1.759298	0.405372	0.242270	True	True	9.97214e-08	1468	3.551623	3.502142	0.398033	0.434273
2.000	0.100	1.100	3.000	0.100000	-0.026250	0.000000	1.880312	1.764596	0.389755	0.249149	True	True	9.96791e-08	1458	3.543110	3.500185	0.402377	0.433869
2.000	0.100	1.100	3.000	0.100000	-0.022500	0.000000	1.868288	1.770175	0.375279	0.256278	True	True	9.96712e-08	1343	3.535487	3.498964	0.406378	0.433212
2.000	0.100	1.100	3.000	0.100000	-0.018750	0.000000	1.857074	1.776061	0.361810	0.263684	True	True	9.9761e-08	1515	3.528688	3.498439	0.410059	0.432308
2.000	0.100	1.100	3.000	0.100000	-0.015000	0.000000	1.846593	1.782260	0.349234	0.271401	True	True	9.94876e-08	1433	3.522660	3.498581	0.413439	0.431166
2.000	0.100	1.100	3.000	0.100000	-0.011250	0.000000	1.836772	1.788797	0.337455	0.279463	True	True	9.94758e-08	1501	3.517358	3.499368	0.416536	0.429789
2.000	0.100	1.100	3.000	0.100000	-0.007500	0.000000	1.827552	1.795694	0.326388	0.287907	True	True	9.99763e-08	1310	3.512747	3.500787	0.419363	0.428180
2.000	0.100	1.100	3.000	0.100000	-0.003750	0.000000	1.818877	1.802987	0.315961	0.296773	True	True	9.94156e-08	1445	3.508802	3.502832	0.421934	0.426336
2.000	0.100	1.100	3.000	0.100000	0.000000	0.000000	1.810705	1.810700	0.306108	0.306108	True	True	9.97483e-08	1437	3.505501	3.505501	0.424255	0.424256
2.000	0.100	1.100	3.000	0.100000	0.003750	0.000000	1.802994	1.818874	0.296773	0.315961	True	True	9.99458e-08	1441	3.502831	3.508802	0.426335	0.421934
2.000	0.100	1.100	3.000	0.100000	0.007500	0.000000	1.795689	1.827558	0.287907	0.326388	True	True	9.94698e-08	1404	3.500788	3.512747	0.428180	0.419363
2.000	0.100	1.100	3.000	0.100000	0.011250	0.000000	1.788799	1.836771	0.279463	0.337455	True	True	9.9565e-08	1496	3.499368	3.517358	0.429789	0.416536
2.000	0.100	1.100	3.000	0.100000	0.015000	0.000000	1.782259	1.846593	0.271401	0.349234	True	True	9.96419e-08	1493	3.498581	3.522660	0.431166	0.413439
2.000	0.100	1.100	3.000	0.100000	0.018750	0.000000	1.776061	1.857074	0.263684	0.361810	True	True	9.97589e-08	1404	3.498439	3.528688	0.432308	0.410059
2.000	0.100	1.100	3.000	0.100000	0.022500	0.000000	1.770180	1.868286	0.256277	0.375279	True	True	9.98346e-08	1451	3.498964	3.535487	0.433211	0.406378
2.000	0.100	1.100	3.000	0.100000	0.026250	0.000000	1.764587	1.880328	0.249150	0.389754	True	True	9.94061e-08	1316	3.500186	3.543109	0.433871	0.402375
2.000	0.100	1.100	3.000	0.100000	0.030000	0.000000	1.759299	1.893246	0.242270	0.405372	True	True	9.94654e-08	1626	3.502142	3.551623	0.434272	0.398033
2.000	0.100	1.100	3.000	0.100000	0.033750	0.000000	1.754265	1.907202	0.235610	0.422288	True	True	9.99084e-08	1444	3.504887	3.561104	0.434409	0.393315
2.000	0.100	1.100	3.000	0.100000	0.037500	0.000000	1.749487	1.922314	0.229142	0.440691	True	True	9.99595e-08	1719	3.508484	3.571650	0.434261	0.388191
2.000	0.100	1.100	3.000	0.100000	0.041250	0.000000	1.744943	1.938756	0.222838	0.460816	True	True	9.9487e-08	1302	3.513018	3.583379	0.433809	0.382618
2.000	0.100	1.100	3.000	0.100000	0.045000	0.000000	1.740656	1.956685	0.216669	0.482934	True	True	9.95607e-08	1474	3.518585	3.596428	0.433022	0.376556
2.000	0.100	1.100	3.000	0.100000	0.048750	0.000000	1.736591	1.976375	0.210605	0.507398	True	True	9.94487e-08	1706	3.525320	3.610974	0.431867	0.369941
2.000	0.100	1.100	3.000	0.100000	0.052500	0.000000	1.732753	1.998114	0.204615	0.534647	True	True	9.93678e-08	1900	3.533388	3.627234	0.430299	0.362704
2.000	0.100	1.100	3.000	0.100000	0.056250	0.000000	1.729141	2.022280	0.198660	0.565243	True	True	9.93715e-08	1555	3.543002	3.645482	0.428259	0.354758
2.000	0.100	1.100	3.000	0.100000	0.060000	0.000000	1.725760	2.049373	0.192701	0.599906	True	True	9.99255e-08	1641	3.554433	3.666054	0.425672	0.345996
2.000	0.100	1.100	3.000	0.100000	0.063750	0.000000	1.722619	2.079927	0.186687	0.639606	True	True	9.98255e-08	2158	3.568047	3.689405	0.422436	0.336294
2.000	0.100	1.100	3.000	0.100000	0.067500	0.000000	1.719729	2.114896	0.180554	0.685688	True	True	9.96965e-08	2285	3.584341	3.716125	0.418415	0.325464
2.000	0.100	1.100	3.000	0.100000	0.071250	0.000000	1.717111	2.155442	0.174217	0.740047	True	True	9.96547e-08	1821	3.604009	3.747032	0.413415	0.313273
2.000	0.100	1.100	3.000	0.100000	0.075000	0.000000	1.714804	2.203172	0.167566	0.805402	True	True	9.9957e-08	2783	3.628024	3.783236	0.407168	0.299423
2.000	0.100	1.100	3.000	0.100000	-0.075000	0.022500	2.177793	1.714775	0.818992	0.169932	True	True	9.95756e-08	2536	3.769527	3.608815	0.304099	0.411414
2.000	0.100	1.100	3.000	0.100000	-0.071250	0.022500	2.129334	1.717124	0.753025	0.176712	True	True	9.95446e-08	2221	3.732617	3.584217	0.318347	0.417749
2.000	0.100	1.100	3.000	0.100000	-0.067500	0.022500	2.088181	1.719786	0.698165	0.183169	True	True	9.98766e-08	1987	3.701083	3.564052	0.330901	0.422819
2.000	0.100	1.100	3.000	0.100000	-0.063750	0.022500	2.052634	1.722726	0.651620	0.189421	True	True	9.98018e-08	1951	3.673775	3.547310	0.342080	0.426904
2.000	0.100	1.100	3.000	0.100000	-0.060000	0.022500	2.021512	1.725920	0.611497	0.195551	True	True	9.94425e-08	1830	3.649882	3.533297	0.352116	0.430194
2.000	0.100	1.100	3.000	0.100000	-0.056250	0.022500	1.993995	1.729352	0.576459	0.201623	True	True	9.98192e-08	1518	3.628804	3.521510	0.361181	0.432828
2.000	0.100	1.100	3.000	0.100000	-0.052500	0.022500	1.969376	1.733017	0.545521	0.207690	True	True	9.99677e-08	1395	3.610088	3.511577	0.369421	0.434909
2.000	0.100	1.100	3.000	0.100000	-0.048750	0.022500	1.947201	1.736915	0.517948	0.213794	True	True	9.9111e-08	1361	3.593383	3.503216	0.376942	0.436512
2.000	0.100	1.100	3.000	0.100000	-0.045000	0.022500	1.927129	1.741046	0.493176	0.219973	True	True	9.95735e-08	1415	3.578410	3.496212	0.383827	0.437698
2.000	0.100	1.100	3.000	0.100000	-0.041250	0.022500	1.908819	1.745413	0.470774	0.226257	True	True	9.9389e-08	1560	3.564962	3.490400	0.390148	0.438509
2.000	0.100	1.100	3.000	0.100000	-0.037500	0.022500	1.892015	1.750019	0.450391	0.232676	True	True	9.95282e-08	1632	3.552861	3.485649	0.395967	0.438982
2.000	0.100	1.100	3.000	0.100000	-0.033750	0.022500	1.876579	1.754871	0.431740	0.239262	True	True	9.94633e-08	1559	3.541957	3.481850	0.401325	0.439146
2.000	0.100	1.100	3.000	0.100000	-0.030000	0.022500	1.862319	1.759980	0.414590	0.246043	True	True	9.96289e-08	1582	3.532135	3.478922	0.406267	0.439022
2.000	0.100	1.100	3.000	0.100000	-0.026250	0.022500	1.849098	1.765359	0.398752	0.253045	True	True	9.96261e-08	1498	3.523297	3.476797	0.410826	0.438627
2.000	0.100	1.100	3.000	0.100000	-0.022500	0.022500	1.836827	1.771020	0.384063	0.260301	True	True	9.99114e-08	1430	3.515361	3.475424	0.415028	0.437975
2.000	0.100	1.100	3.000	0.100000	-0.018750	0.022500	1.825337	1.776993	0.370395	0.267837	True	True	9.95078e-08	1485	3.508266	3.474761	0.418908	0.437072
2.000	0.100	1.100	3.000	0.100000	-0.015000	0.022500	1.814629	1.783273	0.357627	0.275690	True	True	9.98952e-08	1394	3.501951	3.474779	0.422474	0.435929
2.000	0.100	1.100	3.000	0.100000	-0.011250	0.022500	1.804572	1.789917	0.345666	0.283891	True	True	9.94411e-08	1452	3.496376	3.475453	0.425752	0.434546
2.000	0.100	1.100	3.000	0.100000	-0.007500	0.022500	1.795150	1.796909	0.334423	0.292481	True	True	9.97184e-08	1430	3.491502	3.476773	0.428750	0.432928
2.000	0.100	1.100	3.000	0.100000	-0.003750	0.022500	1.786272	1.804309	0.323827	0.301499	True	True	9.99246e-08	1417	3.487303	3.478728	0.431485	0.431072
2.000	0.100	1.100	3.000	0.100000	0.000000	0.022500	1.777914	1.812135	0.313812	0.310992	True	True	9.95426e-08	1445	3.483758	3.481320	0.433963	0.428976
2.000	0.100	1.100	3.000	0.100000	0.003750	0.022500	1.770022	1.820428	0.304322	0.321011	True	True	9.99346e-08	1372	3.480853	3.484554	0.436193	0.426634
2.000	0.100	1.100	3.000	0.100000	0.007500	0.022500	1.762570	1.829225	0.295304	0.331614	True	True	9.96838e-08	1452	3.478582	3.488443	0.438179	0.424042
2.000	0.100	1.100	3.000	0.100000	0.011250	0.022500	1.755518	1.838576	0.286715	0.342865	True	True	9.95857e-08	1466	3.476943	3.493007	0.439924	0.421188
2.000	0.100	1.100	3.000	0.100000	0.015000	0.022500	1.748845	1.848533	0.278512	0.354839	True	True	9.94242e-08	1517	3.475943	3.498274	0.441428	0.418062
2.000	0.100	1.100	3.000	0.100000	0.018750	0.022500	1.742515	1.859160	0.270658	0.367621	True	True	9.95714e-08	1441	3.475595	3.504277	0.442693	0.414649
2.000	0.100	1.100	3.000	0.100000	0.022500	0.022500	1.736520	1.870526	0.263118	0.381311	True	True	9.95147e-08	1478	3.475920	3.511061	0.443711	0.410932
2.000	0.100	1.100	3.000	0.100000	0.026250	0.022500	1.730835	1.882714	0.255860	0.396024	True	True	9.97749e-08	1572	3.476947	3.518680	0.444477	0.406892
2.000	0.100	1.100	3.000	0.100000	0.030000	0.022500	1.725442	1.895823	0.248854	0.411894	True	True	9.95613e-08	1613	3.478716	3.527199	0.444982	0.402503
2.000	0.100	1.100	3.000	0.100000	0.033750	0.022500	1.720328	1.909966	0.242070	0.429084	True	True	9.96425e-08	1690	3.481277	3.536698	0.445213	0.397738
2.000	0.100	1.100	3.000	0.100000	0.037500	0.022500	1.715481	1.925279	0.235481	0.447784	True	True	9.9604e-08	1629	3.484696	3.547274	0.445153	0.392562
2.000	0.100	1.100	3.000	0.100000	0.041250	0.022500	1.710893	1.941924	0.229058	0.468230	True	True	9.97697e-08	1844	3.489052	3.559043	0.444780	0.386936
2.000	0.100	1.100	3.000	0.100000	0.045000	0.022500	1.706551	1.960131	0.222771	0.490703	True	True	9.97864e-08	1531	3.494450	3.572147	0.444068	0.380807
2.000	0.100	1.100	3.000	0.100000	0.048750	0.022500	1.702454	1.980065	0.216590	0.515571	True	True	9.92765e-08	1368	3.501021	3.586772	0.442978	0.374125
2.000	0.100	1.100	3.000	0.100000	0.052500	0.022500	1.698611	2.002067	0.210485	0.543248	True	True	9.9906e-08	1819	3.508921	3.603114	0.441468	0.366821
2.000	0.100	1.100	3.000	0.100000	0.056250	0.022500	1.695003	2.026572	0.204416	0.574336	True	True	9.99918e-08	1509	3.518373	3.621466	0.439476	0.358794
2.000	0.100	1.100	3.000	0.100000	0.060000	0.022500	1.691651	2.053942	0.198342	0.609549	True	True	9.99282e-08	1896	3.529641	3.642162	0.436929	0.349959
2.000	0.100	1.100	3.000	0.100000	0.063750	0.022500	1.688555	2.084922	0.192212	0.649895	True	True	9.90797e-08	2189	3.543098	3.665663	0.433722	0.340162
2.000	0.100	1.100	3.000	0.100000	0.067500	0.022500	1.685736	2.120342	0.185960	0.696732	True	True	9.93957e-08	1812	3.559236	3.692565	0.429718	0.329231
2.000	0.100	1.100	3.000	0.100000	0.071250	0.022500	1.683223	2.161363	0.179504	0.751952	True	True	9.97175e-08	2322	3.578734	3.723669	0.424726	0.316941
2.000	0.100	1.100	3.000	0.100000	0.075000	0.022500	1.681055	2.209722	0.172726	0.818407	True	True	9.99955e-08	2753	3.602595	3.760137	0.418466	0.302968
2.000	0.100	1.100	3.000	0.100000	-0.075000	0.045000	2.152616	1.714758	0.832645	0.172310	True	True	9.97189e-08	2596	3.755905	3.589572	0.308781	0.415624
2.000	0.100	1.100	3.000	0.100000	-0.071250	0.045000	2.103484	1.717149	0.766112	0.179218	True	True	9.97773e-08	1769	3.718309	3.564398	0.323422	0.422038
2.000	0.100	1.100	3.000	0.100000	-0.067500	0.045000	2.061712	1.719858	0.710726	0.185800	True	True	9.98597e-08	1891	3.686130	3.543717	0.336351	0.427181
2.000	0.100	1.100	3.000	0.100000	-0.063750	0.045000	2.025549	1.722849	0.663722	0.192172	True	True	9.98778e-08	2093	3.658236	3.526519	0.347889	0.431329
2.000	0.100	1.100	3.000	0.100000	-0.060000	0.045000	1.993930	1.726095	0.623186	0.198419	True	True	9.9846e-08	1822	3.633797	3.512101	0.358256	0.434672
2.000	0.100	1.100	3.000	0.100000	-0.056250	0.045000	1.965856	1.729587	0.587770	0.204608	True	True	9.94859e-08	1765	3.612214	3.499948	0.367649	0.437353
2.000	0.100	1.100	3.000	0.100000	-0.052500	0.045000	1.940789	1.733314	0.556487	0.210790	True	True	9.9677e-08	1556	3.593021	3.489685	0.376192	0.439474
2.000	0.100	1.100	3.000	0.100000	-0.048750	0.045000	1.918202	1.737276	0.528595	0.217009	True	True	9.96815e-08	1736	3.575867	3.481025	0.384001	0.441112
2.000	0.100	1.100	3.000	0.100000	-0.045000	0.045000	1.897723	1.741467	0.503535	0.223301	True	True	9.97012e-08	1434	3.560479	3.473752	0.391162	0.442326
2.000	0.100	1.100	3.000	0.100000	-0.041250	0.045000	1.879069	1.745899	0.480855	0.229702	True	True	9.94128e-08	1487	3.546628	3.467692	0.397744	0.443162
2.000	0.100	1.100	3.000	0.100000	-0.037500	0.045000	1.861918	1.750577	0.460213	0.236240	True	True	9.95825e-08	1655	3.534147	3.462714	0.403815	0.443656
2.000	0.100	1.100	3.000	0.100000	-0.033750	0.045000	1.846178	1.755492	0.441316	0.242946	True	True	9.96478e-08	1294	3.522880	3.458709	0.409412	0.443837
2.000	0.100	1.100	3.000	0.100000	-0.030000	0.045000	1.831587	1.760690	0.423935	0.249848	True	True	9.9535e-08	1553	3.512714	3.455591	0.414589	0.443724
2.000	0.100	1.100	3.000	0.100000	-0.026250	0.045000	1.818091	1.766139	0.407876	0.256977	True	True	9.96229e-08	1491	3.503545	3.453294	0.419368	0.443339
2.000	0.100	1.100	3.000	0.100000	-0.022500	0.045000	1.805512	1.771894	0.392981	0.264359	True	True	9.94633e-08	1377	3.495296	3.451763	0.423787	0.442690
2.000	0.100	1.100	3.000	0.100000	-0.018750	0.045000	1.793804	1.777948	0.379112	0.272030	True	True	9.94108e-08	1456	3.487896	3.450957	0.427865	0.441789
2.000	0.100	1.100	3.000	0.100000	-0.015000	0.045000	1.782830	1.784331	0.366156	0.280018	True	True	9.92647e-08	1421	3.481293	3.450845	0.431630	0.440643
2.000	0.100	1.100	3.000	0.100000	-0.011250	0.045000	1.772550	1.791073	0.354013	0.288361	True	True	9.92299e-08	1478	3.475438	3.451402	0.435094	0.439253
2.000	0.100	1.100	3.000	0.100000	-0.007500	0.045000	1.762912	1.798164	0.342595	0.297099	True	True	9.9434e-08	1430	3.470295	3.452616	0.438271	0.437626
2.000	0.100	1.100	3.000	0.100000	-0.003750	0.045000	1.753836	1.805669	0.331832	0.306270	True	True	9.98536e-08	1413	3.465837	3.454478	0.441177	0.435758
2.000	0.100	1.100	3.000	0.100000	0.000000	0.045000	1.745278	1.813618	0.321656	0.315923	True	True	9.93954e-08	1383	3.462043	3.456987	0.443820	0.433644
2.000	0.100	1.100	3.000	0.100000	0.003750	0.045000	1.737223	1.822016	0.312009	0.326111	True	True	9.9814e-08	1441	3.458897	3.460150	0.446204	0.431286
2.000	0.100	1.100	3.000	0.100000	0.007500	0.045000	1.729599	1.830939	0.302842	0.336891	True	True	9.93104e-08	1444	3.456393	3.463979	0.448340	0.428671
2.000	0.100	1.100	3.000	0.100000	0.011250	0.045000	1.722398	1.840419	0.294106	0.348328	True	True	9.96e-08	1480	3.454528	3.468493	0.450227	0.425792
2.000	0.100	1.100	3.000	0.100000	0.015000	0.045000	1.715569	1.850521	0.285763	0.360500	True	True	9.93206e-08	1266	3.453310	3.473719	0.451869	0.422635
2.000	0.100	1.100	3.000	0.100000	0.018750	0.045000	1.709121	1.861287	0.277771	0.373492	True	True	9.96371e-08	1515	3.452749	3.479693	0.453259	0.419191
2.000	0.100	1.100	3.000	0.100000	0.022500	0.045000	1.703006	1.872808	0.270098	0.387405	True	True	9.93988e-08	1578	3.452868	3.486458	0.454398	0.415438
2.000	0.100	1.100	3.000	0.100000	0.026250	0.045000	1.697210	1.885161	0.262711	0.402356	True	True	9.98943e-08	1535	3.453695	3.494069	0.455279	0.411358
2.000	0.100	1.100	3.000	0.100000	0.030000	0.045000	1.691718	1.898446	0.255578	0.418484	True	True	9.99677e-08	1427	3.455269	3.502591	0.455892	0.406926
2.000	0.100	1.100	3.000	0.100000	0.033750	0.045000	1.686517	1.912779	0.248671	0.435952	True	True	9.99453e-08	1309	3.457640	3.512106	0.456224	0.402112
2.000	0.100	1.100	3.000	0.100000	0.037500	0.045000	1.681602	1.928291	0.241960	0.454951	True	True	9.97378e-08	1608	3.460872	3.522706	0.456257	0.396886
2.000	0.100	1.100	3.000	0.100000	0.041250	0.045000	1.676953	1.945154	0.235417	0.475723	True	True	9.977e-08	1709	3.465046	3.534514	0.455970	0.391204
2.000	0.100	1.100	3.000	0.100000	0.045000	0.045000	1.672566	1.963598	0.229013	0.498556	True	True	9.99584e-08	1479	3.470265	3.547670	0.455336	0.385014
2.000	0.100	1.100	3.000	0.100000	0.048750	0.045000	1.668444	1.983770	0.222717	0.523810	True	True	9.98541e-08	1795	3.476658	3.562356	0.454317	0.378272
2.000	0.100	1.100	3.000	0.100000	0.052500	0.045000	1.664578	2.006071	0.216495	0.551937	True	True	9.99083e-08	1716	3.484388	3.578786	0.452869	0.370893
2.000	0.100	1.100	3.000	0.100000	0.056250	0.045000	1.660974	2.030850	0.210311	0.583513	True	True	9.9507e-08	2073	3.493665	3.597235	0.450932	0.362797
2.000	0.100	1.100	3.000	0.100000	0.060000	0.045000	1.657638	2.058638	0.204122	0.619293	True	True	9.9497e-08	1876	3.504766	3.618052	0.448428	0.353870
2.000	0.100	1.100	3.000	0.100000	0.063750	0.045000	1.654586	2.089971	0.197875	0.660286	True	True	9.97696e-08	2090	3.518052	3.641699	0.445256	0.343988
2.000	0.100	1.100	3.000	0.100000	0.067500	0.045000	1.651835	2.125823	0.191505	0.707868	True	True	9.94568e-08	2168	3.534017	3.668770	0.441273	0.332962
2.000	0.100	1.100	3.000	0.100000	0.071250	0.045000	1.649418	2.167364	0.184927	0.763991	True	True	9.97968e-08	2492	3.553346	3.700084	0.436290	0.320565
2.000	0.100	1.100	3.000	0.100000	0.075000	0.045000	1.647384	2.216328	0.178022	0.831536	True	True	9.99345e-08	2547	3.577032	3.736800	0.430022	0.306476
2.000	0.100	1.100	3.000	0.100000	-0.075000	0.067500	2.127643	1.714754	0.846361	0.174700	True	True	9.97702e-08	2409	3.742372	3.570297	0.313469	0.419797
2.000	0.100	1.100	3.000	0.100000	-0.071250	0.067500	2.077790	1.717191	0.779234	0.181740	True	True	9.95763e-08	2262	3.704072	3.544526	0.328518	0.426294
2.000	0.100	1.100	3.000	0.100000	-0.067500	0.067500	2.035376	1.719947	0.723359	0.188446	True	True	9.95861e-08	2126	3.671267	3.523330	0.341827	0.431505
2.000	0.100	1.100	3.000	0.100000	-0.063750	0.067500	1.998677	1.722988	0.675911	0.194939	True	True	9.9736e-08	2047	3.642791	3.505677	0.353719	0.435711
2.000	0.100	1.100	3.000	0.100000	-0.060000	0.067500	1.966495	1.726290	0.634971	0.201306	True	True	9.99039e-08	1946	3.617811	3.490847	0.364431	0.439106
2.000	0.100	1.100	3.000	0.100000	-0.056250	0.067500	1.937964	1.729839	0.599185	0.207612	True	True	9.96389e-08	1877	3.595717	3.478323	0.374145	0.441832
2.000	0.100	1.100	3.000	0.100000	-0.052500	0.067500	1.912441	1.733627	0.567562	0.213911	True	True	9.97404e-08	1796	3.576047	3.467723	0.383000	0.443992
2.000	0.100	1.100	3.000	0.100000	-0.048750	0.067500	1.889431	1.737651	0.539358	0.220246	True	True	9.97225e-08	1770	3.558445	3.458759	0.391105	0.445664
2.000	0.100	1.100	3.000	0.100000	-0.045000	0.067500	1.868553	1.741912	0.514005	0.226656	True	True	9.93657e-08	1707	3.542631	3.451207	0.398549	0.446906
2.000	0.100	1.100	3.000	0.100000	-0.041250	0.067500	1.849503	1.746406	0.491055	0.233174	True	True	9.94949e-08	1399	3.528381	3.444895	0.405405	0.447768
2.000	0.100	1.100	3.000	0.100000	-0.037500	0.067500	1.832029	1.751155	0.470154	0.239832	True	True	9.98437e-08	1375	3.515514	3.439683	0.411734	0.448281
2.000	0.100	1.100	3.000	0.100000	-0.033750	0.067500	1.815935	1.756160	0.451015	0.246660	True	True	9.95132e-08	1556	3.503883	3.435465	0.417584	0.448476
2.000	0.100	1.100	3.000	0.100000	-0.030000	0.067500	1.801056	1.761427	0.433406	0.253686	True	True	9.94673e-08	1605	3.493367	3.432152	0.422996	0.448375
2.000	0.100	1.100	3.000	0.100000	-0.026250	0.067500	1.787254	1.766970	0.417130	0.260941	True	True	9.97247e-08	1474	3.483866	3.429677	0.428007	0.447997
2.000	0.100	1.100	3.000	0.100000	-0.022500	0.067500	1.774410	1.772805	0.402028	0.268455	True	True	9.96075e-08	1440	3.475297	3.427983	0.432645	0.447353
2.000	0.100	1.100	3.000	0.100000	-0.018750	0.067500	1.762434	1.778943	0.387962	0.276259	True	True	9.93301e-08	1410	3.467590	3.427029	0.436936	0.446454
2.000	0.100	1.100	3.000	0.100000	-0.015000	0.067500	1.751220	1.785425	0.374818	0.284387	True	True	9.94947e-08	1396	3.460691	3.426781	0.440902	0.445304
2.000	0.100	1.100	3.000	0.100000	-0.011250	0.067500	1.740727	1.792246	0.362492	0.292875	True	True	9.96572e-08	1335	3.454551	3.427218	0.444559	0.443911
2.000	0.100	1.100	3.000	0.100000	-0.007500	0.067500	1.730855	1.799454	0.350903	0.301761	True	True	9.9738e-08	1382	3.449136	3.428321	0.447924	0.442273
2.000	0.100	1.100	3.000	0.100000	-0.003750	0.067500	1.721569	1.807076	0.339973	0.311088	True	True	9.97852e-08	1373	3.444415	3.430085	0.451009	0.440391
2.000	0.100	1.100	3.000	0.100000	0.000000	0.067500	1.712834	1.815117	0.329636	0.320905	True	True	9.95234e-08	1423	3.440365	3.432508	0.453821	0.438265
2.000	0.100	1.100	3.000	0.100000	0.003750	0.067500	1.704583	1.823647	0.319835	0.331262	True	True	9.97692e-08	1414	3.436973	3.435594	0.456372	0.435885
2.000	0.100	1.100	3.000	0.100000	0.007500	0.067500	1.696799	1.832692	0.310518	0.342221	True	True	9.98977e-08	1455	3.434229	3.439358	0.458662	0.433248
2.000	0.100	1.100	3.000	0.100000	0.011250	0.067500	1.689436	1.842305	0.301638	0.353848	True	True	9.93566e-08	1522	3.432134	3.443817	0.460699	0.430343
2.000	0.100	1.100	3.000	0.100000	0.015000	0.067500	1.682470	1.852539	0.293154	0.366219	True	True	9.98127e-08	1479	3.430691	3.449000	0.462481	0.427159
2.000	0.100	1.100	3.000	0.100000	0.018750	0.067500	1.675879	1.863458	0.285026	0.379423	True	True	9.94195e-08	1339	3.429912	3.454940	0.464008	0.423681
2.000	0.100	1.100	3.000	0.100000	0.022500	0.067500	1.669639	1.875135	0.277220	0.393562	True	True	9.93982e-08	1506	3.429819	3.461682	0.465275	0.419893
2.000	0.100	1.100	3.000	0.100000	0.026250	0.067500	1.663722	1.887677	0.269704	0.408754	True	True	9.97125e-08	1305	3.430440	3.469279	0.466279	0.415770
2.000	0.100	1.100	3.000	0.100000	0.030000	0.067500	1.658140	1.901115	0.262444	0.425141	True	True	9.9862e-08	1509	3.431811	3.477801	0.467004	0.411298
2.000	0.100	1.100	3.000	0.100000	0.033750	0.067500	1.652853	1.915635	0.255413	0.442887	True	True	9.99119e-08	1551	3.433985	3.487324	0.467442	0.406438
2.000	0.100	1.100	3.000	0.100000	0.037500	0.067500	1.647857	1.931352	0.248581	0.462191	True	True	9.97754e-08	1698	3.437024	3.497948	0.467575	0.401160
2.000	0.100	1.100	3.000	0.100000	0.041250	0.067500	1.643144	1.948435	0.241918	0.483294	True	True	9.99203e-08	1779	3.441009	3.509790	0.467380	0.395422
2.000	0.100	1.100	3.000	0.100000	0.045000	0.067500	1.638702	1.967104	0.235395	0.506498	True	True	9.94835e-08	1303	3.446045	3.523001	0.466829	0.389172
2.000	0.100	1.100	3.000	0.100000	0.048750	0.067500	1.634548	1.987545	0.228983	0.532143	True	True	9.99814e-08	1867	3.452250	3.537743	0.465887	0.382366
2.000	0.100	1.100	3.000	0.100000	0.052500	0.067500	1.630660	2.010163	0.222646	0.560715	True	True	9.97328e-08	1563	3.459799	3.554250	0.464506	0.374913
2.000	0.100	1.100	3.000	0.100000	0.056250	0.067500	1.627053	2.035252	0.216347	0.592787	True	True	9.98631e-08	2027	3.468895	3.572793	0.462628	0.366743
2.000	0.100	1.100	3.000	0.100000	0.060000	0.067500	1.623735	2.063320	0.210041	0.629141	True	True	9.95773e-08	1778	3.479817	3.593734	0.460173	0.357741
2.000	0.100	1.100	3.000	0.100000	0.063750	0.067500	1.620719	2.095074	0.203677	0.670782	True	True	9.96745e-08	2189	3.492922	3.617516	0.457038	0.347769
2.000	0.100	1.100	3.000	0.100000	0.067500	0.067500	1.618030	2.131370	0.197189	0.719122	True	True	9.96757e-08	2241	3.508706	3.644754	0.453082	0.336648
2.000	0.100	1.100	3.000	0.100000	0.071250	0.067500	1.615705	2.173424	0.190489	0.776150	True	True	9.98859e-08	2240	3.527850	3.676270	0.448111	0.324147
2.000	0.100	1.100	3.000	0.100000	0.075000	0.067500	1.613799	2.222995	0.183457	0.844798	True	True	9.94827e-08	2205	3.551348	3.713230	0.441839	0.309943
2.000	0.100	1.100	3.000	0.100000	-0.075000	0.090000	2.102875	1.714763	0.860134	0.177102	True	True	9.95569e-08	2551	3.728929	3.550993	0.318160	0.423931
2.000	0.100	1.100	3.000	0.100000	-0.071250	0.090000	2.052331	1.717245	0.792444	0.184274	True	True	9.98966e-08	2254	3.689939	3.524625	0.333617	0.430507
2.000	0.100	1.100	3.000	0.100000	-0.067500	0.090000	2.009291	1.720051	0.736074	0.191108	True	True	9.95491e-08	2176	3.656502	3.502905	0.347311	0.435785
2.000	0.100	1.100	3.000	0.100000	-0.063750	0.090000	1.972020	1.723145	0.688184	0.197724	True	True	9.95116e-08	1984	3.627443	3.484785	0.359568	0.440049
2.000	0.100	1.100	3.000	0.100000	-0.060000	0.090000	1.939310	1.726502	0.646847	0.204211	True	True	9.95286e-08	1944	3.601920	3.469537	0.370628	0.443495
2.000	0.100	1.100	3.000	0.100000	-0.056250	0.090000	1.910322	1.730108	0.610698	0.210637	True	True	9.95865e-08	1637	3.579315	3.456636	0.380670	0.446265
2.000	0.100	1.100	3.000	0.100000	-0.052500	0.090000	1.884311	1.733960	0.578741	0.217054	True	True	9.96439e-08	1720	3.559170	3.445694	0.389845	0.448463
2.000	0.100	1.100	3.000	0.100000	-0.048750	0.090000	1.860905	1.738045	0.550228	0.223509	True	True	9.97228e-08	1474	3.541115	3.436418	0.398250	0.450167
2.000	0.100	1.100	3.000	0.100000	-0.045000	0.090000	1.839599	1.742377	0.524587	0.230037	True	True	9.95186e-08	1689	3.524876	3.428582	0.405990	0.451437
2.000	0.100	1.100	3.000	0.100000	-0.041250	0.090000	1.820173	1.746945	0.501368	0.236675	True	True	9.95748e-08	1424	3.510221	3.422009	0.413125	0.452321
2.000	0.100	1.100	3.000	0.100000	-0.037500	0.090000	1.802349	1.751764	0.480213	0.243455	True	True	9.94595e-08	1411	3.496968	3.416559	0.419721	0.452854
2.000	0.100	1.100	3.000	0.100000	-0.033750	0.090000	1.785924	1.756846	0.460836	0.250405	True	True	9.94314e-08	1534	3.484969	3.412122	0.425828	0.453064
2.000	0.100	1.100	3.000	0.100000	-0.030000	0.090000	1.770733	1.762191	0.443000	0.257558	True	True	9.99584e-08	1512	3.474101	3.408610	0.431488	0.452975
2.000	0.100	1.100	3.000	0.100000	-0.026250	0.090000	1.756640	1.767811	0.426509	0.264942	True	True	9.94128e-08	1307	3.464263	3.405951	0.436735	0.452605
2.000	0.100	1.100	3.000	0.100000	-0.022500	0.090000	1.743518	1.773734	0.411203	0.272588	True	True	9.95744e-08	1395	3.455370	3.404089	0.441602	0.451964
2.000	0.100	1.100	3.000	0.100000	-0.018750	0.090000	1.731279	1.779970	0.396942	0.280529	True	True	9.99086e-08	1356	3.447353	3.402981	0.446111	0.451065
2.000	0.100	1.100	3.000	0.100000	-0.015000	0.090000	1.719813	1.786545	0.383611	0.288797	True	True	9.97795e-08	1429	3.440155	3.402593	0.450289	0.449912
2.000	0.100	1.100	3.000	0.100000	-0.011250	0.090000	1.709072	1.793475	0.371108	0.297430	True	True	9.94108e-08	1359	3.433728	3.402902	0.454149	0.448512
2.000	0.100	1.100	3.000	0.100000	-0.007500	0.090000	1.698992	1.800779	0.359345	0.306468	True	True	9.96631e-08	1423	3.428034	3.403891	0.457707	0.446866
2.000	0.100	1.100	3.000	0.100000	-0.003750	0.090000	1.689503	1.808501	0.348250	0.315954	True	True	9.96811e-08	1430	3.423044	3.405552	0.460978	0.444972
2.000	0.100	1.100	3.000	0.100000	0.000000	0.090000	1.680564	1.816667	0.337754	0.325935	True	True	9.94763e-08	1403	3.418734	3.407882	0.463970	0.442829
2.000	0.100	1.100	3.000	0.100000	0.003750	0.090000	1.672128	1.825316	0.327800	0.336465	True	True	9.92915e-08	1382	3.415091	3.410889	0.466691	0.440431
2.000	0.100	1.100	3.000	0.100000	0.007500	0.090000	1.664165	1.834513	0.318334	0.347604	True	True	9.99793e-08	1434	3.412103	3.414580	0.469147	0.437767
2.000	0.100	1.100	3.000	0.100000	0.011250	0.090000	1.656645	1.844233	0.309310	0.359423	True	True	9.96417e-08	1455	3.409771	3.418983	0.471339	0.434841
2.000	0.100	1.100	3.000	0.100000	0.015000	0.090000	1.649529	1.854608	0.300685	0.371997	True	True	9.95313e-08	1416	3.408097	3.424116	0.473271	0.431627
2.000	0.100	1.100	3.000	0.100000	0.018750	0.090000	1.642798	1.865675	0.292422	0.385416	True	True	9.94935e-08	1480	3.407095	3.430019	0.474940	0.428117
2.000	0.100	1.100	3.000	0.100000	0.022500	0.090000	1.636431	1.877508	0.284484	0.399783	True	True	9.94076e-08	1528	3.406783	3.436734	0.476342	0.424293
2.000	0.100	1.100	3.000	0.100000	0.026250	0.090000	1.630408	1.890194	0.276838	0.415220	True	True	9.98309e-08	1722	3.407190	3.444315	0.477471	0.420134
2.000	0.100	1.100	3.000	0.100000	0.030000	0.090000	1.624712	1.903833	0.269453	0.431869	True	True	9.97878e-08	1618	3.408354	3.452830	0.478318	0.415616
2.000	0.100	1.100	3.000	0.100000	0.033750	0.090000	1.619329	1.918573	0.262298	0.449895	True	True	9.9786e-08	1643	3.410323	3.462357	0.478870	0.410706
2.000	0.100	1.100	3.000	0.100000	0.037500	0.090000	1.614250	1.934470	0.255344	0.469511	True	True	9.98781e-08	1297	3.413164	3.473004	0.479108	0.405379
2.000	0.100	1.100	3.000	0.100000	0.041250	0.090000	1.609472	1.951767	0.248562	0.490944	True	True	9.98309e-08	1727	3.416951	3.484874	0.479011	0.399588
2.000	0.100	1.100	3.000	0.100000	0.045000	0.090000	1.604982	1.970653	0.241922	0.514506	True	True	9.94997e-08	1728	3.421790	3.498124	0.478551	0.393284
2.000	0.100	1.100	3.000	0.100000	0.048750	0.090000	1.600779	1.991407	0.235393	0.540562	True	True	9.95616e-08	1600	3.427807	3.512926	0.477690	0.386405
2.000	0.100	1.100	3.000	0.100000	0.052500	0.090000	1.596869	2.014240	0.228939	0.569583	True	True	9.976e-08	1916	3.435165	3.529511	0.476383	0.378892
2.000	0.100	1.100	3.000	0.100000	0.056250	0.090000	1.593253	2.039644	0.222524	0.602164	True	True	9.95827e-08	1913	3.444074	3.548149	0.474568	0.370646
2.000	0.100	1.100	3.000	0.100000	0.060000	0.090000	1.589944	2.068088	0.216103	0.639083	True	True	9.95931e-08	2215	3.454804	3.569196	0.472167	0.361562
2.000	0.100	1.100	3.000	0.100000	0.063750	0.090000	1.586960	2.100236	0.209622	0.681384	True	True	9.99914e-08	2177	3.467719	3.593114	0.469075	0.351502
2.000	0.100	1.100	3.000	0.100000	0.067500	0.090000	1.584327	2.137009	0.203013	0.730507	True	True	9.7985e-08	1757	3.483316	3.620522	0.465147	0.340281
2.000	0.100	1.100	3.000	0.100000	0.071250	0.090000	1.582088	2.179586	0.196191	0.788437	True	True	9.98929e-08	1980	3.502260	3.652227	0.460194	0.327679
2.000	0.100	1.100	3.000	0.100000	0.075000	0.090000	1.580304	2.229712	0.189033	0.858179	True	True	9.982e-08	2389	3.525548	3.689420	0.453925	0.313371
2.000	0.100	1.100	3.000	0.100000	-0.075000	0.112500	2.078345	1.714783	0.873988	0.179514	True	True	9.95474e-08	1793	3.715591	3.531670	0.322846	0.428023
2.000	0.100	1.100	3.000	0.100000	-0.071250	0.112500	2.027085	1.717314	0.805721	0.186822	True	True	9.99232e-08	2120	3.675902	3.504689	0.338723	0.434678
2.000	0.100	1.100	3.000	0.100000	-0.067500	0.112500	1.983425	1.720170	0.748867	0.193785	True	True	9.93518e-08	1789	3.641839	3.482440	0.352805	0.440021
2.000	0.100	1.100	3.000	0.100000	-0.063750	0.112500	1.945580	1.723318	0.700540	0.200526	True	True	9.97311e-08	1965	3.612194	3.463846	0.365434	0.444341
2.000	0.100	1.100	3.000	0.100000	-0.060000	0.112500	1.912343	1.726733	0.658811	0.207136	True	True	9.99408e-08	1934	3.586130	3.448173	0.376848	0.447836
2.000	0.100	1.100	3.000	0.100000	-0.056250	0.112500	1.882845	1.730398	0.622312	0.213682	True	True	9.9671e-08	1403	3.563024	3.434892	0.387229	0.450648
2.000	0.100	1.100	3.000	0.100000	-0.052500	0.112500	1.856403	1.734312	0.590021	0.220221	True	True	9.99519e-08	1491	3.542395	3.423599	0.396727	0.452884
2.000	0.100	1.100	3.000	0.100000	-0.048750	0.112500	1.832543	1.738465	0.561204	0.226795	True	True	9.95498e-08	1433	3.523891	3.414006	0.405446	0.454620
2.000	0.100	1.100	3.000	0.100000	-0.045000	0.112500	1.810866	1.742863	0.535278	0.233445	True	True	9.98128e-08	1440	3.507221	3.405879	0.413481	0.455917
2.000	0.100	1.100	3.000	0.100000	-0.041250	0.112500	1.791082	1.747498	0.511792	0.240205	True	True	9.93711e-08	1367	3.492156	3.399040	0.420900	0.456824
2.000	0.100	1.100	3.000	0.100000	-0.037500	0.112500	1.772901	1.752393	0.490387	0.247108	True	True	9.99035e-08	1370	3.478516	3.393346	0.427772	0.457375
2.000	0.100	1.100	3.000	0.100000	-0.033750	0.112500	1.756128	1.757559	0.470775	0.254184	True	True	9.99728e-08	1489	3.466148	3.388685	0.434146	0.457598
2.000	0.100	1.100	3.000	0.100000	-0.030000	0.112500	1.740637	1.762977	0.452715	0.261465	True	True	9.99171e-08	1392	3.454923	3.384966	0.440058	0.457521
2.000	0.100	1.100	3.000	0.100000	-0.026250	0.112500	1.726242	1.768690	0.436013	0.268979	True	True	9.94125e-08	1328	3.444745	3.382117	0.445552	0.457157
2.000	0.100	1.100	3.000	0.100000	-0.022500	0.112500	1.712827	1.774723	0.420506	0.276759	True	True	9.99635e-08	1570	3.435527	3.380081	0.450656	0.456516
2.000	0.100	1.100	3.000	0.100000	-0.018750	0.112500	1.700313	1.781038	0.406052	0.284838	True	True	9.95875e-08	1404	3.427196	3.378815	0.455394	0.455619
2.000	0.100	1.100	3.000	0.100000	-0.015000	0.112500	1.688615	1.787699	0.392534	0.293250	True	True	9.97426e-08	1329	3.419694	3.378282	0.459788	0.454465
2.000	0.100	1.100	3.000	0.100000	-0.011250	0.112500	1.677636	1.794728	0.379854	0.302031	True	True	9.99337e-08	1401	3.412974	3.378459	0.463858	0.453058
2.000	0.100	1.100	3.000	0.100000	-0.007500	0.112500	1.667321	1.802144	0.367923	0.311222	True	True	9.98565e-08	1391	3.406999	3.379328	0.467620	0.451402
2.000	0.100	1.100	3.000	0.100000	-0.003750	0.112500	1.657624	1.809975	0.356663	0.320868	True	True	9.93639e-08	1467	3.401735	3.380881	0.471084	0.449495
2.000	0.100	1.100	3.000	0.100000	0.000000	0.112500	1.648485	1.818257	0.346009	0.331016	True	True	9.93481e-08	1459	3.397161	3.383115	0.474263	0.447336
2.000	0.100	1.100	3.000	0.100000	0.003750	0.112500	1.639863	1.827026	0.335902	0.341721	True	True	9.98726e-08	1490	3.393260	3.386036	0.477163	0.444919
2.000	0.100	1.100	3.000	0.100000	0.007500	0.112500	1.631722	1.836353	0.326289	0.353043	True	True	9.93224e-08	1565	3.390024	3.389653	0.479790	0.442232
2.000	0.100	1.100	3.000	0.100000	0.011250	0.112500	1.624034	1.846205	0.317121	0.365056	True	True	9.98701e-08	1557	3.387449	3.393992	0.482147	0.439280
2.000	0.100	1.100	3.000	0.100000	0.015000	0.112500	1.616765	1.856721	0.308358	0.377835	True	True	9.98588e-08	1387	3.385540	3.399073	0.484235	0.436038
2.000	0.100	1.100	3.000	0.100000	0.018750	0.112500	1.609891	1.867938	0.299959	0.391471	True	True	9.9542e-08	1485	3.384308	3.404933	0.486053	0.432496
2.000	0.100	1.100	3.000	0.100000	0.022500	0.112500	1.603389	1.879931	0.291889	0.406070	True	True	9.93932e-08	1332	3.383773	3.411617	0.487598	0.428636
2.000	0.100	1.100	3.000	0.100000	0.026250	0.112500	1.597247	1.892784	0.284115	0.421754	True	True	9.96688e-08	1663	3.383960	3.419178	0.488862	0.424438
2.000	0.100	1.100	3.000	0.100000	0.030000	0.112500	1.591442	1.906602	0.276603	0.438667	True	True	9.96971e-08	1680	3.384909	3.427683	0.489836	0.419878
2.000	0.100	1.100	3.000	0.100000	0.033750	0.112500	1.585961	1.921535	0.269326	0.456980	True	True	9.96161e-08	1432	3.386669	3.437211	0.490508	0.414921
2.000	0.100	1.100	3.000	0.100000	0.037500	0.112500	1.580800	1.937631	0.262251	0.476902	True	True	9.99107e-08	1800	3.389301	3.447869	0.490858	0.409545
2.000	0.100	1.100	3.000	0.100000	0.041250	0.112500	1.575946	1.955154	0.255349	0.498676	True	True	9.9699e-08	1511	3.392886	3.459769	0.490866	0.403699
2.000	0.100	1.100	3.000	0.100000	0.045000	0.112500	1.571397	1.974279	0.248592	0.522606	True	True	9.97234e-08	1790	3.397523	3.473058	0.490502	0.397336
2.000	0.100	1.100	3.000	0.100000	0.048750	0.112500	1.567150	1.995259	0.241945	0.549071	True	True	9.95916e-08	1909	3.403340	3.487917	0.489729	0.390398
2.000	0.100	1.100	3.000	0.100000	0.052500	0.112500	1.563208	2.018409	0.235376	0.578545	True	True	9.99502e-08	1978	3.410500	3.504569	0.488500	0.382813
2.000	0.100	1.100	3.000	0.100000	0.056250	0.112500	1.559579	2.044126	0.228845	0.611634	True	True	9.94799e-08	2032	3.419210	3.523294	0.486754	0.374494
2.000	0.100	1.100	3.000	0.100000	0.060000	0.112500	1.556276	2.072919	0.222308	0.649131	True	True	9.98894e-08	2024	3.429742	3.544448	0.484412	0.365331
2.000	0.100	1.100	3.000	0.100000	0.063750	0.112500	1.553318	2.105457	0.215710	0.692094	True	True	9.95148e-08	2149	3.442455	3.568496	0.481368	0.355186
2.000	0.100	1.100	3.000	0.100000	0.067500	0.112500	1.550737	2.142640	0.208983	0.741974	True	True	9.97046e-08	2374	3.457841	3.596053	0.477479	0.343880
2.000	0.100	1.100	3.000	0.100000	0.071250	0.112500	1.548578	2.185719	0.202038	0.800829	True	True	9.96561e-08	2378	3.476576	3.627952	0.472546	0.331177
2.000	0.100	1.100	3.000	0.100000	0.075000	0.112500	1.546908	2.236492	0.194751	0.871694	True	True	9.99301e-08	2734	3.499648	3.665376	0.466281	0.316754
2.000	0.100	1.100	3.000	0.100000	-0.075000	0.135000	2.053959	1.714819	0.887851	0.181941	True	True	9.99237e-08	2462	3.702324	3.512303	0.327548	0.432081
2.000	0.100	1.100	3.000	0.100000	-0.071250	0.135000	2.002061	1.717396	0.819070	0.189384	True	True	9.98832e-08	1734	3.661969	3.484726	0.343831	0.438805
2.000	0.100	1.100	3.000	0.100000	-0.067500	0.135000	1.957769	1.720307	0.761725	0.196478	True	True	9.97189e-08	2119	3.627272	3.461935	0.358312	0.444213
2.000	0.100	1.100	3.000	0.100000	-0.063750	0.135000	1.919360	1.723510	0.712976	0.203346	True	True	9.95414e-08	1943	3.597051	3.442864	0.371316	0.448587
2.000	0.100	1.100	3.000	0.100000	-0.060000	0.135000	1.885618	1.726979	0.670873	0.210080	True	True	9.9924e-08	1408	3.570452	3.426765	0.383085	0.452128
2.000	0.100	1.100	3.000	0.100000	-0.056250	0.135000	1.855605	1.730713	0.634005	0.216751	True	True	9.99755e-08	1767	3.546828	3.413085	0.393818	0.454983
2.000	0.100	1.100	3.000	0.100000	-0.052500	0.135000	1.828717	1.734691	0.601396	0.223411	True	True	9.95389e-08	1667	3.525724	3.401441	0.403644	0.457253
2.000	0.100	1.100	3.000	0.100000	-0.048750	0.135000	1.804431	1.738914	0.572280	0.230107	True	True	9.93181e-08	1692	3.506768	3.391524	0.412681	0.459019
2.000	0.100	1.100	3.000	0.100000	-0.045000	0.135000	1.782355	1.743381	0.546075	0.236879	True	True	9.95508e-08	1519	3.489670	3.383101	0.421020	0.460342
2.000	0.100	1.100	3.000	0.100000	-0.041250	0.135000	1.762201	1.748090	0.522327	0.243763	True	True	9.98661e-08	1455	3.474196	3.375989	0.428733	0.461270
2.000	0.100	1.100	3.000	0.100000	-0.037500	0.135000	1.743646	1.753070	0.500678	0.250791	True	True	9.95644e-08	1537	3.460169	3.370046	0.435890	0.461837
2.000	0.100	1.100	3.000	0.100000	-0.033750	0.135000	1.726563	1.758294	0.480832	0.257995	True	True	9.9274e-08	1245	3.447426	3.365156	0.442533	0.462077
2.000	0.100	1.100	3.000	0.100000	-0.030000	0.135000	1.710733	1.763811	0.462552	0.265405	True	True	9.92586e-08	1365	3.435846	3.361224	0.448712	0.462008
2.000	0.100	1.100	3.000	0.100000	-0.026250	0.135000	1.696038	1.769611	0.445641	0.273052	True	True	9.95018e-08	1367	3.425325	3.358181	0.454458	0.461649
2.000	0.100	1.100	3.000	0.100000	-0.022500	0.135000	1.682352	1.775711	0.429932	0.280969	True	True	9.96594e-08	1405	3.415775	3.355967	0.459805	0.461016
2.000	0.100	1.100	3.000	0.100000	-0.018750	0.135000	1.669584	1.782129	0.415287	0.289189	True	True	9.95957e-08	1412	3.407125	3.354536	0.464776	0.460117
2.000	0.100	1.100	3.000	0.100000	-0.015000	0.135000	1.657613	1.788896	0.401589	0.297745	True	True	9.97664e-08	1303	3.399318	3.353853	0.469399	0.458958
2.000	0.100	1.100	3.000	0.100000	-0.011250	0.135000	1.646400	1.796025	0.388733	0.306676	True	True	9.99143e-08	1449	3.392302	3.353892	0.473687	0.457544
2.000	0.100	1.100	3.000	0.100000	-0.007500	0.135000	1.635861	1.803547	0.376632	0.316023	True	True	9.98413e-08	1425	3.386039	3.354637	0.477659	0.455878
2.000	0.100	1.100	3.000	0.100000	-0.003750	0.135000	1.625942	1.811490	0.365211	0.325830	True	True	9.98785e-08	1502	3.380498	3.356077	0.481326	0.453958
2.000	0.100	1.100	3.000	0.100000	0.000000	0.135000	1.616600	1.819889	0.354400	0.336148	True	True	9.93661e-08	1497	3.375655	3.358210	0.484699	0.451783
2.000	0.100	1.100	3.000	0.100000	0.003750	0.135000	1.607787	1.828780	0.344141	0.347030	True	True	9.9964e-08	1410	3.371494	3.361041	0.487786	0.449346
2.000	0.100	1.100	3.000	0.100000	0.007500	0.135000	1.599469	1.838209	0.334381	0.358540	True	True	9.95442e-08	1530	3.368003	3.364581	0.490592	0.446642
2.000	0.100	1.100	3.000	0.100000	0.011250	0.135000	1.591605	1.848250	0.325073	0.370746	True	True	9.93881e-08	1371	3.365182	3.368848	0.493122	0.443656
2.000	0.100	1.100	3.000	0.100000	0.015000	0.135000	1.584183	1.858883	0.316170	0.383734	True	True	9.94203e-08	1377	3.363032	3.373874	0.495374	0.440389
2.000	0.100	1.100	3.000	0.100000	0.018750	0.135000	1.577163	1.870250	0.307637	0.397590	True	True	9.95666e-08	1522	3.361564	3.379687	0.497349	0.436815
2.000	0.100	1.100	3.000	0.100000	0.022500	0.135000	1.570528	1.882402	0.299436	0.412423	True	True	9.99343e-08	1646	3.360798	3.386334	0.499043	0.432920
2.000	0.100	1.100	3.000	0.100000	0.026250	0.135000	1.564259	1.895426	0.291533	0.428357	True	True	9.94973e-08	1622	3.360761	3.393870	0.500449	0.428683
2.000	0.100	1.100	3.000	0.100000	0.030000	0.135000	1.558339	1.909425	0.283897	0.445539	True	True	9.99405e-08	1354	3.361490	3.402362	0.501559	0.424079
2.000	0.100	1.100	3.000	0.100000	0.033750	0.135000	1.552751	1.924537	0.276495	0.464147	True	True	9.9912e-08	1204	3.363034	3.411893	0.502357	0.419076
2.000	0.100	1.100	3.000	0.100000	0.037500	0.135000	1.547508	1.940851	0.269301	0.484375	True	True	9.94132e-08	1685	3.365451	3.422555	0.502826	0.413651
2.000	0.100	1.100	3.000	0.100000	0.041250	0.135000	1.542576	1.958628	0.262281	0.506487	True	True	9.96559e-08	1661	3.368824	3.434473	0.502945	0.407747
2.000	0.100	1.100	3.000	0.100000	0.045000	0.135000	1.537962	1.977995	0.255406	0.530792	True	True	9.9671e-08	1520	3.373253	3.447798	0.502683	0.401325
2.000	0.100	1.100	3.000	0.100000	0.048750	0.135000	1.533666	1.999203	0.248643	0.557670	True	True	9.95432e-08	1813	3.378863	3.462709	0.502004	0.394329
2.000	0.100	1.100	3.000	0.100000	0.052500	0.135000	1.529689	2.022638	0.241957	0.587602	True	True	9.95986e-08	1799	3.385816	3.479426	0.500860	0.386677
2.000	0.100	1.100	3.000	0.100000	0.056250	0.135000	1.526041	2.048704	0.235311	0.621201	True	True	9.99524e-08	1995	3.394318	3.498230	0.499189	0.378282
2.000	0.100	1.100	3.000	0.100000	0.060000	0.135000	1.522739	2.077811	0.228657	0.659284	True	True	9.95587e-08	2152	3.404641	3.519491	0.496912	0.369046
2.000	0.100	1.100	3.000	0.100000	0.063750	0.135000	1.519802	2.110740	0.221942	0.702915	True	True	9.95102e-08	2248	3.417143	3.543663	0.493921	0.358817
2.000	0.100	1.100	3.000	0.100000	0.067500	0.135000	1.517265	2.148368	0.215096	0.753575	True	True	9.96907e-08	2208	3.432309	3.571369	0.490073	0.347421
2.000	0.100	1.100	3.000	0.100000	0.071250	0.135000	1.515179	2.191959	0.208028	0.813354	True	True	9.99637e-08	2514	3.450822	3.603453	0.485166	0.334620
2.000	0.100	1.100	3.000	0.100000	0.075000	0.135000	1.513616	2.243342	0.200614	0.885351	True	True	9.97256e-08	2276	3.473662	3.641104	0.478911	0.320088
2.000	0.100	1.100	3.000	0.100000	-0.075000	0.157500	2.029815	1.714867	0.901790	0.184380	True	True	9.97085e-08	2429	3.689164	3.492920	0.332243	0.436097
2.000	0.100	1.100	3.000	0.100000	-0.071250	0.157500	1.977232	1.717496	0.832462	0.191961	True	True	9.9674e-08	2295	3.648127	3.464726	0.348948	0.442892
2.000	0.100	1.100	3.000	0.100000	-0.067500	0.157500	1.932336	1.720459	0.774657	0.199187	True	True	9.98533e-08	2192	3.612814	3.441396	0.363826	0.448358
2.000	0.100	1.100	3.000	0.100000	-0.063750	0.157500	1.893364	1.723720	0.725490	0.206184	True	True	9.95561e-08	1717	3.582015	3.421840	0.377211	0.452785
2.000	0.100	1.100	3.000	0.100000	-0.060000	0.157500	1.859081	1.727254	0.682996	0.213045	True	True	9.9444e-08	1901	3.554870	3.405299	0.389351	0.456373
2.000	0.100	1.100	3.000	0.100000	-0.056250	0.157500	1.828602	1.731046	0.645794	0.219840	True	True	9.9463e-08	1555	3.530747	3.391229	0.400430	0.459266
2.000	0.100	1.100	3.000	0.100000	-0.052500	0.157500	1.801260	1.735090	0.612867	0.226624	True	True	9.97082e-08	1632	3.509166	3.379224	0.410593	0.461570
2.000	0.100	1.100	3.000	0.100000	-0.048750	0.157500	1.776551	1.739380	0.583457	0.233444	True	True	9.97746e-08	1404	3.489758	3.368977	0.419953	0.463365
2.000	0.100	1.100	3.000	0.100000	-0.045000	0.157500	1.754075	1.743921	0.556977	0.240341	True	True	9.98626e-08	1560	3.472230	3.360252	0.428605	0.464712
2.000	0.100	1.100	3.000	0.100000	-0.041250	0.157500	1.733535	1.748701	0.532971	0.247351	True	True	9.93972e-08	1368	3.456348	3.352863	0.436620	0.465662
2.000	0.100	1.100	3.000	0.100000	-0.037500	0.157500	1.714634	1.753764	0.511080	0.254505	True	True	9.91946e-08	1523	3.441928	3.346663	0.444067	0.466244
2.000	0.100	1.100	3.000	0.100000	-0.033750	0.157500	1.697206	1.759079	0.491005	0.261838	True	True	9.97648e-08	1453	3.428811	3.341537	0.450991	0.466495
2.000	0.100	1.100	3.000	0.100000	-0.030000	0.157500	1.681068	1.764670	0.472507	0.269380	True	True	9.99856e-08	1408	3.416872	3.337389	0.457439	0.466436
2.000	0.100	1.100	3.000	0.100000	-0.026250	0.157500	1.666074	1.770554	0.455389	0.277163	True	True	9.96369e-08	1429	3.406005	3.334146	0.463446	0.466084
2.000	0.100	1.100	3.000	0.100000	-0.022500	0.157500	1.652103	1.776746	0.439483	0.285218	True	True	9.94551e-08	1421	3.396123	3.331747	0.469045	0.465452
2.000	0.100	1.100	3.000	0.100000	-0.018750	0.157500	1.639058	1.783262	0.424650	0.293580	True	True	9.97483e-08	1448	3.387152	3.330147	0.474261	0.464552
2.000	0.100	1.100	3.000	0.100000	-0.015000	0.157500	1.626830	1.790134	0.410771	0.302283	True	True	9.94413e-08	1350	3.379036	3.329308	0.479119	0.463388
2.000	0.100	1.100	3.000	0.100000	-0.011250	0.157500	1.615367	1.797374	0.397742	0.311366	True	True	9.96174e-08	1324	3.371721	3.329204	0.483634	0.461966
2.000	0.100	1.100	3.000	0.100000	-0.007500	0.157500	1.604607	1.804991	0.385474	0.320872	True	True	9.97516e-08	1418	3.365167	3.329820	0.487823	0.460292
2.000	0.100	1.100	3.000	0.100000	-0.003750	0.157500	1.594470	1.813048	0.373892	0.330843	True	True	9.99496e-08	1349	3.359345	3.331143	0.491701	0.458358
2.000	0.100	1.100	3.000	0.100000	0.000000	0.157500	1.584914	1.821577	0.362927	0.341331	True	True	9.92721e-08	1233	3.354229	3.333169	0.495278	0.456164
2.000	0.100	1.100	3.000	0.100000	0.003750	0.157500	1.575917	1.830580	0.352517	0.352395	True	True	9.95801e-08	1537	3.349801	3.335906	0.498558	0.453710
2.000	0.100	1.100	3.000	0.100000	0.007500	0.157500	1.567414	1.840139	0.342611	0.364093	True	True	9.94341e-08	1423	3.346052	3.339363	0.501552	0.450983
2.000	0.100	1.100	3.000	0.100000	0.011250	0.157500	1.559384	1.850290	0.333161	0.376500	True	True	9.98405e-08	1557	3.342978	3.343559	0.504260	0.447976
2.000	0.100	1.100	3.000	0.100000	0.015000	0.157500	1.551796	1.861093	0.324122	0.389695	True	True	9.98982e-08	1568	3.340582	3.348521	0.506685	0.444676
2.000	0.100	1.100	3.000	0.100000	0.018750	0.157500	1.544625	1.872613	0.315455	0.403774	True	True	9.95856e-08	1511	3.338875	3.354283	0.508825	0.441070
2.000	0.100	1.100	3.000	0.100000	0.022500	0.157500	1.537850	1.884925	0.307124	0.418843	True	True	9.98474e-08	1561	3.337874	3.360890	0.510677	0.437139
2.000	0.100	1.100	3.000	0.100000	0.026250	0.157500	1.531453	1.898120	0.299094	0.435030	True	True	9.98145e-08	1556	3.337606	3.368396	0.512233	0.432864
2.000	0.100	1.100	3.000	0.100000	0.030000	0.157500	1.525417	1.912300	0.291333	0.452483	True	True	9.99286e-08	1619	3.338107	3.376870	0.513483	0.428218
2.000	0.100	1.100	3.000	0.100000	0.033750	0.157500	1.519727	1.927593	0.283809	0.471382	True	True	9.93681e-08	1273	3.339428	3.386394	0.514416	0.423172
2.000	0.100	1.100	3.000	0.100000	0.037500	0.157500	1.514385	1.944129	0.276494	0.491928	True	True	9.96757e-08	1688	3.341625	3.397061	0.515011	0.417695
2.000	0.100	1.100	3.000	0.100000	0.041250	0.157500	1.509372	1.962097	0.269356	0.514387	True	True	9.96615e-08	1788	3.344780	3.409000	0.515248	0.411741
2.000	0.100	1.100	3.000	0.100000	0.045000	0.157500	1.504689	1.981703	0.262363	0.539069	True	True	9.94004e-08	1670	3.348993	3.422355	0.515095	0.405263
2.000	0.100	1.100	3.000	0.100000	0.048750	0.157500	1.500338	2.003206	0.255484	0.566361	True	True	9.95445e-08	1754	3.354388	3.437309	0.514517	0.398201
2.000	0.100	1.100	3.000	0.100000	0.052500	0.157500	1.496321	2.026928	0.248684	0.596755	True	True	9.94889e-08	2019	3.361125	3.454087	0.513464	0.390483
2.000	0.100	1.100	3.000	0.100000	0.056250	0.157500	1.492651	2.053274	0.241922	0.630876	True	True	9.97708e-08	2055	3.369412	3.472972	0.511874	0.382020
2.000	0.100	1.100	3.000	0.100000	0.060000	0.157500	1.489342	2.082765	0.235153	0.669543	True	True	9.97409e-08	2164	3.379516	3.494326	0.509668	0.372703
2.000	0.100	1.100	3.000	0.100000	0.063750	0.157500	1.486419	2.116088	0.228320	0.713851	True	True	9.98178e-08	1982	3.391796	3.518619	0.506736	0.362391
2.000	0.100	1.100	3.000	0.100000	0.067500	0.157500	1.483921	2.154160	0.221355	0.765294	True	True	9.982e-08	2334	3.406736	3.546472	0.502933	0.350907
2.000	0.100	1.100	3.000	0.100000	0.071250	0.157500	1.481901	2.198265	0.214165	0.826008	True	True	9.9585e-08	2380	3.425010	3.578732	0.498059	0.338010
2.000	0.100	1.100	3.000	0.100000	0.075000	0.157500	1.480439	2.250246	0.206623	0.899133	True	True	9.95205e-08	2730	3.447598	3.616596	0.491820	0.323375
2.000	0.100	1.100	3.000	0.100000	-0.075000	0.180000	2.005881	1.714929	0.915778	0.186830	True	True	9.97535e-08	2258	3.676106	3.473519	0.336936	0.440069
2.000	0.100	1.100	3.000	0.100000	-0.071250	0.180000	1.952629	1.717610	0.845922	0.194551	True	True	9.97597e-08	2211	3.634395	3.444704	0.354064	0.446932
2.000	0.100	1.100	3.000	0.100000	-0.067500	0.180000	1.907125	1.720629	0.787655	0.201912	True	True	9.97795e-08	2128	3.598463	3.420825	0.369346	0.452456
2.000	0.100	1.100	3.000	0.100000	-0.063750	0.180000	1.867591	1.723948	0.738075	0.209040	True	True	9.94364e-08	1975	3.567089	3.400777	0.383119	0.456934
2.000	0.100	1.100	3.000	0.100000	-0.060000	0.180000	1.832791	1.727544	0.695212	0.216029	True	True	9.97532e-08	1834	3.539408	3.383794	0.395629	0.460565
2.000	0.100	1.100	3.000	0.100000	-0.056250	0.180000	1.801829	1.731402	0.657670	0.222951	True	True	9.96665e-08	1693	3.514781	3.369322	0.407064	0.463495
2.000	0.100	1.100	3.000	0.100000	-0.052500	0.180000	1.774047	1.735502	0.624433	0.229861	True	True	9.9267e-08	1339	3.492725	3.356952	0.417568	0.465833
2.000	0.100	1.100	3.000	0.100000	-0.048750	0.180000	1.748902	1.739875	0.594729	0.236807	True	True	9.94006e-08	1587	3.472864	3.346368	0.427262	0.467654
2.000	0.100	1.100	3.000	0.100000	-0.045000	0.180000	1.726029	1.744485	0.567980	0.243830	True	True	9.97302e-08	1400	3.454907	3.337336	0.436232	0.469026
2.000	0.100	1.100	3.000	0.100000	-0.041250	0.180000	1.705098	1.749356	0.543722	0.250967	True	True	9.98628e-08	1535	3.438617	3.329663	0.444558	0.469991
2.000	0.100	1.100	3.000	0.100000	-0.037500	0.180000	1.685876	1.754477	0.521588	0.258252	True	True	9.95992e-08	1564	3.423801	3.323202	0.452298	0.470593
2.000	0.100	1.100	3.000	0.100000	-0.033750	0.180000	1.668093	1.759882	0.501289	0.265716	True	True	9.95786e-08	1444	3.410311	3.317835	0.459513	0.470854
2.000	0.100	1.100	3.000	0.100000	-0.030000	0.180000	1.651634	1.765568	0.482578	0.273391	True	True	9.95084e-08	1433	3.398011	3.313464	0.466239	0.470802
2.000	0.100	1.100	3.000	0.100000	-0.026250	0.180000	1.636346	1.771531	0.465254	0.281312	True	True	9.96159e-08	1384	3.386795	3.310016	0.472514	0.470456
2.000	0.100	1.100	3.000	0.100000	-0.022500	0.180000	1.622086	1.777817	0.449155	0.289507	True	True	9.93928e-08	1352	3.376579	3.307427	0.478374	0.469826
2.000	0.100	1.100	3.000	0.100000	-0.018750	0.180000	1.608754	1.784440	0.434136	0.298013	True	True	9.98724e-08	1352	3.367287	3.305652	0.483843	0.468922
2.000	0.100	1.100	3.000	0.100000	-0.015000	0.180000	1.596276	1.791415	0.420079	0.306865	True	True	9.95881e-08	1373	3.358857	3.304652	0.488943	0.467753
2.000	0.100	1.100	3.000	0.100000	-0.011250	0.180000	1.584578	1.798738	0.406877	0.316103	True	True	9.95071e-08	1375	3.351238	3.304403	0.493692	0.466327
2.000	0.100	1.100	3.000	0.100000	-0.007500	0.180000	1.573568	1.806485	0.394446	0.325768	True	True	9.92466e-08	1249	3.344393	3.304883	0.498110	0.464639
2.000	0.100	1.100	3.000	0.100000	-0.003750	0.180000	1.563221	1.814648	0.382704	0.335907	True	True	9.95104e-08	1512	3.338284	3.306083	0.502205	0.462693
2.000	0.100	1.100	3.000	0.100000	0.000000	0.180000	1.553461	1.823285	0.371585	0.346570	True	True	9.94196e-08	1436	3.332891	3.308000	0.505992	0.460484
2.000	0.100	1.100	3.000	0.100000	0.003750	0.180000	1.544259	1.832425	0.361027	0.357814	True	True	9.9651e-08	1485	3.328194	3.310637	0.509477	0.458009
2.000	0.100	1.100	3.000	0.100000	0.007500	0.180000	1.535571	1.842116	0.350977	0.369704	True	True	9.95732e-08	1509	3.324183	3.314006	0.512666	0.455259
2.000	0.100	1.100	3.000	0.100000	0.011250	0.180000	1.527364	1.852406	0.341386	0.382312	True	True	9.98945e-08	1474	3.320852	3.318125	0.515562	0.452225
2.000	0.100	1.100	3.000	0.100000	0.015000	0.180000	1.519611	1.863354	0.332212	0.395720	True	True	9.98913e-08	1522	3.318206	3.323020	0.518168	0.448897
2.000	0.100	1.100	3.000	0.100000	0.018750	0.180000	1.512287	1.875027	0.323412	0.410024	True	True	9.99798e-08	1665	3.316253	3.328726	0.520481	0.445259
2.000	0.100	1.100	3.000	0.100000	0.022500	0.180000	1.505369	1.887502	0.314952	0.425333	True	True	9.93874e-08	1626	3.315011	3.335288	0.522497	0.441293
2.000	0.100	1.100	3.000	0.100000	0.026250	0.180000	1.498839	1.900869	0.306795	0.441776	True	True	9.94047e-08	1642	3.314506	3.342761	0.524210	0.436978
2.000	0.100	1.100	3.000	0.100000	0.030000	0.180000	1.492683	1.915232	0.298910	0.459503	True	True	9.95353e-08	1581	3.314775	3.351211	0.525611	0.432291
2.000	0.100	1.100	3.000	0.100000	0.033750	0.180000	1.486887	1.930715	0.291266	0.478694	True	True	9.9721e-08	1645	3.315865	3.360722	0.526685	0.427201
2.000	0.100	1.100	3.000	0.100000	0.037500	0.180000	1.481442	1.947464	0.283830	0.499563	True	True	9.98448e-08	1813	3.317837	3.371392	0.527414	0.421673
2.000	0.100	1.100	3.000	0.100000	0.041250	0.180000	1.476344	1.965657	0.276574	0.522370	True	True	9.97166e-08	1645	3.320768	3.383344	0.527775	0.415667
2.000	0.100	1.100	3.000	0.100000	0.045000	0.180000	1.471588	1.985505	0.269465	0.547432	True	True	9.96685e-08	1865	3.324757	3.396726	0.527739	0.409132
2.000	0.100	1.100	3.000	0.100000	0.048750	0.180000	1.467176	2.007272	0.262471	0.575145	True	True	9.94384e-08	2003	3.329929	3.411720	0.527268	0.402008
2.000	0.100	1.100	3.000	0.100000	0.052500	0.180000	1.463115	2.031281	0.255555	0.606006	True	True	9.96043e-08	1994	3.336443	3.428554	0.526313	0.394225
2.000	0.100	1.100	3.000	0.100000	0.056250	0.180000	1.459415	2.057943	0.248678	0.640651	True	True	9.98407e-08	1980	3.344505	3.447513	0.524811	0.385692
2.000	0.100	1.100	3.000	0.100000	0.060000	0.180000	1.456095	2.087784	0.241794	0.679910	True	True	9.97406e-08	2141	3.354381	3.468959	0.522681	0.376300
2.000	0.100	1.100	3.000	0.100000	0.063750	0.180000	1.453182	2.121499	0.234845	0.724897	True	True	9.99769e-08	2268	3.366427	3.493365	0.519815	0.365908
2.000	0.100	1.100	3.000	0.100000	0.067500	0.180000	1.450715	2.160021	0.227760	0.777138	True	True	9.9639e-08	2032	3.381126	3.521358	0.516065	0.354336
2.000	0.100	1.100	3.000	0.100000	0.071250	0.180000	1.448754	2.204636	0.220448	0.838789	True	True	9.98419e-08	2521	3.399151	3.553789	0.511227	0.341345
2.000	0.100	1.100	3.000	0.100000	0.075000	0.180000	1.447383	2.257222	0.212779	0.913058	True	True	9.98718e-08	2772	3.421474	3.591863	0.505009	0.326608
2.000	0.100	1.100	3.000	0.100000	-0.075000	0.202500	1.982158	1.715005	0.929813	0.189293	True	True	9.97166e-08	2214	3.663148	3.454098	0.341625	0.443998
2.000	0.100	1.100	3.000	0.100000	-0.071250	0.202500	1.928244	1.717740	0.859439	0.197156	True	True	9.94774e-08	2249	3.620770	3.424658	0.359181	0.450927
2.000	0.100	1.100	3.000	0.100000	-0.067500	0.202500	1.882136	1.720816	0.800718	0.204653	True	True	9.94575e-08	2097	3.584223	3.400224	0.374871	0.456507
2.000	0.100	1.100	3.000	0.100000	-0.063750	0.202500	1.842048	1.724196	0.750734	0.211914	True	True	9.95443e-08	1908	3.552279	3.379680	0.389035	0.461032
2.000	0.100	1.100	3.000	0.100000	-0.060000	0.202500	1.806733	1.727856	0.707505	0.219033	True	True	9.98569e-08	1789	3.524064	3.362248	0.401921	0.464704
2.000	0.100	1.100	3.000	0.100000	-0.056250	0.202500	1.775290	1.731780	0.669629	0.226084	True	True	9.98553e-08	1715	3.498935	3.347369	0.413718	0.467671
2.000	0.100	1.100	3.000	0.100000	-0.052500	0.202500	1.747048	1.735957	0.636083	0.233122	True	True	9.95932e-08	1490	3.476403	3.334626	0.424573	0.470038
2.000	0.100	1.100	3.000	0.100000	-0.048750	0.202500	1.721492	1.740396	0.606097	0.240196	True	True	9.9342e-08	1634	3.456093	3.323702	0.434603	0.471886
2.000	0.100	1.100	3.000	0.100000	-0.045000	0.202500	1.698241	1.745072	0.579080	0.247348	True	True	9.9274e-08	1333	3.437705	3.314356	0.443897	0.473280
2.000	0.100	1.100	3.000	0.100000	-0.041250	0.202500	1.676915	1.750029	0.554574	0.254614	True	True	9.97298e-08	1516	3.421007	3.306394	0.452540	0.474262
2.000	0.100	1.100	3.000	0.100000	-0.037500	0.202500	1.657318	1.755238	0.532207	0.262030	True	True	9.9233e-08	1482	3.405802	3.299667	0.460588	0.474876
2.000	0.100	1.100	3.000	0.100000	-0.033750	0.202500	1.639217	1.760724	0.511684	0.269627	True	True	9.95916e-08	1438	3.391933	3.294052	0.468096	0.475149
2.000	0.100	1.100	3.000	0.100000	-0.030000	0.202500	1.622443	1.766483	0.492761	0.277439	True	True	9.93263e-08	1414	3.379270	3.289454	0.475108	0.475106
2.000	0.100	1.100	3.000	0.100000	-0.026250	0.202500	1.606843	1.772550	0.475237	0.285498	True	True	9.98108e-08	1417	3.367707	3.285795	0.481662	0.474762
2.000	0.100	1.100	3.000	0.100000	-0.022500	0.202500	1.592300	1.778928	0.458945	0.293836	True	True	9.97755e-08	1382	3.357153	3.283012	0.487789	0.474133
2.000	0.100	1.100	3.000	0.100000	-0.018750	0.202500	1.578703	1.785642	0.443743	0.302489	True	True	9.94205e-08	1447	3.347535	3.281056	0.493516	0.473229
2.000	0.100	1.100	3.000	0.100000	-0.015000	0.202500	1.565967	1.792710	0.429509	0.311493	True	True	9.95997e-08	1600	3.338789	3.279891	0.498867	0.472056
2.000	0.100	1.100	3.000	0.100000	-0.011250	0.202500	1.554012	1.800156	0.416139	0.320887	True	True	9.96822e-08	1464	3.330866	3.279489	0.503860	0.470619
2.000	0.100	1.100	3.000	0.100000	-0.007500	0.202500	1.542776	1.808006	0.403544	0.330715	True	True	9.99831e-08	1490	3.323724	3.279830	0.508512	0.468920
2.000	0.100	1.100	3.000	0.100000	-0.003750	0.202500	1.532197	1.816293	0.391645	0.341022	True	True	9.97668e-08	1519	3.317328	3.280903	0.512836	0.466959
2.000	0.100	1.100	3.000	0.100000	0.000000	0.202500	1.522228	1.825051	0.380374	0.351862	True	True	9.95004e-08	1468	3.311655	3.282704	0.516842	0.464733
2.000	0.100	1.100	3.000	0.100000	0.003750	0.202500	1.512823	1.834319	0.369669	0.363291	True	True	9.96741e-08	1428	3.306685	3.285237	0.520539	0.462237
2.000	0.100	1.100	3.000	0.100000	0.007500	0.202500	1.503945	1.844142	0.359477	0.375374	True	True	9.92873e-08	1323	3.302406	3.288513	0.523932	0.459464
2.000	0.100	1.100	3.000	0.100000	0.011250	0.202500	1.495560	1.854572	0.349748	0.388186	True	True	9.93722e-08	1423	3.298815	3.292550	0.527025	0.456405
2.000	0.100	1.100	3.000	0.100000	0.015000	0.202500	1.487640	1.865667	0.340438	0.401809	True	True	9.93651e-08	1592	3.295913	3.297374	0.529819	0.453048
2.000	0.100	1.100	3.000	0.100000	0.018750	0.202500	1.480159	1.877495	0.331507	0.416341	True	True	9.97472e-08	1553	3.293710	3.303021	0.532313	0.449377
2.000	0.100	1.100	3.000	0.100000	0.022500	0.202500	1.473094	1.890134	0.322918	0.431893	True	True	9.93919e-08	1540	3.292223	3.309534	0.534502	0.445376
2.000	0.100	1.100	3.000	0.100000	0.026250	0.202500	1.466429	1.903674	0.314636	0.448595	True	True	9.99791e-08	1463	3.291477	3.316968	0.536381	0.441023
2.000	0.100	1.100	3.000	0.100000	0.030000	0.202500	1.460147	1.918221	0.306629	0.466599	True	True	9.99958e-08	1651	3.291508	3.325391	0.537939	0.436294
2.000	0.100	1.100	3.000	0.100000	0.033750	0.202500	1.454238	1.933901	0.298863	0.486089	True	True	9.96787e-08	1736	3.292363	3.334886	0.539162	0.431159
2.000	0.100	1.100	3.000	0.100000	0.037500	0.202500	1.448691	1.950861	0.291309	0.507282	True	True	9.99986e-08	1749	3.294102	3.345553	0.540032	0.425583
2.000	0.100	1.100	3.000	0.100000	0.041250	0.202500	1.443502	1.969280	0.283936	0.530441	True	True	9.96135e-08	1565	3.296802	3.357513	0.540526	0.419523
2.000	0.100	1.100	3.000	0.100000	0.045000	0.202500	1.438669	1.989371	0.276711	0.555888	True	True	9.99814e-08	1695	3.300560	3.370917	0.540614	0.412932
2.000	0.100	1.100	3.000	0.100000	0.048750	0.202500	1.434193	2.011401	0.269602	0.584025	True	True	9.94641e-08	1911	3.305502	3.385947	0.540258	0.405749
2.000	0.100	1.100	3.000	0.100000	0.052500	0.202500	1.430081	2.035699	0.262572	0.615356	True	True	9.97532e-08	2053	3.311784	3.402832	0.539407	0.397901
2.000	0.100	1.100	3.000	0.100000	0.056250	0.202500	1.426347	2.062677	0.255581	0.650529	True	True	9.95341e-08	2115	3.319612	3.421859	0.538000	0.389299
2.000	0.100	1.100	3.000	0.100000	0.060000	0.202500	1.423010	2.092871	0.248581	0.690388	True	True	9.94783e-08	2152	3.329250	3.443392	0.535953	0.379833
2.000	0.100	1.100	3.000	0.100000	0.063750	0.202500	1.420099	2.126979	0.241516	0.736061	True	True	9.99406e-08	2317	3.341053	3.467907	0.533158	0.369362
2.000	0.100	1.100	3.000	0.100000	0.067500	0.202500	1.417658	2.165944	0.234313	0.789099	True	True	9.95333e-08	2301	3.355502	3.496034	0.529466	0.357705
2.000	0.100	1.100	3.000	0.100000	0.071250	0.202500	1.415748	2.211076	0.226879	0.851702	True	True	9.98975e-08	2593	3.373262	3.528629	0.524673	0.344622
2.000	0.100	1.100	3.000	0.100000	0.075000	0.202500	1.414461	2.264268	0.219083	0.927125	True	True	9.95302e-08	2559	3.395306	3.566907	0.518481	0.329785
2.000	0.100	1.100	3.000	0.100000	-0.075000	0.225000	1.958646	1.715095	0.943892	0.191768	True	True	9.98762e-08	2496	3.650293	3.434662	0.346309	0.447884
2.000	0.100	1.100	3.000	0.100000	-0.071250	0.225000	1.904079	1.717885	0.873009	0.199774	True	True	9.97378e-08	2097	3.607253	3.404590	0.364296	0.454875
2.000	0.100	1.100	3.000	0.100000	-0.067500	0.225000	1.857374	1.721021	0.813842	0.207410	True	True	9.97696e-08	2002	3.570097	3.379597	0.380398	0.460508
2.000	0.100	1.100	3.000	0.100000	-0.063750	0.225000	1.816734	1.724463	0.763461	0.214806	True	True	9.94669e-08	1926	3.537587	3.358551	0.394957	0.465078
2.000	0.100	1.100	3.000	0.100000	-0.060000	0.225000	1.780908	1.728188	0.719873	0.222058	True	True	9.99146e-08	1798	3.508842	3.340665	0.408225	0.468790
2.000	0.100	1.100	3.000	0.100000	-0.056250	0.225000	1.748989	1.732180	0.681670	0.229239	True	True	9.95058e-08	1742	3.483213	3.325372	0.420390	0.471790
2.000	0.100	1.100	3.000	0.100000	-0.052500	0.225000	1.720326	1.736426	0.647821	0.236407	True	True	9.95802e-08	1482	3.460206	3.312251	0.431597	0.474186
2.000	0.100	1.100	3.000	0.100000	-0.048750	0.225000	1.694346	1.740930	0.617554	0.243611	True	True	9.96819e-08	1419	3.439447	3.300982	0.441970	0.476060
2.000	0.100	1.100	3.000	0.100000	-0.045000	0.225000	1.670662	1.745695	0.590277	0.250894	True	True	9.95107e-08	1521	3.420635	3.291316	0.451602	0.477472
2.000	0.100	1.100	3.000	0.100000	-0.041250	0.225000	1.648988	1.750719	0.565525	0.258292	True	True	9.96174e-08	1344	3.403526	3.283060	0.460565	0.478473
2.000	0.100	1.100	3.000	0.100000	-0.037500	0.225000	1.629025	1.756022	0.542928	0.265840	True	True	9.97086e-08	1492	3.387930	3.276060	0.468927	0.479098
2.000	0.100	1.100	3.000	0.100000	-0.033750	0.225000	1.610602	1.761582	0.522184	0.273574	True	True	9.98716e-08	1439	3.373682	3.270194	0.476736	0.479382
2.000	0.100	1.100	3.000	0.100000	-0.030000	0.225000	1.593495	1.767443	0.503054	0.281523	True	True	9.94545e-08	1420	3.360659	3.265363	0.484043	0.479343
2.000	0.100	1.100	3.000	0.100000	-0.026250	0.225000	1.577597	1.773599	0.485333	0.289723	True	True	9.94762e-08	1442	3.348745	3.261487	0.490881	0.479002
2.000	0.100	1.100	3.000	0.100000	-0.022500	0.225000	1.562757	1.780078	0.468852	0.298206	True	True	9.92441e-08	1444	3.337854	3.258504	0.497285	0.478373
2.000	0.100	1.100	3.000	0.100000	-0.018750	0.225000	1.548889	1.786891	0.453468	0.307008	True	True	9.95774e-08	1433	3.327908	3.256364	0.503280	0.477465
2.000	0.100	1.100	3.000	0.100000	-0.015000	0.225000	1.535890	1.794062	0.439061	0.316165	True	True	9.99881e-08	1498	3.318846	3.255029	0.508891	0.476286
2.000	0.100	1.100	3.000	0.100000	-0.011250	0.225000	1.523686	1.801617	0.425524	0.325719	True	True	9.95055e-08	1457	3.310616	3.254469	0.514136	0.474840
2.000	0.100	1.100	3.000	0.100000	-0.007500	0.225000	1.512212	1.809580	0.412768	0.335711	True	True	9.9795e-08	1494	3.303175	3.254666	0.519031	0.473129
2.000	0.100	1.100	3.000	0.100000	-0.003750	0.225000	1.501409	1.817984	0.400714	0.346190	True	True	9.96295e-08	1497	3.296488	3.255606	0.523590	0.471153
2.000	0.100	1.100	3.000	0.100000	0.000000	0.225000	1.491227	1.826865	0.389293	0.357208	True	True	9.95938e-08	1543	3.290531	3.257287	0.527824	0.468910
2.000	0.100	1.100	3.000	0.100000	0.003750	0.225000	1.481620	1.836261	0.378442	0.368824	True	True	9.99818e-08	1600	3.285284	3.259712	0.531741	0.466394
2.000	0.100	1.100	3.000	0.100000	0.007500	0.225000	1.472550	1.846219	0.368109	0.381104	True	True	9.99911e-08	1434	3.280736	3.262890	0.535347	0.463597
2.000	0.100	1.100	3.000	0.100000	0.011250	0.225000	1.463983	1.856791	0.358242	0.394122	True	True	9.97147e-08	1351	3.276880	3.266841	0.538645	0.460512
2.000	0.100	1.100	3.000	0.100000	0.015000	0.225000	1.455894	1.868034	0.348799	0.407964	True	True	9.97603e-08	1717	3.273719	3.271590	0.541636	0.457125
2.000	0.100	1.100	3.000	0.100000	0.018750	0.225000	1.448252	1.880019	0.339738	0.422726	True	True	9.97097e-08	1543	3.271262	3.277172	0.544319	0.453422
2.000	0.100	1.100	3.000	0.100000	0.022500	0.225000	1.441038	1.892823	0.331022	0.438524	True	True	9.93345e-08	1591	3.269524	3.283631	0.546690	0.449386
2.000	0.100	1.100	3.000	0.100000	0.026250	0.225000	1.434233	1.906538	0.322616	0.455488	True	True	9.96304e-08	1560	3.268532	3.291022	0.548742	0.444995
2.000	0.100	1.100	3.000	0.100000	0.030000	0.225000	1.427823	1.921302	0.314487	0.473771	True	True	9.94718e-08	1642	3.268319	3.299411	0.550466	0.440220
2.000	0.100	1.100	3.000	0.100000	0.033750	0.225000	1.421796	1.937148	0.306601	0.493565	True	True	9.98809e-08	1786	3.268933	3.308889	0.551846	0.435044
2.000	0.100	1.100	3.000	0.100000	0.037500	0.225000	1.416143	1.954319	0.298929	0.515084	True	True	9.98666e-08	1596	3.270433	3.319547	0.552866	0.429420
2.000	0.100	1.100	3.000	0.100000	0.041250	0.225000	1.410859	1.972965	0.291439	0.538598	True	True	9.98862e-08	1694	3.272896	3.331512	0.553500	0.423309
2.000	0.100	1.100	3.000	0.100000	0.045000	0.225000	1.405943	1.993302	0.284100	0.564435	True	True	9.99274e-08	1722	3.276417	3.344933	0.553719	0.416662
2.000	0.100	1.100	3.000	0.100000	0.048750	0.225000	1.401398	2.015597	0.276876	0.593001	True	True	9.97934e-08	1955	3.281121	3.359994	0.553484	0.409419
2.000	0.100	1.100	3.000	0.100000	0.052500	0.225000	1.397232	2.040184	0.269733	0.624809	True	True	9.95347e-08	1887	3.287165	3.376925	0.552746	0.401508
2.000	0.100	1.100	3.000	0.100000	0.056250	0.225000	1.393458	2.067480	0.262628	0.660515	True	True	9.9958e-08	2140	3.294750	3.396015	0.551440	0.392838
2.000	0.100	1.100	3.000	0.100000	0.060000	0.225000	1.390097	2.098026	0.255514	0.700977	True	True	9.96562e-08	2137	3.304141	3.417630	0.549484	0.383300
2.000	0.100	1.100	3.000	0.100000	0.063750	0.225000	1.387183	2.132528	0.248333	0.747344	True	True	9.97479e-08	2193	3.315690	3.442248	0.546767	0.372751
2.000	0.100	1.100	3.000	0.100000	0.067500	0.225000	1.384759	2.171940	0.241013	0.801188	True	True	9.99657e-08	2345	3.329875	3.470503	0.543140	0.361010
2.000	0.100	1.100	3.000	0.100000	0.071250	0.225000	1.382893	2.217587	0.233458	0.864747	True	True	9.9977e-08	2533	3.347359	3.503256	0.538397	0.347838
2.000	0.100	1.100	3.000	0.100000	0.075000	0.225000	1.381681	2.271382	0.225536	0.941332	True	True	9.99227e-08	2870	3.369108	3.541728	0.532238	0.332905
2.000	0.100	1.100	3.000	0.100000	-0.075000	0.247500	1.935392	1.715197	0.958028	0.194254	True	True	9.99385e-08	1813	3.637550	3.415219	0.350979	0.451723
2.000	0.100	1.100	3.000	0.100000	-0.071250	0.247500	1.880135	1.718047	0.886630	0.202408	True	True	9.9648e-08	2078	3.593848	3.384504	0.369408	0.458775
2.000	0.100	1.100	3.000	0.100000	-0.067500	0.247500	1.832838	1.721244	0.827025	0.210184	True	True	9.98707e-08	2021	3.556088	3.358946	0.385926	0.464458
2.000	0.100	1.100	3.000	0.100000	-0.063750	0.247500	1.791654	1.724750	0.776254	0.217717	True	True	9.97604e-08	1914	3.523016	3.337392	0.400885	0.469071
2.000	0.100	1.100	3.000	0.100000	-0.060000	0.247500	1.755322	1.728542	0.732313	0.225103	True	True	9.94262e-08	1738	3.493745	3.319048	0.414538	0.472820
2.000	0.100	1.100	3.000	0.100000	-0.056250	0.247500	1.722930	1.732604	0.693788	0.232416	True	True	9.97687e-08	1586	3.467620	3.303337	0.427076	0.475851
2.000	0.100	1.100	3.000	0.100000	-0.052500	0.247500	1.693798	1.736923	0.659643	0.239716	True	True	9.96998e-08	1437	3.444146	3.289833	0.438647	0.478274
2.000	0.100	1.100	3.000	0.100000	-0.048750	0.247500	1.667404	1.741512	0.629102	0.247052	True	True	9.96358e-08	1570	3.422940	3.278211	0.449370	0.480168
2.000	0.100	1.100	3.000	0.100000	-0.045000	0.247500	1.643359	1.746344	0.601567	0.254468	True	True	9.98831e-08	1376	3.403698	3.268221	0.459337	0.481601
2.000	0.100	1.100	3.000	0.100000	-0.041250	0.247500	1.621304	1.751451	0.576573	0.262000	True	True	9.92257e-08	1318	3.386181	3.259665	0.468629	0.482617
2.000	0.100	1.100	3.000	0.100000	-0.037500	0.247500	1.600985	1.756835	0.553748	0.269683	True	True	9.97569e-08	1447	3.370194	3.252388	0.477312	0.483253
2.000	0.100	1.100	3.000	0.100000	-0.033750	0.247500	1.582214	1.762491	0.532790	0.277554	True	True	9.95565e-08	1362	3.355572	3.246265	0.485433	0.483544
2.000	0.100	1.100	3.000	0.100000	-0.030000	0.247500	1.564801	1.768436	0.513455	0.285644	True	True	9.96704e-08	1368	3.342184	3.241195	0.493039	0.483511
2.000	0.100	1.100	3.000	0.100000	-0.026250	0.247500	1.548594	1.774689	0.495539	0.293987	True	True	9.99562e-08	1420	3.329921	3.237099	0.500171	0.483172
2.000	0.100	1.100	3.000	0.100000	-0.022500	0.247500	1.533467	1.781266	0.478872	0.302617	True	True	9.95654e-08	1385	3.318691	3.233911	0.506859	0.482541
2.000	0.100	1.100	3.000	0.100000	-0.018750	0.247500	1.519324	1.788180	0.463310	0.311570	True	True	9.94146e-08	1427	3.308417	3.231581	0.513130	0.481629
2.000	0.100	1.100	3.000	0.100000	-0.015000	0.247500	1.506061	1.795457	0.448731	0.320884	True	True	9.93542e-08	1426	3.299037	3.230070	0.519008	0.480443
2.000	0.100	1.100	3.000	0.100000	-0.011250	0.247500	1.493609	1.803121	0.435029	0.330598	True	True	9.98839e-08	1503	3.290497	3.229348	0.524513	0.478987
2.000	0.100	1.100	3.000	0.100000	-0.007500	0.247500	1.481898	1.811199	0.422115	0.340758	True	True	9.97082e-08	1521	3.282754	3.229395	0.529660	0.477264
2.000	0.100	1.100	3.000	0.100000	-0.003750	0.247500	1.470868	1.819723	0.409907	0.351411	True	True	9.96551e-08	1480	3.275775	3.230199	0.534464	0.475273
2.000	0.100	1.100	3.000	0.100000	0.000000	0.247500	1.460469	1.828728	0.398337	0.362610	True	True	9.9505e-08	1410	3.269532	3.231756	0.538934	0.473011
2.000	0.100	1.100	3.000	0.100000	0.003750	0.247500	1.450658	1.838254	0.387343	0.374416	True	True	9.98158e-08	1469	3.264006	3.234067	0.543080	0.470474
2.000	0.100	1.100	3.000	0.100000	0.007500	0.247500	1.441395	1.848349	0.376870	0.386895	True	True	9.98507e-08	1568	3.259184	3.237143	0.546907	0.467654
2.000	0.100	1.100	3.000	0.100000	0.011250	0.247500	1.432646	1.859063	0.366868	0.400122	True	True	9.98167e-08	1546	3.255060	3.241003	0.550418	0.464542
2.000	0.100	1.100	3.000	0.100000	0.015000	0.247500	1.424381	1.870457	0.357293	0.414185	True	True	9.94837e-08	1605	3.251636	3.245672	0.553615	0.461126
2.000	0.100	1.100	3.000	0.100000	0.018750	0.247500	1.416577	1.882599	0.348103	0.429181	True	True	9.98905e-08	1528	3.248920	3.251185	0.556496	0.457391
2.000	0.100	1.100	3.000	0.100000	0.022500	0.247500	1.409210	1.895570	0.339261	0.445227	True	True	9.99508e-08	1681	3.246928	3.257586	0.559057	0.453320
2.000	0.100	1.100	3.000	0.100000	0.026250	0.247500	1.402263	1.909461	0.330732	0.462456	True	True	9.96328e-08	1747	3.245685	3.264930	0.561291	0.448890
2.000	0.100	1.100	3.000	0.100000	0.030000	0.247500	1.395721	1.924381	0.322481	0.481026	True	True	9.98694e-08	1751	3.245224	3.273286	0.563189	0.444078
2.000	0.100	1.100	3.000	0.100000	0.033750	0.247500	1.389572	1.940458	0.314477	0.501123	True	True	9.99526e-08	1661	3.245592	3.282736	0.564735	0.438853
2.000	0.100	1.100	3.000	0.100000	0.037500	0.247500	1.383809	1.957842	0.306689	0.522973	True	True	9.96618e-08	1826	3.246848	3.293381	0.565911	0.433181
2.000	0.100	1.100	3.000	0.100000	0.041250	0.247500	1.378427	1.976715	0.299084	0.546846	True	True	9.98093e-08	1895	3.249066	3.305345	0.566694	0.427019
2.000	0.100	1.100	3.000	0.100000	0.045000	0.247500	1.373424	1.997298	0.291630	0.573076	True	True	9.96558e-08	1817	3.252344	3.318778	0.567052	0.420317
2.000	0.100	1.100	3.000	0.100000	0.048750	0.247500	1.368805	2.019860	0.284294	0.602075	True	True	9.97175e-08	1962	3.256803	3.333866	0.566947	0.413016
2.000	0.100	1.100	3.000	0.100000	0.052500	0.247500	1.364579	2.044737	0.277037	0.634363	True	True	9.96477e-08	2074	3.262599	3.350839	0.566328	0.405042
2.000	0.100	1.100	3.000	0.100000	0.056250	0.247500	1.360759	2.072353	0.269819	0.670608	True	True	9.96035e-08	2168	3.269934	3.369987	0.565132	0.396306
2.000	0.100	1.100	3.000	0.100000	0.060000	0.247500	1.357370	2.103252	0.262592	0.711680	True	True	9.9521e-08	2249	3.279069	3.391678	0.563273	0.386696
2.000	0.100	1.100	3.000	0.100000	0.063750	0.247500	1.354445	2.138149	0.255297	0.758745	True	True	9.95906e-08	2308	3.290354	3.416393	0.560642	0.376071
2.000	0.100	1.100	3.000	0.100000	0.067500	0.247500	1.352032	2.178008	0.247860	0.813402	True	True	9.97117e-08	2416	3.304264	3.444770	0.557086	0.364250
2.000	0.100	1.100	3.000	0.100000	0.071250	0.247500	1.350202	2.224170	0.240185	0.877927	True	True	9.99715e-08	2599	3.321458	3.477674	0.552400	0.350990
2.000	0.100	1.100	3.000	0.100000	0.075000	0.247500	1.349056	2.278569	0.232138	0.955684	True	True	9.97171e-08	2782	3.342897	3.516334	0.546281	0.335963
2.000	0.100	1.100	3.000	0.100000	-0.075000	0.270000	1.912267	1.715319	0.972174	0.196756	True	True	9.99449e-08	2407	3.624900	3.395750	0.355658	0.455522
2.000	0.100	1.100	3.000	0.100000	-0.071250	0.270000	1.856413	1.718226	0.900298	0.205056	True	True	9.97347e-08	2168	3.580556	3.364403	0.374515	0.462627
2.000	0.100	1.100	3.000	0.100000	-0.067500	0.270000	1.808533	1.721485	0.840263	0.212974	True	True	9.95205e-08	2031	3.542198	3.338274	0.391451	0.468357
2.000	0.100	1.100	3.000	0.100000	-0.063750	0.270000	1.766809	1.725057	0.789109	0.220646	True	True	9.98005e-08	1840	3.508570	3.316209	0.406814	0.473010
2.000	0.100	1.100	3.000	0.100000	-0.060000	0.270000	1.729976	1.728917	0.744822	0.228168	True	True	9.9275e-08	1627	3.478777	3.297400	0.420858	0.476793
2.000	0.100	1.100	3.000	0.100000	-0.056250	0.270000	1.697115	1.733050	0.705981	0.235616	True	True	9.93445e-08	1508	3.452159	3.281265	0.433774	0.479853
2.000	0.100	1.100	3.000	0.100000	-0.052500	0.270000	1.667542	1.737451	0.671545	0.243050	True	True	9.95255e-08	1630	3.428219	3.267373	0.445712	0.482300
2.000	0.100	1.100	3.000	0.100000	-0.048750	0.270000	1.640737	1.742104	0.640733	0.250521	True	True	9.939e-08	1395	3.406569	3.255395	0.456790	0.484217
2.000	0.100	1.100	3.000	0.100000	-0.045000	0.270000	1.616293	1.747023	0.612945	0.258071	True	True	9.92656e-08	1382	3.386903	3.245075	0.467103	0.485665
2.000	0.100	1.100	3.000	0.100000	-0.041250	0.270000	1.593857	1.752223	0.587715	0.265738	True	True	9.97241e-08	1415	3.368982	3.236214	0.476733	0.486692
2.000	0.100	1.100	3.000	0.100000	-0.037500	0.270000	1.573200	1.757685	0.564666	0.273560	True	True	9.95001e-08	1427	3.352602	3.228655	0.485739	0.487340
2.000	0.100	1.100	3.000	0.100000	-0.033750	0.270000	1.554104	1.763425	0.543495	0.281570	True	True	9.95852e-08	1457	3.337603	3.222270	0.494176	0.487638
2.000	0.100	1.100	3.000	0.100000	-0.030000	0.270000	1.536367	1.769466	0.523959	0.289803	True	True	9.97721e-08	1338	3.323853	3.216956	0.502093	0.487608
2.000	0.100	1.100	3.000	0.100000	-0.026250	0.270000	1.519852	1.775817	0.505851	0.298291	True	True	9.9399e-08	1415	3.311241	3.212634	0.509525	0.487269
2.000	0.100	1.100	3.000	0.100000	-0.022500	0.270000	1.504441	1.782491	0.489001	0.307071	True	True	9.96297e-08	1417	3.299671	3.209236	0.516505	0.486636
2.000	0.100	1.100	3.000	0.100000	-0.018750	0.270000	1.490018	1.789510	0.473263	0.316177	True	True	9.96882e-08	1513	3.289069	3.206711	0.523060	0.485719
2.000	0.100	1.100	3.000	0.100000	-0.015000	0.270000	1.476494	1.796895	0.458515	0.325649	True	True	9.99557e-08	1483	3.279370	3.205020	0.529215	0.484525
2.000	0.100	1.100	3.000	0.100000	-0.011250	0.270000	1.463789	1.804671	0.444652	0.335527	True	True	9.95318e-08	1413	3.270520	3.204132	0.534988	0.483059
2.000	0.100	1.100	3.000	0.100000	-0.007500	0.270000	1.451839	1.812865	0.431580	0.345856	True	True	9.95249e-08	1515	3.262474	3.204025	0.540396	0.481322
2.000	0.100	1.100	3.000	0.100000	-0.003750	0.270000	1.440582	1.821510	0.419221	0.356686	True	True	9.98542e-08	1524	3.255200	3.204688	0.545452	0.479315
2.000	0.100	1.100	3.000	0.100000	0.000000	0.270000	1.429967	1.830641	0.407505	0.368069	True	True	9.99466e-08	1532	3.248669	3.206114	0.550168	0.477034
2.000	0.100	1.100	3.000	0.100000	0.003750	0.270000	1.419950	1.840299	0.396369	0.380067	True	True	9.97217e-08	1604	3.242860	3.208308	0.554551	0.474476
2.000	0.100	1.100	3.000	0.100000	0.007500	0.270000	1.410490	1.850531	0.385758	0.392747	True	True	9.97162e-08	1525	3.237762	3.211278	0.558607	0.471632
2.000	0.100	1.100	3.000	0.100000	0.011250	0.270000	1.401555	1.861390	0.375622	0.406187	True	True	9.99786e-08	1496	3.233368	3.215042	0.562340	0.468493
2.000	0.100	1.100	3.000	0.100000	0.015000	0.270000	1.393115	1.872936	0.365916	0.420473	True	True	9.93695e-08	1660	3.229677	3.219626	0.565751	0.465047
2.000	0.100	1.100	3.000	0.100000	0.018750	0.270000	1.385145	1.885238	0.356599	0.435706	True	True	9.96987e-08	1576	3.226699	3.225066	0.568839	0.461280
2.000	0.100	1.100	3.000	0.100000	0.022500	0.270000	1.377623	1.898377	0.347633	0.452004	True	True	9.96671e-08	1448	3.224449	3.231404	0.571599	0.457173
2.000	0.100	1.100	3.000	0.100000	0.026250	0.270000	1.370530	1.912446	0.338982	0.469501	True	True	9.9843e-08	1715	3.222950	3.238697	0.574024	0.452705
2.000	0.100	1.100	3.000	0.100000	0.030000	0.270000	1.363853	1.927555	0.330612	0.488358	True	True	9.99015e-08	1594	3.222237	3.247012	0.576104	0.447852
2.000	0.100	1.100	3.000	0.100000	0.033750	0.270000	1.357580	1.943832	0.322490	0.508765	True	True	9.99249e-08	1827	3.222354	3.256432	0.577824	0.442583
2.000	0.100	1.100	3.000	0.100000	0.037500	0.270000	1.351703	1.961430	0.314586	0.530948	True	True	9.94223e-08	1872	3.223360	3.267061	0.579166	0.436863
2.000	0.100	1.100	3.000	0.100000	0.041250	0.270000	1.346218	1.980533	0.306867	0.555185	True	True	9.98714e-08	1932	3.225329	3.279020	0.580106	0.430650
2.000	0.100	1.100	3.000	0.100000	0.045000	0.270000	1.341124	2.001364	0.299300	0.581812	True	True	9.97741e-08	1865	3.228357	3.292461	0.580611	0.423894
2.000	0.100	1.100	3.000	0.100000	0.048750	0.270000	1.336427	2.024194	0.291851	0.611248	True	True	9.96186e-08	1831	3.232564	3.307570	0.580644	0.416535
2.000	0.100	1.100	3.000	0.100000	0.052500	0.270000	1.332135	2.049362	0.284483	0.644022	True	True	9.95801e-08	2054	3.238106	3.324579	0.580153	0.408500
2.000	0.100	1.100	3.000	0.100000	0.056250	0.270000	1.328264	2.077297	0.277154	0.680810	True	True	9.9584e-08	2174	3.245181	3.343779	0.579073	0.399698
2.000	0.100	1.100	3.000	0.100000	0.060000	0.270000	1.324840	2.108550	0.269814	0.722498	True	True	9.99337e-08	2289	3.254051	3.365542	0.577319	0.390018
2.000	0.100	1.100	3.000	0.100000	0.063750	0.270000	1.321898	2.143843	0.262406	0.770268	True	True	9.98911e-08	2155	3.265062	3.390348	0.574781	0.379319
2.000	0.100	1.100	3.000	0.100000	0.067500	0.270000	1.319489	2.184150	0.254853	0.825745	True	True	9.97811e-08	2502	3.278686	3.418840	0.571305	0.367419
2.000	0.100	1.100	3.000	0.100000	0.071250	0.270000	1.317686	2.230827	0.247059	0.891243	True	True	9.97176e-08	2648	3.295578	3.451888	0.566683	0.354075
2.000	0.100	1.100	3.000	0.100000	0.075000	0.270000	1.316597	2.285830	0.238888	0.970181	True	True	9.99298e-08	2904	3.316691	3.490728	0.560611	0.338956
2.000	0.100	1.100	3.000	0.100000	-0.075000	0.292500	1.889400	1.715453	0.986371	0.199269	True	True	9.95118e-08	2386	3.612365	3.376281	0.360318	0.459273
2.000	0.100	1.100	3.000	0.100000	-0.071250	0.292500	1.832916	1.718421	0.914012	0.207718	True	True	9.9888e-08	2072	3.567380	3.344288	0.379614	0.466429
2.000	0.100	1.100	3.000	0.100000	-0.067500	0.292500	1.784460	1.721744	0.853555	0.215781	True	True	9.95193e-08	1702	3.528431	3.317586	0.396973	0.472203
2.000	0.100	1.100	3.000	0.100000	-0.063750	0.292500	1.742202	1.725385	0.802023	0.223594	True	True	9.95633e-08	1900	3.494251	3.295003	0.412744	0.476893
2.000	0.100	1.100	3.000	0.100000	-0.060000	0.292500	1.704872	1.729316	0.757397	0.231254	True	True	9.93127e-08	1785	3.463941	3.275725	0.427182	0.480708
2.000	0.100	1.100	3.000	0.100000	-0.056250	0.292500	1.671548	1.733523	0.718245	0.238839	True	True	9.93399e-08	1648	3.436836	3.259162	0.440480	0.483795
2.000	0.100	1.100	3.000	0.100000	-0.052500	0.292500	1.641539	1.737999	0.683523	0.246410	True	True	9.98025e-08	1525	3.412433	3.244877	0.452790	0.486264
2.000	0.100	1.100	3.000	0.100000	-0.048750	0.292500	1.614320	1.742739	0.652446	0.254016	True	True	9.97524e-08	1541	3.390342	3.232536	0.464230	0.488198
2.000	0.100	1.100	3.000	0.100000	-0.045000	0.292500	1.589478	1.747745	0.624411	0.261702	True	True	9.93019e-08	1488	3.370256	3.221882	0.474895	0.489660
2.000	0.100	1.100	3.000	0.100000	-0.041250	0.292500	1.566692	1.753009	0.598945	0.269508	True	True	9.97186e-08	1391	3.351928	3.212712	0.484865	0.490702
2.000	0.100	1.100	3.000	0.100000	-0.037500	0.292500	1.545680	1.758565	0.575676	0.277469	True	True	9.94857e-08	1437	3.335161	3.204865	0.494205	0.491356
2.000	0.100	1.100	3.000	0.100000	-0.033750	0.292500	1.526247	1.764399	0.554298	0.285622	True	True	9.94534e-08	1438	3.319788	3.198213	0.502967	0.491659
2.000	0.100	1.100	3.000	0.100000	-0.030000	0.292500	1.508193	1.770536	0.534564	0.293999	True	True	9.9209e-08	1283	3.305677	3.192652	0.511200	0.491631
2.000	0.100	1.100	3.000	0.100000	-0.026250	0.292500	1.491380	1.776983	0.516267	0.302635	True	True	9.97046e-08	1392	3.292714	3.188098	0.518940	0.491291
2.000	0.100	1.100	3.000	0.100000	-0.022500	0.292500	1.475677	1.783759	0.499236	0.311566	True	True	9.9577e-08	1451	3.280807	3.184486	0.526220	0.490655
2.000	0.100	1.100	3.000	0.100000	-0.018750	0.292500	1.460979	1.790884	0.483325	0.320829	True	True	9.98511e-08	1464	3.269876	3.181762	0.533067	0.489731
2.000	0.100	1.100	3.000	0.100000	-0.015000	0.292500	1.447193	1.798378	0.468411	0.330461	True	True	9.99302e-08	1500	3.259856	3.179885	0.539506	0.488528
2.000	0.100	1.100	3.000	0.100000	-0.011250	0.292500	1.434238	1.806267	0.454387	0.340505	True	True	9.95092e-08	1514	3.250694	3.178825	0.545555	0.487050
2.000	0.100	1.100	3.000	0.100000	-0.007500	0.292500	1.422048	1.814579	0.441162	0.351007	True	True	9.93615e-08	1484	3.242346	3.178560	0.551232	0.485300
2.000	0.100	1.100	3.000	0.100000	-0.003750	0.292500	1.410561	1.823346	0.428654	0.362015	True	True	9.95903e-08	1389	3.234775	3.179077	0.556550	0.483276
2.000	0.100	1.100	3.000	0.100000	0.000000	0.292500	1.399729	1.832605	0.416793	0.373585	True	True	9.98141e-08	1551	3.227954	3.180369	0.561519	0.480976
2.000	0.100	1.100	3.000	0.100000	0.003750	0.292500	1.389504	1.842397	0.405517	0.385778	True	True	9.95819e-08	1476	3.221862	3.182440	0.566148	0.478395
2.000	0.100	1.100	3.000	0.100000	0.007500	0.292500	1.379847	1.852769	0.394770	0.398662	True	True	9.99986e-08	1502	3.216485	3.185299	0.570443	0.475527
2.000	0.100	1.100	3.000	0.100000	0.011250	0.292500	1.370724	1.863774	0.384502	0.412317	True	True	9.97703e-08	1540	3.211817	3.188964	0.574407	0.472360
2.000	0.100	1.100	3.000	0.100000	0.015000	0.292500	1.362107	1.875473	0.374667	0.426829	True	True	9.97853e-08	1608	3.207857	3.193460	0.578041	0.468885
2.000	0.100	1.100	3.000	0.100000	0.018750	0.292500	1.353969	1.887936	0.365224	0.442303	True	True	9.95758e-08	1618	3.204614	3.198821	0.581344	0.465085
2.000	0.100	1.100	3.000	0.100000	0.022500	0.292500	1.346289	1.901245	0.356134	0.458855	True	True	9.98064e-08	1664	3.202102	3.205092	0.584312	0.460942
2.000	0.100	1.100	3.000	0.100000	0.026250	0.292500	1.339048	1.915494	0.347363	0.476623	True	True	9.95292e-08	1654	3.200344	3.212329	0.586936	0.456436
2.000	0.100	1.100	3.000	0.100000	0.030000	0.292500	1.332233	1.930793	0.338874	0.495771	True	True	9.9857e-08	1732	3.199374	3.220599	0.589207	0.451542
2.000	0.100	1.100	3.000	0.100000	0.033750	0.292500	1.325832	1.947272	0.330637	0.516491	True	True	9.98606e-08	1872	3.199235	3.229986	0.591111	0.446229
2.000	0.100	1.100	3.000	0.100000	0.037500	0.292500	1.319837	1.965086	0.322618	0.539012	True	True	9.98578e-08	1881	3.199986	3.240592	0.592627	0.440462
2.000	0.100	1.100	3.000	0.100000	0.041250	0.292500	1.314245	1.984420	0.314786	0.563616	True	True	9.94324e-08	1903	3.201700	3.252541	0.593731	0.434199
2.000	0.100	1.100	3.000	0.100000	0.045000	0.292500	1.309056	2.005499	0.307108	0.590644	True	True	9.98534e-08	1754	3.204472	3.265986	0.594393	0.427389
2.000	0.100	1.100	3.000	0.100000	0.048750	0.292500	1.304276	2.028598	0.299548	0.620522	True	True	9.98595e-08	1960	3.208421	3.281112	0.594571	0.419973
2.000	0.100	1.100	3.000	0.100000	0.052500	0.292500	1.299913	2.054059	0.292069	0.653786	True	True	9.99037e-08	1885	3.213702	3.298152	0.594216	0.411877
2.000	0.100	1.100	3.000	0.100000	0.056250	0.292500	1.295986	2.082316	0.284630	0.691123	True	True	9.97582e-08	1961	3.220510	3.317400	0.593261	0.403011
2.000	0.100	1.100	3.000	0.100000	0.060000	0.292500	1.292521	2.113922	0.277179	0.733431	True	True	9.97081e-08	2265	3.229106	3.339227	0.591621	0.393264
2.000	0.100	1.100	3.000	0.100000	0.063750	0.292500	1.289556	2.149612	0.269658	0.781913	True	True	9.95499e-08	2244	3.239833	3.364119	0.589183	0.382493
2.000	0.100	1.100	3.000	0.100000	0.067500	0.292500	1.287143	2.190369	0.261991	0.838220	True	True	9.9924e-08	2218	3.253160	3.392720	0.585794	0.370514
2.000	0.100	1.100	3.000	0.100000	0.071250	0.292500	1.285359	2.237560	0.254080	0.904697	True	True	9.97786e-08	2670	3.269736	3.425905	0.581244	0.357089
2.000	0.100	1.100	3.000	0.100000	0.075000	0.292500	1.284317	2.293168	0.245786	0.984825	True	True	9.97004e-08	2731	3.290509	3.464917	0.575226	0.341882
2.000	0.100	1.100	3.000	0.100000	-0.075000	0.315000	1.866750	1.715602	1.000603	0.201794	True	True	9.96267e-08	2166	3.599940	3.356805	0.364968	0.462976
2.000	0.100	1.100	3.000	0.100000	-0.071250	0.315000	1.809645	1.718634	0.927768	0.210396	True	True	9.9634e-08	2122	3.554322	3.324163	0.384705	0.470181
2.000	0.100	1.100	3.000	0.100000	-0.067500	0.315000	1.760618	1.722024	0.866895	0.218605	True	True	9.95645e-08	2021	3.514788	3.296882	0.402489	0.475995
2.000	0.100	1.100	3.000	0.100000	-0.063750	0.315000	1.717835	1.725733	0.814994	0.226560	True	True	9.94548e-08	1770	3.480064	3.273778	0.418670	0.480720
2.000	0.100	1.100	3.000	0.100000	-0.060000	0.315000	1.680018	1.729731	0.770036	0.234361	True	True	9.99894e-08	1389	3.449244	3.254028	0.433505	0.484564
2.000	0.100	1.100	3.000	0.100000	-0.056250	0.315000	1.646249	1.734006	0.730577	0.242085	True	True	9.99017e-08	1359	3.421653	3.237033	0.447189	0.487676
2.000	0.100	1.100	3.000	0.100000	-0.052500	0.315000	1.615792	1.738574	0.695574	0.249794	True	True	9.97549e-08	1616	3.396792	3.222349	0.459878	0.490163
2.000	0.100	1.100	3.000	0.100000	-0.048750	0.315000	1.588166	1.743392	0.664235	0.257538	True	True	9.93111e-08	1447	3.374264	3.209641	0.471685	0.492113
2.000	0.100	1.100	3.000	0.100000	-0.045000	0.315000	1.562938	1.748484	0.635956	0.265363	True	True	9.93737e-08	1481	3.353760	3.198648	0.482708	0.493588
2.000	0.100	1.100	3.000	0.100000	-0.041250	0.315000	1.539780	1.753850	0.610263	0.273309	True	True	9.97298e-08	1465	3.335032	3.189163	0.493026	0.494636
2.000	0.100	1.100	3.000	0.100000	-0.037500	0.315000	1.518426	1.759485	0.586777	0.281413	True	True	9.93621e-08	1369	3.317878	3.181024	0.502706	0.495299
2.000	0.100	1.100	3.000	0.100000	-0.033750	0.315000	1.498660	1.765410	0.565194	0.289709	True	True	9.95782e-08	1408	3.302132	3.174100	0.511800	0.495606
2.000	0.100	1.100	3.000	0.100000	-0.030000	0.315000	1.480293	1.771642	0.545265	0.298233	True	True	9.96592e-08	1393	3.287661	3.168286	0.520355	0.495578
2.000	0.100	1.100	3.000	0.100000	-0.026250	0.315000	1.463179	1.778189	0.526782	0.307020	True	True	9.9398e-08	1369	3.274350	3.163497	0.528410	0.495236
2.000	0.100	1.100	3.000	0.100000	-0.022500	0.315000	1.447189	1.785069	0.509574	0.316105	True	True	9.93237e-08	1460	3.262104	3.159665	0.535997	0.494595
2.000	0.100	1.100	3.000	0.100000	-0.018750	0.315000	1.432215	1.792300	0.493493	0.325525	True	True	9.99638e-08	1358	3.250845	3.156737	0.543145	0.493664
2.000	0.100	1.100	3.000	0.100000	-0.015000	0.315000	1.418167	1.799905	0.478415	0.335321	True	True	9.94308e-08	1439	3.240506	3.154671	0.549876	0.492451
2.000	0.100	1.100	3.000	0.100000	-0.011250	0.315000	1.404962	1.807909	0.464233	0.345533	True	True	9.96571e-08	1458	3.231032	3.153435	0.556210	0.490960
2.000	0.100	1.100	3.000	0.100000	-0.007500	0.315000	1.392531	1.816341	0.450855	0.356210	True	True	9.97829e-08	1526	3.222380	3.153007	0.562164	0.489194
2.000	0.100	1.100	3.000	0.100000	-0.003750	0.315000	1.380816	1.825234	0.438200	0.367399	True	True	9.96999e-08	1479	3.214511	3.153373	0.567751	0.487153
2.000	0.100	1.100	3.000	0.100000	0.000000	0.315000	1.369765	1.834623	0.426197	0.379158	True	True	9.93321e-08	1559	3.207399	3.154528	0.572982	0.484833
2.000	0.100	1.100	3.000	0.100000	0.003750	0.315000	1.359331	1.844550	0.414783	0.391549	True	True	9.94253e-08	1537	3.201021	3.156472	0.577866	0.482229
2.000	0.100	1.100	3.000	0.100000	0.007500	0.315000	1.349476	1.855063	0.403902	0.404641	True	True	9.93834e-08	1668	3.195364	3.159216	0.582408	0.479335
2.000	0.100	1.100	3.000	0.100000	0.011250	0.315000	1.340164	1.866216	0.393503	0.418512	True	True	9.93641e-08	1659	3.190421	3.162776	0.586612	0.476142
2.000	0.100	1.100	3.000	0.100000	0.015000	0.315000	1.331368	1.878070	0.383541	0.433255	True	True	9.96726e-08	1597	3.186190	3.167178	0.590479	0.472635
2.000	0.100	1.100	3.000	0.100000	0.018750	0.315000	1.323060	1.890696	0.373973	0.448971	True	True	9.94949e-08	1615	3.182679	3.172457	0.594006	0.468802
2.000	0.100	1.100	3.000	0.100000	0.022500	0.315000	1.315219	1.904177	0.364762	0.465781	True	True	9.94765e-08	1534	3.179901	3.178657	0.597190	0.464624
2.000	0.100	1.100	3.000	0.100000	0.026250	0.315000	1.307828	1.918607	0.355872	0.483825	True	True	9.96926e-08	1685	3.177881	3.185833	0.600023	0.460080
2.000	0.100	1.100	3.000	0.100000	0.030000	0.315000	1.300872	1.934097	0.347267	0.503266	True	True	9.95161e-08	1716	3.176649	3.194054	0.602494	0.455145
2.000	0.100	1.100	3.000	0.100000	0.033750	0.315000	1.294340	1.950780	0.338915	0.524302	True	True	9.98855e-08	1881	3.176251	3.203403	0.604589	0.449788
2.000	0.100	1.100	3.000	0.100000	0.037500	0.315000	1.288224	1.968812	0.330783	0.547165	True	True	9.9404e-08	1997	3.176743	3.213983	0.606288	0.443974
2.000	0.100	1.100	3.000	0.100000	0.041250	0.315000	1.282522	1.988379	0.322839	0.572141	True	True	9.99742e-08	1589	3.178197	3.225918	0.607566	0.437661
2.000	0.100	1.100	3.000	0.100000	0.045000	0.315000	1.277234	2.009706	0.315050	0.599574	True	True	9.98345e-08	1885	3.180707	3.239360	0.608392	0.430799
2.000	0.100	1.100	3.000	0.100000	0.048750	0.315000	1.272366	2.033075	0.307381	0.629898	True	True	9.96603e-08	2093	3.184392	3.254498	0.608725	0.423327
2.000	0.100	1.100	3.000	0.100000	0.052500	0.315000	1.267928	2.058830	0.299793	0.663657	True	True	9.94914e-08	2137	3.189404	3.271565	0.608514	0.415172
2.000	0.100	1.100	3.000	0.100000	0.056250	0.315000	1.263940	2.087408	0.292244	0.701548	True	True	9.995e-08	2186	3.195938	3.290854	0.607692	0.406243
2.000	0.100	1.100	3.000	0.100000	0.060000	0.315000	1.260428	2.119372	0.284684	0.744483	True	True	9.9721e-08	2091	3.204252	3.312741	0.606174	0.396428
2.000	0.100	1.100	3.000	0.100000	0.063750	0.315000	1.257432	2.155457	0.277052	0.793682	True	True	9.99184e-08	2236	3.214687	3.337713	0.603844	0.385586
2.000	0.100	1.100	3.000	0.100000	0.067500	0.315000	1.255007	2.196662	0.269272	0.850822	True	True	9.99243e-08	2400	3.227703	3.366415	0.600552	0.373534
2.000	0.100	1.100	3.000	0.100000	0.071250	0.315000	1.253234	2.244370	0.261245	0.918290	True	True	9.96294e-08	2706	3.243951	3.399730	0.596082	0.360029
2.000	0.100	1.100	3.000	0.100000	0.075000	0.315000	1.252229	2.300581	0.252831	0.999617	True	True	9.95765e-08	2940	3.264370	3.438905	0.590128	0.344737
2.000	0.100	1.100	3.000	0.100000	-0.075000	0.337500	1.844317	1.715767	1.014866	0.204332	True	True	9.98503e-08	2080	3.587627	3.337326	0.369606	0.466631
2.000	0.100	1.100	3.000	0.100000	-0.071250	0.337500	1.786600	1.718863	0.941563	0.213088	True	True	9.95578e-08	2040	3.541384	3.304032	0.389785	0.473881
2.000	0.100	1.100	3.000	0.100000	-0.067500	0.337500	1.737013	1.722321	0.880282	0.221446	True	True	9.96507e-08	1670	3.501273	3.276168	0.407996	0.479732
2.000	0.100	1.100	3.000	0.100000	-0.063750	0.337500	1.693711	1.726101	0.828018	0.229546	True	True	9.98605e-08	1604	3.466011	3.252539	0.424591	0.484488
2.000	0.100	1.100	3.000	0.100000	-0.060000	0.337500	1.655407	1.730181	0.782729	0.237489	True	True	9.95704e-08	1734	3.434684	3.232310	0.439829	0.488357
2.000	0.100	1.100	3.000	0.100000	-0.056250	0.337500	1.621189	1.734528	0.742972	0.245354	True	True	9.99271e-08	1409	3.406616	3.214878	0.453903	0.491492
2.000	0.100	1.100	3.000	0.100000	-0.052500	0.337500	1.590304	1.739174	0.707693	0.253203	True	True	9.95507e-08	1540	3.381302	3.199792	0.466973	0.493996
2.000	0.100	1.100	3.000	0.100000	-0.048750	0.337500	1.562275	1.744079	0.676098	0.261088	True	True	9.93404e-08	1497	3.358341	3.186714	0.479151	0.495960
2.000	0.100	1.100	3.000	0.100000	-0.045000	0.337500	1.536677	1.749243	0.647579	0.269055	True	True	9.93564e-08	1339	3.337420	3.175377	0.490536	0.497447
2.000	0.100	1.100	3.000	0.100000	-0.041250	0.337500	1.513151	1.754696	0.621661	0.277143	True	True	9.99584e-08	1416	3.318294	3.165574	0.501209	0.498503
2.000	0.100	1.100	3.000	0.100000	-0.037500	0.337500	1.491448	1.760433	0.597963	0.285390	True	True	9.95876e-08	1468	3.300758	3.157138	0.511235	0.499168
2.000	0.100	1.100	3.000	0.100000	-0.033750	0.337500	1.471357	1.766456	0.576179	0.293833	True	True	9.96875e-08	1575	3.284642	3.149937	0.520666	0.499476
2.000	0.100	1.100	3.000	0.100000	-0.030000	0.337500	1.452669	1.772789	0.556059	0.302506	True	True	9.99921e-08	1368	3.269815	3.143866	0.529553	0.499446
2.000	0.100	1.100	3.000	0.100000	-0.026250	0.337500	1.435259	1.779436	0.537393	0.311445	True	True	9.96242e-08	1433	3.256156	3.138837	0.537930	0.499101
2.000	0.100	1.100	3.000	0.100000	-0.022500	0.337500	1.418983	1.786421	0.520010	0.320686	True	True	9.92575e-08	1463	3.243573	3.134781	0.545832	0.498453
2.000	0.100	1.100	3.000	0.100000	-0.018750	0.337500	1.403737	1.793761	0.503761	0.330267	True	True	9.99172e-08	1447	3.231986	3.131645	0.553287	0.497513
2.000	0.100	1.100	3.000	0.100000	-0.015000	0.337500	1.389425	1.801479	0.488522	0.340228	True	True	9.93809e-08	1501	3.221328	3.129385	0.560318	0.496289
2.000	0.100	1.100	3.000	0.100000	-0.011250	0.337500	1.375970	1.809601	0.474185	0.350612	True	True	9.92834e-08	1500	3.211543	3.127968	0.566945	0.494785
2.000	0.100	1.100	3.000	0.100000	-0.007500	0.337500	1.363300	1.818154	0.460657	0.361466	True	True	9.99316e-08	1587	3.202587	3.127373	0.573184	0.493003
2.000	0.100	1.100	3.000	0.100000	-0.003750	0.337500	1.351356	1.827173	0.447857	0.372840	True	True	9.97e-08	1608	3.194421	3.127584	0.579050	0.490942
2.000	0.100	1.100	3.000	0.100000	0.000000	0.337500	1.340086	1.836693	0.435713	0.384790	True	True	9.94765e-08	1649	3.187017	3.128596	0.584552	0.488601
2.000	0.100	1.100	3.000	0.100000	0.003750	0.337500	1.329443	1.846758	0.424163	0.397381	True	True	9.99758e-08	1668	3.180353	3.130409	0.589699	0.485975
2.000	0.100	1.100	3.000	0.100000	0.007500	0.337500	1.319388	1.857414	0.413149	0.410683	True	True	9.96701e-08	1602	3.174414	3.133033	0.594498	0.483055
2.000	0.100	1.100	3.000	0.100000	0.011250	0.337500	1.309887	1.868717	0.402622	0.424775	True	True	9.95355e-08	1689	3.169193	3.136485	0.598950	0.479833
2.000	0.100	1.100	3.000	0.100000	0.015000	0.337500	1.300909	1.880728	0.392534	0.439750	True	True	9.97286e-08	1690	3.164689	3.140790	0.603057	0.476296
2.000	0.100	1.100	3.000	0.100000	0.018750	0.337500	1.292430	1.893519	0.382844	0.455712	True	True	9.96637e-08	1706	3.160907	3.145982	0.606818	0.472430
2.000	0.100	1.100	3.000	0.100000	0.022500	0.337500	1.284427	1.907172	0.373513	0.472783	True	True	9.96442e-08	1760	3.157862	3.152106	0.610227	0.468216
2.000	0.100	1.100	3.000	0.100000	0.026250	0.337500	1.276884	1.921785	0.364505	0.491105	True	True	9.9824e-08	1866	3.155576	3.159218	0.613277	0.463633
2.000	0.100	1.100	3.000	0.100000	0.030000	0.337500	1.269784	1.937469	0.355785	0.510845	True	True	9.93728e-08	1828	3.154081	3.167385	0.615957	0.458657
2.000	0.100	1.100	3.000	0.100000	0.033750	0.337500	1.263118	1.954358	0.347319	0.532200	True	True	9.95048e-08	1822	3.153419	3.176691	0.618253	0.453256
2.000	0.100	1.100	3.000	0.100000	0.037500	0.337500	1.256879	1.972607	0.339076	0.555409	True	True	9.97934e-08	1792	3.153647	3.187240	0.620144	0.447396
2.000	0.100	1.100	3.000	0.100000	0.041250	0.337500	1.251063	1.992408	0.331022	0.580759	True	True	9.94604e-08	1767	3.154836	3.199156	0.621605	0.441034
2.000	0.100	1.100	3.000	0.100000	0.045000	0.337500	1.245672	2.013987	0.323124	0.608602	True	True	9.98205e-08	2061	3.157080	3.212592	0.622604	0.434120
2.000	0.100	1.100	3.000	0.100000	0.048750	0.337500	1.240712	2.037627	0.315347	0.639377	True	True	9.95384e-08	2059	3.160495	3.227736	0.623101	0.426592
2.000	0.100	1.100	3.000	0.100000	0.052500	0.337500	1.236194	2.063677	0.307651	0.673636	True	True	9.9658e-08	2085	3.165232	3.244824	0.623043	0.418379
2.000	0.100	1.100	3.000	0.100000	0.056250	0.337500	1.232139	2.092578	0.299995	0.712086	True	True	9.98366e-08	2149	3.171484	3.264150	0.622363	0.409388
2.000	0.100	1.100	3.000	0.100000	0.060000	0.337500	1.228574	2.124897	0.292326	0.755653	True	True	9.97511e-08	2321	3.179507	3.286091	0.620975	0.399509
2.000	0.100	1.100	3.000	0.100000	0.063750	0.337500	1.225541	2.161381	0.284585	0.805575	True	True	9.97027e-08	2394	3.189639	3.311136	0.618763	0.388598
2.000	0.100	1.100	3.000	0.100000	0.067500	0.337500	1.223097	2.203035	0.276694	0.863558	True	True	9.98731e-08	2590	3.202336	3.339933	0.615575	0.376474
2.000	0.100	1.100	3.000	0.100000	0.071250	0.337500	1.221326	2.251259	0.268553	0.932023	True	True	9.95857e-08	2526	3.218244	3.373370	0.611193	0.362891
2.000	0.100	1.100	3.000	0.100000	0.075000	0.337500	1.220348	2.308073	0.260020	1.014560	True	True	9.99335e-08	2905	3.238294	3.412700	0.605312	0.347518
2.000	0.100	1.100	3.000	0.100000	-0.075000	0.360000	1.822103	1.715947	1.029157	0.206884	True	True	9.967e-08	2320	3.575427	3.317846	0.374229	0.470238
2.000	0.100	1.100	3.000	0.100000	-0.071250	0.360000	1.763784	1.719110	0.955395	0.215795	True	True	9.97531e-08	1808	3.528568	3.283896	0.394852	0.477528
2.000	0.100	1.100	3.000	0.100000	-0.067500	0.360000	1.713644	1.722639	0.893712	0.224303	True	True	9.96663e-08	1960	3.487887	3.255446	0.413492	0.483414
2.000	0.100	1.100	3.000	0.100000	-0.063750	0.360000	1.669830	1.726494	0.841090	0.232550	True	True	9.98777e-08	1761	3.452094	3.231288	0.430504	0.488197
2.000	0.100	1.100	3.000	0.100000	-0.060000	0.360000	1.631051	1.730648	0.795479	0.240638	True	True	9.94006e-08	1683	3.420268	3.210577	0.446147	0.492089
2.000	0.100	1.100	3.000	0.100000	-0.056250	0.360000	1.596367	1.735088	0.755429	0.248646	True	True	9.92914e-08	1559	3.391730	3.192703	0.460619	0.495240
2.000	0.100	1.100	3.000	0.100000	-0.052500	0.360000	1.565080	1.739804	0.719878	0.256638	True	True	9.99333e-08	1539	3.365966	3.177213	0.474072	0.497761
2.000	0.100	1.100	3.000	0.100000	-0.048750	0.360000	1.536656	1.744784	0.688031	0.264666	True	True	9.98939e-08	1418	3.342576	3.163759	0.486626	0.499737
2.000	0.100	1.100	3.000	0.100000	-0.045000	0.360000	1.510667	1.750057	0.659278	0.272775	True	True	9.9713e-08	1429	3.321248	3.152074	0.498380	0.501229
2.000	0.100	1.100	3.000	0.100000	-0.041250	0.360000	1.486789	1.755596	0.633138	0.281008	True	True	9.96963e-08	1403	3.301727	3.141947	0.509412	0.502291
2.000	0.100	1.100	3.000	0.100000	-0.037500	0.360000	1.464755	1.761416	0.609231	0.289402	True	True	9.94565e-08	1400	3.283809	3.133211	0.519788	0.502961
2.000	0.100	1.100	3.000	0.100000	-0.033750	0.360000	1.444330	1.767540	0.587249	0.297993	True	True	9.95399e-08	1431	3.267327	3.125730	0.529565	0.503267
2.000	0.100	1.100	3.000	0.100000	-0.030000	0.360000	1.425339	1.773970	0.566940	0.306818	True	True	9.95797e-08	1508	3.252143	3.119396	0.538787	0.503235
2.000	0.100	1.100	3.000	0.100000	-0.026250	0.360000	1.407627	1.780723	0.548095	0.315912	True	True	9.94615e-08	1454	3.238141	3.114123	0.547494	0.502884
2.000	0.100	1.100	3.000	0.100000	-0.022500	0.360000	1.391068	1.787816	0.530539	0.325312	True	True	9.93721e-08	1529	3.225223	3.109840	0.555718	0.502228
2.000	0.100	1.100	3.000	0.100000	-0.018750	0.360000	1.375549	1.795267	0.514125	0.335056	True	True	9.98478e-08	1550	3.213310	3.106491	0.563488	0.501278
2.000	0.100	1.100	3.000	0.100000	-0.015000	0.360000	1.360977	1.803100	0.498728	0.345185	True	True	9.95885e-08	1484	3.202334	3.104032	0.570827	0.500040
2.000	0.100	1.100	3.000	0.100000	-0.011250	0.360000	1.347272	1.811341	0.484238	0.355742	True	True	9.94997e-08	1525	3.192239	3.102431	0.577755	0.498521
2.000	0.100	1.100	3.000	0.100000	-0.007500	0.360000	1.334363	1.820018	0.470562	0.366776	True	True	9.9631e-08	1552	3.182978	3.101664	0.584288	0.496722
2.000	0.100	1.100	3.000	0.100000	-0.003750	0.360000	1.322191	1.829165	0.457620	0.378336	True	True	9.94142e-08	1606	3.174515	3.101717	0.590439	0.494642
2.000	0.100	1.100	3.000	0.100000	0.000000	0.360000	1.310701	1.838819	0.445338	0.390482	True	True	9.93588e-08	1538	3.166819	3.102581	0.596221	0.492279
2.000	0.100	1.100	3.000	0.100000	0.003750	0.360000	1.299849	1.849023	0.433653	0.403276	True	True	9.93893e-08	1664	3.159868	3.104259	0.601640	0.489628
2.000	0.100	1.100	3.000	0.100000	0.007500	0.360000	1.289595	1.859824	0.422509	0.416790	True	True	9.9899e-08	1608	3.153647	3.106760	0.606703	0.486682
2.000	0.100	1.100	3.000	0.100000	0.011250	0.360000	1.279903	1.871278	0.411854	0.431106	True	True	9.96724e-08	1627	3.148148	3.110099	0.611413	0.483431
2.000	0.100	1.100	3.000	0.100000	0.015000	0.360000	1.270744	1.883448	0.401642	0.446316	True	True	9.95269e-08	1541	3.143368	3.114302	0.615770	0.479862
2.000	0.100	1.100	3.000	0.100000	0.018750	0.360000	1.262092	1.896405	0.391832	0.462528	True	True	9.95543e-08	1759	3.139315	3.119404	0.619773	0.475963
2.000	0.100	1.100	3.000	0.100000	0.022500	0.360000	1.253926	1.910234	0.382382	0.479863	True	True	9.93607e-08	1805	3.136000	3.125448	0.623416	0.471713
2.000	0.100	1.100	3.000	0.100000	0.026250	0.360000	1.246227	1.925031	0.373258	0.498466	True	True	9.95489e-08	1779	3.133446	3.132490	0.626693	0.467092
2.000	0.100	1.100	3.000	0.100000	0.030000	0.360000	1.238982	1.940910	0.364424	0.518507	True	True	9.95849e-08	1779	3.131683	3.140599	0.629591	0.462074
2.000	0.100	1.100	3.000	0.100000	0.033750	0.360000	1.232180	1.958006	0.355847	0.540186	True	True	9.95127e-08	1754	3.130755	3.149859	0.632096	0.456630
2.000	0.100	1.100	3.000	0.100000	0.037500	0.360000	1.225814	1.976475	0.347494	0.563743	True	True	9.96689e-08	1807	3.130715	3.160372	0.634188	0.450724
2.000	0.100	1.100	3.000	0.100000	0.041250	0.360000	1.219882	1.996511	0.339332	0.589472	True	True	9.9715e-08	1767	3.131636	3.172264	0.635841	0.444313
2.000	0.100	1.100	3.000	0.100000	0.045000	0.360000	1.214384	2.018343	0.331326	0.617730	True	True	9.99022e-08	2054	3.133608	3.185689	0.637023	0.437347
2.000	0.100	1.100	3.000	0.100000	0.048750	0.360000	1.209327	2.042256	0.323442	0.648960	True	True	9.97393e-08	2052	3.136747	3.200835	0.637692	0.429766
2.000	0.100	1.100	3.000	0.100000	0.052500	0.360000	1.204725	2.068601	0.315641	0.683723	True	True	9.98804e-08	2072	3.141203	3.217939	0.637796	0.421495
2.000	0.100	1.100	3.000	0.100000	0.056250	0.360000	1.200598	2.097826	0.307878	0.722738	True	True	9.97033e-08	2253	3.147167	3.237296	0.637268	0.412445
2.000	0.100	1.100	3.000	0.100000	0.060000	0.360000	1.196974	2.130502	0.300103	0.766943	True	True	9.98146e-08	2339	3.154891	3.259284	0.636020	0.402502
2.000	0.100	1.100	3.000	0.100000	0.063750	0.360000	1.193898	2.167384	0.292254	0.817595	True	True	9.95665e-08	2370	3.164711	3.284396	0.633935	0.391525
2.000	0.100	1.100	3.000	0.100000	0.067500	0.360000	1.191428	2.209488	0.284255	0.876427	True	True	9.98901e-08	2592	3.177080	3.313282	0.630859	0.379330
2.000	0.100	1.100	3.000	0.100000	0.071250	0.360000	1.189650	2.258227	0.276001	0.945896	True	True	9.99524e-08	2748	3.192635	3.346834	0.626576	0.365673
2.000	0.100	1.100	3.000	0.100000	0.075000	0.360000	1.188689	2.315645	0.267352	1.029652	True	True	9.9841e-08	2990	3.212301	3.386310	0.620775	0.350222
2.000	0.100	1.100	3.000	0.100000	-0.075000	0.382500	1.800108	1.716143	1.043474	0.209447	True	True	9.98175e-08	2184	3.563342	3.298368	0.378836	0.473796
2.000	0.100	1.100	3.000	0.100000	-0.071250	0.382500	1.741197	1.719375	0.969260	0.218517	True	True	9.96816e-08	2075	3.515875	3.263759	0.399904	0.481123
2.000	0.100	1.100	3.000	0.100000	-0.067500	0.382500	1.690514	1.722977	0.907182	0.227178	True	True	9.96537e-08	1958	3.474634	3.234720	0.418975	0.487038
2.000	0.100	1.100	3.000	0.100000	-0.063750	0.382500	1.646197	1.726906	0.854209	0.235574	True	True	9.95497e-08	1717	3.438317	3.210029	0.436406	0.491846
2.000	0.100	1.100	3.000	0.100000	-0.060000	0.382500	1.606948	1.731140	0.808282	0.243808	True	True	9.92938e-08	1694	3.405999	3.188833	0.452457	0.495757
2.000	0.100	1.100	3.000	0.100000	-0.056250	0.382500	1.571824	1.735661	0.767942	0.251961	True	True	9.95532e-08	1603	3.376996	3.170515	0.467327	0.498923
2.000	0.100	1.100	3.000	0.100000	-0.052500	0.382500	1.540122	1.740461	0.732125	0.260098	True	True	9.98062e-08	1543	3.350789	3.154614	0.481169	0.501456
2.000	0.100	1.100	3.000	0.100000	-0.048750	0.382500	1.511306	1.745528	0.700030	0.268271	True	True	9.93884e-08	1399	3.326976	3.140781	0.494104	0.503441
2.000	0.100	1.100	3.000	0.100000	-0.045000	0.382500	1.484947	1.750883	0.671045	0.276526	True	True	9.98201e-08	1450	3.305241	3.128745	0.506230	0.504940
2.000	0.100	1.100	3.000	0.100000	-0.041250	0.382500	1.460715	1.756519	0.644688	0.284905	True	True	9.91879e-08	1401	3.285331	3.118291	0.517627	0.506004
2.000	0.100	1.100	3.000	0.100000	-0.037500	0.382500	1.438343	1.762438	0.620576	0.293448	True	True	9.99321e-08	1352	3.267037	3.109249	0.528361	0.506673
2.000	0.100	1.100	3.000	0.100000	-0.033750	0.382500	1.417594	1.768661	0.598399	0.302190	True	True	9.97375e-08	1489	3.250193	3.101484	0.538488	0.506976
2.000	0.100	1.100	3.000	0.100000	-0.030000	0.382500	1.398294	1.775195	0.577905	0.311169	True	True	9.96122e-08	1382	3.234657	3.094884	0.548054	0.506940
2.000	0.100	1.100	3.000	0.100000	-0.026250	0.382500	1.380290	1.782053	0.558883	0.320420	True	True	9.98787e-08	1416	3.220312	3.089363	0.557096	0.506581
2.000	0.100	1.100	3.000	0.100000	-0.022500	0.382500	1.363449	1.789254	0.541158	0.329981	True	True	9.96362e-08	1524	3.207062	3.084847	0.565650	0.505916
2.000	0.100	1.100	3.000	0.100000	-0.018750	0.382500	1.347660	1.796819	0.524582	0.339891	True	True	9.93397e-08	1495	3.194825	3.081282	0.573742	0.504954
2.000	0.100	1.100	3.000	0.100000	-0.015000	0.382500	1.332830	1.804769	0.509028	0.350190	True	True	9.94725e-08	1512	3.183533	3.078621	0.581396	0.503702
2.000	0.100	1.100	3.000	0.100000	-0.011250	0.382500	1.318877	1.813131	0.494388	0.360924	True	True	9.98712e-08	1519	3.173128	3.076831	0.588632	0.502167
2.000	0.100	1.100	3.000	0.100000	-0.007500	0.382500	1.305731	1.821933	0.480567	0.372140	True	True	9.97972e-08	1571	3.163565	3.075889	0.595466	0.500349
2.000	0.100	1.100	3.000	0.100000	-0.003750	0.382500	1.293330	1.831211	0.467483	0.383890	True	True	9.98284e-08	1528	3.154805	3.075778	0.601912	0.498248
2.000	0.100	1.100	3.000	0.100000	0.000000	0.382500	1.281623	1.841000	0.455065	0.396232	True	True	9.9836e-08	1640	3.146817	3.076492	0.607981	0.495862
2.000	0.100	1.100	3.000	0.100000	0.003750	0.382500	1.270562	1.851345	0.443248	0.409232	True	True	9.97976e-08	1668	3.139580	3.078031	0.613681	0.493186
2.000	0.100	1.100	3.000	0.100000	0.007500	0.382500	1.260107	1.862294	0.431975	0.422962	True	True	9.97389e-08	1644	3.133076	3.080403	0.619017	0.490212
2.000	0.100	1.100	3.000	0.100000	0.011250	0.382500	1.250224	1.873901	0.421195	0.437505	True	True	9.93628e-08	1724	3.127298	3.083625	0.623993	0.486932
2.000	0.100	1.100	3.000	0.100000	0.015000	0.382500	1.240883	1.886231	0.410861	0.452954	True	True	9.9884e-08	1620	3.122243	3.087723	0.628609	0.483332
2.000	0.100	1.100	3.000	0.100000	0.018750	0.382500	1.232058	1.899357	0.400931	0.469417	True	True	9.9539e-08	1796	3.117916	3.092730	0.632862	0.479398
2.000	0.100	1.100	3.000	0.100000	0.022500	0.382500	1.223727	1.913363	0.391366	0.487020	True	True	9.96912e-08	1763	3.114330	3.098690	0.636749	0.475112
2.000	0.100	1.100	3.000	0.100000	0.026250	0.382500	1.215873	1.928346	0.382127	0.505908	True	True	9.96063e-08	1779	3.111506	3.105659	0.640261	0.470452
2.000	0.100	1.100	3.000	0.100000	0.030000	0.382500	1.208480	1.944422	0.373181	0.526254	True	True	9.98967e-08	1898	3.109474	3.113706	0.643387	0.465394
2.000	0.100	1.100	3.000	0.100000	0.033750	0.382500	1.201540	1.961725	0.364494	0.548260	True	True	9.97363e-08	1748	3.108275	3.122914	0.646111	0.459906
2.000	0.100	1.100	3.000	0.100000	0.037500	0.382500	1.195045	1.980417	0.356032	0.572170	True	True	9.95776e-08	1856	3.107965	3.133388	0.648413	0.453954
2.000	0.100	1.100	3.000	0.100000	0.041250	0.382500	1.188992	2.000689	0.347763	0.598282	True	True	9.95816e-08	2044	3.108613	3.145252	0.650267	0.447495
2.000	0.100	1.100	3.000	0.100000	0.045000	0.382500	1.183384	2.022775	0.339652	0.626958	True	True	9.96948e-08	2097	3.110309	3.158661	0.651641	0.440478
2.000	0.100	1.100	3.000	0.100000	0.048750	0.382500	1.178228	2.046961	0.331663	0.658648	True	True	9.97494e-08	2155	3.113168	3.173804	0.652492	0.432844
2.000	0.100	1.100	3.000	0.100000	0.052500	0.382500	1.173537	2.073604	0.323757	0.693921	True	True	9.99079e-08	2065	3.117337	3.190918	0.652768	0.424517
2.000	0.100	1.100	3.000	0.100000	0.056250	0.382500	1.169333	2.103154	0.315890	0.733505	True	True	9.99742e-08	2243	3.123006	3.210301	0.652400	0.415408
2.000	0.100	1.100	3.000	0.100000	0.060000	0.382500	1.165645	2.136188	0.308010	0.778353	True	True	9.9699e-08	2372	3.130426	3.232332	0.651300	0.405403
2.000	0.100	1.100	3.000	0.100000	0.063750	0.382500	1.162518	2.173469	0.300056	0.829743	True	True	9.99705e-08	2426	3.139924	3.257503	0.649352	0.394362
2.000	0.100	1.100	3.000	0.100000	0.067500	0.382500	1.160014	2.216022	0.291949	0.889430	True	True	9.95668e-08	2553	3.151953	3.286471	0.646399	0.382099
2.000	0.100	1.100	3.000	0.100000	0.071250	0.382500	1.158221	2.265277	0.283586	0.959912	True	True	9.97227e-08	2809	3.167145	3.320129	0.642224	0.368371
2.000	0.100	1.100	3.000	0.100000	0.075000	0.382500	1.157267	2.323298	0.274823	1.044896	True	True	9.98093e-08	3016	3.186413	3.359743	0.636515	0.352845
2.000	0.100	1.100	3.000	0.100000	-0.075000	0.405000	1.778334	1.716355	1.057814	0.212024	True	True	9.99809e-08	2322	3.551372	3.278895	0.383426	0.477303
2.000	0.100	1.100	3.000	0.100000	-0.071250	0.405000	1.718841	1.719658	0.983155	0.221253	True	True	9.9613e-08	2091	3.503308	3.243625	0.404940	0.484663
2.000	0.100	1.100	3.000	0.100000	-0.067500	0.405000	1.667624	1.723334	0.920689	0.230069	True	True	9.9818e-08	1942	3.461514	3.213994	0.424443	0.490604
2.000	0.100	1.100	3.000	0.100000	-0.063750	0.405000	1.622813	1.727341	0.867371	0.238616	True	True	9.995e-08	1810	3.424683	3.188767	0.442294	0.495432
2.000	0.100	1.100	3.000	0.100000	-0.060000	0.405000	1.583102	1.731655	0.821132	0.247000	True	True	9.9297e-08	1695	3.391880	3.167082	0.458756	0.499360
2.000	0.100	1.100	3.000	0.100000	-0.056250	0.405000	1.547545	1.736259	0.780508	0.255300	True	True	9.99006e-08	1611	3.362418	3.148315	0.474027	0.502538
2.000	0.100	1.100	3.000	0.100000	-0.052500	0.405000	1.515435	1.741146	0.744429	0.263583	True	True	9.94827e-08	1541	3.335774	3.132001	0.488262	0.505080
2.000	0.100	1.100	3.000	0.100000	-0.048750	0.405000	1.486235	1.746299	0.712091	0.271903	True	True	9.97796e-08	1384	3.311544	3.117786	0.501581	0.507072
2.000	0.100	1.100	3.000	0.100000	-0.045000	0.405000	1.459512	1.751745	0.682878	0.280306	True	True	9.97456e-08	1412	3.289409	3.105394	0.514084	0.508574
2.000	0.100	1.100	3.000	0.100000	-0.041250	0.405000	1.434926	1.757478	0.656307	0.288835	True	True	9.9857e-08	1419	3.269115	3.094609	0.525851	0.509637
2.000	0.100	1.100	3.000	0.100000	-0.037500	0.405000	1.412219	1.763498	0.631993	0.297529	True	True	9.93453e-08	1368	3.250450	3.085259	0.536948	0.510304
2.000	0.100	1.100	3.000	0.100000	-0.033750	0.405000	1.391154	1.769821	0.609625	0.306424	True	True	9.95792e-08	1437	3.233246	3.077205	0.547431	0.510603
2.000	0.100	1.100	3.000	0.100000	-0.030000	0.405000	1.371550	1.776459	0.588949	0.315559	True	True	9.9152e-08	1397	3.217361	3.070336	0.557345	0.510559
2.000	0.100	1.100	3.000	0.100000	-0.026250	0.405000	1.353256	1.783425	0.569753	0.324970	True	True	9.99022e-08	1553	3.202678	3.064562	0.566730	0.510191
2.000	0.100	1.100	3.000	0.100000	-0.022500	0.405000	1.336135	1.790738	0.551862	0.334695	True	True	9.97474e-08	1419	3.189098	3.059811	0.575619	0.509514
2.000	0.100	1.100	3.000	0.100000	-0.018750	0.405000	1.320079	1.798417	0.535126	0.344772	True	True	9.94995e-08	1568	3.176540	3.056024	0.584040	0.508539
2.000	0.100	1.100	3.000	0.100000	-0.015000	0.405000	1.304993	1.806486	0.519418	0.355245	True	True	9.98207e-08	1581	3.164934	3.053157	0.592017	0.507272
2.000	0.100	1.100	3.000	0.100000	-0.011250	0.405000	1.290794	1.814971	0.504629	0.366158	True	True	9.97078e-08	1604	3.154222	3.051176	0.599568	0.505718
2.000	0.100	1.100	3.000	0.100000	-0.007500	0.405000	1.277411	1.823902	0.490665	0.377558	True	True	9.96987e-08	1554	3.144358	3.050054	0.606712	0.503880
2.000	0.100	1.100	3.000	0.100000	-0.003750	0.405000	1.264784	1.833312	0.477443	0.389501	True	True	9.94909e-08	1624	3.135302	3.049776	0.613461	0.501758
2.000	0.100	1.100	3.000	0.100000	0.000000	0.405000	1.252859	1.843239	0.464891	0.402043	True	True	9.94838e-08	1513	3.127024	3.050335	0.619825	0.499348
2.000	0.100	1.100	3.000	0.100000	0.003750	0.405000	1.241590	1.853726	0.452943	0.415252	True	True	9.96958e-08	1585	3.119501	3.051731	0.625814	0.496645
2.000	0.100	1.100	3.000	0.100000	0.007500	0.405000	1.230936	1.864824	0.441543	0.429201	True	True	9.99053e-08	1669	3.112715	3.053972	0.631432	0.493644
2.000	0.100	1.100	3.000	0.100000	0.011250	0.405000	1.220863	1.876587	0.430640	0.443973	True	True	9.95876e-08	1683	3.106658	3.057073	0.636682	0.490333
2.000	0.100	1.100	3.000	0.100000	0.015000	0.405000	1.211339	1.889079	0.420186	0.459664	True	True	9.95102e-08	1895	3.101326	3.061061	0.641565	0.486700
2.000	0.100	1.100	3.000	0.100000	0.018750	0.405000	1.202340	1.902375	0.410138	0.476382	True	True	9.99427e-08	1729	3.096725	3.065970	0.646079	0.482732
2.000	0.100	1.100	3.000	0.100000	0.022500	0.405000	1.193844	1.916559	0.400458	0.494256	True	True	9.94043e-08	1824	3.092867	3.071842	0.650218	0.478409
2.000	0.100	1.100	3.000	0.100000	0.026250	0.405000	1.185832	1.931730	0.391107	0.513433	True	True	9.9956e-08	1792	3.089771	3.078733	0.653974	0.473711
2.000	0.100	1.100	3.000	0.100000	0.030000	0.405000	1.178292	1.948005	0.382051	0.534086	True	True	9.97663e-08	1754	3.087468	3.086714	0.657337	0.468611
2.000	0.100	1.100	3.000	0.100000	0.033750	0.405000	1.171211	1.965518	0.373255	0.556422	True	True	9.98325e-08	1954	3.085997	3.095867	0.660289	0.463080
2.000	0.100	1.100	3.000	0.100000	0.037500	0.405000	1.164584	1.984433	0.364686	0.580690	True	True	9.94998e-08	1876	3.085414	3.106296	0.662810	0.457083
2.000	0.100	1.100	3.000	0.100000	0.041250	0.405000	1.158410	2.004943	0.356311	0.607189	True	True	9.994e-08	1908	3.085786	3.118127	0.664875	0.450576
2.000	0.100	1.100	3.000	0.100000	0.045000	0.405000	1.152689	2.027284	0.348096	0.636287	True	True	9.96618e-08	2040	3.087202	3.131516	0.666450	0.443509
2.000	0.100	1.100	3.000	0.100000	0.048750	0.405000	1.147429	2.051746	0.340004	0.668442	True	True	9.96851e-08	2190	3.089776	3.146651	0.667493	0.435822
2.000	0.100	1.100	3.000	0.100000	0.052500	0.405000	1.142645	2.078687	0.331995	0.704229	True	True	9.97894e-08	2270	3.093654	3.163771	0.667949	0.427440
2.000	0.100	1.100	3.000	0.100000	0.056250	0.405000	1.138359	2.108562	0.324026	0.744387	True	True	9.97755e-08	2187	3.099023	3.183175	0.667751	0.418273
2.000	0.100	1.100	3.000	0.100000	0.060000	0.405000	1.134601	2.141955	0.316044	0.789885	True	True	9.97013e-08	2349	3.106128	3.205241	0.666810	0.408210
2.000	0.100	1.100	3.000	0.100000	0.063750	0.405000	1.131418	2.179635	0.307986	0.842018	True	True	9.96658e-08	2519	3.115298	3.230466	0.665008	0.397106
2.000	0.100	1.100	3.000	0.100000	0.067500	0.405000	1.128872	2.222639	0.299775	0.902567	True	True	9.99696e-08	2658	3.126979	3.259508	0.662188	0.384778
2.000	0.100	1.100	3.000	0.100000	0.071250	0.405000	1.127055	2.272409	0.291304	0.974071	True	True	9.99736e-08	2856	3.141795	3.293265	0.658131	0.370982
2.000	0.100	1.100	3.000	0.100000	0.075000	0.405000	1.126097	2.331033	0.282429	1.060291	True	True	9.97658e-08	3059	3.160652	3.333008	0.652524	0.355384
2.000	0.100	1.100	3.000	0.100000	-0.075000	0.427500	1.756780	1.716583	1.072174	0.214614	True	True	9.97278e-08	2218	3.539521	3.259430	0.387997	0.480759
2.000	0.100	1.100	3.000	0.100000	-0.071250	0.427500	1.696716	1.719959	0.997077	0.224005	True	True	9.95669e-08	1924	3.490868	3.223496	0.409956	0.488148
2.000	0.100	1.100	3.000	0.100000	-0.067500	0.427500	1.644976	1.723711	0.934229	0.232978	True	True	9.95536e-08	1817	3.448532	3.193270	0.429893	0.494111
2.000	0.100	1.100	3.000	0.100000	-0.063750	0.427500	1.599679	1.727798	0.880572	0.241678	True	True	9.96878e-08	1797	3.411194	3.167505	0.448166	0.498956
2.000	0.100	1.100	3.000	0.100000	-0.060000	0.427500	1.559515	1.732195	0.834026	0.250212	True	True	9.9734e-08	1643	3.377914	3.145328	0.465041	0.502896
2.000	0.100	1.100	3.000	0.100000	-0.056250	0.427500	1.523540	1.736871	0.793122	0.258663	True	True	9.97131e-08	1359	3.348000	3.126111	0.480715	0.506087
2.000	0.100	1.100	3.000	0.100000	-0.052500	0.427500	1.491022	1.741862	0.756786	0.267095	True	True	9.92169e-08	1567	3.320927	3.109379	0.495346	0.508631
2.000	0.100	1.100	3.000	0.100000	-0.048750	0.427500	1.461440	1.747104	0.724209	0.275564	True	True	9.99301e-08	1424	3.296286	3.094778	0.509053	0.510626
2.000	0.100	1.100	3.000	0.100000	-0.045000	0.427500	1.434350	1.752657	0.694774	0.284117	True	True	9.9675e-08	1422	3.273759	3.082027	0.521938	0.512126
2.000	0.100	1.100	3.000	0.100000	-0.041250	0.427500	1.409428	1.758474	0.667992	0.292797	True	True	9.91227e-08	1392	3.253083	3.070908	0.534079	0.513190
2.000	0.100	1.100	3.000	0.100000	-0.037500	0.427500	1.386393	1.764593	0.643479	0.301644	True	True	9.99463e-08	1472	3.234052	3.061245	0.545543	0.513852
2.000	0.100	1.100	3.000	0.100000	-0.033750	0.427500	1.365015	1.771020	0.620923	0.310696	True	True	9.94436e-08	1407	3.216493	3.052900	0.556387	0.514144
2.000	0.100	1.100	3.000	0.100000	-0.030000	0.427500	1.345112	1.777764	0.600067	0.319989	True	True	9.96275e-08	1426	3.200264	3.045758	0.566656	0.514091
2.000	0.100	1.100	3.000	0.100000	-0.026250	0.427500	1.326529	1.784840	0.580700	0.329562	True	True	9.93426e-08	1472	3.185247	3.039728	0.576389	0.513712
2.000	0.100	1.100	3.000	0.100000	-0.022500	0.427500	1.309134	1.792267	0.562645	0.339453	True	True	9.95099e-08	1603	3.171341	3.034738	0.585620	0.513021
2.000	0.100	1.100	3.000	0.100000	-0.018750	0.427500	1.292814	1.800063	0.545752	0.349701	True	True	9.99834e-08	1558	3.158464	3.030727	0.594376	0.512030
2.000	0.100	1.100	3.000	0.100000	-0.015000	0.427500	1.277473	1.808253	0.529892	0.360350	True	True	9.94548e-08	1575	3.146547	3.027650	0.602682	0.510746
2.000	0.100	1.100	3.000	0.100000	-0.011250	0.427500	1.263031	1.816863	0.514958	0.371444	True	True	9.94828e-08	1532	3.135531	3.025472	0.610557	0.509173
2.000	0.100	1.100	3.000	0.100000	-0.007500	0.427500	1.249414	1.825924	0.500853	0.383032	True	True	9.96433e-08	1577	3.125368	3.024167	0.618017	0.507314
2.000	0.100	1.100	3.000	0.100000	-0.003750	0.427500	1.236563	1.835468	0.487494	0.395169	True	True	9.94895e-08	1581	3.116019	3.023719	0.625076	0.505168
2.000	0.100	1.100	3.000	0.100000	0.000000	0.427500	1.224422	1.845534	0.474809	0.407915	True	True	9.97439e-08	1593	3.107451	3.024120	0.631744	0.502733
2.000	0.100	1.100	3.000	0.100000	0.003750	0.427500	1.212946	1.856167	0.462733	0.421335	True	True	9.98906e-08	1601	3.099643	3.025369	0.638029	0.500003
2.000	0.100	1.100	3.000	0.100000	0.007500	0.427500	1.202094	1.867415	0.451208	0.435506	True	True	9.98189e-08	1736	3.092576	3.027474	0.643937	0.496972
2.000	0.100	1.100	3.000	0.100000	0.011250	0.427500	1.191830	1.879336	0.440183	0.450510	True	True	9.98094e-08	1750	3.086240	3.030452	0.649470	0.493630
2.000	0.100	1.100	3.000	0.100000	0.015000	0.427500	1.182125	1.891993	0.429611	0.466446	True	True	9.96004e-08	1772	3.080633	3.034326	0.654629	0.489965
2.000	0.100	1.100	3.000	0.100000	0.018750	0.427500	1.172952	1.905460	0.419447	0.483423	True	True	9.94924e-08	1802	3.075757	3.039132	0.659412	0.485961
2.000	0.100	1.100	3.000	0.100000	0.022500	0.427500	1.164290	1.919825	0.409653	0.501571	True	True	9.96683e-08	1706	3.071626	3.044912	0.663812	0.481601
2.000	0.100	1.100	3.000	0.100000	0.026250	0.427500	1.156120	1.935186	0.400192	0.521039	True	True	9.99643e-08	1915	3.068258	3.051723	0.667822	0.476864
2.000	0.100	1.100	3.000	0.100000	0.030000	0.427500	1.148430	1.951660	0.391026	0.542004	True	True	9.98087e-08	1940	3.065682	3.059632	0.671430	0.471723
2.000	0.100	1.100	3.000	0.100000	0.033750	0.427500	1.141208	1.969385	0.382124	0.564675	True	True	9.9687e-08	1899	3.063938	3.068726	0.674619	0.466149
2.000	0.100	1.100	3.000	0.100000	0.037500	0.427500	1.134448	1.988525	0.373450	0.589304	True	True	9.95978e-08	1887	3.063079	3.079107	0.677370	0.460107
2.000	0.100	1.100	3.000	0.100000	0.041250	0.427500	1.128148	2.009274	0.364972	0.616194	True	True	9.99138e-08	2089	3.063172	3.090901	0.679655	0.453552
2.000	0.100	1.100	3.000	0.100000	0.045000	0.427500	1.122311	2.031873	0.356654	0.645719	True	True	9.96765e-08	1943	3.064305	3.104264	0.681440	0.446436
2.000	0.100	1.100	3.000	0.100000	0.048750	0.427500	1.116945	2.056610	0.348460	0.678342	True	True	9.9659e-08	2032	3.066591	3.119387	0.682684	0.438698
2.000	0.100	1.100	3.000	0.100000	0.052500	0.427500	1.112065	2.083851	0.340351	0.714648	True	True	9.96553e-08	2106	3.070171	3.136507	0.683331	0.430262
2.000	0.100	1.100	3.000	0.100000	0.056250	0.427500	1.107691	2.114052	0.332281	0.755387	True	True	9.98299e-08	2268	3.075234	3.155925	0.683313	0.421040
2.000	0.100	1.100	3.000	0.100000	0.060000	0.427500	1.103859	2.147805	0.324199	0.801540	True	True	9.98231e-08	2380	3.082019	3.178022	0.682540	0.410918
2.000	0.100	1.100	3.000	0.100000	0.063750	0.427500	1.100612	2.185885	0.316040	0.854421	True	True	9.98884e-08	2555	3.090853	3.203294	0.680895	0.399754
2.000	0.100	1.100	3.000	0.100000	0.067500	0.427500	1.098018	2.229339	0.307726	0.915840	True	True	9.96911e-08	2620	3.102177	3.232403	0.678218	0.387363
2.000	0.100	1.100	3.000	0.100000	0.071250	0.427500	1.096168	2.279625	0.299150	0.988372	True	True	9.97374e-08	2656	3.116607	3.266252	0.674290	0.373502
2.000	0.100	1.100	3.000	0.100000	0.075000	0.427500	1.095196	2.338850	0.290168	1.075839	True	True	9.96946e-08	3070	3.135040	3.306114	0.668797	0.357837
2.000	0.100	1.100	3.000	0.100000	-0.075000	0.450000	1.735447	1.716827	1.086552	0.217216	True	True	9.9505e-08	2201	3.527787	3.239975	0.392546	0.484163
2.000	0.100	1.100	3.000	0.100000	-0.071250	0.450000	1.674825	1.720278	1.011023	0.226772	True	True	9.9888e-08	2128	3.478558	3.203375	0.414952	0.491576
2.000	0.100	1.100	3.000	0.100000	-0.067500	0.450000	1.622570	1.724109	0.947799	0.235903	True	True	9.97263e-08	1791	3.435688	3.172552	0.435322	0.497557
2.000	0.100	1.100	3.000	0.100000	-0.063750	0.450000	1.576798	1.728278	0.893808	0.244759	True	True	9.96411e-08	1799	3.397852	3.146246	0.454019	0.502416
2.000	0.100	1.100	3.000	0.100000	-0.060000	0.450000	1.536189	1.732755	0.846961	0.253447	True	True	9.95859e-08	1501	3.364104	3.123576	0.471308	0.506366
2.000	0.100	1.100	3.000	0.100000	-0.056250	0.450000	1.499789	1.737532	0.805782	0.262049	True	True	9.93408e-08	1455	3.333746	3.103904	0.487389	0.509560
2.000	0.100	1.100	3.000	0.100000	-0.052500	0.450000	1.466884	1.742596	0.769192	0.270632	True	True	9.93659e-08	1456	3.306251	3.086754	0.502417	0.512110
2.000	0.100	1.100	3.000	0.100000	-0.048750	0.450000	1.436930	1.747940	0.736380	0.279253	True	True	9.94445e-08	1438	3.281206	3.071763	0.516516	0.514104
2.000	0.100	1.100	3.000	0.100000	-0.045000	0.450000	1.409487	1.753580	0.706725	0.287958	True	True	9.96924e-08	1423	3.258290	3.058650	0.529785	0.515602
2.000	0.100	1.100	3.000	0.100000	-0.041250	0.450000	1.384227	1.759503	0.679737	0.296792	True	True	9.96607e-08	1420	3.237242	3.047193	0.542304	0.516659
2.000	0.100	1.100	3.000	0.100000	-0.037500	0.450000	1.360867	1.765727	0.655029	0.305795	True	True	9.98485e-08	1444	3.217850	3.037216	0.554140	0.517314
2.000	0.100	1.100	3.000	0.100000	-0.033750	0.450000	1.339183	1.772258	0.632287	0.315005	True	True	9.99038e-08	1533	3.199941	3.028575	0.565349	0.517597
2.000	0.100	1.100	3.000	0.100000	-0.030000	0.450000	1.318985	1.779111	0.611255	0.324459	True	True	9.95362e-08	1519	3.183373	3.021157	0.575978	0.517532
2.000	0.100	1.100	3.000	0.100000	-0.026250	0.450000	1.300119	1.786299	0.591719	0.334197	True	True	9.9867e-08	1498	3.168025	3.014868	0.586066	0.517140
2.000	0.100	1.100	3.000	0.100000	-0.022500	0.450000	1.282452	1.793841	0.573503	0.344256	True	True	9.94166e-08	1567	3.153798	3.009635	0.595644	0.516434
2.000	0.100	1.100	3.000	0.100000	-0.018750	0.450000	1.265871	1.801757	0.556454	0.354678	True	True	9.95938e-08	1545	3.140607	3.005397	0.604743	0.515426
2.000	0.100	1.100	3.000	0.100000	-0.015000	0.450000	1.250280	1.810070	0.540446	0.365504	True	True	9.98913e-08	1536	3.128382	3.002107	0.613384	0.514122
2.000	0.100	1.100	3.000	0.100000	-0.011250	0.450000	1.235597	1.818808	0.525367	0.376782	True	True	9.94537e-08	1596	3.117064	2.999729	0.621589	0.512528
2.000	0.100	1.100	3.000	0.100000	-0.007500	0.450000	1.221749	1.828000	0.511123	0.388561	True	True	9.9694e-08	1652	3.106605	2.998238	0.629372	0.510646
2.000	0.100	1.100	3.000	0.100000	-0.003750	0.450000	1.208675	1.837680	0.497630	0.400896	True	True	9.97722e-08	1594	3.096964	2.997616	0.636748	0.508476
2.000	0.100	1.100	3.000	0.100000	0.000000	0.450000	1.196321	1.847889	0.484814	0.413848	True	True	9.94579e-08	1594	3.088110	2.997855	0.643728	0.506014
2.000	0.100	1.100	3.000	0.100000	0.003750	0.450000	1.184640	1.858668	0.472612	0.427483	True	True	9.95653e-08	1698	3.080019	2.998953	0.650317	0.503256
2.000	0.100	1.100	3.000	0.100000	0.007500	0.450000	1.173590	1.870069	0.460964	0.441877	True	True	9.95034e-08	1757	3.072671	3.000920	0.656523	0.500195
2.000	0.100	1.100	3.000	0.100000	0.011250	0.450000	1.163138	1.882149	0.449819	0.457117	True	True	9.98249e-08	1713	3.066058	3.003770	0.662348	0.496821
2.000	0.100	1.100	3.000	0.100000	0.015000	0.450000	1.153251	1.894972	0.439129	0.473301	True	True	9.94777e-08	1801	3.060176	3.007527	0.667791	0.493121
2.000	0.100	1.100	3.000	0.100000	0.018750	0.450000	1.143905	1.908614	0.428852	0.490540	True	True	9.9593e-08	1781	3.055027	3.012226	0.672851	0.489082
2.000	0.100	1.100	3.000	0.100000	0.022500	0.450000	1.135077	1.923161	0.418946	0.508966	True	True	9.94325e-08	1822	3.050622	3.017911	0.677521	0.484685
2.000	0.100	1.100	3.000	0.100000	0.026250	0.450000	1.126749	1.938713	0.409375	0.528729	True	True	9.99253e-08	1795	3.046981	3.024637	0.681794	0.479908
2.000	0.100	1.100	3.000	0.100000	0.030000	0.450000	1.118908	1.955389	0.400103	0.550009	True	True	9.95436e-08	1890	3.044132	3.032472	0.685656	0.474726
2.000	0.100	1.100	3.000	0.100000	0.033750	0.450000	1.111544	1.973328	0.391095	0.573018	True	True	9.98747e-08	1832	3.042113	3.041502	0.689092	0.469109
2.000	0.100	1.100	3.000	0.100000	0.037500	0.450000	1.104649	1.992693	0.382318	0.598012	True	True	9.95695e-08	2039	3.040976	3.051830	0.692081	0.463022
2.000	0.100	1.100	3.000	0.100000	0.041250	0.450000	1.098223	2.013684	0.373738	0.625297	True	True	9.99773e-08	2141	3.040789	3.063583	0.694595	0.456421
2.000	0.100	1.100	3.000	0.100000	0.045000	0.450000	1.092268	2.036540	0.365320	0.655253	True	True	9.98859e-08	2089	3.041637	3.076917	0.696601	0.449256
2.000	0.100	1.100	3.000	0.100000	0.048750	0.450000	1.086792	2.061555	0.357026	0.688350	True	True	9.96868e-08	2157	3.043629	3.092022	0.698055	0.441467
2.000	0.100	1.100	3.000	0.100000	0.052500	0.450000	1.081811	2.089096	0.348818	0.725179	True	True	9.96976e-08	2284	3.046910	3.109138	0.698903	0.432978
2.000	0.100	1.100	3.000	0.100000	0.056250	0.450000	1.077347	2.119625	0.340650	0.766503	True	True	9.97247e-08	2311	3.051660	3.128564	0.699075	0.423702
2.000	0.100	1.100	3.000	0.100000	0.060000	0.450000	1.073434	2.153738	0.332469	0.813317	True	True	9.95973e-08	2480	3.058120	3.150685	0.698482	0.413524
2.000	0.100	1.100	3.000	0.100000	0.063750	0.450000	1.070119	2.192219	0.324212	0.866953	True	True	9.98835e-08	2382	3.066611	3.175999	0.697003	0.402302
2.000	0.100	1.100	3.000	0.100000	0.067500	0.450000	1.067468	2.236123	0.315798	0.929248	True	True	9.9636e-08	2821	3.077569	3.205168	0.694481	0.389851
2.000	0.100	1.100	3.000	0.100000	0.071250	0.450000	1.065577	2.286924	0.307120	1.002817	True	True	9.99554e-08	2738	3.091603	3.239099	0.690693	0.375929
2.000	0.100	1.100	3.000	0.100000	0.075000	0.450000	1.064581	2.346751	0.298033	1.091539	True	True	9.97104e-08	3072	3.109599	3.279071	0.685324	0.360199
2.000	0.100	1.100	3.000	0.100000	-0.075000	0.472500	1.714337	1.717087	1.100945	0.219832	True	True	9.96748e-08	2029	3.516174	3.220534	0.397074	0.487515
2.000	0.100	1.100	3.000	0.100000	-0.071250	0.472500	1.653167	1.720616	1.024991	0.229553	True	True	9.97924e-08	2001	3.466377	3.183266	0.419925	0.494948
2.000	0.100	1.100	3.000	0.100000	-0.067500	0.472500	1.600410	1.724527	0.961396	0.238846	True	True	9.93435e-08	1871	3.422984	3.151845	0.440729	0.500943
2.000	0.100	1.100	3.000	0.100000	-0.063750	0.472500	1.554172	1.728773	0.907076	0.247859	True	True	9.94081e-08	1478	3.384659	3.124996	0.459850	0.505812
2.000	0.100	1.100	3.000	0.100000	-0.060000	0.472500	1.513127	1.733346	0.859933	0.256702	True	True	9.935e-08	1599	3.350452	3.101830	0.477554	0.509766
2.000	0.100	1.100	3.000	0.100000	-0.056250	0.472500	1.476319	1.738216	0.818484	0.265458	True	True	9.95318e-08	1640	3.319660	3.081701	0.494042	0.512961
2.000	0.100	1.100	3.000	0.100000	-0.052500	0.472500	1.443034	1.743359	0.781644	0.274196	True	True	9.97552e-08	1427	3.291749	3.064129	0.509470	0.515514
2.000	0.100	1.100	3.000	0.100000	-0.048750	0.472500	1.412712	1.748804	0.748601	0.282970	True	True	9.98788e-08	1498	3.266308	3.048747	0.523963	0.517502
2.000	0.100	1.100	3.000	0.100000	-0.045000	0.472500	1.384917	1.754543	0.718728	0.291830	True	True	9.98317e-08	1419	3.243011	3.035269	0.537621	0.518995
2.000	0.100	1.100	3.000	0.100000	-0.041250	0.472500	1.359327	1.760568	0.691537	0.300820	True	True	9.97655e-08	1441	3.221595	3.023472	0.550521	0.520045
2.000	0.100	1.100	3.000	0.100000	-0.037500	0.472500	1.335649	1.766897	0.666637	0.309981	True	True	9.99634e-08	1440	3.201849	3.013176	0.562734	0.520689
2.000	0.100	1.100	3.000	0.100000	-0.033750	0.472500	1.313661	1.773537	0.643713	0.319351	True	True	9.99305e-08	1416	3.183597	3.004237	0.574313	0.520960
2.000	0.100	1.100	3.000	0.100000	-0.030000	0.472500	1.293174	1.780500	0.622507	0.328969	True	True	9.94095e-08	1445	3.166694	2.996540	0.585306	0.520881
2.000	0.100	1.100	3.000	0.100000	-0.026250	0.472500	1.274030	1.787802	0.602805	0.338874	True	True	9.97646e-08	1574	3.151021	2.989989	0.595752	0.520473
2.000	0.100	1.100	3.000	0.100000	-0.022500	0.472500	1.256096	1.795462	0.584429	0.349104	True	True	9.99814e-08	1550	3.136477	2.984510	0.605685	0.519750
2.000	0.100	1.100	3.000	0.100000	-0.018750	0.472500	1.239258	1.803499	0.567228	0.359702	True	True	9.99489e-08	1546	3.122976	2.980041	0.615130	0.518722
2.000	0.100	1.100	3.000	0.100000	-0.015000	0.472500	1.223421	1.811937	0.551073	0.370709	True	True	9.98913e-08	1626	3.110447	2.976535	0.624114	0.517398
2.000	0.100	1.100	3.000	0.100000	-0.011250	0.472500	1.208501	1.820805	0.535852	0.382174	True	True	9.95718e-08	1576	3.098832	2.973955	0.632654	0.515781
2.000	0.100	1.100	3.000	0.100000	-0.007500	0.472500	1.194425	1.830130	0.521471	0.394146	True	True	9.97554e-08	1677	3.088080	2.972274	0.640768	0.513874
2.000	0.100	1.100	3.000	0.100000	-0.003750	0.472500	1.181131	1.839950	0.507845	0.406682	True	True	9.99761e-08	1697	3.078151	2.971475	0.648469	0.511678
2.000	0.100	1.100	3.000	0.100000	0.000000	0.472500	1.168566	1.850302	0.494901	0.419842	True	True	9.93898e-08	1612	3.069012	2.971548	0.655766	0.509188
2.000	0.100	1.100	3.000	0.100000	0.003750	0.472500	1.156682	1.861230	0.482574	0.433694	True	True	9.9493e-08	1756	3.060640	2.972494	0.662668	0.506401
2.000	0.100	1.100	3.000	0.100000	0.007500	0.472500	1.145437	1.872787	0.470805	0.448316	True	True	9.93859e-08	1813	3.053014	2.974318	0.669180	0.503308
2.000	0.100	1.100	3.000	0.100000	0.011250	0.472500	1.134797	1.885027	0.459541	0.463795	True	True	9.94283e-08	1787	3.046126	2.977037	0.675304	0.499901
2.000	0.100	1.100	3.000	0.100000	0.015000	0.472500	1.124730	1.898019	0.448737	0.480230	True	True	9.99111e-08	1756	3.039969	2.980674	0.681040	0.496167
2.000	0.100	1.100	3.000	0.100000	0.018750	0.472500	1.115211	1.911836	0.438346	0.497734	True	True	9.98287e-08	1881	3.034548	2.985264	0.686385	0.492092
2.000	0.100	1.100	3.000	0.100000	0.022500	0.472500	1.106218	1.926567	0.428331	0.516440	True	True	9.97329e-08	1927	3.029871	2.990849	0.691334	0.487656
2.000	0.100	1.100	3.000	0.100000	0.026250	0.472500	1.097732	1.942313	0.418652	0.536502	True	True	9.96038e-08	1866	3.025957	2.997486	0.695878	0.482840
2.000	0.100	1.100	3.000	0.100000	0.030000	0.472500	1.089741	1.959193	0.409275	0.558101	True	True	9.99462e-08	1967	3.022834	3.005243	0.700004	0.477617
2.000	0.100	1.100	3.000	0.100000	0.033750	0.472500	1.082233	1.977346	0.400163	0.581452	True	True	9.97814e-08	2021	3.020540	3.014206	0.703695	0.471957
2.000	0.100	1.100	3.000	0.100000	0.037500	0.472500	1.075203	1.996940	0.391285	0.606814	True	True	9.98673e-08	1896	3.019124	3.024478	0.706931	0.465824
2.000	0.100	1.100	3.000	0.100000	0.041250	0.472500	1.068648	2.018173	0.382604	0.634499	True	True	9.98459e-08	2020	3.018654	3.036185	0.709685	0.459177
2.000	0.100	1.100	3.000	0.100000	0.045000	0.472500	1.062573	2.041288	0.374087	0.664890	True	True	9.9721e-08	2148	3.019214	3.049484	0.711920	0.451964
2.000	0.100	1.100	3.000	0.100000	0.048750	0.472500	1.056985	2.066582	0.365696	0.698464	True	True	9.95967e-08	2216	3.020913	3.064568	0.713594	0.444125
2.000	0.100	1.100	3.000	0.100000	0.052500	0.472500	1.051900	2.094424	0.357391	0.735823	True	True	9.99749e-08	2310	3.023888	3.081673	0.714654	0.435586
2.000	0.100	1.100	3.000	0.100000	0.056250	0.472500	1.047341	2.125282	0.349126	0.777737	True	True	9.99145e-08	2245	3.028322	3.101103	0.715027	0.426257
2.000	0.100	1.100	3.000	0.100000	0.060000	0.472500	1.043343	2.159756	0.340849	0.825217	True	True	9.95755e-08	2454	3.034452	3.123242	0.714623	0.416024
2.000	0.100	1.100	3.000	0.100000	0.063750	0.472500	1.039953	2.198637	0.332496	0.879614	True	True	9.9764e-08	2726	3.042593	3.148590	0.713322	0.404747
2.000	0.100	1.100	3.000	0.100000	0.067500	0.472500	1.037239	2.242993	0.323984	0.942792	True	True	9.9705e-08	2809	3.053177	3.177813	0.710965	0.392239
2.000	0.100	1.100	3.000	0.100000	0.071250	0.472500	1.035298	2.294308	0.315208	1.017406	True	True	9.98916e-08	2712	3.066805	3.211818	0.707329	0.378258
2.000	0.100	1.100	3.000	0.100000	0.075000	0.472500	1.034268	2.354735	0.306019	1.107392	True	True	9.97452e-08	3141	3.084352	3.251891	0.702098	0.362469
2.000	0.100	1.100	3.000	0.100000	-0.075000	0.495000	1.693449	1.717364	1.115350	0.222460	True	True	9.9685e-08	2190	3.504682	3.201109	0.401577	0.490814
2.000	0.100	1.100	3.000	0.100000	-0.071250	0.495000	1.631744	1.720972	1.038977	0.232350	True	True	9.98492e-08	2029	3.454329	3.163173	0.424873	0.498261
2.000	0.100	1.100	3.000	0.100000	-0.067500	0.495000	1.578495	1.724966	0.975017	0.241806	True	True	9.97549e-08	1800	3.410423	3.131151	0.446110	0.504266
2.000	0.100	1.100	3.000	0.100000	-0.063750	0.495000	1.531801	1.729305	0.920373	0.250978	True	True	9.94881e-08	1750	3.371620	3.103758	0.465655	0.509139
2.000	0.100	1.100	3.000	0.100000	-0.060000	0.495000	1.490331	1.733961	0.872937	0.259979	True	True	9.99275e-08	1674	3.336962	3.080093	0.483775	0.513096
2.000	0.100	1.100	3.000	0.100000	-0.056250	0.495000	1.453122	1.738915	0.831221	0.268892	True	True	9.98943e-08	1487	3.305743	3.059506	0.500673	0.516291
2.000	0.100	1.100	3.000	0.100000	-0.052500	0.495000	1.419461	1.744158	0.794137	0.277785	True	True	9.96251e-08	1414	3.277425	3.041510	0.516502	0.518838
2.000	0.100	1.100	3.000	0.100000	-0.048750	0.495000	1.388773	1.749705	0.760865	0.286715	True	True	9.95977e-08	1454	3.251596	3.025734	0.531393	0.520820
2.000	0.100	1.100	3.000	0.100000	-0.045000	0.495000	1.360642	1.755545	0.730780	0.295732	True	True	9.98367e-08	1396	3.227926	3.011889	0.545441	0.522303
2.000	0.100	1.100	3.000	0.100000	-0.041250	0.495000	1.334729	1.761670	0.703388	0.304880	True	True	9.99081e-08	1448	3.206150	2.999749	0.558725	0.523343
2.000	0.100	1.100	3.000	0.100000	-0.037500	0.495000	1.310743	1.768105	0.678299	0.314202	True	True	9.94346e-08	1534	3.186055	2.989133	0.571317	0.523974
2.000	0.100	1.100	3.000	0.100000	-0.033750	0.495000	1.288457	1.774855	0.655195	0.323735	True	True	9.94047e-08	1423	3.167465	2.979893	0.583271	0.524231
2.000	0.100	1.100	3.000	0.100000	-0.030000	0.495000	1.267686	1.781931	0.633818	0.333519	True	True	9.99084e-08	1529	3.150235	2.971914	0.594632	0.524136
2.000	0.100	1.100	3.000	0.100000	-0.026250	0.495000	1.248269	1.789350	0.613952	0.343594	True	True	9.94899e-08	1567	3.134242	2.965099	0.605442	0.523710
2.000	0.100	1.100	3.000	0.100000	-0.022500	0.495000	1.230073	1.797129	0.595420	0.353998	True	True	9.95029e-08	1627	3.119385	2.959371	0.615732	0.522967
2.000	0.100	1.100	3.000	0.100000	-0.018750	0.495000	1.212983	1.805290	0.578068	0.364773	True	True	9.95192e-08	1628	3.105579	2.954668	0.625531	0.521918
2.000	0.100	1.100	3.000	0.100000	-0.015000	0.495000	1.196904	1.813856	0.561768	0.375965	True	True	9.99994e-08	1532	3.092751	2.950943	0.634862	0.520570
2.000	0.100	1.100	3.000	0.100000	-0.011250	0.495000	1.181750	1.822854	0.546408	0.387619	True	True	9.96651e-08	1643	3.080842	2.948158	0.643745	0.518929
2.000	0.100	1.100	3.000	0.100000	-0.007500	0.495000	1.167450	1.832316	0.531891	0.399787	True	True	9.98307e-08	1641	3.069801	2.946284	0.652196	0.516996
2.000	0.100	1.100	3.000	0.100000	-0.003750	0.495000	1.153940	1.842276	0.518134	0.412526	True	True	9.99705e-08	1702	3.059587	2.945305	0.660227	0.514771
2.000	0.100	1.100	3.000	0.100000	0.000000	0.495000	1.141167	1.852774	0.505064	0.425897	True	True	9.95735e-08	1748	3.050168	2.945211	0.667850	0.512252
2.000	0.100	1.100	3.000	0.100000	0.003750	0.495000	1.129082	1.863854	0.492613	0.439970	True	True	9.94213e-08	1752	3.041518	2.946000	0.675071	0.509434
2.000	0.100	1.100	3.000	0.100000	0.007500	0.495000	1.117644	1.875567	0.480724	0.454823	True	True	9.97571e-08	1822	3.033617	2.947679	0.681896	0.506309
2.000	0.100	1.100	3.000	0.100000	0.011250	0.495000	1.106818	1.887971	0.469344	0.470543	True	True	9.97879e-08	1710	3.026455	2.950263	0.688326	0.502868
2.000	0.100	1.100	3.000	0.100000	0.015000	0.495000	1.096573	1.901133	0.458425	0.487232	True	True	9.96778e-08	1836	3.020026	2.953777	0.694363	0.499099
2.000	0.100	1.100	3.000	0.100000	0.018750	0.495000	1.086883	1.915128	0.447924	0.505005	True	True	9.99127e-08	1894	3.014333	2.958253	0.700002	0.494986
2.000	0.100	1.100	3.000	0.100000	0.022500	0.495000	1.077725	1.930045	0.437801	0.523995	True	True	9.97973e-08	1867	3.009385	2.963736	0.705237	0.490512
2.000	0.100	1.100	3.000	0.100000	0.026250	0.495000	1.069083	1.945986	0.428016	0.544359	True	True	9.9637e-08	1958	3.005200	2.970281	0.710061	0.485656
2.000	0.100	1.100	3.000	0.100000	0.030000	0.495000	1.060941	1.963071	0.418534	0.566281	True	True	9.98486e-08	2009	3.001803	2.977957	0.714459	0.480391
2.000	0.100	1.100	3.000	0.100000	0.033750	0.495000	1.053289	1.981441	0.409321	0.589978	True	True	9.98549e-08	2048	2.999233	2.986848	0.718416	0.474688
2.000	0.100	1.100	3.000	0.100000	0.037500	0.495000	1.046123	2.001264	0.400342	0.615712	True	True	9.98553e-08	2127	2.997539	2.997059	0.721908	0.468512
2.000	0.100	1.100	3.000	0.100000	0.041250	0.495000	1.039439	2.022741	0.391563	0.643800	True	True	9.95176e-08	2168	2.996786	3.008717	0.724910	0.461818
2.000	0.100	1.100	3.000	0.100000	0.045000	0.495000	1.033241	2.046117	0.382949	0.674630	True	True	9.97663e-08	2193	2.997057	3.021979	0.727384	0.454558
2.000	0.100	1.100	3.000	0.100000	0.048750	0.495000	1.027539	2.071691	0.374462	0.708687	True	True	9.99024e-08	2195	2.998457	3.037034	0.729290	0.446670
2.000	0.100	1.100	3.000	0.100000	0.052500	0.495000	1.022347	2.099836	0.366062	0.746579	True	True	9.97531e-08	2301	3.001125	3.054125	0.730570	0.438082
2.000	0.100	1.100	3.000	0.100000	0.056250	0.495000	1.017690	2.131023	0.357704	0.789089	True	True	9.9981e-08	2385	3.005239	3.073553	0.731154	0.428701
2.000	0.100	1.100	3.000	0.100000	0.060000	0.495000	1.013601	2.165858	0.349333	0.837240	True	True	9.97174e-08	2602	3.011034	3.095705	0.730950	0.418417
2.000	0.100	1.100	3.000	0.100000	0.063750	0.495000	1.010131	2.205141	0.340886	0.892404	True	True	9.97914e-08	2705	3.018820	3.121081	0.729838	0.407085
2.000	0.100	1.100	3.000	0.100000	0.067500	0.495000	1.007348	2.249947	0.332280	0.956473	True	True	9.98704e-08	2655	3.029022	3.150349	0.727658	0.394523
2.000	0.100	1.100	3.000	0.100000	0.071250	0.495000	1.005348	2.301777	0.323408	1.032137	True	True	9.9666e-08	2909	3.042235	3.184420	0.724186	0.380487
2.000	0.100	1.100	3.000	0.100000	0.075000	0.495000	1.004274	2.362804	0.314120	1.123396	True	True	9.99312e-08	3064	3.059322	3.224585	0.719106	0.364642
2.000	0.100	1.100	3.000	0.100000	-0.075000	0.517500	1.672784	1.717657	1.129764	0.225101	True	True	9.98128e-08	2068	3.493311	3.181702	0.406054	0.494059
2.000	0.100	1.100	3.000	0.100000	-0.071250	0.517500	1.610556	1.721346	1.052977	0.235161	True	True	9.98302e-08	1792	3.442414	3.143097	0.429793	0.501517
2.000	0.100	1.100	3.000	0.100000	-0.067500	0.517500	1.556827	1.725426	0.988658	0.244782	True	True	9.9424e-08	1874	3.398006	3.110475	0.451464	0.507526
2.000	0.100	1.100	3.000	0.100000	-0.063750	0.517500	1.509687	1.729850	0.933694	0.254117	True	True	9.9496e-08	1548	3.358734	3.082536	0.471433	0.512401
2.000	0.100	1.100	3.000	0.100000	-0.060000	0.517500	1.467802	1.734596	0.885971	0.263277	True	True	9.97672e-08	1444	3.323635	3.058372	0.489969	0.516355
2.000	0.100	1.100	3.000	0.100000	-0.056250	0.517500	1.430202	1.739651	0.843993	0.272348	True	True	9.97389e-08	1522	3.291999	3.037324	0.507276	0.519544
2.000	0.100	1.100	3.000	0.100000	-0.052500	0.517500	1.396169	1.744989	0.806666	0.281400	True	True	9.9769e-08	1437	3.263284	3.018903	0.523510	0.522084
2.000	0.100	1.100	3.000	0.100000	-0.048750	0.517500	1.365137	1.750633	0.773170	0.290488	True	True	9.9227e-08	1424	3.237074	3.002731	0.538797	0.524056
2.000	0.100	1.100	3.000	0.100000	-0.045000	0.517500	1.336672	1.756577	0.742875	0.299664	True	True	9.92781e-08	1397	3.213038	2.988517	0.553238	0.525528
2.000	0.100	1.100	3.000	0.100000	-0.041250	0.517500	1.310441	1.762808	0.715285	0.308974	True	True	9.92699e-08	1433	3.190909	2.976032	0.566910	0.526553
2.000	0.100	1.100	3.000	0.100000	-0.037500	0.517500	1.286152	1.769352	0.690009	0.318458	True	True	9.93906e-08	1557	3.170473	2.965093	0.579884	0.527169
2.000	0.100	1.100	3.000	0.100000	-0.033750	0.517500	1.263577	1.776213	0.666728	0.328157	True	True	9.99827e-08	1541	3.151553	2.955550	0.592215	0.527408
2.000	0.100	1.100	3.000	0.100000	-0.030000	0.517500	1.242527	1.783405	0.645182	0.338110	True	True	9.96603e-08	1523	3.134001	2.947287	0.603949	0.527294
2.000	0.100	1.100	3.000	0.100000	-0.026250	0.517500	1.222842	1.790942	0.625156	0.348356	True	True	9.99051e-08	1609	3.117694	2.940204	0.615126	0.526847
2.000	0.100	1.100	3.000	0.100000	-0.022500	0.517500	1.204389	1.798843	0.606468	0.358936	True	True	9.9841e-08	1537	3.102531	2.934225	0.625779	0.526082
2.000	0.100	1.100	3.000	0.100000	-0.018750	0.517500	1.187053	1.807130	0.588968	0.369893	True	True	9.94025e-08	1638	3.088425	2.929287	0.635936	0.525009
2.000	0.100	1.100	3.000	0.100000	-0.015000	0.517500	1.170736	1.815825	0.572525	0.381271	True	True	9.97754e-08	1656	3.075303	2.925341	0.645620	0.523637
2.000	0.100	1.100	3.000	0.100000	-0.011250	0.517500	1.155353	1.824958	0.557026	0.393117	True	True	9.99528e-08	1632	3.063105	2.922347	0.654850	0.521969
2.000	0.100	1.100	3.000	0.100000	-0.007500	0.517500	1.140832	1.834558	0.542377	0.405484	True	True	9.95606e-08	1636	3.051779	2.920279	0.663643	0.520008
2.000	0.100	1.100	3.000	0.100000	-0.003750	0.517500	1.127110	1.844661	0.528491	0.418429	True	True	9.95922e-08	1672	3.041285	2.919117	0.672012	0.517754
2.000	0.100	1.100	3.000	0.100000	0.000000	0.517500	1.114132	1.855306	0.515295	0.432015	True	True	9.97277e-08	1722	3.031589	2.918851	0.679966	0.515204
2.000	0.100	1.100	3.000	0.100000	0.003750	0.517500	1.101850	1.866540	0.502722	0.446311	True	True	9.96034e-08	1764	3.022664	2.919481	0.687513	0.512354
2.000	0.100	1.100	3.000	0.100000	0.007500	0.517500	1.090222	1.878412	0.490715	0.461397	True	True	9.9592e-08	1815	3.014491	2.921012	0.694658	0.509195
2.000	0.100	1.100	3.000	0.100000	0.011250	0.517500	1.079213	1.890981	0.479220	0.477363	True	True	9.97179e-08	1834	3.007058	2.923459	0.701403	0.505719
2.000	0.100	1.100	3.000	0.100000	0.015000	0.517500	1.068792	1.904315	0.468189	0.494309	True	True	9.98499e-08	1726	3.000360	2.926846	0.707747	0.501913
2.000	0.100	1.100	3.000	0.100000	0.018750	0.517500	1.058932	1.918490	0.457579	0.512353	True	True	9.95771e-08	1883	2.994398	2.931207	0.713688	0.497763
2.000	0.100	1.100	3.000	0.100000	0.022500	0.517500	1.049611	1.933594	0.447348	0.531631	True	True	9.98447e-08	1906	2.989180	2.936584	0.719218	0.493250
2.000	0.100	1.100	3.000	0.100000	0.026250	0.517500	1.040812	1.949732	0.437459	0.552300	True	True	9.95235e-08	1965	2.984724	2.943034	0.724330	0.488353
2.000	0.100	1.100	3.000	0.100000	0.030000	0.517500	1.032520	1.967024	0.427875	0.574548	True	True	9.97317e-08	2003	2.981056	2.950624	0.729009	0.483047
2.000	0.100	1.100	3.000	0.100000	0.033750	0.517500	1.024726	1.985613	0.418561	0.598594	True	True	9.99571e-08	2106	2.978210	2.959441	0.733239	0.477301
2.000	0.100	1.100	3.000	0.100000	0.037500	0.517500	1.017422	2.005667	0.409484	0.624704	True	True	9.96401e-08	2009	2.976237	2.969588	0.736997	0.471080
2.000	0.100	1.100	3.000	0.100000	0.041250	0.517500	1.010608	2.027389	0.400608	0.653200	True	True	9.9989e-08	2151	2.975201	2.981193	0.740255	0.464341
2.000	0.100	1.100	3.000	0.100000	0.045000	0.517500	1.004287	2.051027	0.391899	0.684474	True	True	9.98688e-08	2227	2.975180	2.994410	0.742980	0.457034
2.000	0.100	1.100	3.000	0.100000	0.048750	0.517500	0.998469	2.076882	0.383318	0.719018	True	True	9.98679e-08	2318	2.976281	3.009435	0.745126	0.449099
2.000	0.100	1.100	3.000	0.100000	0.052500	0.517500	0.993167	2.105331	0.374825	0.757448	True	True	9.96917e-08	2231	2.978640	3.026506	0.746637	0.440462
2.000	0.100	1.100	3.000	0.100000	0.056250	0.517500	0.988408	2.136848	0.366375	0.800558	True	True	9.97975e-08	2308	2.982431	3.045927	0.747442	0.431032
2.000	0.100	1.100	3.000	0.100000	0.060000	0.517500	0.984226	2.172046	0.357913	0.849386	True	True	9.98207e-08	2566	2.987886	3.068085	0.747450	0.420697
2.000	0.100	1.100	3.000	0.100000	0.063750	0.517500	0.980670	2.211730	0.349374	0.905324	True	True	9.96106e-08	2650	2.995311	3.093483	0.746538	0.409314
2.000	0.100	1.100	3.000	0.100000	0.067500	0.517500	0.977810	2.256987	0.340677	0.970288	True	True	9.96056e-08	2787	3.005125	3.122789	0.744547	0.396701
2.000	0.100	1.100	3.000	0.100000	0.071250	0.517500	0.975745	2.309331	0.331712	1.047011	True	True	9.96707e-08	2901	3.017915	3.156919	0.741253	0.382613
2.000	0.100	1.100	3.000	0.100000	0.075000	0.517500	0.974616	2.370956	0.322330	1.139552	True	True	9.9822e-08	3352	3.034532	3.197164	0.736337	0.366716
2.000	0.100	1.100	3.000	0.100000	-0.075000	0.540000	1.652343	1.717967	1.144184	0.227755	True	True	9.97757e-08	2226	3.482064	3.162318	0.410503	0.497249
2.000	0.100	1.100	3.000	0.100000	-0.071250	0.540000	1.589604	1.721741	1.066990	0.237987	True	True	9.94072e-08	1938	3.430634	3.123044	0.434684	0.504712
2.000	0.100	1.100	3.000	0.100000	-0.067500	0.540000	1.535407	1.725906	1.002316	0.247776	True	True	9.99896e-08	1706	3.385734	3.089820	0.456786	0.510723
2.000	0.100	1.100	3.000	0.100000	-0.063750	0.540000	1.487833	1.730424	0.947037	0.257275	True	True	9.93913e-08	1698	3.346004	3.061334	0.477179	0.515593
2.000	0.100	1.100	3.000	0.100000	-0.060000	0.540000	1.445542	1.735265	0.899030	0.266597	True	True	9.92287e-08	1614	3.310475	3.036669	0.496131	0.519541
2.000	0.100	1.100	3.000	0.100000	-0.056250	0.540000	1.407561	1.740413	0.856793	0.275829	True	True	9.93382e-08	1530	3.278430	3.015161	0.513848	0.522721
2.000	0.100	1.100	3.000	0.100000	-0.052500	0.540000	1.373163	1.745860	0.819228	0.285040	True	True	9.94216e-08	1456	3.249327	2.996311	0.530488	0.525248
2.000	0.100	1.100	3.000	0.100000	-0.048750	0.540000	1.341791	1.751598	0.785510	0.294289	True	True	9.96546e-08	1418	3.222745	2.979742	0.546174	0.527208
2.000	0.100	1.100	3.000	0.100000	-0.045000	0.540000	1.313011	1.757637	0.755008	0.303628	True	True	9.95393e-08	1375	3.198351	2.965159	0.561006	0.528666
2.000	0.100	1.100	3.000	0.100000	-0.041250	0.540000	1.286464	1.763983	0.727224	0.313100	True	True	9.97577e-08	1448	3.175878	2.952327	0.575069	0.529673
2.000	0.100	1.100	3.000	0.100000	-0.037500	0.540000	1.261880	1.770637	0.701763	0.322749	True	True	9.94763e-08	1462	3.155109	2.941063	0.588428	0.530270
2.000	0.100	1.100	3.000	0.100000	-0.033750	0.540000	1.239023	1.777612	0.678307	0.332616	True	True	9.92847e-08	1502	3.135864	2.931216	0.601138	0.530489
2.000	0.100	1.100	3.000	0.100000	-0.030000	0.540000	1.217701	1.784921	0.656595	0.342740	True	True	9.9919e-08	1559	3.117997	2.922666	0.613249	0.530353
2.000	0.100	1.100	3.000	0.100000	-0.026250	0.540000	1.197755	1.792579	0.636409	0.353161	True	True	9.98983e-08	1551	3.101384	2.915314	0.624797	0.529884
2.000	0.100	1.100	3.000	0.100000	-0.022500	0.540000	1.179052	1.800605	0.617569	0.363921	True	True	9.93846e-08	1558	3.085921	2.909082	0.635817	0.529094
2.000	0.100	1.100	3.000	0.100000	-0.018750	0.540000	1.161474	1.809019	0.599922	0.375061	True	True	9.94867e-08	1645	3.071521	2.903906	0.646336	0.527995
2.000	0.100	1.100	3.000	0.100000	-0.015000	0.540000	1.144925	1.817847	0.583338	0.386627	True	True	9.94067e-08	1629	3.058110	2.899735	0.656377	0.526595
2.000	0.100	1.100	3.000	0.100000	-0.011250	0.540000	1.129318	1.827115	0.567703	0.398669	True	True	9.95463e-08	1614	3.045628	2.896531	0.665960	0.524899
2.000	0.100	1.100	3.000	0.100000	-0.007500	0.540000	1.114581	1.836855	0.552921	0.411237	True	True	9.97864e-08	1723	3.034023	2.894266	0.675100	0.522908
2.000	0.100	1.100	3.000	0.100000	-0.003750	0.540000	1.100651	1.847103	0.538908	0.424391	True	True	9.97398e-08	1682	3.023253	2.892919	0.683812	0.520623
2.000	0.100	1.100	3.000	0.100000	0.000000	0.540000	1.087471	1.857899	0.525588	0.438194	True	True	9.96978e-08	1729	3.013284	2.892480	0.692103	0.518040
2.000	0.100	1.100	3.000	0.100000	0.003750	0.540000	1.074995	1.869287	0.512896	0.452717	True	True	9.97128e-08	1784	3.004088	2.892948	0.699983	0.515156
2.000	0.100	1.100	3.000	0.100000	0.007500	0.540000	1.063181	1.881321	0.500772	0.468039	True	True	9.95938e-08	1701	2.995647	2.894328	0.707454	0.511963
2.000	0.100	1.100	3.000	0.100000	0.011250	0.540000	1.051991	1.894057	0.489163	0.484253	True	True	9.96709e-08	1744	2.987947	2.896635	0.714520	0.508450
2.000	0.100	1.100	3.000	0.100000	0.015000	0.540000	1.041396	1.907565	0.478022	0.501460	True	True	9.97221e-08	1870	2.980983	2.899893	0.721179	0.504607
2.000	0.100	1.100	3.000	0.100000	0.018750	0.540000	1.031369	1.921922	0.467303	0.519779	True	True	9.96445e-08	1832	2.974754	2.904135	0.727429	0.500418
2.000	0.100	1.100	3.000	0.100000	0.022500	0.540000	1.021888	1.937216	0.456967	0.539347	True	True	9.97437e-08	1965	2.969269	2.909404	0.733262	0.495866
2.000	0.100	1.100	3.000	0.100000	0.026250	0.540000	1.012934	1.953553	0.446974	0.560326	True	True	9.95692e-08	1906	2.964545	2.915755	0.738669	0.490928
2.000	0.100	1.100	3.000	0.100000	0.030000	0.540000	1.004493	1.971053	0.437290	0.582903	True	True	9.98435e-08	1985	2.960605	2.923257	0.743638	0.485580
2.000	0.100	1.100	3.000	0.100000	0.033750	0.540000	0.996556	1.989862	0.427877	0.607302	True	True	9.96208e-08	2113	2.957486	2.931996	0.748149	0.479791
2.000	0.100	1.100	3.000	0.100000	0.037500	0.540000	0.989116	2.010148	0.418703	0.633792	True	True	9.95102e-08	2048	2.955235	2.942075	0.752182	0.473526
2.000	0.100	1.100	3.000	0.100000	0.041250	0.540000	0.982171	2.032118	0.409732	0.662699	True	True	9.97317e-08	2241	2.953914	2.953622	0.755707	0.466742
2.000	0.100	1.100	3.000	0.100000	0.045000	0.540000	0.975726	2.056019	0.400929	0.694421	True	True	9.99645e-08	2275	2.953602	2.966793	0.758691	0.459390
2.000	0.100	1.100	3.000	0.100000	0.048750	0.540000	0.969789	2.082156	0.392256	0.729456	True	True	9.96432e-08	2348	2.954403	2.981781	0.761087	0.451408
2.000	0.100	1.100	3.000	0.100000	0.052500	0.540000	0.964376	2.110910	0.383673	0.768429	True	True	9.96227e-08	2378	2.956450	2.998828	0.762839	0.442723
2.000	0.100	1.100	3.000	0.100000	0.056250	0.540000	0.959512	2.142758	0.375132	0.812145	True	True	9.98299e-08	2397	2.959916	3.018237	0.763877	0.433245
2.000	0.100	1.100	3.000	0.100000	0.060000	0.540000	0.955232	2.178318	0.366581	0.861655	True	True	9.99464e-08	2634	2.965028	3.040396	0.764106	0.422862
2.000	0.100	1.100	3.000	0.100000	0.063750	0.540000	0.951586	2.218404	0.357954	0.918372	True	True	9.99287e-08	2702	2.972088	3.065809	0.763407	0.411431
2.000	0.100	1.100	3.000	0.100000	0.067500	0.540000	0.948643	2.264112	0.349167	0.984239	True	True	9.99262e-08	2844	2.981508	3.095146	0.761617	0.398769
2.000	0.100	1.100	3.000	0.100000	0.071250	0.540000	0.946503	2.316970	0.340114	1.062028	True	True	9.96958e-08	3053	2.993867	3.129325	0.758513	0.384632
2.000	0.100	1.100	3.000	0.100000	0.075000	0.540000	0.945310	2.379193	0.330641	1.155858	True	True	9.982e-08	3286	3.010003	3.169642	0.753776	0.368688
2.000	0.100	1.100	3.000	0.100000	-0.075000	0.562500	1.632126	1.718293	1.158608	0.230422	True	True	9.96817e-08	2210	3.470941	3.142959	0.414923	0.500384
2.000	0.100	1.100	3.000	0.100000	-0.071250	0.562500	1.568889	1.722153	1.081011	0.240829	True	True	9.9883e-08	1824	3.418990	3.103016	0.439544	0.507847
2.000	0.100	1.100	3.000	0.100000	-0.067500	0.562500	1.514236	1.726409	1.015987	0.250787	True	True	9.9706e-08	1792	3.373610	3.069189	0.462076	0.513854
2.000	0.100	1.100	3.000	0.100000	-0.063750	0.562500	1.466239	1.731016	0.960397	0.260452	True	True	9.93577e-08	1557	3.333432	3.040157	0.482891	0.518717
2.000	0.100	1.100	3.000	0.100000	-0.060000	0.562500	1.423553	1.735948	0.912110	0.269938	True	True	9.9775e-08	1487	3.297482	3.014991	0.502259	0.522655
2.000	0.100	1.100	3.000	0.100000	-0.056250	0.562500	1.385202	1.741203	0.869618	0.279332	True	True	9.9309e-08	1568	3.265040	2.993020	0.520386	0.525820
2.000	0.100	1.100	3.000	0.100000	-0.052500	0.562500	1.350454	1.746743	0.831818	0.288707	True	True	9.93287e-08	1483	3.235558	2.973743	0.537429	0.528333
2.000	0.100	1.100	3.000	0.100000	-0.048750	0.562500	1.318753	1.752587	0.797882	0.298119	True	True	9.98064e-08	1428	3.208613	2.956776	0.553514	0.530276
2.000	0.100	1.100	3.000	0.100000	-0.045000	0.562500	1.289652	1.758738	0.767175	0.307621	True	True	9.97932e-08	1473	3.183870	2.941820	0.568743	0.531715
2.000	0.100	1.100	3.000	0.100000	-0.041250	0.562500	1.262807	1.765193	0.739198	0.317259	True	True	9.94593e-08	1491	3.161061	2.928640	0.583196	0.532702
2.000	0.100	1.100	3.000	0.100000	-0.037500	0.562500	1.237933	1.771961	0.713556	0.327076	True	True	9.99148e-08	1397	3.139966	2.917050	0.596941	0.533277
2.000	0.100	1.100	3.000	0.100000	-0.033750	0.562500	1.214800	1.779052	0.689927	0.337113	True	True	9.92968e-08	1553	3.120406	2.906897	0.610035	0.533472
2.000	0.100	1.100	3.000	0.100000	-0.030000	0.562500	1.193213	1.786481	0.668050	0.347411	True	True	9.96809e-08	1492	3.102231	2.898058	0.622523	0.533312
2.000	0.100	1.100	3.000	0.100000	-0.026250	0.562500	1.173014	1.794261	0.647707	0.358009	True	True	9.99567e-08	1624	3.085318	2.890436	0.634446	0.532816
2.000	0.100	1.100	3.000	0.100000	-0.022500	0.562500	1.154066	1.802414	0.628717	0.368950	True	True	9.95695e-08	1596	3.069561	2.883949	0.645835	0.531999
2.000	0.100	1.100	3.000	0.100000	-0.018750	0.562500	1.136253	1.810958	0.610925	0.380277	True	True	9.9484e-08	1615	3.054873	2.878533	0.656720	0.530872
2.000	0.100	1.100	3.000	0.100000	-0.015000	0.562500	1.119477	1.819920	0.594200	0.392035	True	True	9.96467e-08	1662	3.041180	2.874137	0.667122	0.529443
2.000	0.100	1.100	3.000	0.100000	-0.011250	0.562500	1.103651	1.829326	0.578431	0.404274	True	True	9.992e-08	1698	3.028421	2.870721	0.677062	0.527716
2.000	0.100	1.100	3.000	0.100000	-0.007500	0.562500	1.088703	1.839209	0.563519	0.417047	True	True	9.97383e-08	1705	3.016542	2.868255	0.686555	0.525693
2.000	0.100	1.100	3.000	0.100000	-0.003750	0.562500	1.074569	1.849604	0.549380	0.430412	True	True	9.96087e-08	1675	3.005501	2.866721	0.695614	0.523375
2.000	0.100	1.100	3.000	0.100000	0.000000	0.562500	1.061193	1.860552	0.535938	0.444435	True	True	9.99783e-08	1738	2.995263	2.866107	0.704249	0.520759
2.000	0.100	1.100	3.000	0.100000	0.003750	0.562500	1.048528	1.872097	0.523126	0.459187	True	True	9.99387e-08	1801	2.985802	2.866411	0.712466	0.517839
2.000	0.100	1.100	3.000	0.100000	0.007500	0.562500	1.036530	1.884294	0.510887	0.474750	True	True	9.98891e-08	1767	2.977097	2.867638	0.720271	0.514609
2.000	0.100	1.100	3.000	0.100000	0.011250	0.562500	1.025164	1.897200	0.499166	0.491214	True	True	9.98905e-08	1881	2.969133	2.869803	0.727664	0.511060
2.000	0.100	1.100	3.000	0.100000	0.015000	0.562500	1.014398	1.910884	0.487915	0.508685	True	True	9.95762e-08	1904	2.961906	2.872929	0.734645	0.507178
2.000	0.100	1.100	3.000	0.100000	0.018750	0.562500	1.004206	1.925424	0.477090	0.527282	True	True	9.97702e-08	1950	2.955414	2.877049	0.741210	0.502950
2.000	0.100	1.100	3.000	0.100000	0.022500	0.562500	0.994566	1.940910	0.466649	0.547145	True	True	9.94939e-08	1929	2.949665	2.882207	0.747353	0.498357
2.000	0.100	1.100	3.000	0.100000	0.026250	0.562500	0.985459	1.957447	0.456555	0.568436	True	True	9.95025e-08	2001	2.944674	2.888456	0.753064	0.493378
2.000	0.100	1.100	3.000	0.100000	0.030000	0.562500	0.976871	1.975158	0.446771	0.591346	True	True	9.95421e-08	2026	2.940466	2.895868	0.758330	0.487987
2.000	0.100	1.100	3.000	0.100000	0.033750	0.562500	0.968792	1.994188	0.437261	0.616102	True	True	9.99806e-08	2109	2.937075	2.904525	0.763132	0.482155
2.000	0.100	1.100	3.000	0.100000	0.037500	0.562500	0.961216	2.014709	0.427991	0.642975	True	True	9.9574e-08	2089	2.934547	2.914533	0.767447	0.475846
2.000	0.100	1.100	3.000	0.100000	0.041250	0.562500	0.954141	2.036927	0.418927	0.672298	True	True	9.96754e-08	2096	2.932942	2.926018	0.771249	0.469018
2.000	0.100	1.100	3.000	0.100000	0.045000	0.562500	0.947571	2.061092	0.410032	0.704472	True	True	9.95934e-08	2305	2.932339	2.939138	0.774500	0.461621
2.000	0.100	1.100	3.000	0.100000	0.048750	0.562500	0.941514	2.087513	0.401269	0.740003	True	True	9.99803e-08	2267	2.932839	2.954087	0.777156	0.453593
2.000	0.100	1.100	3.000	0.100000	0.052500	0.562500	0.935988	2.116572	0.392596	0.779523	True	True	9.97215e-08	2399	2.934574	2.971105	0.779160	0.444863
2.000	0.100	1.100	3.000	0.100000	0.056250	0.562500	0.931016	2.148752	0.383968	0.823849	True	True	9.95977e-08	2385	2.937713	2.990496	0.780440	0.435339
2.000	0.100	1.100	3.000	0.100000	0.060000	0.562500	0.926635	2.184676	0.375330	0.874047	True	True	9.98976e-08	2600	2.942479	3.012650	0.780903	0.424909
2.000	0.100	1.100	3.000	0.100000	0.063750	0.562500	0.922893	2.225163	0.366617	0.931548	True	True	9.99208e-08	2618	2.949169	3.038071	0.780428	0.413432
2.000	0.100	1.100	3.000	0.100000	0.067500	0.562500	0.919862	2.271322	0.357745	0.998324	True	True	9.99573e-08	2836	2.958191	3.067433	0.778852	0.400725
2.000	0.100	1.100	3.000	0.100000	0.071250	0.562500	0.917641	2.324693	0.348605	1.077186	True	True	9.99415e-08	3047	2.970112	3.101653	0.775952	0.386543
2.000	0.100	1.100	3.000	0.100000	0.075000	0.562500	0.916374	2.387512	0.339046	1.172314	True	True	9.98019e-08	3318	2.985759	3.142032	0.771409	0.370555
2.000	0.100	1.100	3.000	0.100000	-0.075000	0.585000	1.612132	1.718636	1.173033	0.233101	True	True	9.96896e-08	2186	3.459942	3.123627	0.419312	0.503462
2.000	0.100	1.100	3.000	0.100000	-0.071250	0.585000	1.548412	1.722585	1.095038	0.243685	True	True	9.96083e-08	1963	3.407482	3.083016	0.444370	0.510922
2.000	0.100	1.100	3.000	0.100000	-0.067500	0.585000	1.493315	1.726932	1.029668	0.253815	True	True	9.98862e-08	1794	3.361634	3.048588	0.467330	0.516919
2.000	0.100	1.100	3.000	0.100000	-0.063750	0.585000	1.444907	1.731633	0.973771	0.263648	True	True	9.9158e-08	1598	3.321020	3.019009	0.488566	0.521770
2.000	0.100	1.100	3.000	0.100000	-0.060000	0.585000	1.401840	1.736657	0.925208	0.273301	True	True	9.95435e-08	1445	3.284660	2.993342	0.508348	0.525695
2.000	0.100	1.100	3.000	0.100000	-0.056250	0.585000	1.363125	1.742017	0.882464	0.282860	True	True	9.95341e-08	1543	3.251830	2.970908	0.526884	0.528842
2.000	0.100	1.100	3.000	0.100000	-0.052500	0.585000	1.328038	1.747661	0.844431	0.292399	True	True	9.96155e-08	1460	3.221979	2.951202	0.544331	0.531336
2.000	0.100	1.100	3.000	0.100000	-0.048750	0.585000	1.296015	1.753612	0.810280	0.301977	True	True	9.93106e-08	1518	3.194680	2.933836	0.560815	0.533257
2.000	0.100	1.100	3.000	0.100000	-0.045000	0.585000	1.266607	1.759872	0.779371	0.311645	True	True	9.96848e-08	1531	3.169598	2.918507	0.576440	0.534674
2.000	0.100	1.100	3.000	0.100000	-0.041250	0.585000	1.239469	1.766439	0.751204	0.321451	True	True	9.98429e-08	1543	3.146461	2.904979	0.591284	0.535637
2.000	0.100	1.100	3.000	0.100000	-0.037500	0.585000	1.214315	1.773323	0.725382	0.331438	True	True	9.97465e-08	1541	3.125050	2.893061	0.605418	0.536187
2.000	0.100	1.100	3.000	0.100000	-0.033750	0.585000	1.190913	1.780533	0.701583	0.341648	True	True	9.95939e-08	1516	3.105181	2.882600	0.618895	0.536356
2.000	0.100	1.100	3.000	0.100000	-0.030000	0.585000	1.169070	1.788083	0.679543	0.352122	True	True	9.96353e-08	1581	3.086707	2.873473	0.631764	0.536168
2.000	0.100	1.100	3.000	0.100000	-0.026250	0.585000	1.148624	1.795989	0.659045	0.362900	True	True	9.98783e-08	1611	3.069501	2.865578	0.644063	0.535644
2.000	0.100	1.100	3.000	0.100000	-0.022500	0.585000	1.129438	1.804270	0.639905	0.374025	True	True	9.96153e-08	1588	3.053458	2.858835	0.655825	0.534797
2.000	0.100	1.100	3.000	0.100000	-0.018750	0.585000	1.111396	1.812947	0.621970	0.385540	True	True	9.96109e-08	1667	3.038490	2.853178	0.667079	0.533639
2.000	0.100	1.100	3.000	0.100000	-0.015000	0.585000	1.094398	1.822044	0.605107	0.397493	True	True	9.98404e-08	1700	3.024521	2.848554	0.677846	0.532178
2.000	0.100	1.100	3.000	0.100000	-0.011250	0.585000	1.078360	1.831591	0.589205	0.409932	True	True	9.94307e-08	1728	3.011490	2.844924	0.688147	0.530418
2.000	0.100	1.100	3.000	0.100000	-0.007500	0.585000	1.063207	1.841619	0.574164	0.422912	True	True	9.95381e-08	1738	2.999343	2.842257	0.697997	0.528361
2.000	0.100	1.100	3.000	0.100000	-0.003750	0.585000	1.048874	1.852163	0.559899	0.436492	True	True	9.96389e-08	1789	2.988037	2.840534	0.707408	0.526008
2.000	0.100	1.100	3.000	0.100000	0.000000	0.585000	1.035307	1.863265	0.546336	0.450738	True	True	9.94315e-08	1810	2.977537	2.839743	0.716390	0.523356
2.000	0.100	1.100	3.000	0.100000	0.003750	0.585000	1.022455	1.874970	0.533407	0.465723	True	True	9.94775e-08	1874	2.967815	2.839880	0.724951	0.520400
2.000	0.100	1.100	3.000	0.100000	0.007500	0.585000	1.010278	1.887331	0.521054	0.481528	True	True	9.96147e-08	1880	2.958850	2.840952	0.733093	0.517132
2.000	0.100	1.100	3.000	0.100000	0.011250	0.585000	0.998739	1.900409	0.509222	0.498246	True	True	9.95179e-08	1899	2.950628	2.842973	0.740819	0.513544
2.000	0.100	1.100	3.000	0.100000	0.015000	0.585000	0.987806	1.914271	0.497862	0.515984	True	True	9.95386e-08	1922	2.943141	2.845965	0.748128	0.509623
2.000	0.100	1.100	3.000	0.100000	0.018750	0.585000	0.977453	1.928996	0.486932	0.534862	True	True	9.98277e-08	1922	2.936390	2.849961	0.755016	0.505354
2.000	0.100	1.100	3.000	0.100000	0.022500	0.585000	0.967656	1.944676	0.476388	0.555023	True	True	9.9744e-08	2025	2.930380	2.855005	0.761476	0.500720
2.000	0.100	1.100	3.000	0.100000	0.026250	0.585000	0.958399	1.961415	0.466193	0.576629	True	True	9.97478e-08	2059	2.925127	2.861151	0.767498	0.495699
2.000	0.100	1.100	3.000	0.100000	0.030000	0.585000	0.949665	1.979338	0.456311	0.599876	True	True	9.98613e-08	2111	2.920652	2.868468	0.773068	0.490266
2.000	0.100	1.100	3.000	0.100000	0.033750	0.585000	0.941446	1.998591	0.446705	0.624992	True	True	9.99879e-08	2136	2.916992	2.877041	0.778167	0.484391
2.000	0.100	1.100	3.000	0.100000	0.037500	0.585000	0.933735	2.019348	0.437341	0.652254	True	True	9.9601e-08	2180	2.914188	2.886974	0.782775	0.478038
2.000	0.100	1.100	3.000	0.100000	0.041250	0.585000	0.926530	2.041815	0.428185	0.681995	True	True	9.98086e-08	2248	2.912300	2.898395	0.786861	0.471167
2.000	0.100	1.100	3.000	0.100000	0.045000	0.585000	0.919834	2.066247	0.419199	0.714626	True	True	9.98415e-08	2346	2.911407	2.911460	0.790389	0.463725
2.000	0.100	1.100	3.000	0.100000	0.048750	0.585000	0.913658	2.092953	0.410348	0.750656	True	True	9.97096e-08	2315	2.911608	2.926364	0.793315	0.455653
2.000	0.100	1.100	3.000	0.100000	0.052500	0.585000	0.908017	2.122318	0.401588	0.790729	True	True	9.97242e-08	2506	2.913029	2.943349	0.795581	0.446878
2.000	0.100	1.100	3.000	0.100000	0.056250	0.585000	0.902935	2.154830	0.392874	0.835670	True	True	9.99166e-08	2510	2.915840	2.962718	0.797114	0.437309
2.000	0.100	1.100	3.000	0.100000	0.060000	0.585000	0.898449	2.191118	0.384152	0.886560	True	True	9.9822e-08	2623	2.920257	2.984861	0.797822	0.426835
2.000	0.100	1.100	3.000	0.100000	0.063750	0.585000	0.894608	2.232008	0.375355	0.944852	True	True	9.97944e-08	2689	2.926575	3.010285	0.797583	0.415315
2.000	0.100	1.100	3.000	0.100000	0.067500	0.585000	0.891482	2.278616	0.366400	1.012543	True	True	9.98957e-08	2893	2.935193	3.039663	0.796235	0.402565
2.000	0.100	1.100	3.000	0.100000	0.071250	0.585000	0.889173	2.332500	0.357178	1.092485	True	True	9.99192e-08	3141	2.946670	3.073916	0.793553	0.388342
2.000	0.100	1.100	3.000	0.100000	0.075000	0.585000	0.887824	2.395915	0.347536	1.188919	True	True	9.9987e-08	3375	2.961819	3.114347	0.789219	0.372315
2.000	0.100	1.100	3.000	0.100000	-0.075000	0.607500	1.592363	1.718996	1.187457	0.235793	True	True	9.98704e-08	2140	3.449068	3.104327	0.423668	0.506484
2.000	0.100	1.100	3.000	0.100000	-0.071250	0.607500	1.528172	1.723035	1.109069	0.246556	True	True	9.9781e-08	1976	3.396112	3.063048	0.449160	0.513934
2.000	0.100	1.100	3.000	0.100000	-0.067500	0.607500	1.472644	1.727475	1.043356	0.256859	True	True	9.98707e-08	1724	3.349807	3.028019	0.472546	0.519918
2.000	0.100	1.100	3.000	0.100000	-0.063750	0.607500	1.423838	1.732278	0.987157	0.266863	True	True	9.95891e-08	1707	3.308769	2.997893	0.494200	0.524751
2.000	0.100	1.100	3.000	0.100000	-0.060000	0.607500	1.380396	1.737414	0.938321	0.276684	True	True	9.96424e-08	1698	3.272011	2.971725	0.514395	0.528654
2.000	0.100	1.100	3.000	0.100000	-0.056250	0.607500	1.341333	1.742859	0.895326	0.286411	True	True	9.95114e-08	1535	3.238803	2.948830	0.533339	0.531783
2.000	0.100	1.100	3.000	0.100000	-0.052500	0.607500	1.305914	1.748616	0.857064	0.296117	True	True	9.96939e-08	1464	3.208593	2.928694	0.551190	0.534253
2.000	0.100	1.100	3.000	0.100000	-0.048750	0.607500	1.273579	1.754671	0.822699	0.305862	True	True	9.96182e-08	1490	3.180951	2.910929	0.568073	0.536151
2.000	0.100	1.100	3.000	0.100000	-0.045000	0.607500	1.243873	1.761042	0.791590	0.315699	True	True	9.95695e-08	1404	3.155539	2.895227	0.584093	0.537541
2.000	0.100	1.100	3.000	0.100000	-0.041250	0.607500	1.216454	1.767723	0.763236	0.325676	True	True	9.95585e-08	1533	3.132084	2.881349	0.599329	0.538477
2.000	0.100	1.100	3.000	0.100000	-0.037500	0.607500	1.191029	1.774724	0.737236	0.335835	True	True	9.97428e-08	1513	3.110363	2.869103	0.613850	0.538999
2.000	0.100	1.100	3.000	0.100000	-0.033750	0.607500	1.167367	1.782055	0.713268	0.346221	True	True	9.95759e-08	1569	3.090196	2.858334	0.627713	0.539138
2.000	0.100	1.100	3.000	0.100000	-0.030000	0.607500	1.145274	1.789729	0.691068	0.356873	True	True	9.99077e-08	1558	3.071430	2.848917	0.640963	0.538920
2.000	0.100	1.100	3.000	0.100000	-0.026250	0.607500	1.124588	1.797762	0.670415	0.367833	True	True	9.96038e-08	1630	3.053939	2.840749	0.653640	0.538364
2.000	0.100	1.100	3.000	0.100000	-0.022500	0.607500	1.105172	1.806173	0.651128	0.379145	True	True	9.96517e-08	1588	3.037618	2.833749	0.665778	0.537485
2.000	0.100	1.100	3.000	0.100000	-0.018750	0.607500	1.086908	1.814985	0.633051	0.390852	True	True	9.96061e-08	1676	3.022376	2.827849	0.677402	0.536294
2.000	0.100	1.100	3.000	0.100000	-0.015000	0.607500	1.069696	1.824221	0.616052	0.403001	True	True	9.94706e-08	1606	3.008139	2.822996	0.688537	0.534798
2.000	0.100	1.100	3.000	0.100000	-0.011250	0.607500	1.053451	1.833910	0.600017	0.415643	True	True	9.96356e-08	1670	2.994842	2.819151	0.699202	0.533003
2.000	0.100	1.100	3.000	0.100000	-0.007500	0.607500	1.038098	1.844084	0.584848	0.428834	True	True	9.96477e-08	1758	2.982434	2.816282	0.709412	0.530910
2.000	0.100	1.100	3.000	0.100000	-0.003750	0.607500	1.023573	1.854780	0.570460	0.442631	True	True	9.96277e-08	1741	2.970869	2.814368	0.719179	0.528520
2.000	0.100	1.100	3.000	0.100000	0.000000	0.607500	1.009819	1.866038	0.556777	0.457103	True	True	9.98073e-08	1692	2.960112	2.813398	0.728514	0.525830
2.000	0.100	1.100	3.000	0.100000	0.003750	0.607500	0.996787	1.877905	0.543732	0.472323	True	True	9.994e-08	1798	2.950135	2.813367	0.737421	0.522835
2.000	0.100	1.100	3.000	0.100000	0.007500	0.607500	0.984436	1.890433	0.531265	0.488373	True	True	9.94454e-08	1886	2.940916	2.814283	0.745907	0.519529
2.000	0.100	1.100	3.000	0.100000	0.011250	0.607500	0.972727	1.903684	0.519323	0.505349	True	True	9.96424e-08	1919	2.932440	2.816157	0.753972	0.515900
2.000	0.100	1.100	3.000	0.100000	0.015000	0.607500	0.961631	1.917726	0.507856	0.523356	True	True	9.98797e-08	1921	2.924699	2.819013	0.761614	0.511939
2.000	0.100	1.100	3.000	0.100000	0.018750	0.607500	0.951120	1.932639	0.496821	0.542520	True	True	9.96755e-08	1941	2.917693	2.822883	0.768830	0.507629
2.000	0.100	1.100	3.000	0.100000	0.022500	0.607500	0.941170	1.948513	0.486176	0.562981	True	True	9.98512e-08	2036	2.911426	2.827811	0.775613	0.502953
2.000	0.100	1.100	3.000	0.100000	0.026250	0.607500	0.931764	1.965457	0.475882	0.584907	True	True	9.97833e-08	2069	2.905914	2.833850	0.781952	0.497890
2.000	0.100	1.100	3.000	0.100000	0.030000	0.607500	0.922888	1.983594	0.465902	0.608493	True	True	9.95453e-08	2149	2.901177	2.841071	0.787833	0.492414
2.000	0.100	1.100	3.000	0.100000	0.033750	0.607500	0.914530	2.003072	0.456201	0.633974	True	True	9.95697e-08	2201	2.897248	2.849557	0.793239	0.486496
2.000	0.100	1.100	3.000	0.100000	0.037500	0.607500	0.906685	2.024065	0.446745	0.661627	True	True	9.99807e-08	2136	2.894171	2.859412	0.798146	0.480100
2.000	0.100	1.100	3.000	0.100000	0.041250	0.607500	0.899351	2.046784	0.437497	0.691792	True	True	9.96431e-08	2312	2.892004	2.870764	0.802525	0.473184
2.000	0.100	1.100	3.000	0.100000	0.045000	0.607500	0.892531	2.071482	0.428423	0.724883	True	True	9.9874e-08	2336	2.890822	2.883772	0.806339	0.465699
2.000	0.100	1.100	3.000	0.100000	0.048750	0.607500	0.886234	2.098474	0.419485	0.761417	True	True	9.96751e-08	2363	2.890723	2.898627	0.809544	0.457584
2.000	0.100	1.100	3.000	0.100000	0.052500	0.607500	0.880477	2.128146	0.410640	0.802046	True	True	9.96759e-08	2483	2.891832	2.915574	0.812081	0.448765
2.000	0.100	1.100	3.000	0.100000	0.056250	0.607500	0.875283	2.160992	0.401842	0.847607	True	True	9.96984e-08	2547	2.894313	2.934916	0.813879	0.439154
2.000	0.100	1.100	3.000	0.100000	0.060000	0.607500	0.870689	2.197644	0.393037	0.899195	True	True	9.96999e-08	2739	2.898381	2.957043	0.814843	0.428638
2.000	0.100	1.100	3.000	0.100000	0.063750	0.607500	0.866744	2.238936	0.384159	0.958282	True	True	9.99235e-08	2739	2.904324	2.982462	0.814852	0.417077
2.000	0.100	1.100	3.000	0.100000	0.067500	0.607500	0.863520	2.285995	0.375124	1.026894	True	True	9.97103e-08	3012	2.912534	3.011850	0.813744	0.404288
2.000	0.100	1.100	3.000	0.100000	0.071250	0.607500	0.861115	2.340391	0.365823	1.107924	True	True	9.98648e-08	3142	2.923561	3.046127	0.811295	0.390028
2.000	0.100	1.100	3.000	0.100000	0.075000	0.607500	0.859674	2.404399	0.356102	1.205670	True	True	9.97471e-08	3465	2.938206	3.086601	0.807187	0.373965
2.000	0.100	1.100	3.000	0.100000	-0.075000	0.630000	1.572818	1.719373	1.201876	0.238498	True	True	9.98053e-08	2097	3.438321	3.085060	0.427989	0.509449
2.000	0.100	1.100	3.000	0.100000	-0.071250	0.630000	1.508171	1.723505	1.123099	0.249441	True	True	9.96267e-08	1931	3.384881	3.043115	0.453913	0.516884
2.000	0.100	1.100	3.000	0.100000	-0.067500	0.630000	1.452224	1.728039	1.057048	0.259921	True	True	9.94323e-08	1617	3.338132	3.007487	0.477722	0.522850
2.000	0.100	1.100	3.000	0.100000	-0.063750	0.630000	1.403031	1.732942	1.000549	0.270097	True	True	9.95595e-08	1702	3.296681	2.976816	0.499791	0.527661
2.000	0.100	1.100	3.000	0.100000	-0.060000	0.630000	1.359228	1.738176	0.951442	0.280088	True	True	9.98788e-08	1607	3.259535	2.950147	0.520397	0.531541
2.000	0.100	1.100	3.000	0.100000	-0.056250	0.630000	1.319827	1.743727	0.908201	0.289985	True	True	9.93727e-08	1504	3.225961	2.926790	0.539746	0.534644
2.000	0.100	1.100	3.000	0.100000	-0.052500	0.630000	1.284090	1.749591	0.869712	0.299861	True	True	9.97514e-08	1457	3.195402	2.906226	0.557998	0.537087
2.000	0.100	1.100	3.000	0.100000	-0.048750	0.630000	1.251448	1.755764	0.835136	0.309776	True	True	9.99167e-08	1427	3.167427	2.888060	0.575281	0.538955
2.000	0.100	1.100	3.000	0.100000	-0.045000	0.630000	1.221461	1.762244	0.803830	0.319784	True	True	9.9627e-08	1546	3.141695	2.871986	0.591693	0.540316
2.000	0.100	1.100	3.000	0.100000	-0.041250	0.630000	1.193764	1.769043	0.775290	0.329933	True	True	9.98393e-08	1562	3.117930	2.857759	0.607321	0.541221
2.000	0.100	1.100	3.000	0.100000	-0.037500	0.630000	1.168077	1.776164	0.749114	0.340267	True	True	9.98074e-08	1584	3.095911	2.845184	0.622231	0.541711
2.000	0.100	1.100	3.000	0.100000	-0.033750	0.630000	1.144164	1.783617	0.724979	0.350830	True	True	9.94022e-08	1496	3.075453	2.834107	0.636479	0.541817
2.000	0.100	1.100	3.000	0.100000	-0.030000	0.630000	1.121831	1.791417	0.702619	0.361663	True	True	9.93903e-08	1568	3.056405	2.824399	0.650112	0.541566
2.000	0.100	1.100	3.000	0.100000	-0.026250	0.630000	1.100913	1.799580	0.681814	0.372809	True	True	9.96129e-08	1651	3.038638	2.815957	0.663169	0.540975
2.000	0.100	1.100	3.000	0.100000	-0.022500	0.630000	1.081274	1.808124	0.662380	0.384309	True	True	9.97538e-08	1670	3.022046	2.808699	0.675682	0.540061
2.000	0.100	1.100	3.000	0.100000	-0.018750	0.630000	1.062795	1.817072	0.644162	0.396210	True	True	9.93498e-08	1710	3.006538	2.802555	0.687680	0.538833
2.000	0.100	1.100	3.000	0.100000	-0.015000	0.630000	1.045376	1.826449	0.627027	0.408560	True	True	9.9502e-08	1735	2.992040	2.797473	0.699184	0.537301
2.000	0.100	1.100	3.000	0.100000	-0.011250	0.630000	1.028931	1.836282	0.610862	0.421408	True	True	9.96078e-08	1769	2.978486	2.793412	0.710215	0.535468
2.000	0.100	1.100	3.000	0.100000	-0.007500	0.630000	1.013385	1.846605	0.595567	0.434811	True	True	9.97771e-08	1778	2.965822	2.790339	0.720788	0.533337
2.000	0.100	1.100	3.000	0.100000	-0.003750	0.630000	0.998672	1.857454	0.581056	0.448829	True	True	9.95971e-08	1769	2.954006	2.788233	0.730915	0.530908
2.000	0.100	1.100	3.000	0.100000	0.000000	0.630000	0.984737	1.868871	0.567254	0.463529	True	True	9.95328e-08	1884	2.942999	2.787083	0.740604	0.528179
2.000	0.100	1.100	3.000	0.100000	0.003750	0.630000	0.971530	1.880901	0.554093	0.478987	True	True	9.95442e-08	1848	2.932772	2.786883	0.749864	0.525144
2.000	0.100	1.100	3.000	0.100000	0.007500	0.630000	0.959009	1.893599	0.541514	0.495286	True	True	9.96718e-08	1923	2.923305	2.787640	0.758697	0.521796
2.000	0.100	1.100	3.000	0.100000	0.011250	0.630000	0.947137	1.907025	0.529462	0.512522	True	True	9.96767e-08	1978	2.914580	2.789367	0.767104	0.518127
2.000	0.100	1.100	3.000	0.100000	0.015000	0.630000	0.935881	1.921249	0.517890	0.530803	True	True	9.96207e-08	1931	2.906591	2.792085	0.775085	0.514124
2.000	0.100	1.100	3.000	0.100000	0.018750	0.630000	0.925215	1.936350	0.506751	0.550254	True	True	9.97465e-08	1988	2.899334	2.795827	0.782635	0.509772
2.000	0.100	1.100	3.000	0.100000	0.022500	0.630000	0.915117	1.952422	0.496005	0.571019	True	True	9.96436e-08	2035	2.892815	2.800637	0.789747	0.505054
2.000	0.100	1.100	3.000	0.100000	0.026250	0.630000	0.905566	1.969571	0.485612	0.593268	True	True	9.97761e-08	2079	2.887048	2.806568	0.796409	0.499947
2.000	0.100	1.100	3.000	0.100000	0.030000	0.630000	0.896549	1.987924	0.475536	0.617198	True	True	9.99618e-08	2089	2.882051	2.813689	0.802609	0.494428
2.000	0.100	1.100	3.000	0.100000	0.033750	0.630000	0.888055	2.007628	0.465742	0.643046	True	True	9.94999e-08	2145	2.877858	2.822085	0.808327	0.488467
2.000	0.100	1.100	3.000	0.100000	0.037500	0.630000	0.880077	2.028860	0.456194	0.671094	True	True	9.96154e-08	2256	2.874511	2.831859	0.813541	0.482028
2.000	0.100	1.100	3.000	0.100000	0.041250	0.630000	0.872615	2.051831	0.446857	0.701686	True	True	9.99705e-08	2353	2.872067	2.843141	0.818221	0.475069
2.000	0.100	1.100	3.000	0.100000	0.045000	0.630000	0.865671	2.076798	0.437696	0.735241	True	True	9.97278e-08	2385	2.870598	2.856086	0.822330	0.467541
2.000	0.100	1.100	3.000	0.100000	0.048750	0.630000	0.859254	2.104076	0.428672	0.772284	True	True	9.98823e-08	2380	2.870200	2.870890	0.825822	0.459383
2.000	0.100	1.100	3.000	0.100000	0.052500	0.630000	0.853380	2.134057	0.419743	0.813474	True	True	9.97277e-08	2576	2.870997	2.887794	0.828641	0.450523
2.000	0.100	1.100	3.000	0.100000	0.056250	0.630000	0.848073	2.167236	0.410863	0.859659	True	True	9.97788e-08	2580	2.873149	2.907103	0.830713	0.440871
2.000	0.100	1.100	3.000	0.100000	0.060000	0.630000	0.843369	2.204253	0.401978	0.911950	True	True	9.97382e-08	2608	2.876867	2.929209	0.831945	0.430316
2.000	0.100	1.100	3.000	0.100000	0.063750	0.630000	0.839317	2.245947	0.393022	0.971838	True	True	9.97586e-08	2967	2.882433	2.954618	0.832215	0.418716
2.000	0.100	1.100	3.000	0.100000	0.067500	0.630000	0.835988	2.293456	0.383909	1.041377	True	True	9.97913e-08	3064	2.890232	2.984008	0.831361	0.405891
2.000	0.100	1.100	3.000	0.100000	0.071250	0.630000	0.833481	2.348363	0.374532	1.123500	True	True	9.99678e-08	3282	2.900806	3.018301	0.829159	0.391597
2.000	0.100	1.100	3.000	0.100000	0.075000	0.630000	0.831941	2.412965	0.364735	1.222567	True	True	9.98665e-08	3489	2.914939	3.058807	0.825293	0.375504
2.000	0.100	1.100	3.000	0.100000	-0.075000	0.652500	1.553497	1.719767	1.216288	0.241215	True	True	9.9988e-08	2144	3.427700	3.065830	0.432274	0.512357
2.000	0.100	1.100	3.000	0.100000	-0.071250	0.652500	1.488408	1.723994	1.137125	0.252341	True	True	9.95216e-08	1949	3.373790	3.023221	0.458625	0.519771
2.000	0.100	1.100	3.000	0.100000	-0.067500	0.652500	1.432056	1.728625	1.070740	0.262999	True	True	9.9527e-08	1593	3.326608	2.986995	0.482853	0.525713
2.000	0.100	1.100	3.000	0.100000	-0.063750	0.652500	1.382489	1.733630	1.013944	0.273350	True	True	9.96719e-08	1685	3.284756	2.955780	0.505336	0.530498
2.000	0.100	1.100	3.000	0.100000	-0.060000	0.652500	1.338337	1.738969	0.964570	0.283514	True	True	9.92423e-08	1574	3.247234	2.928612	0.526349	0.534349
2.000	0.100	1.100	3.000	0.100000	-0.056250	0.652500	1.298612	1.744620	0.921085	0.293583	True	True	9.97911e-08	1468	3.213305	2.904794	0.546101	0.537424
2.000	0.100	1.100	3.000	0.100000	-0.052500	0.652500	1.262570	1.750593	0.882371	0.303630	True	True	9.92937e-08	1491	3.182408	2.883802	0.564752	0.539835
2.000	0.100	1.100	3.000	0.100000	-0.048750	0.652500	1.229635	1.756882	0.847586	0.313717	True	True	9.93216e-08	1503	3.154111	2.865238	0.582431	0.541670
2.000	0.100	1.100	3.000	0.100000	-0.045000	0.652500	1.199365	1.763482	0.816084	0.323898	True	True	9.93359e-08	1521	3.128068	2.848790	0.599238	0.542997
2.000	0.100	1.100	3.000	0.100000	-0.041250	0.652500	1.171403	1.770399	0.787359	0.334222	True	True	9.95624e-08	1489	3.104005	2.834213	0.615257	0.543867
2.000	0.100	1.100	3.000	0.100000	-0.037500	0.652500	1.145464	1.777642	0.761010	0.344734	True	True	9.96801e-08	1534	3.081697	2.821311	0.630554	0.544322
2.000	0.100	1.100	3.000	0.100000	-0.033750	0.652500	1.121309	1.785220	0.736709	0.355477	True	True	9.99489e-08	1521	3.060958	2.809925	0.645187	0.544392
2.000	0.100	1.100	3.000	0.100000	-0.030000	0.652500	1.098743	1.793149	0.714191	0.366494	True	True	9.93072e-08	1608	3.041635	2.799926	0.659202	0.544104
2.000	0.100	1.100	3.000	0.100000	-0.026250	0.652500	1.077602	1.801443	0.693234	0.377826	True	True	9.96155e-08	1626	3.023601	2.791211	0.672638	0.543476
2.000	0.100	1.100	3.000	0.100000	-0.022500	0.652500	1.057748	1.810122	0.673655	0.389519	True	True	9.95926e-08	1740	3.006746	2.783694	0.685528	0.542523
2.000	0.100	1.100	3.000	0.100000	-0.018750	0.652500	1.039062	1.819209	0.655298	0.401617	True	True	9.99757e-08	1718	2.990982	2.777307	0.697900	0.541257
2.000	0.100	1.100	3.000	0.100000	-0.015000	0.652500	1.021443	1.828728	0.638028	0.414168	True	True	9.993e-08	1724	2.976230	2.771995	0.709776	0.539685
2.000	0.100	1.100	3.000	0.100000	-0.011250	0.652500	1.004805	1.838708	0.621733	0.427225	True	True	9.93443e-08	1678	2.962426	2.767716	0.721175	0.537812
2.000	0.100	1.100	3.000	0.100000	-0.007500	0.652500	0.989071	1.849182	0.606312	0.440843	True	True	9.97931e-08	1726	2.949515	2.764439	0.732112	0.535641
2.000	0.100	1.100	3.000	0.100000	-0.003750	0.652500	0.974178	1.860186	0.591680	0.455084	True	True	9.98238e-08	1828	2.937453	2.762140	0.742600	0.533171
2.000	0.100	1.100	3.000	0.100000	0.000000	0.652500	0.960068	1.871763	0.577759	0.470017	True	True	9.97793e-08	1858	2.926203	2.760809	0.752648	0.530400
2.000	0.100	1.100	3.000	0.100000	0.003750	0.652500	0.946692	1.883959	0.564484	0.485715	True	True	9.99162e-08	1867	2.915734	2.760439	0.762262	0.527323
2.000	0.100	1.100	3.000	0.100000	0.007500	0.652500	0.934007	1.896828	0.551793	0.502266	True	True	9.95941e-08	1868	2.906024	2.761037	0.771446	0.523933
2.000	0.100	1.100	3.000	0.100000	0.011250	0.652500	0.921975	1.910431	0.539633	0.519765	True	True	9.95725e-08	1978	2.897057	2.762614	0.780201	0.520221
2.000	0.100	1.100	3.000	0.100000	0.015000	0.652500	0.910565	1.924839	0.527955	0.538323	True	True	9.96596e-08	2021	2.888824	2.765193	0.788524	0.516175
2.000	0.100	1.100	3.000	0.100000	0.018750	0.652500	0.899749	1.940131	0.516714	0.558064	True	True	9.97761e-08	2025	2.881322	2.768806	0.796413	0.511780
2.000	0.100	1.100	3.000	0.100000	0.022500	0.652500	0.889505	1.956402	0.505867	0.579137	True	True	9.99437e-08	2085	2.874557	2.773496	0.803857	0.507018
2.000	0.100	1.100	3.000	0.100000	0.026250	0.652500	0.879813	1.973758	0.495377	0.601712	True	True	9.98245e-08	2139	2.868538	2.779316	0.810849	0.501869
2.000	0.100	1.100	3.000	0.100000	0.030000	0.652500	0.870658	1.992328	0.485206	0.625989	True	True	9.97044e-08	2119	2.863287	2.786335	0.817374	0.496307
2.000	0.100	1.100	3.000	0.100000	0.033750	0.652500	0.862030	2.012260	0.475319	0.652208	True	True	9.99231e-08	2186	2.858834	2.794639	0.823412	0.490302
2.000	0.100	1.100	3.000	0.100000	0.037500	0.652500	0.853923	2.033732	0.465680	0.680655	True	True	9.99817e-08	2281	2.855220	2.804330	0.828939	0.483820
2.000	0.100	1.100	3.000	0.100000	0.041250	0.652500	0.846334	2.056956	0.456255	0.711678	True	True	9.99633e-08	2419	2.852501	2.815537	0.833927	0.476819
2.000	0.100	1.100	3.000	0.100000	0.045000	0.652500	0.839267	2.082193	0.447008	0.745701	True	True	9.9734e-08	2382	2.850747	2.828418	0.838339	0.469249
2.000	0.100	1.100	3.000	0.100000	0.048750	0.652500	0.832730	2.109758	0.437899	0.783256	True	True	9.97712e-08	2489	2.850054	2.843165	0.842129	0.461049
2.000	0.100	1.100	3.000	0.100000	0.052500	0.652500	0.826738	2.140048	0.428889	0.825011	True	True	9.9688e-08	2573	2.850540	2.860023	0.845238	0.452149
2.000	0.100	1.100	3.000	0.100000	0.056250	0.652500	0.821317	2.173562	0.419929	0.871825	True	True	9.97964e-08	2627	2.852363	2.879295	0.847595	0.442458
2.000	0.100	1.100	3.000	0.100000	0.060000	0.652500	0.816500	2.210943	0.410966	0.924824	True	True	9.97532e-08	2774	2.855730	2.901374	0.849106	0.431865
2.000	0.100	1.100	3.000	0.100000	0.063750	0.652500	0.812338	2.253041	0.401933	0.985518	True	True	9.97903e-08	2857	2.860918	2.926767	0.849649	0.420230
2.000	0.100	1.100	3.000	0.100000	0.067500	0.652500	0.808901	2.300999	0.392746	1.055990	True	True	9.96575e-08	3113	2.868305	2.956152	0.849063	0.407371
2.000	0.100	1.100	3.000	0.100000	0.071250	0.652500	0.806286	2.356416	0.383295	1.139213	True	True	9.98721e-08	3213	2.878421	2.990453	0.847124	0.393048
2.000	0.100	1.100	3.000	0.100000	0.075000	0.652500	0.804638	2.421610	0.373427	1.239608	True	True	9.97393e-08	3506	2.892036	3.030981	0.843518	0.376930
2.000	0.100	1.100	3.000	0.100000	-0.075000	0.675000	1.534401	1.720178	1.230691	0.243945	True	True	9.93731e-08	2156	3.417206	3.046641	0.436521	0.515205
2.000	0.100	1.100	3.000	0.100000	-0.071250	0.675000	1.468883	1.724502	1.151146	0.255256	True	True	9.9606e-08	1957	3.362838	3.003370	0.463295	0.522594
2.000	0.100	1.100	3.000	0.100000	-0.067500	0.675000	1.412141	1.729237	1.084430	0.266094	True	True	9.93943e-08	1806	3.315238	2.966548	0.487939	0.528506
2.000	0.100	1.100	3.000	0.100000	-0.063750	0.675000	1.362211	1.734340	1.027339	0.276622	True	True	9.99019e-08	1624	3.272996	2.934790	0.510831	0.533261
2.000	0.100	1.100	3.000	0.100000	-0.060000	0.675000	1.317725	1.739777	0.977699	0.286961	True	True	9.98578e-08	1480	3.235110	2.907125	0.532249	0.537081
2.000	0.100	1.100	3.000	0.100000	-0.056250	0.675000	1.277687	1.745543	0.933974	0.297203	True	True	9.95313e-08	1478	3.200837	2.882847	0.552400	0.540120
2.000	0.100	1.100	3.000	0.100000	-0.052500	0.675000	1.241340	1.751636	0.895036	0.307424	True	True	9.94954e-08	1487	3.169614	2.861428	0.571450	0.542494
2.000	0.100	1.100	3.000	0.100000	-0.048750	0.675000	1.208125	1.758037	0.860044	0.317685	True	True	9.95951e-08	1463	3.141005	2.842466	0.589522	0.544293
2.000	0.100	1.100	3.000	0.100000	-0.045000	0.675000	1.177590	1.764754	0.828348	0.328042	True	True	9.93307e-08	1534	3.114663	2.825647	0.606720	0.545582
2.000	0.100	1.100	3.000	0.100000	-0.041250	0.675000	1.149375	1.771792	0.799441	0.338544	True	True	9.98225e-08	1535	3.090311	2.810721	0.623127	0.546415
2.000	0.100	1.100	3.000	0.100000	-0.037500	0.675000	1.123192	1.779158	0.772918	0.349235	True	True	9.97261e-08	1586	3.067723	2.797491	0.638811	0.546830
2.000	0.100	1.100	3.000	0.100000	-0.033750	0.675000	1.098804	1.786864	0.748453	0.360161	True	True	9.95474e-08	1631	3.046712	2.785797	0.653827	0.546861
2.000	0.100	1.100	3.000	0.100000	-0.030000	0.675000	1.076015	1.794922	0.725778	0.371363	True	True	9.99295e-08	1596	3.027125	2.775508	0.668224	0.546533
2.000	0.100	1.100	3.000	0.100000	-0.026250	0.675000	1.054659	1.803350	0.704671	0.382886	True	True	9.98511e-08	1716	3.008832	2.766519	0.682039	0.545864
2.000	0.100	1.100	3.000	0.100000	-0.022500	0.675000	1.034598	1.812167	0.684948	0.394773	True	True	9.97414e-08	1647	2.991725	2.758743	0.695306	0.544870
2.000	0.100	1.100	3.000	0.100000	-0.018750	0.675000	1.015713	1.821394	0.666452	0.407070	True	True	9.97284e-08	1748	2.975711	2.752112	0.708051	0.543562
2.000	0.100	1.100	3.000	0.100000	-0.015000	0.675000	0.997902	1.831058	0.649049	0.419826	True	True	9.9794e-08	1693	2.960714	2.746570	0.720299	0.541948
2.000	0.100	1.100	3.000	0.100000	-0.011250	0.675000	0.981077	1.841187	0.632624	0.433094	True	True	9.96186e-08	1728	2.946668	2.742074	0.732067	0.540033
2.000	0.100	1.100	3.000	0.100000	-0.007500	0.675000	0.965165	1.851814	0.617078	0.446931	True	True	9.98656e-08	1808	2.933518	2.738592	0.743371	0.537819
2.000	0.100	1.100	3.000	0.100000	-0.003750	0.675000	0.950097	1.862976	0.602325	0.461398	True	True	9.94223e-08	1821	2.921219	2.736101	0.754222	0.535306
2.000	0.100	1.100	3.000	0.100000	0.000000	0.675000	0.935819	1.874714	0.588287	0.476564	True	True	9.97011e-08	1872	2.909731	2.734587	0.764631	0.532491
2.000	0.100	1.100	3.000	0.100000	0.003750	0.675000	0.922279	1.887078	0.574898	0.492507	True	True	9.97066e-08	1852	2.899027	2.734047	0.774601	0.529371
2.000	0.100	1.100	3.000	0.100000	0.007500	0.675000	0.909435	1.900120	0.562096	0.509312	True	True	9.99902e-08	1923	2.889081	2.734484	0.784139	0.525937
2.000	0.100	1.100	3.000	0.100000	0.011250	0.675000	0.897250	1.913902	0.549829	0.527078	True	True	9.97874e-08	1919	2.879879	2.735910	0.793243	0.522181
2.000	0.100	1.100	3.000	0.100000	0.015000	0.675000	0.885690	1.928495	0.538045	0.545915	True	True	9.9641e-08	1982	2.871408	2.738349	0.801913	0.518091
2.000	0.100	1.100	3.000	0.100000	0.018750	0.675000	0.874729	1.943980	0.526702	0.565951	True	True	9.96126e-08	2019	2.863667	2.741831	0.810144	0.513652
2.000	0.100	1.100	3.000	0.100000	0.022500	0.675000	0.864343	1.960451	0.515756	0.587334	True	True	9.95781e-08	2110	2.856660	2.746399	0.817927	0.508846
2.000	0.100	1.100	3.000	0.100000	0.026250	0.675000	0.854513	1.978016	0.505169	0.610238	True	True	9.97653e-08	2091	2.850395	2.752107	0.825254	0.503652
2.000	0.100	1.100	3.000	0.100000	0.030000	0.675000	0.845225	1.996805	0.494904	0.634866	True	True	9.97204e-08	2213	2.844894	2.759023	0.832108	0.498047
2.000	0.100	1.100	3.000	0.100000	0.033750	0.675000	0.836467	2.016966	0.484925	0.661459	True	True	9.98274e-08	2279	2.840185	2.767232	0.838471	0.491999
2.000	0.100	1.100	3.000	0.100000	0.037500	0.675000	0.828232	2.038679	0.475196	0.690309	True	True	9.97491e-08	2273	2.836309	2.776837	0.844319	0.485474
2.000	0.100	1.100	3.000	0.100000	0.041250	0.675000	0.820518	2.062159	0.465684	0.721765	True	True	9.98111e-08	2319	2.833318	2.787968	0.849623	0.478431
2.000	0.100	1.100	3.000	0.100000	0.045000	0.675000	0.813329	2.087666	0.456351	0.756261	True	True	9.97771e-08	2399	2.831284	2.800780	0.854345	0.470819
2.000	0.100	1.100	3.000	0.100000	0.048750	0.675000	0.806673	2.115520	0.447160	0.794332	True	True	9.95388e-08	2489	2.830296	2.815468	0.858440	0.462580
2.000	0.100	1.100	3.000	0.100000	0.052500	0.675000	0.800564	2.146119	0.438069	0.836657	True	True	9.95556e-08	2651	2.830473	2.832275	0.861850	0.453640
2.000	0.100	1.100	3.000	0.100000	0.056250	0.675000	0.795027	2.179968	0.429030	0.884104	True	True	9.97481e-08	2706	2.831969	2.851506	0.864502	0.443912
2.000	0.100	1.100	3.000	0.100000	0.060000	0.675000	0.790097	2.217715	0.419991	0.937816	True	True	9.97824e-08	2804	2.834986	2.873552	0.866303	0.433284
2.000	0.100	1.100	3.000	0.100000	0.063750	0.675000	0.785822	2.260214	0.410883	0.999321	True	True	9.99789e-08	2949	2.839796	2.898923	0.867132	0.421616
2.000	0.100	1.100	3.000	0.100000	0.067500	0.675000	0.782271	2.308622	0.401624	1.070732	True	True	9.96883e-08	3131	2.846768	2.928295	0.866826	0.408728
2.000	0.100	1.100	3.000	0.100000	0.071250	0.675000	0.779543	2.364549	0.392103	1.155060	True	True	9.97936e-08	3239	2.856424	2.962596	0.865166	0.394379
2.000	0.100	1.100	3.000	0.100000	0.075000	0.675000	0.777779	2.430332	0.382167	1.256789	True	True	9.99342e-08	3540	2.869517	3.003137	0.861837	0.378240
2.000	0.100	1.100	3.000	0.100000	-0.075000	0.697500	1.515528	1.720606	1.245081	0.246687	True	True	9.95783e-08	2102	3.406839	3.027494	0.440729	0.517995
2.000	0.100	1.100	3.000	0.100000	-0.071250	0.697500	1.449597	1.725028	1.165158	0.258185	True	True	9.93033e-08	1831	3.352027	2.983564	0.467921	0.525353
2.000	0.100	1.100	3.000	0.100000	-0.067500	0.697500	1.392477	1.729866	1.098113	0.269205	True	True	9.92475e-08	1730	3.304020	2.946149	0.492976	0.531231
2.000	0.100	1.100	3.000	0.100000	-0.063750	0.697500	1.342199	1.735072	1.040730	0.279912	True	True	9.99736e-08	1573	3.261402	2.913851	0.516273	0.535950
2.000	0.100	1.100	3.000	0.100000	-0.060000	0.697500	1.297389	1.740620	0.990828	0.290428	True	True	9.99539e-08	1426	3.223164	2.885690	0.538092	0.539732
2.000	0.100	1.100	3.000	0.100000	-0.056250	0.697500	1.257047	1.746498	0.946863	0.300846	True	True	9.96953e-08	1491	3.188559	2.860954	0.558640	0.542732
2.000	0.100	1.100	3.000	0.100000	-0.052500	0.697500	1.220413	1.752708	0.907704	0.311243	True	True	9.9367e-08	1451	3.157021	2.839109	0.578084	0.545065
2.000	0.100	1.100	3.000	0.100000	-0.048750	0.697500	1.186933	1.759221	0.872507	0.321681	True	True	9.94283e-08	1538	3.128111	2.819752	0.596546	0.546824
2.000	0.100	1.100	3.000	0.100000	-0.045000	0.697500	1.156139	1.766059	0.840618	0.332216	True	True	9.98498e-08	1531	3.101480	2.802562	0.614133	0.548072
2.000	0.100	1.100	3.000	0.100000	-0.041250	0.697500	1.127680	1.773221	0.811529	0.342897	True	True	9.94626e-08	1520	3.076850	2.787289	0.630926	0.548862
2.000	0.100	1.100	3.000	0.100000	-0.037500	0.697500	1.101264	1.780713	0.784835	0.353770	True	True	9.98753e-08	1592	3.053992	2.773732	0.646994	0.549235
2.000	0.100	1.100	3.000	0.100000	-0.033750	0.697500	1.076653	1.788548	0.760206	0.364881	True	True	9.96143e-08	1609	3.032720	2.761730	0.662392	0.549223
2.000	0.100	1.100	3.000	0.100000	-0.030000	0.697500	1.053649	1.796739	0.737375	0.376272	True	True	9.95605e-08	1634	3.012878	2.751152	0.677169	0.548851
2.000	0.100	1.100	3.000	0.100000	-0.026250	0.697500	1.032088	1.805302	0.716119	0.387987	True	True	9.98033e-08	1683	2.994336	2.741889	0.691362	0.548138
2.000	0.100	1.100	3.000	0.100000	-0.022500	0.697500	1.011828	1.814258	0.696253	0.400070	True	True	9.96976e-08	1736	2.976984	2.733856	0.705004	0.547100
2.000	0.100	1.100	3.000	0.100000	-0.018750	0.697500	0.992752	1.823628	0.677619	0.412569	True	True	9.94731e-08	1749	2.960731	2.726981	0.718124	0.545748
2.000	0.100	1.100	3.000	0.100000	-0.015000	0.697500	0.974756	1.833438	0.660082	0.425533	True	True	9.97621e-08	1750	2.945497	2.721209	0.730743	0.544089
2.000	0.100	1.100	3.000	0.100000	-0.011250	0.697500	0.957754	1.843718	0.643529	0.439015	True	True	9.99897e-08	1811	2.931218	2.716496	0.742880	0.542129
2.000	0.100	1.100	3.000	0.100000	-0.007500	0.697500	0.941669	1.854499	0.627859	0.453073	True	True	9.99502e-08	1812	2.917837	2.712809	0.754551	0.539870
2.000	0.100	1.100	3.000	0.100000	-0.003750	0.697500	0.926435	1.865821	0.612985	0.467768	True	True	9.96864e-08	1875	2.905307	2.710124	0.765766	0.537311
2.000	0.100	1.100	3.000	0.100000	0.000000	0.697500	0.911994	1.877724	0.598830	0.483172	True	True	9.94951e-08	1797	2.893591	2.708429	0.776536	0.534451
2.000	0.100	1.100	3.000	0.100000	0.003750	0.697500	0.898298	1.890256	0.585327	0.499362	True	True	9.96606e-08	1929	2.882658	2.707717	0.786865	0.531286
2.000	0.100	1.100	3.000	0.100000	0.007500	0.697500	0.885301	1.903473	0.572416	0.516425	True	True	9.95468e-08	1972	2.872484	2.707993	0.796758	0.527806
2.000	0.100	1.100	3.000	0.100000	0.011250	0.697500	0.872968	1.917436	0.560041	0.534459	True	True	9.96767e-08	2042	2.863052	2.709268	0.806215	0.524005
2.000	0.100	1.100	3.000	0.100000	0.015000	0.697500	0.861264	1.932216	0.548153	0.553578	True	True	9.98127e-08	2047	2.854351	2.711566	0.815234	0.519869
2.000	0.100	1.100	3.000	0.100000	0.018750	0.697500	0.850162	1.947896	0.536708	0.573911	True	True	9.98107e-08	2105	2.846377	2.714916	0.823810	0.515385
2.000	0.100	1.100	3.000	0.100000	0.022500	0.697500	0.839640	1.964569	0.525663	0.595609	True	True	9.95476e-08	2075	2.839133	2.719361	0.831936	0.510534
2.000	0.100	1.100	3.000	0.100000	0.026250	0.697500	0.829677	1.982345	0.514980	0.618845	True	True	9.97982e-08	2188	2.832628	2.724954	0.839601	0.505297
2.000	0.100	1.100	3.000	0.100000	0.030000	0.697500	0.820258	2.001353	0.504621	0.643827	True	True	9.9525e-08	2144	2.826882	2.731765	0.846789	0.499647
2.000	0.100	1.100	3.000	0.100000	0.033750	0.697500	0.811372	2.021745	0.494551	0.670798	True	True	9.99824e-08	2311	2.821923	2.739877	0.853483	0.493556
2.000	0.100	1.100	3.000	0.100000	0.037500	0.697500	0.803013	2.043701	0.484734	0.700054	True	True	9.96823e-08	2366	2.817788	2.749395	0.859657	0.486988
2.000	0.100	1.100	3.000	0.100000	0.041250	0.697500	0.795177	2.067436	0.475135	0.731949	True	True	9.97394e-08	2402	2.814530	2.760446	0.865283	0.479903
2.000	0.100	1.100	3.000	0.100000	0.045000	0.697500	0.787867	2.093215	0.465718	0.766920	True	True	9.98012e-08	2449	2.812218	2.773187	0.870323	0.472251
2.000	0.100	1.100	3.000	0.100000	0.048750	0.697500	0.781092	2.121358	0.456445	0.805512	True	True	9.98395e-08	2527	2.810940	2.787812	0.874732	0.463973
2.000	0.100	1.100	3.000	0.100000	0.052500	0.697500	0.774867	2.152268	0.447274	0.848409	True	True	9.98287e-08	2604	2.810810	2.804564	0.878451	0.454996
2.000	0.100	1.100	3.000	0.100000	0.056250	0.697500	0.769214	2.186452	0.438159	0.896495	True	True	9.97943e-08	2757	2.811981	2.823749	0.881408	0.445232
2.000	0.100	1.100	3.000	0.100000	0.060000	0.697500	0.764168	2.224564	0.429044	0.950923	True	True	9.98892e-08	2789	2.814649	2.845758	0.883511	0.434572
2.000	0.100	1.100	3.000	0.100000	0.063750	0.697500	0.759777	2.267467	0.419864	1.013245	True	True	9.97136e-08	2923	2.819080	2.871100	0.884637	0.422874
2.000	0.100	1.100	3.000	0.100000	0.067500	0.697500	0.756110	2.316323	0.410535	1.085599	True	True	9.98623e-08	3121	2.825638	2.900453	0.884627	0.409960
2.000	0.100	1.100	3.000	0.100000	0.071250	0.697500	0.753264	2.372759	0.400947	1.171039	True	True	9.99123e-08	3368	2.834829	2.934745	0.883262	0.395589
2.000	0.100	1.100	3.000	0.100000	0.075000	0.697500	0.751378	2.439131	0.390947	1.274110	True	True	9.97737e-08	3581	2.847399	2.975290	0.880227	0.379432
2.000	0.100	1.100	3.000	0.100000	-0.075000	0.720000	1.496880	1.721051	1.259456	0.249442	True	True	9.98659e-08	2084	3.396600	3.008393	0.444895	0.520726
2.000	0.100	1.100	3.000	0.100000	-0.071250	0.720000	1.430550	1.725575	1.179159	0.261129	True	True	9.97171e-08	1897	3.341357	2.963808	0.472501	0.528046
2.000	0.100	1.100	3.000	0.100000	-0.067500	0.720000	1.373067	1.730518	1.111787	0.272332	True	True	9.97269e-08	1765	3.292957	2.925802	0.497962	0.533885
2.000	0.100	1.100	3.000	0.100000	-0.063750	0.720000	1.322454	1.735834	1.054115	0.283220	True	True	9.93173e-08	1622	3.249975	2.892966	0.521660	0.538563
2.000	0.100	1.100	3.000	0.100000	-0.060000	0.720000	1.277331	1.741496	1.003952	0.293915	True	True	9.9799e-08	1516	3.211397	2.864312	0.543875	0.542301
2.000	0.100	1.100	3.000	0.100000	-0.056250	0.720000	1.236696	1.747484	0.959748	0.304512	True	True	9.94874e-08	1518	3.176472	2.839120	0.564817	0.545258
2.000	0.100	1.100	3.000	0.100000	-0.052500	0.720000	1.199797	1.753799	0.920371	0.315087	True	True	9.95486e-08	1549	3.144630	2.816854	0.584648	0.547549
2.000	0.100	1.100	3.000	0.100000	-0.048750	0.720000	1.166050	1.760440	0.884969	0.325703	True	True	9.94818e-08	1477	3.115430	2.797101	0.603500	0.549261
2.000	0.100	1.100	3.000	0.100000	-0.045000	0.720000	1.135013	1.767399	0.852889	0.336418	True	True	9.9835e-08	1527	3.088522	2.779542	0.621471	0.550464
2.000	0.100	1.100	3.000	0.100000	-0.041250	0.720000	1.106320	1.774685	0.823620	0.347281	True	True	9.97448e-08	1603	3.063624	2.763923	0.638647	0.551208
2.000	0.100	1.100	3.000	0.100000	-0.037500	0.720000	1.079681	1.782306	0.796754	0.358339	True	True	9.98759e-08	1600	3.040507	2.750041	0.655096	0.551534
2.000	0.100	1.100	3.000	0.100000	-0.033750	0.720000	1.054857	1.790271	0.771963	0.369637	True	True	9.96136e-08	1669	3.018984	2.737733	0.670874	0.551476
2.000	0.100	1.100	3.000	0.100000	-0.030000	0.720000	1.031648	1.798597	0.748977	0.381219	True	True	9.9543e-08	1681	2.998897	2.726866	0.686028	0.551057
2.000	0.100	1.100	3.000	0.100000	-0.026250	0.720000	1.009890	1.807298	0.727573	0.393129	True	True	9.93866e-08	1687	2.980115	2.717331	0.700597	0.550297
2.000	0.100	1.100	3.000	0.100000	-0.022500	0.720000	0.989442	1.816395	0.707564	0.405412	True	True	9.94667e-08	1710	2.962529	2.709041	0.714613	0.549212
2.000	0.100	1.100	3.000	0.100000	-0.018750	0.720000	0.970183	1.825909	0.688792	0.418115	True	True	9.96538e-08	1745	2.946045	2.701923	0.728105	0.547812
2.000	0.100	1.100	3.000	0.100000	-0.015000	0.720000	0.952012	1.835868	0.671123	0.431289	True	True	9.99071e-08	1804	2.930584	2.695922	0.741095	0.546106
2.000	0.100	1.100	3.000	0.100000	-0.011250	0.720000	0.934839	1.846300	0.654442	0.444987	True	True	9.97847e-08	1731	2.916079	2.690992	0.753600	0.544098
2.000	0.100	1.100	3.000	0.100000	-0.007500	0.720000	0.918589	1.857239	0.638648	0.459268	True	True	9.98831e-08	1868	2.902475	2.687100	0.765637	0.541792
2.000	0.100	1.100	3.000	0.100000	-0.003750	0.720000	0.903195	1.868721	0.623653	0.474195	True	True	9.95647e-08	1844	2.889724	2.684222	0.777217	0.539186
2.000	0.100	1.100	3.000	0.100000	0.000000	0.720000	0.888600	1.880790	0.609382	0.489839	True	True	9.95251e-08	1894	2.877788	2.682345	0.788348	0.536279
2.000	0.100	1.100	3.000	0.100000	0.003750	0.720000	0.874753	1.893494	0.595766	0.506279	True	True	9.97888e-08	1971	2.866634	2.681462	0.799037	0.533065
2.000	0.100	1.100	3.000	0.100000	0.007500	0.720000	0.861611	1.906887	0.582745	0.523602	True	True	9.96382e-08	1962	2.856239	2.681576	0.809286	0.529539
2.000	0.100	1.100	3.000	0.100000	0.011250	0.720000	0.849135	1.921033	0.570263	0.541908	True	True	9.95523e-08	2109	2.846584	2.682700	0.819097	0.525691
2.000	0.100	1.100	3.000	0.100000	0.015000	0.720000	0.837292	1.936002	0.558272	0.561313	True	True	9.96221e-08	2059	2.837659	2.684854	0.828468	0.521509
2.000	0.100	1.100	3.000	0.100000	0.018750	0.720000	0.826056	1.951877	0.546725	0.581946	True	True	9.97174e-08	2165	2.829459	2.688072	0.837392	0.516978
2.000	0.100	1.100	3.000	0.100000	0.022500	0.720000	0.815401	1.968754	0.535582	0.603960	True	True	9.96086e-08	2131	2.821985	2.692393	0.845863	0.512082
2.000	0.100	1.100	3.000	0.100000	0.026250	0.720000	0.805309	1.986742	0.524803	0.627533	True	True	9.98714e-08	2226	2.815246	2.697871	0.853870	0.506799
2.000	0.100	1.100	3.000	0.100000	0.030000	0.720000	0.795764	2.005972	0.514351	0.652871	True	True	9.98761e-08	2228	2.809261	2.704575	0.861397	0.501105
2.000	0.100	1.100	3.000	0.100000	0.033750	0.720000	0.786754	2.026596	0.504190	0.680224	True	True	9.97201e-08	2244	2.804055	2.712589	0.868426	0.494971
2.000	0.100	1.100	3.000	0.100000	0.037500	0.720000	0.778273	2.048795	0.494285	0.709889	True	True	9.968e-08	2347	2.799667	2.722017	0.874932	0.488361
2.000	0.100	1.100	3.000	0.100000	0.041250	0.720000	0.770318	2.072788	0.484600	0.742226	True	True	9.97604e-08	2461	2.796147	2.732985	0.880886	0.481235
2.000	0.100	1.100	3.000	0.100000	0.045000	0.720000	0.762890	2.098839	0.475100	0.777677	True	True	9.99489e-08	2485	2.793561	2.745652	0.886250	0.473543
2.000	0.100	1.100	3.000	0.100000	0.048750	0.720000	0.755998	2.127273	0.465746	0.816792	True	True	9.98456e-08	2632	2.791995	2.760211	0.890980	0.465227
2.000	0.100	1.100	3.000	0.100000	0.052500	0.720000	0.749656	2.158494	0.456497	0.860268	True	True	9.96887e-08	2677	2.791563	2.776905	0.895017	0.456214
2.000	0.100	1.100	3.000	0.100000	0.056250	0.720000	0.743887	2.193013	0.447305	0.908995	True	True	9.99636e-08	2701	2.792410	2.796039	0.898289	0.446417
2.000	0.100	1.100	3.000	0.100000	0.060000	0.720000	0.738725	2.231491	0.438117	0.964145	True	True	9.98207e-08	2918	2.794730	2.818006	0.900704	0.435726
2.000	0.100	1.100	3.000	0.100000	0.063750	0.720000	0.734217	2.274796	0.428867	1.027288	True	True	9.996e-08	3014	2.798784	2.843313	0.902141	0.424002
2.000	0.100	1.100	3.000	0.100000	0.067500	0.720000	0.730430	2.324101	0.419470	1.100591	True	True	9.96969e-08	3182	2.804927	2.872641	0.902440	0.411064
2.000	0.100	1.100	3.000	0.100000	0.071250	0.720000	0.727459	2.381044	0.409817	1.187149	True	True	9.97797e-08	3391	2.813655	2.906916	0.901385	0.396675
2.000	0.100	1.100	3.000	0.100000	0.075000	0.720000	0.725444	2.448003	0.399755	1.291567	True	True	9.97486e-08	3662	2.825695	2.947454	0.898664	0.380507
2.000	0.100	1.100	3.000	0.100000	-0.075000	0.742500	1.478456	1.721513	1.273815	0.252208	True	True	9.96573e-08	2109	3.386489	2.989340	0.449018	0.523396
2.000	0.100	1.100	3.000	0.100000	-0.071250	0.742500	1.411741	1.726140	1.193144	0.264086	True	True	9.95883e-08	1853	3.330829	2.944104	0.477032	0.530675
2.000	0.100	1.100	3.000	0.100000	-0.067500	0.742500	1.353908	1.731189	1.125449	0.275476	True	True	9.96148e-08	1730	3.282048	2.905511	0.502894	0.536469
2.000	0.100	1.100	3.000	0.100000	-0.063750	0.742500	1.302974	1.736614	1.067490	0.286547	True	True	9.93691e-08	1630	3.238715	2.872141	0.526988	0.541100
2.000	0.100	1.100	3.000	0.100000	-0.060000	0.742500	1.257554	1.742383	1.017068	0.297423	True	True	9.96722e-08	1495	3.199809	2.842997	0.549594	0.544792
2.000	0.100	1.100	3.000	0.100000	-0.056250	0.742500	1.216641	1.748491	0.972628	0.308200	True	True	9.95874e-08	1477	3.164576	2.817352	0.570924	0.547700
2.000	0.100	1.100	3.000	0.100000	-0.052500	0.742500	1.179478	1.754928	0.933032	0.318955	True	True	9.96864e-08	1483	3.132443	2.794665	0.591141	0.549941
2.000	0.100	1.100	3.000	0.100000	-0.048750	0.742500	1.145487	1.761687	0.897427	0.329753	True	True	9.93071e-08	1563	3.102964	2.774520	0.610375	0.551604
2.000	0.100	1.100	3.000	0.100000	-0.045000	0.742500	1.114213	1.768772	0.865156	0.340650	True	True	9.9428e-08	1562	3.075789	2.756594	0.628728	0.552757
2.000	0.100	1.100	3.000	0.100000	-0.041250	0.742500	1.085298	1.776185	0.835708	0.351697	True	True	9.95064e-08	1635	3.050635	2.740631	0.646283	0.553451
2.000	0.100	1.100	3.000	0.100000	-0.037500	0.742500	1.058446	1.783936	0.808672	0.362942	True	True	9.95167e-08	1608	3.027270	2.726426	0.663110	0.553728
2.000	0.100	1.100	3.000	0.100000	-0.033750	0.742500	1.033418	1.792035	0.783719	0.374429	True	True	9.96784e-08	1683	3.005506	2.713813	0.679264	0.553619
2.000	0.100	1.100	3.000	0.100000	-0.030000	0.742500	1.010015	1.800496	0.760579	0.386204	True	True	9.95288e-08	1683	2.985184	2.702659	0.694792	0.553150
2.000	0.100	1.100	3.000	0.100000	-0.026250	0.742500	0.988070	1.809337	0.739026	0.398311	True	True	9.95965e-08	1714	2.966173	2.692853	0.709734	0.552340
2.000	0.100	1.100	3.000	0.100000	-0.022500	0.742500	0.967442	1.818576	0.718875	0.410796	True	True	9.99079e-08	1746	2.948362	2.684307	0.724122	0.551204
2.000	0.100	1.100	3.000	0.100000	-0.018750	0.742500	0.948009	1.828238	0.699966	0.423706	True	True	9.9462e-08	1715	2.931657	2.676948	0.737984	0.549754
2.000	0.100	1.100	3.000	0.100000	-0.015000	0.742500	0.929670	1.838347	0.682166	0.437093	True	True	9.98797e-08	1794	2.915977	2.670718	0.751342	0.547998
2.000	0.100	1.100	3.000	0.100000	-0.011250	0.742500	0.912336	1.848934	0.665356	0.451010	True	True	9.96808e-08	1800	2.901257	2.665572	0.764214	0.545940
2.000	0.100	1.100	3.000	0.100000	-0.007500	0.742500	0.895929	1.860031	0.649439	0.465517	True	True	9.95495e-08	1858	2.887438	2.661476	0.776616	0.543583
2.000	0.100	1.100	3.000	0.100000	-0.003750	0.742500	0.880383	1.871676	0.634325	0.480678	True	True	9.96216e-08	1842	2.874474	2.658406	0.788559	0.540928
2.000	0.100	1.100	3.000	0.100000	0.000000	0.742500	0.865641	1.883913	0.619937	0.496565	True	True	9.98492e-08	1929	2.862325	2.656347	0.800051	0.537971
2.000	0.100	1.100	3.000	0.100000	0.003750	0.742500	0.851650	1.896789	0.606209	0.513256	True	True	9.97782e-08	1920	2.850959	2.655292	0.811099	0.534709
2.000	0.100	1.100	3.000	0.100000	0.007500	0.742500	0.838368	1.910361	0.593077	0.530843	True	True	9.95371e-08	2009	2.840350	2.655245	0.821706	0.531134
2.000	0.100	1.100	3.000	0.100000	0.011250	0.742500	0.825756	1.924691	0.580489	0.549424	True	True	9.99478e-08	2069	2.830481	2.656217	0.831872	0.527237
2.000	0.100	1.100	3.000	0.100000	0.015000	0.742500	0.813781	1.939850	0.568394	0.569117	True	True	9.95554e-08	2144	2.821340	2.658230	0.841594	0.523007
2.000	0.100	1.100	3.000	0.100000	0.018750	0.742500	0.802415	1.955923	0.556747	0.590054	True	True	9.97679e-08	2179	2.812919	2.661313	0.850869	0.518429
2.000	0.100	1.100	3.000	0.100000	0.022500	0.742500	0.791634	1.973005	0.545505	0.612388	True	True	9.96792e-08	2138	2.805221	2.665509	0.859687	0.513487
2.000	0.100	1.100	3.000	0.100000	0.026250	0.742500	0.781417	1.991206	0.534631	0.636299	True	True	9.983e-08	2249	2.798255	2.670871	0.868038	0.508158
2.000	0.100	1.100	3.000	0.100000	0.030000	0.742500	0.771750	2.010659	0.524086	0.661998	True	True	9.9919e-08	2249	2.792036	2.677467	0.875908	0.502420
2.000	0.100	1.100	3.000	0.100000	0.033750	0.742500	0.762621	2.031516	0.513834	0.689736	True	True	9.98249e-08	2265	2.786591	2.685381	0.883275	0.496242
2.000	0.100	1.100	3.000	0.100000	0.037500	0.742500	0.754021	2.053960	0.503841	0.719813	True	True	9.97961e-08	2398	2.781955	2.694716	0.890118	0.489590
2.000	0.100	1.100	3.000	0.100000	0.041250	0.742500	0.745949	2.078211	0.494071	0.752595	True	True	9.99838e-08	2487	2.778177	2.705600	0.896406	0.482424
2.000	0.100	1.100	3.000	0.100000	0.045000	0.742500	0.738405	2.104535	0.484488	0.788529	True	True	9.98855e-08	2513	2.775321	2.718190	0.902101	0.474694
2.000	0.100	1.100	3.000	0.100000	0.048750	0.742500	0.731398	2.133260	0.475054	0.828173	True	True	9.98763e-08	2614	2.773472	2.732680	0.907159	0.466341
2.000	0.100	1.100	3.000	0.100000	0.052500	0.742500	0.724941	2.164793	0.465728	0.872230	True	True	9.99022e-08	2678	2.772740	2.749311	0.911522	0.457294
2.000	0.100	1.100	3.000	0.100000	0.056250	0.742500	0.719056	2.199649	0.456462	0.921603	True	True	9.99431e-08	2873	2.773267	2.768391	0.915119	0.447465
2.000	0.100	1.100	3.000	0.100000	0.060000	0.742500	0.713777	2.238493	0.447202	0.977479	True	True	9.99819e-08	2890	2.775242	2.790309	0.917856	0.436746
2.000	0.100	1.100	3.000	0.100000	0.063750	0.742500	0.709149	2.282199	0.437882	1.041448	True	True	9.98962e-08	3123	2.778920	2.815577	0.919616	0.424998
2.000	0.100	1.100	3.000	0.100000	0.067500	0.742500	0.705239	2.331952	0.428420	1.115705	True	True	9.9758e-08	3275	2.784647	2.844871	0.920240	0.412041
2.000	0.100	1.100	3.000	0.100000	0.071250	0.742500	0.702141	2.389402	0.418704	1.203386	True	True	9.97739e-08	3393	2.792912	2.879121	0.919510	0.397638
2.000	0.100	1.100	3.000	0.100000	0.075000	0.742500	0.699990	2.456946	0.408583	1.309158	True	True	9.97481e-08	3647	2.804422	2.919643	0.917121	0.381463
2.000	0.100	1.100	3.000	0.100000	-0.075000	0.765000	1.460255	1.721991	1.288153	0.254987	True	True	9.98444e-08	2004	3.376506	2.970340	0.453097	0.526006
2.000	0.100	1.100	3.000	0.100000	-0.071250	0.765000	1.393171	1.726725	1.207113	0.267058	True	True	9.97455e-08	1878	3.320442	2.924456	0.481513	0.533237
2.000	0.100	1.100	3.000	0.100000	-0.067500	0.765000	1.335003	1.731883	1.139095	0.278635	True	True	9.99542e-08	1766	3.271294	2.885280	0.507770	0.538981
2.000	0.100	1.100	3.000	0.100000	-0.063750	0.765000	1.283762	1.737422	1.080851	0.289891	True	True	9.98147e-08	1617	3.227623	2.851380	0.532254	0.543560
2.000	0.100	1.100	3.000	0.100000	-0.060000	0.765000	1.238055	1.743303	1.030171	0.300951	True	True	9.9757e-08	1520	3.188402	2.821748	0.555246	0.547200
2.000	0.100	1.100	3.000	0.100000	-0.056250	0.765000	1.196876	1.749528	0.985496	0.311910	True	True	9.92826e-08	1422	3.152873	2.795653	0.576959	0.550055
2.000	0.100	1.100	3.000	0.100000	-0.052500	0.765000	1.159465	1.756084	0.945683	0.322847	True	True	9.94297e-08	1517	3.120460	2.772549	0.597556	0.552243
2.000	0.100	1.100	3.000	0.100000	-0.048750	0.765000	1.125237	1.762967	0.909876	0.333828	True	True	9.99672e-08	1570	3.090715	2.752014	0.617168	0.553853
2.000	0.100	1.100	3.000	0.100000	-0.045000	0.765000	1.093741	1.770178	0.877416	0.344910	True	True	9.96603e-08	1600	3.063285	2.733724	0.635897	0.554951
2.000	0.100	1.100	3.000	0.100000	-0.041250	0.765000	1.064613	1.777720	0.847789	0.356143	True	True	9.98906e-08	1581	3.037884	2.717420	0.653827	0.555592
2.000	0.100	1.100	3.000	0.100000	-0.037500	0.765000	1.037560	1.785602	0.820584	0.367577	True	True	9.97644e-08	1691	3.014282	2.702894	0.671027	0.555814
2.000	0.100	1.100	3.000	0.100000	-0.033750	0.765000	1.012339	1.793836	0.795470	0.379256	True	True	9.97294e-08	1716	2.992288	2.689979	0.687553	0.555652
2.000	0.100	1.100	3.000	0.100000	-0.030000	0.765000	0.988752	1.802436	0.772175	0.391227	True	True	9.98072e-08	1655	2.971742	2.678540	0.703452	0.555129
2.000	0.100	1.100	3.000	0.100000	-0.026250	0.765000	0.966629	1.811418	0.750475	0.403533	True	True	9.94267e-08	1755	2.952512	2.668465	0.718764	0.554265
2.000	0.100	1.100	3.000	0.100000	-0.022500	0.765000	0.945830	1.820803	0.730182	0.416222	True	True	9.99805e-08	1768	2.934486	2.659664	0.733520	0.553076
2.000	0.100	1.100	3.000	0.100000	-0.018750	0.765000	0.926233	1.830613	0.711136	0.429341	True	True	9.98666e-08	1798	2.917568	2.652065	0.747749	0.551573
2.000	0.100	1.100	3.000	0.100000	-0.015000	0.765000	0.907735	1.840874	0.693204	0.442943	True	True	9.99218e-08	1824	2.901680	2.645608	0.761473	0.549763
2.000	0.100	1.100	3.000	0.100000	-0.011250	0.765000	0.890247	1.851617	0.676267	0.457082	True	True	9.95529e-08	1868	2.886753	2.640247	0.774709	0.547653
2.000	0.100	1.100	3.000	0.100000	-0.007500	0.765000	0.873692	1.862874	0.660226	0.471818	True	True	9.96584e-08	1902	2.872730	2.635948	0.787474	0.545244
2.000	0.100	1.100	3.000	0.100000	-0.003750	0.765000	0.858002	1.874684	0.644992	0.487216	True	True	9.98939e-08	1983	2.859561	2.632686	0.799778	0.542536
2.000	0.100	1.100	3.000	0.100000	0.000000	0.765000	0.843119	1.887090	0.630489	0.503348	True	True	9.97922e-08	1930	2.847208	2.630445	0.811630	0.539528
2.000	0.100	1.100	3.000	0.100000	0.003750	0.765000	0.828993	1.900142	0.616648	0.520294	True	True	9.98534e-08	1978	2.835637	2.629220	0.823037	0.536215
2.000	0.100	1.100	3.000	0.100000	0.007500	0.765000	0.815578	1.913893	0.603407	0.538146	True	True	9.99276e-08	2010	2.824823	2.629011	0.834000	0.532589
2.000	0.100	1.100	3.000	0.100000	0.011250	0.765000	0.802837	1.928408	0.590712	0.557006	True	True	9.98948e-08	2002	2.814748	2.629833	0.844519	0.528642
2.000	0.100	1.100	3.000	0.100000	0.015000	0.765000	0.790735	1.943760	0.578513	0.576990	True	True	9.94874e-08	2109	2.805396	2.631702	0.854595	0.524363
2.000	0.100	1.100	3.000	0.100000	0.018750	0.765000	0.779245	1.960032	0.566765	0.598233	True	True	9.98135e-08	2084	2.796763	2.634651	0.864220	0.519738
2.000	0.100	1.100	3.000	0.100000	0.022500	0.765000	0.768343	1.977320	0.555426	0.620890	True	True	9.94513e-08	2201	2.788849	2.638722	0.873387	0.514748
2.000	0.100	1.100	3.000	0.100000	0.026250	0.765000	0.758007	1.995736	0.544456	0.645143	True	True	9.97796e-08	2286	2.781662	2.643966	0.882085	0.509374
2.000	0.100	1.100	3.000	0.100000	0.030000	0.765000	0.748223	2.015413	0.533819	0.671205	True	True	9.97224e-08	2302	2.775216	2.650453	0.890299	0.503590
2.000	0.100	1.100	3.000	0.100000	0.033750	0.765000	0.738977	2.036504	0.523477	0.699331	True	True	9.99258e-08	2377	2.769537	2.658266	0.898009	0.497369
2.000	0.100	1.100	3.000	0.100000	0.037500	0.765000	0.730263	2.059194	0.513397	0.729824	True	True	9.96488e-08	2439	2.764658	2.667507	0.905192	0.490676
2.000	0.100	1.100	3.000	0.100000	0.041250	0.765000	0.722077	2.083704	0.503542	0.763055	True	True	9.9769e-08	2539	2.760628	2.678304	0.911818	0.483469
2.000	0.100	1.100	3.000	0.100000	0.045000	0.765000	0.714420	2.110303	0.493877	0.799476	True	True	9.99085e-08	2574	2.757508	2.690815	0.917850	0.475701
2.000	0.100	1.100	3.000	0.100000	0.048750	0.765000	0.707299	2.139319	0.484363	0.839651	True	True	9.99332e-08	2687	2.755380	2.705231	0.923243	0.467313
2.000	0.100	1.100	3.000	0.100000	0.052500	0.765000	0.700728	2.171164	0.474959	0.884293	True	True	9.97127e-08	2680	2.754351	2.721797	0.927940	0.458234
2.000	0.100	1.100	3.000	0.100000	0.056250	0.765000	0.694728	2.206356	0.465619	0.934317	True	True	9.99667e-08	2877	2.754561	2.740818	0.931869	0.448376
2.000	0.100	1.100	3.000	0.100000	0.060000	0.765000	0.689331	2.245566	0.456289	0.990923	True	True	9.99139e-08	2993	2.756195	2.762684	0.934940	0.437631
2.000	0.100	1.100	3.000	0.100000	0.063750	0.765000	0.684582	2.289675	0.446901	1.055723	True	True	9.99665e-08	3180	2.759498	2.787904	0.937035	0.425862
2.000	0.100	1.100	3.000	0.100000	0.067500	0.765000	0.680547	2.339875	0.437374	1.130939	True	True	9.99763e-08	3307	2.764812	2.817160	0.937996	0.412889
2.000	0.100	1.100	3.000	0.100000	0.071250	0.765000	0.677316	2.397831	0.427598	1.219747	True	True	9.97686e-08	3549	2.772612	2.851377	0.937609	0.398476
2.000	0.100	1.100	3.000	0.100000	0.075000	0.765000	0.675024	2.465959	0.417421	1.326881	True	True	9.9866e-08	3799	2.783591	2.891872	0.935572	0.382298
2.000	0.100	1.100	3.000	0.100000	-0.075000	0.787500	1.442277	1.722487	1.302469	0.257778	True	True	9.99431e-08	2128	3.366651	2.951395	0.457129	0.528555
2.000	0.100	1.100	3.000	0.100000	-0.071250	0.787500	1.374839	1.727328	1.221061	0.270043	True	True	9.94374e-08	1836	3.310197	2.904868	0.485942	0.535732
2.000	0.100	1.100	3.000	0.100000	-0.067500	0.787500	1.316350	1.732597	1.152724	0.281811	True	True	9.96542e-08	1757	3.260695	2.865113	0.512588	0.541421
2.000	0.100	1.100	3.000	0.100000	-0.063750	0.787500	1.264814	1.738239	1.094195	0.293254	True	True	9.92007e-08	1530	3.216699	2.830686	0.537456	0.545946
2.000	0.100	1.100	3.000	0.100000	-0.060000	0.787500	1.218839	1.744243	1.043260	0.304498	True	True	9.95679e-08	1513	3.177176	2.800572	0.560827	0.549527
2.000	0.100	1.100	3.000	0.100000	-0.056250	0.787500	1.177406	1.750590	0.998350	0.315642	True	True	9.97679e-08	1521	3.141363	2.774031	0.582916	0.552323
2.000	0.100	1.100	3.000	0.100000	-0.052500	0.787500	1.139752	1.757272	0.958320	0.326764	True	True	9.93763e-08	1506	3.108682	2.750511	0.603890	0.554453
2.000	0.100	1.100	3.000	0.100000	-0.048750	0.787500	1.105304	1.764278	0.922312	0.337930	True	True	9.99007e-08	1604	3.078682	2.729591	0.623873	0.556005
2.000	0.100	1.100	3.000	0.100000	-0.045000	0.787500	1.073596	1.771617	0.889663	0.349198	True	True	9.97956e-08	1584	3.051008	2.710940	0.642973	0.557046
2.000	0.100	1.100	3.000	0.100000	-0.041250	0.787500	1.044268	1.779290	0.859858	0.360620	True	True	9.97077e-08	1667	3.025374	2.694296	0.661273	0.557628
2.000	0.100	1.100	3.000	0.100000	-0.037500	0.787500	1.017024	1.787306	0.832484	0.372245	True	True	9.95069e-08	1711	3.001546	2.679452	0.678841	0.557793
2.000	0.100	1.100	3.000	0.100000	-0.033750	0.787500	0.991621	1.795677	0.807209	0.384118	True	True	9.95404e-08	1681	2.979332	2.666237	0.695734	0.557573
2.000	0.100	1.100	3.000	0.100000	-0.030000	0.787500	0.967859	1.804416	0.783761	0.396286	True	True	9.99467e-08	1705	2.958572	2.654515	0.711999	0.556992
2.000	0.100	1.100	3.000	0.100000	-0.026250	0.787500	0.945569	1.813542	0.761913	0.408794	True	True	9.94071e-08	1704	2.939133	2.644173	0.727676	0.556072
2.000	0.100	1.100	3.000	0.100000	-0.022500	0.787500	0.924609	1.823073	0.741479	0.421689	True	True	9.99128e-08	1807	2.920902	2.635121	0.742797	0.554826
2.000	0.100	1.100	3.000	0.100000	-0.018750	0.787500	0.904857	1.833033	0.722297	0.435021	True	True	9.99854e-08	1746	2.903783	2.627283	0.757389	0.553267
2.000	0.100	1.100	3.000	0.100000	-0.015000	0.787500	0.886209	1.843448	0.704232	0.448840	True	True	9.98224e-08	1824	2.887696	2.620600	0.771474	0.551402
2.000	0.100	1.100	3.000	0.100000	-0.011250	0.787500	0.868576	1.854349	0.687169	0.463203	True	True	9.98976e-08	1886	2.872571	2.615026	0.785072	0.549236
2.000	0.100	1.100	3.000	0.100000	-0.007500	0.787500	0.851881	1.865768	0.671004	0.478170	True	True	9.97055e-08	1886	2.858352	2.610526	0.798196	0.546772
2.000	0.100	1.100	3.000	0.100000	-0.003750	0.787500	0.836055	1.877745	0.655651	0.493807	True	True	9.98456e-08	1949	2.844988	2.607073	0.810859	0.544010
2.000	0.100	1.100	3.000	0.100000	0.000000	0.787500	0.821040	1.890322	0.641031	0.510187	True	True	9.99741e-08	1995	2.832439	2.604652	0.823069	0.540948
2.000	0.100	1.100	3.000	0.100000	0.003750	0.787500	0.806784	1.903549	0.627077	0.527391	True	True	9.96728e-08	2065	2.820673	2.603256	0.834831	0.537582
2.000	0.100	1.100	3.000	0.100000	0.007500	0.787500	0.793244	1.917482	0.613727	0.545512	True	True	9.98727e-08	2050	2.809662	2.602887	0.846149	0.533905
2.000	0.100	1.100	3.000	0.100000	0.011250	0.787500	0.780380	1.932184	0.600926	0.564652	True	True	9.99208e-08	2054	2.799387	2.603557	0.857022	0.529906
2.000	0.100	1.100	3.000	0.100000	0.015000	0.787500	0.768159	1.947729	0.588623	0.584930	True	True	9.98222e-08	2158	2.789834	2.605284	0.867449	0.525577
2.000	0.100	1.100	3.000	0.100000	0.018750	0.787500	0.756551	1.964201	0.576775	0.606482	True	True	9.96632e-08	2153	2.780996	2.608099	0.877425	0.520902
2.000	0.100	1.100	3.000	0.100000	0.022500	0.787500	0.745533	1.981697	0.565338	0.629465	True	True	9.97058e-08	2206	2.772873	2.612044	0.886942	0.515865
2.000	0.100	1.100	3.000	0.100000	0.026250	0.787500	0.735083	2.000329	0.554273	0.654063	True	True	9.99691e-08	2274	2.765471	2.617171	0.895987	0.510444
2.000	0.100	1.100	3.000	0.100000	0.030000	0.787500	0.725186	2.020231	0.543542	0.680492	True	True	9.95923e-08	2472	2.758805	2.623547	0.904547	0.504616
2.000	0.100	1.100	3.000	0.100000	0.033750	0.787500	0.715829	2.041557	0.533111	0.709008	True	True	9.99013e-08	2332	2.752898	2.631257	0.912602	0.498351
2.000	0.100	1.100	3.000	0.100000	0.037500	0.787500	0.707004	2.064494	0.522943	0.739921	True	True	9.98004e-08	2471	2.747783	2.640402	0.920128	0.491616
2.000	0.100	1.100	3.000	0.100000	0.041250	0.787500	0.698708	2.089264	0.513004	0.773603	True	True	9.99551e-08	2569	2.743506	2.651111	0.927097	0.484370
2.000	0.100	1.100	3.000	0.100000	0.045000	0.787500	0.690940	2.116138	0.503257	0.810514	True	True	9.96306e-08	2642	2.740127	2.663539	0.933470	0.476565
2.000	0.100	1.100	3.000	0.100000	0.048750	0.787500	0.683708	2.145447	0.493664	0.851225	True	True	9.97591e-08	2672	2.737725	2.677880	0.939205	0.468143
2.000	0.100	1.100	3.000	0.100000	0.052500	0.787500	0.677024	2.177604	0.484184	0.896456	True	True	9.99067e-08	2858	2.736405	2.694377	0.944243	0.459033
2.000	0.100	1.100	3.000	0.100000	0.056250	0.787500	0.670909	2.213133	0.474771	0.947134	True	True	9.99989e-08	2951	2.736302	2.713334	0.948514	0.449148
2.000	0.100	1.100	3.000	0.100000	0.060000	0.787500	0.665394	2.252709	0.465370	1.004475	True	True	9.99209e-08	3088	2.737596	2.735142	0.951928	0.438380
2.000	0.100	1.100	3.000	0.100000	0.063750	0.787500	0.660524	2.297219	0.455916	1.070109	True	True	9.97467e-08	3101	2.740528	2.760312	0.954370	0.426592
2.000	0.100	1.100	3.000	0.100000	0.067500	0.787500	0.656361	2.347866	0.446326	1.146289	True	True	9.98864e-08	3318	2.745431	2.789520	0.955682	0.413607
2.000	0.100	1.100	3.000	0.100000	0.071250	0.787500	0.652994	2.406327	0.436491	1.236231	True	True	9.99447e-08	3532	2.752767	2.823696	0.955655	0.399188
2.000	0.100	1.100	3.000	0.100000	0.075000	0.787500	0.650554	2.475038	0.426260	1.344731	True	True	9.9741e-08	3785	2.763213	2.864155	0.953989	0.383013
2.000	0.100	1.100	3.000	0.100000	-0.075000	0.810000	1.424521	1.722999	1.316761	0.260580	True	True	9.98379e-08	1989	3.356924	2.932507	0.461113	0.531044
2.000	0.100	1.100	3.000	0.100000	-0.071250	0.810000	1.356744	1.727950	1.234987	0.273042	True	True	9.93066e-08	1897	3.300094	2.885342	0.490315	0.538161
2.000	0.100	1.100	3.000	0.100000	-0.067500	0.810000	1.297948	1.733329	1.166331	0.285002	True	True	9.92874e-08	1655	3.250252	2.845014	0.517344	0.543789
2.000	0.100	1.100	3.000	0.100000	-0.063750	0.810000	1.246132	1.739095	1.107519	0.296633	True	True	9.99707e-08	1556	3.205943	2.810065	0.542589	0.548250
2.000	0.100	1.100	3.000	0.100000	-0.060000	0.810000	1.199896	1.745217	1.056328	0.308065	True	True	9.96109e-08	1487	3.166130	2.779471	0.566335	0.551769
2.000	0.100	1.100	3.000	0.100000	-0.056250	0.810000	1.158220	1.751691	1.011185	0.319395	True	True	9.94094e-08	1438	3.130047	2.752487	0.588796	0.554502
2.000	0.100	1.100	3.000	0.100000	-0.052500	0.810000	1.120348	1.758486	0.970941	0.330703	True	True	9.94876e-08	1536	3.097110	2.728559	0.610135	0.556571
2.000	0.100	1.100	3.000	0.100000	-0.048750	0.810000	1.085687	1.765620	0.934732	0.342057	True	True	9.94557e-08	1544	3.066867	2.707256	0.630486	0.558061
2.000	0.100	1.100	3.000	0.100000	-0.045000	0.810000	1.053780	1.773088	0.901895	0.353513	True	True	9.98673e-08	1619	3.038961	2.688247	0.649950	0.559039
2.000	0.100	1.100	3.000	0.100000	-0.041250	0.810000	1.024263	1.780894	0.871912	0.365126	True	True	9.97646e-08	1644	3.013104	2.671268	0.668614	0.559560
2.000	0.100	1.100	3.000	0.100000	-0.037500	0.810000	0.996839	1.789045	0.844369	0.376944	True	True	9.98216e-08	1628	2.989061	2.656108	0.686544	0.559663
2.000	0.100	1.100	3.000	0.100000	-0.033750	0.810000	0.971264	1.797555	0.818934	0.389014	True	True	9.95516e-08	1686	2.966638	2.642597	0.703799	0.559382
2.000	0.100	1.100	3.000	0.100000	-0.030000	0.810000	0.947338	1.806436	0.795332	0.401382	True	True	9.97519e-08	1732	2.945675	2.630595	0.720425	0.558740
2.000	0.100	1.100	3.000	0.100000	-0.026250	0.810000	0.924891	1.815706	0.773337	0.414094	True	True	9.95002e-08	1774	2.926038	2.619988	0.736461	0.557760
2.000	0.100	1.100	3.000	0.100000	-0.022500	0.810000	0.903779	1.825386	0.752761	0.427198	True	True	9.95127e-08	1778	2.907612	2.610686	0.751941	0.556454
2.000	0.100	1.100	3.000	0.100000	-0.018750	0.810000	0.883882	1.835498	0.733443	0.440743	True	True	9.99173e-08	1837	2.890302	2.602612	0.766891	0.554836
2.000	0.100	1.100	3.000	0.100000	-0.015000	0.810000	0.865094	1.846069	0.715246	0.454782	True	True	9.98484e-08	1884	2.874025	2.595706	0.781334	0.552912
2.000	0.100	1.100	3.000	0.100000	-0.011250	0.810000	0.847325	1.857128	0.698055	0.469372	True	True	9.957e-08	1873	2.858713	2.589921	0.795288	0.550688
2.000	0.100	1.100	3.000	0.100000	-0.007500	0.810000	0.830498	1.868711	0.681767	0.484572	True	True	9.99929e-08	1958	2.844307	2.585220	0.808768	0.548167
2.000	0.100	1.100	3.000	0.100000	-0.003750	0.810000	0.814544	1.880856	0.666295	0.500451	True	True	9.95887e-08	1987	2.830757	2.581578	0.821786	0.545349
2.000	0.100	1.100	3.000	0.100000	0.000000	0.810000	0.799404	1.893605	0.651559	0.517081	True	True	9.98423e-08	1988	2.818022	2.578978	0.834350	0.542231
2.000	0.100	1.100	3.000	0.100000	0.003750	0.810000	0.785028	1.907009	0.637492	0.534546	True	True	9.96292e-08	2063	2.806069	2.577413	0.846466	0.538810
2.000	0.100	1.100	3.000	0.100000	0.007500	0.810000	0.771369	1.921125	0.624032	0.552938	True	True	9.99434e-08	2104	2.794870	2.576885	0.858135	0.535078
2.000	0.100	1.100	3.000	0.100000	0.011250	0.810000	0.758390	1.936016	0.611124	0.572361	True	True	9.9752e-08	2119	2.784404	2.577403	0.869360	0.531028
2.000	0.100	1.100	3.000	0.100000	0.015000	0.810000	0.746055	1.951756	0.598719	0.592936	True	True	9.96737e-08	2143	2.774657	2.578988	0.880138	0.526647
2.000	0.100	1.100	3.000	0.100000	0.018750	0.810000	0.734335	1.968429	0.586769	0.614800	True	True	9.96484e-08	2181	2.765622	2.581669	0.890464	0.521922
2.000	0.100	1.100	3.000	0.100000	0.022500	0.810000	0.723207	1.986134	0.575234	0.638111	True	True	9.96216e-08	2299	2.757297	2.585488	0.900329	0.516836
2.000	0.100	1.100	3.000	0.100000	0.026250	0.810000	0.712649	2.004983	0.564074	0.663057	True	True	9.9833e-08	2303	2.749688	2.590496	0.909722	0.511368
2.000	0.100	1.100	3.000	0.100000	0.030000	0.810000	0.702644	2.025111	0.553251	0.689855	True	True	9.98337e-08	2357	2.742809	2.596762	0.918629	0.505495
2.000	0.100	1.100	3.000	0.100000	0.033750	0.810000	0.693181	2.046674	0.542730	0.718766	True	True	9.97807e-08	2408	2.736681	2.604367	0.927030	0.499187
2.000	0.100	1.100	3.000	0.100000	0.037500	0.810000	0.684249	2.069858	0.532475	0.750101	True	True	9.99195e-08	2501	2.731335	2.613416	0.934903	0.492411
2.000	0.100	1.100	3.000	0.100000	0.041250	0.810000	0.675845	2.094889	0.522451	0.784238	True	True	9.97176e-08	2582	2.726817	2.624034	0.942217	0.485126
2.000	0.100	1.100	3.000	0.100000	0.045000	0.810000	0.667970	2.122038	0.512622	0.821643	True	True	9.97575e-08	2685	2.723184	2.636378	0.948936	0.477286
2.000	0.100	1.100	3.000	0.100000	0.048750	0.810000	0.660629	2.151640	0.502951	0.862892	True	True	9.98237e-08	2786	2.720514	2.650641	0.955017	0.468831
2.000	0.100	1.100	3.000	0.100000	0.052500	0.810000	0.653834	2.184110	0.493395	0.908716	True	True	9.99034e-08	2770	2.718907	2.667064	0.960403	0.459691
2.000	0.100	1.100	3.000	0.100000	0.056250	0.810000	0.647606	2.219977	0.483909	0.960052	True	True	9.9747e-08	2964	2.718495	2.685954	0.965024	0.449781
2.000	0.100	1.100	3.000	0.100000	0.060000	0.810000	0.641973	2.259918	0.474438	1.018131	True	True	9.97548e-08	3035	2.719453	2.707699	0.968793	0.438993
2.000	0.100	1.100	3.000	0.100000	0.063750	0.810000	0.636980	2.304830	0.464918	1.084604	True	True	9.99071e-08	3199	2.722018	2.732811	0.971592	0.427190
2.000	0.100	1.100	3.000	0.100000	0.067500	0.810000	0.632687	2.355923	0.455266	1.161752	True	True	9.97822e-08	3401	2.726511	2.761967	0.973269	0.414195
2.000	0.100	1.100	3.000	0.100000	0.071250	0.810000	0.629181	2.414888	0.445374	1.252834	True	True	9.98651e-08	3638	2.733385	2.796093	0.973618	0.399775
2.000	0.100	1.100	3.000	0.100000	0.075000	0.810000	0.626589	2.484179	0.435091	1.362706	True	True	9.99163e-08	3943	2.743300	2.836506	0.972345	0.383607
2.000	0.100	1.100	3.000	0.100000	-0.075000	0.832500	1.406987	1.723528	1.331026	0.263394	True	True	9.95908e-08	2080	3.347324	2.913681	0.465048	0.533470
2.000	0.100	1.100	3.000	0.100000	-0.071250	0.832500	1.338887	1.728591	1.248887	0.276054	True	True	9.94086e-08	1815	3.290132	2.865883	0.494633	0.540523
2.000	0.100	1.100	3.000	0.100000	-0.067500	0.832500	1.279799	1.734086	1.179914	0.288208	True	True	9.96267e-08	1693	3.239963	2.824986	0.522037	0.546084
2.000	0.100	1.100	3.000	0.100000	-0.063750	0.832500	1.227717	1.739970	1.120821	0.300030	True	True	9.97088e-08	1571	3.195356	2.789520	0.547652	0.550478
2.000	0.100	1.100	3.000	0.100000	-0.060000	0.832500	1.181236	1.746211	1.069375	0.311651	True	True	9.92419e-08	1527	3.155266	2.758452	0.571765	0.553929
2.000	0.100	1.100	3.000	0.100000	-0.056250	0.832500	1.139336	1.752798	1.024000	0.323169	True	True	9.99233e-08	1537	3.118924	2.731032	0.594588	0.556597
2.000	0.100	1.100	3.000	0.100000	-0.052500	0.832500	1.101247	1.759730	0.983540	0.334666	True	True	9.9313e-08	1463	3.085743	2.706696	0.616290	0.558597
2.000	0.100	1.100	3.000	0.100000	-0.048750	0.832500	1.066388	1.766992	0.947131	0.346208	True	True	9.95679e-08	1615	3.055270	2.685015	0.636999	0.560019
2.000	0.100	1.100	3.000	0.100000	-0.045000	0.832500	1.034294	1.774591	0.914106	0.357856	True	True	9.94694e-08	1645	3.027144	2.665652	0.656822	0.560931
2.000	0.100	1.100	3.000	0.100000	-0.041250	0.832500	1.004598	1.782531	0.883945	0.369661	True	True	9.97726e-08	1666	3.001075	2.648342	0.675842	0.561386
2.000	0.100	1.100	3.000	0.100000	-0.037500	0.832500	0.977005	1.790820	0.856234	0.381675	True	True	9.95308e-08	1679	2.976828	2.632870	0.694129	0.561424
2.000	0.100	1.100	3.000	0.100000	-0.033750	0.832500	0.951270	1.799470	0.830638	0.393943	True	True	9.95706e-08	1702	2.954208	2.619065	0.711739	0.561077
2.000	0.100	1.100	3.000	0.100000	-0.030000	0.832500	0.927190	1.808494	0.806883	0.406513	True	True	9.94499e-08	1740	2.933053	2.606786	0.728719	0.560372
2.000	0.100	1.100	3.000	0.100000	-0.026250	0.832500	0.904596	1.817911	0.784741	0.419431	True	True	9.94516e-08	1783	2.913228	2.595918	0.745109	0.559328
2.000	0.100	1.100	3.000	0.100000	-0.022500	0.832500	0.883343	1.827741	0.764023	0.432746	True	True	9.952e-08	1790	2.894618	2.586369	0.760942	0.557959
2.000	0.100	1.100	3.000	0.100000	-0.018750	0.832500	0.863310	1.838006	0.744569	0.446508	True	True	9.96163e-08	1838	2.877126	2.578061	0.776244	0.556278
2.000	0.100	1.100	3.000	0.100000	-0.015000	0.832500	0.844390	1.848734	0.726241	0.460769	True	True	9.99531e-08	1845	2.860670	2.570934	0.791039	0.554293
2.000	0.100	1.100	3.000	0.100000	-0.011250	0.832500	0.826495	1.859954	0.708922	0.475587	True	True	9.95717e-08	1934	2.845181	2.564940	0.805345	0.552009
2.000	0.100	1.100	3.000	0.100000	-0.007500	0.832500	0.809544	1.871702	0.692511	0.491023	True	True	9.95656e-08	1970	2.830597	2.560041	0.819176	0.549428
2.000	0.100	1.100	3.000	0.100000	-0.003750	0.832500	0.793471	1.884016	0.676918	0.507146	True	True	9.94342e-08	2009	2.816871	2.556211	0.832545	0.546551
2.000	0.100	1.100	3.000	0.100000	0.000000	0.832500	0.778215	1.896939	0.662066	0.524029	True	True	9.965e-08	2009	2.803959	2.553434	0.845459	0.543376
2.000	0.100	1.100	3.000	0.100000	0.003750	0.832500	0.763725	1.910522	0.647886	0.541757	True	True	9.9623e-08	2031	2.791827	2.551702	0.857924	0.539898
2.000	0.100	1.100	3.000	0.100000	0.007500	0.832500	0.749956	1.924821	0.634317	0.560422	True	True	9.98508e-08	2107	2.780448	2.551015	0.869942	0.536111
2.000	0.100	1.100	3.000	0.100000	0.011250	0.832500	0.736867	1.939902	0.621302	0.580131	True	True	9.99507e-08	2171	2.769799	2.551383	0.881516	0.532007
2.000	0.100	1.100	3.000	0.100000	0.015000	0.832500	0.724426	1.955838	0.608793	0.601006	True	True	9.96987e-08	2194	2.759867	2.552826	0.892642	0.527573
2.000	0.100	1.100	3.000	0.100000	0.018750	0.832500	0.712601	1.972713	0.596743	0.623184	True	True	9.9684e-08	2210	2.750643	2.555374	0.903315	0.522797
2.000	0.100	1.100	3.000	0.100000	0.022500	0.832500	0.701369	1.990628	0.585109	0.646827	True	True	9.99497e-08	2264	2.742124	2.559066	0.913527	0.517662
2.000	0.100	1.100	3.000	0.100000	0.026250	0.832500	0.690708	2.009696	0.573854	0.672123	True	True	9.97885e-08	2341	2.734316	2.563956	0.923267	0.512146
2.000	0.100	1.100	3.000	0.100000	0.030000	0.832500	0.680601	2.030051	0.562938	0.699293	True	True	9.98667e-08	2384	2.727230	2.570110	0.932521	0.506227
2.000	0.100	1.100	3.000	0.100000	0.033750	0.832500	0.671035	2.051851	0.552327	0.728601	True	True	9.95552e-08	2437	2.720888	2.577611	0.941269	0.499876
2.000	0.100	1.100	3.000	0.100000	0.037500	0.832500	0.662001	2.075284	0.541985	0.760361	True	True	9.99316e-08	2552	2.715319	2.586561	0.949489	0.493059
2.000	0.100	1.100	3.000	0.100000	0.041250	0.832500	0.653494	2.100576	0.531876	0.794957	True	True	9.97103e-08	2570	2.710566	2.597086	0.957152	0.485737
2.000	0.100	1.100	3.000	0.100000	0.045000	0.832500	0.645514	2.128001	0.521966	0.832858	True	True	9.96631e-08	2655	2.706685	2.609343	0.964221	0.477861
2.000	0.100	1.100	3.000	0.100000	0.048750	0.832500	0.638067	2.157896	0.512216	0.874649	True	True	9.96771e-08	2746	2.703751	2.623525	0.970653	0.469375
2.000	0.100	1.100	3.000	0.100000	0.052500	0.832500	0.631163	2.190680	0.502584	0.921069	True	True	9.97513e-08	2870	2.701862	2.639872	0.976393	0.460208
2.000	0.100	1.100	3.000	0.100000	0.056250	0.832500	0.624822	2.226883	0.493025	0.973067	True	True	9.9907e-08	3008	2.701147	2.658690	0.981372	0.450275
2.000	0.100	1.100	3.000	0.100000	0.060000	0.832500	0.619072	2.267191	0.483486	1.031889	True	True	9.96545e-08	3150	2.701774	2.680369	0.985503	0.439469
2.000	0.100	1.100	3.000	0.100000	0.063750	0.832500	0.613956	2.312504	0.473901	1.099205	True	True	9.97446e-08	3355	2.703975	2.705418	0.988671	0.427653
2.000	0.100	1.100	3.000	0.100000	0.067500	0.832500	0.609531	2.364042	0.464187	1.177326	True	True	9.97525e-08	3456	2.708061	2.734513	0.990728	0.414654
2.000	0.100	1.100	3.000	0.100000	0.071250	0.832500	0.605883	2.423510	0.454239	1.269552	True	True	9.99279e-08	3624	2.714475	2.768581	0.991470	0.400236
2.000	0.100	1.100	3.000	0.100000	0.075000	0.832500	0.603134	2.493381	0.443904	1.380802	True	True	9.98164e-08	3915	2.723858	2.808939	0.990608	0.384080
2.000	0.100	1.100	3.000	0.100000	-0.075000	0.855000	1.389675	1.724074	1.345262	0.266220	True	True	9.98721e-08	1984	3.337853	2.894918	0.468933	0.535835
2.000	0.100	1.100	3.000	0.100000	-0.071250	0.855000	1.321266	1.729251	1.262759	0.279080	True	True	9.97007e-08	1846	3.280314	2.846495	0.498891	0.542815
2.000	0.100	1.100	3.000	0.100000	-0.067500	0.855000	1.261902	1.734865	1.193470	0.291429	True	True	9.93733e-08	1746	3.229831	2.805035	0.526663	0.548304
2.000	0.100	1.100	3.000	0.100000	-0.063750	0.855000	1.209567	1.740862	1.134096	0.303444	True	True	9.636e-08	1580	3.184938	2.769057	0.552641	0.552627
2.000	0.100	1.100	3.000	0.100000	-0.060000	0.855000	1.162854	1.747229	1.082397	0.315256	True	True	9.97195e-08	1494	3.144583	2.737519	0.577113	0.556006
2.000	0.100	1.100	3.000	0.100000	-0.056250	0.855000	1.120741	1.753941	1.036790	0.326964	True	True	9.96233e-08	1507	3.107994	2.709666	0.600292	0.558601
2.000	0.100	1.100	3.000	0.100000	-0.052500	0.855000	1.082453	1.760999	0.996115	0.338651	True	True	9.93699e-08	1511	3.074583	2.684929	0.622348	0.560530
2.000	0.100	1.100	3.000	0.100000	-0.048750	0.855000	1.047406	1.768393	0.959506	0.350385	True	True	9.97645e-08	1630	3.043891	2.662874	0.643410	0.561881
2.000	0.100	1.100	3.000	0.100000	-0.045000	0.855000	1.015135	1.776126	0.926293	0.362225	True	True	9.9383e-08	1630	3.015556	2.643162	0.663583	0.562722
2.000	0.100	1.100	3.000	0.100000	-0.041250	0.855000	0.985274	1.784202	0.895955	0.374225	True	True	9.99501e-08	1699	2.989288	2.625524	0.682953	0.563106
2.000	0.100	1.100	3.000	0.100000	-0.037500	0.855000	0.957524	1.792630	0.868076	0.386436	True	True	9.94546e-08	1738	2.964848	2.609744	0.701588	0.563075
2.000	0.100	1.100	3.000	0.100000	-0.033750	0.855000	0.931639	1.801421	0.842319	0.398904	True	True	9.98215e-08	1728	2.942042	2.595649	0.719546	0.562660
2.000	0.100	1.100	3.000	0.100000	-0.030000	0.855000	0.907416	1.810590	0.818410	0.411678	True	True	9.97051e-08	1833	2.920706	2.583097	0.736873	0.561887
2.000	0.100	1.100	3.000	0.100000	-0.026250	0.855000	0.884685	1.820155	0.796121	0.424805	True	True	9.98857e-08	1772	2.900703	2.571972	0.753610	0.560775
2.000	0.100	1.100	3.000	0.100000	-0.022500	0.855000	0.863301	1.830136	0.775262	0.438333	True	True	9.94918e-08	1775	2.881920	2.562178	0.769789	0.559341
2.000	0.100	1.100	3.000	0.100000	-0.018750	0.855000	0.843141	1.840556	0.755670	0.452313	True	True	9.99794e-08	1897	2.864257	2.553640	0.785438	0.557595
2.000	0.100	1.100	3.000	0.100000	-0.015000	0.855000	0.824099	1.851442	0.737210	0.466799	True	True	9.99178e-08	1872	2.847632	2.546294	0.800579	0.555545
2.000	0.100	1.100	3.000	0.100000	-0.011250	0.855000	0.806086	1.862825	0.719764	0.481848	True	True	9.99622e-08	1944	2.831974	2.540093	0.815230	0.553198
2.000	0.100	1.100	3.000	0.100000	-0.007500	0.855000	0.789021	1.874739	0.703229	0.497522	True	True	9.96693e-08	1972	2.817223	2.534999	0.829406	0.550555
2.000	0.100	1.100	3.000	0.100000	-0.003750	0.855000	0.772837	1.887223	0.687517	0.513891	True	True	9.95281e-08	1986	2.803329	2.530984	0.843119	0.547617
2.000	0.100	1.100	3.000	0.100000	0.000000	0.855000	0.757473	1.900321	0.672548	0.531030	True	True	9.99136e-08	2051	2.790249	2.528032	0.856378	0.544382
2.000	0.100	1.100	3.000	0.100000	0.003750	0.855000	0.742878	1.914084	0.658255	0.549022	True	True	9.96952e-08	2080	2.777948	2.526133	0.869188	0.540846
2.000	0.100	1.100	3.000	0.100000	0.007500	0.855000	0.729005	1.928569	0.644576	0.567964	True	True	9.98149e-08	2135	2.766398	2.525289	0.881550	0.537002
2.000	0.100	1.100	3.000	0.100000	0.011250	0.855000	0.715815	1.943840	0.631454	0.587961	True	True	9.95081e-08	2123	2.755575	2.525508	0.893469	0.532842
2.000	0.100	1.100	3.000	0.100000	0.015000	0.855000	0.703273	1.959973	0.618841	0.609137	True	True	9.96744e-08	2218	2.745466	2.526810	0.904939	0.528355
2.000	0.100	1.100	3.000	0.100000	0.018750	0.855000	0.691350	1.977052	0.606690	0.631632	True	True	9.99797e-08	2271	2.736061	2.529225	0.915957	0.523527
2.000	0.100	1.100	3.000	0.100000	0.022500	0.855000	0.680020	1.995178	0.594958	0.655609	True	True	9.95732e-08	2302	2.727356	2.532792	0.926514	0.518341
2.000	0.100	1.100	3.000	0.100000	0.026250	0.855000	0.669262	2.014464	0.583607	0.681259	True	True	9.97276e-08	2321	2.719356	2.537563	0.936600	0.512778
2.000	0.100	1.100	3.000	0.100000	0.030000	0.855000	0.659058	2.035047	0.572598	0.708804	True	True	9.98577e-08	2368	2.712071	2.543605	0.946199	0.506813
2.000	0.100	1.100	3.000	0.100000	0.033750	0.855000	0.649394	2.057085	0.561897	0.738511	True	True	9.9952e-08	2471	2.705522	2.551000	0.955295	0.500419
2.000	0.100	1.100	3.000	0.100000	0.037500	0.855000	0.640262	2.080767	0.551467	0.770700	True	True	9.95716e-08	2499	2.699736	2.559850	0.963863	0.493562
2.000	0.100	1.100	3.000	0.100000	0.041250	0.855000	0.631656	2.106321	0.541274	0.805757	True	True	9.98811e-08	2611	2.694755	2.570281	0.971875	0.486203
2.000	0.100	1.100	3.000	0.100000	0.045000	0.855000	0.623575	2.134023	0.531282	0.844158	True	True	9.97283e-08	2742	2.690633	2.582450	0.979297	0.478293
2.000	0.100	1.100	3.000	0.100000	0.048750	0.855000	0.616024	2.164211	0.521453	0.886494	True	True	9.99803e-08	2846	2.687442	2.596547	0.986084	0.469777
2.000	0.100	1.100	3.000	0.100000	0.052500	0.855000	0.609014	2.197309	0.511746	0.933514	True	True	9.96643e-08	2951	2.685276	2.612815	0.992184	0.460584
2.000	0.100	1.100	3.000	0.100000	0.056250	0.855000	0.602562	2.233850	0.502115	0.986177	True	True	9.98668e-08	3088	2.684261	2.631557	0.997528	0.450631
2.000	0.100	1.100	3.000	0.100000	0.060000	0.855000	0.596695	2.274523	0.492506	1.045744	True	True	9.99696e-08	3219	2.684562	2.653164	1.002030	0.439809
2.000	0.100	1.100	3.000	0.100000	0.063750	0.855000	0.591455	2.320236	0.482856	1.113908	True	True	9.97211e-08	3303	2.686402	2.678144	1.005579	0.427984
2.000	0.100	1.100	3.000	0.100000	0.067500	0.855000	0.586897	2.372220	0.473082	1.193007	True	True	9.99458e-08	3545	2.690085	2.707171	1.008029	0.414983
2.000	0.100	1.100	3.000	0.100000	0.071250	0.855000	0.583103	2.432190	0.463077	1.286382	True	True	9.9917e-08	3729	2.696041	2.741174	1.009181	0.400572
2.000	0.100	1.100	3.000	0.100000	0.075000	0.855000	0.580194	2.502639	0.452693	1.399015	True	True	9.98824e-08	4010	2.704896	2.781467	1.008752	0.384433
2.000	0.100	1.100	3.000	0.100000	-0.075000	0.877500	1.372583	1.724636	1.359466	0.269056	True	True	9.98499e-08	1985	3.328510	2.876223	0.472764	0.538137
2.000	0.100	1.100	3.000	0.100000	-0.071250	0.877500	1.303881	1.729929	1.276602	0.282119	True	True	9.98269e-08	1819	3.270635	2.827179	0.503090	0.545041
2.000	0.100	1.100	3.000	0.100000	-0.067500	0.877500	1.244254	1.735659	1.206997	0.294665	True	True	9.96215e-08	1686	3.219853	2.785162	0.531221	0.550452
2.000	0.100	1.100	3.000	0.100000	-0.063750	0.877500	1.191681	1.741786	1.147343	0.306874	True	True	9.99387e-08	1616	3.174686	2.748678	0.557554	0.554696
2.000	0.100	1.100	3.000	0.100000	-0.060000	0.877500	1.144750	1.748274	1.095390	0.318879	True	True	9.97493e-08	1529	3.134082	2.716678	0.582377	0.557997
2.000	0.100	1.100	3.000	0.100000	-0.056250	0.877500	1.102434	1.755112	1.049551	0.330780	True	True	9.94402e-08	1479	3.097259	2.688396	0.605905	0.560517
2.000	0.100	1.100	3.000	0.100000	-0.052500	0.877500	1.063961	1.762297	1.008663	0.342659	True	True	9.99867e-08	1528	3.063628	2.663263	0.628306	0.562369
2.000	0.100	1.100	3.000	0.100000	-0.048750	0.877500	1.028740	1.769823	0.971853	0.354585	True	True	9.99369e-08	1628	3.032729	2.640840	0.649712	0.563644
2.000	0.100	1.100	3.000	0.100000	-0.045000	0.877500	0.996306	1.777691	0.938452	0.366620	True	True	9.98908e-08	1697	3.004198	2.620783	0.670228	0.564410
2.000	0.100	1.100	3.000	0.100000	-0.041250	0.877500	0.966290	1.785904	0.907937	0.378817	True	True	9.99377e-08	1665	2.977741	2.602821	0.689939	0.564721
2.000	0.100	1.100	3.000	0.100000	-0.037500	0.877500	0.938393	1.794473	0.879889	0.391226	True	True	9.95477e-08	1726	2.953121	2.586738	0.708914	0.564616
2.000	0.100	1.100	3.000	0.100000	-0.033750	0.877500	0.912370	1.803407	0.853972	0.403897	True	True	9.95169e-08	1760	2.930139	2.572358	0.727212	0.564128
2.000	0.100	1.100	3.000	0.100000	-0.030000	0.877500	0.888015	1.812723	0.829909	0.416877	True	True	9.95195e-08	1698	2.908633	2.559536	0.744879	0.563284
2.000	0.100	1.100	3.000	0.100000	-0.026250	0.877500	0.865157	1.822437	0.807473	0.430214	True	True	9.95005e-08	1833	2.888464	2.548156	0.761955	0.562102
2.000	0.100	1.100	3.000	0.100000	-0.022500	0.877500	0.843652	1.832571	0.786471	0.443957	True	True	9.96775e-08	1806	2.869517	2.538123	0.778473	0.560598
2.000	0.100	1.100	3.000	0.100000	-0.018750	0.877500	0.823375	1.843147	0.766743	0.458158	True	True	9.94687e-08	1882	2.851694	2.529357	0.794460	0.558784
2.000	0.100	1.100	3.000	0.100000	-0.015000	0.877500	0.804222	1.854193	0.748151	0.472870	True	True	9.99137e-08	1898	2.834910	2.521797	0.809939	0.556668
2.000	0.100	1.100	3.000	0.100000	-0.011250	0.877500	0.786100	1.865739	0.730577	0.488152	True	True	9.9742e-08	1981	2.819094	2.515392	0.824929	0.554254
2.000	0.100	1.100	3.000	0.100000	-0.007500	0.877500	0.768930	1.877820	0.713918	0.504067	True	True	9.99745e-08	1997	2.804186	2.510105	0.839444	0.551547
2.000	0.100	1.100	3.000	0.100000	-0.003750	0.877500	0.752643	1.890476	0.698085	0.520685	True	True	9.99613e-08	2041	2.790134	2.505907	0.853496	0.548546
2.000	0.100	1.100	3.000	0.100000	0.000000	0.877500	0.737179	1.903750	0.683001	0.538081	True	True	9.97195e-08	2047	2.776895	2.502781	0.867093	0.545249
2.000	0.100	1.100	3.000	0.100000	0.003750	0.877500	0.722486	1.917694	0.668594	0.556340	True	True	9.95966e-08	2119	2.764434	2.500719	0.880240	0.541653
2.000	0.100	1.100	3.000	0.100000	0.007500	0.877500	0.708518	1.932365	0.654804	0.575560	True	True	9.96817e-08	2116	2.752721	2.499718	0.892943	0.537751
2.000	0.100	1.100	3.000	0.100000	0.011250	0.877500	0.695233	1.947828	0.641576	0.595848	True	True	9.96331e-08	2228	2.741734	2.499790	0.905201	0.533534
2.000	0.100	1.100	3.000	0.100000	0.015000	0.877500	0.682599	1.964158	0.628858	0.617329	True	True	9.98511e-08	2229	2.731456	2.500952	0.917011	0.528992
2.000	0.100	1.100	3.000	0.100000	0.018750	0.877500	0.670583	1.981442	0.616605	0.640143	True	True	9.96206e-08	2287	2.721878	2.503235	0.928370	0.524112
2.000	0.100	1.100	3.000	0.100000	0.022500	0.877500	0.659162	1.999779	0.604775	0.664457	True	True	9.96389e-08	2364	2.712995	2.506676	0.939268	0.518875
2.000	0.100	1.100	3.000	0.100000	0.026250	0.877500	0.648312	2.019286	0.593328	0.690462	True	True	9.99385e-08	2411	2.704811	2.511329	0.949697	0.513264
2.000	0.100	1.100	3.000	0.100000	0.030000	0.877500	0.638016	2.040097	0.582226	0.718385	True	True	9.98268e-08	2423	2.697334	2.517259	0.959641	0.507253
2.000	0.100	1.100	3.000	0.100000	0.033750	0.877500	0.628260	2.062373	0.571434	0.748494	True	True	9.9665e-08	2509	2.690585	2.524547	0.969082	0.500816
2.000	0.100	1.100	3.000	0.100000	0.037500	0.877500	0.619035	2.086305	0.560917	0.781114	True	True	9.98732e-08	2580	2.684589	2.533296	0.977998	0.493919
2.000	0.100	1.100	3.000	0.100000	0.041250	0.877500	0.610333	2.112122	0.550639	0.816635	True	True	9.96614e-08	2665	2.679387	2.543632	0.986362	0.486523
2.000	0.100	1.100	3.000	0.100000	0.045000	0.877500	0.602155	2.140101	0.540565	0.855539	True	True	9.9871e-08	2716	2.675029	2.555709	0.994138	0.478581
2.000	0.100	1.100	3.000	0.100000	0.048750	0.877500	0.594504	2.170583	0.530657	0.898424	True	True	9.99073e-08	2823	2.671587	2.569720	1.001284	0.470036
2.000	0.100	1.100	3.000	0.100000	0.052500	0.877500	0.587388	2.203994	0.520873	0.946046	True	True	9.97629e-08	2988	2.669151	2.585905	1.007748	0.460820
2.000	0.100	1.100	3.000	0.100000	0.056250	0.877500	0.580827	2.240872	0.511170	0.999378	True	True	9.9894e-08	3124	2.667842	2.604568	1.013464	0.450847
2.000	0.100	1.100	3.000	0.100000	0.060000	0.877500	0.574844	2.281910	0.501492	1.059695	True	True	9.99083e-08	3251	2.667822	2.626098	1.018346	0.440013
2.000	0.100	1.100	3.000	0.100000	0.063750	0.877500	0.569480	2.328025	0.491777	1.128710	True	True	9.98846e-08	3349	2.669305	2.651002	1.022287	0.428182
2.000	0.100	1.100	3.000	0.100000	0.067500	0.877500	0.564788	2.380453	0.481942	1.208791	True	True	9.98666e-08	3609	2.672589	2.679956	1.025143	0.415182
2.000	0.100	1.100	3.000	0.100000	0.071250	0.877500	0.560847	2.440924	0.471882	1.303319	True	True	9.98249e-08	3811	2.678091	2.713885	1.026720	0.400783
2.000	0.100	1.100	3.000	0.100000	0.075000	0.877500	0.557772	2.511950	0.461449	1.417342	True	True	9.99464e-08	4078	2.686418	2.754102	1.026745	0.384666
2.000	0.100	1.100	3.000	0.100000	-0.075000	0.900000	1.355710	1.725215	1.373638	0.271904	True	True	9.99999e-08	1984	3.319293	2.857596	0.476541	0.540377
2.000	0.100	1.100	3.000	0.100000	-0.071250	0.900000	1.286731	1.730624	1.290412	0.285170	True	True	9.95359e-08	1752	3.261098	2.807939	0.507226	0.547198
2.000	0.100	1.100	3.000	0.100000	-0.067500	0.900000	1.226856	1.736477	1.220493	0.297916	True	True	9.97357e-08	1714	3.210029	2.765372	0.535709	0.552526
2.000	0.100	1.100	3.000	0.100000	-0.063750	0.900000	1.174059	1.742720	1.160558	0.310322	True	True	9.94531e-08	1528	3.164603	2.728389	0.562389	0.556688
2.000	0.100	1.100	3.000	0.100000	-0.060000	0.900000	1.126925	1.749335	1.108352	0.322520	True	True	9.96934e-08	1540	3.123759	2.695931	0.587553	0.559907
2.000	0.100	1.100	3.000	0.100000	-0.056250	0.900000	1.084422	1.756305	1.062282	0.334615	True	True	9.99774e-08	1527	3.086716	2.667228	0.611421	0.562343
2.000	0.100	1.100	3.000	0.100000	-0.052500	0.900000	1.045775	1.763622	1.021179	0.346688	True	True	9.98214e-08	1597	3.052879	2.641705	0.634159	0.564114
2.000	0.100	1.100	3.000	0.100000	-0.048750	0.900000	1.010390	1.771282	0.984169	0.358809	True	True	9.99147e-08	1655	3.021785	2.618917	0.655900	0.565309
2.000	0.100	1.100	3.000	0.100000	-0.045000	0.900000	0.977804	1.779286	0.950580	0.371040	True	True	9.94797e-08	1669	2.993069	2.598520	0.676750	0.565996
2.000	0.100	1.100	3.000	0.100000	-0.041250	0.900000	0.947646	1.787639	0.919887	0.383435	True	True	9.95795e-08	1723	2.966436	2.580241	0.696794	0.566228
2.000	0.100	1.100	3.000	0.100000	-0.037500	0.900000	0.919614	1.796349	0.891671	0.396046	True	True	9.96172e-08	1732	2.941645	2.563860	0.716101	0.566046
2.000	0.100	1.100	3.000	0.100000	-0.033750	0.900000	0.893463	1.805428	0.865593	0.408921	True	True	9.97692e-08	1765	2.918500	2.549198	0.734730	0.565483
2.000	0.100	1.100	3.000	0.100000	-0.030000	0.900000	0.868986	1.814892	0.841376	0.422109	True	True	9.96496e-08	1795	2.896834	2.536111	0.752728	0.564564
2.000	0.100	1.100	3.000	0.100000	-0.026250	0.900000	0.846013	1.824757	0.818792	0.435659	True	True	9.98067e-08	1837	2.876510	2.524481	0.770135	0.563308
2.000	0.100	1.100	3.000	0.100000	-0.022500	0.900000	0.824396	1.835044	0.797648	0.449619	True	True	9.97839e-08	1857	2.857410	2.514211	0.786983	0.561732
2.000	0.100	1.100	3.000	0.100000	-0.018750	0.900000	0.804013	1.845777	0.777783	0.464042	True	True	9.94178e-08	1841	2.839436	2.505222	0.803300	0.559847
2.000	0.100	1.100	3.000	0.100000	-0.015000	0.900000	0.784757	1.856984	0.759059	0.478982	True	True	9.98202e-08	1932	2.822503	2.497450	0.819110	0.557661
2.000	0.100	1.100	3.000	0.100000	-0.011250	0.900000	0.766535	1.868695	0.741356	0.494499	True	True	9.97767e-08	1964	2.806540	2.490845	0.834430	0.555179
2.000	0.100	1.100	3.000	0.100000	-0.007500	0.900000	0.749269	1.880944	0.724573	0.510657	True	True	9.95222e-08	2002	2.791484	2.485367	0.849276	0.552405
2.000	0.100	1.100	3.000	0.100000	-0.003750	0.900000	0.732888	1.893773	0.708620	0.527525	True	True	9.95384e-08	2043	2.777283	2.480989	0.863658	0.549339
2.000	0.100	1.100	3.000	0.100000	0.000000	0.900000	0.717333	1.907224	0.693418	0.545180	True	True	9.96765e-08	2082	2.763895	2.477693	0.877587	0.545978
2.000	0.100	1.100	3.000	0.100000	0.003750	0.900000	0.702550	1.921350	0.678898	0.563710	True	True	9.97968e-08	2148	2.751284	2.475468	0.891067	0.542320
2.000	0.100	1.100	3.000	0.100000	0.007500	0.900000	0.688494	1.936208	0.664998	0.583210	True	True	9.95967e-08	2188	2.739417	2.474314	0.904102	0.538358
2.000	0.100	1.100	3.000	0.100000	0.011250	0.900000	0.675123	1.951863	0.651662	0.603791	True	True	9.971e-08	2220	2.728274	2.474240	0.916693	0.534083
2.000	0.100	1.100	3.000	0.100000	0.015000	0.900000	0.662402	1.968392	0.638839	0.625578	True	True	9.98368e-08	2281	2.717836	2.475264	0.928838	0.529486
2.000	0.100	1.100	3.000	0.100000	0.018750	0.900000	0.650301	1.985881	0.626485	0.648714	True	True	9.96707e-08	2289	2.708093	2.477415	0.940533	0.524551
2.000	0.100	1.100	3.000	0.100000	0.022500	0.900000	0.638794	2.004431	0.614556	0.673367	True	True	9.97447e-08	2385	2.699040	2.480732	0.951769	0.519264
2.000	0.100	1.100	3.000	0.100000	0.026250	0.900000	0.627859	2.024157	0.603012	0.699730	True	True	9.99976e-08	2458	2.690680	2.485266	0.962537	0.513603
2.000	0.100	1.100	3.000	0.100000	0.030000	0.900000	0.617477	2.045198	0.591817	0.728033	True	True	9.97738e-08	2528	2.683020	2.491083	0.972822	0.507547
2.000	0.100	1.100	3.000	0.100000	0.033750	0.900000	0.607634	2.067713	0.580935	0.758547	True	True	9.97626e-08	2506	2.676078	2.498265	0.982607	0.501067
2.000	0.100	1.100	3.000	0.100000	0.037500	0.900000	0.598319	2.091895	0.570329	0.791601	True	True	9.9628e-08	2766	2.669880	2.506912	0.991871	0.494131
2.000	0.100	1.100	3.000	0.100000	0.041250	0.900000	0.589527	2.117974	0.559966	0.827589	True	True	9.96671e-08	2680	2.664462	2.517150	1.000585	0.486700
2.000	0.100	1.100	3.000	0.100000	0.045000	0.900000	0.581254	2.146230	0.549810	0.866998	True	True	9.97738e-08	2787	2.659876	2.529134	1.008717	0.478726
2.000	0.100	1.100	3.000	0.100000	0.048750	0.900000	0.573505	2.177007	0.539822	0.910434	True	True	9.96185e-08	2879	2.656189	2.543056	1.016225	0.470154
2.000	0.100	1.100	3.000	0.100000	0.052500	0.900000	0.566288	2.210732	0.529962	0.958663	True	True	9.96338e-08	3010	2.653487	2.559155	1.023058	0.460916
2.000	0.100	1.100	3.000	0.100000	0.056250	0.900000	0.559618	2.247946	0.520186	1.012666	True	True	9.98544e-08	3089	2.651891	2.577735	1.029150	0.450927
2.000	0.100	1.100	3.000	0.100000	0.060000	0.900000	0.553521	2.289350	0.510439	1.073737	True	True	9.98176e-08	3311	2.651554	2.599183	1.034420	0.440082
2.000	0.100	1.100	3.000	0.100000	0.063750	0.900000	0.548033	2.335865	0.500658	1.143607	True	True	9.97531e-08	3629	2.652686	2.624006	1.038763	0.428248
2.000	0.100	1.100	3.000	0.100000	0.067500	0.900000	0.543205	2.388737	0.490763	1.224673	True	True	9.99076e-08	3687	2.655575	2.652879	1.042039	0.415254
2.000	0.100	1.100	3.000	0.100000	0.071250	0.900000	0.539114	2.449708	0.480647	1.320361	True	True	9.99772e-08	3836	2.660626	2.686726	1.044059	0.400869
2.000	0.100	1.100	3.000	0.100000	0.075000	0.900000	0.535870	2.521310	0.470165	1.435778	True	True	9.98415e-08	4153	2.668430	2.726858	1.044557	0.384779
