# Supplementary material for: On maternity and the stronger immune response in women
Source: Nat Commun. 2022 Aug 18;13:4858. doi: 10.1038/s41467-022-32569-6 (PMC9386672; doi:10.1038/s41467-022-32569-6)
Supplement: Supplementary file 3 — Source Data [file 41467_2022_32569_MOESM3_ESM.zip › Source Data/Source Data Fig 4/demo4_v3_up.csv]

bmax	mu	betaC1	betaC2	base_c	diff_c	prVert	alphaf	alpham	gammaf	gammam	p_ESS?	h_ESS?	NormGrad	Iter	Sfbar	Smbar	Ifbar	Imbar
2.000	0.100	1.100	5.000	0.100000	-0.075000	0.000000	2.353024	2.233059	0.130338	0.020284	True	True	9.97977e-08	23875	4.836215	4.831129	0.047309	0.050624
2.000	0.100	1.100	5.000	0.100000	-0.071250	0.000000	2.340829	2.233395	0.119919	0.021654	True	True	9.99413e-08	16584	4.828357	4.823586	0.049762	0.052878
2.000	0.100	1.100	5.000	0.100000	-0.067500	0.000000	2.330142	2.233826	0.110857	0.022960	True	True	9.99032e-08	14805	4.821538	4.817092	0.051909	0.054817
2.000	0.100	1.100	5.000	0.100000	-0.063750	0.000000	2.320937	2.234334	0.103074	0.024195	True	True	9.98471e-08	13498	4.815738	4.811612	0.053748	0.056452
2.000	0.100	1.100	5.000	0.100000	-0.060000	0.000000	2.717576	2.226220	0.485259	0.000104	True	True	2.59495e-06	100001	4.953117	4.953116	0.000002	0.000003
2.000	0.100	1.100	5.000	0.100000	-0.056250	0.000000	2.305862	2.235556	0.090368	0.026531	True	True	9.99041e-08	13431	4.806450	4.802933	0.056723	0.059032
2.000	0.100	1.100	5.000	0.100000	-0.052500	0.000000	2.299605	2.236263	0.085103	0.027660	True	True	9.99592e-08	10223	4.802698	4.799469	0.057935	0.060058
2.000	0.100	1.100	5.000	0.100000	-0.048750	0.000000	2.294015	2.237029	0.080400	0.028779	True	True	9.98183e-08	11547	4.799412	4.796459	0.059003	0.060945
2.000	0.100	1.100	5.000	0.100000	-0.045000	0.000000	2.288991	2.237856	0.076171	0.029895	True	True	9.99333e-08	9577	4.796559	4.793872	0.059937	0.061705
2.000	0.100	1.100	5.000	0.100000	-0.041250	0.000000	2.284450	2.238743	0.072345	0.031017	True	True	9.99605e-08	9124	4.794051	4.791622	0.060762	0.062362
2.000	0.100	1.100	5.000	0.100000	-0.037500	0.000000	2.280324	2.239692	0.068863	0.032152	True	True	9.99531e-08	8877	4.791859	4.789677	0.061488	0.062926
2.000	0.100	1.100	5.000	0.100000	-0.033750	0.000000	2.276560	2.240704	0.065679	0.033306	True	True	9.99478e-08	7229	4.789947	4.788004	0.062127	0.063407
2.000	0.100	1.100	5.000	0.100000	-0.030000	0.000000	2.273112	2.241781	0.062754	0.034484	True	True	9.99495e-08	9364	4.788285	4.786575	0.062686	0.063814
2.000	0.100	1.100	5.000	0.100000	-0.026250	0.000000	2.269942	2.242927	0.060055	0.035694	True	True	9.99825e-08	8765	4.786853	4.785369	0.063173	0.064152
2.000	0.100	1.100	5.000	0.100000	-0.022500	0.000000	2.267018	2.244144	0.057555	0.036940	True	True	9.99521e-08	9489	4.785631	4.784368	0.063593	0.064427
2.000	0.100	1.100	5.000	0.100000	-0.018750	0.000000	2.264314	2.245440	0.055231	0.038230	True	True	9.99642e-08	7049	4.784605	4.783558	0.063952	0.064643
2.000	0.100	1.100	5.000	0.100000	-0.015000	0.000000	2.261808	2.246824	0.053062	0.039572	True	True	9.99593e-08	5674	4.783755	4.782921	0.064255	0.064806
2.000	0.100	1.100	5.000	0.100000	-0.011250	0.000000	2.259325	2.248352	0.050934	0.041017	True	True	9.99866e-08	8704	4.783038	4.782423	0.064519	0.064924
2.000	0.100	1.100	5.000	0.100000	-0.007500	0.000000	2.257298	2.249832	0.049122	0.042417	True	True	9.99347e-08	8440	4.782582	4.782166	0.064695	0.064971
2.000	0.100	1.100	5.000	0.100000	-0.003750	0.000000	2.255277	2.251528	0.047326	0.043964	True	True	9.99292e-08	4788	4.782258	4.782049	0.064833	0.064971
2.000	0.100	1.100	5.000	0.100000	0.000000	0.000000	2.253259	2.253371	0.045550	0.045625	True	True	9.99473e-08	6745	4.782038	4.782043	0.064939	0.064936
2.000	0.100	1.100	5.000	0.100000	0.003750	0.000000	2.251593	2.255147	0.044014	0.047243	True	True	9.99693e-08	6588	4.782013	4.782214	0.064981	0.064849
2.000	0.100	1.100	5.000	0.100000	0.007500	0.000000	2.249831	2.257297	0.042416	0.049122	True	True	9.9968e-08	14023	4.782165	4.782582	0.064971	0.064696
2.000	0.100	1.100	5.000	0.100000	0.011250	0.000000	2.248355	2.259327	0.041019	0.050935	True	True	9.99829e-08	7226	4.782435	4.783050	0.064921	0.064515
2.000	0.100	1.100	5.000	0.100000	0.015000	0.000000	2.246814	2.261805	0.039567	0.053061	True	True	9.99492e-08	9355	4.782925	4.783759	0.064805	0.064254
2.000	0.100	1.100	5.000	0.100000	0.018750	0.000000	2.245439	2.264314	0.038229	0.055231	True	True	9.99826e-08	7637	4.783558	4.784605	0.064644	0.063952
2.000	0.100	1.100	5.000	0.100000	0.022500	0.000000	2.244146	2.267019	0.036941	0.057555	True	True	9.99087e-08	6885	4.784359	4.785622	0.064430	0.063596
2.000	0.100	1.100	5.000	0.100000	0.026250	0.000000	2.242969	2.269761	0.035733	0.059936	True	True	9.92657e-08	9166	4.785303	4.786778	0.064172	0.063200
2.000	0.100	1.100	5.000	0.100000	0.030000	0.000000	2.241781	2.273112	0.034484	0.062754	True	True	9.98507e-08	8968	4.786565	4.788275	0.063817	0.062689
2.000	0.100	1.100	5.000	0.100000	0.033750	0.000000	2.240704	2.276560	0.033306	0.065679	True	True	9.96068e-08	8535	4.788004	4.789946	0.063408	0.062127
2.000	0.100	1.100	5.000	0.100000	0.037500	0.000000	2.239692	2.280324	0.032152	0.068863	True	True	9.9956e-08	9881	4.789666	4.791848	0.062929	0.061491
2.000	0.100	1.100	5.000	0.100000	0.041250	0.000000	2.238743	2.284450	0.031017	0.072345	True	True	9.98546e-08	10616	4.791622	4.794051	0.062362	0.060762
2.000	0.100	1.100	5.000	0.100000	0.045000	0.000000	2.237856	2.288992	0.029895	0.076171	True	True	9.99839e-08	11447	4.793872	4.796558	0.061705	0.059937
2.000	0.100	1.100	5.000	0.100000	0.048750	0.000000	2.237050	2.293777	0.028810	0.080234	True	True	9.99772e-08	8745	4.796346	4.799289	0.060980	0.059045
2.000	0.100	1.100	5.000	0.100000	0.052500	0.000000	2.236281	2.299353	0.027691	0.084926	True	True	9.96403e-08	11449	4.799346	4.802566	0.060095	0.057980
2.000	0.100	1.100	5.000	0.100000	0.056250	0.000000	2.235556	2.305862	0.026531	0.090368	True	True	9.99529e-08	11557	4.802922	4.806439	0.059035	0.056726
2.000	0.100	1.100	5.000	0.100000	0.060000	0.000000	2.234927	2.312634	0.025411	0.096106	True	True	9.99855e-08	12269	4.806792	4.810599	0.057888	0.055391
2.000	0.100	1.100	5.000	0.100000	0.063750	0.000000	2.234334	2.320937	0.024195	0.103075	True	True	9.99936e-08	13142	4.811612	4.815738	0.056452	0.053748
2.000	0.100	1.100	5.000	0.100000	0.067500	0.000000	2.233826	2.330142	0.022960	0.110857	True	True	9.99291e-08	31017	4.817104	4.821550	0.054814	0.051905
2.000	0.100	1.100	5.000	0.100000	0.071250	0.000000	2.233395	2.340829	0.021654	0.119920	True	True	9.99693e-08	15938	4.823587	4.828357	0.052878	0.049761
2.000	0.100	1.100	5.000	0.100000	0.075000	0.000000	2.233052	2.353406	0.020249	0.130628	True	True	9.98643e-08	40816	4.831340	4.836434	0.050559	0.047238
2.000	0.100	1.100	5.000	0.100000	-0.075000	0.022500	2.320262	2.232598	0.148225	0.022911	True	True	9.98417e-08	34778	4.815367	4.808802	0.053622	0.057081
2.000	0.100	1.100	5.000	0.100000	-0.071250	0.022500	2.306056	2.232985	0.136234	0.024501	True	True	9.99965e-08	17286	4.806192	4.800027	0.056534	0.059693
2.000	0.100	1.100	5.000	0.100000	-0.067500	0.022500	2.293962	2.233472	0.126075	0.025981	True	True	9.98646e-08	24755	4.798429	4.792669	0.059020	0.061879
2.000	0.100	1.100	5.000	0.100000	-0.063750	0.022500	2.283529	2.234047	0.117343	0.027382	True	True	9.99764e-08	15105	4.791787	4.786425	0.061163	0.063731
2.000	0.100	1.100	5.000	0.100000	-0.060000	0.022500	2.274424	2.234700	0.109744	0.028727	True	True	9.9915e-08	10308	4.786082	4.781108	0.063018	0.065305
2.000	0.100	1.100	5.000	0.100000	-0.056250	0.022500	2.266139	2.235444	0.102877	0.030065	True	True	9.98772e-08	11010	4.780980	4.776393	0.064691	0.066698
2.000	0.100	1.100	5.000	0.100000	-0.052500	0.022500	2.259279	2.236225	0.097136	0.031317	True	True	9.99672e-08	11243	4.776797	4.772563	0.066068	0.067822
2.000	0.100	1.100	5.000	0.100000	-0.048750	0.022500	2.252907	2.237091	0.091837	0.032588	True	True	9.99189e-08	12182	4.773002	4.769117	0.067326	0.068831
2.000	0.100	1.100	5.000	0.100000	-0.045000	0.022500	2.247173	2.238025	0.087068	0.033857	True	True	9.98418e-08	10436	4.769691	4.766143	0.068432	0.069698
2.000	0.100	1.100	5.000	0.100000	-0.041250	0.022500	2.241769	2.239054	0.082604	0.035166	True	True	9.99167e-08	9637	4.766669	4.763457	0.069450	0.070478
2.000	0.100	1.100	5.000	0.100000	-0.037500	0.022500	2.237265	2.240100	0.078815	0.036423	True	True	9.97831e-08	9794	4.764216	4.761309	0.070280	0.071094
2.000	0.100	1.100	5.000	0.100000	-0.033750	0.022500	2.232955	2.241244	0.075215	0.037734	True	True	9.99439e-08	8673	4.761966	4.759364	0.071047	0.071647
2.000	0.100	1.100	5.000	0.100000	-0.030000	0.022500	2.229004	2.242461	0.071905	0.039074	True	True	9.99401e-08	8243	4.760020	4.757716	0.071718	0.072112
2.000	0.100	1.100	5.000	0.100000	-0.026250	0.022500	2.225370	2.243758	0.068850	0.040449	True	True	9.99253e-08	6292	4.758327	4.756312	0.072308	0.072500
2.000	0.100	1.100	5.000	0.100000	-0.022500	0.022500	2.222014	2.245133	0.066017	0.041865	True	True	9.99717e-08	7318	4.756870	4.755138	0.072822	0.072818
2.000	0.100	1.100	5.000	0.100000	-0.018750	0.022500	2.218794	2.246686	0.063301	0.043389	True	True	9.99585e-08	4053	4.755612	4.754167	0.073274	0.073072
2.000	0.100	1.100	5.000	0.100000	-0.015000	0.022500	2.216026	2.248148	0.060919	0.044848	True	True	9.98403e-08	7116	4.754609	4.753426	0.073639	0.073259
2.000	0.100	1.100	5.000	0.100000	-0.011250	0.022500	2.213206	2.249886	0.058522	0.046492	True	True	9.93575e-08	4494	4.753745	4.752842	0.073965	0.073393
2.000	0.100	1.100	5.000	0.100000	-0.007500	0.022500	2.210712	2.251651	0.056359	0.048150	True	True	9.99796e-08	7852	4.753101	4.752466	0.074217	0.073463
2.000	0.100	1.100	5.000	0.100000	-0.003750	0.022500	2.208512	2.253434	0.054404	0.049819	True	True	9.99315e-08	8849	4.752682	4.752300	0.074395	0.073471
2.000	0.100	1.100	5.000	0.100000	0.000000	0.022500	2.206303	2.255487	0.052440	0.051687	True	True	9.93571e-08	3829	4.752412	4.752301	0.074529	0.073424
2.000	0.100	1.100	5.000	0.100000	0.003750	0.022500	2.204259	2.257621	0.050610	0.053613	True	True	9.96047e-08	5607	4.752317	4.752470	0.074606	0.073325
2.000	0.100	1.100	5.000	0.100000	0.007500	0.022500	2.202274	2.259864	0.048842	0.055618	True	True	9.99731e-08	3792	4.752345	4.752763	0.074645	0.073187
2.000	0.100	1.100	5.000	0.100000	0.011250	0.022500	2.200487	2.262438	0.047174	0.057853	True	True	9.98984e-08	8662	4.752665	4.753356	0.074590	0.072951
2.000	0.100	1.100	5.000	0.100000	0.015000	0.022500	2.198809	2.265073	0.045588	0.060157	True	True	9.98712e-08	6229	4.753120	4.754081	0.074492	0.072676
2.000	0.100	1.100	5.000	0.100000	0.018750	0.022500	2.197225	2.267904	0.044062	0.062617	True	True	9.99495e-08	7934	4.753764	4.754999	0.074334	0.072341
2.000	0.100	1.100	5.000	0.100000	0.022500	0.022500	2.195739	2.270957	0.042593	0.065253	True	True	9.98811e-08	7165	4.754601	4.756116	0.074115	0.071941
2.000	0.100	1.100	5.000	0.100000	0.026250	0.022500	2.194342	2.274257	0.041173	0.068088	True	True	9.99642e-08	6444	4.755662	4.757461	0.073827	0.071470
2.000	0.100	1.100	5.000	0.100000	0.030000	0.022500	2.193030	2.277835	0.039795	0.071148	True	True	9.99587e-08	5618	4.756962	4.759053	0.073464	0.070921
2.000	0.100	1.100	5.000	0.100000	0.033750	0.022500	2.191794	2.281725	0.038449	0.074465	True	True	9.9934e-08	10283	4.758501	4.760891	0.073027	0.070294
2.000	0.100	1.100	5.000	0.100000	0.037500	0.022500	2.190666	2.285766	0.037167	0.077936	True	True	9.92453e-08	8776	4.760228	4.762918	0.072531	0.069611
2.000	0.100	1.100	5.000	0.100000	0.041250	0.022500	2.189557	2.290626	0.035840	0.082022	True	True	9.98481e-08	7701	4.762433	4.765452	0.071887	0.068761
2.000	0.100	1.100	5.000	0.100000	0.045000	0.022500	2.188549	2.295748	0.034561	0.086360	True	True	9.98636e-08	6291	4.764892	4.768242	0.071165	0.067834
2.000	0.100	1.100	5.000	0.100000	0.048750	0.022500	2.187613	2.301414	0.033287	0.091155	True	True	9.99073e-08	7224	4.767740	4.771434	0.070323	0.066781
2.000	0.100	1.100	5.000	0.100000	0.052500	0.022500	2.186766	2.307466	0.032043	0.096311	True	True	9.98623e-08	8906	4.770905	4.774946	0.069383	0.065632
2.000	0.100	1.100	5.000	0.100000	0.056250	0.022500	2.185974	2.314506	0.030755	0.102271	True	True	9.98132e-08	9421	4.774719	4.779132	0.068244	0.064271
2.000	0.100	1.100	5.000	0.100000	0.060000	0.022500	2.185258	2.322443	0.029444	0.108997	True	True	9.99874e-08	9933	4.779137	4.783938	0.066920	0.062718
2.000	0.100	1.100	5.000	0.100000	0.063750	0.022500	2.184612	2.331768	0.028063	0.116879	True	True	9.99256e-08	13436	4.784434	4.789648	0.065325	0.060882
2.000	0.100	1.100	5.000	0.100000	0.067500	0.022500	2.184066	2.342150	0.026656	0.125718	True	True	9.99398e-08	13957	4.790511	4.796140	0.063494	0.058815
2.000	0.100	1.100	5.000	0.100000	0.071250	0.022500	2.183616	2.354207	0.025169	0.136020	True	True	9.98893e-08	17413	4.797685	4.803740	0.061328	0.056413
2.000	0.100	1.100	5.000	0.100000	0.075000	0.022500	2.183279	2.368403	0.023569	0.148208	True	True	9.97052e-08	7154	4.806306	4.812787	0.058721	0.053580
2.000	0.100	1.100	5.000	0.100000	-0.075000	0.045000	2.583118	2.231474	0.432478	0.000118	True	True	1.48201e-06	100001	4.976302	4.976257	0.000104	0.000129
2.000	0.100	1.100	5.000	0.100000	-0.071250	0.045000	2.271419	2.232581	0.152699	0.027354	True	True	9.99132e-08	27594	4.784098	4.776343	0.063370	0.066486
2.000	0.100	1.100	5.000	0.100000	-0.067500	0.045000	2.257919	2.233125	0.141465	0.029009	True	True	9.98597e-08	14916	4.775376	4.768110	0.066209	0.068919
2.000	0.100	1.100	5.000	0.100000	-0.063750	0.045000	2.246252	2.233765	0.131798	0.030577	True	True	9.99612e-08	15210	4.767898	4.761116	0.068665	0.070982
2.000	0.100	1.100	5.000	0.100000	-0.060000	0.045000	2.236054	2.234494	0.123377	0.032083	True	True	9.99686e-08	12182	4.761435	4.755126	0.070805	0.072743
2.000	0.100	1.100	5.000	0.100000	-0.056250	0.045000	2.227058	2.235304	0.115967	0.033547	True	True	9.99522e-08	13542	4.755804	4.749955	0.072683	0.074259
2.000	0.100	1.100	5.000	0.100000	-0.052500	0.045000	2.218810	2.236213	0.109216	0.035017	True	True	9.99453e-08	9377	4.750766	4.745373	0.074379	0.075600
2.000	0.100	1.100	5.000	0.100000	-0.048750	0.045000	2.211656	2.237181	0.103339	0.036443	True	True	9.97196e-08	8643	4.746461	4.741498	0.075837	0.076727
2.000	0.100	1.100	5.000	0.100000	-0.045000	0.045000	2.205210	2.238226	0.098042	0.037866	True	True	9.96783e-08	8620	4.742665	4.738118	0.077131	0.077704
2.000	0.100	1.100	5.000	0.100000	-0.041250	0.045000	2.199371	2.239347	0.093242	0.039298	True	True	9.9552e-08	9598	4.739338	4.735194	0.078274	0.078544
2.000	0.100	1.100	5.000	0.100000	-0.037500	0.045000	2.194122	2.240586	0.088905	0.040760	True	True	9.99365e-08	3834	4.736451	4.732695	0.079274	0.079253
2.000	0.100	1.100	5.000	0.100000	-0.033750	0.045000	2.189391	2.241791	0.084986	0.042182	True	True	9.99459e-08	9341	4.733913	4.730526	0.080159	0.079865
2.000	0.100	1.100	5.000	0.100000	-0.030000	0.045000	2.184924	2.243149	0.081292	0.043685	True	True	9.99168e-08	7914	4.731638	4.728619	0.080960	0.080396
2.000	0.100	1.100	5.000	0.100000	-0.026250	0.045000	2.180811	2.244593	0.077879	0.045226	True	True	9.98909e-08	8284	4.729671	4.727012	0.081662	0.080835
2.000	0.100	1.100	5.000	0.100000	-0.022500	0.045000	2.177013	2.246128	0.074713	0.046814	True	True	9.99358e-08	8753	4.727964	4.725657	0.082279	0.081197
2.000	0.100	1.100	5.000	0.100000	-0.018750	0.045000	2.173496	2.247785	0.071763	0.048470	True	True	9.96433e-08	3769	4.726508	4.724547	0.082813	0.081483
2.000	0.100	1.100	5.000	0.100000	-0.015000	0.045000	2.170188	2.249531	0.068972	0.050193	True	True	9.99389e-08	3371	4.725271	4.723656	0.083276	0.081702
2.000	0.100	1.100	5.000	0.100000	-0.011250	0.045000	2.167122	2.251408	0.066393	0.051970	True	True	9.97273e-08	4634	4.724264	4.722985	0.083664	0.081852
2.000	0.100	1.100	5.000	0.100000	-0.007500	0.045000	2.164288	2.253332	0.063968	0.053827	True	True	9.92932e-08	2342	4.723484	4.722539	0.083978	0.081934
2.000	0.100	1.100	5.000	0.100000	-0.003750	0.045000	2.161646	2.255427	0.061680	0.055773	True	True	9.83887e-08	2398	4.722902	4.722288	0.084226	0.081954
2.000	0.100	1.100	5.000	0.100000	0.000000	0.045000	2.159181	2.257659	0.059516	0.057819	True	True	9.71384e-08	2469	4.722520	4.722237	0.084409	0.081911
2.000	0.100	1.100	5.000	0.100000	0.003750	0.045000	2.156859	2.260045	0.057463	0.059976	True	True	9.58581e-08	2414	4.722329	4.722377	0.084530	0.081808
2.000	0.100	1.100	5.000	0.100000	0.007500	0.045000	2.154691	2.262641	0.055508	0.062258	True	True	9.93237e-08	2984	4.722344	4.722725	0.084584	0.081638
2.000	0.100	1.100	5.000	0.100000	0.011250	0.045000	2.152645	2.265327	0.053643	0.064679	True	True	9.83501e-08	2362	4.722570	4.723286	0.084571	0.081404
2.000	0.100	1.100	5.000	0.100000	0.015000	0.045000	2.150733	2.268258	0.051856	0.067255	True	True	9.98495e-08	2467	4.722993	4.724049	0.084494	0.081105
2.000	0.100	1.100	5.000	0.100000	0.018750	0.045000	2.148937	2.271455	0.050141	0.070006	True	True	9.97067e-08	5365	4.723630	4.725029	0.084347	0.080735
2.000	0.100	1.100	5.000	0.100000	0.022500	0.045000	2.147220	2.274902	0.048460	0.073001	True	True	9.99402e-08	5917	4.724496	4.726250	0.084129	0.080288
2.000	0.100	1.100	5.000	0.100000	0.026250	0.045000	2.145635	2.278577	0.046862	0.076173	True	True	9.99132e-08	6837	4.725606	4.727717	0.083832	0.079766
2.000	0.100	1.100	5.000	0.100000	0.030000	0.045000	2.144221	2.282430	0.045361	0.079504	True	True	9.98756e-08	3583	4.726935	4.729402	0.083464	0.079176
2.000	0.100	1.100	5.000	0.100000	0.033750	0.045000	2.142753	2.286893	0.043799	0.083307	True	True	9.99213e-08	9591	4.728595	4.731450	0.082994	0.078467
2.000	0.100	1.100	5.000	0.100000	0.037500	0.045000	2.141480	2.291417	0.042354	0.087207	True	True	9.95208e-08	4991	4.730450	4.733680	0.082461	0.077705
2.000	0.100	1.100	5.000	0.100000	0.041250	0.045000	2.140231	2.296801	0.040863	0.091761	True	True	9.98395e-08	10768	4.732802	4.736446	0.081771	0.076767
2.000	0.100	1.100	5.000	0.100000	0.045000	0.045000	2.139119	2.302276	0.039455	0.096460	True	True	9.9745e-08	9227	4.735351	4.739399	0.081021	0.075779
2.000	0.100	1.100	5.000	0.100000	0.048750	0.045000	2.138051	2.308806	0.037992	0.101979	True	True	9.99814e-08	11161	4.738526	4.743017	0.080073	0.074572
2.000	0.100	1.100	5.000	0.100000	0.052500	0.045000	2.137105	2.315570	0.036588	0.107771	True	True	9.96357e-08	8921	4.741978	4.746907	0.079041	0.073291
2.000	0.100	1.100	5.000	0.100000	0.056250	0.045000	2.136215	2.323668	0.035109	0.114630	True	True	9.99477e-08	10978	4.746234	4.751644	0.077756	0.071736
2.000	0.100	1.100	5.000	0.100000	0.060000	0.045000	2.135432	2.332517	0.033635	0.122177	True	True	9.9924e-08	13457	4.751042	4.756941	0.076300	0.070014
2.000	0.100	1.100	5.000	0.100000	0.063750	0.045000	2.134755	2.342279	0.032149	0.130557	True	True	9.96778e-08	11868	4.756530	4.762926	0.074636	0.068087
2.000	0.100	1.100	5.000	0.100000	0.067500	0.045000	2.134165	2.354131	0.030536	0.140682	True	True	9.99479e-08	16307	4.763300	4.770235	0.072571	0.065746
2.000	0.100	1.100	5.000	0.100000	0.071250	0.045000	2.133703	2.367552	0.028865	0.152236	True	True	9.99708e-08	12760	4.771145	4.778621	0.070176	0.063086
2.000	0.100	1.100	5.000	0.100000	0.075000	0.045000	2.133378	2.383363	0.027067	0.165921	True	True	9.99816e-08	17478	4.780583	4.788604	0.067289	0.059953
2.000	0.100	1.100	5.000	0.100000	-0.075000	0.067500	2.254009	2.231713	0.183511	0.028283	True	True	9.98265e-08	13396	4.773318	4.763220	0.066595	0.070113
2.000	0.100	1.100	5.000	0.100000	-0.071250	0.067500	2.236924	2.232184	0.169308	0.030212	True	True	9.99954e-08	17284	4.762109	4.752565	0.070260	0.073247
2.000	0.100	1.100	5.000	0.100000	-0.067500	0.067500	2.222016	2.232784	0.157021	0.032042	True	True	9.99708e-08	13681	4.752398	4.743430	0.073473	0.075931
2.000	0.100	1.100	5.000	0.100000	-0.063750	0.067500	2.208819	2.233505	0.146231	0.033810	True	True	9.96534e-08	8152	4.743894	4.735511	0.076318	0.078255
2.000	0.100	1.100	5.000	0.100000	-0.060000	0.067500	2.197814	2.234295	0.137210	0.035447	True	True	9.99791e-08	12378	4.736834	4.729004	0.078695	0.080154
2.000	0.100	1.100	5.000	0.100000	-0.056250	0.067500	2.187833	2.235189	0.129079	0.037071	True	True	9.99909e-08	13482	4.730533	4.723252	0.080837	0.081830
2.000	0.100	1.100	5.000	0.100000	-0.052500	0.067500	2.178943	2.236171	0.121853	0.038666	True	True	9.98845e-08	11528	4.725009	4.718262	0.082731	0.083278
2.000	0.100	1.100	5.000	0.100000	-0.048750	0.067500	2.170971	2.237237	0.115381	0.040247	True	True	9.99701e-08	11254	4.720148	4.713918	0.084410	0.084532
2.000	0.100	1.100	5.000	0.100000	-0.045000	0.067500	2.163779	2.238386	0.109545	0.041826	True	True	9.99283e-08	9743	4.715859	4.710130	0.085903	0.085618
2.000	0.100	1.100	5.000	0.100000	-0.041250	0.067500	2.157257	2.239620	0.104250	0.043413	True	True	9.97976e-08	9755	4.712071	4.706827	0.087233	0.086559
2.000	0.100	1.100	5.000	0.100000	-0.037500	0.067500	2.151113	2.240971	0.099289	0.045053	True	True	9.97361e-08	7401	4.708626	4.703866	0.088454	0.087397
2.000	0.100	1.100	5.000	0.100000	-0.033750	0.067500	2.145875	2.242347	0.094993	0.046650	True	True	9.99945e-08	6324	4.705773	4.701460	0.089471	0.088066
2.000	0.100	1.100	5.000	0.100000	-0.030000	0.067500	2.140880	2.243845	0.090916	0.048317	True	True	9.99331e-08	9492	4.703175	4.699310	0.090408	0.088658
2.000	0.100	1.100	5.000	0.100000	-0.026250	0.067500	2.136230	2.245465	0.087104	0.050055	True	True	9.97289e-08	9026	4.700883	4.697461	0.091245	0.089157
2.000	0.100	1.100	5.000	0.100000	-0.022500	0.067500	2.131978	2.247162	0.083607	0.051819	True	True	9.96741e-08	5389	4.698910	4.695917	0.091975	0.089563
2.000	0.100	1.100	5.000	0.100000	-0.018750	0.067500	2.128027	2.248953	0.080349	0.053642	True	True	9.94949e-08	2409	4.697214	4.694642	0.092612	0.089887
2.000	0.100	1.100	5.000	0.100000	-0.015000	0.067500	2.124379	2.250883	0.077303	0.055535	True	True	9.99364e-08	4294	4.695770	4.693613	0.093165	0.090135
2.000	0.100	1.100	5.000	0.100000	-0.011250	0.067500	2.120948	2.252910	0.074447	0.057506	True	True	9.62008e-08	2395	4.694585	4.692840	0.093633	0.090304
2.000	0.100	1.100	5.000	0.100000	-0.007500	0.067500	2.117769	2.255126	0.071760	0.059564	True	True	9.99471e-08	7900	4.693627	4.692290	0.094024	0.090402
2.000	0.100	1.100	5.000	0.100000	-0.003750	0.067500	2.114790	2.257399	0.069224	0.061721	True	True	9.96169e-08	2323	4.692898	4.691966	0.094340	0.090432
2.000	0.100	1.100	5.000	0.100000	0.000000	0.067500	2.112021	2.259856	0.066824	0.063988	True	True	9.99263e-08	2405	4.692390	4.691864	0.094581	0.090391
2.000	0.100	1.100	5.000	0.100000	0.003750	0.067500	2.109415	2.262487	0.064545	0.066379	True	True	9.79007e-08	2368	4.692102	4.691982	0.094750	0.090281
2.000	0.100	1.100	5.000	0.100000	0.007500	0.067500	2.106974	2.265301	0.062375	0.068907	True	True	9.96518e-08	2320	4.692034	4.692321	0.094846	0.090101
2.000	0.100	1.100	5.000	0.100000	0.011250	0.067500	2.104709	2.268318	0.060303	0.071589	True	True	9.98531e-08	2924	4.692188	4.692886	0.094869	0.089849
2.000	0.100	1.100	5.000	0.100000	0.015000	0.067500	2.102535	2.271542	0.058319	0.074443	True	True	9.98491e-08	2358	4.692562	4.693676	0.094820	0.089526
2.000	0.100	1.100	5.000	0.100000	0.018750	0.067500	2.100515	2.275017	0.056412	0.077490	True	True	9.5207e-08	2327	4.693186	4.694722	0.094690	0.089123
2.000	0.100	1.100	5.000	0.100000	0.022500	0.067500	2.098621	2.278761	0.054574	0.080754	True	True	9.98977e-08	2358	4.694048	4.696014	0.094481	0.088640
2.000	0.100	1.100	5.000	0.100000	0.026250	0.067500	2.096840	2.282808	0.052795	0.084264	True	True	9.73252e-08	2415	4.695171	4.697576	0.094188	0.088072
2.000	0.100	1.100	5.000	0.100000	0.030000	0.067500	2.095173	2.287241	0.051069	0.088051	True	True	9.99173e-08	66259	4.696573	4.699426	0.093805	0.087411
2.000	0.100	1.100	5.000	0.100000	0.033750	0.067500	2.093584	2.292067	0.049361	0.092208	True	True	9.98806e-08	8526	4.698295	4.701617	0.093320	0.086642
2.000	0.100	1.100	5.000	0.100000	0.037500	0.067500	2.092126	2.297274	0.047714	0.096678	True	True	9.98268e-08	10632	4.700333	4.704132	0.092732	0.085771
2.000	0.100	1.100	5.000	0.100000	0.041250	0.067500	2.090767	2.302979	0.046095	0.101566	True	True	9.99917e-08	9361	4.702730	4.707022	0.092030	0.084780
2.000	0.100	1.100	5.000	0.100000	0.045000	0.067500	2.089526	2.309032	0.044524	0.106784	True	True	9.95954e-08	7801	4.705457	4.710247	0.091223	0.083690
2.000	0.100	1.100	5.000	0.100000	0.048750	0.067500	2.088363	2.315963	0.042931	0.112712	True	True	9.8846e-08	5199	4.708732	4.714054	0.090242	0.082412
2.000	0.100	1.100	5.000	0.100000	0.052500	0.067500	2.087282	2.323917	0.041304	0.119482	True	True	9.9959e-08	10839	4.712653	4.718541	0.089055	0.080916
2.000	0.100	1.100	5.000	0.100000	0.056250	0.067500	2.086335	2.332294	0.039723	0.126694	True	True	9.98281e-08	8214	4.716971	4.723424	0.087744	0.079308
2.000	0.100	1.100	5.000	0.100000	0.060000	0.067500	2.085469	2.342297	0.038053	0.135241	True	True	9.98717e-08	17627	4.722272	4.729341	0.086121	0.077369
2.000	0.100	1.100	5.000	0.100000	0.063750	0.067500	2.084731	2.353372	0.036365	0.144769	True	True	9.99805e-08	15209	4.728326	4.736025	0.084263	0.075201
2.000	0.100	1.100	5.000	0.100000	0.067500	0.067500	2.084125	2.365771	0.034639	0.155511	True	True	9.96241e-08	13672	4.735315	4.743654	0.082114	0.072754
2.000	0.100	1.100	5.000	0.100000	0.071250	0.067500	2.083648	2.380868	0.032749	0.168569	True	True	9.99665e-08	16438	4.743964	4.752989	0.079440	0.069780
2.000	0.100	1.100	5.000	0.100000	0.075000	0.067500	2.083345	2.397911	0.030786	0.183476	True	True	9.99264e-08	12014	4.753962	4.763659	0.076349	0.066425
2.000	0.100	1.100	5.000	0.100000	-0.075000	0.090000	2.221644	2.231268	0.201738	0.030924	True	True	9.97864e-08	39253	4.752770	4.740584	0.073036	0.076494
2.000	0.100	1.100	5.000	0.100000	-0.071250	0.090000	2.202574	2.231794	0.186061	0.033075	True	True	9.99551e-08	15497	4.740202	4.728663	0.077212	0.079983
2.000	0.100	1.100	5.000	0.100000	-0.067500	0.090000	2.186258	2.232451	0.172742	0.035083	True	True	9.99734e-08	13809	4.729501	4.718628	0.080811	0.082914
2.000	0.100	1.100	5.000	0.100000	-0.063750	0.090000	2.172112	2.233225	0.161259	0.036988	True	True	9.99895e-08	14289	4.720287	4.710083	0.083943	0.085404
2.000	0.100	1.100	5.000	0.100000	-0.060000	0.090000	2.159709	2.234105	0.151237	0.038821	True	True	9.99726e-08	12596	4.712286	4.702740	0.086690	0.087537
2.000	0.100	1.100	5.000	0.100000	-0.056250	0.090000	2.148481	2.235103	0.142225	0.040636	True	True	9.99887e-08	5403	4.705151	4.696261	0.089165	0.089413
2.000	0.100	1.100	5.000	0.100000	-0.052500	0.090000	2.138948	2.236157	0.134537	0.042358	True	True	9.99717e-08	11281	4.699142	4.690868	0.091262	0.090964
2.000	0.100	1.100	5.000	0.100000	-0.048750	0.090000	2.129933	2.237346	0.127337	0.044128	True	True	9.8416e-08	8622	4.693597	4.685945	0.093220	0.092377
2.000	0.100	1.100	5.000	0.100000	-0.045000	0.090000	2.122222	2.238581	0.121126	0.045832	True	True	9.99338e-08	9526	4.688919	4.681847	0.094880	0.093541
2.000	0.100	1.100	5.000	0.100000	-0.041250	0.090000	2.114807	2.239959	0.115215	0.047612	True	True	9.95264e-08	7284	4.684555	4.678072	0.096447	0.094608
2.000	0.100	1.100	5.000	0.100000	-0.037500	0.090000	2.108242	2.241407	0.109949	0.049379	True	True	9.90325e-08	4297	4.680803	4.674880	0.097806	0.095501
2.000	0.100	1.100	5.000	0.100000	-0.033750	0.090000	2.102367	2.242936	0.105194	0.051164	True	True	9.95761e-08	5291	4.677542	4.672158	0.098995	0.096250
2.000	0.100	1.100	5.000	0.100000	-0.030000	0.090000	2.096834	2.244577	0.100739	0.052999	True	True	9.97971e-08	4942	4.674594	4.669743	0.100082	0.096907
2.000	0.100	1.100	5.000	0.100000	-0.026250	0.090000	2.091705	2.246310	0.096616	0.054881	True	True	9.59474e-08	2380	4.672015	4.667687	0.101047	0.097456
2.000	0.100	1.100	5.000	0.100000	-0.022500	0.090000	2.087002	2.248168	0.092786	0.056821	True	True	9.97081e-08	2466	4.669755	4.665939	0.101902	0.097909
2.000	0.100	1.100	5.000	0.100000	-0.018750	0.090000	2.082635	2.250154	0.089216	0.058826	True	True	9.96547e-08	3648	4.667799	4.664487	0.102654	0.098271
2.000	0.100	1.100	5.000	0.100000	-0.015000	0.090000	2.078567	2.252252	0.085877	0.060907	True	True	9.95964e-08	3252	4.666127	4.663314	0.103310	0.098548
2.000	0.100	1.100	5.000	0.100000	-0.011250	0.090000	2.074750	2.254471	0.082743	0.063073	True	True	9.96394e-08	2354	4.664720	4.662400	0.103876	0.098745
2.000	0.100	1.100	5.000	0.100000	-0.007500	0.090000	2.071217	2.256843	0.079793	0.065335	True	True	9.98224e-08	2374	4.663582	4.661751	0.104351	0.098860
2.000	0.100	1.100	5.000	0.100000	-0.003750	0.090000	2.067932	2.259377	0.077007	0.067705	True	True	9.96598e-08	3122	4.662687	4.661344	0.104743	0.098898
2.000	0.100	1.100	5.000	0.100000	0.000000	0.090000	2.064820	2.262065	0.074369	0.070196	True	True	9.98533e-08	2401	4.662036	4.661180	0.105053	0.098861
2.000	0.100	1.100	5.000	0.100000	0.003750	0.090000	2.061921	2.264941	0.071864	0.072822	True	True	9.599e-08	2394	4.661626	4.661259	0.105282	0.098747
2.000	0.100	1.100	5.000	0.100000	0.007500	0.090000	2.059217	2.268020	0.069477	0.075599	True	True	9.96468e-08	3744	4.661456	4.661579	0.105429	0.098557
2.000	0.100	1.100	5.000	0.100000	0.011250	0.090000	2.056649	2.271307	0.067197	0.078544	True	True	9.88473e-08	2427	4.661530	4.662148	0.105495	0.098288
2.000	0.100	1.100	5.000	0.100000	0.015000	0.090000	2.054256	2.274887	0.065012	0.081676	True	True	9.98855e-08	3737	4.661850	4.662969	0.105478	0.097938
2.000	0.100	1.100	5.000	0.100000	0.018750	0.090000	2.052004	2.278636	0.062912	0.085022	True	True	9.96327e-08	2442	4.662429	4.664057	0.105375	0.097505
2.000	0.100	1.100	5.000	0.100000	0.022500	0.090000	2.049894	2.282776	0.060887	0.088605	True	True	9.99395e-08	3977	4.663274	4.665419	0.105184	0.096982
2.000	0.100	1.100	5.000	0.100000	0.026250	0.090000	2.047912	2.287197	0.058928	0.092457	True	True	9.97689e-08	14827	4.664403	4.667077	0.104900	0.096367
2.000	0.100	1.100	5.000	0.100000	0.030000	0.090000	2.046054	2.291939	0.057025	0.096615	True	True	9.98429e-08	2537	4.665835	4.669052	0.104515	0.095651
2.000	0.100	1.100	5.000	0.100000	0.033750	0.090000	2.044319	2.297196	0.055170	0.101118	True	True	9.96711e-08	3649	4.667587	4.671362	0.104025	0.094826
2.000	0.100	1.100	5.000	0.100000	0.037500	0.090000	2.042698	2.302878	0.053354	0.106019	True	True	9.99589e-08	5797	4.669711	4.674061	0.103415	0.093879
2.000	0.100	1.100	5.000	0.100000	0.041250	0.090000	2.041191	2.309101	0.051567	0.111379	True	True	9.98673e-08	6296	4.672225	4.677170	0.102677	0.092802
2.000	0.100	1.100	5.000	0.100000	0.045000	0.090000	2.039795	2.315799	0.049807	0.117183	True	True	9.99727e-08	3295	4.675120	4.680676	0.101817	0.091603
2.000	0.100	1.100	5.000	0.100000	0.048750	0.090000	2.038494	2.323591	0.048019	0.123848	True	True	9.99562e-08	10784	4.678674	4.684886	0.100743	0.090174
2.000	0.100	1.100	5.000	0.100000	0.052500	0.090000	2.037328	2.332015	0.046259	0.131097	True	True	9.98996e-08	11148	4.682718	4.689600	0.099512	0.088592
2.000	0.100	1.100	5.000	0.100000	0.056250	0.090000	2.036291	2.341181	0.044513	0.139032	True	True	9.93607e-08	7249	4.687308	4.694876	0.098106	0.086841
2.000	0.100	1.100	5.000	0.100000	0.060000	0.090000	2.035356	2.352070	0.042675	0.148396	True	True	9.99743e-08	12183	4.692947	4.701259	0.096363	0.084737
2.000	0.100	1.100	5.000	0.100000	0.063750	0.090000	2.034565	2.364154	0.040814	0.158860	True	True	9.99308e-08	16113	4.699413	4.708489	0.094357	0.082379
2.000	0.100	1.100	5.000	0.100000	0.067500	0.090000	2.033923	2.378032	0.038877	0.170926	True	True	9.99505e-08	16371	4.707036	4.716908	0.091983	0.079661
2.000	0.100	1.100	5.000	0.100000	0.071250	0.090000	2.033450	2.393818	0.036864	0.184759	True	True	9.95762e-08	12422	4.715956	4.726636	0.089200	0.076559
2.000	0.100	1.100	5.000	0.100000	0.075000	0.090000	2.033167	2.413186	0.034629	0.201755	True	True	9.99909e-08	19785	4.727074	4.738608	0.085715	0.072777
2.000	0.100	1.100	5.000	0.100000	-0.075000	0.112500	2.188697	2.230849	0.219543	0.033640	True	True	9.98774e-08	15173	4.731892	4.717424	0.079673	0.082977
2.000	0.100	1.100	5.000	0.100000	-0.071250	0.112500	2.168376	2.231412	0.202953	0.035945	True	True	9.99898e-08	16096	4.718394	4.704649	0.084222	0.086691
2.000	0.100	1.100	5.000	0.100000	-0.067500	0.112500	2.150653	2.232127	0.188625	0.038130	True	True	9.99444e-08	13907	4.706692	4.693706	0.088222	0.089868
2.000	0.100	1.100	5.000	0.100000	-0.063750	0.112500	2.135262	2.232969	0.176260	0.040206	True	True	9.99936e-08	13436	4.696594	4.684372	0.091715	0.092570
2.000	0.100	1.100	5.000	0.100000	-0.060000	0.112500	2.121748	2.233925	0.165458	0.042204	True	True	9.99905e-08	14218	4.687802	4.676338	0.094788	0.094888
2.000	0.100	1.100	5.000	0.100000	-0.056250	0.112500	2.109773	2.234989	0.155924	0.044149	True	True	9.98996e-08	6575	4.680097	4.669376	0.097508	0.096888
2.000	0.100	1.100	5.000	0.100000	-0.052500	0.112500	2.099079	2.236155	0.147435	0.046062	True	True	9.9995e-08	11618	4.673309	4.663314	0.099928	0.098621
2.000	0.100	1.100	5.000	0.100000	-0.048750	0.112500	2.089464	2.237421	0.139818	0.047959	True	True	9.99973e-08	10747	4.667304	4.658017	0.102088	0.100126
2.000	0.100	1.100	5.000	0.100000	-0.045000	0.112500	2.080769	2.238788	0.132937	0.049855	True	True	9.98788e-08	10789	4.661978	4.653381	0.104021	0.101435
2.000	0.100	1.100	5.000	0.100000	-0.041250	0.112500	2.072809	2.240274	0.126637	0.051785	True	True	9.96056e-08	3061	4.657219	4.649299	0.105765	0.102577
2.000	0.100	1.100	5.000	0.100000	-0.037500	0.112500	2.065571	2.241826	0.120927	0.053713	True	True	9.76164e-08	2367	4.653018	4.645753	0.107320	0.103559
2.000	0.100	1.100	5.000	0.100000	-0.033750	0.112500	2.058956	2.243502	0.115685	0.055674	True	True	9.96112e-08	2391	4.649286	4.642661	0.108714	0.104404
2.000	0.100	1.100	5.000	0.100000	-0.030000	0.112500	2.052895	2.245300	0.110849	0.057678	True	True	9.98154e-08	3768	4.645978	4.639979	0.109962	0.105125
2.000	0.100	1.100	5.000	0.100000	-0.026250	0.112500	2.047255	2.247229	0.106373	0.059732	True	True	9.96619e-08	3342	4.643058	4.637672	0.111079	0.105731
2.000	0.100	1.100	5.000	0.100000	-0.022500	0.112500	2.042057	2.249199	0.102212	0.061850	True	True	9.97667e-08	2407	4.640494	4.635712	0.112072	0.106234
2.000	0.100	1.100	5.000	0.100000	-0.018750	0.112500	2.037247	2.251350	0.098329	0.064038	True	True	9.99337e-08	3580	4.638260	4.634073	0.112951	0.106636
2.000	0.100	1.100	5.000	0.100000	-0.015000	0.112500	2.032760	2.253631	0.094696	0.066309	True	True	9.97663e-08	2874	4.636336	4.632737	0.113722	0.106946
2.000	0.100	1.100	5.000	0.100000	-0.011250	0.112500	2.028558	2.256043	0.091284	0.068673	True	True	9.99449e-08	2437	4.634707	4.631690	0.114393	0.107167
2.000	0.100	1.100	5.000	0.100000	-0.007500	0.112500	2.024669	2.258629	0.088070	0.071141	True	True	9.99791e-08	3335	4.633359	4.630920	0.114966	0.107301
2.000	0.100	1.100	5.000	0.100000	-0.003750	0.112500	2.021013	2.261370	0.085034	0.073726	True	True	9.98243e-08	3692	4.632282	4.630420	0.115445	0.107351
2.000	0.100	1.100	5.000	0.100000	0.000000	0.112500	2.017577	2.264290	0.082158	0.076443	True	True	9.88139e-08	2379	4.631471	4.630186	0.115834	0.107318
2.000	0.100	1.100	5.000	0.100000	0.003750	0.112500	2.014371	2.267412	0.079425	0.079307	True	True	9.97608e-08	2473	4.630915	4.630209	0.116133	0.107203
2.000	0.100	1.100	5.000	0.100000	0.007500	0.112500	2.011365	2.270749	0.076820	0.082334	True	True	9.99003e-08	2482	4.630632	4.630508	0.116340	0.107002
2.000	0.100	1.100	5.000	0.100000	0.011250	0.112500	2.008534	2.274323	0.074330	0.085545	True	True	9.96964e-08	2275	4.630607	4.631070	0.116458	0.106717
2.000	0.100	1.100	5.000	0.100000	0.015000	0.112500	2.005888	2.278154	0.071943	0.088960	True	True	9.97224e-08	2353	4.630851	4.631908	0.116484	0.106345
2.000	0.100	1.100	5.000	0.100000	0.018750	0.112500	2.003402	2.282272	0.069648	0.092606	True	True	9.99137e-08	2488	4.631372	4.633032	0.116416	0.105881
2.000	0.100	1.100	5.000	0.100000	0.022500	0.112500	2.001067	2.286760	0.067435	0.096510	True	True	9.98291e-08	4203	4.632181	4.634457	0.116251	0.105319
2.000	0.100	1.100	5.000	0.100000	0.026250	0.112500	1.998876	2.291505	0.065292	0.100708	True	True	9.98325e-08	2483	4.633298	4.636203	0.115982	0.104658
2.000	0.100	1.100	5.000	0.100000	0.030000	0.112500	1.996823	2.296700	0.063211	0.105237	True	True	9.73766e-08	2287	4.634741	4.638290	0.115604	0.103886
2.000	0.100	1.100	5.000	0.100000	0.033750	0.112500	1.994913	2.302347	0.061182	0.110144	True	True	9.98327e-08	3327	4.636536	4.640748	0.115109	0.102996
2.000	0.100	1.100	5.000	0.100000	0.037500	0.112500	1.993121	2.308555	0.059194	0.115482	True	True	9.98548e-08	3381	4.638715	4.643611	0.114486	0.101976
2.000	0.100	1.100	5.000	0.100000	0.041250	0.112500	1.991461	2.315300	0.057239	0.121320	True	True	9.99531e-08	6684	4.641321	4.646925	0.113721	0.100813
2.000	0.100	1.100	5.000	0.100000	0.045000	0.112500	1.989929	2.322719	0.055305	0.127737	True	True	9.99451e-08	6416	4.644404	4.650742	0.112800	0.099492
2.000	0.100	1.100	5.000	0.100000	0.048750	0.112500	1.988524	2.330922	0.053382	0.134830	True	True	9.98015e-08	7205	4.648026	4.655129	0.111702	0.097991
2.000	0.100	1.100	5.000	0.100000	0.052500	0.112500	1.987249	2.340041	0.051455	0.142722	True	True	9.98391e-08	7902	4.652267	4.660169	0.110401	0.096285
2.000	0.100	1.100	5.000	0.100000	0.056250	0.112500	1.986099	2.350069	0.049518	0.151456	True	True	9.91116e-08	5647	4.657148	4.665876	0.108894	0.094376
2.000	0.100	1.100	5.000	0.100000	0.060000	0.112500	1.985092	2.361840	0.047509	0.161644	True	True	9.99967e-08	13649	4.663082	4.672699	0.107041	0.092111
2.000	0.100	1.100	5.000	0.100000	0.063750	0.112500	1.984255	2.374632	0.045505	0.172832	True	True	9.99326e-08	10850	4.669782	4.680296	0.104944	0.089623
2.000	0.100	1.100	5.000	0.100000	0.067500	0.112500	1.983580	2.389644	0.043387	0.185973	True	True	9.99206e-08	11692	4.677856	4.689324	0.102401	0.086695
2.000	0.100	1.100	5.000	0.100000	0.071250	0.112500	1.983099	2.407094	0.041150	0.201335	True	True	9.91118e-08	14230	4.687486	4.699944	0.099357	0.083290
2.000	0.100	1.100	5.000	0.100000	0.075000	0.112500	1.982846	2.428059	0.038710	0.219881	True	True	9.99788e-08	17087	4.699298	4.712786	0.095608	0.079222
2.000	0.100	1.100	5.000	0.100000	-0.075000	0.135000	2.156618	2.230418	0.237982	0.036292	True	True	9.9995e-08	9344	4.711545	4.694562	0.086200	0.089309
2.000	0.100	1.100	5.000	0.100000	-0.071250	0.135000	2.134333	2.231039	0.219982	0.038821	True	True	9.99952e-08	13846	4.696690	4.680523	0.091289	0.093370
2.000	0.100	1.100	5.000	0.100000	-0.067500	0.135000	2.114904	2.231827	0.204455	0.041217	True	True	9.99555e-08	8591	4.683806	4.668502	0.095771	0.096841
2.000	0.100	1.100	5.000	0.100000	-0.063750	0.135000	2.098287	2.232738	0.191244	0.043464	True	True	9.94815e-08	7292	4.672824	4.658384	0.099635	0.099750
2.000	0.100	1.100	5.000	0.100000	-0.060000	0.135000	2.083937	2.233757	0.179870	0.045596	True	True	9.99588e-08	6025	4.663391	4.649797	0.102989	0.102207
2.000	0.100	1.100	5.000	0.100000	-0.056250	0.135000	2.070706	2.234925	0.169487	0.047737	True	True	9.9863e-08	7562	4.654824	4.642090	0.106075	0.104408
2.000	0.100	1.100	5.000	0.100000	-0.052500	0.135000	2.059345	2.236165	0.160546	0.049779	True	True	9.99369e-08	11325	4.647519	4.635600	0.108727	0.106246
2.000	0.100	1.100	5.000	0.100000	-0.048750	0.135000	2.048834	2.237552	0.152318	0.051860	True	True	9.99905e-08	4137	4.640881	4.629779	0.111164	0.107887
2.000	0.100	1.100	5.000	0.100000	-0.045000	0.135000	2.039374	2.239027	0.144929	0.053917	True	True	9.89867e-08	5137	4.635021	4.624710	0.113337	0.109305
2.000	0.100	1.100	5.000	0.100000	-0.041250	0.135000	2.030743	2.240595	0.138208	0.055986	True	True	9.98717e-08	2434	4.629797	4.620259	0.115293	0.110539
2.000	0.100	1.100	5.000	0.100000	-0.037500	0.135000	2.022878	2.242290	0.132063	0.058078	True	True	9.98004e-08	2415	4.625139	4.616357	0.117054	0.111609
2.000	0.100	1.100	5.000	0.100000	-0.033750	0.135000	2.015656	2.244098	0.126416	0.060206	True	True	9.96611e-08	2422	4.620990	4.612947	0.118639	0.112530
2.000	0.100	1.100	5.000	0.100000	-0.030000	0.135000	2.009022	2.246036	0.121205	0.062380	True	True	9.98272e-08	2877	4.617299	4.609980	0.120064	0.113318
2.000	0.100	1.100	5.000	0.100000	-0.026250	0.135000	2.002858	2.248072	0.116376	0.064610	True	True	9.98335e-08	2437	4.614027	4.607421	0.121344	0.113983
2.000	0.100	1.100	5.000	0.100000	-0.022500	0.135000	1.997163	2.250249	0.111885	0.066906	True	True	9.99597e-08	2427	4.611141	4.605235	0.122488	0.114535
2.000	0.100	1.100	5.000	0.100000	-0.018750	0.135000	1.991893	2.252571	0.107692	0.069280	True	True	9.98165e-08	3936	4.608612	4.603397	0.123506	0.114979
2.000	0.100	1.100	5.000	0.100000	-0.015000	0.135000	1.986956	2.255022	0.103765	0.071743	True	True	9.99923e-08	2449	4.606420	4.601889	0.124407	0.115323
2.000	0.100	1.100	5.000	0.100000	-0.011250	0.135000	1.982365	2.257637	0.100075	0.074306	True	True	9.97314e-08	2436	4.604545	4.600694	0.125196	0.115570
2.000	0.100	1.100	5.000	0.100000	-0.007500	0.135000	1.978075	2.260418	0.096598	0.076983	True	True	9.97858e-08	2410	4.602975	4.599798	0.125877	0.115724
2.000	0.100	1.100	5.000	0.100000	-0.003750	0.135000	1.974064	2.263379	0.093311	0.079786	True	True	9.98814e-08	2429	4.601698	4.599195	0.126455	0.115786
2.000	0.100	1.100	5.000	0.100000	0.000000	0.135000	1.970305	2.266535	0.090195	0.082731	True	True	9.97785e-08	2436	4.600708	4.598879	0.126932	0.115759
2.000	0.100	1.100	5.000	0.100000	0.003750	0.135000	1.966782	2.269903	0.087233	0.085834	True	True	9.99511e-08	2483	4.600001	4.598848	0.127310	0.115642
2.000	0.100	1.100	5.000	0.100000	0.007500	0.135000	1.963475	2.273502	0.084409	0.089115	True	True	9.9939e-08	2454	4.599575	4.599104	0.127589	0.115434
2.000	0.100	1.100	5.000	0.100000	0.011250	0.135000	1.960371	2.277355	0.081708	0.092593	True	True	9.98669e-08	2488	4.599434	4.599650	0.127769	0.115134
2.000	0.100	1.100	5.000	0.100000	0.015000	0.135000	1.957456	2.281487	0.079118	0.096294	True	True	9.97918e-08	2468	4.599582	4.600494	0.127848	0.114739
2.000	0.100	1.100	5.000	0.100000	0.018750	0.135000	1.954718	2.285929	0.076627	0.100243	True	True	9.99266e-08	2463	4.600028	4.601647	0.127824	0.114245
2.000	0.100	1.100	5.000	0.100000	0.022500	0.135000	1.952149	2.290714	0.074223	0.104472	True	True	9.958e-08	2470	4.600784	4.603125	0.127693	0.113647
2.000	0.100	1.100	5.000	0.100000	0.026250	0.135000	1.949735	2.295884	0.071896	0.109017	True	True	9.9766e-08	2169	4.601869	4.604947	0.127450	0.112939
2.000	0.100	1.100	5.000	0.100000	0.030000	0.135000	1.947480	2.301482	0.069635	0.113921	True	True	9.99044e-08	2158	4.603303	4.607137	0.127087	0.112113
2.000	0.100	1.100	5.000	0.100000	0.033750	0.135000	1.945382	2.307564	0.067429	0.119234	True	True	9.98335e-08	2461	4.605114	4.609726	0.126596	0.111160
2.000	0.100	1.100	5.000	0.100000	0.037500	0.135000	1.943422	2.314199	0.065268	0.125015	True	True	9.96264e-08	2598	4.607336	4.612752	0.125966	0.110068
2.000	0.100	1.100	5.000	0.100000	0.041250	0.135000	1.941604	2.321514	0.063143	0.131334	True	True	9.98113e-08	5737	4.610012	4.616259	0.125183	0.108820
2.000	0.100	1.100	5.000	0.100000	0.045000	0.135000	1.939928	2.329504	0.061040	0.138280	True	True	9.96631e-08	3441	4.613197	4.620307	0.124230	0.107402
2.000	0.100	1.100	5.000	0.100000	0.048750	0.135000	1.938395	2.338337	0.058949	0.145959	True	True	9.96444e-08	4708	4.616956	4.624966	0.123084	0.105792
2.000	0.100	1.100	5.000	0.100000	0.052500	0.135000	1.937008	2.348104	0.056854	0.154505	True	True	9.99036e-08	2712	4.621376	4.630325	0.121719	0.103964
2.000	0.100	1.100	5.000	0.100000	0.056250	0.135000	1.935773	2.359141	0.054740	0.164080	True	True	9.98042e-08	4563	4.626561	4.636491	0.120101	0.101881
2.000	0.100	1.100	5.000	0.100000	0.060000	0.135000	1.934699	2.371472	0.052589	0.174907	True	True	9.99183e-08	2851	4.632652	4.643613	0.118184	0.099506
2.000	0.100	1.100	5.000	0.100000	0.063750	0.135000	1.933799	2.385604	0.050377	0.187257	True	True	9.9741e-08	11907	4.639827	4.651866	0.115910	0.096782
2.000	0.100	1.100	5.000	0.100000	0.067500	0.135000	1.933080	2.401570	0.048081	0.201375	True	True	9.85394e-08	9778	4.648232	4.661391	0.113235	0.093680
2.000	0.100	1.100	5.000	0.100000	0.071250	0.135000	1.932595	2.420702	0.045617	0.218303	True	True	9.99868e-08	8354	4.658551	4.672903	0.109929	0.089971
2.000	0.100	1.100	5.000	0.100000	0.075000	0.135000	1.932375	2.442913	0.043001	0.238150	True	True	9.99942e-08	18370	4.670847	4.686410	0.105982	0.085684
2.000	0.100	1.100	5.000	0.100000	-0.075000	0.157500	2.124333	2.230007	0.256263	0.038985	True	True	9.99843e-08	16663	4.691102	4.671394	0.092846	0.095675
2.000	0.100	1.100	5.000	0.100000	-0.071250	0.157500	2.100130	2.230689	0.236917	0.041737	True	True	9.9842e-08	12889	4.674908	4.656109	0.098485	0.100073
2.000	0.100	1.100	5.000	0.100000	-0.067500	0.157500	2.079920	2.231511	0.220860	0.044247	True	True	9.99916e-08	13084	4.661371	4.643505	0.103260	0.103681
2.000	0.100	1.100	5.000	0.100000	-0.063750	0.157500	2.061758	2.232505	0.206598	0.046699	True	True	9.9001e-08	9776	4.649311	4.632420	0.107582	0.106850
2.000	0.100	1.100	5.000	0.100000	-0.060000	0.157500	2.046284	2.233601	0.194470	0.048999	True	True	9.99755e-08	6299	4.639062	4.623120	0.111292	0.109492
2.000	0.100	1.100	5.000	0.100000	-0.056250	0.157500	2.032221	2.234853	0.183526	0.051295	True	True	9.9624e-08	5257	4.629860	4.614875	0.114668	0.111826
2.000	0.100	1.100	5.000	0.100000	-0.052500	0.157500	2.019694	2.236207	0.173818	0.053532	True	True	9.97396e-08	5896	4.621751	4.607701	0.117674	0.113845
2.000	0.100	1.100	5.000	0.100000	-0.048750	0.157500	2.008401	2.237678	0.165093	0.055753	True	True	9.99952e-08	3674	4.614544	4.601411	0.120374	0.115603
2.000	0.100	1.100	5.000	0.100000	-0.045000	0.157500	1.998143	2.239247	0.157199	0.057972	True	True	9.96214e-08	2396	4.608121	4.595885	0.122806	0.117135
2.000	0.100	1.100	5.000	0.100000	-0.041250	0.157500	1.988818	2.240950	0.150013	0.060205	True	True	9.97018e-08	2428	4.602382	4.591026	0.125000	0.118469
2.000	0.100	1.100	5.000	0.100000	-0.037500	0.157500	1.980279	2.242771	0.143437	0.062464	True	True	9.98686e-08	2428	4.597253	4.586758	0.126983	0.119627
2.000	0.100	1.100	5.000	0.100000	-0.033750	0.157500	1.972456	2.244723	0.137390	0.064760	True	True	9.97564e-08	11000	4.592669	4.583017	0.128773	0.120627
2.000	0.100	1.100	5.000	0.100000	-0.030000	0.157500	1.965210	2.246781	0.131806	0.067106	True	True	9.97022e-08	2410	4.588579	4.579756	0.130390	0.121483
2.000	0.100	1.100	5.000	0.100000	-0.026250	0.157500	1.958538	2.248986	0.126628	0.069513	True	True	9.99128e-08	2894	4.584938	4.576931	0.131846	0.122207
2.000	0.100	1.100	5.000	0.100000	-0.022500	0.157500	1.952338	2.251322	0.121808	0.071991	True	True	9.9836e-08	2608	4.581712	4.574509	0.133155	0.122809
2.000	0.100	1.100	5.000	0.100000	-0.018750	0.157500	1.946564	2.253804	0.117306	0.074552	True	True	9.99919e-08	2423	4.578872	4.572463	0.134327	0.123296
2.000	0.100	1.100	5.000	0.100000	-0.015000	0.157500	1.941197	2.256492	0.113087	0.077209	True	True	9.99173e-08	2846	4.576392	4.570770	0.135369	0.123673
2.000	0.100	1.100	5.000	0.100000	-0.011250	0.157500	1.936189	2.259251	0.109120	0.079974	True	True	9.9849e-08	2400	4.574255	4.569416	0.136288	0.123950
2.000	0.100	1.100	5.000	0.100000	-0.007500	0.157500	1.931508	2.262237	0.105379	0.082861	True	True	9.96366e-08	2491	4.572445	4.568385	0.137090	0.124124
2.000	0.100	1.100	5.000	0.100000	-0.003750	0.157500	1.927125	2.265415	0.101842	0.085884	True	True	9.97391e-08	2447	4.570951	4.567668	0.137778	0.124200
2.000	0.100	1.100	5.000	0.100000	0.000000	0.157500	1.923018	2.268803	0.098486	0.089060	True	True	9.98382e-08	2486	4.569765	4.567260	0.138356	0.124180
2.000	0.100	1.100	5.000	0.100000	0.003750	0.157500	1.919164	2.272417	0.095295	0.092406	True	True	9.98679e-08	2501	4.568882	4.567160	0.138825	0.124062
2.000	0.100	1.100	5.000	0.100000	0.007500	0.157500	1.915547	2.276279	0.092250	0.095942	True	True	9.98423e-08	2496	4.568302	4.567367	0.139186	0.123847
2.000	0.100	1.100	5.000	0.100000	0.011250	0.157500	1.912151	2.280413	0.089338	0.099691	True	True	9.98046e-08	2519	4.568026	4.567887	0.139439	0.123533
2.000	0.100	1.100	5.000	0.100000	0.015000	0.157500	1.908961	2.284846	0.086544	0.103679	True	True	9.95743e-08	2537	4.568059	4.568727	0.139581	0.123117
2.000	0.100	1.100	5.000	0.100000	0.018750	0.157500	1.905965	2.289609	0.083855	0.107934	True	True	9.97201e-08	2519	4.568412	4.569900	0.139612	0.122594
2.000	0.100	1.100	5.000	0.100000	0.022500	0.157500	1.903154	2.294740	0.081259	0.112490	True	True	9.9894e-08	2390	4.569096	4.571420	0.139525	0.121960
2.000	0.100	1.100	5.000	0.100000	0.026250	0.157500	1.900520	2.300281	0.078746	0.117386	True	True	9.96959e-08	2538	4.570129	4.573309	0.139316	0.121208
2.000	0.100	1.100	5.000	0.100000	0.030000	0.157500	1.898055	2.306283	0.076302	0.122669	True	True	9.97543e-08	2539	4.571535	4.575592	0.138978	0.120329
2.000	0.100	1.100	5.000	0.100000	0.033750	0.157500	1.895753	2.312803	0.073919	0.128390	True	True	9.98648e-08	2547	4.573342	4.578302	0.138500	0.119314
2.000	0.100	1.100	5.000	0.100000	0.037500	0.157500	1.893611	2.319914	0.071584	0.134616	True	True	9.98482e-08	2623	4.575585	4.581478	0.137872	0.118149
2.000	0.100	1.100	5.000	0.100000	0.041250	0.157500	1.891627	2.327748	0.069286	0.141420	True	True	9.97491e-08	3385	4.578310	4.585169	0.137079	0.116818
2.000	0.100	1.100	5.000	0.100000	0.045000	0.157500	1.889800	2.336258	0.067012	0.148902	True	True	9.98528e-08	2458	4.581576	4.589438	0.136101	0.115308
2.000	0.100	1.100	5.000	0.100000	0.048750	0.157500	1.888133	2.345769	0.064751	0.157170	True	True	9.96695e-08	3944	4.585448	4.594356	0.134917	0.113588
2.000	0.100	1.100	5.000	0.100000	0.052500	0.157500	1.886628	2.356284	0.062486	0.166372	True	True	9.98111e-08	4020	4.590019	4.600020	0.133496	0.111637
2.000	0.100	1.100	5.000	0.100000	0.056250	0.157500	1.885294	2.367996	0.060200	0.176690	True	True	9.99065e-08	2768	4.595403	4.606548	0.131802	0.109417
2.000	0.100	1.100	5.000	0.100000	0.060000	0.157500	1.884141	2.381255	0.057874	0.188351	True	True	9.98976e-08	2766	4.601742	4.614088	0.129787	0.106883
2.000	0.100	1.100	5.000	0.100000	0.063750	0.157500	1.883184	2.396329	0.055483	0.201662	True	True	9.97462e-08	2856	4.609230	4.622836	0.127387	0.103980
2.000	0.100	1.100	5.000	0.100000	0.067500	0.157500	1.882446	2.413700	0.052994	0.217030	True	True	9.98561e-08	4224	4.618121	4.633046	0.124521	0.100633
2.000	0.100	1.100	5.000	0.100000	0.071250	0.157500	1.881959	2.433841	0.050365	0.235022	True	True	9.97922e-08	9983	4.628768	4.645075	0.121072	0.096746
2.000	0.100	1.100	5.000	0.100000	0.075000	0.157500	1.881754	2.457754	0.047512	0.256566	True	True	9.99771e-08	18993	4.641730	4.659475	0.116856	0.092159
2.000	0.100	1.100	5.000	0.100000	-0.075000	0.180000	2.091864	2.229616	0.274402	0.041719	True	True	9.84784e-08	12785	4.670574	4.647929	0.099610	0.102073
2.000	0.100	1.100	5.000	0.100000	-0.071250	0.180000	2.066735	2.230326	0.254431	0.044593	True	True	9.99741e-08	15309	4.653619	4.631941	0.105592	0.106635
2.000	0.100	1.100	5.000	0.100000	-0.067500	0.180000	2.044516	2.231235	0.237008	0.047349	True	True	9.59924e-08	9518	4.638704	4.618073	0.110951	0.110586
2.000	0.100	1.100	5.000	0.100000	-0.063750	0.180000	2.025402	2.232285	0.222124	0.049942	True	True	9.99498e-08	4176	4.625903	4.606332	0.115614	0.113915
2.000	0.100	1.100	5.000	0.100000	-0.060000	0.180000	2.008699	2.233459	0.209199	0.052434	True	True	9.98631e-08	2427	4.614787	4.596275	0.119715	0.116751
2.000	0.100	1.100	5.000	0.100000	-0.056250	0.180000	1.993695	2.234781	0.197657	0.054874	True	True	9.97796e-08	2404	4.604879	4.587424	0.123417	0.119237
2.000	0.100	1.100	5.000	0.100000	-0.052500	0.180000	1.980241	2.236231	0.187354	0.057277	True	True	9.97072e-08	2399	4.596088	4.579677	0.126740	0.121399
2.000	0.100	1.100	5.000	0.100000	-0.048750	0.180000	1.968096	2.237805	0.178087	0.059661	True	True	9.99215e-08	2441	4.588257	4.572872	0.129735	0.123284
2.000	0.100	1.100	5.000	0.100000	-0.045000	0.180000	1.957069	2.239502	0.169695	0.062045	True	True	9.99612e-08	2418	4.581258	4.566881	0.132440	0.124930
2.000	0.100	1.100	5.000	0.100000	-0.041250	0.180000	1.947030	2.241337	0.162050	0.064443	True	True	9.98745e-08	3245	4.574990	4.561602	0.134888	0.126364
2.000	0.100	1.100	5.000	0.100000	-0.037500	0.180000	1.937798	2.243271	0.155050	0.066870	True	True	9.97502e-08	2429	4.569375	4.556956	0.137108	0.127612
2.000	0.100	1.100	5.000	0.100000	-0.033750	0.180000	1.929327	2.245348	0.148608	0.069337	True	True	9.96493e-08	2442	4.564340	4.552876	0.139119	0.128690
2.000	0.100	1.100	5.000	0.100000	-0.030000	0.180000	1.921509	2.247559	0.142654	0.071857	True	True	9.97631e-08	2470	4.559833	4.549307	0.140942	0.129615
2.000	0.100	1.100	5.000	0.100000	-0.026250	0.180000	1.914271	2.249911	0.137130	0.074442	True	True	9.9641e-08	2440	4.555808	4.546206	0.142591	0.130400
2.000	0.100	1.100	5.000	0.100000	-0.022500	0.180000	1.907555	2.252411	0.131984	0.077104	True	True	9.97772e-08	2473	4.552225	4.543537	0.144079	0.131053
2.000	0.100	1.100	5.000	0.100000	-0.018750	0.180000	1.901308	2.255067	0.127174	0.079855	True	True	9.99504e-08	2472	4.549055	4.541270	0.145417	0.131584
2.000	0.100	1.100	5.000	0.100000	-0.015000	0.180000	1.895483	2.257890	0.122664	0.082709	True	True	9.97788e-08	2438	4.546272	4.539384	0.146614	0.131999
2.000	0.100	1.100	5.000	0.100000	-0.011250	0.180000	1.890045	2.260890	0.118421	0.085678	True	True	9.96441e-08	2463	4.543854	4.537858	0.147677	0.132303
2.000	0.100	1.100	5.000	0.100000	-0.007500	0.180000	1.884957	2.264081	0.114418	0.088777	True	True	9.98578e-08	2406	4.541787	4.536680	0.148612	0.132499
2.000	0.100	1.100	5.000	0.100000	-0.003750	0.180000	1.880192	2.267477	0.110630	0.092023	True	True	9.99619e-08	2459	4.540058	4.535839	0.149423	0.132590
2.000	0.100	1.100	5.000	0.100000	0.000000	0.180000	1.875724	2.271097	0.107035	0.095431	True	True	9.96924e-08	2521	4.538658	4.535330	0.150114	0.132577
2.000	0.100	1.100	5.000	0.100000	0.003750	0.180000	1.871534	2.274958	0.103614	0.099022	True	True	9.96828e-08	4016	4.537582	4.535149	0.150687	0.132461
2.000	0.100	1.100	5.000	0.100000	0.007500	0.180000	1.867592	2.279083	0.100349	0.102816	True	True	9.97565e-08	2502	4.536828	4.535298	0.151141	0.132240
2.000	0.100	1.100	5.000	0.100000	0.011250	0.180000	1.863893	2.283548	0.097224	0.106838	True	True	9.98529e-08	3107	4.536399	4.535780	0.151479	0.131911
2.000	0.100	1.100	5.000	0.100000	0.015000	0.180000	1.860417	2.288232	0.094225	0.111116	True	True	9.9664e-08	2383	4.536300	4.536608	0.151696	0.131476
2.000	0.100	1.100	5.000	0.100000	0.018750	0.180000	1.857153	2.293317	0.091337	0.115680	True	True	9.98848e-08	2463	4.536540	4.537789	0.151791	0.130926
2.000	0.100	1.100	5.000	0.100000	0.022500	0.180000	1.854091	2.298795	0.088549	0.120566	True	True	9.98456e-08	2473	4.537132	4.539341	0.151759	0.130256
2.000	0.100	1.100	5.000	0.100000	0.026250	0.180000	1.851220	2.304709	0.085848	0.125817	True	True	9.98559e-08	2427	4.538095	4.541287	0.151595	0.129460
2.000	0.100	1.100	5.000	0.100000	0.030000	0.180000	1.848534	2.311113	0.083222	0.131480	True	True	9.97773e-08	2569	4.539453	4.543652	0.151291	0.128529
2.000	0.100	1.100	5.000	0.100000	0.033750	0.180000	1.846028	2.318070	0.080659	0.137615	True	True	9.98333e-08	2616	4.541235	4.546473	0.150837	0.127453
2.000	0.100	1.100	5.000	0.100000	0.037500	0.180000	1.843696	2.325655	0.078148	0.144289	True	True	9.99258e-08	2426	4.543478	4.549789	0.150220	0.126217
2.000	0.100	1.100	5.000	0.100000	0.041250	0.180000	1.841539	2.333957	0.075675	0.151585	True	True	9.99164e-08	2549	4.546231	4.553654	0.149425	0.124806
2.000	0.100	1.100	5.000	0.100000	0.045000	0.180000	1.839554	2.343085	0.073230	0.159603	True	True	9.96244e-08	2605	4.549552	4.558131	0.148432	0.123201
2.000	0.100	1.100	5.000	0.100000	0.048750	0.180000	1.837745	2.353171	0.070796	0.168468	True	True	9.99652e-08	2636	4.553515	4.563298	0.147217	0.121376
2.000	0.100	1.100	5.000	0.100000	0.052500	0.180000	1.836117	2.364381	0.068359	0.178333	True	True	9.98442e-08	2604	4.558214	4.569256	0.145749	0.119304
2.000	0.100	1.100	5.000	0.100000	0.056250	0.180000	1.834678	2.376971	0.065900	0.189390	True	True	9.97772e-08	4079	4.563764	4.576126	0.143988	0.116945
2.000	0.100	1.100	5.000	0.100000	0.060000	0.180000	1.833440	2.391103	0.063398	0.201895	True	True	9.98337e-08	4719	4.570323	4.584071	0.141883	0.114255
2.000	0.100	1.100	5.000	0.100000	0.063750	0.180000	1.832422	2.407117	0.060824	0.216176	True	True	9.96408e-08	2773	4.578093	4.593299	0.139366	0.111175
2.000	0.100	1.100	5.000	0.100000	0.067500	0.180000	1.831648	2.425627	0.058147	0.232667	True	True	9.99168e-08	4877	4.587337	4.604074	0.136350	0.107625
2.000	0.100	1.100	5.000	0.100000	0.071250	0.180000	1.831156	2.447096	0.055320	0.251986	True	True	9.97906e-08	7228	4.598430	4.616772	0.132711	0.103503
2.000	0.100	1.100	5.000	0.100000	0.075000	0.180000	1.830999	2.472454	0.052281	0.275002	True	True	9.98592e-08	8539	4.611896	4.631907	0.128274	0.098669
2.000	0.100	1.100	5.000	0.100000	-0.075000	0.202500	2.060243	2.229215	0.293126	0.044390	True	True	9.99886e-08	15032	4.650571	4.624745	0.106260	0.108322
2.000	0.100	1.100	5.000	0.100000	-0.071250	0.202500	2.033190	2.229987	0.271844	0.047490	True	True	9.99993e-08	15479	4.632265	4.607488	0.112825	0.113218
2.000	0.100	1.100	5.000	0.100000	-0.067500	0.202500	2.009782	2.230960	0.253630	0.050418	True	True	9.97319e-08	9661	4.616443	4.592795	0.118599	0.117372
2.000	0.100	1.100	5.000	0.100000	-0.063750	0.202500	1.989379	2.232064	0.237929	0.053187	True	True	9.97936e-08	2419	4.602715	4.580224	0.123687	0.120911
2.000	0.100	1.100	5.000	0.100000	-0.060000	0.202500	1.971416	2.233350	0.224167	0.055859	True	True	9.97273e-08	5391	4.590653	4.569330	0.128219	0.123962
2.000	0.100	1.100	5.000	0.100000	-0.056250	0.202500	1.955358	2.234789	0.211983	0.058466	True	True	9.99033e-08	2707	4.579989	4.559829	0.132282	0.126607
2.000	0.100	1.100	5.000	0.100000	-0.052500	0.202500	1.940988	2.236305	0.201095	0.061035	True	True	9.96155e-08	4197	4.570502	4.551496	0.135939	0.128914
2.000	0.100	1.100	5.000	0.100000	-0.048750	0.202500	1.927979	2.237982	0.191295	0.063585	True	True	9.95882e-08	3543	4.562033	4.544164	0.139244	0.130927
2.000	0.100	1.100	5.000	0.100000	-0.045000	0.202500	1.916138	2.239777	0.182415	0.066135	True	True	9.98883e-08	2431	4.554448	4.537699	0.142240	0.132687
2.000	0.100	1.100	5.000	0.100000	-0.041250	0.202500	1.905339	2.241765	0.174320	0.068700	True	True	9.99331e-08	2544	4.547638	4.531990	0.144959	0.134221
2.000	0.100	1.100	5.000	0.100000	-0.037500	0.202500	1.895444	2.243793	0.166899	0.071297	True	True	9.99555e-08	2441	4.541519	4.526955	0.147431	0.135559
2.000	0.100	1.100	5.000	0.100000	-0.033750	0.202500	1.886329	2.246005	0.160067	0.073937	True	True	9.99421e-08	2445	4.536019	4.522522	0.149679	0.136717
2.000	0.100	1.100	5.000	0.100000	-0.030000	0.202500	1.877908	2.248361	0.153749	0.076633	True	True	9.96968e-08	2432	4.531079	4.518635	0.151723	0.137713
2.000	0.100	1.100	5.000	0.100000	-0.026250	0.202500	1.870109	2.250866	0.147881	0.079399	True	True	9.98549e-08	2477	4.526652	4.515246	0.153579	0.138558
2.000	0.100	1.100	5.000	0.100000	-0.022500	0.202500	1.862865	2.253529	0.142413	0.082247	True	True	9.9789e-08	2481	4.522696	4.512318	0.155261	0.139264
2.000	0.100	1.100	5.000	0.100000	-0.018750	0.202500	1.856116	2.256406	0.137299	0.085189	True	True	9.95846e-08	2497	4.519179	4.509820	0.156781	0.139838
2.000	0.100	1.100	5.000	0.100000	-0.015000	0.202500	1.849826	2.259363	0.132499	0.088242	True	True	9.97962e-08	2474	4.516075	4.507728	0.158147	0.140292
2.000	0.100	1.100	5.000	0.100000	-0.011250	0.202500	1.843945	2.262557	0.127982	0.091418	True	True	9.99629e-08	2502	4.513361	4.506021	0.159369	0.140626
2.000	0.100	1.100	5.000	0.100000	-0.007500	0.202500	1.838440	2.265953	0.123717	0.094732	True	True	9.99983e-08	2542	4.511019	4.504685	0.160451	0.140845
2.000	0.100	1.100	5.000	0.100000	-0.003750	0.202500	1.833281	2.269569	0.119680	0.098202	True	True	9.98041e-08	2478	4.509037	4.503709	0.161399	0.140951
2.000	0.100	1.100	5.000	0.100000	0.000000	0.202500	1.828440	2.273420	0.115846	0.101846	True	True	9.98607e-08	2553	4.507405	4.503087	0.162216	0.140947
2.000	0.100	1.100	5.000	0.100000	0.003750	0.202500	1.823894	2.277529	0.112195	0.105684	True	True	9.99045e-08	2505	4.506118	4.502816	0.162905	0.140833
2.000	0.100	1.100	5.000	0.100000	0.007500	0.202500	1.819624	2.281918	0.108709	0.109739	True	True	9.97109e-08	2564	4.505174	4.502896	0.163466	0.140607
2.000	0.100	1.100	5.000	0.100000	0.011250	0.202500	1.815610	2.286615	0.105372	0.114038	True	True	9.97403e-08	2540	4.504573	4.503333	0.163899	0.140267
2.000	0.100	1.100	5.000	0.100000	0.015000	0.202500	1.811841	2.291649	0.102167	0.118608	True	True	9.96733e-08	3685	4.504323	4.504135	0.164203	0.139811
2.000	0.100	1.100	5.000	0.100000	0.018750	0.202500	1.808297	2.297058	0.099081	0.123484	True	True	9.96305e-08	2876	4.504431	4.505314	0.164374	0.139234
2.000	0.100	1.100	5.000	0.100000	0.022500	0.202500	1.804972	2.302882	0.096099	0.128703	True	True	9.97192e-08	2617	4.504913	4.506888	0.164409	0.138530
2.000	0.100	1.100	5.000	0.100000	0.026250	0.202500	1.801856	2.309169	0.093210	0.134311	True	True	9.9703e-08	3240	4.505785	4.508880	0.164301	0.137692
2.000	0.100	1.100	5.000	0.100000	0.030000	0.202500	1.798939	2.315976	0.090399	0.140359	True	True	9.96745e-08	2516	4.507074	4.511318	0.164042	0.136710
2.000	0.100	1.100	5.000	0.100000	0.033750	0.202500	1.796218	2.323369	0.087656	0.146909	True	True	9.975e-08	2641	4.508810	4.514238	0.163621	0.135573
2.000	0.100	1.100	5.000	0.100000	0.037500	0.202500	1.793689	2.331428	0.084967	0.154035	True	True	9.97618e-08	2674	4.511033	4.517684	0.163026	0.134268
2.000	0.100	1.100	5.000	0.100000	0.041250	0.202500	1.791349	2.340247	0.082320	0.161825	True	True	9.96775e-08	2691	4.513790	4.521710	0.162240	0.132776
2.000	0.100	1.100	5.000	0.100000	0.045000	0.202500	1.789199	2.349941	0.079700	0.170386	True	True	9.9925e-08	2723	4.517145	4.526383	0.161241	0.131079
2.000	0.100	1.100	5.000	0.100000	0.048750	0.202500	1.787241	2.360652	0.077093	0.179850	True	True	9.96866e-08	2619	4.521173	4.531788	0.160005	0.129150
2.000	0.100	1.100	5.000	0.100000	0.052500	0.202500	1.785483	2.372607	0.074482	0.190381	True	True	9.98855e-08	3355	4.525970	4.538024	0.158499	0.126956
2.000	0.100	1.100	5.000	0.100000	0.056250	0.202500	1.783932	2.385865	0.071848	0.202193	True	True	9.97018e-08	2388	4.531666	4.545231	0.156678	0.124464
2.000	0.100	1.100	5.000	0.100000	0.060000	0.202500	1.782605	2.400865	0.069167	0.215548	True	True	9.97576e-08	2767	4.538415	4.553568	0.154492	0.121621
2.000	0.100	1.100	5.000	0.100000	0.063750	0.202500	1.781520	2.417919	0.066410	0.230803	True	True	9.99971e-08	2885	4.546431	4.563255	0.151867	0.118365
2.000	0.100	1.100	5.000	0.100000	0.067500	0.202500	1.780706	2.437513	0.063542	0.248432	True	True	9.98219e-08	2507	4.555996	4.574580	0.148708	0.114614
2.000	0.100	1.100	5.000	0.100000	0.071250	0.202500	1.780206	2.460357	0.060515	0.269085	True	True	9.97133e-08	7104	4.567493	4.587927	0.144887	0.110262
2.000	0.100	1.100	5.000	0.100000	0.075000	0.202500	1.780079	2.487286	0.057260	0.293718	True	True	9.98863e-08	6732	4.581481	4.603847	0.140215	0.105159
2.000	0.100	1.100	5.000	0.100000	-0.075000	0.225000	2.028113	2.228848	0.311467	0.047137	True	True	9.76964e-08	10691	4.630307	4.601089	0.113102	0.114656
2.000	0.100	1.100	5.000	0.100000	-0.071250	0.225000	1.999699	2.229662	0.289305	0.050416	True	True	9.99594e-08	2452	4.610986	4.582882	0.120133	0.119782
2.000	0.100	1.100	5.000	0.100000	-0.067500	0.225000	1.974997	2.230680	0.270267	0.053505	True	True	9.95963e-08	2412	4.594192	4.567294	0.126361	0.124157
2.000	0.100	1.100	5.000	0.100000	-0.063750	0.225000	1.953406	2.231890	0.253775	0.056451	True	True	9.9586e-08	4363	4.579533	4.553887	0.131886	0.127901
2.000	0.100	1.100	5.000	0.100000	-0.060000	0.225000	1.934265	2.233224	0.239314	0.059295	True	True	9.98483e-08	2425	4.566634	4.542256	0.136825	0.131134
2.000	0.100	1.100	5.000	0.100000	-0.056250	0.225000	1.917208	2.234725	0.226498	0.062072	True	True	9.9993e-08	2435	4.555199	4.532091	0.141264	0.133941
2.000	0.100	1.100	5.000	0.100000	-0.052500	0.225000	1.901872	2.236369	0.215040	0.064808	True	True	9.97576e-08	2442	4.545010	4.523164	0.145272	0.136390
2.000	0.100	1.100	5.000	0.100000	-0.048750	0.225000	1.887991	2.238152	0.204718	0.067525	True	True	9.97849e-08	2412	4.535891	4.515295	0.148904	0.138530
2.000	0.100	1.100	5.000	0.100000	-0.045000	0.225000	1.875368	2.240074	0.195356	0.070243	True	True	9.99443e-08	2467	4.527704	4.508342	0.152205	0.140403
2.000	0.100	1.100	5.000	0.100000	-0.041250	0.225000	1.863823	2.242135	0.186817	0.072978	True	True	9.98839e-08	2458	4.520338	4.502192	0.155212	0.142040
2.000	0.100	1.100	5.000	0.100000	-0.037500	0.225000	1.853224	2.244339	0.178985	0.075746	True	True	9.98806e-08	2425	4.513702	4.496756	0.157953	0.143468
2.000	0.100	1.100	5.000	0.100000	-0.033750	0.225000	1.843457	2.246737	0.171769	0.078559	True	True	9.97141e-08	2527	4.507720	4.491959	0.160454	0.144704
2.000	0.100	1.100	5.000	0.100000	-0.030000	0.225000	1.834427	2.249189	0.165090	0.081435	True	True	9.99097e-08	2428	4.502333	4.487742	0.162735	0.145771
2.000	0.100	1.100	5.000	0.100000	-0.026250	0.225000	1.826054	2.251849	0.158884	0.084383	True	True	9.99932e-08	2465	4.497488	4.484054	0.164815	0.146679
2.000	0.100	1.100	5.000	0.100000	-0.022500	0.225000	1.818268	2.254674	0.153096	0.087420	True	True	9.9982e-08	2471	4.493144	4.480856	0.166706	0.147439
2.000	0.100	1.100	5.000	0.100000	-0.018750	0.225000	1.811014	2.257676	0.147680	0.090557	True	True	9.98033e-08	2497	4.489265	4.478116	0.168423	0.148060
2.000	0.100	1.100	5.000	0.100000	-0.015000	0.225000	1.804240	2.260866	0.142594	0.093810	True	True	9.98113e-08	2467	4.485823	4.475806	0.169974	0.148550
2.000	0.100	1.100	5.000	0.100000	-0.011250	0.225000	1.797906	2.264255	0.137804	0.097194	True	True	9.98444e-08	2517	4.482795	4.473907	0.171369	0.148915
2.000	0.100	1.100	5.000	0.100000	-0.007500	0.225000	1.791971	2.267858	0.133280	0.100726	True	True	9.96297e-08	2531	4.480161	4.472402	0.172613	0.149157
2.000	0.100	1.100	5.000	0.100000	-0.003750	0.225000	1.786406	2.271693	0.128993	0.104423	True	True	9.97926e-08	2532	4.477909	4.471281	0.173712	0.149280
2.000	0.100	1.100	5.000	0.100000	0.000000	0.225000	1.781181	2.275778	0.124921	0.108305	True	True	9.97637e-08	2493	4.476028	4.470535	0.174669	0.149286
2.000	0.100	1.100	5.000	0.100000	0.003750	0.225000	1.776272	2.280135	0.121042	0.112393	True	True	9.98378e-08	2529	4.474512	4.470162	0.175488	0.149174
2.000	0.100	1.100	5.000	0.100000	0.007500	0.225000	1.771660	2.284789	0.117336	0.116712	True	True	9.96535e-08	3018	4.473358	4.470163	0.176169	0.148944
2.000	0.100	1.100	5.000	0.100000	0.011250	0.225000	1.767320	2.289767	0.113786	0.121289	True	True	9.99421e-08	2501	4.472568	4.470542	0.176711	0.148593
2.000	0.100	1.100	5.000	0.100000	0.015000	0.225000	1.763242	2.295103	0.110376	0.126155	True	True	9.97318e-08	2585	4.472148	4.471309	0.177115	0.148119
2.000	0.100	1.100	5.000	0.100000	0.018750	0.225000	1.759410	2.300835	0.107090	0.131345	True	True	9.98666e-08	2493	4.472106	4.472475	0.177375	0.147516
2.000	0.100	1.100	5.000	0.100000	0.022500	0.225000	1.755812	2.307006	0.103915	0.136901	True	True	9.99709e-08	2580	4.472456	4.474061	0.177489	0.146779
2.000	0.100	1.100	5.000	0.100000	0.026250	0.225000	1.752439	2.313666	0.100836	0.142869	True	True	9.98059e-08	2666	4.473219	4.476088	0.177448	0.145899
2.000	0.100	1.100	5.000	0.100000	0.030000	0.225000	1.749283	2.320875	0.097841	0.149305	True	True	9.98495e-08	2541	4.474419	4.478588	0.177246	0.144867
2.000	0.100	1.100	5.000	0.100000	0.033750	0.225000	1.746339	2.328704	0.094916	0.156275	True	True	9.96895e-08	2631	4.476088	4.481596	0.176870	0.143671
2.000	0.100	1.100	5.000	0.100000	0.037500	0.225000	1.743602	2.337236	0.092049	0.163857	True	True	9.99303e-08	2730	4.478267	4.485160	0.176307	0.142297
2.000	0.100	1.100	5.000	0.100000	0.041250	0.225000	1.741071	2.346572	0.089225	0.172145	True	True	9.973e-08	2706	4.481007	4.489337	0.175540	0.140726
2.000	0.100	1.100	5.000	0.100000	0.045000	0.225000	1.738746	2.356832	0.086430	0.181253	True	True	9.9921e-08	2751	4.484371	4.494195	0.174547	0.138937
2.000	0.100	1.100	5.000	0.100000	0.048750	0.225000	1.736632	2.368166	0.083649	0.191322	True	True	9.9696e-08	2772	4.488439	4.499824	0.173299	0.136905
2.000	0.100	1.100	5.000	0.100000	0.052500	0.225000	1.734736	2.380757	0.080863	0.202528	True	True	9.98433e-08	2775	4.493313	4.506331	0.171763	0.134595
2.000	0.100	1.100	5.000	0.100000	0.056250	0.225000	1.733067	2.394838	0.078051	0.215094	True	True	9.97149e-08	3661	4.499121	4.513854	0.169895	0.131968
2.000	0.100	1.100	5.000	0.100000	0.060000	0.225000	1.731642	2.410759	0.075191	0.229304	True	True	9.97547e-08	2671	4.506028	4.522565	0.167636	0.128972
2.000	0.100	1.100	5.000	0.100000	0.063750	0.225000	1.730484	2.428757	0.072248	0.245554	True	True	9.99984e-08	2071	4.514265	4.532707	0.164909	0.125542
2.000	0.100	1.100	5.000	0.100000	0.067500	0.225000	1.729627	2.449469	0.069189	0.264320	True	True	9.98713e-08	2380	4.524107	4.544557	0.161619	0.121596
2.000	0.100	1.100	5.000	0.100000	0.071250	0.225000	1.729114	2.473629	0.065959	0.286324	True	True	9.9652e-08	4854	4.535970	4.558534	0.157624	0.117016
2.000	0.100	1.100	5.000	0.100000	0.075000	0.225000	1.729014	2.502067	0.062486	0.312595	True	True	9.97384e-08	2950	4.550439	4.575224	0.152724	0.111651
2.000	0.100	1.100	5.000	0.100000	-0.075000	0.247500	1.996490	2.228483	0.330133	0.049857	True	True	9.83122e-08	3891	4.610370	4.577520	0.119905	0.120901
2.000	0.100	1.100	5.000	0.100000	-0.071250	0.247500	1.966550	2.229366	0.306955	0.053329	True	True	9.97422e-08	6662	4.589896	4.558220	0.127469	0.126295
2.000	0.100	1.100	5.000	0.100000	-0.067500	0.247500	1.940429	2.230433	0.287042	0.056602	True	True	9.99712e-08	2427	4.572072	4.541680	0.134189	0.130903
2.000	0.100	1.100	5.000	0.100000	-0.063750	0.247500	1.917592	2.231717	0.269779	0.059725	True	True	9.97269e-08	3494	4.556482	4.527431	0.140168	0.134852
2.000	0.100	1.100	5.000	0.100000	-0.060000	0.247500	1.897324	2.233136	0.254633	0.062742	True	True	9.98047e-08	2427	4.542735	4.515050	0.145529	0.138264
2.000	0.100	1.100	5.000	0.100000	-0.056250	0.247500	1.879237	2.234727	0.241200	0.065690	True	True	9.96228e-08	2458	4.530524	4.504213	0.150360	0.141232
2.000	0.100	1.100	5.000	0.100000	-0.052500	0.247500	1.862952	2.236469	0.229182	0.068595	True	True	9.96803e-08	2451	4.519620	4.494680	0.154736	0.143822
2.000	0.100	1.100	5.000	0.100000	-0.048750	0.247500	1.848202	2.238359	0.218348	0.071482	True	True	9.96223e-08	2450	4.509840	4.486262	0.158713	0.146090
2.000	0.100	1.100	5.000	0.100000	-0.045000	0.247500	1.834763	2.240395	0.208517	0.074369	True	True	9.99009e-08	2422	4.501041	4.478812	0.162337	0.148077
2.000	0.100	1.100	5.000	0.100000	-0.041250	0.247500	1.822464	2.242578	0.199541	0.077276	True	True	9.98114e-08	2436	4.493106	4.472210	0.165647	0.149815
2.000	0.100	1.100	5.000	0.100000	-0.037500	0.247500	1.811159	2.244911	0.191305	0.080217	True	True	9.96823e-08	2441	4.485939	4.466361	0.168675	0.151333
2.000	0.100	1.100	5.000	0.100000	-0.033750	0.247500	1.800730	2.247399	0.183710	0.083208	True	True	9.97218e-08	2489	4.479463	4.461189	0.171445	0.152652
2.000	0.100	1.100	5.000	0.100000	-0.030000	0.247500	1.791079	2.250046	0.176676	0.086263	True	True	9.99407e-08	2499	4.473613	4.456630	0.173981	0.153789
2.000	0.100	1.100	5.000	0.100000	-0.026250	0.247500	1.782123	2.252861	0.170136	0.089397	True	True	9.97216e-08	2644	4.468336	4.452632	0.176300	0.154758
2.000	0.100	1.100	5.000	0.100000	-0.022500	0.247500	1.773783	2.255852	0.164033	0.092623	True	True	9.97433e-08	2487	4.463588	4.449153	0.178419	0.155572
2.000	0.100	1.100	5.000	0.100000	-0.018750	0.247500	1.766008	2.259028	0.158318	0.095957	True	True	9.99614e-08	2532	4.459331	4.446159	0.180348	0.156240
2.000	0.100	1.100	5.000	0.100000	-0.015000	0.247500	1.758743	2.262402	0.152949	0.099413	True	True	9.97777e-08	2594	4.455535	4.443621	0.182100	0.156769
2.000	0.100	1.100	5.000	0.100000	-0.011250	0.247500	1.751943	2.265987	0.147889	0.103009	True	True	9.97061e-08	2467	4.452176	4.441518	0.183683	0.157165
2.000	0.100	1.100	5.000	0.100000	-0.007500	0.247500	1.745568	2.269798	0.143106	0.106760	True	True	9.99155e-08	2494	4.449234	4.439833	0.185105	0.157432
2.000	0.100	1.100	5.000	0.100000	-0.003750	0.247500	1.739586	2.273854	0.138573	0.110687	True	True	9.98416e-08	2539	4.446695	4.438555	0.186370	0.157572
2.000	0.100	1.100	5.000	0.100000	0.000000	0.247500	1.733966	2.278173	0.134265	0.114809	True	True	9.99549e-08	2553	4.444547	4.437675	0.187483	0.157589
2.000	0.100	1.100	5.000	0.100000	0.003750	0.247500	1.728682	2.282779	0.130158	0.119150	True	True	9.97541e-08	2603	4.442785	4.437189	0.188446	0.157480
2.000	0.100	1.100	5.000	0.100000	0.007500	0.247500	1.723714	2.287698	0.126233	0.123735	True	True	9.98502e-08	3158	4.441404	4.437100	0.189260	0.157247
2.000	0.100	1.100	5.000	0.100000	0.011250	0.247500	1.719039	2.292960	0.122471	0.128594	True	True	9.98074e-08	2620	4.440406	4.437411	0.189927	0.156886
2.000	0.100	1.100	5.000	0.100000	0.015000	0.247500	1.714643	2.298598	0.118855	0.133759	True	True	9.97454e-08	2608	4.439797	4.438131	0.190443	0.156394
2.000	0.100	1.100	5.000	0.100000	0.018750	0.247500	1.710510	2.304654	0.115370	0.139267	True	True	9.98453e-08	2580	4.439585	4.439275	0.190806	0.155767
2.000	0.100	1.100	5.000	0.100000	0.022500	0.247500	1.706629	2.311171	0.112001	0.145162	True	True	9.9941e-08	2539	4.439786	4.440860	0.191011	0.154997
2.000	0.100	1.100	5.000	0.100000	0.026250	0.247500	1.702989	2.318205	0.108733	0.151494	True	True	9.97626e-08	2629	4.440419	4.442912	0.191051	0.154076
2.000	0.100	1.100	5.000	0.100000	0.030000	0.247500	1.699583	2.325817	0.105553	0.158322	True	True	9.97055e-08	2606	4.441509	4.445462	0.190918	0.152995
2.000	0.100	1.100	5.000	0.100000	0.033750	0.247500	1.696405	2.334082	0.102446	0.165715	True	True	9.97413e-08	2723	4.443090	4.448548	0.190599	0.151741
2.000	0.100	1.100	5.000	0.100000	0.037500	0.247500	1.693451	2.343087	0.099400	0.173757	True	True	9.96433e-08	2585	4.445204	4.452219	0.190081	0.150299
2.000	0.100	1.100	5.000	0.100000	0.041250	0.247500	1.690719	2.352938	0.096399	0.182546	True	True	9.99052e-08	2722	4.447903	4.456534	0.189345	0.148650
2.000	0.100	1.100	5.000	0.100000	0.045000	0.247500	1.688212	2.363763	0.093428	0.192206	True	True	9.99001e-08	2795	4.451252	4.461566	0.188367	0.146772
2.000	0.100	1.100	5.000	0.100000	0.048750	0.247500	1.685930	2.375773	0.090471	0.202883	True	True	9.98684e-08	2080	4.455335	4.467404	0.187120	0.144635
2.000	0.100	1.100	5.000	0.100000	0.052500	0.247500	1.683889	2.388998	0.087508	0.214770	True	True	9.99983e-08	2880	4.460257	4.474168	0.185565	0.142211
2.000	0.100	1.100	5.000	0.100000	0.056250	0.247500	1.682094	2.403847	0.084519	0.228098	True	True	9.97528e-08	2562	4.466150	4.481996	0.183658	0.139453
2.000	0.100	1.100	5.000	0.100000	0.060000	0.247500	1.680565	2.420576	0.081477	0.243176	True	True	9.96965e-08	2498	4.473189	4.491073	0.181337	0.136308
2.000	0.100	1.100	5.000	0.100000	0.063750	0.247500	1.679327	2.439648	0.078350	0.260401	True	True	9.9792e-08	3652	4.481597	4.501633	0.178523	0.132707
2.000	0.100	1.100	5.000	0.100000	0.067500	0.247500	1.678418	2.461441	0.075095	0.280332	True	True	9.97551e-08	2612	4.491691	4.514002	0.175107	0.128566
2.000	0.100	1.100	5.000	0.100000	0.071250	0.247500	1.677888	2.486861	0.071661	0.303708	True	True	9.99329e-08	3188	4.503882	4.528598	0.170946	0.123764
2.000	0.100	1.100	5.000	0.100000	0.075000	0.247500	1.677810	2.516914	0.067969	0.331626	True	True	9.97431e-08	2825	4.518779	4.546025	0.165829	0.118138
2.000	0.100	1.100	5.000	0.100000	-0.075000	0.270000	1.965278	2.228133	0.349034	0.052572	True	True	9.96275e-08	7109	4.590710	4.553989	0.126688	0.127070
2.000	0.100	1.100	5.000	0.100000	-0.071250	0.270000	1.933524	2.229052	0.324718	0.056250	True	True	9.95658e-08	2438	4.568950	4.533459	0.134857	0.132773
2.000	0.100	1.100	5.000	0.100000	-0.067500	0.270000	1.906076	2.230212	0.303946	0.059708	True	True	9.99628e-08	2615	4.550090	4.515954	0.142082	0.137610
2.000	0.100	1.100	5.000	0.100000	-0.063750	0.270000	1.881954	2.231547	0.285936	0.063010	True	True	9.97857e-08	2436	4.533569	4.500858	0.148532	0.141761
2.000	0.100	1.100	5.000	0.100000	-0.060000	0.270000	1.860581	2.233067	0.270119	0.066202	True	True	9.97886e-08	2847	4.518967	4.487716	0.154330	0.145352
2.000	0.100	1.100	5.000	0.100000	-0.056250	0.270000	1.841462	2.234750	0.256083	0.069322	True	True	9.99097e-08	2449	4.505973	4.476197	0.159571	0.148478
2.000	0.100	1.100	5.000	0.100000	-0.052500	0.270000	1.824227	2.236593	0.243519	0.072398	True	True	9.98758e-08	2451	4.494345	4.466048	0.164331	0.151210
2.000	0.100	1.100	5.000	0.100000	-0.048750	0.270000	1.808597	2.238590	0.232185	0.075455	True	True	9.9719e-08	2461	4.483896	4.457071	0.168669	0.153605
2.000	0.100	1.100	5.000	0.100000	-0.045000	0.270000	1.794351	2.240746	0.221891	0.078515	True	True	9.95941e-08	2863	4.474473	4.449111	0.172634	0.155705
2.000	0.100	1.100	5.000	0.100000	-0.041250	0.270000	1.781278	2.243048	0.212489	0.081594	True	True	9.97445e-08	2479	4.465957	4.442046	0.176266	0.157545
2.000	0.100	1.100	5.000	0.100000	-0.037500	0.270000	1.769259	2.245513	0.203855	0.084711	True	True	9.95833e-08	2466	4.458248	4.435774	0.179597	0.159153
2.000	0.100	1.100	5.000	0.100000	-0.033750	0.270000	1.758165	2.248140	0.195888	0.087880	True	True	9.99341e-08	8801	4.451264	4.430215	0.182655	0.160552
2.000	0.100	1.100	5.000	0.100000	-0.030000	0.270000	1.747877	2.250935	0.188505	0.091118	True	True	9.96906e-08	2508	4.444939	4.425303	0.185463	0.161761
2.000	0.100	1.100	5.000	0.100000	-0.026250	0.270000	1.738324	2.253907	0.181637	0.094439	True	True	9.9737e-08	2505	4.439215	4.420983	0.188039	0.162793
2.000	0.100	1.100	5.000	0.100000	-0.022500	0.270000	1.729425	2.257063	0.175223	0.097858	True	True	9.9705e-08	2532	4.434048	4.417212	0.190400	0.163662
2.000	0.100	1.100	5.000	0.100000	-0.018750	0.270000	1.721120	2.260415	0.169213	0.101390	True	True	9.981e-08	2521	4.429397	4.413952	0.192560	0.164376
2.000	0.100	1.100	5.000	0.100000	-0.015000	0.270000	1.713352	2.263976	0.163564	0.105052	True	True	9.99464e-08	2497	4.425232	4.411174	0.194530	0.164945
2.000	0.100	1.100	5.000	0.100000	-0.011250	0.270000	1.706076	2.267758	0.158237	0.108861	True	True	9.981e-08	2572	4.421527	4.408856	0.196318	0.165373
2.000	0.100	1.100	5.000	0.100000	-0.007500	0.270000	1.699249	2.271778	0.153199	0.112835	True	True	9.9749e-08	2546	4.418261	4.406980	0.197933	0.165665
2.000	0.100	1.100	5.000	0.100000	-0.003750	0.270000	1.692838	2.276055	0.148421	0.116994	True	True	9.99461e-08	2526	4.415418	4.405534	0.199380	0.165824
2.000	0.100	1.100	5.000	0.100000	0.000000	0.270000	1.686812	2.280610	0.143878	0.121360	True	True	9.97606e-08	2622	4.412987	4.404508	0.200664	0.165851
2.000	0.100	1.100	5.000	0.100000	0.003750	0.270000	1.681142	2.285467	0.139545	0.125956	True	True	9.97075e-08	2619	4.410960	4.403899	0.201787	0.165747
2.000	0.100	1.100	5.000	0.100000	0.007500	0.270000	1.675807	2.290652	0.135402	0.130811	True	True	9.96671e-08	2597	4.409334	4.403708	0.202751	0.165511
2.000	0.100	1.100	5.000	0.100000	0.011250	0.270000	1.670786	2.296197	0.131429	0.135954	True	True	9.98841e-08	2618	4.408111	4.403940	0.203556	0.165141
2.000	0.100	1.100	5.000	0.100000	0.015000	0.270000	1.666060	2.302139	0.127609	0.141420	True	True	9.96801e-08	2611	4.407294	4.404603	0.204200	0.164632
2.000	0.100	1.100	5.000	0.100000	0.018750	0.270000	1.661616	2.308518	0.123925	0.147249	True	True	9.96185e-08	2563	4.406894	4.405712	0.204680	0.163981
2.000	0.100	1.100	5.000	0.100000	0.022500	0.270000	1.657441	2.315384	0.120362	0.153487	True	True	9.9752e-08	2522	4.406926	4.407287	0.204991	0.163179
2.000	0.100	1.100	5.000	0.100000	0.026250	0.270000	1.653524	2.322791	0.116905	0.160186	True	True	9.97867e-08	2674	4.407408	4.409353	0.205125	0.162218
2.000	0.100	1.100	5.000	0.100000	0.030000	0.270000	1.649858	2.330806	0.113540	0.167409	True	True	9.99893e-08	2731	4.408369	4.411942	0.205074	0.161089
2.000	0.100	1.100	5.000	0.100000	0.033750	0.270000	1.646435	2.339506	0.110251	0.175230	True	True	9.98075e-08	2588	4.409840	4.415094	0.204826	0.159778
2.000	0.100	1.100	5.000	0.100000	0.037500	0.270000	1.643254	2.348984	0.107025	0.183735	True	True	9.97083e-08	2486	4.411867	4.418860	0.204365	0.158269
2.000	0.100	1.100	5.000	0.100000	0.041250	0.270000	1.640312	2.359350	0.103846	0.193032	True	True	9.99254e-08	2512	4.414502	4.423302	0.203671	0.156543
2.000	0.100	1.100	5.000	0.100000	0.045000	0.270000	1.637611	2.370739	0.100699	0.203247	True	True	9.98597e-08	2693	4.417813	4.428495	0.202722	0.154576
2.000	0.100	1.100	5.000	0.100000	0.048750	0.270000	1.635157	2.383315	0.097566	0.214541	True	True	9.97519e-08	2617	4.421885	4.434534	0.201486	0.152341
2.000	0.100	1.100	5.000	0.100000	0.052500	0.270000	1.632958	2.397281	0.094426	0.227110	True	True	9.97978e-08	2661	4.426827	4.441539	0.199925	0.149801
2.000	0.100	1.100	5.000	0.100000	0.056250	0.270000	1.631027	2.412895	0.091258	0.241207	True	True	9.96098e-08	2908	4.432777	4.449657	0.197990	0.146912
2.000	0.100	1.100	5.000	0.100000	0.060000	0.270000	1.629386	2.430540	0.088034	0.257153	True	True	9.98918e-08	3142	4.439911	4.459078	0.195618	0.143618
2.000	0.100	1.100	5.000	0.100000	0.063750	0.270000	1.628061	2.450533	0.084719	0.275383	True	True	9.96791e-08	3629	4.448469	4.470055	0.192724	0.139852
2.000	0.100	1.100	5.000	0.100000	0.067500	0.270000	1.627093	2.473452	0.081269	0.296481	True	True	9.97487e-08	2351	4.458772	4.482921	0.189195	0.135518
2.000	0.100	1.100	5.000	0.100000	0.071250	0.270000	1.626537	2.500173	0.077629	0.321232	True	True	9.96836e-08	2978	4.471245	4.498107	0.184879	0.130497
2.000	0.100	1.100	5.000	0.100000	0.075000	0.270000	1.626474	2.531832	0.073718	0.350808	True	True	9.98317e-08	3405	4.486520	4.516249	0.179556	0.124616
2.000	0.100	1.100	5.000	0.100000	-0.075000	0.292500	1.933990	2.227774	0.367865	0.055307	True	True	9.96432e-08	2432	4.571058	4.530232	0.133562	0.133248
2.000	0.100	1.100	5.000	0.100000	-0.071250	0.292500	1.900725	2.228770	0.342584	0.059180	True	True	9.97868e-08	2434	4.548148	4.508595	0.142293	0.139212
2.000	0.100	1.100	5.000	0.100000	-0.067500	0.292500	1.871903	2.230008	0.320979	0.062824	True	True	9.99148e-08	3675	4.528256	4.490121	0.150039	0.144277
2.000	0.100	1.100	5.000	0.100000	-0.063750	0.292500	1.846545	2.231413	0.302236	0.066306	True	True	9.97366e-08	2460	4.510799	4.474166	0.156975	0.148628
2.000	0.100	1.100	5.000	0.100000	-0.060000	0.292500	1.824044	2.233019	0.285767	0.069675	True	True	9.99915e-08	2449	4.495340	4.460256	0.163227	0.152395
2.000	0.100	1.100	5.000	0.100000	-0.056250	0.292500	1.803892	2.234797	0.271144	0.072968	True	True	9.99412e-08	2455	4.481557	4.448046	0.168894	0.155678
2.000	0.100	1.100	5.000	0.100000	-0.052500	0.292500	1.785704	2.236741	0.258045	0.076217	True	True	9.97515e-08	2483	4.469199	4.437269	0.174056	0.158551
2.000	0.100	1.100	5.000	0.100000	-0.048750	0.292500	1.769190	2.238848	0.246221	0.079447	True	True	9.99009e-08	2485	4.458071	4.427723	0.178774	0.161071
2.000	0.100	1.100	5.000	0.100000	-0.045000	0.292500	1.754111	2.241117	0.235478	0.082679	True	True	9.98582e-08	2490	4.448017	4.419243	0.183097	0.163284
2.000	0.100	1.100	5.000	0.100000	-0.041250	0.292500	1.740279	2.243548	0.225657	0.085934	True	True	9.99549e-08	2497	4.438909	4.411703	0.187069	0.165225
2.000	0.100	1.100	5.000	0.100000	-0.037500	0.292500	1.727538	2.246146	0.216633	0.089228	True	True	9.96838e-08	2496	4.430646	4.404996	0.190721	0.166924
2.000	0.100	1.100	5.000	0.100000	-0.033750	0.292500	1.715760	2.248914	0.208301	0.092578	True	True	9.96817e-08	2454	4.423142	4.399040	0.194085	0.168404
2.000	0.100	1.100	5.000	0.100000	-0.030000	0.292500	1.704838	2.251859	0.200575	0.096001	True	True	9.96944e-08	2509	4.416328	4.393763	0.197182	0.169684
2.000	0.100	1.100	5.000	0.100000	-0.026250	0.292500	1.694681	2.254988	0.193384	0.099511	True	True	9.97569e-08	2487	4.410144	4.389110	0.200033	0.170780
2.000	0.100	1.100	5.000	0.100000	-0.022500	0.292500	1.685212	2.258313	0.186664	0.103125	True	True	9.98487e-08	2588	4.404543	4.385034	0.202655	0.171703
2.000	0.100	1.100	5.000	0.100000	-0.018750	0.292500	1.676366	2.261893	0.180364	0.106858	True	True	9.99314e-08	3122	4.399484	4.381495	0.205063	0.172463
2.000	0.100	1.100	5.000	0.100000	-0.015000	0.292500	1.668085	2.265590	0.174438	0.110729	True	True	9.99468e-08	2559	4.394936	4.378468	0.207267	0.173074
2.000	0.100	1.100	5.000	0.100000	-0.011250	0.292500	1.660322	2.269571	0.168848	0.114754	True	True	9.99632e-08	2593	4.390868	4.375923	0.209279	0.173534
2.000	0.100	1.100	5.000	0.100000	-0.007500	0.292500	1.653034	2.273802	0.163558	0.118953	True	True	9.99109e-08	2675	4.387262	4.373845	0.211104	0.173852
2.000	0.100	1.100	5.000	0.100000	-0.003750	0.292500	1.646183	2.278302	0.158538	0.123346	True	True	9.9566e-08	2631	4.384099	4.372218	0.212751	0.174030
2.000	0.100	1.100	5.000	0.100000	0.000000	0.292500	1.639739	2.283093	0.153762	0.127958	True	True	9.97018e-08	2621	4.381368	4.371036	0.214222	0.174069
2.000	0.100	1.100	5.000	0.100000	0.003750	0.292500	1.633673	2.288201	0.149205	0.132813	True	True	9.97241e-08	2582	4.379060	4.370292	0.215522	0.173970
2.000	0.100	1.100	5.000	0.100000	0.007500	0.292500	1.627961	2.293654	0.144845	0.137940	True	True	9.98575e-08	2591	4.377173	4.369989	0.216652	0.173732
2.000	0.100	1.100	5.000	0.100000	0.011250	0.292500	1.622581	2.299484	0.140663	0.143370	True	True	9.99038e-08	3411	4.375705	4.370130	0.217611	0.173353
2.000	0.100	1.100	5.000	0.100000	0.015000	0.292500	1.617516	2.305730	0.136640	0.149141	True	True	9.96527e-08	2621	4.374664	4.370725	0.218398	0.172829
2.000	0.100	1.100	5.000	0.100000	0.018750	0.292500	1.612750	2.312434	0.132758	0.155295	True	True	9.98642e-08	2696	4.374057	4.371790	0.219010	0.172153
2.000	0.100	1.100	5.000	0.100000	0.022500	0.292500	1.608270	2.319648	0.129002	0.161878	True	True	9.98579e-08	2661	4.373900	4.373343	0.219441	0.171320
2.000	0.100	1.100	5.000	0.100000	0.026250	0.292500	1.604065	2.327430	0.125357	0.168948	True	True	9.99088e-08	2561	4.374213	4.375411	0.219685	0.170321
2.000	0.100	1.100	5.000	0.100000	0.030000	0.292500	1.600127	2.335848	0.121806	0.176570	True	True	9.96024e-08	2573	4.375023	4.378028	0.219731	0.169144
2.000	0.100	1.100	5.000	0.100000	0.033750	0.292500	1.596450	2.344984	0.118336	0.184822	True	True	9.9828e-08	2726	4.376365	4.381236	0.219567	0.167777
2.000	0.100	1.100	5.000	0.100000	0.037500	0.292500	1.593030	2.354934	0.114930	0.193795	True	True	9.97681e-08	2679	4.378282	4.385086	0.219176	0.166202
2.000	0.100	1.100	5.000	0.100000	0.041250	0.292500	1.589868	2.365815	0.111574	0.203602	True	True	9.9696e-08	2718	4.380830	4.389642	0.218540	0.164400
2.000	0.100	1.100	5.000	0.100000	0.045000	0.292500	1.586964	2.377767	0.108250	0.214379	True	True	9.99907e-08	2739	4.384078	4.394984	0.217632	0.162346
2.000	0.100	1.100	5.000	0.100000	0.048750	0.292500	1.584325	2.390962	0.104939	0.226292	True	True	9.96418e-08	2457	4.388114	4.401209	0.216420	0.160011
2.000	0.100	1.100	5.000	0.100000	0.052500	0.292500	1.581961	2.405669	0.101623	0.239549	True	True	9.99665e-08	3566	4.393048	4.408440	0.214866	0.157356
2.000	0.100	1.100	5.000	0.100000	0.056250	0.292500	1.579886	2.421990	0.098274	0.254424	True	True	9.99917e-08	2870	4.399026	4.416837	0.212915	0.154341
2.000	0.100	1.100	5.000	0.100000	0.060000	0.292500	1.578123	2.440436	0.094867	0.271252	True	True	9.99123e-08	3010	4.406229	4.426593	0.210502	0.150904
2.000	0.100	1.100	5.000	0.100000	0.063750	0.292500	1.576701	2.461401	0.091364	0.290492	True	True	9.96833e-08	2795	4.414900	4.437968	0.207540	0.146972
2.000	0.100	1.100	5.000	0.100000	0.067500	0.292500	1.575665	2.485485	0.087719	0.312756	True	True	9.99871e-08	3035	4.425367	4.451304	0.203910	0.142450
2.000	0.100	1.100	5.000	0.100000	0.071250	0.292500	1.575076	2.513513	0.083873	0.338901	True	True	9.99719e-08	3135	4.438083	4.467066	0.199450	0.137211
2.000	0.100	1.100	5.000	0.100000	0.075000	0.292500	1.575020	2.546717	0.079740	0.370159	True	True	9.96927e-08	4303	4.453691	4.485904	0.193929	0.131080
2.000	0.100	1.100	5.000	0.100000	-0.075000	0.315000	1.902921	2.227453	0.386771	0.058050	True	True	9.99862e-08	2482	4.551551	4.506381	0.140469	0.139391
2.000	0.100	1.100	5.000	0.100000	-0.071250	0.315000	1.868139	2.228525	0.360548	0.062119	True	True	9.97404e-08	5198	4.527497	4.483630	0.149776	0.145613
2.000	0.100	1.100	5.000	0.100000	-0.067500	0.315000	1.837913	2.229799	0.338135	0.065950	True	True	9.99749e-08	2461	4.506579	4.464184	0.158059	0.150903
2.000	0.100	1.100	5.000	0.100000	-0.063750	0.315000	1.811342	2.231301	0.318676	0.069614	True	True	9.96217e-08	2458	4.488183	4.447360	0.165495	0.155450
2.000	0.100	1.100	5.000	0.100000	-0.060000	0.315000	1.787720	2.232994	0.301571	0.073160	True	True	9.9772e-08	2486	4.471864	4.432673	0.172218	0.159392
2.000	0.100	1.100	5.000	0.100000	-0.056250	0.315000	1.766534	2.234869	0.286375	0.076629	True	True	9.96405e-08	2471	4.457288	4.419760	0.178329	0.162831
2.000	0.100	1.100	5.000	0.100000	-0.052500	0.315000	1.747394	2.236916	0.272755	0.080052	True	True	9.99884e-08	2456	4.444194	4.408347	0.183910	0.165843
2.000	0.100	1.100	5.000	0.100000	-0.048750	0.315000	1.729993	2.239135	0.260454	0.083456	True	True	9.96275e-08	2519	4.432380	4.398220	0.189025	0.168488
2.000	0.100	1.100	5.000	0.100000	-0.045000	0.315000	1.714087	2.241522	0.249269	0.086864	True	True	9.97417e-08	2497	4.421685	4.389210	0.193725	0.170813
2.000	0.100	1.100	5.000	0.100000	-0.041250	0.315000	1.699480	2.244081	0.239039	0.090296	True	True	9.98867e-08	2500	4.411977	4.381183	0.198054	0.172855
2.000	0.100	1.100	5.000	0.100000	-0.037500	0.315000	1.686012	2.246813	0.229634	0.093769	True	True	9.99209e-08	2522	4.403149	4.374031	0.202047	0.174644
2.000	0.100	1.100	5.000	0.100000	-0.033750	0.315000	1.673549	2.249724	0.220945	0.097303	True	True	9.94707e-08	2540	4.395113	4.367664	0.205734	0.176205
2.000	0.100	1.100	5.000	0.100000	-0.030000	0.315000	1.661979	2.252820	0.212884	0.100912	True	True	9.97631e-08	2551	4.387797	4.362010	0.209140	0.177556
2.000	0.100	1.100	5.000	0.100000	-0.026250	0.315000	1.651210	2.256160	0.205373	0.104613	True	True	9.98029e-08	2603	4.381145	4.357016	0.212283	0.178711
2.000	0.100	1.100	5.000	0.100000	-0.022500	0.315000	1.641161	2.259603	0.198352	0.108424	True	True	9.96326e-08	2531	4.375100	4.352626	0.215185	0.179692
2.000	0.100	1.100	5.000	0.100000	-0.018750	0.315000	1.631765	2.263311	0.191767	0.112361	True	True	9.97589e-08	2601	4.369621	4.348801	0.217858	0.180501
2.000	0.100	1.100	5.000	0.100000	-0.015000	0.315000	1.622962	2.267249	0.185569	0.116442	True	True	9.96215e-08	2598	4.364674	4.345511	0.220316	0.181150
2.000	0.100	1.100	5.000	0.100000	-0.011250	0.315000	1.614703	2.271481	0.179719	0.120684	True	True	9.96194e-08	3128	4.360231	4.342728	0.222567	0.181640
2.000	0.100	1.100	5.000	0.100000	-0.007500	0.315000	1.606942	2.275872	0.174179	0.125112	True	True	9.97525e-08	2630	4.356270	4.340437	0.224621	0.181987
2.000	0.100	1.100	5.000	0.100000	-0.003750	0.315000	1.599642	2.280597	0.168921	0.129743	True	True	9.9657e-08	2569	4.352772	4.338621	0.226485	0.182183
2.000	0.100	1.100	5.000	0.100000	0.000000	0.315000	1.592770	2.285627	0.163915	0.134603	True	True	9.96593e-08	2671	4.349726	4.337270	0.228161	0.182235
2.000	0.100	1.100	5.000	0.100000	0.003750	0.315000	1.586297	2.290987	0.159136	0.139719	True	True	9.98074e-08	2606	4.347121	4.336381	0.229655	0.182142
2.000	0.100	1.100	5.000	0.100000	0.007500	0.315000	1.580197	2.296708	0.154562	0.145121	True	True	9.99537e-08	2658	4.344955	4.335954	0.230967	0.181903
2.000	0.100	1.100	5.000	0.100000	0.011250	0.315000	1.574448	2.302825	0.150172	0.150842	True	True	9.99995e-08	2652	4.343227	4.335994	0.232098	0.181515
2.000	0.100	1.100	5.000	0.100000	0.015000	0.315000	1.569033	2.309375	0.145947	0.156921	True	True	9.99041e-08	2705	4.341942	4.336509	0.233045	0.180975
2.000	0.100	1.100	5.000	0.100000	0.018750	0.315000	1.563933	2.316406	0.141869	0.163402	True	True	9.98476e-08	2735	4.341109	4.337517	0.233806	0.180277
2.000	0.100	1.100	5.000	0.100000	0.022500	0.315000	1.559137	2.323969	0.137922	0.170335	True	True	9.97668e-08	2743	4.340744	4.339036	0.234374	0.179414
2.000	0.100	1.100	5.000	0.100000	0.026250	0.315000	1.554634	2.332125	0.134089	0.177780	True	True	9.99977e-08	2692	4.340867	4.341095	0.234743	0.178377
2.000	0.100	1.100	5.000	0.100000	0.030000	0.315000	1.550414	2.340948	0.130354	0.185805	True	True	9.96823e-08	2762	4.341505	4.343727	0.234901	0.177154
2.000	0.100	1.100	5.000	0.100000	0.033750	0.315000	1.546471	2.350520	0.126703	0.194491	True	True	9.97836e-08	2735	4.342694	4.346977	0.234837	0.175731
2.000	0.100	1.100	5.000	0.100000	0.037500	0.315000	1.542803	2.360998	0.123119	0.203935	True	True	9.97566e-08	2001	4.344478	4.350896	0.234533	0.174089
2.000	0.100	1.100	5.000	0.100000	0.041250	0.315000	1.539410	2.372339	0.119585	0.214261	True	True	9.9663e-08	2723	4.346914	4.355554	0.233969	0.172215
2.000	0.100	1.100	5.000	0.100000	0.045000	0.315000	1.536293	2.384853	0.116084	0.225603	True	True	9.96871e-08	2689	4.350076	4.361033	0.233116	0.170075
2.000	0.100	1.100	5.000	0.100000	0.048750	0.315000	1.533459	2.398666	0.112597	0.238141	True	True	9.99961e-08	2816	4.354051	4.367432	0.231942	0.167642
2.000	0.100	1.100	5.000	0.100000	0.052500	0.315000	1.530919	2.414000	0.109103	0.252097	True	True	9.99359e-08	2862	4.358953	4.374881	0.230406	0.164878
2.000	0.100	1.100	5.000	0.100000	0.056250	0.315000	1.528690	2.431138	0.105575	0.267750	True	True	9.98094e-08	2931	4.364928	4.383538	0.228453	0.161735
2.000	0.100	1.100	5.000	0.100000	0.060000	0.315000	1.526795	2.450438	0.101984	0.285466	True	True	9.97348e-08	2627	4.372164	4.393611	0.226014	0.158154
2.000	0.100	1.100	5.000	0.100000	0.063750	0.315000	1.525267	2.472372	0.098292	0.305722	True	True	9.99141e-08	2998	4.380913	4.405366	0.222996	0.154059
2.000	0.100	1.100	5.000	0.100000	0.067500	0.315000	1.524153	2.497567	0.094452	0.329171	True	True	9.99011e-08	3203	4.391511	4.419160	0.219276	0.149352
2.000	0.100	1.100	5.000	0.100000	0.071250	0.315000	1.523520	2.526890	0.090398	0.356719	True	True	9.97079e-08	3197	4.404424	4.435476	0.214684	0.143901
2.000	0.100	1.100	5.000	0.100000	0.075000	0.315000	1.523463	2.561572	0.086043	0.389683	True	True	9.99623e-08	3309	4.420320	4.454991	0.208975	0.137526
2.000	0.100	1.100	5.000	0.100000	-0.075000	0.337500	1.872014	2.227145	0.405748	0.060801	True	True	9.97087e-08	2446	4.532198	4.482440	0.147409	0.145498
2.000	0.100	1.100	5.000	0.100000	-0.071250	0.337500	1.835718	2.228263	0.378610	0.065067	True	True	9.96665e-08	2474	4.507007	4.458572	0.157307	0.151974
2.000	0.100	1.100	5.000	0.100000	-0.067500	0.337500	1.804160	2.229629	0.355404	0.069087	True	True	9.9712e-08	2481	4.485061	4.438141	0.166140	0.157485
2.000	0.100	1.100	5.000	0.100000	-0.063750	0.337500	1.776359	2.231211	0.335251	0.072934	True	True	9.97364e-08	2500	4.465729	4.420442	0.174093	0.162226
2.000	0.100	1.100	5.000	0.100000	-0.060000	0.337500	1.751617	2.232995	0.317526	0.076659	True	True	9.99415e-08	2456	4.448549	4.404968	0.181302	0.166341
2.000	0.100	1.100	5.000	0.100000	-0.056250	0.337500	1.729402	2.234967	0.301771	0.080305	True	True	9.99711e-08	2475	4.433176	4.391344	0.187874	0.169933
2.000	0.100	1.100	5.000	0.100000	-0.052500	0.337500	1.709307	2.237121	0.287643	0.083904	True	True	9.96367e-08	2493	4.419341	4.379284	0.193892	0.173083
2.000	0.100	1.100	5.000	0.100000	-0.048750	0.337500	1.691018	2.239452	0.274876	0.087485	True	True	9.96114e-08	2539	4.406836	4.368565	0.199422	0.175852
2.000	0.100	1.100	5.000	0.100000	-0.045000	0.337500	1.674282	2.241961	0.263262	0.091070	True	True	9.97554e-08	2535	4.395491	4.359013	0.204517	0.178289
2.000	0.100	1.100	5.000	0.100000	-0.041250	0.337500	1.658895	2.244648	0.252631	0.094680	True	True	9.96708e-08	2536	4.385178	4.350493	0.209221	0.180429
2.000	0.100	1.100	5.000	0.100000	-0.037500	0.337500	1.644694	2.247517	0.242852	0.098335	True	True	9.97846e-08	2547	4.375778	4.342885	0.213573	0.182308
2.000	0.100	1.100	5.000	0.100000	-0.033750	0.337500	1.631539	2.250572	0.233813	0.102053	True	True	9.98084e-08	2564	4.367204	4.336099	0.217602	0.183948
2.000	0.100	1.100	5.000	0.100000	-0.030000	0.337500	1.619317	2.253872	0.225422	0.105850	True	True	9.98102e-08	2796	4.359379	4.330060	0.221334	0.185368
2.000	0.100	1.100	5.000	0.100000	-0.026250	0.337500	1.607928	2.257274	0.217601	0.109747	True	True	9.96292e-08	2548	4.352241	4.324708	0.224791	0.186592
2.000	0.100	1.100	5.000	0.100000	-0.022500	0.337500	1.597292	2.260938	0.210286	0.113757	True	True	9.9858e-08	2543	4.345738	4.319991	0.227992	0.187625
2.000	0.100	1.100	5.000	0.100000	-0.018750	0.337500	1.587337	2.264827	0.203420	0.117900	True	True	9.97438e-08	2604	4.339825	4.315867	0.230950	0.188482
2.000	0.100	1.100	5.000	0.100000	-0.015000	0.337500	1.578003	2.268956	0.196954	0.122194	True	True	9.96653e-08	2539	4.334468	4.312303	0.233680	0.189170
2.000	0.100	1.100	5.000	0.100000	-0.011250	0.337500	1.569238	2.273339	0.190848	0.126658	True	True	9.98913e-08	2620	4.329636	4.309273	0.236191	0.189697
2.000	0.100	1.100	5.000	0.100000	-0.007500	0.337500	1.560996	2.277995	0.185064	0.131315	True	True	9.96688e-08	2596	4.325305	4.306757	0.238493	0.190066
2.000	0.100	1.100	5.000	0.100000	-0.003750	0.337500	1.553238	2.282946	0.179570	0.136186	True	True	9.99875e-08	2610	4.321458	4.304738	0.240591	0.190282
2.000	0.100	1.100	5.000	0.100000	0.000000	0.337500	1.545928	2.288215	0.174337	0.141298	True	True	9.99856e-08	2659	4.318081	4.303209	0.242492	0.190347
2.000	0.100	1.100	5.000	0.100000	0.003750	0.337500	1.539037	2.293830	0.169340	0.146678	True	True	9.98208e-08	2657	4.315164	4.302163	0.244198	0.190259
2.000	0.100	1.100	5.000	0.100000	0.007500	0.337500	1.532540	2.299821	0.164554	0.152358	True	True	9.98831e-08	2603	4.312702	4.301601	0.245711	0.190019
2.000	0.100	1.100	5.000	0.100000	0.011250	0.337500	1.526412	2.306225	0.159958	0.158373	True	True	9.96669e-08	2720	4.310696	4.301527	0.247031	0.189624
2.000	0.100	1.100	5.000	0.100000	0.015000	0.337500	1.520635	2.313082	0.155534	0.164763	True	True	9.99721e-08	2660	4.309151	4.301953	0.248156	0.189069
2.000	0.100	1.100	5.000	0.100000	0.018750	0.337500	1.515193	2.320440	0.151261	0.171575	True	True	9.99766e-08	2700	4.308075	4.302892	0.249082	0.188349
2.000	0.100	1.100	5.000	0.100000	0.022500	0.337500	1.510070	2.328353	0.147124	0.178861	True	True	9.97502e-08	2670	4.307484	4.304367	0.249805	0.187456
2.000	0.100	1.100	5.000	0.100000	0.026250	0.337500	1.505257	2.336886	0.143104	0.186684	True	True	9.99586e-08	2740	4.307398	4.306405	0.250315	0.186381
2.000	0.100	1.100	5.000	0.100000	0.030000	0.337500	1.500745	2.346112	0.139187	0.195115	True	True	9.98599e-08	2700	4.307845	4.309042	0.250603	0.185112
2.000	0.100	1.100	5.000	0.100000	0.033750	0.337500	1.496527	2.356121	0.135355	0.204241	True	True	9.99363e-08	2786	4.308861	4.312323	0.250654	0.183635
2.000	0.100	1.100	5.000	0.100000	0.037500	0.337500	1.492600	2.367017	0.131593	0.214163	True	True	9.99989e-08	2776	4.310492	4.316303	0.250452	0.181931
2.000	0.100	1.100	5.000	0.100000	0.041250	0.337500	1.488964	2.378926	0.127882	0.225006	True	True	9.98336e-08	2788	4.312796	4.321051	0.249974	0.179981
2.000	0.100	1.100	5.000	0.100000	0.045000	0.337500	1.485623	2.392059	0.124206	0.236917	True	True	9.99965e-08	2965	4.315844	4.326649	0.249193	0.177754
2.000	0.100	1.100	5.000	0.100000	0.048750	0.337500	1.482584	2.406432	0.120543	0.250088	True	True	9.9845e-08	2894	4.319731	4.333209	0.248073	0.175227
2.000	0.100	1.100	5.000	0.100000	0.052500	0.337500	1.479857	2.422450	0.116872	0.264748	True	True	9.98988e-08	2939	4.324567	4.340855	0.246572	0.172354
2.000	0.100	1.100	5.000	0.100000	0.056250	0.337500	1.477463	2.440346	0.113164	0.281189	True	True	9.96825e-08	3035	4.330511	4.349761	0.244631	0.169086
2.000	0.100	1.100	5.000	0.100000	0.060000	0.337500	1.475425	2.460498	0.109390	0.299798	True	True	9.99302e-08	3016	4.337751	4.360136	0.242178	0.165364
2.000	0.100	1.100	5.000	0.100000	0.063750	0.337500	1.473780	2.483396	0.105510	0.321080	True	True	9.97632e-08	2935	4.346543	4.372256	0.239118	0.161109
2.000	0.100	1.100	5.000	0.100000	0.067500	0.337500	1.472579	2.509749	0.101471	0.345741	True	True	9.95907e-08	2145	4.357241	4.386499	0.235318	0.156214
2.000	0.100	1.100	5.000	0.100000	0.071250	0.337500	1.471890	2.540310	0.097213	0.374689	True	True	9.98636e-08	3124	4.370299	4.403337	0.230609	0.150560
2.000	0.100	1.100	5.000	0.100000	0.075000	0.337500	1.471819	2.576586	0.092636	0.409364	True	True	9.9854e-08	3072	4.386427	4.423499	0.224727	0.143943
2.000	0.100	1.100	5.000	0.100000	-0.075000	0.360000	1.841340	2.226871	0.424788	0.063561	True	True	9.97985e-08	4036	4.512998	4.458408	0.154380	0.151568
2.000	0.100	1.100	5.000	0.100000	-0.071250	0.360000	1.803515	2.228037	0.396760	0.068025	True	True	9.98249e-08	2471	4.486680	4.433419	0.164881	0.158294
2.000	0.100	1.100	5.000	0.100000	-0.067500	0.360000	1.770628	2.229489	0.372783	0.072235	True	True	9.95649e-08	3755	4.463710	4.411995	0.174279	0.164022
2.000	0.100	1.100	5.000	0.100000	-0.063750	0.360000	1.741600	2.231145	0.351954	0.076266	True	True	9.96975e-08	2489	4.443445	4.393414	0.182764	0.168955
2.000	0.100	1.100	5.000	0.100000	-0.060000	0.360000	1.715744	2.233021	0.333625	0.080172	True	True	9.9651e-08	2492	4.425404	4.377144	0.190478	0.173240
2.000	0.100	1.100	5.000	0.100000	-0.056250	0.360000	1.692502	2.235093	0.317327	0.083997	True	True	9.98854e-08	2485	4.409232	4.362798	0.197528	0.176984
2.000	0.100	1.100	5.000	0.100000	-0.052500	0.360000	1.671453	2.237355	0.302703	0.087774	True	True	9.98243e-08	2461	4.394656	4.350083	0.203999	0.180269
2.000	0.100	1.100	5.000	0.100000	-0.048750	0.360000	1.652275	2.239803	0.289481	0.091532	True	True	9.97528e-08	2552	4.381456	4.338766	0.209961	0.183160
2.000	0.100	1.100	5.000	0.100000	-0.045000	0.360000	1.634709	2.242435	0.277445	0.095296	True	True	9.98818e-08	3034	4.369460	4.328664	0.215469	0.185706
2.000	0.100	1.100	5.000	0.100000	-0.041250	0.360000	1.618539	2.245253	0.266426	0.099087	True	True	9.96521e-08	2528	4.358530	4.319635	0.220570	0.187946
2.000	0.100	1.100	5.000	0.100000	-0.037500	0.360000	1.603601	2.248260	0.256282	0.102926	True	True	9.98138e-08	2581	4.348550	4.311560	0.225299	0.189913
2.000	0.100	1.100	5.000	0.100000	-0.033750	0.360000	1.589750	2.251463	0.246902	0.106831	True	True	9.99197e-08	2530	4.339427	4.304343	0.229691	0.191633
2.000	0.100	1.100	5.000	0.100000	-0.030000	0.360000	1.576868	2.254868	0.238188	0.110821	True	True	9.96706e-08	2591	4.331083	4.297908	0.233770	0.193126
2.000	0.100	1.100	5.000	0.100000	-0.026250	0.360000	1.564854	2.258484	0.230063	0.114912	True	True	9.96375e-08	2602	4.323452	4.292189	0.237559	0.194410
2.000	0.100	1.100	5.000	0.100000	-0.022500	0.360000	1.553623	2.262321	0.222459	0.119125	True	True	9.97796e-08	2567	4.316481	4.287133	0.241077	0.195498
2.000	0.100	1.100	5.000	0.100000	-0.018750	0.360000	1.543103	2.266393	0.215318	0.123475	True	True	9.98757e-08	2619	4.310123	4.282699	0.244341	0.196401
2.000	0.100	1.100	5.000	0.100000	-0.015000	0.360000	1.533231	2.270715	0.208590	0.127985	True	True	9.99326e-08	2581	4.304343	4.278851	0.247362	0.197130
2.000	0.100	1.100	5.000	0.100000	-0.011250	0.360000	1.523952	2.275302	0.202233	0.132673	True	True	9.97369e-08	2624	4.299109	4.275561	0.250153	0.197689
2.000	0.100	1.100	5.000	0.100000	-0.007500	0.360000	1.515220	2.280174	0.196208	0.137562	True	True	9.96333e-08	2651	4.294397	4.272809	0.252722	0.198085
2.000	0.100	1.100	5.000	0.100000	-0.003750	0.360000	1.506993	2.285353	0.190482	0.142676	True	True	9.96642e-08	2632	4.290187	4.270578	0.255076	0.198321
2.000	0.100	1.100	5.000	0.100000	0.000000	0.360000	1.499237	2.290864	0.185026	0.148042	True	True	9.98836e-08	2644	4.286464	4.268858	0.257220	0.198398
2.000	0.100	1.100	5.000	0.100000	0.003750	0.360000	1.491920	2.296734	0.179813	0.153689	True	True	9.98638e-08	2641	4.283219	4.267644	0.259157	0.198316
2.000	0.100	1.100	5.000	0.100000	0.007500	0.360000	1.485015	2.302998	0.174818	0.159650	True	True	9.98546e-08	2724	4.280447	4.266936	0.260890	0.198076
2.000	0.100	1.100	5.000	0.100000	0.011250	0.360000	1.478498	2.309690	0.170020	0.165962	True	True	9.96793e-08	2679	4.278148	4.266738	0.262418	0.197673
2.000	0.100	1.100	5.000	0.100000	0.015000	0.360000	1.472350	2.316855	0.165397	0.172667	True	True	9.98925e-08	2654	4.276326	4.267062	0.263740	0.197103
2.000	0.100	1.100	5.000	0.100000	0.018750	0.360000	1.466554	2.324542	0.160933	0.179813	True	True	9.99173e-08	3305	4.274989	4.267922	0.264851	0.196361
2.000	0.100	1.100	5.000	0.100000	0.022500	0.360000	1.461096	2.332806	0.156607	0.187456	True	True	9.96761e-08	2636	4.274153	4.269340	0.265746	0.195439
2.000	0.100	1.100	5.000	0.100000	0.026250	0.360000	1.455963	2.341715	0.152403	0.195660	True	True	9.96829e-08	2887	4.273840	4.271346	0.266416	0.194327
2.000	0.100	1.100	5.000	0.100000	0.030000	0.360000	1.451147	2.351347	0.148305	0.204502	True	True	9.96328e-08	2708	4.274076	4.273976	0.266850	0.193013
2.000	0.100	1.100	5.000	0.100000	0.033750	0.360000	1.446643	2.361793	0.144294	0.214071	True	True	9.96988e-08	2851	4.274899	4.277276	0.267035	0.191482
2.000	0.100	1.100	5.000	0.100000	0.037500	0.360000	1.442447	2.373162	0.140355	0.224475	True	True	9.98702e-08	3012	4.276355	4.281303	0.266952	0.189716
2.000	0.100	1.100	5.000	0.100000	0.041250	0.360000	1.438559	2.385586	0.136469	0.235842	True	True	9.97234e-08	3158	4.278502	4.286128	0.266577	0.187692
2.000	0.100	1.100	5.000	0.100000	0.045000	0.360000	1.434983	2.399223	0.132618	0.248331	True	True	9.99335e-08	2906	4.281415	4.291839	0.265883	0.185384
2.000	0.100	1.100	5.000	0.100000	0.048750	0.360000	1.431727	2.414269	0.128780	0.262136	True	True	9.96425e-08	2897	4.285188	4.298544	0.264833	0.182759
2.000	0.100	1.100	5.000	0.100000	0.052500	0.360000	1.428803	2.430966	0.124931	0.277502	True	True	9.98483e-08	2849	4.289937	4.306378	0.263381	0.179777
2.000	0.100	1.100	5.000	0.100000	0.056250	0.360000	1.426232	2.449620	0.121046	0.294740	True	True	9.98549e-08	2921	4.295817	4.315515	0.261468	0.176387
2.000	0.100	1.100	5.000	0.100000	0.060000	0.360000	1.424040	2.470622	0.117090	0.314252	True	True	9.97895e-08	2954	4.303023	4.326170	0.259020	0.172527
2.000	0.100	1.100	5.000	0.100000	0.063750	0.360000	1.422266	2.494481	0.113022	0.336569	True	True	9.97181e-08	2845	4.311824	4.338639	0.255931	0.168114
2.000	0.100	1.100	5.000	0.100000	0.067500	0.360000	1.420964	2.521885	0.108790	0.362417	True	True	9.99374e-08	3256	4.322566	4.353294	0.252072	0.163046
2.000	0.100	1.100	5.000	0.100000	0.071250	0.360000	1.420210	2.553780	0.104323	0.392810	True	True	9.99242e-08	3360	4.335742	4.370654	0.247253	0.157182
2.000	0.100	1.100	5.000	0.100000	0.075000	0.360000	1.420113	2.591514	0.099523	0.429221	True	True	9.98654e-08	3528	4.352055	4.391446	0.241211	0.150330
2.000	0.100	1.100	5.000	0.100000	-0.075000	0.382500	1.810824	2.226580	0.443889	0.066329	True	True	9.99401e-08	2473	4.493963	4.434292	0.161382	0.157600
2.000	0.100	1.100	5.000	0.100000	-0.071250	0.382500	1.771528	2.227833	0.414992	0.070993	True	True	9.98325e-08	2472	4.466522	4.408173	0.172499	0.164572
2.000	0.100	1.100	5.000	0.100000	-0.067500	0.382500	1.737309	2.229359	0.390265	0.075395	True	True	9.98446e-08	4107	4.442535	4.385751	0.182476	0.170513
2.000	0.100	1.100	5.000	0.100000	-0.063750	0.382500	1.707074	2.231104	0.368778	0.079611	True	True	9.99018e-08	2524	4.421339	4.366277	0.191509	0.175635
2.000	0.100	1.100	5.000	0.100000	-0.060000	0.382500	1.680110	2.233075	0.349863	0.083700	True	True	9.95811e-08	2489	4.402437	4.349202	0.199743	0.180088
2.000	0.100	1.100	5.000	0.100000	-0.056250	0.382500	1.655843	2.235250	0.333033	0.087704	True	True	9.98141e-08	2545	4.385471	4.334131	0.207286	0.183980
2.000	0.100	1.100	5.000	0.100000	-0.052500	0.382500	1.633844	2.237623	0.317926	0.091661	True	True	9.96425e-08	2518	4.370149	4.320750	0.214230	0.187400
2.000	0.100	1.100	5.000	0.100000	-0.048750	0.382500	1.613778	2.240188	0.304262	0.095599	True	True	9.98041e-08	2548	4.356251	4.308822	0.220643	0.190411
2.000	0.100	1.100	5.000	0.100000	-0.045000	0.382500	1.595377	2.242946	0.291817	0.099544	True	True	9.97553e-08	2542	4.343599	4.298160	0.226584	0.193065
2.000	0.100	1.100	5.000	0.100000	-0.041250	0.382500	1.578426	2.245897	0.280417	0.103518	True	True	9.99981e-08	2575	4.332049	4.288613	0.232098	0.195403
2.000	0.100	1.100	5.000	0.100000	-0.037500	0.382500	1.562748	2.249046	0.269918	0.107543	True	True	9.96298e-08	2599	4.321483	4.280060	0.237226	0.197457
2.000	0.100	1.100	5.000	0.100000	-0.033750	0.382500	1.548198	2.252398	0.260204	0.111637	True	True	9.96714e-08	2829	4.311804	4.272402	0.241999	0.199255
2.000	0.100	1.100	5.000	0.100000	-0.030000	0.382500	1.534651	2.255961	0.251176	0.115820	True	True	9.97935e-08	2632	4.302933	4.265558	0.246445	0.200818
2.000	0.100	1.100	5.000	0.100000	-0.026250	0.382500	1.522007	2.259743	0.242753	0.120110	True	True	9.97991e-08	2622	4.294800	4.259462	0.250586	0.202164
2.000	0.100	1.100	5.000	0.100000	-0.022500	0.382500	1.510176	2.263756	0.234866	0.124527	True	True	9.96152e-08	2613	4.287352	4.254058	0.254443	0.203306
2.000	0.100	1.100	5.000	0.100000	-0.018750	0.382500	1.499084	2.268014	0.227456	0.129088	True	True	9.98043e-08	2644	4.280540	4.249303	0.258032	0.204256
2.000	0.100	1.100	5.000	0.100000	-0.015000	0.382500	1.488666	2.272530	0.220471	0.133816	True	True	9.97909e-08	2630	4.274326	4.245160	0.261366	0.205024
2.000	0.100	1.100	5.000	0.100000	-0.011250	0.382500	1.478867	2.277323	0.213867	0.138730	True	True	9.97959e-08	2616	4.268679	4.241599	0.264457	0.205617
2.000	0.100	1.100	5.000	0.100000	-0.007500	0.382500	1.469637	2.282413	0.207606	0.143855	True	True	9.98783e-08	2609	4.263573	4.238600	0.267313	0.206038
2.000	0.100	1.100	5.000	0.100000	-0.003750	0.382500	1.460934	2.287823	0.201653	0.149215	True	True	9.9789e-08	2625	4.258987	4.236145	0.269943	0.206293
2.000	0.100	1.100	5.000	0.100000	0.000000	0.382500	1.452723	2.293577	0.195977	0.154838	True	True	9.99569e-08	2698	4.254906	4.234224	0.272350	0.206383
2.000	0.100	1.100	5.000	0.100000	0.003750	0.382500	1.444970	2.299705	0.190552	0.160755	True	True	9.98166e-08	2660	4.251320	4.232831	0.274540	0.206308
2.000	0.100	1.100	5.000	0.100000	0.007500	0.382500	1.437649	2.306242	0.185351	0.167000	True	True	9.97077e-08	2758	4.248223	4.231965	0.276512	0.206066
2.000	0.100	1.100	5.000	0.100000	0.011250	0.382500	1.430735	2.313226	0.180353	0.173612	True	True	9.97994e-08	2682	4.245615	4.231633	0.278269	0.205656
2.000	0.100	1.100	5.000	0.100000	0.015000	0.382500	1.424207	2.320700	0.175536	0.180634	True	True	9.9931e-08	2716	4.243500	4.231843	0.279807	0.205072
2.000	0.100	1.100	5.000	0.100000	0.018750	0.382500	1.418048	2.328717	0.170882	0.188118	True	True	9.99693e-08	2696	4.241886	4.232613	0.281122	0.204309
2.000	0.100	1.100	5.000	0.100000	0.022500	0.382500	1.412243	2.337334	0.166370	0.196121	True	True	9.99838e-08	2827	4.240789	4.233964	0.282209	0.203358
2.000	0.100	1.100	5.000	0.100000	0.026250	0.382500	1.406780	2.346621	0.161984	0.204711	True	True	9.99609e-08	2895	4.240229	4.235926	0.283058	0.202209
2.000	0.100	1.100	5.000	0.100000	0.030000	0.382500	1.401652	2.356658	0.157706	0.213967	True	True	9.96856e-08	2779	4.240236	4.238537	0.283658	0.200851
2.000	0.100	1.100	5.000	0.100000	0.033750	0.382500	1.396851	2.367542	0.153519	0.223984	True	True	9.97415e-08	2901	4.240845	4.241844	0.283995	0.199266
2.000	0.100	1.100	5.000	0.100000	0.037500	0.382500	1.392375	2.379385	0.149405	0.234873	True	True	9.96873e-08	3186	4.242105	4.245906	0.284049	0.197438
2.000	0.100	1.100	5.000	0.100000	0.041250	0.382500	1.388224	2.392323	0.145345	0.246770	True	True	9.97815e-08	2819	4.244074	4.250796	0.283797	0.195342
2.000	0.100	1.100	5.000	0.100000	0.045000	0.382500	1.384402	2.406521	0.141320	0.259840	True	True	9.96888e-08	2916	4.246827	4.256604	0.283208	0.192951
2.000	0.100	1.100	5.000	0.100000	0.048750	0.382500	1.380919	2.422183	0.137308	0.274287	True	True	9.97895e-08	2802	4.250460	4.263441	0.282245	0.190233
2.000	0.100	1.100	5.000	0.100000	0.052500	0.382500	1.377787	2.439560	0.133285	0.290367	True	True	9.99818e-08	3055	4.255093	4.271448	0.280860	0.187143
2.000	0.100	1.100	5.000	0.100000	0.056250	0.382500	1.375027	2.458968	0.129222	0.308405	True	True	9.98879e-08	3044	4.260882	4.280802	0.278991	0.183633
2.000	0.100	1.100	5.000	0.100000	0.060000	0.382500	1.372670	2.480815	0.125085	0.328826	True	True	9.99467e-08	3126	4.268028	4.291729	0.276559	0.179635
2.000	0.100	1.100	5.000	0.100000	0.063750	0.382500	1.370755	2.505632	0.120830	0.352187	True	True	9.99433e-08	3103	4.276797	4.304524	0.273461	0.175068
2.000	0.100	1.100	5.000	0.100000	0.067500	0.382500	1.369340	2.534137	0.116404	0.379254	True	True	9.99481e-08	2687	4.287551	4.319580	0.269555	0.169824
2.000	0.100	1.100	5.000	0.100000	0.071250	0.382500	1.368506	2.567307	0.111732	0.411086	True	True	9.97988e-08	3397	4.300792	4.337430	0.264646	0.163760
2.000	0.100	1.100	5.000	0.100000	0.075000	0.382500	1.368369	2.606556	0.106712	0.449245	True	True	9.96877e-08	3503	4.317236	4.358825	0.258458	0.156677
2.000	0.100	1.100	5.000	0.100000	-0.075000	0.405000	1.780532	2.226330	0.463045	0.069108	True	True	9.99138e-08	2610	4.475090	4.410091	0.168412	0.163594
2.000	0.100	1.100	5.000	0.100000	-0.071250	0.405000	1.739759	2.227649	0.433302	0.073971	True	True	9.98395e-08	2479	4.446539	4.382837	0.180158	0.170806
2.000	0.100	1.100	5.000	0.100000	-0.067500	0.405000	1.704206	2.229247	0.407847	0.078566	True	True	9.97881e-08	2414	4.421544	4.359412	0.190729	0.176958
2.000	0.100	1.100	5.000	0.100000	-0.063750	0.405000	1.672786	2.231089	0.385715	0.082970	True	True	9.96392e-08	2498	4.399420	4.339038	0.200324	0.182264
2.000	0.100	1.100	5.000	0.100000	-0.060000	0.405000	1.644721	2.233158	0.366227	0.087242	True	True	9.99282e-08	2511	4.379666	4.321154	0.209093	0.186880
2.000	0.100	1.100	5.000	0.100000	-0.056250	0.405000	1.619437	2.235439	0.348883	0.091429	True	True	9.97873e-08	2539	4.361901	4.305342	0.217149	0.190920
2.000	0.100	1.100	5.000	0.100000	-0.052500	0.405000	1.596491	2.237924	0.333307	0.095567	True	True	9.98737e-08	2547	4.345835	4.291286	0.224582	0.194472
2.000	0.100	1.100	5.000	0.100000	-0.048750	0.405000	1.575540	2.240611	0.319211	0.099687	True	True	9.97861e-08	2902	4.331237	4.278738	0.231466	0.197601
2.000	0.100	1.100	5.000	0.100000	-0.045000	0.405000	1.556305	2.243497	0.306368	0.103814	True	True	9.99877e-08	2559	4.317925	4.267504	0.237858	0.200362
2.000	0.100	1.100	5.000	0.100000	-0.041250	0.405000	1.538571	2.246585	0.294597	0.107974	True	True	9.98286e-08	2774	4.305752	4.257430	0.243806	0.202796
2.000	0.100	1.100	5.000	0.100000	-0.037500	0.405000	1.522151	2.249877	0.283752	0.112186	True	True	9.9689e-08	2592	4.294595	4.248390	0.249351	0.204937
2.000	0.100	1.100	5.000	0.100000	-0.033750	0.405000	1.506898	2.253381	0.273712	0.116472	True	True	9.9978e-08	2610	4.284355	4.240280	0.254526	0.206812
2.000	0.100	1.100	5.000	0.100000	-0.030000	0.405000	1.492685	2.257104	0.264377	0.120851	True	True	9.98861e-08	2609	4.274950	4.233018	0.259359	0.208444
2.000	0.100	1.100	5.000	0.100000	-0.026250	0.405000	1.479406	2.261055	0.255663	0.125342	True	True	9.99918e-08	2655	4.266309	4.226534	0.263874	0.209850
2.000	0.100	1.100	5.000	0.100000	-0.022500	0.405000	1.466971	2.265247	0.247500	0.129965	True	True	9.96784e-08	2592	4.258375	4.220771	0.268090	0.211045
2.000	0.100	1.100	5.000	0.100000	-0.018750	0.405000	1.455302	2.269692	0.239826	0.134739	True	True	9.96178e-08	2634	4.251100	4.215684	0.272025	0.212042
2.000	0.100	1.100	5.000	0.100000	-0.015000	0.405000	1.444333	2.274406	0.232590	0.139687	True	True	9.97128e-08	2679	4.244444	4.211235	0.275693	0.212849
2.000	0.100	1.100	5.000	0.100000	-0.011250	0.405000	1.434006	2.279408	0.225746	0.144831	True	True	9.96795e-08	2703	4.238374	4.207393	0.279105	0.213473
2.000	0.100	1.100	5.000	0.100000	-0.007500	0.405000	1.424272	2.284718	0.219253	0.150194	True	True	9.98806e-08	2703	4.232862	4.204136	0.282270	0.213921
2.000	0.100	1.100	5.000	0.100000	-0.003750	0.405000	1.415087	2.290360	0.213077	0.155802	True	True	9.98203e-08	2723	4.227889	4.201447	0.285196	0.214195
2.000	0.100	1.100	5.000	0.100000	0.000000	0.405000	1.406413	2.296359	0.207186	0.161685	True	True	9.99994e-08	2688	4.223438	4.199313	0.287889	0.214297
2.000	0.100	1.100	5.000	0.100000	0.003750	0.405000	1.398217	2.302748	0.201551	0.167875	True	True	9.98839e-08	2767	4.219498	4.197730	0.290352	0.214227
2.000	0.100	1.100	5.000	0.100000	0.007500	0.405000	1.390472	2.309561	0.196149	0.174408	True	True	9.98499e-08	2724	4.216063	4.196697	0.292586	0.213985
2.000	0.100	1.100	5.000	0.100000	0.011250	0.405000	1.383151	2.316837	0.190954	0.181323	True	True	9.97027e-08	2733	4.213132	4.196218	0.294591	0.213567
2.000	0.100	1.100	5.000	0.100000	0.015000	0.405000	1.376234	2.324623	0.185946	0.188666	True	True	9.99965e-08	2823	4.210709	4.196304	0.296366	0.212969
2.000	0.100	1.100	5.000	0.100000	0.018750	0.405000	1.369703	2.332971	0.181104	0.196491	True	True	9.96953e-08	2789	4.208802	4.196972	0.297907	0.212184
2.000	0.100	1.100	5.000	0.100000	0.022500	0.405000	1.363543	2.341942	0.176410	0.204858	True	True	9.97513e-08	2803	4.207427	4.198244	0.299206	0.211205
2.000	0.100	1.100	5.000	0.100000	0.026250	0.405000	1.357742	2.351608	0.171844	0.213837	True	True	9.98138e-08	2816	4.206605	4.200151	0.300255	0.210020
2.000	0.100	1.100	5.000	0.100000	0.030000	0.405000	1.352291	2.362053	0.167389	0.223512	True	True	9.97495e-08	2861	4.206363	4.202731	0.301041	0.208617
2.000	0.100	1.100	5.000	0.100000	0.033750	0.405000	1.347184	2.373375	0.163028	0.233980	True	True	9.99993e-08	3276	4.206740	4.206033	0.301550	0.206980
2.000	0.100	1.100	5.000	0.100000	0.037500	0.405000	1.342418	2.385692	0.158740	0.245359	True	True	9.99367e-08	2928	4.207782	4.210118	0.301761	0.205090
2.000	0.100	1.100	5.000	0.100000	0.041250	0.405000	1.337993	2.399145	0.154509	0.257790	True	True	9.97805e-08	2955	4.209551	4.215060	0.301650	0.202923
2.000	0.100	1.100	5.000	0.100000	0.045000	0.405000	1.333916	2.413904	0.150312	0.271446	True	True	9.99226e-08	2831	4.212122	4.220952	0.301186	0.200451
2.000	0.100	1.100	5.000	0.100000	0.048750	0.405000	1.330193	2.430181	0.146129	0.286540	True	True	9.98408e-08	2879	4.215590	4.227908	0.300328	0.197639
2.000	0.100	1.100	5.000	0.100000	0.052500	0.405000	1.326842	2.448236	0.141932	0.303340	True	True	9.97526e-08	3019	4.220080	4.236074	0.299028	0.194445
2.000	0.100	1.100	5.000	0.100000	0.056250	0.405000	1.323883	2.468397	0.137694	0.322188	True	True	9.98585e-08	3185	4.225748	4.245630	0.297222	0.190815
2.000	0.100	1.100	5.000	0.100000	0.060000	0.405000	1.321347	2.491087	0.133377	0.343524	True	True	9.98081e-08	3249	4.232799	4.256810	0.294826	0.186683
2.000	0.100	1.100	5.000	0.100000	0.063750	0.405000	1.319279	2.516859	0.128937	0.367939	True	True	9.99453e-08	3315	4.241505	4.269917	0.291734	0.181964
2.000	0.100	1.100	5.000	0.100000	0.067500	0.405000	1.317737	2.546455	0.124319	0.396229	True	True	9.96875e-08	3183	4.252231	4.285354	0.287797	0.176548
2.000	0.100	1.100	5.000	0.100000	0.071250	0.405000	1.316809	2.580899	0.119443	0.429518	True	True	9.99017e-08	3162	4.265490	4.303672	0.282816	0.170286
2.000	0.100	1.100	5.000	0.100000	0.075000	0.405000	1.316617	2.621660	0.114204	0.469443	True	True	9.98244e-08	2911	4.282017	4.325649	0.276497	0.162977
2.000	0.100	1.100	5.000	0.100000	-0.075000	0.427500	1.750422	2.226090	0.482251	0.071895	True	True	9.98773e-08	2484	4.456389	4.385810	0.175469	0.169547
2.000	0.100	1.100	5.000	0.100000	-0.071250	0.427500	1.708216	2.227486	0.451683	0.076961	True	True	9.99438e-08	2507	4.426734	4.357412	0.187856	0.176997
2.000	0.100	1.100	5.000	0.100000	-0.067500	0.427500	1.671356	2.229167	0.425516	0.081749	True	True	9.98018e-08	2495	4.400739	4.332977	0.199035	0.183353
2.000	0.100	1.100	5.000	0.100000	-0.063750	0.427500	1.638746	2.231102	0.402760	0.086342	True	True	9.99499e-08	2499	4.377697	4.311698	0.209208	0.188841
2.000	0.100	1.100	5.000	0.100000	-0.060000	0.427500	1.609589	2.233271	0.382716	0.090800	True	True	9.99424e-08	2573	4.357091	4.292994	0.218528	0.193618
2.000	0.100	1.100	5.000	0.100000	-0.056250	0.427500	1.583292	2.235661	0.364870	0.095171	True	True	9.9796e-08	2556	4.338533	4.276435	0.227113	0.197802
2.000	0.100	1.100	5.000	0.100000	-0.052500	0.427500	1.559403	2.238263	0.348837	0.099492	True	True	9.98255e-08	2567	4.321723	4.261694	0.235055	0.201483
2.000	0.100	1.100	5.000	0.100000	-0.048750	0.427500	1.537568	2.241073	0.334321	0.103795	True	True	9.98656e-08	2571	4.306426	4.248517	0.242426	0.204729
2.000	0.100	1.100	5.000	0.100000	-0.045000	0.427500	1.517506	2.244090	0.321090	0.108108	True	True	9.9791e-08	3254	4.292455	4.236703	0.249288	0.207595
2.000	0.100	1.100	5.000	0.100000	-0.041250	0.427500	1.498987	2.247317	0.308958	0.112454	True	True	9.97265e-08	2551	4.279656	4.226092	0.255690	0.210123
2.000	0.100	1.100	5.000	0.100000	-0.037500	0.427500	1.481826	2.250756	0.297775	0.116857	True	True	9.98737e-08	2628	4.267905	4.216554	0.261673	0.212348
2.000	0.100	1.100	5.000	0.100000	-0.033750	0.427500	1.465870	2.254415	0.287417	0.121336	True	True	9.9678e-08	2620	4.257100	4.207982	0.267270	0.214299
2.000	0.100	1.100	5.000	0.100000	-0.030000	0.427500	1.450988	2.258301	0.277783	0.125913	True	True	9.9661e-08	2624	4.247156	4.200291	0.272511	0.215998
2.000	0.100	1.100	5.000	0.100000	-0.026250	0.427500	1.437072	2.262424	0.268786	0.130607	True	True	9.98721e-08	2653	4.238001	4.193409	0.277421	0.217464
2.000	0.100	1.100	5.000	0.100000	-0.022500	0.427500	1.424028	2.266796	0.260353	0.135439	True	True	9.96079e-08	2740	4.229575	4.187278	0.282018	0.218712
2.000	0.100	1.100	5.000	0.100000	-0.018750	0.427500	1.411778	2.271431	0.252422	0.140430	True	True	9.99786e-08	2673	4.221830	4.181849	0.286321	0.219754
2.000	0.100	1.100	5.000	0.100000	-0.015000	0.427500	1.400254	2.276346	0.244940	0.145601	True	True	9.9891e-08	2683	4.214723	4.177083	0.290345	0.220599
2.000	0.100	1.100	5.000	0.100000	-0.011250	0.427500	1.389395	2.281560	0.237860	0.150976	True	True	9.97156e-08	2678	4.208221	4.172949	0.294100	0.221255
2.000	0.100	1.100	5.000	0.100000	-0.007500	0.427500	1.379151	2.287092	0.231140	0.156579	True	True	9.9667e-08	2509	4.202295	4.169424	0.297596	0.221727
2.000	0.100	1.100	5.000	0.100000	-0.003750	0.427500	1.369477	2.292969	0.224746	0.162440	True	True	9.9748e-08	2715	4.196925	4.166489	0.300841	0.222020
2.000	0.100	1.100	5.000	0.100000	0.000000	0.427500	1.360334	2.299217	0.218644	0.168586	True	True	9.9679e-08	2693	4.192092	4.164133	0.303841	0.222134
2.000	0.100	1.100	5.000	0.100000	0.003750	0.427500	1.351689	2.305868	0.212805	0.175052	True	True	9.97086e-08	2768	4.187787	4.162349	0.306599	0.222070
2.000	0.100	1.100	5.000	0.100000	0.007500	0.427500	1.343512	2.312959	0.207204	0.181874	True	True	9.9731e-08	2765	4.184002	4.161137	0.309116	0.221826
2.000	0.100	1.100	5.000	0.100000	0.011250	0.427500	1.335778	2.320530	0.201817	0.189096	True	True	9.99121e-08	2808	4.180735	4.160502	0.311393	0.221401
2.000	0.100	1.100	5.000	0.100000	0.015000	0.427500	1.328465	2.328629	0.196621	0.196764	True	True	9.98213e-08	2735	4.177990	4.160453	0.313428	0.220788
2.000	0.100	1.100	5.000	0.100000	0.018750	0.427500	1.321554	2.337310	0.191595	0.204933	True	True	9.99403e-08	2799	4.175777	4.161008	0.315215	0.219982
2.000	0.100	1.100	5.000	0.100000	0.022500	0.427500	1.315031	2.346638	0.186721	0.213668	True	True	9.96998e-08	2787	4.174108	4.162190	0.316748	0.218974
2.000	0.100	1.100	5.000	0.100000	0.026250	0.427500	1.308882	2.356685	0.181978	0.223040	True	True	9.98167e-08	2910	4.173006	4.164030	0.318018	0.217753
2.000	0.100	1.100	5.000	0.100000	0.030000	0.427500	1.303100	2.367538	0.177349	0.233137	True	True	9.98057e-08	2903	4.172499	4.166568	0.319012	0.216306
2.000	0.100	1.100	5.000	0.100000	0.033750	0.427500	1.297677	2.379358	0.172816	0.244059	True	True	9.98803e-08	3241	4.172624	4.169851	0.319714	0.214614
2.000	0.100	1.100	5.000	0.100000	0.037500	0.427500	1.292611	2.392091	0.168358	0.255935	True	True	9.97471e-08	2851	4.173431	4.173949	0.320103	0.212666
2.000	0.100	1.100	5.000	0.100000	0.041250	0.427500	1.287904	2.406059	0.163957	0.268905	True	True	9.98675e-08	2932	4.174978	4.178930	0.320154	0.210428
2.000	0.100	1.100	5.000	0.100000	0.045000	0.427500	1.283559	2.421380	0.159592	0.283152	True	True	9.97321e-08	2910	4.177343	4.184893	0.319835	0.207876
2.000	0.100	1.100	5.000	0.100000	0.048750	0.427500	1.279588	2.438271	0.155238	0.298899	True	True	9.99351e-08	3089	4.180624	4.191955	0.319103	0.204972
2.000	0.100	1.100	5.000	0.100000	0.052500	0.427500	1.276006	2.457002	0.150871	0.316425	True	True	9.98946e-08	3071	4.184944	4.200264	0.317908	0.201674
2.000	0.100	1.100	5.000	0.100000	0.056250	0.427500	1.272835	2.477915	0.146459	0.336087	True	True	9.99387e-08	3022	4.190462	4.210007	0.316183	0.197927
2.000	0.100	1.100	5.000	0.100000	0.060000	0.427500	1.270109	2.501446	0.141965	0.358348	True	True	9.9704e-08	3428	4.197387	4.221424	0.313843	0.193663
2.000	0.100	1.100	5.000	0.100000	0.063750	0.427500	1.267874	2.528233	0.137344	0.383819	True	True	9.99896e-08	2984	4.205992	4.234821	0.310776	0.188792
2.000	0.100	1.100	5.000	0.100000	0.067500	0.427500	1.266193	2.558852	0.132534	0.413350	True	True	9.99909e-08	3448	4.216654	4.250625	0.306827	0.183208
2.000	0.100	1.100	5.000	0.100000	0.071250	0.427500	1.265155	2.594561	0.127458	0.448106	True	True	9.98841e-08	3936	4.229883	4.269388	0.301791	0.176755
2.000	0.100	1.100	5.000	0.100000	0.075000	0.427500	1.264891	2.636816	0.122004	0.489805	True	True	9.98687e-08	3665	4.246437	4.291917	0.295362	0.169225
2.000	0.100	1.100	5.000	0.100000	-0.075000	0.450000	1.720539	2.225874	0.501500	0.074693	True	True	9.98474e-08	2501	4.437859	4.361447	0.182551	0.175460
2.000	0.100	1.100	5.000	0.100000	-0.071250	0.450000	1.676897	2.227346	0.470127	0.079961	True	True	9.96777e-08	2505	4.407115	4.331904	0.195592	0.183140
2.000	0.100	1.100	5.000	0.100000	-0.067500	0.450000	1.638746	2.229114	0.443268	0.084945	True	True	9.99542e-08	2471	4.380130	4.306452	0.207392	0.189699
2.000	0.100	1.100	5.000	0.100000	-0.063750	0.450000	1.604959	2.231145	0.419905	0.089728	True	True	9.97356e-08	2534	4.356177	4.284259	0.218158	0.195364
2.000	0.100	1.100	5.000	0.100000	-0.060000	0.450000	1.574718	2.233418	0.399319	0.094374	True	True	9.97224e-08	2556	4.334725	4.264727	0.228047	0.200299
2.000	0.100	1.100	5.000	0.100000	-0.056250	0.450000	1.547418	2.235919	0.380984	0.098930	True	True	9.97259e-08	2565	4.315378	4.247414	0.237177	0.204624
2.000	0.100	1.100	5.000	0.100000	-0.052500	0.450000	1.522592	2.238640	0.364507	0.103437	True	True	9.97944e-08	2557	4.297828	4.231980	0.245644	0.208432
2.000	0.100	1.100	5.000	0.100000	-0.048750	0.450000	1.499879	2.241577	0.349583	0.107925	True	True	9.98458e-08	2611	4.281834	4.218165	0.253523	0.211792
2.000	0.100	1.100	5.000	0.100000	-0.045000	0.450000	1.478989	2.244728	0.335974	0.112425	True	True	9.97359e-08	2593	4.267202	4.205761	0.260874	0.214760
2.000	0.100	1.100	5.000	0.100000	-0.041250	0.450000	1.459689	2.248097	0.323491	0.116961	True	True	9.98667e-08	2607	4.253777	4.194604	0.267749	0.217380
2.000	0.100	1.100	5.000	0.100000	-0.037500	0.450000	1.441789	2.251686	0.311979	0.121556	True	True	9.96246e-08	2607	4.241431	4.184558	0.274190	0.219688
2.000	0.100	1.100	5.000	0.100000	-0.033750	0.450000	1.425129	2.255503	0.301312	0.126231	True	True	9.99723e-08	2628	4.230059	4.175515	0.280231	0.221713
2.000	0.100	1.100	5.000	0.100000	-0.030000	0.450000	1.409578	2.259555	0.291385	0.131008	True	True	9.98806e-08	2640	4.219573	4.167385	0.285901	0.223478
2.000	0.100	1.100	5.000	0.100000	-0.026250	0.450000	1.395023	2.263852	0.282111	0.135908	True	True	9.98565e-08	2628	4.209899	4.160095	0.291227	0.225003
2.000	0.100	1.100	5.000	0.100000	-0.022500	0.450000	1.381370	2.268408	0.273416	0.140951	True	True	9.97944e-08	2617	4.200977	4.153584	0.296227	0.226301
2.000	0.100	1.100	5.000	0.100000	-0.018750	0.450000	1.368536	2.273237	0.265234	0.146160	True	True	9.97306e-08	2674	4.192755	4.147803	0.300921	0.227387
2.000	0.100	1.100	5.000	0.100000	-0.015000	0.450000	1.356453	2.278356	0.257512	0.151557	True	True	9.96781e-08	2718	4.185191	4.142710	0.305322	0.228269
2.000	0.100	1.100	5.000	0.100000	-0.011250	0.450000	1.345058	2.283783	0.250201	0.157166	True	True	9.99716e-08	2676	4.178250	4.138275	0.309443	0.228956
2.000	0.100	1.100	5.000	0.100000	-0.007500	0.450000	1.334300	2.289541	0.243260	0.163014	True	True	9.98736e-08	2721	4.171902	4.134471	0.313293	0.229453
2.000	0.100	1.100	5.000	0.100000	-0.003750	0.450000	1.324133	2.295655	0.236652	0.169128	True	True	9.99224e-08	2731	4.166126	4.131281	0.316880	0.229763
2.000	0.100	1.100	5.000	0.100000	0.000000	0.450000	1.314517	2.302155	0.230343	0.175540	True	True	9.99856e-08	2766	4.160903	4.128692	0.320210	0.229888
2.000	0.100	1.100	5.000	0.100000	0.003750	0.450000	1.305417	2.309071	0.224305	0.182285	True	True	9.97069e-08	2803	4.156222	4.126697	0.323286	0.229829
2.000	0.100	1.100	5.000	0.100000	0.007500	0.450000	1.296803	2.316442	0.218509	0.189401	True	True	9.99326e-08	2801	4.152076	4.125296	0.326110	0.229584
2.000	0.100	1.100	5.000	0.100000	0.011250	0.450000	1.288648	2.324310	0.212933	0.196932	True	True	9.98294e-08	2810	4.148462	4.124492	0.328682	0.229150
2.000	0.100	1.100	5.000	0.100000	0.015000	0.450000	1.280932	2.332725	0.207552	0.204928	True	True	9.98708e-08	2846	4.145383	4.124298	0.330999	0.228523
2.000	0.100	1.100	5.000	0.100000	0.018750	0.450000	1.273635	2.341742	0.202347	0.213446	True	True	9.9953e-08	2875	4.142849	4.124729	0.333056	0.227695
2.000	0.100	1.100	5.000	0.100000	0.022500	0.450000	1.266740	2.351427	0.197295	0.222551	True	True	9.99224e-08	2924	4.140873	4.125810	0.334846	0.226658
2.000	0.100	1.100	5.000	0.100000	0.026250	0.450000	1.260236	2.361857	0.192379	0.232321	True	True	9.97373e-08	2964	4.139476	4.127572	0.336360	0.225401
2.000	0.100	1.100	5.000	0.100000	0.030000	0.450000	1.254114	2.373120	0.187579	0.242845	True	True	9.99135e-08	2896	4.138688	4.130057	0.337584	0.223911
2.000	0.100	1.100	5.000	0.100000	0.033750	0.450000	1.248367	2.385322	0.182877	0.254229	True	True	9.97863e-08	2989	4.138545	4.133314	0.338502	0.222169
2.000	0.100	1.100	5.000	0.100000	0.037500	0.450000	1.242993	2.398589	0.178252	0.266601	True	True	9.97008e-08	2995	4.139096	4.137408	0.339092	0.220157
2.000	0.100	1.100	5.000	0.100000	0.041250	0.450000	1.237993	2.413072	0.173684	0.280115	True	True	9.98865e-08	2935	4.140401	4.142416	0.339327	0.217850
2.000	0.100	1.100	5.000	0.100000	0.045000	0.450000	1.233373	2.428954	0.169152	0.294958	True	True	9.97976e-08	3082	4.142540	4.148437	0.339173	0.215218
2.000	0.100	1.100	5.000	0.100000	0.048750	0.450000	1.229142	2.446459	0.164632	0.311363	True	True	9.96847e-08	3139	4.145608	4.155591	0.338589	0.212224
2.000	0.100	1.100	5.000	0.100000	0.052500	0.450000	1.225318	2.465866	0.160096	0.329622	True	True	9.98026e-08	3232	4.149733	4.164030	0.337520	0.208823
2.000	0.100	1.100	5.000	0.100000	0.056250	0.450000	1.221925	2.487528	0.155514	0.350106	True	True	9.98066e-08	3247	4.155074	4.173945	0.335898	0.204960
2.000	0.100	1.100	5.000	0.100000	0.060000	0.450000	1.218996	2.511898	0.150845	0.373299	True	True	9.97564e-08	3202	4.161841	4.185581	0.333634	0.200566
2.000	0.100	1.100	5.000	0.100000	0.063750	0.450000	1.216581	2.539568	0.146044	0.399843	True	True	9.99896e-08	3350	4.170314	4.199259	0.330611	0.195550
2.000	0.100	1.100	5.000	0.100000	0.067500	0.450000	1.214745	2.571335	0.141048	0.430615	True	True	9.98195e-08	3422	4.180869	4.215403	0.326671	0.189798
2.000	0.100	1.100	5.000	0.100000	0.071250	0.450000	1.213583	2.608301	0.135774	0.466848	True	True	9.98411e-08	3601	4.194030	4.234593	0.321597	0.183155
2.000	0.100	1.100	5.000	0.100000	0.075000	0.450000	1.213229	2.652048	0.130108	0.510343	True	True	9.99331e-08	3781	4.210555	4.257647	0.315078	0.175411
2.000	0.100	1.100	5.000	0.100000	-0.075000	0.472500	1.690872	2.225678	0.520788	0.077501	True	True	9.97068e-08	2502	4.419504	4.337006	0.189658	0.181332
2.000	0.100	1.100	5.000	0.100000	-0.071250	0.472500	1.645813	2.227231	0.488631	0.082974	True	True	9.95922e-08	2522	4.387688	4.306315	0.203364	0.189238
2.000	0.100	1.100	5.000	0.100000	-0.067500	0.472500	1.606385	2.229088	0.461097	0.088155	True	True	9.98267e-08	2510	4.359722	4.279839	0.215799	0.195993
2.000	0.100	1.100	5.000	0.100000	-0.063750	0.472500	1.571433	2.231218	0.437142	0.093130	True	True	9.98187e-08	2544	4.334866	4.256725	0.227172	0.201832
2.000	0.100	1.100	5.000	0.100000	-0.060000	0.472500	1.540119	2.233597	0.416028	0.097964	True	True	9.99703e-08	2338	4.312577	4.236359	0.237645	0.206921
2.000	0.100	1.100	5.000	0.100000	-0.056250	0.472500	1.511824	2.236213	0.397219	0.102708	True	True	9.98301e-08	2941	4.292447	4.218281	0.247338	0.211385
2.000	0.100	1.100	5.000	0.100000	-0.052500	0.472500	1.486068	2.239057	0.380308	0.107402	True	True	9.97378e-08	2617	4.274161	4.202147	0.256348	0.215315
2.000	0.100	1.100	5.000	0.100000	-0.048750	0.472500	1.462483	2.242124	0.364987	0.112078	True	True	9.96533e-08	2626	4.257472	4.187685	0.264752	0.218786
2.000	0.100	1.100	5.000	0.100000	-0.045000	0.472500	1.440771	2.245413	0.351010	0.116767	True	True	9.96625e-08	2626	4.242182	4.174682	0.272612	0.221855
2.000	0.100	1.100	5.000	0.100000	-0.041250	0.472500	1.420693	2.248927	0.338185	0.121494	True	True	9.99439e-08	2641	4.228133	4.162969	0.279981	0.224565
2.000	0.100	1.100	5.000	0.100000	-0.037500	0.472500	1.402055	2.252670	0.326352	0.126283	True	True	9.97394e-08	2641	4.215192	4.152407	0.286900	0.226954
2.000	0.100	1.100	5.000	0.100000	-0.033750	0.472500	1.384694	2.256647	0.315384	0.131157	True	True	9.99864e-08	2642	4.203251	4.142883	0.293405	0.229051
2.000	0.100	1.100	5.000	0.100000	-0.030000	0.472500	1.368474	2.260869	0.305173	0.136137	True	True	9.9706e-08	2629	4.192221	4.134305	0.299527	0.230881
2.000	0.100	1.100	5.000	0.100000	-0.026250	0.472500	1.353281	2.265344	0.295630	0.141244	True	True	9.96197e-08	2654	4.182027	4.126597	0.305290	0.232461
2.000	0.100	1.100	5.000	0.100000	-0.022500	0.472500	1.339017	2.270087	0.286677	0.146502	True	True	9.96936e-08	2702	4.172605	4.119697	0.310716	0.233810
2.000	0.100	1.100	5.000	0.100000	-0.018750	0.472500	1.325599	2.275113	0.278251	0.151931	True	True	9.98121e-08	2681	4.163903	4.113554	0.315823	0.234938
2.000	0.100	1.100	5.000	0.100000	-0.015000	0.472500	1.312954	2.280438	0.270294	0.157557	True	True	9.98883e-08	2740	4.155877	4.108125	0.320625	0.235856
2.000	0.100	1.100	5.000	0.100000	-0.011250	0.472500	1.301022	2.286082	0.262759	0.163403	True	True	9.97802e-08	2761	4.148491	4.103378	0.325135	0.236572
2.000	0.100	1.100	5.000	0.100000	-0.007500	0.472500	1.289747	2.292069	0.255601	0.169497	True	True	9.97251e-08	2774	4.141715	4.099286	0.329363	0.237092
2.000	0.100	1.100	5.000	0.100000	-0.003750	0.472500	1.279083	2.298424	0.248784	0.175868	True	True	9.99102e-08	2568	4.135525	4.095830	0.333316	0.237418
2.000	0.100	1.100	5.000	0.100000	0.000000	0.472500	1.268989	2.305177	0.242273	0.182550	True	True	9.97886e-08	2746	4.129904	4.092998	0.337000	0.237554
2.000	0.100	1.100	5.000	0.100000	0.003750	0.472500	1.259430	2.312362	0.236039	0.189577	True	True	9.98056e-08	2803	4.124839	4.090782	0.340419	0.237499
2.000	0.100	1.100	5.000	0.100000	0.007500	0.472500	1.250374	2.320016	0.230054	0.196989	True	True	9.98365e-08	2848	4.120322	4.089181	0.343573	0.237252
2.000	0.100	1.100	5.000	0.100000	0.011250	0.472500	1.241795	2.328184	0.224292	0.204834	True	True	9.9831e-08	2783	4.116350	4.088199	0.346463	0.236810
2.000	0.100	1.100	5.000	0.100000	0.015000	0.472500	1.233670	2.336917	0.218731	0.213161	True	True	9.98975e-08	2808	4.112927	4.087849	0.349086	0.236167
2.000	0.100	1.100	5.000	0.100000	0.018750	0.472500	1.225979	2.346272	0.213349	0.222030	True	True	9.98966e-08	2861	4.110060	4.088146	0.351438	0.235317
2.000	0.100	1.100	5.000	0.100000	0.022500	0.472500	1.218708	2.356317	0.208124	0.231511	True	True	9.98952e-08	2882	4.107763	4.089115	0.353509	0.234251
2.000	0.100	1.100	5.000	0.100000	0.026250	0.472500	1.211842	2.367131	0.203038	0.241681	True	True	9.97515e-08	2967	4.106058	4.090789	0.355291	0.232958
2.000	0.100	1.100	5.000	0.100000	0.030000	0.472500	1.205373	2.378805	0.198070	0.252635	True	True	9.99721e-08	3019	4.104973	4.093208	0.356769	0.231423
2.000	0.100	1.100	5.000	0.100000	0.033750	0.472500	1.199295	2.391450	0.193202	0.264484	True	True	9.98106e-08	2972	4.104546	4.096426	0.357926	0.229630
2.000	0.100	1.100	5.000	0.100000	0.037500	0.472500	1.193604	2.405194	0.188412	0.277359	True	True	9.97172e-08	2957	4.104824	4.100506	0.358740	0.227558
2.000	0.100	1.100	5.000	0.100000	0.041250	0.472500	1.188303	2.420193	0.183681	0.291422	True	True	9.98229e-08	3140	4.105870	4.105529	0.359183	0.225181
2.000	0.100	1.100	5.000	0.100000	0.045000	0.472500	1.183397	2.436636	0.178986	0.306866	True	True	9.98715e-08	2971	4.107760	4.111596	0.359219	0.222469
2.000	0.100	1.100	5.000	0.100000	0.048750	0.472500	1.178898	2.454754	0.174302	0.323935	True	True	9.99172e-08	3013	4.110595	4.118828	0.358805	0.219386
2.000	0.100	1.100	5.000	0.100000	0.052500	0.472500	1.174821	2.474836	0.169602	0.342931	True	True	9.97368e-08	3146	4.114499	4.127382	0.357885	0.215884
2.000	0.100	1.100	5.000	0.100000	0.056250	0.472500	1.171194	2.497246	0.164852	0.364244	True	True	9.98854e-08	3134	4.119635	4.137454	0.356388	0.211907
2.000	0.100	1.100	5.000	0.100000	0.060000	0.472500	1.168051	2.522452	0.160012	0.388376	True	True	9.97544e-08	3086	4.126216	4.149294	0.354223	0.207385
2.000	0.100	1.100	5.000	0.100000	0.063750	0.472500	1.165443	2.551065	0.155035	0.415999	True	True	9.99132e-08	3526	4.134521	4.163231	0.351266	0.202225
2.000	0.100	1.100	5.000	0.100000	0.067500	0.472500	1.163438	2.583910	0.149855	0.448027	True	True	9.97464e-08	3298	4.144931	4.179699	0.347356	0.196310
2.000	0.100	1.100	5.000	0.100000	0.071250	0.472500	1.162134	2.622128	0.144389	0.485749	True	True	9.98999e-08	3715	4.157977	4.199293	0.342267	0.189482
2.000	0.100	1.100	5.000	0.100000	0.075000	0.472500	1.161673	2.667358	0.138515	0.531054	True	True	9.98673e-08	3596	4.174423	4.222849	0.335678	0.181527
2.000	0.100	1.100	5.000	0.100000	-0.075000	0.495000	1.661421	2.225505	0.540106	0.080319	True	True	9.9902e-08	2521	4.401334	4.312495	0.196786	0.187160
2.000	0.100	1.100	5.000	0.100000	-0.071250	0.495000	1.614963	2.227141	0.507186	0.085998	True	True	9.97168e-08	2502	4.368455	4.280646	0.211171	0.195287
2.000	0.100	1.100	5.000	0.100000	-0.067500	0.495000	1.574277	2.229091	0.478994	0.091377	True	True	9.99869e-08	2543	4.339522	4.253141	0.224252	0.202235
2.000	0.100	1.100	5.000	0.100000	-0.063750	0.495000	1.538174	2.231323	0.454462	0.096547	True	True	9.96978e-08	2544	4.313773	4.229100	0.236248	0.208243
2.000	0.100	1.100	5.000	0.100000	-0.060000	0.495000	1.505800	2.233812	0.432836	0.101572	True	True	9.97549e-08	2583	4.290655	4.207890	0.247320	0.213483
2.000	0.100	1.100	5.000	0.100000	-0.056250	0.495000	1.476519	2.236546	0.413563	0.106505	True	True	9.99413e-08	2602	4.269749	4.189042	0.257592	0.218081
2.000	0.100	1.100	5.000	0.100000	-0.052500	0.495000	1.449842	2.239516	0.396232	0.111388	True	True	9.98637e-08	2625	4.250733	4.172198	0.267163	0.222132
2.000	0.100	1.100	5.000	0.100000	-0.048750	0.495000	1.425391	2.242717	0.380523	0.116254	True	True	9.99356e-08	2593	4.233354	4.157081	0.276111	0.225711
2.000	0.100	1.100	5.000	0.100000	-0.045000	0.495000	1.402863	2.246147	0.366189	0.121134	True	True	9.99277e-08	2579	4.217411	4.143472	0.284500	0.228877
2.000	0.100	1.100	5.000	0.100000	-0.041250	0.495000	1.382013	2.249810	0.353030	0.126055	True	True	9.9676e-08	2585	4.202739	4.131194	0.292382	0.231675
2.000	0.100	1.100	5.000	0.100000	-0.037500	0.495000	1.362641	2.253709	0.340885	0.131040	True	True	9.99779e-08	2656	4.189205	4.120106	0.299800	0.234142
2.000	0.100	1.100	5.000	0.100000	-0.033750	0.495000	1.344581	2.257852	0.329624	0.136115	True	True	9.98201e-08	2670	4.176697	4.110092	0.306791	0.236310
2.000	0.100	1.100	5.000	0.100000	-0.030000	0.495000	1.327695	2.262246	0.319136	0.141300	True	True	9.96681e-08	2713	4.165123	4.101057	0.313386	0.238201
2.000	0.100	1.100	5.000	0.100000	-0.026250	0.495000	1.311865	2.266903	0.309329	0.146618	True	True	9.96471e-08	2710	4.154406	4.092922	0.319610	0.239837
2.000	0.100	1.100	5.000	0.100000	-0.022500	0.495000	1.296991	2.271837	0.300127	0.152092	True	True	9.98139e-08	2660	4.144483	4.085624	0.325484	0.241233
2.000	0.100	1.100	5.000	0.100000	-0.018750	0.495000	1.282988	2.277063	0.291461	0.157745	True	True	9.96515e-08	2717	4.135298	4.079109	0.331027	0.242402
2.000	0.100	1.100	5.000	0.100000	-0.015000	0.495000	1.269783	2.282598	0.283276	0.163601	True	True	9.98005e-08	2742	4.126807	4.073335	0.336254	0.243355
2.000	0.100	1.100	5.000	0.100000	-0.011250	0.495000	1.257311	2.288463	0.275521	0.169687	True	True	9.98578e-08	2921	4.118972	4.068266	0.341177	0.244099
2.000	0.100	1.100	5.000	0.100000	-0.007500	0.495000	1.245518	2.294682	0.268152	0.176031	True	True	9.99439e-08	2773	4.111763	4.063876	0.345807	0.244640
2.000	0.100	1.100	5.000	0.100000	-0.003750	0.495000	1.234355	2.301281	0.261131	0.182662	True	True	9.98372e-08	2768	4.105155	4.060145	0.350150	0.244982
2.000	0.100	1.100	5.000	0.100000	0.000000	0.495000	1.223781	2.308291	0.254423	0.189616	True	True	9.97377e-08	2825	4.099129	4.057060	0.354213	0.245127
2.000	0.100	1.100	5.000	0.100000	0.003750	0.495000	1.213760	2.315746	0.247997	0.196928	True	True	9.99686e-08	2867	4.093673	4.054613	0.357999	0.245075
2.000	0.100	1.100	5.000	0.100000	0.007500	0.495000	1.204258	2.323687	0.241826	0.204640	True	True	9.97063e-08	2896	4.088777	4.052802	0.361509	0.244824
2.000	0.100	1.100	5.000	0.100000	0.011250	0.495000	1.195251	2.332158	0.235883	0.212801	True	True	9.96728e-08	2907	4.084439	4.051633	0.364743	0.244372
2.000	0.100	1.100	5.000	0.100000	0.015000	0.495000	1.186713	2.341211	0.230145	0.221463	True	True	9.99292e-08	2916	4.080662	4.051116	0.367698	0.243714
2.000	0.100	1.100	5.000	0.100000	0.018750	0.495000	1.178625	2.350906	0.224590	0.230688	True	True	9.99146e-08	2918	4.077452	4.051269	0.370368	0.242841
2.000	0.100	1.100	5.000	0.100000	0.022500	0.495000	1.170971	2.361314	0.219196	0.240546	True	True	9.97307e-08	2936	4.074823	4.052116	0.372746	0.241746
2.000	0.100	1.100	5.000	0.100000	0.026250	0.495000	1.163738	2.372514	0.213943	0.251122	True	True	9.97526e-08	3005	4.072798	4.053690	0.374821	0.240416
2.000	0.100	1.100	5.000	0.100000	0.030000	0.495000	1.156916	2.384602	0.208811	0.262510	True	True	9.98965e-08	2997	4.071403	4.056034	0.376578	0.238837
2.000	0.100	1.100	5.000	0.100000	0.033750	0.495000	1.150500	2.397690	0.203780	0.274828	True	True	9.981e-08	3068	4.070676	4.059201	0.378000	0.236992
2.000	0.100	1.100	5.000	0.100000	0.037500	0.495000	1.144486	2.411912	0.198830	0.288211	True	True	9.96759e-08	3045	4.070666	4.063256	0.379062	0.234859
2.000	0.100	1.100	5.000	0.100000	0.041250	0.495000	1.138876	2.427428	0.193938	0.302826	True	True	9.99479e-08	3106	4.071433	4.068283	0.379737	0.232413
2.000	0.100	1.100	5.000	0.100000	0.045000	0.495000	1.133677	2.444432	0.189084	0.318877	True	True	9.99066e-08	3149	4.073057	4.074382	0.379988	0.229623
2.000	0.100	1.100	5.000	0.100000	0.048750	0.495000	1.128899	2.463164	0.184239	0.336615	True	True	9.97077e-08	3182	4.075636	4.081680	0.379769	0.226451
2.000	0.100	1.100	5.000	0.100000	0.052500	0.495000	1.124560	2.483920	0.179377	0.356356	True	True	9.96868e-08	3182	4.079297	4.090335	0.379022	0.222849
2.000	0.100	1.100	5.000	0.100000	0.056250	0.495000	1.120688	2.507076	0.174464	0.378503	True	True	9.99986e-08	3283	4.084203	4.100549	0.377675	0.218760
2.000	0.100	1.100	5.000	0.100000	0.060000	0.495000	1.117319	2.533115	0.169457	0.403582	True	True	9.98218e-08	3297	4.090566	4.112577	0.375630	0.214111
2.000	0.100	1.100	5.000	0.100000	0.063750	0.495000	1.114505	2.562667	0.164308	0.432290	True	True	9.99739e-08	3462	4.098671	4.126755	0.372764	0.208809
2.000	0.100	1.100	5.000	0.100000	0.067500	0.495000	1.112316	2.596586	0.158950	0.465584	True	True	9.99905e-08	3516	4.108900	4.143527	0.368908	0.202735
2.000	0.100	1.100	5.000	0.100000	0.071250	0.495000	1.110855	2.636049	0.153294	0.504807	True	True	9.98168e-08	3591	4.121787	4.163503	0.363827	0.195727
2.000	0.100	1.100	5.000	0.100000	0.075000	0.495000	1.110268	2.682751	0.147218	0.551933	True	True	9.9976e-08	3666	4.138107	4.187539	0.357189	0.187565
2.000	0.100	1.100	5.000	0.100000	-0.075000	0.517500	1.632187	2.225354	0.559452	0.083148	True	True	9.97471e-08	2467	4.383348	4.287913	0.203935	0.192944
2.000	0.100	1.100	5.000	0.100000	-0.071250	0.517500	1.584357	2.227076	0.525786	0.089035	True	True	9.98273e-08	2487	4.349423	4.254902	0.219009	0.201287
2.000	0.100	1.100	5.000	0.100000	-0.067500	0.517500	1.542428	2.229123	0.496953	0.094614	True	True	9.96454e-08	2553	4.319535	4.226361	0.232751	0.208423
2.000	0.100	1.100	5.000	0.100000	-0.063750	0.517500	1.505189	2.231460	0.471859	0.099979	True	True	9.98386e-08	2528	4.292906	4.201386	0.245383	0.214597
2.000	0.100	1.100	5.000	0.100000	-0.060000	0.517500	1.471768	2.234064	0.449732	0.105197	True	True	9.9732e-08	2564	4.268968	4.179327	0.257069	0.219983
2.000	0.100	1.100	5.000	0.100000	-0.056250	0.517500	1.441512	2.236920	0.430009	0.110322	True	True	9.99585e-08	2490	4.247294	4.159701	0.267938	0.224711
2.000	0.100	1.100	5.000	0.100000	-0.052500	0.517500	1.413924	2.240020	0.412267	0.115395	True	True	9.97435e-08	2625	4.227556	4.142140	0.278087	0.228879
2.000	0.100	1.100	5.000	0.100000	-0.048750	0.517500	1.388616	2.243358	0.396182	0.120453	True	True	9.97383e-08	2742	4.209494	4.126360	0.287597	0.232564
2.000	0.100	1.100	5.000	0.100000	-0.045000	0.517500	1.365279	2.246933	0.381498	0.125527	True	True	9.978e-08	2658	4.192902	4.112134	0.296534	0.235824
2.000	0.100	1.100	5.000	0.100000	-0.041250	0.517500	1.343662	2.250749	0.368015	0.130643	True	True	9.96283e-08	2663	4.177612	4.099283	0.304949	0.238706
2.000	0.100	1.100	5.000	0.100000	-0.037500	0.517500	1.323562	2.254808	0.355566	0.135828	True	True	9.96635e-08	2726	4.163488	4.087661	0.312888	0.241250
2.000	0.100	1.100	5.000	0.100000	-0.033750	0.517500	1.304808	2.259119	0.344019	0.141105	True	True	9.99847e-08	2690	4.150414	4.077149	0.320386	0.243485
2.000	0.100	1.100	5.000	0.100000	-0.030000	0.517500	1.287260	2.263690	0.333261	0.146499	True	True	9.98979e-08	2730	4.138296	4.067645	0.327477	0.245437
2.000	0.100	1.100	5.000	0.100000	-0.026250	0.517500	1.270795	2.268533	0.323199	0.152030	True	True	9.97726e-08	2835	4.127058	4.059074	0.334184	0.247126
2.000	0.100	1.100	5.000	0.100000	-0.022500	0.517500	1.255314	2.273661	0.313752	0.157723	True	True	9.98067e-08	2729	4.116633	4.051368	0.340530	0.248568
2.000	0.100	1.100	5.000	0.100000	-0.018750	0.517500	1.240728	2.279091	0.304853	0.163602	True	True	9.98664e-08	2731	4.106964	4.044473	0.346534	0.249776
2.000	0.100	1.100	5.000	0.100000	-0.015000	0.517500	1.226962	2.284840	0.296445	0.169693	True	True	9.99932e-08	2787	4.098006	4.038343	0.352210	0.250761
2.000	0.100	1.100	5.000	0.100000	-0.011250	0.517500	1.213952	2.290929	0.288475	0.176021	True	True	9.99904e-08	2757	4.089720	4.032943	0.357570	0.251531
2.000	0.100	1.100	5.000	0.100000	-0.007500	0.517500	1.201640	2.297384	0.280899	0.182617	True	True	9.97283e-08	2796	4.082075	4.028246	0.362626	0.252093
2.000	0.100	1.100	5.000	0.100000	-0.003750	0.517500	1.189979	2.304231	0.273679	0.189512	True	True	9.99162e-08	2779	4.075044	4.024231	0.367385	0.252449
2.000	0.100	1.100	5.000	0.100000	0.000000	0.517500	1.178923	2.311501	0.266778	0.196740	True	True	9.968e-08	2800	4.068610	4.020884	0.371852	0.252601
2.000	0.100	1.100	5.000	0.100000	0.003750	0.517500	1.168438	2.319231	0.260165	0.204341	True	True	9.9669e-08	2899	4.062757	4.018197	0.376031	0.252551
2.000	0.100	1.100	5.000	0.100000	0.007500	0.517500	1.158490	2.327461	0.253812	0.212356	True	True	9.97315e-08	2912	4.057477	4.016168	0.379923	0.252296
2.000	0.100	1.100	5.000	0.100000	0.011250	0.517500	1.149051	2.336237	0.247691	0.220836	True	True	9.96304e-08	2922	4.052768	4.014804	0.383525	0.251833
2.000	0.100	1.100	5.000	0.100000	0.015000	0.517500	1.140097	2.345614	0.241780	0.229836	True	True	9.99627e-08	2910	4.048628	4.014111	0.386837	0.251157
2.000	0.100	1.100	5.000	0.100000	0.018750	0.517500	1.131609	2.355653	0.236055	0.239420	True	True	9.98086e-08	2936	4.045067	4.014110	0.389853	0.250261
2.000	0.100	1.100	5.000	0.100000	0.022500	0.517500	1.123568	2.366425	0.230496	0.249661	True	True	9.99723e-08	2981	4.042097	4.014825	0.392564	0.249135
2.000	0.100	1.100	5.000	0.100000	0.026250	0.517500	1.115964	2.378014	0.225079	0.260645	True	True	9.97615e-08	3011	4.039740	4.016290	0.394958	0.247768
2.000	0.100	1.100	5.000	0.100000	0.030000	0.517500	1.108784	2.390518	0.219787	0.272472	True	True	9.98053e-08	3031	4.038023	4.018547	0.397021	0.246144
2.000	0.100	1.100	5.000	0.100000	0.033750	0.517500	1.102024	2.404051	0.214597	0.285262	True	True	9.99731e-08	3011	4.036983	4.021652	0.398733	0.244247
2.000	0.100	1.100	5.000	0.100000	0.037500	0.517500	1.095681	2.418752	0.209489	0.299157	True	True	9.98174e-08	3010	4.036670	4.025672	0.400071	0.242054
2.000	0.100	1.100	5.000	0.100000	0.041250	0.517500	1.089756	2.434786	0.204442	0.314331	True	True	9.98323e-08	3112	4.037144	4.030689	0.401005	0.239540
2.000	0.100	1.100	5.000	0.100000	0.045000	0.517500	1.084255	2.452352	0.199431	0.330993	True	True	9.98485e-08	3256	4.038483	4.036809	0.401496	0.236671
2.000	0.100	1.100	5.000	0.100000	0.048750	0.517500	1.079191	2.471697	0.194430	0.349406	True	True	9.97102e-08	3252	4.040787	4.044160	0.401497	0.233411
2.000	0.100	1.100	5.000	0.100000	0.052500	0.517500	1.074582	2.493126	0.189410	0.369896	True	True	9.98249e-08	3200	4.044182	4.052903	0.400950	0.229710
2.000	0.100	1.100	5.000	0.100000	0.056250	0.517500	1.070455	2.517027	0.184337	0.392885	True	True	9.98051e-08	3232	4.048833	4.063244	0.399777	0.225510
2.000	0.100	1.100	5.000	0.100000	0.060000	0.517500	1.066849	2.543896	0.179168	0.418917	True	True	9.98033e-08	3307	4.054953	4.075444	0.397880	0.220737
2.000	0.100	1.100	5.000	0.100000	0.063750	0.517500	1.063816	2.574384	0.173851	0.448720	True	True	9.97859e-08	3545	4.062825	4.089846	0.395129	0.215296
2.000	0.100	1.100	5.000	0.100000	0.067500	0.517500	1.061430	2.609371	0.168319	0.483288	True	True	9.99434e-08	3480	4.072836	4.106903	0.391351	0.209065
2.000	0.100	1.100	5.000	0.100000	0.071250	0.517500	1.059795	2.650072	0.162481	0.524024	True	True	9.99397e-08	3511	4.085523	4.127239	0.386303	0.201880
2.000	0.100	1.100	5.000	0.100000	0.075000	0.517500	1.059063	2.698238	0.156209	0.572986	True	True	9.97432e-08	3801	4.101664	4.151728	0.379642	0.193518
2.000	0.100	1.100	5.000	0.100000	-0.075000	0.540000	1.603186	2.225226	0.578819	0.085989	True	True	9.96002e-08	2518	4.365548	4.263261	0.211103	0.198684
2.000	0.100	1.100	5.000	0.100000	-0.071250	0.540000	1.553997	2.227039	0.544424	0.092084	True	True	9.99736e-08	2542	4.330594	4.229084	0.226877	0.207237
2.000	0.100	1.100	5.000	0.100000	-0.067500	0.540000	1.510843	2.229186	0.514966	0.097866	True	True	9.99579e-08	2568	4.299766	4.199502	0.241292	0.214556
2.000	0.100	1.100	5.000	0.100000	-0.063750	0.540000	1.472485	2.231632	0.489324	0.103428	True	True	9.96327e-08	2569	4.272269	4.173588	0.254574	0.220890
2.000	0.100	1.100	5.000	0.100000	-0.060000	0.540000	1.438030	2.234354	0.466709	0.108841	True	True	9.97791e-08	2552	4.247524	4.150672	0.266891	0.226418
2.000	0.100	1.100	5.000	0.100000	-0.056250	0.540000	1.406812	2.237336	0.446546	0.114159	True	True	9.98571e-08	2563	4.225093	4.130261	0.278371	0.231273
2.000	0.100	1.100	5.000	0.100000	-0.052500	0.540000	1.378324	2.240569	0.428404	0.119425	True	True	9.97199e-08	2635	4.204641	4.111975	0.289116	0.235556
2.000	0.100	1.100	5.000	0.100000	-0.048750	0.540000	1.352169	2.244048	0.411951	0.124677	True	True	9.97126e-08	2647	4.185904	4.095524	0.299207	0.239342
2.000	0.100	1.100	5.000	0.100000	-0.045000	0.540000	1.328031	2.247773	0.396928	0.129946	True	True	9.96368e-08	2656	4.168670	4.080675	0.308710	0.242693
2.000	0.100	1.100	5.000	0.100000	-0.041250	0.540000	1.305656	2.251745	0.383129	0.135262	True	True	9.96773e-08	2802	4.152766	4.067240	0.317681	0.245659
2.000	0.100	1.100	5.000	0.100000	-0.037500	0.540000	1.284834	2.255969	0.370384	0.140648	True	True	9.97806e-08	2696	4.138055	4.055075	0.326160	0.248275
2.000	0.100	1.100	5.000	0.100000	-0.033750	0.540000	1.265392	2.260453	0.358557	0.146131	True	True	9.98135e-08	2734	4.124420	4.044055	0.334188	0.250575
2.000	0.100	1.100	5.000	0.100000	-0.030000	0.540000	1.247185	2.265205	0.347535	0.151734	True	True	9.96908e-08	2722	4.111765	4.034079	0.341796	0.252584
2.000	0.100	1.100	5.000	0.100000	-0.026250	0.540000	1.230091	2.270237	0.337222	0.157481	True	True	9.97547e-08	2755	4.100009	4.025064	0.349009	0.254323
2.000	0.100	1.100	5.000	0.100000	-0.022500	0.540000	1.214006	2.275564	0.327537	0.163396	True	True	9.98932e-08	2778	4.089083	4.016942	0.355850	0.255808
2.000	0.100	1.100	5.000	0.100000	-0.018750	0.540000	1.198840	2.281201	0.318411	0.169504	True	True	9.9665e-08	2783	4.078932	4.009657	0.362338	0.257053
2.000	0.100	1.100	5.000	0.100000	-0.015000	0.540000	1.184517	2.287168	0.309784	0.175831	True	True	9.98072e-08	2830	4.069507	4.003164	0.368487	0.258069
2.000	0.100	1.100	5.000	0.100000	-0.011250	0.540000	1.170970	2.293486	0.301605	0.182405	True	True	9.97722e-08	2853	4.060769	3.997425	0.374311	0.258864
2.000	0.100	1.100	5.000	0.100000	-0.007500	0.540000	1.158141	2.300180	0.293827	0.189256	True	True	9.96645e-08	2825	4.052686	3.992413	0.379819	0.259443
2.000	0.100	1.100	5.000	0.100000	-0.003750	0.540000	1.145981	2.307278	0.286411	0.196417	True	True	9.97992e-08	2872	4.045232	3.988104	0.385019	0.259812
2.000	0.100	1.100	5.000	0.100000	0.000000	0.540000	1.134445	2.314813	0.279322	0.203923	True	True	9.96808e-08	2865	4.038385	3.984486	0.389916	0.259971
2.000	0.100	1.100	5.000	0.100000	0.003750	0.540000	1.123496	2.322820	0.272526	0.211815	True	True	9.9748e-08	2969	4.032132	3.981550	0.394515	0.259920
2.000	0.100	1.100	5.000	0.100000	0.007500	0.540000	1.113100	2.331343	0.265994	0.220138	True	True	9.98539e-08	2901	4.026463	3.979293	0.398814	0.259660
2.000	0.100	1.100	5.000	0.100000	0.011250	0.540000	1.103229	2.340429	0.259701	0.228941	True	True	9.97467e-08	3011	4.021374	3.977720	0.402815	0.259185
2.000	0.100	1.100	5.000	0.100000	0.015000	0.540000	1.093858	2.350133	0.253621	0.238283	True	True	9.98313e-08	2913	4.016866	3.976843	0.406512	0.258491
2.000	0.100	1.100	5.000	0.100000	0.018750	0.540000	1.084967	2.360517	0.247730	0.248228	True	True	9.98256e-08	2949	4.012948	3.976680	0.409899	0.257570
2.000	0.100	1.100	5.000	0.100000	0.022500	0.540000	1.076538	2.371657	0.242007	0.258855	True	True	9.99515e-08	3066	4.009629	3.977254	0.412970	0.256413
2.000	0.100	1.100	5.000	0.100000	0.026250	0.540000	1.068559	2.383638	0.236432	0.270252	True	True	9.98308e-08	3111	4.006931	3.978599	0.415711	0.255007
2.000	0.100	1.100	5.000	0.100000	0.030000	0.540000	1.061018	2.396559	0.230982	0.282521	True	True	9.99759e-08	3187	4.004881	3.980761	0.418107	0.253339
2.000	0.100	1.100	5.000	0.100000	0.033750	0.540000	1.053910	2.410540	0.225637	0.295789	True	True	9.97169e-08	3101	4.003518	3.983794	0.420138	0.251389
2.000	0.100	1.100	5.000	0.100000	0.037500	0.540000	1.047233	2.425722	0.220375	0.310201	True	True	9.98888e-08	3090	4.002889	3.987766	0.421779	0.249136
2.000	0.100	1.100	5.000	0.100000	0.041250	0.540000	1.040987	2.442274	0.215174	0.325937	True	True	9.9918e-08	3269	4.003054	3.992764	0.422998	0.246552
2.000	0.100	1.100	5.000	0.100000	0.045000	0.540000	1.035179	2.460403	0.210011	0.343216	True	True	9.97364e-08	3199	4.004093	3.998893	0.423757	0.243606
2.000	0.100	1.100	5.000	0.100000	0.048750	0.540000	1.029822	2.480361	0.204858	0.362308	True	True	9.99414e-08	3212	4.006104	4.006284	0.424007	0.240258
2.000	0.100	1.100	5.000	0.100000	0.052500	0.540000	1.024935	2.502463	0.199685	0.383554	True	True	9.99307e-08	3363	4.009213	4.015102	0.423685	0.236460
2.000	0.100	1.100	5.000	0.100000	0.056250	0.540000	1.020544	2.527107	0.194456	0.407390	True	True	9.96962e-08	3247	4.013586	4.025556	0.422714	0.232150
2.000	0.100	1.100	5.000	0.100000	0.060000	0.540000	1.016690	2.554803	0.189129	0.434383	True	True	9.98771e-08	3499	4.019435	4.037912	0.420991	0.227255
2.000	0.100	1.100	5.000	0.100000	0.063750	0.540000	1.013427	2.586224	0.183650	0.465288	True	True	9.98875e-08	3604	4.027045	4.052521	0.418383	0.221677
2.000	0.100	1.100	5.000	0.100000	0.067500	0.540000	1.010829	2.622273	0.177950	0.501139	True	True	9.98443e-08	3645	4.036803	4.069845	0.414710	0.215293
2.000	0.100	1.100	5.000	0.100000	0.071250	0.540000	1.009005	2.664205	0.171935	0.543398	True	True	9.99661e-08	3876	4.049248	4.090518	0.409722	0.207936
2.000	0.100	1.100	5.000	0.100000	0.075000	0.540000	1.008108	2.713825	0.165475	0.594211	True	True	9.99402e-08	3766	4.065162	4.115436	0.403065	0.199378
2.000	0.100	1.100	5.000	0.100000	-0.075000	0.562500	1.574411	2.225121	0.598200	0.088841	True	True	9.98007e-08	2557	4.347941	4.238543	0.218288	0.204377
2.000	0.100	1.100	5.000	0.100000	-0.071250	0.562500	1.523888	2.227029	0.563094	0.095147	True	True	9.9847e-08	2520	4.311975	4.203196	0.234773	0.213136
2.000	0.100	1.100	5.000	0.100000	-0.067500	0.562500	1.479529	2.229280	0.533024	0.101132	True	True	9.9926e-08	2531	4.280222	4.172569	0.249874	0.220632
2.000	0.100	1.100	5.000	0.100000	-0.063750	0.562500	1.440068	2.231840	0.506847	0.106894	True	True	9.96491e-08	2586	4.251872	4.145708	0.263819	0.227122
2.000	0.100	1.100	5.000	0.100000	-0.060000	0.562500	1.404593	2.234684	0.483756	0.112503	True	True	9.99674e-08	2607	4.226331	4.121930	0.276781	0.232788
2.000	0.100	1.100	5.000	0.100000	-0.056250	0.562500	1.372427	2.237796	0.463165	0.118016	True	True	9.97997e-08	2600	4.203155	4.100726	0.288889	0.237766
2.000	0.100	1.100	5.000	0.100000	-0.052500	0.562500	1.343051	2.241166	0.444632	0.123478	True	True	9.9687e-08	2668	4.182000	4.081710	0.300247	0.242158
2.000	0.100	1.100	5.000	0.100000	-0.048750	0.562500	1.316060	2.244791	0.427822	0.128927	True	True	9.97282e-08	2658	4.162594	4.064577	0.310938	0.246044
2.000	0.100	1.100	5.000	0.100000	-0.045000	0.562500	1.291132	2.248669	0.412467	0.134394	True	True	9.99805e-08	2696	4.144725	4.049096	0.321028	0.249483
2.000	0.100	1.100	5.000	0.100000	-0.041250	0.562500	1.268006	2.252802	0.398358	0.139910	True	True	9.96954e-08	2681	4.128218	4.035075	0.330571	0.252527
2.000	0.100	1.100	5.000	0.100000	-0.037500	0.562500	1.246470	2.257195	0.385323	0.145500	True	True	9.98547e-08	2711	4.112928	4.022359	0.339613	0.255213
2.000	0.100	1.100	5.000	0.100000	-0.033750	0.562500	1.226347	2.261856	0.373224	0.151191	True	True	9.9931e-08	2723	4.098738	4.010824	0.348192	0.257576
2.000	0.100	1.100	5.000	0.100000	-0.030000	0.562500	1.207491	2.266847	0.361945	0.157005	True	True	9.99139e-08	2771	4.085548	4.000364	0.356339	0.259635
2.000	0.100	1.100	5.000	0.100000	-0.026250	0.562500	1.189771	2.272019	0.351387	0.162972	True	True	9.99081e-08	2792	4.073277	3.990898	0.364082	0.261426
2.000	0.100	1.100	5.000	0.100000	-0.022500	0.562500	1.173087	2.277548	0.341469	0.169111	True	True	9.99822e-08	2743	4.061855	3.982352	0.371442	0.262952
2.000	0.100	1.100	5.000	0.100000	-0.018750	0.562500	1.157346	2.283398	0.332120	0.175451	True	True	9.97719e-08	2824	4.051224	3.974670	0.378438	0.264232
2.000	0.100	1.100	5.000	0.100000	-0.015000	0.562500	1.142470	2.289586	0.323279	0.182018	True	True	9.9808e-08	2800	4.041334	3.967804	0.385086	0.265276
2.000	0.100	1.100	5.000	0.100000	-0.011250	0.562500	1.128389	2.296137	0.314894	0.188840	True	True	9.9964e-08	2803	4.032146	3.961718	0.391398	0.266093
2.000	0.100	1.100	5.000	0.100000	-0.007500	0.562500	1.115047	2.303074	0.306919	0.195950	True	True	9.9698e-08	2857	4.023625	3.956381	0.397384	0.266688
2.000	0.100	1.100	5.000	0.100000	-0.003750	0.562500	1.102391	2.310428	0.299312	0.203380	True	True	9.97956e-08	2822	4.015746	3.951772	0.403052	0.267067
2.000	0.100	1.100	5.000	0.100000	0.000000	0.562500	1.090376	2.318231	0.292038	0.211168	True	True	9.99913e-08	2931	4.008486	3.947874	0.408407	0.267230
2.000	0.100	1.100	5.000	0.100000	0.003750	0.562500	1.078965	2.326521	0.285062	0.219354	True	True	9.96297e-08	2926	4.001831	3.944680	0.413452	0.267179
2.000	0.100	1.100	5.000	0.100000	0.007500	0.562500	1.068122	2.335341	0.278356	0.227987	True	True	9.98847e-08	3013	3.995771	3.942187	0.418187	0.266911
2.000	0.100	1.100	5.000	0.100000	0.011250	0.562500	1.057819	2.344739	0.271893	0.237117	True	True	9.97288e-08	2919	3.990299	3.940399	0.422612	0.266422
2.000	0.100	1.100	5.000	0.100000	0.015000	0.562500	1.048031	2.354773	0.265647	0.246804	True	True	9.98946e-08	2965	3.985419	3.939328	0.426723	0.265709
2.000	0.100	1.100	5.000	0.100000	0.018750	0.562500	1.038737	2.365508	0.259594	0.257116	True	True	9.98956e-08	3048	3.981135	3.938991	0.430512	0.264762
2.000	0.100	1.100	5.000	0.100000	0.022500	0.562500	1.029918	2.377018	0.253712	0.268132	True	True	9.98885e-08	3085	3.977462	3.939416	0.433970	0.263572
2.000	0.100	1.100	5.000	0.100000	0.026250	0.562500	1.021562	2.389393	0.247980	0.279945	True	True	9.99728e-08	3066	3.974416	3.940633	0.437087	0.262128
2.000	0.100	1.100	5.000	0.100000	0.030000	0.562500	1.013659	2.402735	0.242376	0.292661	True	True	9.99934e-08	3159	3.972026	3.942689	0.439844	0.260414
2.000	0.100	1.100	5.000	0.100000	0.033750	0.562500	1.006201	2.417165	0.236879	0.306410	True	True	9.98265e-08	3186	3.970329	3.945639	0.442222	0.258411
2.000	0.100	1.100	5.000	0.100000	0.037500	0.562500	0.999185	2.432830	0.231467	0.321343	True	True	9.99917e-08	3232	3.969373	3.949555	0.444195	0.256097
2.000	0.100	1.100	5.000	0.100000	0.041250	0.562500	0.992615	2.449902	0.226117	0.337647	True	True	9.98161e-08	3132	3.969218	3.954522	0.445729	0.253444
2.000	0.100	1.100	5.000	0.100000	0.045000	0.562500	0.986495	2.468594	0.220805	0.355547	True	True	9.98697e-08	3536	3.969941	3.960649	0.446785	0.250421
2.000	0.100	1.100	5.000	0.100000	0.048750	0.562500	0.980839	2.489166	0.215503	0.375324	True	True	9.9833e-08	3309	3.971642	3.968068	0.447312	0.246986
2.000	0.100	1.100	5.000	0.100000	0.052500	0.562500	0.975666	2.511940	0.210181	0.397332	True	True	9.99431e-08	3397	3.974448	3.976948	0.447245	0.243090
2.000	0.100	1.100	5.000	0.100000	0.056250	0.562500	0.971004	2.537325	0.204801	0.422021	True	True	9.98101e-08	3427	3.978521	3.987501	0.446505	0.238672
2.000	0.100	1.100	5.000	0.100000	0.060000	0.562500	0.966893	2.565846	0.199322	0.449981	True	True	9.99355e-08	3694	3.984075	3.999999	0.444985	0.233656
2.000	0.100	1.100	5.000	0.100000	0.063750	0.562500	0.963388	2.598195	0.193686	0.481996	True	True	9.98319e-08	3715	3.991395	4.014798	0.442548	0.227944
2.000	0.100	1.100	5.000	0.100000	0.067500	0.562500	0.960567	2.635302	0.187824	0.519140	True	True	9.99296e-08	3611	4.000867	4.032369	0.439008	0.221410
2.000	0.100	1.100	5.000	0.100000	0.071250	0.562500	0.958538	2.678457	0.181640	0.562932	True	True	9.97534e-08	3823	4.013031	4.053359	0.434109	0.213884
2.000	0.100	1.100	5.000	0.100000	0.075000	0.562500	0.957458	2.729521	0.174999	0.615607	True	True	9.99907e-08	3922	4.028670	4.078681	0.427485	0.205136
2.000	0.100	1.100	5.000	0.100000	-0.075000	0.585000	1.545870	2.225042	0.617591	0.091705	True	True	9.9803e-08	2570	4.330528	4.213764	0.225488	0.210025
2.000	0.100	1.100	5.000	0.100000	-0.071250	0.585000	1.494035	2.227047	0.581788	0.098223	True	True	9.97831e-08	2554	4.293569	4.177242	0.242694	0.218982
2.000	0.100	1.100	5.000	0.100000	-0.067500	0.585000	1.448490	2.229408	0.551121	0.104414	True	True	9.96704e-08	2607	4.260908	4.145563	0.258492	0.226651
2.000	0.100	1.100	5.000	0.100000	-0.063750	0.585000	1.407944	2.232085	0.524421	0.110377	True	True	9.98259e-08	2583	4.231719	4.117752	0.273115	0.233291
2.000	0.100	1.100	5.000	0.100000	-0.060000	0.585000	1.371467	2.235054	0.500865	0.116185	True	True	9.99579e-08	2646	4.205397	4.093105	0.286736	0.239091
2.000	0.100	1.100	5.000	0.100000	-0.056250	0.585000	1.338367	2.238301	0.479856	0.121896	True	True	9.97986e-08	2637	4.181485	4.071100	0.299489	0.244189
2.000	0.100	1.100	5.000	0.100000	-0.052500	0.585000	1.308116	2.241814	0.460942	0.127556	True	True	9.99133e-08	2655	4.159638	4.051344	0.311477	0.248687
2.000	0.100	1.100	5.000	0.100000	-0.048750	0.585000	1.280300	2.245588	0.443780	0.133202	True	True	9.98314e-08	2653	4.139578	4.033528	0.322785	0.252666
2.000	0.100	1.100	5.000	0.100000	-0.045000	0.585000	1.254592	2.249624	0.428101	0.138870	True	True	9.96896e-08	2735	4.121085	4.017408	0.333480	0.256190
2.000	0.100	1.100	5.000	0.100000	-0.041250	0.585000	1.230727	2.253922	0.413689	0.144589	True	True	9.96453e-08	2741	4.103982	4.002791	0.343616	0.259309
2.000	0.100	1.100	5.000	0.100000	-0.037500	0.585000	1.208487	2.258489	0.400372	0.150386	True	True	9.96722e-08	2738	4.088121	3.989518	0.353241	0.262062
2.000	0.100	1.100	5.000	0.100000	-0.033750	0.585000	1.187691	2.263330	0.388006	0.156287	True	True	9.9796e-08	2761	4.073383	3.977459	0.362393	0.264484
2.000	0.100	1.100	5.000	0.100000	-0.030000	0.585000	1.168190	2.268457	0.376474	0.162318	True	True	9.99578e-08	2769	4.059665	3.966510	0.371103	0.266599
2.000	0.100	1.100	5.000	0.100000	-0.026250	0.585000	1.149855	2.273882	0.365676	0.168504	True	True	9.98139e-08	2798	4.046885	3.956583	0.379399	0.268431
2.000	0.100	1.100	5.000	0.100000	-0.022500	0.585000	1.132579	2.279618	0.355530	0.174871	True	True	9.99355e-08	2834	4.034971	3.947605	0.387302	0.269995
2.000	0.100	1.100	5.000	0.100000	-0.018750	0.585000	1.116269	2.285685	0.345963	0.181446	True	True	9.98117e-08	2851	4.023864	3.939518	0.394832	0.271307
2.000	0.100	1.100	5.000	0.100000	-0.015000	0.585000	1.100844	2.292100	0.336913	0.188255	True	True	9.96798e-08	2855	4.013513	3.932273	0.402004	0.272377
2.000	0.100	1.100	5.000	0.100000	-0.011250	0.585000	1.086236	2.298887	0.328327	0.195329	True	True	9.99731e-08	2855	4.003877	3.925831	0.408830	0.273213
2.000	0.100	1.100	5.000	0.100000	-0.007500	0.585000	1.072384	2.306073	0.320157	0.202700	True	True	9.98757e-08	2872	3.994921	3.920162	0.415321	0.273823
2.000	0.100	1.100	5.000	0.100000	-0.003750	0.585000	1.059235	2.313687	0.312363	0.210402	True	True	9.97703e-08	2951	3.986619	3.915243	0.421483	0.274210
2.000	0.100	1.100	5.000	0.100000	0.000000	0.585000	1.046746	2.321763	0.304907	0.218475	True	True	9.97332e-08	2923	3.978947	3.911058	0.427323	0.274375
2.000	0.100	1.100	5.000	0.100000	0.003750	0.585000	1.034874	2.330339	0.297755	0.226960	True	True	9.99154e-08	2959	3.971889	3.907598	0.432842	0.274320
2.000	0.100	1.100	5.000	0.100000	0.007500	0.585000	1.023587	2.339459	0.290878	0.235905	True	True	9.96903e-08	2992	3.965436	3.904861	0.438042	0.274043
2.000	0.100	1.100	5.000	0.100000	0.011250	0.585000	1.012855	2.349175	0.284247	0.245365	True	True	9.99663e-08	3022	3.959581	3.902850	0.442920	0.273540
2.000	0.100	1.100	5.000	0.100000	0.015000	0.585000	1.002651	2.359543	0.277838	0.255401	True	True	9.99544e-08	3029	3.954325	3.901576	0.447473	0.272805
2.000	0.100	1.100	5.000	0.100000	0.018750	0.585000	0.992954	2.370631	0.271626	0.266083	True	True	9.99188e-08	3021	3.949673	3.901058	0.451693	0.271831
2.000	0.100	1.100	5.000	0.100000	0.022500	0.585000	0.983747	2.382516	0.265588	0.277494	True	True	9.97024e-08	3138	3.945639	3.901322	0.455570	0.270609
2.000	0.100	1.100	5.000	0.100000	0.026250	0.585000	0.975014	2.395287	0.259702	0.289726	True	True	9.96911e-08	3145	3.942241	3.902404	0.459091	0.269124
2.000	0.100	1.100	5.000	0.100000	0.030000	0.585000	0.966747	2.409052	0.253947	0.302894	True	True	9.97966e-08	3215	3.939504	3.904345	0.462240	0.267363
2.000	0.100	1.100	5.000	0.100000	0.033750	0.585000	0.958937	2.423935	0.248302	0.317128	True	True	9.99251e-08	3161	3.937466	3.907205	0.464996	0.265306
2.000	0.100	1.100	5.000	0.100000	0.037500	0.585000	0.951582	2.440084	0.242742	0.332587	True	True	9.97797e-08	3269	3.936173	3.911054	0.467330	0.262930
2.000	0.100	1.100	5.000	0.100000	0.041250	0.585000	0.944684	2.457678	0.237247	0.349462	True	True	9.98039e-08	3285	3.935686	3.915980	0.469209	0.260209
2.000	0.100	1.100	5.000	0.100000	0.045000	0.585000	0.938249	2.476935	0.231790	0.367989	True	True	9.99125e-08	3279	3.936082	3.922093	0.470592	0.257108
2.000	0.100	1.100	5.000	0.100000	0.048750	0.585000	0.932289	2.498120	0.226343	0.388456	True	True	9.96895e-08	3317	3.937460	3.929529	0.471426	0.253586
2.000	0.100	1.100	5.000	0.100000	0.052500	0.585000	0.926825	2.521565	0.220876	0.411231	True	True	9.99789e-08	3499	3.939944	3.938459	0.471646	0.249594
2.000	0.100	1.100	5.000	0.100000	0.056250	0.585000	0.921885	2.547690	0.215350	0.436780	True	True	9.99157e-08	3552	3.943698	3.949098	0.471166	0.245069
2.000	0.100	1.100	5.000	0.100000	0.060000	0.585000	0.917509	2.577035	0.209723	0.465714	True	True	9.98764e-08	3522	3.948935	3.961723	0.469880	0.239934
2.000	0.100	1.100	5.000	0.100000	0.063750	0.585000	0.913753	2.610308	0.203936	0.498846	True	True	9.99708e-08	3646	3.955938	3.976695	0.467644	0.234090
2.000	0.100	1.100	5.000	0.100000	0.067500	0.585000	0.910695	2.648466	0.197919	0.537291	True	True	9.97546e-08	3894	3.965093	3.994496	0.464268	0.227409
2.000	0.100	1.100	5.000	0.100000	0.071250	0.585000	0.908446	2.692837	0.191572	0.582627	True	True	9.99253e-08	3889	3.976940	4.015782	0.459489	0.219718
2.000	0.100	1.100	5.000	0.100000	0.075000	0.585000	0.907166	2.745336	0.184760	0.637177	True	True	9.99087e-08	4202	3.992260	4.041484	0.452930	0.210785
2.000	0.100	1.100	5.000	0.100000	-0.075000	0.607500	1.517565	2.224988	0.636984	0.094580	True	True	9.97428e-08	2563	4.313313	4.188925	0.232702	0.215624
2.000	0.100	1.100	5.000	0.100000	-0.071250	0.607500	1.464442	2.227096	0.600500	0.101313	True	True	9.96563e-08	2598	4.275379	4.151225	0.250639	0.224775
2.000	0.100	1.100	5.000	0.100000	-0.067500	0.607500	1.417731	2.229568	0.569248	0.107711	True	True	9.98601e-08	2606	4.241829	4.118490	0.267146	0.232610
2.000	0.100	1.100	5.000	0.100000	-0.063750	0.607500	1.376119	2.232367	0.542036	0.113877	True	True	9.9601e-08	2621	4.211817	4.089722	0.282459	0.239397
2.000	0.100	1.100	5.000	0.100000	-0.060000	0.607500	1.338657	2.235468	0.518027	0.119887	True	True	9.97938e-08	2605	4.184727	4.064198	0.296755	0.245327
2.000	0.100	1.100	5.000	0.100000	-0.056250	0.607500	1.304638	2.238853	0.496607	0.125798	True	True	9.98648e-08	2684	4.160097	4.041389	0.310167	0.250538
2.000	0.100	1.100	5.000	0.100000	-0.052500	0.607500	1.273526	2.242512	0.477319	0.131657	True	True	9.9848e-08	2712	4.137571	4.020888	0.322802	0.255137
2.000	0.100	1.100	5.000	0.100000	-0.048750	0.607500	1.244900	2.246441	0.459815	0.137505	True	True	9.96949e-08	2712	4.116867	4.002380	0.334744	0.259207
2.000	0.100	1.100	5.000	0.100000	-0.045000	0.607500	1.218425	2.250639	0.443818	0.143376	True	True	9.96535e-08	2747	4.097761	3.985615	0.346063	0.262812
2.000	0.100	1.100	5.000	0.100000	-0.041250	0.607500	1.193831	2.255108	0.429110	0.149300	True	True	9.97087e-08	2788	4.080072	3.970395	0.356813	0.266002
2.000	0.100	1.100	5.000	0.100000	-0.037500	0.607500	1.170897	2.259852	0.415515	0.155306	True	True	9.98537e-08	2750	4.063649	3.956556	0.367042	0.268819
2.000	0.100	1.100	5.000	0.100000	-0.033750	0.607500	1.149439	2.264880	0.402887	0.161420	True	True	9.98954e-08	2748	4.048371	3.943968	0.376788	0.271296
2.000	0.100	1.100	5.000	0.100000	-0.030000	0.607500	1.129304	2.270202	0.391108	0.167670	True	True	9.99453e-08	2791	4.034134	3.932521	0.386084	0.273461
2.000	0.100	1.100	5.000	0.100000	-0.026250	0.607500	1.110361	2.275830	0.380075	0.174080	True	True	9.98517e-08	2829	4.020853	3.922126	0.394956	0.275334
2.000	0.100	1.100	5.000	0.100000	-0.022500	0.607500	1.092501	2.281779	0.369704	0.180677	True	True	9.97415e-08	2848	4.008453	3.912709	0.403427	0.276934
2.000	0.100	1.100	5.000	0.100000	-0.018750	0.607500	1.075629	2.288066	0.359922	0.187489	True	True	9.98482e-08	2858	3.996876	3.904210	0.411515	0.278275
2.000	0.100	1.100	5.000	0.100000	-0.015000	0.607500	1.059662	2.294713	0.350667	0.194544	True	True	9.96625e-08	2898	3.986069	3.896577	0.419237	0.279368
2.000	0.100	1.100	5.000	0.100000	-0.011250	0.607500	1.044532	2.301743	0.341882	0.201873	True	True	9.97544e-08	2863	3.975989	3.889773	0.426604	0.280222
2.000	0.100	1.100	5.000	0.100000	-0.007500	0.607500	1.030176	2.309181	0.333522	0.209508	True	True	9.98553e-08	2909	3.966603	3.883764	0.433626	0.280843
2.000	0.100	1.100	5.000	0.100000	-0.003750	0.607500	1.016541	2.317060	0.325543	0.217486	True	True	9.97836e-08	2963	3.957879	3.878528	0.440311	0.281235
2.000	0.100	1.100	5.000	0.100000	0.000000	0.607500	1.003581	2.325413	0.317908	0.225847	True	True	9.97994e-08	2891	3.949797	3.874048	0.446664	0.281401
2.000	0.100	1.100	5.000	0.100000	0.003750	0.607500	0.991255	2.334280	0.310583	0.234633	True	True	9.96709e-08	3005	3.942339	3.870315	0.452687	0.281341
2.000	0.100	1.100	5.000	0.100000	0.007500	0.607500	0.979527	2.343705	0.303537	0.243896	True	True	9.9804e-08	3031	3.935494	3.867326	0.458379	0.281052
2.000	0.100	1.100	5.000	0.100000	0.011250	0.607500	0.968368	2.353742	0.296742	0.253689	True	True	9.99972e-08	3059	3.929255	3.865084	0.463741	0.280532
2.000	0.100	1.100	5.000	0.100000	0.015000	0.607500	0.957751	2.364449	0.290172	0.264078	True	True	9.98452e-08	3053	3.923623	3.863600	0.468765	0.279775
2.000	0.100	1.100	5.000	0.100000	0.018750	0.607500	0.947655	2.375894	0.283803	0.275134	True	True	9.98124e-08	3134	3.918602	3.862894	0.473446	0.278772
2.000	0.100	1.100	5.000	0.100000	0.022500	0.607500	0.938060	2.388156	0.277612	0.286942	True	True	9.96974e-08	3161	3.914205	3.862990	0.477772	0.277514
2.000	0.100	1.100	5.000	0.100000	0.026250	0.607500	0.928952	2.401329	0.271575	0.299599	True	True	9.99744e-08	3179	3.910450	3.863926	0.481729	0.275988
2.000	0.100	1.100	5.000	0.100000	0.030000	0.607500	0.920321	2.415520	0.265672	0.313221	True	True	9.9857e-08	3246	3.907361	3.865744	0.485301	0.274179
2.000	0.100	1.100	5.000	0.100000	0.033750	0.607500	0.912160	2.430857	0.259880	0.327946	True	True	9.9902e-08	3305	3.904975	3.868504	0.488465	0.272068
2.000	0.100	1.100	5.000	0.100000	0.037500	0.607500	0.904465	2.447493	0.254177	0.343935	True	True	9.97468e-08	3291	3.903339	3.872277	0.491193	0.269630
2.000	0.100	1.100	5.000	0.100000	0.041250	0.607500	0.897238	2.465611	0.248538	0.361387	True	True	9.99603e-08	3373	3.902512	3.877153	0.493449	0.266839
2.000	0.100	1.100	5.000	0.100000	0.045000	0.607500	0.890485	2.485433	0.242939	0.380545	True	True	9.98027e-08	3335	3.902570	3.883243	0.495191	0.263660
2.000	0.100	1.100	5.000	0.100000	0.048750	0.607500	0.884219	2.507232	0.237352	0.401708	True	True	9.98849e-08	3487	3.903611	3.890685	0.496364	0.260052
2.000	0.100	1.100	5.000	0.100000	0.052500	0.607500	0.878460	2.531349	0.231743	0.425256	True	True	9.97802e-08	3539	3.905760	3.899653	0.496901	0.255964
2.000	0.100	1.100	5.000	0.100000	0.056250	0.607500	0.873235	2.558213	0.226076	0.451671	True	True	9.97699e-08	3546	3.909178	3.910365	0.496715	0.251334
2.000	0.100	1.100	5.000	0.100000	0.060000	0.607500	0.868587	2.588378	0.220306	0.481585	True	True	9.99351e-08	3749	3.914077	3.923103	0.495694	0.246082
2.000	0.100	1.100	5.000	0.100000	0.063750	0.607500	0.864571	2.622572	0.214374	0.515842	True	True	9.98182e-08	3842	3.920739	3.938233	0.493693	0.240108
2.000	0.100	1.100	5.000	0.100000	0.067500	0.607500	0.861266	2.661776	0.208208	0.555596	True	True	9.99336e-08	3806	3.929549	3.956245	0.490514	0.233282
2.000	0.100	1.100	5.000	0.100000	0.071250	0.607500	0.858784	2.707356	0.201708	0.602485	True	True	9.9893e-08	3907	3.941042	3.977807	0.485887	0.225431
2.000	0.100	1.100	5.000	0.100000	0.075000	0.607500	0.857287	2.761278	0.194733	0.658921	True	True	9.97579e-08	4307	3.956000	4.003865	0.479426	0.216317
2.000	0.100	1.100	5.000	0.100000	-0.075000	0.630000	1.489500	2.224959	0.656375	0.097469	True	True	9.98422e-08	2557	4.296298	4.164030	0.239928	0.221175
2.000	0.100	1.100	5.000	0.100000	-0.071250	0.630000	1.435112	2.227174	0.619223	0.104417	True	True	9.97071e-08	2595	4.257411	4.125147	0.258606	0.230512
2.000	0.100	1.100	5.000	0.100000	-0.067500	0.630000	1.387258	2.229764	0.587398	0.111025	True	True	9.96552e-08	2633	4.222989	4.091353	0.275832	0.238509
2.000	0.100	1.100	5.000	0.100000	-0.063750	0.630000	1.344599	2.232689	0.559686	0.117397	True	True	9.9901e-08	2667	4.192170	4.061620	0.291849	0.245438
2.000	0.100	1.100	5.000	0.100000	-0.060000	0.630000	1.306169	2.235925	0.535229	0.123609	True	True	9.97154e-08	2650	4.164330	4.035218	0.306831	0.251491
2.000	0.100	1.100	5.000	0.100000	-0.056250	0.630000	1.271249	2.239453	0.513407	0.129722	True	True	9.9635e-08	2704	4.138997	4.011598	0.320918	0.256812
2.000	0.100	1.100	5.000	0.100000	-0.052500	0.630000	1.239292	2.243264	0.493754	0.135784	True	True	9.97034e-08	2704	4.115806	3.990346	0.334216	0.261509
2.000	0.100	1.100	5.000	0.100000	-0.048750	0.630000	1.209869	2.247353	0.475913	0.141835	True	True	9.96233e-08	2721	4.094471	3.971140	0.346811	0.265665
2.000	0.100	1.100	5.000	0.100000	-0.045000	0.630000	1.182640	2.251718	0.459604	0.147911	True	True	9.99435e-08	2759	4.074765	3.953723	0.358772	0.269346
2.000	0.100	1.100	5.000	0.100000	-0.041250	0.630000	1.157331	2.256361	0.444606	0.154044	True	True	9.99607e-08	2748	4.056501	3.937893	0.370157	0.272605
2.000	0.100	1.100	5.000	0.100000	-0.037500	0.630000	1.133715	2.261289	0.430738	0.160262	True	True	9.98898e-08	2747	4.039528	3.923482	0.381011	0.275482
2.000	0.100	1.100	5.000	0.100000	-0.033750	0.630000	1.111605	2.266508	0.417853	0.166592	True	True	9.99734e-08	2820	4.023721	3.910357	0.391373	0.278011
2.000	0.100	1.100	5.000	0.100000	-0.030000	0.630000	1.090846	2.272030	0.405830	0.173063	True	True	9.97272e-08	2821	4.008973	3.898406	0.401277	0.280221
2.000	0.100	1.100	5.000	0.100000	-0.026250	0.630000	1.071306	2.277866	0.394566	0.179700	True	True	9.9847e-08	2853	3.995198	3.887536	0.410749	0.282133
2.000	0.100	1.100	5.000	0.100000	-0.022500	0.630000	1.052871	2.284032	0.383974	0.186531	True	True	9.97737e-08	2892	3.982322	3.877673	0.419812	0.283765
2.000	0.100	1.100	5.000	0.100000	-0.018750	0.630000	1.035445	2.290547	0.373980	0.193583	True	True	9.9764e-08	2887	3.970282	3.868754	0.428484	0.285132
2.000	0.100	1.100	5.000	0.100000	-0.015000	0.630000	1.018946	2.297430	0.364521	0.200887	True	True	9.98199e-08	2910	3.959025	3.860727	0.436781	0.286246
2.000	0.100	1.100	5.000	0.100000	-0.011250	0.630000	1.003301	2.304706	0.355542	0.208473	True	True	9.98466e-08	2930	3.948509	3.853553	0.444716	0.287114
2.000	0.100	1.100	5.000	0.100000	-0.007500	0.630000	0.988449	2.312403	0.346993	0.216377	True	True	9.98126e-08	2958	3.938696	3.847198	0.452298	0.287744
2.000	0.100	1.100	5.000	0.100000	-0.003750	0.630000	0.974334	2.320551	0.338831	0.224634	True	True	9.97415e-08	2970	3.929557	3.841638	0.459533	0.288140
2.000	0.100	1.100	5.000	0.100000	0.000000	0.630000	0.960909	2.329187	0.331019	0.233286	True	True	9.98008e-08	2996	3.921068	3.836856	0.466428	0.288304
2.000	0.100	1.100	5.000	0.100000	0.003750	0.630000	0.948133	2.338349	0.323523	0.242378	True	True	9.99111e-08	3009	3.913213	3.832842	0.472983	0.288235
2.000	0.100	1.100	5.000	0.100000	0.007500	0.630000	0.935971	2.348085	0.316310	0.251961	True	True	9.97023e-08	3086	3.905978	3.829593	0.479199	0.287933
2.000	0.100	1.100	5.000	0.100000	0.011250	0.630000	0.924390	2.358448	0.309352	0.262092	True	True	9.98183e-08	3082	3.899358	3.827113	0.485073	0.287394
2.000	0.100	1.100	5.000	0.100000	0.015000	0.630000	0.913364	2.369497	0.302624	0.272837	True	True	9.98185e-08	3102	3.893350	3.825413	0.490601	0.286612
2.000	0.100	1.100	5.000	0.100000	0.018750	0.630000	0.902872	2.381303	0.296100	0.284271	True	True	9.97033e-08	3118	3.887960	3.824510	0.495774	0.285579
2.000	0.100	1.100	5.000	0.100000	0.022500	0.630000	0.892893	2.393948	0.289757	0.296480	True	True	9.98167e-08	3179	3.883199	3.824431	0.500580	0.284284
2.000	0.100	1.100	5.000	0.100000	0.026250	0.630000	0.883413	2.407525	0.283571	0.309566	True	True	9.98215e-08	3242	3.879085	3.825214	0.505005	0.282716
2.000	0.100	1.100	5.000	0.100000	0.030000	0.630000	0.874421	2.422145	0.277522	0.323648	True	True	9.98465e-08	3237	3.875641	3.826901	0.509033	0.280858
2.000	0.100	1.100	5.000	0.100000	0.033750	0.630000	0.865909	2.437941	0.271586	0.338867	True	True	9.9773e-08	3319	3.872904	3.829552	0.512638	0.278690
2.000	0.100	1.100	5.000	0.100000	0.037500	0.630000	0.857874	2.455066	0.265741	0.355391	True	True	9.98794e-08	3408	3.870918	3.833241	0.515792	0.276190
2.000	0.100	1.100	5.000	0.100000	0.041250	0.630000	0.850318	2.473710	0.259962	0.373425	True	True	9.97353e-08	3415	3.869743	3.838057	0.518459	0.273329
2.000	0.100	1.100	5.000	0.100000	0.045000	0.630000	0.843247	2.494099	0.254225	0.393219	True	True	9.98734e-08	3421	3.869455	3.844114	0.520593	0.270072
2.000	0.100	1.100	5.000	0.100000	0.048750	0.630000	0.836672	2.516513	0.248499	0.415084	True	True	9.9988e-08	3519	3.870149	3.851552	0.522139	0.266378
2.000	0.100	1.100	5.000	0.100000	0.052500	0.630000	0.830615	2.541301	0.242754	0.439409	True	True	9.973e-08	3635	3.871950	3.860546	0.523027	0.262195
2.000	0.100	1.100	5.000	0.100000	0.056250	0.630000	0.825102	2.568903	0.236950	0.466697	True	True	9.99817e-08	3606	3.875016	3.871319	0.523168	0.257459
2.000	0.100	1.100	5.000	0.100000	0.060000	0.630000	0.820176	2.599887	0.231041	0.497598	True	True	9.98579e-08	3813	3.879560	3.884157	0.522447	0.252092
2.000	0.100	1.100	5.000	0.100000	0.063750	0.630000	0.815893	2.634998	0.224970	0.532987	True	True	9.97651e-08	3881	3.885859	3.899431	0.520714	0.245990
2.000	0.100	1.100	5.000	0.100000	0.067500	0.630000	0.812331	2.675243	0.218662	0.574059	True	True	9.99831e-08	3967	3.894296	3.917638	0.517767	0.239023
2.000	0.100	1.100	5.000	0.100000	0.071250	0.630000	0.809604	2.722023	0.212015	0.622510	True	True	9.99417e-08	4266	3.905405	3.939456	0.513328	0.231015
2.000	0.100	1.100	5.000	0.100000	0.075000	0.630000	0.807873	2.777360	0.204888	0.680844	True	True	9.99613e-08	4142	3.919960	3.965845	0.507001	0.221727
2.000	0.100	1.100	5.000	0.100000	-0.075000	0.652500	1.461680	2.224957	0.675757	0.100370	True	True	9.98938e-08	2728	4.279487	4.139081	0.247163	0.226676
2.000	0.100	1.100	5.000	0.100000	-0.071250	0.652500	1.406049	2.227284	0.637949	0.107536	True	True	9.98425e-08	2628	4.239666	4.099014	0.266591	0.236195
2.000	0.100	1.100	5.000	0.100000	-0.067500	0.652500	1.357075	2.229995	0.605563	0.114356	True	True	9.96158e-08	2594	4.204391	4.064153	0.284549	0.244348
2.000	0.100	1.100	5.000	0.100000	-0.063750	0.652500	1.313389	2.233052	0.577358	0.120935	True	True	9.97945e-08	2615	4.172786	4.033455	0.301279	0.251412
2.000	0.100	1.100	5.000	0.100000	-0.060000	0.652500	1.274010	2.236427	0.552464	0.127353	True	True	9.98695e-08	2676	4.144213	4.006167	0.316963	0.257584
2.000	0.100	1.100	5.000	0.100000	-0.056250	0.652500	1.238206	2.240103	0.530247	0.133670	True	True	9.99073e-08	2711	4.118192	3.981731	0.331739	0.263010
2.000	0.100	1.100	5.000	0.100000	-0.052500	0.652500	1.205420	2.244071	0.510234	0.139937	True	True	9.98846e-08	2700	4.094351	3.959722	0.345717	0.267799
2.000	0.100	1.100	5.000	0.100000	-0.048750	0.652500	1.175217	2.248324	0.492062	0.146194	True	True	9.98947e-08	2732	4.072401	3.939811	0.358982	0.272038
2.000	0.100	1.100	5.000	0.100000	-0.045000	0.652500	1.147249	2.252861	0.475447	0.152478	True	True	9.99317e-08	2790	4.052107	3.921737	0.371604	0.275792
2.000	0.100	1.100	5.000	0.100000	-0.041250	0.652500	1.121238	2.257685	0.460162	0.158822	True	True	9.98366e-08	2766	4.033282	3.905290	0.383642	0.279114
2.000	0.100	1.100	5.000	0.100000	-0.037500	0.652500	1.096953	2.262801	0.446025	0.165254	True	True	9.97802e-08	2823	4.015771	3.890302	0.395141	0.282047
2.000	0.100	1.100	5.000	0.100000	-0.033750	0.652500	1.074204	2.268217	0.432887	0.171804	True	True	9.98063e-08	2784	3.999445	3.876633	0.406142	0.284625
2.000	0.100	1.100	5.000	0.100000	-0.030000	0.652500	1.052833	2.273944	0.420623	0.178499	True	True	9.96647e-08	2840	3.984199	3.864171	0.416677	0.286877
2.000	0.100	1.100	5.000	0.100000	-0.026250	0.652500	1.032705	2.279994	0.409130	0.185366	True	True	9.97805e-08	2937	3.969941	3.852820	0.426772	0.288824
2.000	0.100	1.100	5.000	0.100000	-0.022500	0.652500	1.013706	2.286383	0.398320	0.192433	True	True	9.97812e-08	2883	3.956597	3.842504	0.436452	0.290486
2.000	0.100	1.100	5.000	0.100000	-0.018750	0.652500	0.995737	2.293129	0.388117	0.199729	True	True	9.99525e-08	2906	3.944102	3.833159	0.445734	0.291876
2.000	0.100	1.100	5.000	0.100000	-0.015000	0.652500	0.978714	2.300255	0.378457	0.207285	True	True	9.99473e-08	2939	3.932405	3.824732	0.454633	0.293007
2.000	0.100	1.100	5.000	0.100000	-0.011250	0.652500	0.962564	2.307784	0.369284	0.215133	True	True	9.97454e-08	2923	3.921458	3.817180	0.463163	0.293887
2.000	0.100	1.100	5.000	0.100000	-0.007500	0.652500	0.947224	2.315744	0.360547	0.223308	True	True	9.96422e-08	2945	3.911226	3.810472	0.471332	0.294523
2.000	0.100	1.100	5.000	0.100000	-0.003750	0.652500	0.932637	2.324167	0.352205	0.231848	True	True	9.97756e-08	2984	3.901678	3.804581	0.479147	0.294919
2.000	0.100	1.100	5.000	0.100000	0.000000	0.652500	0.918755	2.333090	0.344218	0.240795	True	True	9.98728e-08	3045	3.892789	3.799491	0.486612	0.295078
2.000	0.100	1.100	5.000	0.100000	0.003750	0.652500	0.905537	2.342554	0.336551	0.250196	True	True	9.98417e-08	3066	3.884541	3.795190	0.493730	0.294999
2.000	0.100	1.100	5.000	0.100000	0.007500	0.652500	0.892946	2.352605	0.329172	0.260103	True	True	9.98709e-08	3029	3.876921	3.791675	0.500500	0.294682
2.000	0.100	1.100	5.000	0.100000	0.011250	0.652500	0.880949	2.363298	0.322053	0.270575	True	True	9.9951e-08	3140	3.869922	3.788950	0.506919	0.294121
2.000	0.100	1.100	5.000	0.100000	0.015000	0.652500	0.869521	2.374695	0.315167	0.281681	True	True	9.99937e-08	3172	3.863541	3.787025	0.512981	0.293312
2.000	0.100	1.100	5.000	0.100000	0.018750	0.652500	0.858637	2.386867	0.308489	0.293497	True	True	9.99451e-08	3206	3.857784	3.785919	0.518678	0.292247
2.000	0.100	1.100	5.000	0.100000	0.022500	0.652500	0.848278	2.399898	0.301995	0.306112	True	True	9.98793e-08	3244	3.852661	3.785660	0.523997	0.290914
2.000	0.100	1.100	5.000	0.100000	0.026250	0.652500	0.838429	2.413884	0.295662	0.319631	True	True	9.99128e-08	3282	3.848186	3.786280	0.528925	0.289301
2.000	0.100	1.100	5.000	0.100000	0.030000	0.652500	0.829079	2.428938	0.289468	0.334177	True	True	9.98701e-08	3295	3.844385	3.787828	0.533442	0.287393
2.000	0.100	1.100	5.000	0.100000	0.033750	0.652500	0.820220	2.445194	0.283390	0.349895	True	True	9.98491e-08	3407	3.841294	3.790363	0.537522	0.285169
2.000	0.100	1.100	5.000	0.100000	0.037500	0.652500	0.811848	2.462813	0.277404	0.366959	True	True	9.9943e-08	3412	3.838955	3.793959	0.541137	0.282605
2.000	0.100	1.100	5.000	0.100000	0.041250	0.652500	0.803964	2.481984	0.271488	0.385580	True	True	9.98641e-08	3467	3.837428	3.798708	0.544248	0.279673
2.000	0.100	1.100	5.000	0.100000	0.045000	0.652500	0.796575	2.502942	0.265613	0.406016	True	True	9.98929e-08	3490	3.836786	3.804723	0.546810	0.276339
2.000	0.100	1.100	5.000	0.100000	0.048750	0.652500	0.789691	2.525973	0.259753	0.428587	True	True	9.99042e-08	3607	3.837125	3.812147	0.548764	0.272558
2.000	0.100	1.100	5.000	0.100000	0.052500	0.652500	0.783334	2.551433	0.253873	0.453697	True	True	9.98156e-08	3645	3.838567	3.821157	0.550039	0.268281
2.000	0.100	1.100	5.000	0.100000	0.056250	0.652500	0.777530	2.579772	0.247936	0.481863	True	True	9.98031e-08	3773	3.841269	3.831980	0.550543	0.263441
2.000	0.100	1.100	5.000	0.100000	0.060000	0.652500	0.772322	2.611572	0.241894	0.513758	True	True	9.9756e-08	3802	3.845440	3.844904	0.550158	0.257959
2.000	0.100	1.100	5.000	0.100000	0.063750	0.652500	0.767765	2.647597	0.235690	0.550286	True	True	9.99342e-08	3877	3.851358	3.860307	0.548729	0.251732
2.000	0.100	1.100	5.000	0.100000	0.067500	0.652500	0.763938	2.688878	0.229246	0.592684	True	True	9.98972e-08	4008	3.859399	3.878692	0.546050	0.244627
2.000	0.100	1.100	5.000	0.100000	0.071250	0.652500	0.760954	2.736851	0.222461	0.642707	True	True	9.98776e-08	4253	3.870093	3.900748	0.541837	0.236466
2.000	0.100	1.100	5.000	0.100000	0.075000	0.652500	0.758975	2.793591	0.215190	0.702948	True	True	9.98034e-08	4348	3.884211	3.927448	0.535681	0.227006
2.000	0.100	1.100	5.000	0.100000	-0.075000	0.675000	1.434104	2.224983	0.695123	0.103284	True	True	9.97066e-08	2600	4.262882	4.114084	0.254406	0.232127
2.000	0.100	1.100	5.000	0.100000	-0.071250	0.675000	1.377259	2.227425	0.656671	0.110670	True	True	9.95969e-08	2617	4.222150	4.072828	0.274593	0.241820
2.000	0.100	1.100	5.000	0.100000	-0.067500	0.675000	1.327186	2.230263	0.623734	0.117703	True	True	9.9908e-08	2662	4.186042	4.036898	0.293292	0.250124
2.000	0.100	1.100	5.000	0.100000	-0.063750	0.675000	1.282495	2.233455	0.595045	0.124493	True	True	9.99865e-08	2658	4.153670	4.005229	0.310749	0.257317
2.000	0.100	1.100	5.000	0.100000	-0.060000	0.675000	1.242187	2.236975	0.569720	0.131118	True	True	9.97129e-08	2668	4.124382	3.977051	0.327147	0.263603
2.000	0.100	1.100	5.000	0.100000	-0.056250	0.675000	1.205518	2.240805	0.547115	0.137643	True	True	9.99502e-08	2705	4.097690	3.951793	0.342627	0.269129
2.000	0.100	1.100	5.000	0.100000	-0.052500	0.675000	1.171921	2.244934	0.526748	0.144117	True	True	9.9975e-08	2749	4.073216	3.929023	0.357300	0.274007
2.000	0.100	1.100	5.000	0.100000	-0.048750	0.675000	1.140953	2.249357	0.508250	0.150583	True	True	9.97829e-08	2716	4.050665	3.908401	0.371252	0.278323
2.000	0.100	1.100	5.000	0.100000	-0.045000	0.675000	1.112262	2.254072	0.491332	0.157078	True	True	9.98945e-08	2793	4.029799	3.889663	0.384554	0.282146
2.000	0.100	1.100	5.000	0.100000	-0.041250	0.675000	1.085563	2.259082	0.475764	0.163635	True	True	9.98785e-08	2737	4.010427	3.872594	0.397264	0.285528
2.000	0.100	1.100	5.000	0.100000	-0.037500	0.675000	1.060623	2.264392	0.461362	0.170285	True	True	9.97136e-08	2792	3.992391	3.857022	0.409430	0.288513
2.000	0.100	1.100	5.000	0.100000	-0.033750	0.675000	1.037249	2.270010	0.447973	0.177057	True	True	9.96766e-08	2860	3.975560	3.842804	0.421090	0.291136
2.000	0.100	1.100	5.000	0.100000	-0.030000	0.675000	1.015279	2.275947	0.435471	0.183979	True	True	9.96647e-08	2880	3.959826	3.829824	0.432279	0.293426
2.000	0.100	1.100	5.000	0.100000	-0.026250	0.675000	0.994576	2.282217	0.423751	0.191079	True	True	9.96666e-08	2869	3.945097	3.817986	0.443022	0.295405
2.000	0.100	1.100	5.000	0.100000	-0.022500	0.675000	0.975024	2.288834	0.412723	0.198386	True	True	9.96664e-08	2940	3.931296	3.807211	0.453343	0.297092
2.000	0.100	1.100	5.000	0.100000	-0.018750	0.675000	0.956523	2.295819	0.402312	0.205930	True	True	9.97801e-08	2954	3.918358	3.797433	0.463260	0.298502
2.000	0.100	1.100	5.000	0.100000	-0.015000	0.675000	0.938987	2.303192	0.392452	0.213741	True	True	9.96915e-08	2968	3.906228	3.788599	0.472788	0.299647
2.000	0.100	1.100	5.000	0.100000	-0.011250	0.675000	0.922342	2.310980	0.383086	0.221854	True	True	9.97275e-08	2972	3.894861	3.780665	0.481940	0.300536
2.000	0.100	1.100	5.000	0.100000	-0.007500	0.675000	0.906522	2.319209	0.374163	0.230304	True	True	9.99482e-08	2973	3.884218	3.773596	0.490725	0.301175
2.000	0.100	1.100	5.000	0.100000	-0.003750	0.675000	0.891472	2.327913	0.365641	0.239130	True	True	9.9796e-08	2902	3.874268	3.767369	0.499148	0.301570
2.000	0.100	1.100	5.000	0.100000	0.000000	0.675000	0.877143	2.337129	0.357478	0.248376	True	True	9.98211e-08	3094	3.864985	3.761963	0.507215	0.301721
2.000	0.100	1.100	5.000	0.100000	0.003750	0.675000	0.863490	2.346899	0.349641	0.258090	True	True	9.97496e-08	3086	3.856351	3.757369	0.514927	0.301630
2.000	0.100	1.100	5.000	0.100000	0.007500	0.675000	0.850478	2.357271	0.342097	0.268325	True	True	9.97278e-08	3192	3.848351	3.753582	0.522282	0.301294
2.000	0.100	1.100	5.000	0.100000	0.011250	0.675000	0.838073	2.368300	0.334817	0.279144	True	True	9.97706e-08	3194	3.840978	3.750605	0.529278	0.300710
2.000	0.100	1.100	5.000	0.100000	0.015000	0.675000	0.826248	2.380050	0.327773	0.290614	True	True	9.9888e-08	3164	3.834228	3.748449	0.535907	0.299872
2.000	0.100	1.100	5.000	0.100000	0.018750	0.675000	0.814979	2.392593	0.320941	0.302816	True	True	9.99114e-08	3203	3.828106	3.747133	0.542162	0.298772
2.000	0.100	1.100	5.000	0.100000	0.022500	0.675000	0.804246	2.406015	0.314297	0.315842	True	True	9.98212e-08	3319	3.822622	3.746685	0.548028	0.297399
2.000	0.100	1.100	5.000	0.100000	0.026250	0.675000	0.794034	2.420414	0.307817	0.329799	True	True	9.99993e-08	3460	3.817789	3.747138	0.553492	0.295741
2.000	0.100	1.100	5.000	0.100000	0.030000	0.675000	0.784331	2.435906	0.301478	0.344814	True	True	9.99689e-08	3386	3.813633	3.748540	0.558533	0.293781
2.000	0.100	1.100	5.000	0.100000	0.033750	0.675000	0.775128	2.452628	0.295258	0.361036	True	True	9.98354e-08	3448	3.810186	3.750951	0.563124	0.291498
2.000	0.100	1.100	5.000	0.100000	0.037500	0.675000	0.766421	2.470742	0.289134	0.378645	True	True	9.99803e-08	3410	3.807493	3.754447	0.567235	0.288870
2.000	0.100	1.100	5.000	0.100000	0.041250	0.675000	0.758212	2.490445	0.283080	0.397858	True	True	9.98785e-08	3577	3.805609	3.759120	0.570828	0.285867
2.000	0.100	1.100	5.000	0.100000	0.045000	0.675000	0.750506	2.511974	0.277071	0.418941	True	True	9.99285e-08	3604	3.804609	3.765084	0.573854	0.282454
2.000	0.100	1.100	5.000	0.100000	0.048750	0.675000	0.743314	2.535623	0.271078	0.442225	True	True	9.97397e-08	3629	3.804586	3.772485	0.576253	0.278588
2.000	0.100	1.100	5.000	0.100000	0.052500	0.675000	0.736656	2.561755	0.265066	0.468125	True	True	9.97439e-08	3723	3.805660	3.781502	0.577952	0.274216
2.000	0.100	1.100	5.000	0.100000	0.056250	0.675000	0.730560	2.590831	0.258999	0.497175	True	True	9.9954e-08	3846	3.807987	3.792363	0.578857	0.269273
2.000	0.100	1.100	5.000	0.100000	0.060000	0.675000	0.725065	2.623446	0.252828	0.530072	True	True	9.99445e-08	3914	3.811772	3.805361	0.578846	0.263678
2.000	0.100	1.100	5.000	0.100000	0.063750	0.675000	0.720230	2.660382	0.246494	0.567747	True	True	9.9986e-08	4061	3.817290	3.820880	0.577761	0.257328
2.000	0.100	1.100	5.000	0.100000	0.067500	0.675000	0.716131	2.702695	0.239921	0.611478	True	True	9.98612e-08	4140	3.824913	3.839427	0.575390	0.250087
2.000	0.100	1.100	5.000	0.100000	0.071250	0.675000	0.712880	2.751854	0.233006	0.663082	True	True	9.99815e-08	4284	3.835166	3.861702	0.571441	0.241777
2.000	0.100	1.100	5.000	0.100000	0.075000	0.675000	0.710640	2.809986	0.225601	0.725243	True	True	9.98188e-08	4554	3.848812	3.888692	0.565498	0.232152
2.000	0.100	1.100	5.000	0.100000	-0.075000	0.697500	1.406777	2.225037	0.714469	0.106211	True	True	9.96905e-08	2586	4.246485	4.089040	0.261654	0.237526
2.000	0.100	1.100	5.000	0.100000	-0.071250	0.697500	1.348744	2.227600	0.675385	0.113819	True	True	9.97866e-08	2632	4.204861	4.046590	0.282610	0.247389
2.000	0.100	1.100	5.000	0.100000	-0.067500	0.697500	1.297596	2.230569	0.641902	0.121069	True	True	9.99958e-08	2686	4.167944	4.009590	0.302059	0.255835
2.000	0.100	1.100	5.000	0.100000	-0.063750	0.697500	1.251922	2.233902	0.612737	0.128070	True	True	9.97101e-08	2699	4.134825	3.976946	0.320253	0.263154
2.000	0.100	1.100	5.000	0.100000	-0.060000	0.697500	1.210705	2.237572	0.586988	0.134906	True	True	9.96161e-08	2690	4.104842	3.947874	0.337379	0.269548
2.000	0.100	1.100	5.000	0.100000	-0.056250	0.697500	1.173190	2.241560	0.564000	0.141640	True	True	9.98618e-08	2750	4.077497	3.921790	0.353577	0.275169
2.000	0.100	1.100	5.000	0.100000	-0.052500	0.697500	1.138800	2.245856	0.543283	0.148324	True	True	9.98889e-08	2755	4.052408	3.898252	0.368960	0.280131
2.000	0.100	1.100	5.000	0.100000	-0.048750	0.697500	1.107085	2.250453	0.524462	0.155002	True	True	9.98565e-08	2775	4.029273	3.876915	0.383616	0.284520
2.000	0.100	1.100	5.000	0.100000	-0.045000	0.697500	1.077687	2.255352	0.507245	0.161711	True	True	9.97709e-08	2817	4.007851	3.857508	0.397615	0.288406
2.000	0.100	1.100	5.000	0.100000	-0.041250	0.697500	1.050316	2.260553	0.491397	0.168485	True	True	9.9796e-08	2805	3.987947	3.839811	0.411018	0.291844
2.000	0.100	1.100	5.000	0.100000	-0.037500	0.697500	1.024737	2.266063	0.476731	0.175356	True	True	9.99065e-08	2811	3.969400	3.823649	0.423870	0.294878
2.000	0.100	1.100	5.000	0.100000	-0.033750	0.697500	1.000752	2.271889	0.463093	0.182353	True	True	9.97603e-08	2878	3.952078	3.808875	0.436212	0.297542
2.000	0.100	1.100	5.000	0.100000	-0.030000	0.697500	0.978196	2.278043	0.450354	0.189505	True	True	9.98826e-08	2906	3.935870	3.795372	0.448077	0.299866
2.000	0.100	1.100	5.000	0.100000	-0.026250	0.697500	0.956932	2.284538	0.438408	0.196842	True	True	9.99165e-08	2911	3.920682	3.783041	0.459491	0.301873
2.000	0.100	1.100	5.000	0.100000	-0.022500	0.697500	0.936840	2.291390	0.427164	0.204392	True	True	9.98109e-08	2977	3.906436	3.771801	0.470478	0.303582
2.000	0.100	1.100	5.000	0.100000	-0.018750	0.697500	0.917819	2.298619	0.416545	0.212187	True	True	9.99727e-08	2959	3.893066	3.761585	0.481057	0.305009
2.000	0.100	1.100	5.000	0.100000	-0.015000	0.697500	0.899781	2.306246	0.406485	0.220257	True	True	9.98362e-08	3016	3.880515	3.752337	0.491241	0.306165
2.000	0.100	1.100	5.000	0.100000	-0.011250	0.697500	0.882652	2.314298	0.396926	0.228639	True	True	9.97443e-08	3030	3.868738	3.744014	0.501043	0.307059
2.000	0.100	1.100	5.000	0.100000	-0.007500	0.697500	0.866364	2.322802	0.387817	0.237368	True	True	9.99487e-08	3018	3.857693	3.736580	0.510472	0.307699
2.000	0.100	1.100	5.000	0.100000	-0.003750	0.697500	0.850862	2.331793	0.379113	0.246484	True	True	9.99531e-08	3044	3.847350	3.730009	0.519534	0.308088
2.000	0.100	1.100	5.000	0.100000	0.000000	0.697500	0.836093	2.341308	0.370775	0.256033	True	True	9.98384e-08	3095	3.837681	3.724283	0.528233	0.308229
2.000	0.100	1.100	5.000	0.100000	0.003750	0.697500	0.822016	2.351391	0.362767	0.266064	True	True	9.99647e-08	3234	3.828668	3.719389	0.536570	0.308122
2.000	0.100	1.100	5.000	0.100000	0.007500	0.697500	0.808591	2.362089	0.355056	0.276632	True	True	9.97612e-08	3165	3.820295	3.715323	0.544543	0.307766
2.000	0.100	1.100	5.000	0.100000	0.011250	0.697500	0.795786	2.373460	0.347614	0.287800	True	True	9.98965e-08	3350	3.812554	3.712088	0.552148	0.307156
2.000	0.100	1.100	5.000	0.100000	0.015000	0.697500	0.783572	2.385569	0.340412	0.299640	True	True	9.9848e-08	3255	3.805441	3.709696	0.559379	0.306287
2.000	0.100	1.100	5.000	0.100000	0.018750	0.697500	0.771925	2.398489	0.333426	0.312233	True	True	9.99541e-08	3391	3.798959	3.708164	0.566227	0.305151
2.000	0.100	1.100	5.000	0.100000	0.022500	0.697500	0.760825	2.412307	0.326630	0.325674	True	True	9.98225e-08	3298	3.793118	3.707520	0.572675	0.303736
2.000	0.100	1.100	5.000	0.100000	0.026250	0.697500	0.750255	2.427124	0.320002	0.340074	True	True	9.98701e-08	3367	3.787929	3.707798	0.578712	0.302030
2.000	0.100	1.100	5.000	0.100000	0.030000	0.697500	0.740204	2.443058	0.313519	0.355563	True	True	9.9989e-08	3437	3.783418	3.709048	0.584313	0.300016
2.000	0.100	1.100	5.000	0.100000	0.033750	0.697500	0.730662	2.460250	0.307157	0.372295	True	True	9.97126e-08	3434	3.779617	3.711329	0.589452	0.297675
2.000	0.100	1.100	5.000	0.100000	0.037500	0.697500	0.721625	2.478864	0.300893	0.390454	True	True	9.9909e-08	3486	3.776568	3.714717	0.594098	0.294982
2.000	0.100	1.100	5.000	0.100000	0.041250	0.697500	0.713093	2.499101	0.294703	0.410265	True	True	9.98415e-08	3488	3.774327	3.719306	0.598209	0.291907
2.000	0.100	1.100	5.000	0.100000	0.045000	0.697500	0.705073	2.521205	0.288560	0.432001	True	True	9.98057e-08	3539	3.772965	3.725211	0.601738	0.288414
2.000	0.100	1.100	5.000	0.100000	0.048750	0.697500	0.697574	2.545473	0.282434	0.456004	True	True	9.99873e-08	3679	3.772574	3.732580	0.604622	0.284462
2.000	0.100	1.100	5.000	0.100000	0.052500	0.697500	0.690616	2.572279	0.276293	0.482701	True	True	9.99784e-08	3783	3.773273	3.741593	0.606785	0.279996
2.000	0.100	1.100	5.000	0.100000	0.056250	0.697500	0.684226	2.602093	0.270098	0.512643	True	True	9.98733e-08	3887	3.775215	3.752483	0.608131	0.274951
2.000	0.100	1.100	5.000	0.100000	0.060000	0.697500	0.678444	2.635522	0.263801	0.546548	True	True	9.99187e-08	3909	3.778602	3.765544	0.608535	0.269245
2.000	0.100	1.100	5.000	0.100000	0.063750	0.697500	0.673326	2.673367	0.257343	0.585378	True	True	9.99543e-08	4113	3.783705	3.781165	0.607834	0.262773
2.000	0.100	1.100	5.000	0.100000	0.067500	0.697500	0.668948	2.716706	0.250646	0.630452	True	True	9.9762e-08	4235	3.790892	3.799860	0.605813	0.255399
2.000	0.100	1.100	5.000	0.100000	0.071250	0.697500	0.665423	2.767045	0.243607	0.683647	True	True	9.98889e-08	4382	3.800680	3.822337	0.602172	0.246944
2.000	0.100	1.100	5.000	0.100000	0.075000	0.697500	0.662909	2.826560	0.236079	0.747738	True	True	9.99686e-08	4558	3.813822	3.849595	0.596485	0.237158
2.000	0.100	1.100	5.000	0.100000	-0.075000	0.720000	1.379705	2.225119	0.733790	0.109152	True	True	9.98747e-08	2615	4.230296	4.063951	0.268908	0.242874
2.000	0.100	1.100	5.000	0.100000	-0.071250	0.720000	1.320507	2.227808	0.694079	0.116984	True	True	9.96743e-08	2675	4.187808	4.020308	0.290637	0.252898
2.000	0.100	1.100	5.000	0.100000	-0.067500	0.720000	1.268308	2.230913	0.660060	0.124452	True	True	9.96682e-08	2685	4.150103	3.982233	0.310847	0.261482
2.000	0.100	1.100	5.000	0.100000	-0.063750	0.720000	1.221673	2.234392	0.630425	0.131668	True	True	9.96538e-08	2699	4.116257	3.948611	0.329790	0.268920
2.000	0.100	1.100	5.000	0.100000	-0.060000	0.720000	1.179569	2.238217	0.604257	0.138717	True	True	9.9727e-08	2726	4.085598	3.918640	0.347654	0.275417
2.000	0.100	1.100	5.000	0.100000	-0.056250	0.720000	1.141228	2.242369	0.580890	0.145663	True	True	9.97078e-08	2724	4.057620	3.891726	0.364585	0.281128
2.000	0.100	1.100	5.000	0.100000	-0.052500	0.720000	1.106065	2.246837	0.559827	0.152560	True	True	9.99436e-08	2755	4.031933	3.867416	0.380693	0.286168
2.000	0.100	1.100	5.000	0.100000	-0.048750	0.720000	1.073621	2.251616	0.540687	0.159452	True	True	9.97376e-08	2788	4.008232	3.845359	0.396069	0.290626
2.000	0.100	1.100	5.000	0.100000	-0.045000	0.720000	1.043534	2.256703	0.523173	0.166378	True	True	9.99258e-08	2838	3.986271	3.825277	0.410784	0.294572
2.000	0.100	1.100	5.000	0.100000	-0.041250	0.720000	1.015509	2.262102	0.507046	0.173372	True	True	9.99217e-08	2827	3.965851	3.806948	0.424897	0.298061
2.000	0.100	1.100	5.000	0.100000	-0.037500	0.720000	0.989305	2.267817	0.492118	0.180467	True	True	9.96532e-08	2857	3.946810	3.790190	0.438456	0.301138
2.000	0.100	1.100	5.000	0.100000	-0.033750	0.720000	0.964724	2.273858	0.478230	0.187693	True	True	9.97409e-08	2887	3.929011	3.774855	0.451501	0.303839
2.000	0.100	1.100	5.000	0.100000	-0.030000	0.720000	0.941598	2.280234	0.465255	0.195079	True	True	9.98661e-08	2941	3.912343	3.760824	0.464065	0.306194
2.000	0.100	1.100	5.000	0.100000	-0.026250	0.720000	0.919786	2.286961	0.453083	0.202656	True	True	9.98004e-08	2950	3.896711	3.747994	0.476175	0.308226
2.000	0.100	1.100	5.000	0.100000	-0.022500	0.720000	0.899167	2.294054	0.441622	0.210453	True	True	9.99885e-08	2948	3.882033	3.736283	0.487853	0.309953
2.000	0.100	1.100	5.000	0.100000	-0.018750	0.720000	0.879639	2.301533	0.430795	0.218502	True	True	9.99437e-08	2997	3.868243	3.725622	0.499119	0.311393
2.000	0.100	1.100	5.000	0.100000	-0.015000	0.720000	0.861113	2.309421	0.420534	0.226836	True	True	9.97092e-08	3033	3.855284	3.715955	0.509986	0.312556
2.000	0.100	1.100	5.000	0.100000	-0.011250	0.720000	0.843511	2.317743	0.410780	0.235490	True	True	9.97416e-08	3025	3.843106	3.707237	0.520467	0.313453
2.000	0.100	1.100	5.000	0.100000	-0.007500	0.720000	0.826767	2.326529	0.401483	0.244502	True	True	9.99311e-08	3083	3.831671	3.699432	0.530570	0.314089
2.000	0.100	1.100	5.000	0.100000	-0.003750	0.720000	0.810823	2.335814	0.392596	0.253913	True	True	9.99489e-08	3084	3.820945	3.692512	0.540301	0.314470
2.000	0.100	1.100	5.000	0.100000	0.000000	0.720000	0.795626	2.345634	0.384081	0.263769	True	True	9.98926e-08	3175	3.810900	3.686459	0.549663	0.314598
2.000	0.100	1.100	5.000	0.100000	0.003750	0.720000	0.781133	2.356035	0.375900	0.274122	True	True	9.97924e-08	3225	3.801517	3.681259	0.558657	0.314473
2.000	0.100	1.100	5.000	0.100000	0.007500	0.720000	0.767306	2.367067	0.368021	0.285027	True	True	9.97807e-08	3369	3.792779	3.676909	0.567282	0.314094
2.000	0.100	1.100	5.000	0.100000	0.011250	0.720000	0.754109	2.378786	0.360415	0.296550	True	True	9.96816e-08	3216	3.784677	3.673411	0.575531	0.313456
2.000	0.100	1.100	5.000	0.100000	0.015000	0.720000	0.741515	2.391259	0.353053	0.308764	True	True	9.98541e-08	3254	3.777207	3.670775	0.583399	0.312554
2.000	0.100	1.100	5.000	0.100000	0.018750	0.720000	0.729498	2.404561	0.345910	0.321752	True	True	9.99906e-08	3333	3.770371	3.669022	0.590873	0.311378
2.000	0.100	1.100	5.000	0.100000	0.022500	0.720000	0.718037	2.418782	0.338961	0.335614	True	True	9.98006e-08	3308	3.764175	3.668175	0.597943	0.309920
2.000	0.100	1.100	5.000	0.100000	0.026250	0.720000	0.707117	2.434023	0.332184	0.350463	True	True	9.97111e-08	3440	3.758635	3.668272	0.604589	0.308165
2.000	0.100	1.100	5.000	0.100000	0.030000	0.720000	0.696724	2.450405	0.325554	0.366431	True	True	9.9874e-08	3491	3.753772	3.669363	0.610789	0.306097
2.000	0.100	1.100	5.000	0.100000	0.033750	0.720000	0.686848	2.468070	0.319049	0.383678	True	True	9.97615e-08	3480	3.749618	3.671507	0.616515	0.303695
2.000	0.100	1.100	5.000	0.100000	0.037500	0.720000	0.677486	2.487189	0.312644	0.402393	True	True	9.98105e-08	3574	3.746214	3.674780	0.621735	0.300935
2.000	0.100	1.100	5.000	0.100000	0.041250	0.720000	0.668636	2.507965	0.306317	0.422808	True	True	9.97766e-08	3597	3.743614	3.679277	0.626406	0.297788
2.000	0.100	1.100	5.000	0.100000	0.045000	0.720000	0.660304	2.530646	0.300039	0.445204	True	True	9.99373e-08	3679	3.741889	3.685117	0.630478	0.294216
2.000	0.100	1.100	5.000	0.100000	0.048750	0.720000	0.652501	2.555538	0.293782	0.469932	True	True	9.99409e-08	3793	3.741127	3.692445	0.633888	0.290178
2.000	0.100	1.100	5.000	0.100000	0.052500	0.720000	0.645244	2.583019	0.287512	0.497434	True	True	9.97594e-08	3853	3.741445	3.701446	0.636558	0.285618
2.000	0.100	1.100	5.000	0.100000	0.056250	0.720000	0.638560	2.613571	0.281190	0.528275	True	True	9.99242e-08	3923	3.742994	3.712353	0.638387	0.280472
2.000	0.100	1.100	5.000	0.100000	0.060000	0.720000	0.632489	2.647815	0.274769	0.563197	True	True	9.97754e-08	4094	3.745974	3.725466	0.639250	0.274656
2.000	0.100	1.100	5.000	0.100000	0.063750	0.720000	0.627085	2.686566	0.268189	0.603190	True	True	9.98686e-08	4180	3.750648	3.741177	0.638978	0.268065
2.000	0.100	1.100	5.000	0.100000	0.067500	0.720000	0.622424	2.730930	0.261374	0.649617	True	True	9.98434e-08	4231	3.757380	3.760004	0.637353	0.260562
2.000	0.100	1.100	5.000	0.100000	0.071250	0.720000	0.618616	2.782442	0.254218	0.704413	True	True	9.98987e-08	4498	3.766683	3.782668	0.634064	0.251964
2.000	0.100	1.100	5.000	0.100000	0.075000	0.720000	0.615817	2.843330	0.246574	0.770447	True	True	9.9961e-08	4570	3.779292	3.810173	0.628682	0.242022
2.000	0.100	1.100	5.000	0.100000	-0.075000	0.742500	1.352887	2.225231	0.753076	0.112107	True	True	9.98605e-08	2626	4.214321	4.038824	0.276162	0.248168
2.000	0.100	1.100	5.000	0.100000	-0.071250	0.742500	1.292551	2.228050	0.712749	0.120166	True	True	9.9725e-08	2623	4.170991	3.993985	0.298674	0.258347
2.000	0.100	1.100	5.000	0.100000	-0.067500	0.742500	1.239327	2.231296	0.678201	0.127854	True	True	9.9674e-08	2693	4.132520	3.954833	0.319652	0.267063
2.000	0.100	1.100	5.000	0.100000	-0.063750	0.742500	1.191755	2.234926	0.648101	0.135287	True	True	9.98665e-08	2705	4.097969	3.920229	0.339354	0.274613
2.000	0.100	1.100	5.000	0.100000	-0.060000	0.742500	1.148785	2.238912	0.621518	0.142551	True	True	9.9664e-08	2740	4.066655	3.889356	0.357970	0.281209
2.000	0.100	1.100	5.000	0.100000	-0.056250	0.742500	1.109640	2.243233	0.597776	0.149713	True	True	9.99702e-08	2748	4.038064	3.861607	0.375646	0.287004
2.000	0.100	1.100	5.000	0.100000	-0.052500	0.742500	1.073722	2.247880	0.576369	0.156826	True	True	9.97407e-08	2798	4.011799	3.836521	0.392494	0.292118
2.000	0.100	1.100	5.000	0.100000	-0.048750	0.742500	1.040569	2.252845	0.556911	0.163935	True	True	9.967e-08	2816	3.987550	3.813739	0.408606	0.296639
2.000	0.100	1.100	5.000	0.100000	-0.045000	0.742500	1.009810	2.258127	0.539100	0.171081	True	True	9.97589e-08	2859	3.965068	3.792977	0.424054	0.300640
2.000	0.100	1.100	5.000	0.100000	-0.041250	0.742500	0.981148	2.263730	0.522696	0.178298	True	True	9.9778e-08	2838	3.944150	3.774010	0.438896	0.304176
2.000	0.100	1.100	5.000	0.100000	-0.037500	0.742500	0.954338	2.269657	0.507505	0.185620	True	True	9.996e-08	2906	3.924630	3.756651	0.453182	0.307293
2.000	0.100	1.100	5.000	0.100000	-0.033750	0.742500	0.929177	2.275918	0.493368	0.193078	True	True	9.98447e-08	2903	3.906371	3.740751	0.466951	0.310027
2.000	0.100	1.100	5.000	0.100000	-0.030000	0.742500	0.905496	2.282523	0.480155	0.200702	True	True	9.96747e-08	2920	3.889259	3.726185	0.480237	0.312408
2.000	0.100	1.100	5.000	0.100000	-0.026250	0.742500	0.883151	2.289488	0.467756	0.208522	True	True	9.99172e-08	2942	3.873196	3.712851	0.493066	0.314460
2.000	0.100	1.100	5.000	0.100000	-0.022500	0.742500	0.862020	2.296829	0.456077	0.216571	True	True	9.99636e-08	3015	3.858101	3.700663	0.505461	0.316203
2.000	0.100	1.100	5.000	0.100000	-0.018750	0.742500	0.841999	2.304565	0.445039	0.224878	True	True	9.99751e-08	3040	3.843905	3.689553	0.517440	0.317652
2.000	0.100	1.100	5.000	0.100000	-0.015000	0.742500	0.822997	2.312720	0.434575	0.233479	True	True	9.98358e-08	3074	3.830549	3.679461	0.529019	0.318819
2.000	0.100	1.100	5.000	0.100000	-0.011250	0.742500	0.804935	2.321319	0.424625	0.242410	True	True	9.98957e-08	3085	3.817984	3.670343	0.540207	0.319715
2.000	0.100	1.100	5.000	0.100000	-0.007500	0.742500	0.787747	2.330394	0.415137	0.251709	True	True	9.98145e-08	3122	3.806170	3.662161	0.551014	0.320345
2.000	0.100	1.100	5.000	0.100000	-0.003750	0.742500	0.771372	2.339979	0.406065	0.261420	True	True	9.96518e-08	3119	3.795071	3.654886	0.561445	0.320715
2.000	0.100	1.100	5.000	0.100000	0.000000	0.742500	0.755758	2.350112	0.397369	0.271588	True	True	9.99475e-08	3197	3.784661	3.648499	0.571503	0.320827
2.000	0.100	1.100	5.000	0.100000	0.003750	0.742500	0.740861	2.360839	0.389013	0.282267	True	True	9.97976e-08	3235	3.774916	3.642988	0.581188	0.320681
2.000	0.100	1.100	5.000	0.100000	0.007500	0.742500	0.726640	2.372210	0.380963	0.293515	True	True	9.99475e-08	3258	3.765822	3.638348	0.590497	0.320276
2.000	0.100	1.100	5.000	0.100000	0.011250	0.742500	0.713062	2.384284	0.373189	0.305397	True	True	9.99896e-08	3275	3.757368	3.634580	0.599427	0.319607
2.000	0.100	1.100	5.000	0.100000	0.015000	0.742500	0.700096	2.397128	0.365664	0.317991	True	True	9.99449e-08	3331	3.749548	3.631696	0.607967	0.318669
2.000	0.100	1.100	5.000	0.100000	0.018750	0.742500	0.687717	2.410819	0.358361	0.331381	True	True	9.99437e-08	3346	3.742364	3.629714	0.616108	0.317453
2.000	0.100	1.100	5.000	0.100000	0.022500	0.742500	0.675905	2.425448	0.351256	0.345669	True	True	9.97535e-08	3409	3.735821	3.628659	0.623835	0.315950
2.000	0.100	1.100	5.000	0.100000	0.026250	0.742500	0.664641	2.441119	0.344326	0.360971	True	True	9.99503e-08	3502	3.729933	3.628570	0.631130	0.314144
2.000	0.100	1.100	5.000	0.100000	0.030000	0.742500	0.653912	2.457955	0.337547	0.377425	True	True	9.99563e-08	3594	3.724723	3.629494	0.637969	0.312020
2.000	0.100	1.100	5.000	0.100000	0.033750	0.742500	0.643709	2.476100	0.330895	0.395193	True	True	9.97998e-08	3565	3.720219	3.631494	0.644324	0.309556
2.000	0.100	1.100	5.000	0.100000	0.037500	0.742500	0.634026	2.495729	0.324348	0.414472	True	True	9.98052e-08	3557	3.716461	3.634646	0.650159	0.306729
2.000	0.100	1.100	5.000	0.100000	0.041250	0.742500	0.624863	2.517048	0.317881	0.435497	True	True	9.99134e-08	3693	3.713503	3.639044	0.655433	0.303508
2.000	0.100	1.100	5.000	0.100000	0.045000	0.742500	0.616223	2.540311	0.311467	0.458560	True	True	9.98386e-08	3764	3.711412	3.644809	0.660093	0.299857
2.000	0.100	1.100	5.000	0.100000	0.048750	0.742500	0.608118	2.565829	0.305077	0.484021	True	True	9.98729e-08	3875	3.710276	3.652089	0.664074	0.295733
2.000	0.100	1.100	5.000	0.100000	0.052500	0.742500	0.600563	2.593989	0.298677	0.512334	True	True	9.97564e-08	3917	3.710209	3.661068	0.667295	0.291080
2.000	0.100	1.100	5.000	0.100000	0.056250	0.742500	0.593586	2.625282	0.292229	0.544083	True	True	9.98532e-08	4067	3.711359	3.671984	0.669654	0.285834
2.000	0.100	1.100	5.000	0.100000	0.060000	0.742500	0.587225	2.660340	0.285685	0.580030	True	True	9.98839e-08	4167	3.713922	3.685138	0.671022	0.279909
2.000	0.100	1.100	5.000	0.100000	0.063750	0.742500	0.581532	2.699998	0.278986	0.621196	True	True	9.97943e-08	4239	3.718156	3.700926	0.671227	0.273201
2.000	0.100	1.100	5.000	0.100000	0.067500	0.742500	0.576583	2.745382	0.272055	0.668986	True	True	9.99727e-08	4451	3.724421	3.719875	0.670044	0.265570
2.000	0.100	1.100	5.000	0.100000	0.071250	0.742500	0.572485	2.798063	0.264788	0.725395	True	True	9.98126e-08	4506	3.733214	3.742705	0.667161	0.256834
2.000	0.100	1.100	5.000	0.100000	0.075000	0.742500	0.569391	2.860318	0.257036	0.793385	True	True	9.99619e-08	4851	3.745266	3.770439	0.662135	0.246741
2.000	0.100	1.100	5.000	0.100000	-0.075000	0.765000	1.326326	2.225372	0.772324	0.115076	True	True	9.98266e-08	2631	4.198560	4.013661	0.283416	0.253407
2.000	0.100	1.100	5.000	0.100000	-0.071250	0.765000	1.264881	2.228327	0.731387	0.123363	True	True	9.97803e-08	2670	4.154412	3.967625	0.306717	0.263735
2.000	0.100	1.100	5.000	0.100000	-0.067500	0.765000	1.210656	2.231719	0.696315	0.131275	True	True	9.98292e-08	2702	4.115199	3.927393	0.328473	0.272577
2.000	0.100	1.100	5.000	0.100000	-0.063750	0.765000	1.162170	2.235506	0.665754	0.138928	True	True	9.96163e-08	2749	4.079965	3.891804	0.348944	0.280234
2.000	0.100	1.100	5.000	0.100000	-0.060000	0.765000	1.118358	2.239658	0.638760	0.146410	True	True	9.97381e-08	2801	4.048018	3.860025	0.368322	0.286922
2.000	0.100	1.100	5.000	0.100000	-0.056250	0.765000	1.078429	2.244155	0.614644	0.153790	True	True	9.96846e-08	2749	4.018834	3.831437	0.386756	0.292796
2.000	0.100	1.100	5.000	0.100000	-0.052500	0.765000	1.041778	2.248985	0.592895	0.161121	True	True	9.98646e-08	2793	3.992012	3.805571	0.404359	0.297978
2.000	0.100	1.100	5.000	0.100000	-0.048750	0.765000	1.007935	2.254143	0.573120	0.168451	True	True	9.99987e-08	2846	3.967234	3.782060	0.421222	0.302558
2.000	0.100	1.100	5.000	0.100000	-0.045000	0.765000	0.976524	2.259627	0.555013	0.175820	True	True	9.98785e-08	2830	3.944249	3.760615	0.437420	0.306609
2.000	0.100	1.100	5.000	0.100000	-0.041250	0.765000	0.947243	2.265438	0.538330	0.183264	True	True	9.9909e-08	2900	3.922850	3.741004	0.453010	0.310188
2.000	0.100	1.100	5.000	0.100000	-0.037500	0.765000	0.919843	2.271584	0.522876	0.190817	True	True	9.97629e-08	2908	3.902870	3.723040	0.468043	0.313340
2.000	0.100	1.100	5.000	0.100000	-0.033750	0.765000	0.894119	2.278072	0.508489	0.198511	True	True	9.99862e-08	2966	3.884168	3.706569	0.482557	0.316102
2.000	0.100	1.100	5.000	0.100000	-0.030000	0.765000	0.869899	2.284914	0.495036	0.206376	True	True	9.9741e-08	2945	3.866627	3.691463	0.496587	0.318506
2.000	0.100	1.100	5.000	0.100000	-0.026250	0.765000	0.847037	2.292123	0.482407	0.214444	True	True	9.97446e-08	3006	3.850149	3.677619	0.510159	0.320575
2.000	0.100	1.100	5.000	0.100000	-0.022500	0.765000	0.825409	2.299718	0.470507	0.222747	True	True	9.97283e-08	3017	3.834652	3.664950	0.523296	0.322328
2.000	0.100	1.100	5.000	0.100000	-0.018750	0.765000	0.804909	2.307718	0.459257	0.231318	True	True	9.99726e-08	3079	3.820063	3.653384	0.536015	0.323783
2.000	0.100	1.100	5.000	0.100000	-0.015000	0.765000	0.785445	2.316147	0.448586	0.240191	True	True	9.99174e-08	3081	3.806325	3.642863	0.548332	0.324951
2.000	0.100	1.100	5.000	0.100000	-0.011250	0.765000	0.766937	2.325032	0.438436	0.249403	True	True	9.99345e-08	3136	3.793387	3.633338	0.560257	0.325842
2.000	0.100	1.100	5.000	0.100000	-0.007500	0.765000	0.749317	2.334402	0.428753	0.258994	True	True	9.9755e-08	3142	3.781205	3.624773	0.571799	0.326463
2.000	0.100	1.100	5.000	0.100000	-0.003750	0.765000	0.732524	2.344294	0.419492	0.269008	True	True	9.98532e-08	3165	3.769746	3.617138	0.582962	0.326819
2.000	0.100	1.100	5.000	0.100000	0.000000	0.765000	0.716505	2.354747	0.410612	0.279494	True	True	9.9712e-08	3180	3.758980	3.610413	0.593748	0.326912
2.000	0.100	1.100	5.000	0.100000	0.003750	0.765000	0.701214	2.365807	0.402075	0.290504	True	True	9.97264e-08	3250	3.748885	3.604585	0.604158	0.326743
2.000	0.100	1.100	5.000	0.100000	0.007500	0.765000	0.686611	2.377525	0.393850	0.302099	True	True	9.99311e-08	3268	3.739444	3.599648	0.614189	0.326309
2.000	0.100	1.100	5.000	0.100000	0.011250	0.765000	0.672660	2.389961	0.385904	0.314348	True	True	9.99855e-08	3315	3.730646	3.595605	0.623835	0.325607
2.000	0.100	1.100	5.000	0.100000	0.015000	0.765000	0.659332	2.403183	0.378211	0.327326	True	True	9.99672e-08	3364	3.722485	3.592467	0.633086	0.324631
2.000	0.100	1.100	5.000	0.100000	0.018750	0.765000	0.646601	2.417271	0.370744	0.341124	True	True	9.99632e-08	3434	3.714959	3.590248	0.641933	0.323373
2.000	0.100	1.100	5.000	0.100000	0.022500	0.765000	0.634444	2.432315	0.363479	0.355844	True	True	9.98361e-08	3438	3.708075	3.588980	0.650358	0.321822
2.000	0.100	1.100	5.000	0.100000	0.026250	0.765000	0.622843	2.448423	0.356392	0.371606	True	True	9.98738e-08	3511	3.701845	3.588697	0.658344	0.319964
2.000	0.100	1.100	5.000	0.100000	0.030000	0.765000	0.611786	2.465718	0.349459	0.388552	True	True	9.99148e-08	3571	3.696291	3.589450	0.665864	0.317782
2.000	0.100	1.100	5.000	0.100000	0.033750	0.765000	0.601261	2.484350	0.342657	0.406849	True	True	9.98417e-08	3647	3.691440	3.591299	0.672891	0.315256
2.000	0.100	1.100	5.000	0.100000	0.037500	0.765000	0.591263	2.504494	0.335963	0.426698	True	True	9.98631e-08	3680	3.687331	3.594321	0.679388	0.312360
2.000	0.100	1.100	5.000	0.100000	0.041250	0.765000	0.581790	2.526363	0.329353	0.448342	True	True	9.98291e-08	3753	3.684015	3.598614	0.685310	0.309065
2.000	0.100	1.100	5.000	0.100000	0.045000	0.765000	0.572847	2.550213	0.322799	0.472080	True	True	9.97656e-08	3854	3.681558	3.604297	0.690604	0.305335
2.000	0.100	1.100	5.000	0.100000	0.048750	0.765000	0.564441	2.576362	0.316273	0.498282	True	True	9.98637e-08	3832	3.680046	3.611519	0.695204	0.301124
2.000	0.100	1.100	5.000	0.100000	0.052500	0.765000	0.556591	2.605204	0.309742	0.527416	True	True	9.98141e-08	4024	3.679591	3.620468	0.699025	0.296380
2.000	0.100	1.100	5.000	0.100000	0.056250	0.765000	0.549321	2.637240	0.303166	0.560082	True	True	9.98916e-08	4063	3.680336	3.631382	0.701965	0.291034
2.000	0.100	1.100	5.000	0.100000	0.060000	0.765000	0.542668	2.673115	0.296499	0.597065	True	True	9.98165e-08	4189	3.682473	3.644566	0.703888	0.285002
2.000	0.100	1.100	5.000	0.100000	0.063750	0.765000	0.536685	2.713680	0.289682	0.639415	True	True	9.9942e-08	4306	3.686258	3.660419	0.704624	0.278179
2.000	0.100	1.100	5.000	0.100000	0.067500	0.765000	0.531443	2.760083	0.282637	0.688579	True	True	9.99879e-08	4408	3.692039	3.679475	0.703937	0.270424
2.000	0.100	1.100	5.000	0.100000	0.071250	0.765000	0.527048	2.813930	0.275262	0.746615	True	True	9.9864e-08	4675	3.700307	3.702457	0.701513	0.261554
2.000	0.100	1.100	5.000	0.100000	0.075000	0.765000	0.523650	2.877545	0.267409	0.816576	True	True	9.99764e-08	4891	3.711777	3.730401	0.696899	0.251314
2.000	0.100	1.100	5.000	0.100000	-0.075000	0.787500	1.300026	2.225544	0.791528	0.118059	True	True	9.9636e-08	2650	4.183015	3.988466	0.290667	0.258592
2.000	0.100	1.100	5.000	0.100000	-0.071250	0.787500	1.237498	2.228639	0.749987	0.126578	True	True	9.9763e-08	2691	4.138074	3.941231	0.314764	0.269062
2.000	0.100	1.100	5.000	0.100000	-0.067500	0.787500	1.182298	2.232184	0.714395	0.134715	True	True	9.977e-08	2721	4.098142	3.899917	0.337305	0.278023
2.000	0.100	1.100	5.000	0.100000	-0.063750	0.787500	1.132924	2.236133	0.683377	0.142591	True	True	9.97356e-08	2711	4.062249	3.863341	0.358554	0.285781
2.000	0.100	1.100	5.000	0.100000	-0.060000	0.787500	1.088293	2.240456	0.655973	0.150294	True	True	9.9934e-08	2785	4.029690	3.830653	0.378706	0.292554
2.000	0.100	1.100	5.000	0.100000	-0.056250	0.787500	1.047602	2.245134	0.631485	0.157894	True	True	9.97075e-08	2765	3.999935	3.801224	0.397910	0.298503
2.000	0.100	1.100	5.000	0.100000	-0.052500	0.787500	1.010239	2.250155	0.609394	0.165448	True	True	9.97636e-08	2847	3.972576	3.774573	0.416281	0.303748
2.000	0.100	1.100	5.000	0.100000	-0.048750	0.787500	0.975726	2.255511	0.589302	0.173002	True	True	9.96851e-08	2868	3.947290	3.750328	0.433911	0.308382
2.000	0.100	1.100	5.000	0.100000	-0.045000	0.787500	0.943682	2.261202	0.570898	0.180598	True	True	9.97376e-08	2901	3.923821	3.728195	0.450875	0.312478
2.000	0.100	1.100	5.000	0.100000	-0.041250	0.787500	0.913800	2.267230	0.553935	0.188272	True	True	9.98332e-08	2884	3.901961	3.707937	0.467231	0.316094
2.000	0.100	1.100	5.000	0.100000	-0.037500	0.787500	0.885829	2.273601	0.538215	0.196059	True	True	9.96927e-08	2921	3.881538	3.689363	0.483030	0.319277
2.000	0.100	1.100	5.000	0.100000	-0.033750	0.787500	0.859560	2.280323	0.523575	0.203993	True	True	9.99927e-08	2993	3.862410	3.672316	0.498311	0.322064
2.000	0.100	1.100	5.000	0.100000	-0.030000	0.787500	0.834817	2.287407	0.509880	0.212103	True	True	9.99653e-08	3040	3.844458	3.656666	0.513107	0.324486
2.000	0.100	1.100	5.000	0.100000	-0.026250	0.787500	0.811454	2.294869	0.497018	0.220424	True	True	9.98694e-08	3026	3.827581	3.642307	0.527446	0.326567
2.000	0.100	1.100	5.000	0.100000	-0.022500	0.787500	0.789345	2.302725	0.484893	0.228986	True	True	9.98458e-08	3034	3.811696	3.629151	0.541351	0.328328
2.000	0.100	1.100	5.000	0.100000	-0.018750	0.787500	0.768381	2.310997	0.473425	0.237824	True	True	9.97474e-08	3048	3.796731	3.617125	0.554837	0.329785
2.000	0.100	1.100	5.000	0.100000	-0.015000	0.787500	0.748469	2.319707	0.462543	0.246973	True	True	9.96963e-08	3101	3.782625	3.606168	0.567921	0.330950
2.000	0.100	1.100	5.000	0.100000	-0.011250	0.787500	0.729529	2.328884	0.452188	0.256471	True	True	9.99551e-08	3138	3.769325	3.596232	0.580613	0.331833
2.000	0.100	1.100	5.000	0.100000	-0.007500	0.787500	0.711490	2.338558	0.442306	0.266359	True	True	9.97403e-08	3183	3.756790	3.587278	0.592920	0.332442
2.000	0.100	1.100	5.000	0.100000	-0.003750	0.787500	0.694291	2.348765	0.432851	0.276683	True	True	9.97097e-08	3237	3.744983	3.579277	0.604847	0.332780
2.000	0.100	1.100	5.000	0.100000	0.000000	0.787500	0.677878	2.359546	0.423780	0.287491	True	True	9.99795e-08	3279	3.733873	3.572207	0.616397	0.332852
2.000	0.100	1.100	5.000	0.100000	0.003750	0.787500	0.662205	2.370946	0.415059	0.298838	True	True	9.99385e-08	3331	3.723439	3.566056	0.627568	0.332656
2.000	0.100	1.100	5.000	0.100000	0.007500	0.787500	0.647229	2.383019	0.406651	0.310787	True	True	9.98802e-08	3346	3.713661	3.560817	0.638357	0.332192
2.000	0.100	1.100	5.000	0.100000	0.011250	0.787500	0.632917	2.395825	0.398528	0.323406	True	True	9.99403e-08	3347	3.704526	3.556491	0.648759	0.331455
2.000	0.100	1.100	5.000	0.100000	0.015000	0.787500	0.619236	2.409433	0.390661	0.336776	True	True	9.97898e-08	3399	3.696032	3.553092	0.658760	0.330438
2.000	0.100	1.100	5.000	0.100000	0.018750	0.787500	0.606159	2.423925	0.383025	0.350989	True	True	9.97997e-08	3492	3.688172	3.550633	0.668354	0.329136
2.000	0.100	1.100	5.000	0.100000	0.022500	0.787500	0.593666	2.439392	0.375593	0.366148	True	True	9.99128e-08	3532	3.680954	3.549143	0.677520	0.327535
2.000	0.100	1.100	5.000	0.100000	0.026250	0.787500	0.581737	2.455943	0.368342	0.382378	True	True	9.99811e-08	3540	3.674388	3.548661	0.686240	0.325623
2.000	0.100	1.100	5.000	0.100000	0.030000	0.787500	0.570357	2.473707	0.361250	0.399823	True	True	9.98926e-08	3572	3.668495	3.549234	0.694488	0.323382
2.000	0.100	1.100	5.000	0.100000	0.033750	0.787500	0.559516	2.492832	0.354293	0.418657	True	True	9.99837e-08	3701	3.663300	3.550925	0.702234	0.320792
2.000	0.100	1.100	5.000	0.100000	0.037500	0.787500	0.549208	2.513499	0.347447	0.439084	True	True	9.98134e-08	3734	3.658842	3.553812	0.709440	0.317828
2.000	0.100	1.100	5.000	0.100000	0.041250	0.787500	0.539430	2.535923	0.340688	0.461355	True	True	9.98618e-08	3784	3.655169	3.557991	0.716060	0.314458
2.000	0.100	1.100	5.000	0.100000	0.045000	0.787500	0.530185	2.560366	0.333990	0.485777	True	True	9.97888e-08	3848	3.652346	3.563583	0.722040	0.310648
2.000	0.100	1.100	5.000	0.100000	0.048750	0.787500	0.521482	2.587152	0.327324	0.512730	True	True	9.99394e-08	4003	3.650457	3.570739	0.727310	0.306352
2.000	0.100	1.100	5.000	0.100000	0.052500	0.787500	0.513337	2.616682	0.320657	0.542695	True	True	9.98742e-08	4013	3.649609	3.579648	0.731785	0.301516
2.000	0.100	1.100	5.000	0.100000	0.056250	0.787500	0.505774	2.649465	0.313950	0.576289	True	True	9.99636e-08	4174	3.649944	3.590550	0.735360	0.296072
2.000	0.100	1.100	5.000	0.100000	0.060000	0.787500	0.498829	2.686161	0.307158	0.614319	True	True	9.99822e-08	4279	3.651648	3.603753	0.737897	0.289936
2.000	0.100	1.100	5.000	0.100000	0.063750	0.787500	0.492551	2.727634	0.300220	0.657865	True	True	9.99668e-08	4384	3.654973	3.619661	0.739217	0.282999
2.000	0.100	1.100	5.000	0.100000	0.067500	0.787500	0.487011	2.775058	0.293062	0.708418	True	True	9.98349e-08	4587	3.660257	3.638807	0.739088	0.275123
2.000	0.100	1.100	5.000	0.100000	0.071250	0.787500	0.482312	2.830069	0.285581	0.768096	True	True	9.99246e-08	4709	3.667982	3.661927	0.737184	0.266122
2.000	0.100	1.100	5.000	0.100000	0.075000	0.787500	0.478599	2.895040	0.277631	0.840045	True	True	9.99111e-08	5078	3.678848	3.690061	0.733047	0.255742
2.000	0.100	1.100	5.000	0.100000	-0.075000	0.810000	1.273988	2.225747	0.810681	0.121058	True	True	9.9923e-08	2685	4.167687	3.963243	0.297914	0.263721
2.000	0.100	1.100	5.000	0.100000	-0.071250	0.810000	1.210405	2.228988	0.768542	0.129810	True	True	9.98877e-08	2712	4.121979	3.914808	0.322812	0.274325
2.000	0.100	1.100	5.000	0.100000	-0.067500	0.810000	1.154258	2.232690	0.732433	0.138175	True	True	9.9778e-08	2735	4.081353	3.872410	0.346146	0.283399
2.000	0.100	1.100	5.000	0.100000	-0.063750	0.810000	1.104019	2.236807	0.700960	0.146276	True	True	9.96875e-08	2879	4.044824	3.834845	0.368182	0.291252
2.000	0.100	1.100	5.000	0.100000	-0.060000	0.810000	1.058592	2.241308	0.673147	0.154204	True	True	9.97999e-08	2813	4.011676	3.801246	0.389118	0.298106
2.000	0.100	1.100	5.000	0.100000	-0.056250	0.810000	1.017163	2.246173	0.648288	0.162028	True	True	9.98664e-08	2841	3.981372	3.770971	0.409103	0.304123
2.000	0.100	1.100	5.000	0.100000	-0.052500	0.810000	0.979110	2.251389	0.625854	0.169807	True	True	9.97644e-08	2887	3.953496	3.743533	0.428256	0.309425
2.000	0.100	1.100	5.000	0.100000	-0.048750	0.810000	0.943947	2.256951	0.605443	0.177588	True	True	9.99274e-08	2882	3.927723	3.718551	0.446668	0.314108
2.000	0.100	1.100	5.000	0.100000	-0.045000	0.810000	0.911291	2.262856	0.586740	0.185414	True	True	9.99095e-08	2895	3.903791	3.695726	0.464414	0.318244
2.000	0.100	1.100	5.000	0.100000	-0.041250	0.810000	0.880828	2.269107	0.569494	0.193322	True	True	9.97473e-08	2903	3.881488	3.674816	0.481554	0.321894
2.000	0.100	1.100	5.000	0.100000	-0.037500	0.810000	0.852304	2.275710	0.553505	0.201348	True	True	9.99219e-08	2924	3.860641	3.655628	0.498138	0.325103
2.000	0.100	1.100	5.000	0.100000	-0.033750	0.810000	0.825507	2.282672	0.538608	0.209525	True	True	9.98515e-08	2985	3.841105	3.637999	0.514206	0.327910
2.000	0.100	1.100	5.000	0.100000	-0.030000	0.810000	0.800259	2.290007	0.524667	0.217886	True	True	9.99572e-08	3023	3.822758	3.621801	0.529792	0.330346
2.000	0.100	1.100	5.000	0.100000	-0.026250	0.810000	0.776411	2.297728	0.511567	0.226462	True	True	9.98114e-08	3057	3.805500	3.606922	0.544922	0.332436
2.000	0.100	1.100	5.000	0.100000	-0.022500	0.810000	0.753836	2.305853	0.499213	0.235288	True	True	9.97953e-08	3060	3.789245	3.593274	0.559619	0.334200
2.000	0.100	1.100	5.000	0.100000	-0.018750	0.810000	0.732423	2.314404	0.487522	0.244398	True	True	9.97239e-08	3126	3.773918	3.580781	0.573900	0.335655
2.000	0.100	1.100	5.000	0.100000	-0.015000	0.810000	0.712078	2.323404	0.476424	0.253829	True	True	9.9905e-08	3183	3.759457	3.569383	0.587780	0.336814
2.000	0.100	1.100	5.000	0.100000	-0.011250	0.810000	0.692719	2.332881	0.465858	0.263618	True	True	9.98746e-08	3192	3.745812	3.559029	0.601268	0.337686
2.000	0.100	1.100	5.000	0.100000	-0.007500	0.810000	0.674274	2.342866	0.455770	0.273809	True	True	9.98628e-08	3198	3.732936	3.549681	0.614373	0.338279
2.000	0.100	1.100	5.000	0.100000	-0.003750	0.810000	0.656682	2.353396	0.446113	0.284448	True	True	9.99371e-08	3266	3.720792	3.541308	0.627099	0.338597
2.000	0.100	1.100	5.000	0.100000	0.000000	0.810000	0.639887	2.364513	0.436847	0.295584	True	True	9.99272e-08	3303	3.709351	3.533888	0.639447	0.338644
2.000	0.100	1.100	5.000	0.100000	0.003750	0.810000	0.623842	2.376262	0.427932	0.307275	True	True	9.99641e-08	3559	3.698587	3.527407	0.651416	0.338419
2.000	0.100	1.100	5.000	0.100000	0.007500	0.810000	0.608506	2.388698	0.419337	0.319583	True	True	9.98909e-08	3375	3.688483	3.521859	0.663002	0.337921
2.000	0.100	1.100	5.000	0.100000	0.011250	0.810000	0.593840	2.401882	0.411029	0.332581	True	True	9.97954e-08	3404	3.679024	3.517247	0.674197	0.337146
2.000	0.100	1.100	5.000	0.100000	0.015000	0.810000	0.579815	2.415885	0.402981	0.346350	True	True	9.9837e-08	3478	3.670203	3.513578	0.684994	0.336089
2.000	0.100	1.100	5.000	0.100000	0.018750	0.810000	0.566403	2.430789	0.395166	0.360983	True	True	9.99733e-08	3488	3.662017	3.510871	0.695378	0.334739
2.000	0.100	1.100	5.000	0.100000	0.022500	0.810000	0.553581	2.446688	0.387560	0.376589	True	True	9.97188e-08	3595	3.654470	3.509154	0.705331	0.333088
2.000	0.100	1.100	5.000	0.100000	0.026250	0.810000	0.541329	2.463692	0.380139	0.393295	True	True	9.98878e-08	3730	3.647574	3.508464	0.714833	0.331120
2.000	0.100	1.100	5.000	0.100000	0.030000	0.810000	0.529633	2.481931	0.372880	0.411248	True	True	9.99751e-08	3658	3.641346	3.508851	0.723858	0.328819
2.000	0.100	1.100	5.000	0.100000	0.033750	0.810000	0.518481	2.501558	0.365760	0.430627	True	True	9.98442e-08	3723	3.635811	3.510376	0.732373	0.326165
2.000	0.100	1.100	5.000	0.100000	0.037500	0.810000	0.507866	2.522756	0.358754	0.451642	True	True	9.9956e-08	3782	3.631005	3.513118	0.740340	0.323130
2.000	0.100	1.100	5.000	0.100000	0.041250	0.810000	0.497786	2.545743	0.351840	0.474549	True	True	9.99264e-08	3880	3.626977	3.517175	0.747713	0.319687
2.000	0.100	1.100	5.000	0.100000	0.045000	0.810000	0.488243	2.570788	0.344991	0.499665	True	True	9.98627e-08	3983	3.623787	3.522668	0.754433	0.315797
2.000	0.100	1.100	5.000	0.100000	0.048750	0.810000	0.479243	2.598217	0.338178	0.527381	True	True	9.9828e-08	4038	3.621518	3.529748	0.760432	0.311416
2.000	0.100	1.100	5.000	0.100000	0.052500	0.810000	0.470804	2.628441	0.331370	0.558189	True	True	9.99786e-08	4120	3.620274	3.538608	0.765621	0.306489
2.000	0.100	1.100	5.000	0.100000	0.056250	0.810000	0.462946	2.661979	0.324527	0.592724	True	True	9.98279e-08	4243	3.620192	3.549486	0.769892	0.300948
2.000	0.100	1.100	5.000	0.100000	0.060000	0.810000	0.455705	2.699499	0.317604	0.631814	True	True	9.98404e-08	4380	3.621458	3.562699	0.773103	0.294708
2.000	0.100	1.100	5.000	0.100000	0.063750	0.810000	0.449129	2.741886	0.310544	0.676572	True	True	9.98335e-08	4529	3.624311	3.578646	0.775076	0.287662
2.000	0.100	1.100	5.000	0.100000	0.067500	0.810000	0.443285	2.790333	0.303271	0.728530	True	True	9.99605e-08	4736	3.629084	3.597869	0.775569	0.279668
2.000	0.100	1.100	5.000	0.100000	0.071250	0.810000	0.438273	2.846509	0.295684	0.789868	True	True	9.99213e-08	4864	3.636249	3.621109	0.774255	0.270541
2.000	0.100	1.100	5.000	0.100000	0.075000	0.810000	0.434236	2.912834	0.287639	0.863827	True	True	9.99393e-08	5038	3.646490	3.649415	0.770667	0.260024
2.000	0.100	1.100	5.000	0.100000	-0.075000	0.832500	1.248214	2.225981	0.829778	0.124071	True	True	9.98621e-08	2668	4.152578	3.937995	0.305154	0.268793
2.000	0.100	1.100	5.000	0.100000	-0.071250	0.832500	1.183606	2.229373	0.787044	0.133059	True	True	9.98268e-08	2693	4.106129	3.888359	0.330859	0.279525
2.000	0.100	1.100	5.000	0.100000	-0.067500	0.832500	1.126537	2.233238	0.750421	0.141655	True	True	9.99896e-08	2728	4.064833	3.844877	0.354992	0.288705
2.000	0.100	1.100	5.000	0.100000	-0.063750	0.832500	1.075459	2.237529	0.718494	0.149985	True	True	9.98076e-08	2794	4.027691	3.806320	0.377824	0.296647
2.000	0.100	1.100	5.000	0.100000	-0.060000	0.832500	1.029261	2.242213	0.690273	0.158139	True	True	9.99156e-08	3091	3.993978	3.771808	0.399553	0.303575
2.000	0.100	1.100	5.000	0.100000	-0.056250	0.832500	0.987116	2.247272	0.665041	0.166191	True	True	9.96554e-08	2829	3.963147	3.740685	0.420331	0.309655
2.000	0.100	1.100	5.000	0.100000	-0.052500	0.832500	0.948394	2.252691	0.642263	0.174198	True	True	9.9928e-08	2886	3.934777	3.712456	0.440278	0.315010
2.000	0.100	1.100	5.000	0.100000	-0.048750	0.832500	0.912604	2.258464	0.621530	0.182210	True	True	9.97306e-08	2908	3.908537	3.686734	0.459486	0.319735
2.000	0.100	1.100	5.000	0.100000	-0.045000	0.832500	0.879355	2.264590	0.602525	0.190270	True	True	9.99438e-08	2917	3.884162	3.663213	0.478030	0.323907
2.000	0.100	1.100	5.000	0.100000	-0.041250	0.832500	0.848331	2.271071	0.584993	0.198417	True	True	9.97455e-08	2955	3.861437	3.641648	0.495972	0.327585
2.000	0.100	1.100	5.000	0.100000	-0.037500	0.832500	0.819273	2.277912	0.568731	0.206685	True	True	9.9854e-08	2992	3.840185	3.621840	0.513360	0.330816
2.000	0.100	1.100	5.000	0.100000	-0.033750	0.832500	0.791966	2.285123	0.553573	0.215110	True	True	9.98068e-08	3032	3.820259	3.603627	0.530236	0.333638
2.000	0.100	1.100	5.000	0.100000	-0.030000	0.832500	0.766231	2.292714	0.539379	0.223725	True	True	9.98732e-08	3076	3.801537	3.586873	0.546633	0.336084
2.000	0.100	1.100	5.000	0.100000	-0.026250	0.832500	0.741915	2.300703	0.526036	0.232562	True	True	9.97464e-08	3102	3.783914	3.571470	0.562578	0.338179
2.000	0.100	1.100	5.000	0.100000	-0.022500	0.832500	0.718890	2.309105	0.513446	0.241657	True	True	9.97707e-08	3130	3.767304	3.557324	0.578093	0.339943
2.000	0.100	1.100	5.000	0.100000	-0.018750	0.832500	0.697043	2.317943	0.501526	0.251045	True	True	9.99547e-08	3159	3.751631	3.544360	0.593196	0.341393
2.000	0.100	1.100	5.000	0.100000	-0.015000	0.832500	0.676279	2.327240	0.490204	0.260762	True	True	9.96922e-08	3192	3.736832	3.532515	0.607901	0.342541
2.000	0.100	1.100	5.000	0.100000	-0.011250	0.832500	0.656515	2.337025	0.479420	0.270849	True	True	9.9695e-08	3222	3.722854	3.521738	0.622218	0.343399
2.000	0.100	1.100	5.000	0.100000	-0.007500	0.832500	0.637678	2.347331	0.469119	0.281348	True	True	9.97193e-08	3221	3.709650	3.511990	0.636154	0.343973
2.000	0.100	1.100	5.000	0.100000	-0.003750	0.832500	0.619705	2.358193	0.459254	0.292308	True	True	9.98069e-08	3300	3.697184	3.503238	0.649713	0.344268
2.000	0.100	1.100	5.000	0.100000	0.000000	0.832500	0.602540	2.369654	0.449782	0.303779	True	True	9.98473e-08	3341	3.685423	3.495461	0.662896	0.344287
2.000	0.100	1.100	5.000	0.100000	0.003750	0.832500	0.586134	2.381761	0.440667	0.315820	True	True	9.97709e-08	3347	3.674341	3.488644	0.675702	0.344031
2.000	0.100	1.100	5.000	0.100000	0.007500	0.832500	0.570446	2.394569	0.431874	0.328495	True	True	9.99046e-08	3422	3.663920	3.482780	0.688126	0.343497
2.000	0.100	1.100	5.000	0.100000	0.011250	0.832500	0.555438	2.408141	0.423373	0.341878	True	True	9.98658e-08	3434	3.654145	3.477872	0.700159	0.342682
2.000	0.100	1.100	5.000	0.100000	0.015000	0.832500	0.541077	2.422548	0.415135	0.356053	True	True	9.98861e-08	3462	3.645005	3.473928	0.711794	0.341581
2.000	0.100	1.100	5.000	0.100000	0.018750	0.832500	0.527336	2.437873	0.407133	0.371116	True	True	9.98854e-08	3575	3.636501	3.470966	0.723015	0.340183
2.000	0.100	1.100	5.000	0.100000	0.022500	0.832500	0.514191	2.454213	0.399344	0.387178	True	True	9.99142e-08	3571	3.628633	3.469014	0.733804	0.338479
2.000	0.100	1.100	5.000	0.100000	0.026250	0.832500	0.501623	2.471680	0.391743	0.404368	True	True	9.98278e-08	3743	3.621411	3.468109	0.744139	0.336455
2.000	0.100	1.100	5.000	0.100000	0.030000	0.832500	0.489615	2.490404	0.384308	0.422839	True	True	9.97545e-08	3702	3.614851	3.468300	0.753993	0.334093
2.000	0.100	1.100	5.000	0.100000	0.033750	0.832500	0.478156	2.510543	0.377014	0.442773	True	True	9.98043e-08	3804	3.608979	3.469651	0.763333	0.331373
2.000	0.100	1.100	5.000	0.100000	0.037500	0.832500	0.467238	2.532280	0.369840	0.464386	True	True	9.98805e-08	3922	3.603827	3.472240	0.772120	0.328269
2.000	0.100	1.100	5.000	0.100000	0.041250	0.832500	0.456857	2.555841	0.362762	0.487942	True	True	9.99417e-08	3909	3.599443	3.476164	0.780304	0.324751
2.000	0.100	1.100	5.000	0.100000	0.045000	0.832500	0.447016	2.581495	0.355752	0.513764	True	True	9.97378e-08	4014	3.595885	3.481548	0.787828	0.320781
2.000	0.100	1.100	5.000	0.100000	0.048750	0.832500	0.437720	2.609577	0.348785	0.542254	True	True	9.98957e-08	4107	3.593233	3.488543	0.794619	0.316316
2.000	0.100	1.100	5.000	0.100000	0.052500	0.832500	0.428983	2.640504	0.341826	0.573919	True	True	9.99103e-08	4156	3.591588	3.497341	0.800588	0.311299
2.000	0.100	1.100	5.000	0.100000	0.056250	0.832500	0.420829	2.674804	0.334840	0.609409	True	True	9.9793e-08	4458	3.591085	3.508188	0.805623	0.305663
2.000	0.100	1.100	5.000	0.100000	0.060000	0.832500	0.413287	2.713157	0.327780	0.649577	True	True	9.9809e-08	4425	3.591900	3.521393	0.809582	0.299322
2.000	0.100	1.100	5.000	0.100000	0.063750	0.832500	0.406406	2.756463	0.320591	0.695565	True	True	9.99422e-08	4642	3.594270	3.537366	0.812280	0.292168
2.000	0.100	1.100	5.000	0.100000	0.067500	0.832500	0.400251	2.805939	0.313198	0.748948	True	True	9.99824e-08	4771	3.598519	3.556651	0.813474	0.284060
2.000	0.100	1.100	5.000	0.100000	0.071250	0.832500	0.394916	2.863285	0.305502	0.811969	True	True	9.98549e-08	5015	3.605106	3.579993	0.812829	0.274811
2.000	0.100	1.100	5.000	0.100000	0.075000	0.832500	0.390540	2.930967	0.297361	0.887963	True	True	9.98656e-08	5409	3.614698	3.608451	0.809872	0.264163
2.000	0.100	1.100	5.000	0.100000	-0.075000	0.855000	1.222708	2.226247	0.848813	0.127099	True	True	9.97897e-08	2687	4.137689	3.912727	0.312384	0.273808
2.000	0.100	1.100	5.000	0.100000	-0.071250	0.855000	1.157101	2.229796	0.805487	0.136326	True	True	9.9793e-08	2680	4.090524	3.861890	0.338901	0.284661
2.000	0.100	1.100	5.000	0.100000	-0.067500	0.855000	1.099138	2.233830	0.768352	0.145156	True	True	9.98171e-08	2755	4.048583	3.817322	0.363840	0.293940
2.000	0.100	1.100	5.000	0.100000	-0.063750	0.855000	1.047247	2.238300	0.735971	0.153717	True	True	9.98599e-08	2787	4.010854	3.777773	0.387474	0.301964
2.000	0.100	1.100	5.000	0.100000	-0.060000	0.855000	1.000302	2.243174	0.707340	0.162101	True	True	9.98594e-08	2833	3.976599	3.742344	0.410006	0.308961
2.000	0.100	1.100	5.000	0.100000	-0.056250	0.855000	0.957465	2.248432	0.681734	0.170384	True	True	9.9852e-08	2847	3.945264	3.710372	0.431588	0.315097
2.000	0.100	1.100	5.000	0.100000	-0.052500	0.855000	0.918097	2.254060	0.658609	0.178623	True	True	9.99917e-08	2906	3.916422	3.681349	0.452341	0.320499
2.000	0.100	1.100	5.000	0.100000	-0.048750	0.855000	0.881701	2.260051	0.637552	0.186870	True	True	9.96621e-08	2932	3.889737	3.654883	0.472359	0.325263
2.000	0.100	1.100	5.000	0.100000	-0.045000	0.855000	0.847881	2.266405	0.618240	0.195168	True	True	9.98823e-08	2917	3.864940	3.630663	0.491717	0.329465
2.000	0.100	1.100	5.000	0.100000	-0.041250	0.855000	0.816315	2.273122	0.600417	0.203556	True	True	9.99306e-08	2982	3.841812	3.608438	0.510477	0.333166
2.000	0.100	1.100	5.000	0.100000	-0.037500	0.855000	0.786742	2.280210	0.583877	0.212072	True	True	9.98039e-08	2992	3.820175	3.588007	0.528688	0.336414
2.000	0.100	1.100	5.000	0.100000	-0.033750	0.855000	0.758944	2.287676	0.568450	0.220749	True	True	9.96757e-08	3087	3.799878	3.569204	0.546392	0.339248
2.000	0.100	1.100	5.000	0.100000	-0.030000	0.855000	0.732738	2.295533	0.553999	0.229623	True	True	9.97459e-08	3082	3.780798	3.551892	0.563623	0.341699
2.000	0.100	1.100	5.000	0.100000	-0.026250	0.855000	0.707972	2.303796	0.540406	0.238727	True	True	9.98242e-08	3103	3.762828	3.535958	0.580407	0.343795
2.000	0.100	1.100	5.000	0.100000	-0.022500	0.855000	0.684512	2.312483	0.527572	0.248096	True	True	9.99694e-08	3164	3.745880	3.521310	0.596767	0.345554
2.000	0.100	1.100	5.000	0.100000	-0.018750	0.855000	0.662247	2.321616	0.515415	0.257766	True	True	9.9926e-08	3199	3.729877	3.507868	0.612720	0.346995
2.000	0.100	1.100	5.000	0.100000	-0.015000	0.855000	0.641079	2.331220	0.503862	0.267776	True	True	9.9966e-08	3206	3.714755	3.495570	0.628279	0.348130
2.000	0.100	1.100	5.000	0.100000	-0.011250	0.855000	0.620923	2.341322	0.492851	0.278166	True	True	9.97754e-08	3233	3.700458	3.484364	0.643456	0.348970
2.000	0.100	1.100	5.000	0.100000	-0.007500	0.855000	0.601707	2.351956	0.482328	0.288980	True	True	9.99271e-08	3269	3.686941	3.474209	0.658257	0.349522
2.000	0.100	1.100	5.000	0.100000	-0.003750	0.855000	0.583364	2.363160	0.472245	0.300267	True	True	9.98405e-08	3300	3.674164	3.465072	0.672685	0.349791
2.000	0.100	1.100	5.000	0.100000	0.000000	0.855000	0.565840	2.374975	0.462559	0.312080	True	True	9.98824e-08	3326	3.662094	3.456931	0.686742	0.349780
2.000	0.100	1.100	5.000	0.100000	0.003750	0.855000	0.549085	2.387449	0.453233	0.324479	True	True	9.99172e-08	3439	3.650706	3.449770	0.700426	0.349490
2.000	0.100	1.100	5.000	0.100000	0.007500	0.855000	0.533054	2.400639	0.444232	0.337529	True	True	9.98484e-08	3480	3.639978	3.443585	0.713729	0.348918
2.000	0.100	1.100	5.000	0.100000	0.011250	0.855000	0.517711	2.414609	0.435527	0.351306	True	True	9.98862e-08	3501	3.629894	3.438372	0.726648	0.348061
2.000	0.100	1.100	5.000	0.100000	0.015000	0.855000	0.503022	2.429430	0.427088	0.365896	True	True	9.98812e-08	3550	3.620445	3.434144	0.739169	0.346914
2.000	0.100	1.100	5.000	0.100000	0.018750	0.855000	0.488959	2.445188	0.418889	0.381398	True	True	9.9962e-08	3599	3.611628	3.430918	0.751278	0.345467
2.000	0.100	1.100	5.000	0.100000	0.022500	0.855000	0.475497	2.461979	0.410905	0.397924	True	True	9.99262e-08	3659	3.603444	3.428722	0.762956	0.343709
2.000	0.100	1.100	5.000	0.100000	0.026250	0.855000	0.462617	2.479918	0.403113	0.415609	True	True	9.99044e-08	3696	3.595900	3.427592	0.774179	0.341627
2.000	0.100	1.100	5.000	0.100000	0.030000	0.855000	0.450301	2.499139	0.395490	0.434609	True	True	9.99983e-08	3784	3.589013	3.427579	0.784921	0.339203
2.000	0.100	1.100	5.000	0.100000	0.033750	0.855000	0.438537	2.519800	0.388013	0.455109	True	True	9.9896e-08	3800	3.582804	3.428746	0.795148	0.336417
2.000	0.100	1.100	5.000	0.100000	0.037500	0.855000	0.427316	2.542089	0.380658	0.477333	True	True	9.98171e-08	4320	3.577307	3.431170	0.804817	0.333243
2.000	0.100	1.100	5.000	0.100000	0.041250	0.855000	0.416635	2.566233	0.373404	0.501550	True	True	9.98144e-08	3984	3.572565	3.434952	0.813881	0.329650
2.000	0.100	1.100	5.000	0.100000	0.045000	0.855000	0.406494	2.592509	0.366223	0.528093	True	True	9.99077e-08	4127	3.568637	3.440215	0.822278	0.325602
2.000	0.100	1.100	5.000	0.100000	0.048750	0.855000	0.396898	2.621255	0.359089	0.557374	True	True	9.98603e-08	4151	3.565597	3.447112	0.829934	0.321053
2.000	0.100	1.100	5.000	0.100000	0.052500	0.855000	0.387862	2.652895	0.351970	0.589912	True	True	9.98323e-08	4324	3.563545	3.455837	0.836759	0.315948
2.000	0.100	1.100	5.000	0.100000	0.056250	0.855000	0.379403	2.687967	0.344829	0.626375	True	True	9.98569e-08	4393	3.562611	3.466636	0.842638	0.310219
2.000	0.100	1.100	5.000	0.100000	0.060000	0.855000	0.371554	2.727164	0.337623	0.667640	True	True	9.99703e-08	4518	3.562965	3.479821	0.847426	0.303780
2.000	0.100	1.100	5.000	0.100000	0.063750	0.855000	0.364359	2.771400	0.330295	0.714879	True	True	9.98588e-08	4706	3.564838	3.495804	0.850936	0.296521
2.000	0.100	1.100	5.000	0.100000	0.067500	0.855000	0.357880	2.821915	0.322774	0.769711	True	True	9.98522e-08	4844	3.568546	3.515133	0.852920	0.288303
2.000	0.100	1.100	5.000	0.100000	0.071250	0.855000	0.352209	2.880438	0.314962	0.834442	True	True	9.99443e-08	5151	3.574534	3.538559	0.853038	0.278937
2.000	0.100	1.100	5.000	0.100000	0.075000	0.855000	0.347477	2.949483	0.306720	0.912503	True	True	9.9995e-08	5426	3.583453	3.567147	0.850810	0.268164
2.000	0.100	1.100	5.000	0.100000	-0.075000	0.877500	1.197469	2.226545	0.867782	0.130142	True	True	9.9895e-08	2652	4.123021	3.887441	0.319603	0.278764
2.000	0.100	1.100	5.000	0.100000	-0.071250	0.877500	1.130895	2.230257	0.823866	0.139611	True	True	9.98395e-08	2743	4.075167	3.835405	0.346936	0.289730
2.000	0.100	1.100	5.000	0.100000	-0.067500	0.877500	1.072064	2.234465	0.786218	0.148678	True	True	9.98197e-08	2777	4.032607	3.789751	0.372686	0.299102
2.000	0.100	1.100	5.000	0.100000	-0.063750	0.877500	1.019386	2.239120	0.753382	0.157473	True	True	9.96144e-08	2812	3.994314	3.749207	0.397131	0.307202
2.000	0.100	1.100	5.000	0.100000	-0.060000	0.877500	0.971719	2.244190	0.724340	0.166091	True	True	9.97112e-08	2835	3.959541	3.712862	0.420474	0.314262
2.000	0.100	1.100	5.000	0.100000	-0.056250	0.877500	0.928213	2.249654	0.698356	0.174607	True	True	9.97944e-08	2871	3.927725	3.680037	0.442870	0.320449
2.000	0.100	1.100	5.000	0.100000	-0.052500	0.877500	0.888223	2.255497	0.674880	0.183083	True	True	9.99289e-08	2916	3.898434	3.650218	0.464441	0.325892
2.000	0.100	1.100	5.000	0.100000	-0.048750	0.877500	0.851243	2.261714	0.653494	0.191568	True	True	9.98736e-08	2961	3.871325	3.623006	0.485281	0.330689
2.000	0.100	1.100	5.000	0.100000	-0.045000	0.877500	0.816871	2.268302	0.633871	0.200108	True	True	9.97761e-08	2969	3.846127	3.598082	0.505467	0.334916
2.000	0.100	1.100	5.000	0.100000	-0.041250	0.877500	0.784784	2.275264	0.615751	0.208743	True	True	9.99152e-08	3024	3.822618	3.575194	0.525062	0.338636
2.000	0.100	1.100	5.000	0.100000	-0.037500	0.877500	0.754715	2.282605	0.598926	0.217510	True	True	9.98315e-08	3061	3.800615	3.554136	0.544115	0.341896
2.000	0.100	1.100	5.000	0.100000	-0.033750	0.877500	0.726444	2.290334	0.583225	0.226445	True	True	9.99383e-08	3075	3.779966	3.534739	0.562668	0.344737
2.000	0.100	1.100	5.000	0.100000	-0.030000	0.877500	0.699787	2.298464	0.568508	0.235582	True	True	9.97267e-08	3082	3.760546	3.516863	0.580754	0.347190
2.000	0.100	1.100	5.000	0.100000	-0.026250	0.877500	0.674586	2.307010	0.554657	0.244958	True	True	9.99603e-08	3171	3.742247	3.500394	0.598402	0.349281
2.000	0.100	1.100	5.000	0.100000	-0.022500	0.877500	0.650708	2.315991	0.541572	0.254606	True	True	9.97627e-08	3163	3.724977	3.485237	0.615632	0.351033
2.000	0.100	1.100	5.000	0.100000	-0.018750	0.877500	0.628040	2.325428	0.529169	0.264565	True	True	9.98347e-08	3231	3.708660	3.471312	0.632463	0.352461
2.000	0.100	1.100	5.000	0.100000	-0.015000	0.877500	0.606482	2.335347	0.517375	0.274874	True	True	9.97621e-08	3216	3.693230	3.458555	0.648908	0.353579
2.000	0.100	1.100	5.000	0.100000	-0.011250	0.877500	0.585948	2.345775	0.506127	0.285574	True	True	9.98632e-08	3300	3.678630	3.446913	0.664978	0.354398
2.000	0.100	1.100	5.000	0.100000	-0.007500	0.877500	0.566364	2.356748	0.495372	0.296710	True	True	9.98767e-08	3314	3.664812	3.436344	0.680679	0.354925
2.000	0.100	1.100	5.000	0.100000	-0.003750	0.877500	0.547664	2.368302	0.485060	0.308332	True	True	9.97948e-08	3384	3.651737	3.426814	0.696015	0.355166
2.000	0.100	1.100	5.000	0.100000	0.000000	0.877500	0.529791	2.380481	0.475148	0.320495	True	True	9.9778e-08	3427	3.639370	3.418301	0.710986	0.355122
2.000	0.100	1.100	5.000	0.100000	0.003750	0.877500	0.512695	2.393334	0.465600	0.333259	True	True	9.98963e-08	3466	3.627684	3.410789	0.725590	0.354795
2.000	0.100	1.100	5.000	0.100000	0.007500	0.877500	0.496331	2.406916	0.456380	0.346692	True	True	9.99543e-08	3511	3.616659	3.404272	0.739821	0.354183
2.000	0.100	1.100	5.000	0.100000	0.011250	0.877500	0.480660	2.421294	0.447459	0.360873	True	True	9.97842e-08	3685	3.606275	3.398747	0.753672	0.353283
2.000	0.100	1.100	5.000	0.100000	0.015000	0.877500	0.465649	2.436541	0.438806	0.375888	True	True	9.98934e-08	3621	3.596524	3.394226	0.767131	0.352087
2.000	0.100	1.100	5.000	0.100000	0.018750	0.877500	0.451269	2.452742	0.430397	0.391838	True	True	9.99595e-08	3683	3.587399	3.390726	0.780182	0.350589
2.000	0.100	1.100	5.000	0.100000	0.022500	0.877500	0.437494	2.469997	0.422206	0.408841	True	True	9.98778e-08	3718	3.578903	3.388276	0.792806	0.348776
2.000	0.100	1.100	5.000	0.100000	0.026250	0.877500	0.424304	2.488421	0.414209	0.427032	True	True	9.9884e-08	3791	3.571041	3.386911	0.804980	0.346636
2.000	0.100	1.100	5.000	0.100000	0.030000	0.877500	0.411681	2.508151	0.406384	0.446573	True	True	9.99718e-08	3817	3.563827	3.386682	0.816675	0.344150
2.000	0.100	1.100	5.000	0.100000	0.033750	0.877500	0.399612	2.529347	0.398709	0.467653	True	True	9.9888e-08	3886	3.557282	3.387652	0.827856	0.341297
2.000	0.100	1.100	5.000	0.100000	0.037500	0.877500	0.388088	2.552200	0.391160	0.490502	True	True	9.97926e-08	4128	3.551438	3.389901	0.838481	0.338053
2.000	0.100	1.100	5.000	0.100000	0.041250	0.877500	0.377104	2.576941	0.383715	0.515396	True	True	9.98365e-08	4076	3.546335	3.393528	0.848499	0.334386
2.000	0.100	1.100	5.000	0.100000	0.045000	0.877500	0.366658	2.603851	0.376348	0.542676	True	True	9.97857e-08	4099	3.542030	3.398656	0.857849	0.330260
2.000	0.100	1.100	5.000	0.100000	0.048750	0.877500	0.356757	2.633276	0.369034	0.572765	True	True	9.98357e-08	4257	3.538595	3.405440	0.866456	0.325630
2.000	0.100	1.100	5.000	0.100000	0.052500	0.877500	0.347412	2.665644	0.361739	0.606196	True	True	9.98802e-08	4346	3.536127	3.414078	0.874223	0.320438
2.000	0.100	1.100	5.000	0.100000	0.056250	0.877500	0.338640	2.701502	0.354430	0.643654	True	True	9.99227e-08	4437	3.534750	3.424812	0.881039	0.314618
2.000	0.100	1.100	5.000	0.100000	0.060000	0.877500	0.330472	2.741556	0.347063	0.686040	True	True	9.97629e-08	4636	3.534629	3.437959	0.886754	0.308083
2.000	0.100	1.100	5.000	0.100000	0.063750	0.877500	0.322948	2.786737	0.339584	0.734557	True	True	9.99282e-08	4737	3.535989	3.453934	0.891178	0.300724
2.000	0.100	1.100	5.000	0.100000	0.067500	0.877500	0.316130	2.838304	0.331923	0.790868	True	True	9.98885e-08	5112	3.539135	3.473287	0.894059	0.292400
2.000	0.100	1.100	5.000	0.100000	0.071250	0.877500	0.310103	2.898018	0.323983	0.857344	True	True	9.97918e-08	5293	3.544500	3.496775	0.895053	0.282921
2.000	0.100	1.100	5.000	0.100000	0.075000	0.877500	0.304993	2.968440	0.315631	0.937511	True	True	9.99725e-08	5508	3.552716	3.525468	0.893673	0.272030
2.000	0.100	1.100	5.000	0.100000	-0.075000	0.900000	1.172501	2.226876	0.886678	0.133202	True	True	9.97801e-08	2705	4.108575	3.862143	0.326808	0.283660
2.000	0.100	1.100	5.000	0.100000	-0.071250	0.900000	1.104988	2.230756	0.842172	0.142914	True	True	9.98705e-08	2735	4.060057	3.808907	0.354960	0.294733
2.000	0.100	1.100	5.000	0.100000	-0.067500	0.900000	1.045317	2.235144	0.804012	0.152221	True	True	9.97427e-08	2802	4.016904	3.762167	0.381527	0.304191
2.000	0.100	1.100	5.000	0.100000	-0.063750	0.900000	0.991878	2.239991	0.770719	0.161253	True	True	9.99835e-08	2832	3.978073	3.720629	0.406788	0.312361
2.000	0.100	1.100	5.000	0.100000	-0.060000	0.900000	0.943514	2.245263	0.741263	0.170108	True	True	9.98103e-08	2875	3.942806	3.683365	0.430950	0.319476
2.000	0.100	1.100	5.000	0.100000	-0.056250	0.900000	0.899364	2.250939	0.714897	0.178862	True	True	9.98522e-08	2894	3.910533	3.649686	0.454170	0.325709
2.000	0.100	1.100	5.000	0.100000	-0.052500	0.900000	0.858774	2.257004	0.691066	0.187577	True	True	9.97773e-08	2924	3.880814	3.619069	0.476570	0.331188
2.000	0.100	1.100	5.000	0.100000	-0.048750	0.900000	0.821231	2.263453	0.669346	0.196305	True	True	9.99102e-08	2956	3.853305	3.591107	0.498246	0.336012
2.000	0.100	1.100	5.000	0.100000	-0.045000	0.900000	0.786330	2.270283	0.649405	0.205092	True	True	9.98825e-08	3007	3.827727	3.565478	0.519275	0.340260
2.000	0.100	1.100	5.000	0.100000	-0.041250	0.900000	0.753742	2.277496	0.630981	0.213978	True	True	9.96521e-08	3030	3.803856	3.541923	0.539721	0.343993
2.000	0.100	1.100	5.000	0.100000	-0.037500	0.900000	0.723197	2.285098	0.613864	0.223001	True	True	9.99106e-08	3060	3.781508	3.520234	0.559633	0.347261
2.000	0.100	1.100	5.000	0.100000	-0.033750	0.900000	0.694472	2.293099	0.597881	0.232198	True	True	9.98439e-08	3125	3.760527	3.500237	0.579055	0.350104
2.000	0.100	1.100	5.000	0.100000	-0.030000	0.900000	0.667380	2.301510	0.582890	0.241605	True	True	9.99467e-08	3143	3.740785	3.481793	0.598019	0.352554
2.000	0.100	1.100	5.000	0.100000	-0.026250	0.900000	0.641761	2.310348	0.568771	0.251258	True	True	9.97198e-08	3184	3.722174	3.464784	0.616554	0.354638
2.000	0.100	1.100	5.000	0.100000	-0.022500	0.900000	0.617481	2.319631	0.555425	0.261192	True	True	9.99266e-08	3198	3.704600	3.449112	0.634681	0.356378
2.000	0.100	1.100	5.000	0.100000	-0.018750	0.900000	0.594425	2.329381	0.542766	0.271446	True	True	9.98782e-08	3260	3.687984	3.434698	0.652419	0.357790
2.000	0.100	1.100	5.000	0.100000	-0.015000	0.900000	0.572490	2.339624	0.530720	0.282060	True	True	9.97157e-08	3296	3.672260	3.421476	0.669782	0.358888
2.000	0.100	1.100	5.000	0.100000	-0.011250	0.900000	0.551591	2.350389	0.519225	0.293077	True	True	9.98001e-08	3348	3.657370	3.409390	0.686779	0.359682
2.000	0.100	1.100	5.000	0.100000	-0.007500	0.900000	0.531652	2.361710	0.508226	0.304542	True	True	9.98308e-08	3355	3.643265	3.398399	0.703417	0.360181
2.000	0.100	1.100	5.000	0.100000	-0.003750	0.900000	0.512605	2.373625	0.497673	0.316508	True	True	9.98193e-08	3405	3.629903	3.388469	0.719699	0.360390
2.000	0.100	1.100	5.000	0.100000	0.000000	0.900000	0.494393	2.386179	0.487524	0.329029	True	True	9.987e-08	3420	3.617250	3.379576	0.735627	0.360311
2.000	0.100	1.100	5.000	0.100000	0.003750	0.900000	0.476964	2.399421	0.477740	0.342168	True	True	9.99235e-08	3455	3.605277	3.371703	0.751197	0.359946
2.000	0.100	1.100	5.000	0.100000	0.007500	0.900000	0.460273	2.413408	0.468287	0.355994	True	True	9.99177e-08	3560	3.593962	3.364843	0.766404	0.359291
2.000	0.100	1.100	5.000	0.100000	0.011250	0.900000	0.444281	2.428206	0.459135	0.370588	True	True	9.97922e-08	3581	3.583285	3.358996	0.781241	0.358345
2.000	0.100	1.100	5.000	0.100000	0.015000	0.900000	0.428953	2.443890	0.450255	0.386038	True	True	9.99118e-08	3621	3.573237	3.354172	0.795694	0.357101
2.000	0.100	1.100	5.000	0.100000	0.018750	0.900000	0.414259	2.460548	0.441620	0.402449	True	True	9.99382e-08	3742	3.563811	3.350387	0.809747	0.355550
2.000	0.100	1.100	5.000	0.100000	0.022500	0.900000	0.400173	2.478280	0.433206	0.419941	True	True	9.99298e-08	3751	3.555005	3.347670	0.823383	0.353682
2.000	0.100	1.100	5.000	0.100000	0.026250	0.900000	0.386674	2.497203	0.424988	0.438652	True	True	9.98007e-08	3854	3.546825	3.346058	0.836575	0.351482
2.000	0.100	1.100	5.000	0.100000	0.030000	0.900000	0.373743	2.517456	0.416946	0.458748	True	True	9.98964e-08	3885	3.539284	3.345600	0.849295	0.348933
2.000	0.100	1.100	5.000	0.100000	0.033750	0.900000	0.361366	2.539201	0.409055	0.480424	True	True	9.99772e-08	3934	3.532401	3.346359	0.861508	0.346015
2.000	0.100	1.100	5.000	0.100000	0.037500	0.900000	0.349533	2.562634	0.401295	0.503915	True	True	9.98017e-08	4042	3.526205	3.348417	0.873171	0.342701
2.000	0.100	1.100	5.000	0.100000	0.041250	0.900000	0.338239	2.587989	0.393642	0.529504	True	True	9.99001e-08	4134	3.520736	3.351873	0.884231	0.338961
2.000	0.100	1.100	5.000	0.100000	0.045000	0.900000	0.327481	2.615550	0.386072	0.557541	True	True	9.98639e-08	4426	3.516046	3.356850	0.894626	0.334759
2.000	0.100	1.100	5.000	0.100000	0.048750	0.900000	0.317264	2.645669	0.378558	0.588459	True	True	9.97536e-08	4349	3.512206	3.363506	0.904280	0.330047
2.000	0.100	1.100	5.000	0.100000	0.052500	0.900000	0.307597	2.678782	0.371070	0.622806	True	True	9.98761e-08	4414	3.509308	3.372036	0.913096	0.324772
2.000	0.100	1.100	5.000	0.100000	0.056250	0.900000	0.298497	2.715446	0.363574	0.661287	True	True	9.97973e-08	4562	3.507471	3.382686	0.920959	0.318864
2.000	0.100	1.100	5.000	0.100000	0.060000	0.900000	0.289992	2.756377	0.356028	0.704822	True	True	9.98968e-08	4751	3.506857	3.395774	0.927718	0.312237
2.000	0.100	1.100	5.000	0.100000	0.063750	0.900000	0.282120	2.802521	0.348379	0.754650	True	True	9.98355e-08	4897	3.507680	3.411718	0.933180	0.304782
2.000	0.100	1.100	5.000	0.100000	0.067500	0.900000	0.274939	2.855161	0.340559	0.812478	True	True	9.99274e-08	5138	3.510238	3.431071	0.937089	0.296356
2.000	0.100	1.100	5.000	0.100000	0.071250	0.900000	0.268530	2.916088	0.332475	0.880741	True	True	9.993e-08	5349	3.514949	3.454593	0.939098	0.286771
2.000	0.100	1.100	5.000	0.100000	0.075000	0.900000	0.263011	2.987908	0.323997	0.963066	True	True	9.98596e-08	5558	3.522425	3.483362	0.938716	0.275767
