# Supplementary material for: On maternity and the stronger immune response in women
Source: Nat Commun. 2022 Aug 18;13:4858. doi: 10.1038/s41467-022-32569-6 (PMC9386672; doi:10.1038/s41467-022-32569-6)
Supplement: Supplementary file 3 — Source Data [file 41467_2022_32569_MOESM3_ESM.zip › Source Data/Source Data Fig 4/demo5_a1.csv]

bmax	mu	betaC1	betaC2	base_c	diff_c	prVert	alphaf	alpham	gammaf	gammam	p_ESS?	h_ESS?	NormGrad	Iter	Sfbar	Smbar	Ifbar	Imbar
2.000	0.100	1.100	2.000	0.075000	-0.061500	0.000000	2.166211	1.438357	1.606732	0.294897	True	True	9.98358e-08	3947	3.389360	3.063063	0.351175	0.579281
2.000	0.100	1.100	2.000	0.075000	-0.057017	0.000000	2.049610	1.443749	1.371394	0.313118	True	True	9.98956e-08	3062	3.292321	3.007542	0.387482	0.591036
2.000	0.100	1.100	2.000	0.075000	-0.052533	0.000000	1.963577	1.449917	1.206263	0.329547	True	True	9.96404e-08	2566	3.218821	2.969122	0.416910	0.598463
2.000	0.100	1.100	2.000	0.075000	-0.048050	0.000000	1.896269	1.456741	1.082026	0.345129	True	True	9.97061e-08	2286	3.160541	2.941410	0.441610	0.603120
2.000	0.100	1.100	2.000	0.075000	-0.043567	0.000000	1.841535	1.464174	0.984137	0.360389	True	True	9.9639e-08	1996	3.112935	2.921062	0.462820	0.605813
2.000	0.100	1.100	2.000	0.075000	-0.039083	0.000000	1.795785	1.472202	0.904425	0.375667	True	True	9.98904e-08	1999	3.073250	2.906131	0.481323	0.607007
2.000	0.100	1.100	2.000	0.075000	-0.034600	0.000000	1.756749	1.480836	0.837882	0.391213	True	True	9.99202e-08	1732	3.039699	2.895401	0.497648	0.606989
2.000	0.100	1.100	2.000	0.075000	-0.030117	0.000000	1.722904	1.490103	0.781244	0.407228	True	True	9.98943e-08	1662	3.011063	2.888073	0.512171	0.605945
2.000	0.100	1.100	2.000	0.075000	-0.025633	0.000000	1.693180	1.500043	0.732275	0.423888	True	True	9.95562e-08	1423	2.986476	2.883606	0.525166	0.603999
2.000	0.100	1.100	2.000	0.075000	-0.021150	0.000000	1.666802	1.510707	0.689382	0.441366	True	True	9.98329e-08	1358	2.965308	2.881629	0.536842	0.601230
2.000	0.100	1.100	2.000	0.075000	-0.016667	0.000000	1.643210	1.522159	0.651399	0.459834	True	True	9.95572e-08	1302	2.947098	2.881895	0.547350	0.597689
2.000	0.100	1.100	2.000	0.075000	-0.012183	0.000000	1.621904	1.534494	0.617437	0.479477	True	True	9.96164e-08	1041	2.931498	2.884231	0.556828	0.593401
2.000	0.100	1.100	2.000	0.075000	-0.007700	0.000000	1.602561	1.547779	0.586812	0.500501	True	True	9.95816e-08	1347	2.918245	2.888544	0.565368	0.588384
2.000	0.100	1.100	2.000	0.075000	-0.003217	0.000000	1.584943	1.562139	0.558998	0.523138	True	True	9.98349e-08	1378	2.907160	2.894792	0.573030	0.582629
2.000	0.100	1.100	2.000	0.075000	0.001267	0.000000	1.568765	1.577723	0.533555	0.547661	True	True	9.96608e-08	1217	2.898112	2.902980	0.579889	0.576114
2.000	0.100	1.100	2.000	0.075000	0.005750	0.000000	1.553887	1.594696	0.510134	0.574397	True	True	9.96624e-08	1286	2.891024	2.913167	0.585972	0.568805
2.000	0.100	1.100	2.000	0.075000	0.010233	0.000000	1.540134	1.613277	0.488438	0.603741	True	True	9.9707e-08	1168	2.885869	2.925456	0.591312	0.560651
2.000	0.100	1.100	2.000	0.075000	0.014717	0.000000	1.527406	1.633683	0.468221	0.636176	True	True	9.98862e-08	1264	2.882664	2.940008	0.595916	0.551593
2.000	0.100	1.100	2.000	0.075000	0.019200	0.000000	1.515581	1.656227	0.449265	0.672320	True	True	9.99611e-08	1122	2.881482	2.957050	0.599784	0.541547
2.000	0.100	1.100	2.000	0.075000	0.023683	0.000000	1.504589	1.681334	0.431380	0.712949	True	True	9.93233e-08	1506	2.882457	2.976878	0.602893	0.530396
2.000	0.100	1.100	2.000	0.075000	0.028167	0.000000	1.494341	1.709520	0.414385	0.759108	True	True	9.94661e-08	1438	2.885803	2.999913	0.605204	0.517997
2.000	0.100	1.100	2.000	0.075000	0.032650	0.000000	1.484787	1.741461	0.398110	0.812180	True	True	9.9738e-08	1813	2.891832	3.026697	0.606653	0.504168
2.000	0.100	1.100	2.000	0.075000	0.037133	0.000000	1.475882	1.778084	0.382384	0.874086	True	True	9.93888e-08	1767	2.901002	3.057985	0.607135	0.488666
2.000	0.100	1.100	2.000	0.075000	0.041617	0.000000	1.467592	1.820688	0.367016	0.947580	True	True	9.95303e-08	1827	2.913986	3.094822	0.606497	0.471164
2.000	0.100	1.100	2.000	0.075000	0.046100	0.000000	1.459900	1.871169	0.351783	1.036790	True	True	9.9823e-08	1992	2.931791	3.138714	0.604500	0.451210
2.000	0.100	1.100	2.000	0.075000	0.050583	0.000000	1.452808	1.932444	0.336392	1.148263	True	True	9.97973e-08	2610	2.955994	3.191926	0.600771	0.428147
2.000	0.100	1.100	2.000	0.075000	0.055067	0.000000	1.446346	2.009323	0.320414	1.293176	True	True	9.99677e-08	2896	2.989208	3.258074	0.594681	0.400971
2.000	0.100	1.100	2.000	0.075000	0.059550	0.000000	1.440595	2.110557	0.303133	1.492736	True	True	9.98308e-08	3682	3.036178	3.343456	0.585081	0.368014
2.000	0.100	1.100	2.000	0.075000	0.064033	0.000000	1.435748	2.254635	0.283128	1.794169	True	True	9.99618e-08	4624	3.106806	3.460585	0.569540	0.326145
2.000	0.100	1.100	2.000	0.075000	0.068517	0.000000	1.432303	2.492373	0.256720	2.336983	True	True	9.99453e-08	7144	3.227539	3.640706	0.541437	0.268081
2.000	0.100	1.100	2.000	0.075000	0.073000	0.000000	1.432163	3.094476	0.206314	3.968738	True	True	9.99843e-08	18251	3.528103	4.019293	0.466697	0.165714
2.000	0.100	1.100	2.000	0.075000	-0.061500	0.022500	2.147814	1.438759	1.620705	0.297194	True	True	9.98712e-08	3972	3.381153	3.048891	0.353901	0.581760
2.000	0.100	1.100	2.000	0.075000	-0.057017	0.022500	2.030526	1.444230	1.384538	0.315660	True	True	9.9868e-08	3260	3.283183	2.992446	0.390729	0.593545
2.000	0.100	1.100	2.000	0.075000	-0.052533	0.022500	1.943897	1.450478	1.218751	0.332312	True	True	9.99463e-08	2719	3.208882	2.953288	0.420638	0.600994
2.000	0.100	1.100	2.000	0.075000	-0.048050	0.022500	1.876065	1.457384	1.093965	0.348103	True	True	9.98555e-08	2426	3.149890	2.924963	0.445789	0.605665
2.000	0.100	1.100	2.000	0.075000	-0.043567	0.022500	1.820862	1.464901	0.995602	0.363564	True	True	9.99849e-08	2103	3.101639	2.904093	0.467424	0.608368
2.000	0.100	1.100	2.000	0.075000	-0.039083	0.022500	1.774691	1.473015	0.915473	0.379040	True	True	9.97486e-08	1440	3.061364	2.888714	0.486329	0.609566
2.000	0.100	1.100	2.000	0.075000	-0.034600	0.022500	1.735270	1.481740	0.848548	0.394782	True	True	9.93739e-08	1785	3.027261	2.877591	0.503039	0.609550
2.000	0.100	1.100	2.000	0.075000	-0.030117	0.022500	1.701077	1.491100	0.791567	0.410994	True	True	9.9751e-08	1358	2.998110	2.869916	0.517926	0.608505
2.000	0.100	1.100	2.000	0.075000	-0.025633	0.022500	1.671035	1.501138	0.742279	0.427856	True	True	9.96934e-08	1541	2.973037	2.865144	0.531269	0.606552
2.000	0.100	1.100	2.000	0.075000	-0.021150	0.022500	1.644368	1.511905	0.699092	0.445541	True	True	9.9761e-08	1468	2.951412	2.862898	0.543275	0.603773
2.000	0.100	1.100	2.000	0.075000	-0.016667	0.022500	1.620490	1.523467	0.660831	0.464222	True	True	9.95915e-08	1418	2.932765	2.862921	0.554105	0.600219
2.000	0.100	1.100	2.000	0.075000	-0.012183	0.022500	1.598976	1.535898	0.626615	0.484088	True	True	9.94752e-08	1146	2.916746	2.865046	0.563875	0.595918
2.000	0.100	1.100	2.000	0.075000	-0.007700	0.022500	1.579411	1.549309	0.595750	0.505347	True	True	9.9798e-08	1046	2.903096	2.869169	0.572701	0.590879
2.000	0.100	1.100	2.000	0.075000	-0.003217	0.022500	1.561582	1.563809	0.567704	0.528233	True	True	9.97592e-08	1253	2.891624	2.875248	0.580640	0.585097
2.000	0.100	1.100	2.000	0.075000	0.001267	0.022500	1.545245	1.579533	0.542045	0.553023	True	True	9.97061e-08	1258	2.882203	2.883290	0.587753	0.578554
2.000	0.100	1.100	2.000	0.075000	0.005750	0.022500	1.530225	1.596632	0.518417	0.580042	True	True	9.93941e-08	1321	2.874751	2.893350	0.594078	0.571220
2.000	0.100	1.100	2.000	0.075000	0.010233	0.022500	1.516347	1.615346	0.496524	0.609693	True	True	9.96858e-08	1210	2.869240	2.905530	0.599649	0.563037
2.000	0.100	1.100	2.000	0.075000	0.014717	0.022500	1.503511	1.635913	0.476117	0.642465	True	True	9.98756e-08	1428	2.865687	2.919989	0.604470	0.553944
2.000	0.100	1.100	2.000	0.075000	0.019200	0.022500	1.491603	1.658650	0.456979	0.678978	True	True	9.98812e-08	1496	2.864161	2.936954	0.608541	0.543855
2.000	0.100	1.100	2.000	0.075000	0.023683	0.022500	1.480538	1.683983	0.438914	0.720042	True	True	9.93557e-08	1104	2.864799	2.956734	0.611840	0.532650
2.000	0.100	1.100	2.000	0.075000	0.028167	0.022500	1.470253	1.712389	0.421749	0.766663	True	True	9.96636e-08	1327	2.867802	2.979724	0.614330	0.520205
2.000	0.100	1.100	2.000	0.075000	0.032650	0.022500	1.460689	1.744543	0.405309	0.820263	True	True	9.98012e-08	1463	2.873481	3.006484	0.615944	0.506334
2.000	0.100	1.100	2.000	0.075000	0.037133	0.022500	1.451801	1.781436	0.389419	0.882788	True	True	9.95985e-08	1908	2.882295	3.037767	0.616578	0.490781
2.000	0.100	1.100	2.000	0.075000	0.041617	0.022500	1.443562	1.824350	0.373890	0.957019	True	True	9.94349e-08	1686	2.894908	3.074623	0.616077	0.473224
2.000	0.100	1.100	2.000	0.075000	0.046100	0.022500	1.435960	1.875194	0.358498	1.047122	True	True	9.99512e-08	2165	2.912319	3.118556	0.614206	0.453212
2.000	0.100	1.100	2.000	0.075000	0.050583	0.022500	1.429005	1.936906	0.342946	1.159719	True	True	9.95627e-08	2611	2.936093	3.171839	0.610588	0.430088
2.000	0.100	1.100	2.000	0.075000	0.055067	0.022500	1.422741	2.014331	0.326803	1.306109	True	True	9.99283e-08	3013	2.968823	3.238097	0.604599	0.402849
2.000	0.100	1.100	2.000	0.075000	0.059550	0.022500	1.417273	2.116290	0.309349	1.507747	True	True	9.97761e-08	3688	3.015218	3.323648	0.595089	0.369827
2.000	0.100	1.100	2.000	0.075000	0.064033	0.022500	1.412839	2.261421	0.289152	1.812434	True	True	9.99582e-08	4651	3.085108	3.441045	0.579639	0.327887
2.000	0.100	1.100	2.000	0.075000	0.068517	0.022500	1.410050	2.501000	0.262513	2.361518	True	True	9.98776e-08	7171	3.204763	3.621661	0.551649	0.269738
2.000	0.100	1.100	2.000	0.075000	0.073000	0.022500	1.411298	3.108640	0.211730	4.015727	True	True	9.9964e-08	18422	3.503125	4.001718	0.477190	0.167199
2.000	0.100	1.100	2.000	0.075000	-0.061500	0.045000	2.129605	1.439169	1.634688	0.299499	True	True	9.99493e-08	3931	3.373000	3.034727	0.356611	0.584207
2.000	0.100	1.100	2.000	0.075000	-0.057017	0.045000	2.011641	1.444720	1.397702	0.318214	True	True	9.98597e-08	3229	3.274109	2.977355	0.393960	0.596018
2.000	0.100	1.100	2.000	0.075000	-0.052533	0.045000	1.924427	1.451050	1.231269	0.335092	True	True	9.97032e-08	2622	3.199014	2.937454	0.424350	0.603483
2.000	0.100	1.100	2.000	0.075000	-0.048050	0.045000	1.856076	1.458040	1.105943	0.351095	True	True	9.95752e-08	2229	3.139317	2.908512	0.449953	0.608165
2.000	0.100	1.100	2.000	0.075000	-0.043567	0.045000	1.800409	1.465642	1.007113	0.366760	True	True	9.96454e-08	1872	3.090425	2.887117	0.472015	0.610874
2.000	0.100	1.100	2.000	0.075000	-0.039083	0.045000	1.753817	1.473846	0.926566	0.382436	True	True	9.96731e-08	1938	3.049559	2.871283	0.491326	0.612075
2.000	0.100	1.100	2.000	0.075000	-0.034600	0.045000	1.714018	1.482662	0.859273	0.398378	True	True	9.99828e-08	1761	3.014911	2.859763	0.508421	0.612058
2.000	0.100	1.100	2.000	0.075000	-0.030117	0.045000	1.679477	1.492118	0.801951	0.414790	True	True	9.91904e-08	1529	2.985248	2.851739	0.523676	0.611007
2.000	0.100	1.100	2.000	0.075000	-0.025633	0.045000	1.649121	1.502254	0.752352	0.431856	True	True	9.95647e-08	1478	2.959692	2.846656	0.537370	0.609048
2.000	0.100	1.100	2.000	0.075000	-0.021150	0.045000	1.622167	1.513121	0.708879	0.449749	True	True	9.96054e-08	1110	2.937611	2.844135	0.549710	0.606258
2.000	0.100	1.100	2.000	0.075000	-0.016667	0.045000	1.598024	1.524795	0.670343	0.468649	True	True	9.97357e-08	1368	2.918525	2.843912	0.560861	0.602689
2.000	0.100	1.100	2.000	0.075000	-0.012183	0.045000	1.576250	1.537346	0.635870	0.488741	True	True	9.99559e-08	1356	2.902088	2.845817	0.570943	0.598369
2.000	0.100	1.100	2.000	0.075000	-0.007700	0.045000	1.556490	1.550875	0.604768	0.510237	True	True	9.96328e-08	1281	2.888037	2.849747	0.580054	0.593310
2.000	0.100	1.100	2.000	0.075000	-0.003217	0.045000	1.538484	1.565487	0.576499	0.533374	True	True	9.98841e-08	1188	2.876178	2.855656	0.588265	0.587507
2.000	0.100	1.100	2.000	0.075000	0.001267	0.045000	1.521960	1.581340	0.550623	0.558432	True	True	9.94232e-08	1202	2.866381	2.863547	0.595644	0.580939
2.000	0.100	1.100	2.000	0.075000	0.005750	0.045000	1.506781	1.598598	0.526789	0.585741	True	True	9.96654e-08	1280	2.858565	2.873473	0.602221	0.573570
2.000	0.100	1.100	2.000	0.075000	0.010233	0.045000	1.492777	1.617466	0.504701	0.615704	True	True	9.95252e-08	1334	2.852697	2.885539	0.608026	0.565354
2.000	0.100	1.100	2.000	0.075000	0.014717	0.045000	1.479827	1.638199	0.484106	0.648817	True	True	9.98506e-08	1383	2.848793	2.899903	0.613071	0.556225
2.000	0.100	1.100	2.000	0.075000	0.019200	0.045000	1.467829	1.661117	0.464786	0.685708	True	True	9.91901e-08	1290	2.846920	2.916789	0.617352	0.546096
2.000	0.100	1.100	2.000	0.075000	0.023683	0.045000	1.456701	1.686623	0.446548	0.727176	True	True	9.96066e-08	1320	2.847210	2.936502	0.620849	0.534856
2.000	0.100	1.100	2.000	0.075000	0.028167	0.045000	1.446371	1.715246	0.429211	0.774283	True	True	9.99771e-08	1204	2.849867	2.959453	0.623522	0.522363
2.000	0.100	1.100	2.000	0.075000	0.032650	0.045000	1.436789	1.747662	0.412606	0.828420	True	True	9.94898e-08	1765	2.855195	2.986184	0.625306	0.508440
2.000	0.100	1.100	2.000	0.075000	0.037133	0.045000	1.427913	1.784827	0.396555	0.891573	True	True	9.9541e-08	1768	2.863648	3.017460	0.626096	0.492835
2.000	0.100	1.100	2.000	0.075000	0.041617	0.045000	1.419718	1.828052	0.380866	0.966544	True	True	9.95829e-08	2072	2.875884	3.054326	0.625739	0.475225
2.000	0.100	1.100	2.000	0.075000	0.046100	0.045000	1.412198	1.879259	0.365315	1.057550	True	True	9.96791e-08	2324	2.892894	3.098297	0.623998	0.455157
2.000	0.100	1.100	2.000	0.075000	0.050583	0.045000	1.405371	1.941409	0.349603	1.171278	True	True	9.99615e-08	2409	2.916230	3.151645	0.620498	0.431976
2.000	0.100	1.100	2.000	0.075000	0.055067	0.045000	1.399295	2.019381	0.333297	1.319156	True	True	9.99838e-08	2993	2.948465	3.218008	0.614615	0.404677
2.000	0.100	1.100	2.000	0.075000	0.059550	0.045000	1.394098	2.122064	0.315670	1.522883	True	True	9.98328e-08	3682	2.994272	3.303719	0.605203	0.371592
2.000	0.100	1.100	2.000	0.075000	0.064033	0.045000	1.390060	2.268247	0.295284	1.830841	True	True	9.9875e-08	4742	3.063407	3.421373	0.589850	0.329587
2.000	0.100	1.100	2.000	0.075000	0.068517	0.045000	1.387902	2.509663	0.268414	2.386228	True	True	9.99669e-08	7296	3.181951	3.602466	0.561984	0.271362
2.000	0.100	1.100	2.000	0.075000	0.073000	0.045000	1.390496	3.122823	0.217257	4.062994	True	True	9.99554e-08	18584	3.478030	3.983957	0.487832	0.168664
2.000	0.100	1.100	2.000	0.075000	-0.061500	0.067500	2.111584	1.439586	1.648678	0.301813	True	True	9.98552e-08	3808	3.364902	3.020571	0.359306	0.586622
2.000	0.100	1.100	2.000	0.075000	-0.057017	0.067500	1.992955	1.445220	1.410887	0.320780	True	True	9.97827e-08	3114	3.265099	2.962270	0.397173	0.598454
2.000	0.100	1.100	2.000	0.075000	-0.052533	0.067500	1.905164	1.451633	1.243817	0.337887	True	True	9.95983e-08	2527	3.189219	2.921623	0.428044	0.605931
2.000	0.100	1.100	2.000	0.075000	-0.048050	0.067500	1.836302	1.458708	1.117959	0.354105	True	True	9.98334e-08	2395	3.128822	2.892059	0.454098	0.610620
2.000	0.100	1.100	2.000	0.075000	-0.043567	0.067500	1.780176	1.466399	1.018669	0.369977	True	True	9.9486e-08	2115	3.079295	2.870135	0.476589	0.613332
2.000	0.100	1.100	2.000	0.075000	-0.039083	0.067500	1.733170	1.474693	0.937715	0.385856	True	True	9.97645e-08	1872	3.037844	2.853842	0.496308	0.614533
2.000	0.100	1.100	2.000	0.075000	-0.034600	0.067500	1.692993	1.483602	0.870055	0.401999	True	True	9.93635e-08	1500	3.002653	2.841920	0.513791	0.614511
2.000	0.100	1.100	2.000	0.075000	-0.030117	0.067500	1.658109	1.493155	0.812398	0.418615	True	True	9.99666e-08	1622	2.972478	2.833541	0.529418	0.613455
2.000	0.100	1.100	2.000	0.075000	-0.025633	0.067500	1.627439	1.503390	0.762494	0.435888	True	True	9.93785e-08	1177	2.946444	2.828144	0.543466	0.611485
2.000	0.100	1.100	2.000	0.075000	-0.021150	0.067500	1.600194	1.514367	0.718728	0.453995	True	True	9.96876e-08	1326	2.923902	2.825341	0.556148	0.608682
2.000	0.100	1.100	2.000	0.075000	-0.016667	0.067500	1.575791	1.526148	0.679930	0.473113	True	True	9.96391e-08	1323	2.904382	2.824869	0.567622	0.605097
2.000	0.100	1.100	2.000	0.075000	-0.012183	0.067500	1.553798	1.538807	0.645209	0.493434	True	True	9.94785e-08	1261	2.887528	2.826553	0.578008	0.600760
2.000	0.100	1.100	2.000	0.075000	-0.007700	0.067500	1.533800	1.552462	0.613868	0.515172	True	True	9.98876e-08	1208	2.873074	2.830283	0.587421	0.595679
2.000	0.100	1.100	2.000	0.075000	-0.003217	0.067500	1.515595	1.567202	0.585375	0.538564	True	True	9.9464e-08	1236	2.860827	2.836016	0.595915	0.589851
2.000	0.100	1.100	2.000	0.075000	0.001267	0.067500	1.498894	1.583202	0.559285	0.563895	True	True	9.96019e-08	1056	2.850655	2.843751	0.603564	0.583252
2.000	0.100	1.100	2.000	0.075000	0.005750	0.067500	1.483563	1.600597	0.535250	0.591495	True	True	9.99622e-08	1189	2.842471	2.853542	0.610395	0.575855
2.000	0.100	1.100	2.000	0.075000	0.010233	0.067500	1.469423	1.619621	0.512967	0.621774	True	True	9.94359e-08	1189	2.836244	2.865490	0.616442	0.567605
2.000	0.100	1.100	2.000	0.075000	0.014717	0.067500	1.456363	1.640520	0.492186	0.655231	True	True	9.97859e-08	1436	2.831986	2.879753	0.621715	0.558440
2.000	0.100	1.100	2.000	0.075000	0.019200	0.067500	1.444273	1.663618	0.472688	0.692501	True	True	9.96919e-08	1439	2.829763	2.896555	0.626212	0.548272
2.000	0.100	1.100	2.000	0.075000	0.023683	0.067500	1.433073	1.689321	0.454276	0.734392	True	True	9.98506e-08	1425	2.829703	2.916201	0.629911	0.536990
2.000	0.100	1.100	2.000	0.075000	0.028167	0.067500	1.422697	1.718156	0.436772	0.781968	True	True	9.95391e-08	1632	2.832008	2.939099	0.632774	0.524456
2.000	0.100	1.100	2.000	0.075000	0.032650	0.067500	1.413092	1.750820	0.420002	0.836658	True	True	9.96354e-08	1812	2.836981	2.965802	0.634734	0.510482
2.000	0.100	1.100	2.000	0.075000	0.037133	0.067500	1.404220	1.788259	0.403789	0.900444	True	True	9.95109e-08	1513	2.845068	2.997067	0.635687	0.494827
2.000	0.100	1.100	2.000	0.075000	0.041617	0.067500	1.396062	1.831795	0.387943	0.976162	True	True	9.95242e-08	1689	2.856921	3.033940	0.635479	0.477165
2.000	0.100	1.100	2.000	0.075000	0.046100	0.067500	1.388617	1.883367	0.372233	1.068074	True	True	9.96675e-08	2315	2.873524	3.077940	0.633875	0.457044
2.000	0.100	1.100	2.000	0.075000	0.050583	0.067500	1.381910	1.945954	0.356363	1.182941	True	True	9.97784e-08	2558	2.896414	3.131348	0.630499	0.433808
2.000	0.100	1.100	2.000	0.075000	0.055067	0.067500	1.376011	2.024473	0.339894	1.332315	True	True	9.98905e-08	2954	2.928144	3.197807	0.624727	0.406452
2.000	0.100	1.100	2.000	0.075000	0.059550	0.067500	1.371071	2.127879	0.322097	1.538145	True	True	9.9803e-08	3571	2.973349	3.283670	0.615419	0.373310
2.000	0.100	1.100	2.000	0.075000	0.064033	0.067500	1.367413	2.275114	0.301522	1.849393	True	True	9.99724e-08	4793	3.041710	3.401570	0.600170	0.331245
2.000	0.100	1.100	2.000	0.075000	0.068517	0.067500	1.365862	2.518363	0.274425	2.411114	True	True	9.99756e-08	7044	3.159113	3.583124	0.572440	0.272951
2.000	0.100	1.100	2.000	0.075000	0.073000	0.067500	1.369758	3.137024	0.222898	4.110538	True	True	9.99668e-08	18652	3.452825	3.966010	0.498621	0.170109
2.000	0.100	1.100	2.000	0.075000	-0.061500	0.090000	2.093749	1.440010	1.662675	0.304136	True	True	9.98986e-08	3994	3.356860	3.006427	0.361985	0.589005
2.000	0.100	1.100	2.000	0.075000	-0.057017	0.090000	1.974468	1.445729	1.424089	0.323359	True	True	9.99123e-08	3167	3.256155	2.947193	0.400368	0.600851
2.000	0.100	1.100	2.000	0.075000	-0.052533	0.090000	1.886109	1.452227	1.256392	0.340697	True	True	9.98079e-08	2645	3.179496	2.905797	0.431719	0.608336
2.000	0.100	1.100	2.000	0.075000	-0.048050	0.090000	1.816742	1.459390	1.130010	0.357132	True	True	9.96144e-08	2235	3.118406	2.875608	0.458225	0.613028
2.000	0.100	1.100	2.000	0.075000	-0.043567	0.090000	1.760164	1.467170	1.030268	0.373214	True	True	9.96195e-08	1749	3.068250	2.853150	0.481145	0.615740
2.000	0.100	1.100	2.000	0.075000	-0.039083	0.090000	1.712748	1.475556	0.948913	0.389299	True	True	9.94756e-08	1723	3.026219	2.836394	0.501273	0.616937
2.000	0.100	1.100	2.000	0.075000	-0.034600	0.090000	1.672197	1.484560	0.880892	0.405648	True	True	9.97922e-08	1664	2.990488	2.824066	0.519147	0.616909
2.000	0.100	1.100	2.000	0.075000	-0.030117	0.090000	1.636971	1.494212	0.822906	0.422470	True	True	9.99147e-08	1593	2.959806	2.815327	0.535149	0.615844
2.000	0.100	1.100	2.000	0.075000	-0.025633	0.090000	1.606012	1.504547	0.772702	0.439952	True	True	9.94015e-08	1384	2.933292	2.809613	0.549549	0.613861
2.000	0.100	1.100	2.000	0.075000	-0.021150	0.090000	1.578458	1.515632	0.728651	0.458275	True	True	9.96435e-08	1261	2.910295	2.806524	0.562580	0.611044
2.000	0.100	1.100	2.000	0.075000	-0.016667	0.090000	1.553792	1.527524	0.689589	0.477616	True	True	9.94894e-08	1384	2.890340	2.805797	0.574383	0.607442
2.000	0.100	1.100	2.000	0.075000	-0.012183	0.090000	1.531539	1.540308	0.654618	0.498171	True	True	9.93489e-08	1302	2.873068	2.807252	0.585090	0.603084
2.000	0.100	1.100	2.000	0.075000	-0.007700	0.090000	1.511362	1.554070	0.623049	0.520151	True	True	9.93992e-08	1256	2.858213	2.810782	0.594794	0.597982
2.000	0.100	1.100	2.000	0.075000	-0.003217	0.090000	1.492930	1.568963	0.594331	0.543802	True	True	9.9464e-08	1214	2.845578	2.816332	0.603583	0.592124
2.000	0.100	1.100	2.000	0.075000	0.001267	0.090000	1.476081	1.585082	0.568035	0.569407	True	True	9.90603e-08	1060	2.835027	2.823909	0.611498	0.585501
2.000	0.100	1.100	2.000	0.075000	0.005750	0.090000	1.460580	1.602626	0.543798	0.597302	True	True	9.9842e-08	1320	2.826475	2.833558	0.618594	0.578073
2.000	0.100	1.100	2.000	0.075000	0.010233	0.090000	1.446303	1.621807	0.521323	0.627901	True	True	9.99411e-08	1175	2.819887	2.845384	0.624889	0.569789
2.000	0.100	1.100	2.000	0.075000	0.014717	0.090000	1.433123	1.642875	0.500357	0.661708	True	True	9.91877e-08	1413	2.815274	2.859543	0.630397	0.560586
2.000	0.100	1.100	2.000	0.075000	0.019200	0.090000	1.420936	1.666155	0.480681	0.699361	True	True	9.95643e-08	1496	2.812698	2.876257	0.635116	0.550379
2.000	0.100	1.100	2.000	0.075000	0.023683	0.090000	1.409662	1.692057	0.462098	0.741679	True	True	9.97066e-08	1528	2.812285	2.895832	0.639024	0.539057
2.000	0.100	1.100	2.000	0.075000	0.028167	0.090000	1.399233	1.721112	0.444427	0.789737	True	True	9.9747e-08	1424	2.814235	2.918677	0.642082	0.526478
2.000	0.100	1.100	2.000	0.075000	0.032650	0.090000	1.389600	1.754018	0.427495	0.844975	True	True	9.99219e-08	1735	2.818848	2.945343	0.644224	0.512458
2.000	0.100	1.100	2.000	0.075000	0.037133	0.090000	1.380729	1.791729	0.411123	0.909395	True	True	9.98754e-08	1696	2.826563	2.976588	0.645346	0.496755
2.000	0.100	1.100	2.000	0.075000	0.041617	0.090000	1.372601	1.835578	0.395119	0.985866	True	True	9.968e-08	2149	2.838027	3.013464	0.645294	0.479044
2.000	0.100	1.100	2.000	0.075000	0.046100	0.090000	1.365222	1.887516	0.379253	1.078694	True	True	9.96355e-08	2182	2.854216	3.057491	0.643831	0.458871
2.000	0.100	1.100	2.000	0.075000	0.050583	0.090000	1.358625	1.950541	0.363226	1.194708	True	True	9.96006e-08	2599	2.876652	3.110951	0.640585	0.435582
2.000	0.100	1.100	2.000	0.075000	0.055067	0.090000	1.352893	2.029608	0.346596	1.345589	True	True	9.98355e-08	2865	2.907867	3.177500	0.634932	0.408173
2.000	0.100	1.100	2.000	0.075000	0.059550	0.090000	1.348197	2.133736	0.328629	1.553533	True	True	9.99118e-08	3650	2.952458	3.263505	0.625735	0.374978
2.000	0.100	1.100	2.000	0.075000	0.064033	0.090000	1.344902	2.282020	0.307867	1.868088	True	True	9.99786e-08	4656	3.020027	3.381639	0.610599	0.332859
2.000	0.100	1.100	2.000	0.075000	0.068517	0.090000	1.343934	2.527099	0.280544	2.436176	True	True	9.99574e-08	7154	3.136258	3.563636	0.583015	0.274504
2.000	0.100	1.100	2.000	0.075000	0.073000	0.090000	1.349085	3.151245	0.228654	4.158360	True	True	9.99695e-08	18618	3.427520	3.947879	0.509559	0.171533
2.000	0.100	1.100	2.000	0.075000	-0.061500	0.112500	2.076100	1.440441	1.676679	0.306468	True	True	9.98887e-08	3922	3.348873	2.992294	0.364647	0.591355
2.000	0.100	1.100	2.000	0.075000	-0.057017	0.112500	1.956177	1.446247	1.437308	0.325949	True	True	9.99687e-08	3140	3.247276	2.932125	0.403544	0.603211
2.000	0.100	1.100	2.000	0.075000	-0.052533	0.112500	1.867260	1.452833	1.268993	0.343522	True	True	9.96411e-08	2579	3.169848	2.889977	0.435373	0.610698
2.000	0.100	1.100	2.000	0.075000	-0.048050	0.112500	1.797397	1.460085	1.142096	0.360178	True	True	9.96813e-08	2216	3.108072	2.859160	0.462331	0.615390
2.000	0.100	1.100	2.000	0.075000	-0.043567	0.112500	1.740372	1.467956	1.041908	0.376473	True	True	9.97187e-08	2134	3.057293	2.836164	0.485680	0.618097
2.000	0.100	1.100	2.000	0.075000	-0.039083	0.112500	1.692551	1.476435	0.960159	0.392767	True	True	9.94728e-08	1917	3.014686	2.818941	0.506219	0.619287
2.000	0.100	1.100	2.000	0.075000	-0.034600	0.112500	1.651631	1.485537	0.891783	0.409323	True	True	9.99402e-08	1439	2.978418	2.806201	0.524487	0.619251
2.000	0.100	1.100	2.000	0.075000	-0.030117	0.112500	1.616066	1.495288	0.833472	0.426355	True	True	9.94578e-08	1531	2.947233	2.797100	0.540865	0.618173
2.000	0.100	1.100	2.000	0.075000	-0.025633	0.112500	1.584772	1.505731	0.782963	0.444050	True	True	9.99284e-08	1492	2.920240	2.791060	0.555634	0.616177
2.000	0.100	1.100	2.000	0.075000	-0.021150	0.112500	1.556957	1.516921	0.738641	0.462590	True	True	9.96481e-08	1427	2.896791	2.787684	0.569006	0.613343
2.000	0.100	1.100	2.000	0.075000	-0.016667	0.112500	1.532030	1.528926	0.699320	0.482158	True	True	9.94334e-08	1423	2.876403	2.786699	0.581142	0.609722
2.000	0.100	1.100	2.000	0.075000	-0.012183	0.112500	1.509537	1.541825	0.664105	0.502948	True	True	9.99824e-08	1212	2.858715	2.787923	0.592168	0.605344
2.000	0.100	1.100	2.000	0.075000	-0.007700	0.112500	1.489125	1.555718	0.632303	0.525176	True	True	9.98237e-08	1197	2.843457	2.791244	0.602183	0.600217
2.000	0.100	1.100	2.000	0.075000	-0.003217	0.112500	1.470513	1.570741	0.603370	0.549088	True	True	9.98573e-08	1247	2.830434	2.796610	0.611259	0.594332
2.000	0.100	1.100	2.000	0.075000	0.001267	0.112500	1.453476	1.586992	0.576865	0.574971	True	True	9.92553e-08	1181	2.819504	2.804022	0.619457	0.587682
2.000	0.100	1.100	2.000	0.075000	0.005750	0.112500	1.437823	1.604689	0.552430	0.603166	True	True	9.95748e-08	1204	2.810583	2.813527	0.626818	0.580220
2.000	0.100	1.100	2.000	0.075000	0.010233	0.112500	1.423410	1.624027	0.529766	0.634087	True	True	9.93849e-08	1352	2.803632	2.825226	0.633366	0.571903
2.000	0.100	1.100	2.000	0.075000	0.014717	0.112500	1.410107	1.645267	0.508617	0.668248	True	True	9.95226e-08	1185	2.798661	2.839277	0.639114	0.562663
2.000	0.100	1.100	2.000	0.075000	0.019200	0.112500	1.397823	1.668729	0.488766	0.706288	True	True	9.96169e-08	1491	2.795729	2.855898	0.644060	0.552418
2.000	0.100	1.100	2.000	0.075000	0.023683	0.112500	1.386470	1.694831	0.470013	0.749038	True	True	9.97536e-08	1382	2.794962	2.875398	0.648183	0.541054
2.000	0.100	1.100	2.000	0.075000	0.028167	0.112500	1.375984	1.724109	0.452176	0.797586	True	True	9.9309e-08	1257	2.796555	2.898187	0.651442	0.528430
2.000	0.100	1.100	2.000	0.075000	0.032650	0.112500	1.366318	1.757271	0.435082	0.853387	True	True	9.96863e-08	1262	2.800805	2.924817	0.653770	0.514361
2.000	0.100	1.100	2.000	0.075000	0.037133	0.112500	1.357442	1.795241	0.418554	0.918433	True	True	9.96032e-08	1841	2.808140	2.956032	0.655069	0.498618
2.000	0.100	1.100	2.000	0.075000	0.041617	0.112500	1.349338	1.839404	0.402395	0.995664	True	True	9.97559e-08	1968	2.819211	2.992905	0.655178	0.480858
2.000	0.100	1.100	2.000	0.075000	0.046100	0.112500	1.342017	1.891707	0.386374	1.089413	True	True	9.97832e-08	2314	2.834979	3.036951	0.653864	0.460636
2.000	0.100	1.100	2.000	0.075000	0.050583	0.112500	1.335522	1.955171	0.370190	1.206582	True	True	9.96417e-08	2376	2.856954	3.090459	0.650753	0.437297
2.000	0.100	1.100	2.000	0.075000	0.055067	0.112500	1.329946	2.034785	0.353401	1.358978	True	True	9.98317e-08	2929	2.887644	3.157089	0.645225	0.409839
2.000	0.100	1.100	2.000	0.075000	0.059550	0.112500	1.325480	2.139635	0.335266	1.569049	True	True	9.97224e-08	3657	2.931607	3.243228	0.636147	0.376595
2.000	0.100	1.100	2.000	0.075000	0.064033	0.112500	1.322531	2.288968	0.314320	1.886930	True	True	9.9864e-08	4794	2.998363	3.361583	0.621134	0.334428
2.000	0.100	1.100	2.000	0.075000	0.068517	0.112500	1.322120	2.535872	0.286774	2.461415	True	True	9.99799e-08	7239	3.113393	3.544005	0.593708	0.276021
2.000	0.100	1.100	2.000	0.075000	0.073000	0.112500	1.328480	3.165484	0.234525	4.206458	True	True	9.9951e-08	18712	3.402123	3.929566	0.520643	0.172934
2.000	0.100	1.100	2.000	0.075000	-0.061500	0.135000	2.058635	1.440880	1.690687	0.308810	True	True	9.97837e-08	3893	3.340942	2.978174	0.367292	0.593672
2.000	0.100	1.100	2.000	0.075000	-0.057017	0.135000	1.938083	1.446774	1.450542	0.328551	True	True	9.96841e-08	3090	3.238464	2.917069	0.406700	0.605532
2.000	0.100	1.100	2.000	0.075000	-0.052533	0.135000	1.848617	1.453450	1.281619	0.346361	True	True	9.97315e-08	2828	3.160275	2.874166	0.439006	0.613017
2.000	0.100	1.100	2.000	0.075000	-0.048050	0.135000	1.778266	1.460792	1.154215	0.363241	True	True	9.96101e-08	2295	3.097821	2.842717	0.466415	0.617703
2.000	0.100	1.100	2.000	0.075000	-0.043567	0.135000	1.720801	1.468756	1.053588	0.379752	True	True	9.97126e-08	2010	3.046424	2.819181	0.490194	0.620403
2.000	0.100	1.100	2.000	0.075000	-0.039083	0.135000	1.672579	1.477332	0.971450	0.396258	True	True	9.93788e-08	1773	3.003248	2.801486	0.511144	0.621583
2.000	0.100	1.100	2.000	0.075000	-0.034600	0.135000	1.631293	1.486532	0.902724	0.413025	True	True	9.99875e-08	1741	2.966447	2.788332	0.529807	0.621535
2.000	0.100	1.100	2.000	0.075000	-0.030117	0.135000	1.595394	1.496385	0.844095	0.430269	True	True	9.94648e-08	1599	2.934762	2.778864	0.546565	0.620443
2.000	0.100	1.100	2.000	0.075000	-0.025633	0.135000	1.563791	1.506934	0.793291	0.448180	True	True	9.93552e-08	1415	2.907296	2.772496	0.561698	0.618430
2.000	0.100	1.100	2.000	0.075000	-0.021150	0.135000	1.535694	1.518231	0.748696	0.466942	True	True	9.91722e-08	1157	2.883395	2.768827	0.575421	0.615578
2.000	0.100	1.100	2.000	0.075000	-0.016667	0.135000	1.510506	1.530351	0.709119	0.486739	True	True	9.93932e-08	1256	2.862574	2.767579	0.587894	0.611937
2.000	0.100	1.100	2.000	0.075000	-0.012183	0.135000	1.487775	1.543374	0.673664	0.507767	True	True	9.98883e-08	1277	2.844471	2.768566	0.599244	0.607534
2.000	0.100	1.100	2.000	0.075000	-0.007700	0.135000	1.467144	1.557395	0.641635	0.530246	True	True	9.94984e-08	1293	2.828813	2.771676	0.609569	0.602382
2.000	0.100	1.100	2.000	0.075000	-0.003217	0.135000	1.448338	1.572529	0.612487	0.554422	True	True	9.95087e-08	1266	2.815400	2.776854	0.618943	0.596475
2.000	0.100	1.100	2.000	0.075000	0.001267	0.135000	1.431118	1.588937	0.585777	0.580587	True	True	9.93348e-08	1314	2.804092	2.784097	0.627426	0.589791
2.000	0.100	1.100	2.000	0.075000	0.005750	0.135000	1.415306	1.606784	0.561146	0.609084	True	True	9.94507e-08	1265	2.794800	2.793452	0.635058	0.582297
2.000	0.100	1.100	2.000	0.075000	0.010233	0.135000	1.400748	1.626282	0.538294	0.640333	True	True	9.9066e-08	1247	2.787486	2.805021	0.641865	0.573944
2.000	0.100	1.100	2.000	0.075000	0.014717	0.135000	1.387327	1.647691	0.516967	0.674848	True	True	9.9146e-08	1411	2.782154	2.818957	0.647860	0.564669
2.000	0.100	1.100	2.000	0.075000	0.019200	0.135000	1.374938	1.671340	0.496941	0.713282	True	True	9.92753e-08	1439	2.778866	2.835483	0.653039	0.554384
2.000	0.100	1.100	2.000	0.075000	0.023683	0.135000	1.363502	1.697645	0.478019	0.756469	True	True	9.99081e-08	1289	2.777740	2.854904	0.657382	0.542980
2.000	0.100	1.100	2.000	0.075000	0.028167	0.135000	1.352957	1.727138	0.460021	0.805499	True	True	9.94689e-08	1552	2.778970	2.877626	0.660849	0.530316
2.000	0.100	1.100	2.000	0.075000	0.032650	0.135000	1.343254	1.760533	0.442768	0.861849	True	True	9.99688e-08	1784	2.782850	2.904207	0.663373	0.516207
2.000	0.100	1.100	2.000	0.075000	0.037133	0.135000	1.334364	1.798794	0.426083	0.927558	True	True	9.99932e-08	1939	2.789808	2.935401	0.664850	0.500412
2.000	0.100	1.100	2.000	0.075000	0.041617	0.135000	1.326277	1.843271	0.409769	1.005553	True	True	9.9908e-08	1973	2.800480	2.972266	0.665128	0.482606
2.000	0.100	1.100	2.000	0.075000	0.046100	0.135000	1.319008	1.895941	0.393595	1.100230	True	True	9.97462e-08	2548	2.815820	3.016326	0.663968	0.462337
2.000	0.100	1.100	2.000	0.075000	0.050583	0.135000	1.312605	1.959844	0.377257	1.218561	True	True	9.96117e-08	2624	2.837326	3.069873	0.661000	0.438951
2.000	0.100	1.100	2.000	0.075000	0.055067	0.135000	1.307174	2.040005	0.360309	1.372483	True	True	9.97448e-08	2938	2.867482	3.136578	0.655604	0.411447
2.000	0.100	1.100	2.000	0.075000	0.059550	0.135000	1.302926	2.145577	0.342008	1.584693	True	True	9.99837e-08	3701	2.910805	3.222841	0.646652	0.378159
2.000	0.100	1.100	2.000	0.075000	0.064033	0.135000	1.300303	2.295957	0.320880	1.905918	True	True	9.99818e-08	4711	2.976733	3.341407	0.631770	0.335950
2.000	0.100	1.100	2.000	0.075000	0.068517	0.135000	1.300425	2.544682	0.293114	2.486831	True	True	9.98865e-08	7102	3.090529	3.524234	0.604516	0.277499
2.000	0.100	1.100	2.000	0.075000	0.073000	0.135000	1.307943	3.179742	0.240513	4.254832	True	True	9.99433e-08	18966	3.376645	3.911072	0.531872	0.174313
2.000	0.100	1.100	2.000	0.075000	-0.061500	0.157500	2.041352	1.441327	1.704699	0.311160	True	True	9.98325e-08	3940	3.333068	2.964068	0.369918	0.595956
2.000	0.100	1.100	2.000	0.075000	-0.057017	0.157500	1.920184	1.447311	1.463791	0.331165	True	True	9.99891e-08	3149	3.229718	2.902025	0.409834	0.607813
2.000	0.100	1.100	2.000	0.075000	-0.052533	0.157500	1.830179	1.454078	1.294267	0.349216	True	True	9.98768e-08	2560	3.150777	2.858365	0.442615	0.615292
2.000	0.100	1.100	2.000	0.075000	-0.048050	0.157500	1.759348	1.461514	1.166364	0.366322	True	True	9.9844e-08	2261	3.087653	2.826282	0.470475	0.619968
2.000	0.100	1.100	2.000	0.075000	-0.043567	0.157500	1.701449	1.469572	1.065305	0.383052	True	True	9.99649e-08	2015	3.035646	2.802201	0.494684	0.622656
2.000	0.100	1.100	2.000	0.075000	-0.039083	0.157500	1.652833	1.478245	0.982786	0.399772	True	True	9.95885e-08	1857	2.991905	2.784033	0.516046	0.623823
2.000	0.100	1.100	2.000	0.075000	-0.034600	0.157500	1.611187	1.487545	0.913716	0.416754	True	True	9.97658e-08	1732	2.954577	2.770461	0.535106	0.623760
2.000	0.100	1.100	2.000	0.075000	-0.030117	0.157500	1.574958	1.497498	0.854777	0.434212	True	True	9.95492e-08	1103	2.922399	2.760622	0.552242	0.622651
2.000	0.100	1.100	2.000	0.075000	-0.025633	0.157500	1.543062	1.508149	0.803690	0.452341	True	True	9.99838e-08	1006	2.894465	2.753925	0.567740	0.620620
2.000	0.100	1.100	2.000	0.075000	-0.021150	0.157500	1.514668	1.519568	0.758814	0.471330	True	True	9.98837e-08	1258	2.870110	2.749955	0.581822	0.617747
2.000	0.100	1.100	2.000	0.075000	-0.016667	0.157500	1.489223	1.531806	0.718986	0.491358	True	True	9.968e-08	1372	2.848859	2.748440	0.594635	0.614082
2.000	0.100	1.100	2.000	0.075000	-0.012183	0.157500	1.466254	1.544948	0.683293	0.512629	True	True	9.92592e-08	1196	2.830342	2.749188	0.606313	0.609656
2.000	0.100	1.100	2.000	0.075000	-0.007700	0.157500	1.445423	1.559089	0.651044	0.535360	True	True	9.96589e-08	1144	2.814284	2.752083	0.616948	0.604478
2.000	0.100	1.100	2.000	0.075000	-0.003217	0.157500	1.426408	1.574365	0.621682	0.559805	True	True	9.99915e-08	1153	2.800482	2.757067	0.626627	0.598541
2.000	0.100	1.100	2.000	0.075000	0.001267	0.157500	1.409000	1.590915	0.594768	0.586256	True	True	9.90347e-08	1212	2.788795	2.764136	0.635402	0.591827
2.000	0.100	1.100	2.000	0.075000	0.005750	0.157500	1.393025	1.608913	0.569944	0.615059	True	True	9.99197e-08	1252	2.779134	2.773340	0.643311	0.584299
2.000	0.100	1.100	2.000	0.075000	0.010233	0.157500	1.378326	1.628571	0.546907	0.646637	True	True	9.98572e-08	1382	2.771454	2.784773	0.650383	0.575913
2.000	0.100	1.100	2.000	0.075000	0.014717	0.157500	1.364778	1.650153	0.525401	0.681514	True	True	9.98279e-08	1290	2.765761	2.798592	0.656630	0.566601
2.000	0.100	1.100	2.000	0.075000	0.019200	0.157500	1.352285	1.673988	0.505204	0.720343	True	True	9.96418e-08	1514	2.762113	2.815017	0.662048	0.556278
2.000	0.100	1.100	2.000	0.075000	0.023683	0.157500	1.340763	1.700494	0.486117	0.763968	True	True	9.92773e-08	1601	2.760627	2.834352	0.666617	0.544834
2.000	0.100	1.100	2.000	0.075000	0.028167	0.157500	1.330153	1.730210	0.467957	0.813494	True	True	9.98813e-08	1751	2.761493	2.857008	0.670297	0.532128
2.000	0.100	1.100	2.000	0.075000	0.032650	0.157500	1.320407	1.763852	0.450546	0.870408	True	True	9.95545e-08	1584	2.765001	2.883539	0.673021	0.517975
2.000	0.100	1.100	2.000	0.075000	0.037133	0.157500	1.311500	1.802389	0.433706	0.936768	True	True	9.99129e-08	1996	2.771575	2.914700	0.674686	0.502136
2.000	0.100	1.100	2.000	0.075000	0.041617	0.157500	1.303424	1.847181	0.417240	1.015535	True	True	9.99029e-08	2078	2.781842	2.951552	0.675137	0.484285
2.000	0.100	1.100	2.000	0.075000	0.046100	0.157500	1.296198	1.900218	0.400915	1.111146	True	True	9.97309e-08	2234	2.796750	2.995619	0.674139	0.463972
2.000	0.100	1.100	2.000	0.075000	0.050583	0.157500	1.289878	1.964561	0.384424	1.230648	True	True	9.97889e-08	2494	2.817778	3.049200	0.671320	0.440542
2.000	0.100	1.100	2.000	0.075000	0.055067	0.157500	1.284581	2.045268	0.367320	1.386104	True	True	9.97281e-08	2877	2.847391	3.115972	0.666064	0.412996
2.000	0.100	1.100	2.000	0.075000	0.059550	0.157500	1.280537	2.151562	0.348856	1.600466	True	True	9.99829e-08	3641	2.890061	3.202349	0.657245	0.379668
2.000	0.100	1.100	2.000	0.075000	0.064033	0.157500	1.278224	2.302986	0.327547	1.925051	True	True	9.99415e-08	4894	2.955142	3.321112	0.642504	0.337423
2.000	0.100	1.100	2.000	0.075000	0.068517	0.157500	1.278852	2.553529	0.299564	2.512424	True	True	9.9854e-08	7241	3.067675	3.504325	0.615436	0.278937
2.000	0.100	1.100	2.000	0.075000	0.073000	0.157500	1.287479	3.194019	0.246618	4.303481	True	True	9.9937e-08	18829	3.351095	3.892399	0.543245	0.175668
2.000	0.100	1.100	2.000	0.075000	-0.061500	0.180000	2.024251	1.441780	1.718713	0.313519	True	True	9.99827e-08	3823	3.325250	2.949978	0.372526	0.598206
2.000	0.100	1.100	2.000	0.075000	-0.057017	0.180000	1.902479	1.447858	1.477052	0.333792	True	True	9.99461e-08	3111	3.221040	2.886997	0.412947	0.610055
2.000	0.100	1.100	2.000	0.075000	-0.052533	0.180000	1.811945	1.454718	1.306937	0.352086	True	True	9.97313e-08	2658	3.141357	2.842577	0.446201	0.617522
2.000	0.100	1.100	2.000	0.075000	-0.048050	0.180000	1.740643	1.462248	1.178542	0.369422	True	True	9.98859e-08	2174	3.077571	2.809857	0.474509	0.622184
2.000	0.100	1.100	2.000	0.075000	-0.043567	0.180000	1.682318	1.470403	1.077059	0.386373	True	True	9.98241e-08	1841	3.024959	2.785229	0.499148	0.624856
2.000	0.100	1.100	2.000	0.075000	-0.039083	0.180000	1.633314	1.479175	0.994164	0.403311	True	True	9.99894e-08	1800	2.980660	2.766582	0.520924	0.626007
2.000	0.100	1.100	2.000	0.075000	-0.034600	0.180000	1.591311	1.488577	0.924755	0.420509	True	True	9.95151e-08	1387	2.942811	2.752590	0.540379	0.625925
2.000	0.100	1.100	2.000	0.075000	-0.030117	0.180000	1.554752	1.498639	0.865502	0.438187	True	True	9.93499e-08	1479	2.910138	2.742375	0.557901	0.624796
2.000	0.100	1.100	2.000	0.075000	-0.025633	0.180000	1.522544	1.509406	0.814126	0.456539	True	True	9.99446e-08	1067	2.881736	2.735341	0.573771	0.622743
2.000	0.100	1.100	2.000	0.075000	-0.021150	0.180000	1.493884	1.520929	0.768993	0.475753	True	True	9.92403e-08	1370	2.856939	2.731073	0.588205	0.619848
2.000	0.100	1.100	2.000	0.075000	-0.016667	0.180000	1.468201	1.533274	0.728922	0.496016	True	True	9.92497e-08	1193	2.835262	2.729289	0.601356	0.616161
2.000	0.100	1.100	2.000	0.075000	-0.012183	0.180000	1.444979	1.546539	0.692992	0.517533	True	True	9.95556e-08	1195	2.816331	2.729791	0.613371	0.611709
2.000	0.100	1.100	2.000	0.075000	-0.007700	0.180000	1.423912	1.560820	0.660518	0.540523	True	True	9.97518e-08	1150	2.799874	2.732466	0.624331	0.606501
2.000	0.100	1.100	2.000	0.075000	-0.003217	0.180000	1.404711	1.576230	0.630949	0.565238	True	True	9.95935e-08	1226	2.785685	2.737253	0.634312	0.600535
2.000	0.100	1.100	2.000	0.075000	0.001267	0.180000	1.387123	1.592945	0.603836	0.591979	True	True	9.9283e-08	1130	2.773621	2.744145	0.643381	0.593782
2.000	0.100	1.100	2.000	0.075000	0.005750	0.180000	1.370983	1.611078	0.578821	0.621092	True	True	9.98675e-08	1107	2.763588	2.753193	0.651573	0.586226
2.000	0.100	1.100	2.000	0.075000	0.010233	0.180000	1.356144	1.630895	0.555602	0.653003	True	True	9.96877e-08	1344	2.755543	2.764486	0.658914	0.577806
2.000	0.100	1.100	2.000	0.075000	0.014717	0.180000	1.342470	1.652651	0.533921	0.688243	True	True	9.96626e-08	1465	2.749488	2.778183	0.665418	0.568457
2.000	0.100	1.100	2.000	0.075000	0.019200	0.180000	1.329867	1.676674	0.513554	0.727472	True	True	9.97076e-08	1346	2.745479	2.794504	0.671081	0.558096
2.000	0.100	1.100	2.000	0.075000	0.023683	0.180000	1.318256	1.703384	0.494302	0.771543	True	True	9.97337e-08	1326	2.743631	2.813752	0.675882	0.546611
2.000	0.100	1.100	2.000	0.075000	0.028167	0.180000	1.307577	1.733323	0.475983	0.821566	True	True	9.9938e-08	1693	2.744130	2.836335	0.679782	0.533865
2.000	0.100	1.100	2.000	0.075000	0.032650	0.180000	1.297785	1.767212	0.458417	0.879048	True	True	9.98047e-08	1759	2.747263	2.862810	0.682712	0.519671
2.000	0.100	1.100	2.000	0.075000	0.037133	0.180000	1.288855	1.806026	0.441424	0.946067	True	True	9.95694e-08	1774	2.753448	2.893934	0.684570	0.503789
2.000	0.100	1.100	2.000	0.075000	0.041617	0.180000	1.280783	1.851135	0.424807	1.025612	True	True	9.9407e-08	1753	2.763307	2.930767	0.685201	0.485895
2.000	0.100	1.100	2.000	0.075000	0.046100	0.180000	1.273593	1.904538	0.408332	1.122161	True	True	9.97645e-08	2240	2.777775	2.974836	0.684371	0.465539
2.000	0.100	1.100	2.000	0.075000	0.050583	0.180000	1.267348	1.969321	0.391691	1.242842	True	True	9.97556e-08	2619	2.798320	3.028444	0.681709	0.442069
2.000	0.100	1.100	2.000	0.075000	0.055067	0.180000	1.262174	2.050575	0.374433	1.399842	True	True	9.98874e-08	3088	2.827379	3.095274	0.676599	0.414485
2.000	0.100	1.100	2.000	0.075000	0.059550	0.180000	1.258319	2.157589	0.355807	1.616368	True	True	9.97272e-08	3693	2.869384	3.181756	0.667923	0.381122
2.000	0.100	1.100	2.000	0.075000	0.064033	0.180000	1.256297	2.310057	0.334321	1.944330	True	True	9.99898e-08	4840	2.933600	3.300703	0.653333	0.338847
2.000	0.100	1.100	2.000	0.075000	0.068517	0.180000	1.257404	2.562412	0.306125	2.538194	True	True	9.9937e-08	7203	3.044840	3.484283	0.626466	0.280335
2.000	0.100	1.100	2.000	0.075000	0.073000	0.180000	1.267089	3.208313	0.252841	4.352404	True	True	9.99411e-08	19020	3.325483	3.873549	0.554761	0.176999
2.000	0.100	1.100	2.000	0.075000	-0.061500	0.202500	2.007331	1.442242	1.732728	0.315887	True	True	9.97056e-08	3795	3.317489	2.935905	0.375115	0.600421
2.000	0.100	1.100	2.000	0.075000	-0.057017	0.202500	1.884968	1.448414	1.490324	0.336430	True	True	9.97598e-08	3039	3.212431	2.871984	0.416037	0.612257
2.000	0.100	1.100	2.000	0.075000	-0.052533	0.202500	1.793916	1.455369	1.319627	0.354970	True	True	9.98098e-08	2590	3.132015	2.826804	0.449761	0.619707
2.000	0.100	1.100	2.000	0.075000	-0.048050	0.202500	1.722150	1.462996	1.190747	0.372539	True	True	9.99981e-08	2299	3.067574	2.793445	0.478517	0.624350
2.000	0.100	1.100	2.000	0.075000	-0.043567	0.202500	1.663407	1.471249	1.088846	0.389714	True	True	9.99687e-08	2046	3.014366	2.768267	0.503584	0.627002
2.000	0.100	1.100	2.000	0.075000	-0.039083	0.202500	1.614020	1.480122	1.005582	0.406874	True	True	9.95958e-08	1836	2.969515	2.749140	0.525772	0.628133
2.000	0.100	1.100	2.000	0.075000	-0.034600	0.202500	1.571666	1.489628	0.935839	0.424292	True	True	9.95837e-08	1652	2.931150	2.734722	0.545626	0.628029
2.000	0.100	1.100	2.000	0.075000	-0.030117	0.202500	1.534784	1.499797	0.876282	0.442191	True	True	9.97566e-08	1517	2.897989	2.724129	0.563532	0.626877
2.000	0.100	1.100	2.000	0.075000	-0.025633	0.202500	1.502276	1.510673	0.824623	0.460769	True	True	9.98325e-08	1477	2.869123	2.716756	0.579775	0.624801
2.000	0.100	1.100	2.000	0.075000	-0.021150	0.202500	1.473342	1.522313	0.779232	0.480213	True	True	9.95065e-08	1284	2.843885	2.712184	0.594566	0.621880
2.000	0.100	1.100	2.000	0.075000	-0.016667	0.202500	1.447385	1.534787	0.738911	0.500716	True	True	9.95719e-08	1308	2.821783	2.710123	0.608071	0.618165
2.000	0.100	1.100	2.000	0.075000	-0.012183	0.202500	1.423957	1.548165	0.702759	0.522479	True	True	9.95681e-08	1210	2.802444	2.710381	0.620411	0.613687
2.000	0.100	1.100	2.000	0.075000	-0.007700	0.202500	1.402663	1.562580	0.670065	0.545730	True	True	9.98602e-08	1192	2.785590	2.712831	0.631697	0.608450
2.000	0.100	1.100	2.000	0.075000	-0.003217	0.202500	1.383263	1.578126	0.640289	0.570721	True	True	9.97746e-08	1321	2.771015	2.717417	0.641990	0.602453
2.000	0.100	1.100	2.000	0.075000	0.001267	0.202500	1.365492	1.594985	0.612979	0.597754	True	True	9.98143e-08	1108	2.758574	2.724130	0.651358	0.595668
2.000	0.100	1.100	2.000	0.075000	0.005750	0.202500	1.349197	1.613269	0.587778	0.627178	True	True	9.96387e-08	1336	2.748169	2.733014	0.659835	0.588079
2.000	0.100	1.100	2.000	0.075000	0.010233	0.202500	1.334202	1.633277	0.564376	0.659434	True	True	9.96224e-08	1103	2.739760	2.744166	0.667451	0.579615
2.000	0.100	1.100	2.000	0.075000	0.014717	0.202500	1.320404	1.655185	0.542523	0.695036	True	True	9.99701e-08	1460	2.733341	2.757736	0.674218	0.570236
2.000	0.100	1.100	2.000	0.075000	0.019200	0.202500	1.307690	1.679398	0.521988	0.734671	True	True	9.91758e-08	1294	2.728971	2.773949	0.680132	0.559836
2.000	0.100	1.100	2.000	0.075000	0.023683	0.202500	1.295987	1.706311	0.502575	0.779187	True	True	9.97337e-08	1625	2.726758	2.793103	0.685171	0.548313
2.000	0.100	1.100	2.000	0.075000	0.028167	0.202500	1.285235	1.736476	0.484098	0.829715	True	True	9.93008e-08	1644	2.726889	2.815611	0.689295	0.535525
2.000	0.100	1.100	2.000	0.075000	0.032650	0.202500	1.275392	1.770613	0.466378	0.887770	True	True	9.95778e-08	1830	2.729643	2.842026	0.692438	0.521291
2.000	0.100	1.100	2.000	0.075000	0.037133	0.202500	1.266433	1.809705	0.449235	0.955452	True	True	9.99898e-08	1975	2.735436	2.873107	0.694496	0.505368
2.000	0.100	1.100	2.000	0.075000	0.041617	0.202500	1.258360	1.855130	0.432470	1.035778	True	True	9.98582e-08	2159	2.744882	2.909915	0.695314	0.487433
2.000	0.100	1.100	2.000	0.075000	0.046100	0.202500	1.251198	1.908902	0.415846	1.133277	True	True	9.98528e-08	2318	2.758906	2.953980	0.694659	0.467038
2.000	0.100	1.100	2.000	0.075000	0.050583	0.202500	1.245018	1.974125	0.399056	1.255143	True	True	9.96002e-08	2506	2.778960	3.007608	0.692160	0.443530
2.000	0.100	1.100	2.000	0.075000	0.055067	0.202500	1.239956	2.055926	0.381647	1.413697	True	True	9.96987e-08	3088	2.807457	3.074489	0.687205	0.415911
2.000	0.100	1.100	2.000	0.075000	0.059550	0.202500	1.236276	2.163660	0.362861	1.632399	True	True	9.9933e-08	3653	2.848785	3.161066	0.678681	0.382518
2.000	0.100	1.100	2.000	0.075000	0.064033	0.202500	1.234528	2.317169	0.341201	1.963757	True	True	9.98086e-08	4676	2.912119	3.280184	0.664253	0.340221
2.000	0.100	1.100	2.000	0.075000	0.068517	0.202500	1.236087	2.571332	0.312796	2.564142	True	True	9.99034e-08	7383	3.022035	3.464109	0.637602	0.281692
2.000	0.100	1.100	2.000	0.075000	0.073000	0.202500	1.246775	3.222625	0.259183	4.401600	True	True	9.9981e-08	19113	3.299821	3.854525	0.566417	0.178303
2.000	0.100	1.100	2.000	0.075000	-0.061500	0.225000	1.990590	1.442711	1.746744	0.318264	True	True	9.98747e-08	3983	3.309785	2.921851	0.377684	0.602602
2.000	0.100	1.100	2.000	0.075000	-0.057017	0.225000	1.867648	1.448979	1.503606	0.339080	True	True	9.99511e-08	3112	3.203889	2.856989	0.419104	0.614418
2.000	0.100	1.100	2.000	0.075000	-0.052533	0.225000	1.776089	1.456032	1.332335	0.357870	True	True	9.98056e-08	2620	3.122751	2.811048	0.453295	0.621845
2.000	0.100	1.100	2.000	0.075000	-0.048050	0.225000	1.703870	1.463757	1.202978	0.375674	True	True	9.97773e-08	2087	3.057665	2.777048	0.482496	0.626465
2.000	0.100	1.100	2.000	0.075000	-0.043567	0.225000	1.644715	1.472111	1.100666	0.393077	True	True	9.9273e-08	2072	3.003869	2.751318	0.507990	0.629094
2.000	0.100	1.100	2.000	0.075000	-0.039083	0.225000	1.594953	1.481086	1.017037	0.410460	True	True	9.98595e-08	1721	2.958472	2.731707	0.530590	0.630200
2.000	0.100	1.100	2.000	0.075000	-0.034600	0.225000	1.552254	1.490698	0.946967	0.428101	True	True	9.96556e-08	1727	2.919597	2.716863	0.550842	0.630071
2.000	0.100	1.100	2.000	0.075000	-0.030117	0.225000	1.515053	1.500975	0.887110	0.446225	True	True	9.93598e-08	1423	2.885954	2.705888	0.569134	0.628894
2.000	0.100	1.100	2.000	0.075000	-0.025633	0.225000	1.482250	1.511964	0.835175	0.465031	True	True	9.95851e-08	1433	2.856629	2.698173	0.585750	0.626791
2.000	0.100	1.100	2.000	0.075000	-0.021150	0.225000	1.453043	1.523721	0.789527	0.484710	True	True	9.99002e-08	1400	2.830954	2.693293	0.600903	0.623843
2.000	0.100	1.100	2.000	0.075000	-0.016667	0.225000	1.426833	1.536314	0.748966	0.505454	True	True	9.99412e-08	1288	2.808430	2.690954	0.614757	0.620100
2.000	0.100	1.100	2.000	0.075000	-0.012183	0.225000	1.403165	1.549820	0.712585	0.527469	True	True	9.89983e-08	1162	2.788684	2.690960	0.627437	0.615592
2.000	0.100	1.100	2.000	0.075000	-0.007700	0.225000	1.381663	1.564366	0.679679	0.550984	True	True	9.98951e-08	1195	2.771435	2.693184	0.639047	0.610324
2.000	0.100	1.100	2.000	0.075000	-0.003217	0.225000	1.362062	1.580054	0.649699	0.576253	True	True	9.92294e-08	1225	2.756476	2.697566	0.649655	0.604293
2.000	0.100	1.100	2.000	0.075000	0.001267	0.225000	1.344120	1.597039	0.622198	0.603580	True	True	9.91247e-08	1297	2.743657	2.704094	0.659324	0.597480
2.000	0.100	1.100	2.000	0.075000	0.005750	0.225000	1.327655	1.615499	0.596810	0.633322	True	True	9.94241e-08	1379	2.732884	2.712812	0.668094	0.589852
2.000	0.100	1.100	2.000	0.075000	0.010233	0.225000	1.312517	1.635648	0.573232	0.665915	True	True	9.99308e-08	1507	2.724107	2.723816	0.675991	0.581359
2.000	0.100	1.100	2.000	0.075000	0.014717	0.225000	1.298584	1.657757	0.551205	0.701895	True	True	9.91867e-08	1323	2.717327	2.737258	0.683026	0.571935
2.000	0.100	1.100	2.000	0.075000	0.019200	0.225000	1.285757	1.682159	0.530506	0.741936	True	True	9.96002e-08	1558	2.712593	2.753356	0.689195	0.561498
2.000	0.100	1.100	2.000	0.075000	0.023683	0.225000	1.273959	1.709279	0.510932	0.786906	True	True	9.99459e-08	1525	2.710016	2.772414	0.694477	0.549935
2.000	0.100	1.100	2.000	0.075000	0.028167	0.225000	1.263131	1.739669	0.492300	0.837942	True	True	9.98069e-08	1664	2.709776	2.794841	0.698833	0.537108
2.000	0.100	1.100	2.000	0.075000	0.032650	0.225000	1.253232	1.774056	0.474429	0.896575	True	True	9.93503e-08	1706	2.712150	2.821192	0.702194	0.522833
2.000	0.100	1.100	2.000	0.075000	0.037133	0.225000	1.244240	1.813427	0.457137	0.964925	True	True	9.95644e-08	1870	2.717548	2.852225	0.704457	0.506871
2.000	0.100	1.100	2.000	0.075000	0.041617	0.225000	1.236158	1.859169	0.440225	1.046040	True	True	9.99505e-08	1906	2.726576	2.889003	0.705469	0.488898
2.000	0.100	1.100	2.000	0.075000	0.046100	0.225000	1.229018	1.913310	0.423456	1.144493	True	True	9.98365e-08	2323	2.740150	2.933058	0.704996	0.468465
2.000	0.100	1.100	2.000	0.075000	0.050583	0.225000	1.222894	1.978973	0.406519	1.267553	True	True	9.9923e-08	2563	2.759706	2.986699	0.702668	0.444923
2.000	0.100	1.100	2.000	0.075000	0.055067	0.225000	1.217933	2.061321	0.388960	1.427670	True	True	9.9819e-08	2981	2.787632	3.053622	0.697877	0.417273
2.000	0.100	1.100	2.000	0.075000	0.059550	0.225000	1.214415	2.169773	0.370018	1.648559	True	True	9.98691e-08	3753	2.828272	3.140283	0.689513	0.383856
2.000	0.100	1.100	2.000	0.075000	0.064033	0.225000	1.212921	2.324322	0.348187	1.983329	True	True	9.99271e-08	4779	2.890706	3.259558	0.675258	0.341541
2.000	0.100	1.100	2.000	0.075000	0.068517	0.225000	1.214905	2.580289	0.319577	2.590266	True	True	9.99792e-08	7280	2.999269	3.443808	0.648840	0.283005
2.000	0.100	1.100	2.000	0.075000	0.073000	0.225000	1.226542	3.236954	0.265643	4.451066	True	True	9.99943e-08	19019	3.274118	3.835328	0.578212	0.179582
2.000	0.100	1.100	2.000	0.075000	-0.061500	0.247500	1.974027	1.443187	1.760758	0.320650	True	True	9.99931e-08	3763	3.302139	2.907816	0.380232	0.604748
2.000	0.100	1.100	2.000	0.075000	-0.057017	0.247500	1.850520	1.449554	1.516896	0.341741	True	True	9.99367e-08	3054	3.195417	2.842015	0.422146	0.616538
2.000	0.100	1.100	2.000	0.075000	-0.052533	0.247500	1.758465	1.456706	1.345060	0.360784	True	True	9.98075e-08	2609	3.113566	2.795310	0.456801	0.623938
2.000	0.100	1.100	2.000	0.075000	-0.048050	0.247500	1.685801	1.464531	1.215233	0.378826	True	True	9.95639e-08	2296	3.047844	2.760668	0.486444	0.628530
2.000	0.100	1.100	2.000	0.075000	-0.043567	0.247500	1.626244	1.472987	1.112516	0.396460	True	True	9.96411e-08	1826	2.993467	2.734384	0.512364	0.631130
2.000	0.100	1.100	2.000	0.075000	-0.039083	0.247500	1.576112	1.482067	1.028529	0.414070	True	True	9.99407e-08	1824	2.947532	2.714288	0.535376	0.632208
2.000	0.100	1.100	2.000	0.075000	-0.034600	0.247500	1.533073	1.491786	0.958136	0.431937	True	True	9.94667e-08	1614	2.908153	2.699013	0.556026	0.632050
2.000	0.100	1.100	2.000	0.075000	-0.030117	0.247500	1.495569	1.502164	0.897991	0.450288	True	True	9.94442e-08	1079	2.874037	2.687657	0.574700	0.630846
2.000	0.100	1.100	2.000	0.075000	-0.025633	0.247500	1.462465	1.513278	0.845778	0.469326	True	True	9.98438e-08	1422	2.844256	2.679594	0.591693	0.628713
2.000	0.100	1.100	2.000	0.075000	-0.021150	0.247500	1.432990	1.525153	0.799877	0.489242	True	True	9.9422e-08	1405	2.818146	2.674403	0.607209	0.625734
2.000	0.100	1.100	2.000	0.075000	-0.016667	0.247500	1.406530	1.537871	0.759080	0.510232	True	True	9.94254e-08	1299	2.795205	2.671783	0.621415	0.621960
2.000	0.100	1.100	2.000	0.075000	-0.012183	0.247500	1.382624	1.551513	0.722474	0.532503	True	True	9.90626e-08	1198	2.775055	2.671533	0.634438	0.617419
2.000	0.100	1.100	2.000	0.075000	-0.007700	0.247500	1.360915	1.566186	0.689357	0.556286	True	True	9.97006e-08	961	2.757413	2.673529	0.646375	0.612119
2.000	0.100	1.100	2.000	0.075000	-0.003217	0.247500	1.341115	1.582012	0.659178	0.581835	True	True	9.90401e-08	1227	2.742072	2.677701	0.657302	0.606055
2.000	0.100	1.100	2.000	0.075000	0.001267	0.247500	1.322991	1.599148	0.631485	0.609462	True	True	9.95726e-08	1142	2.728879	2.684042	0.667280	0.599208
2.000	0.100	1.100	2.000	0.075000	0.005750	0.247500	1.306365	1.617762	0.605915	0.639524	True	True	9.98449e-08	1374	2.717737	2.692591	0.676344	0.591544
2.000	0.100	1.100	2.000	0.075000	0.010233	0.247500	1.291078	1.638078	0.582161	0.672462	True	True	9.93459e-08	1421	2.708595	2.703444	0.684526	0.583014
2.000	0.100	1.100	2.000	0.075000	0.014717	0.247500	1.277014	1.660365	0.559966	0.708817	True	True	9.9969e-08	1485	2.701452	2.716752	0.691833	0.573554
2.000	0.100	1.100	2.000	0.075000	0.019200	0.247500	1.264073	1.684958	0.539104	0.749271	True	True	9.94631e-08	1430	2.696356	2.732733	0.698263	0.563077
2.000	0.100	1.100	2.000	0.075000	0.023683	0.247500	1.252177	1.712287	0.519373	0.794699	True	True	9.97815e-08	1420	2.693412	2.751690	0.703794	0.551476
2.000	0.100	1.100	2.000	0.075000	0.028167	0.247500	1.241269	1.742903	0.500587	0.846247	True	True	9.95952e-08	1590	2.692800	2.774032	0.708387	0.538610
2.000	0.100	1.100	2.000	0.075000	0.032650	0.247500	1.231310	1.777540	0.482566	0.905463	True	True	9.98102e-08	1770	2.694791	2.800313	0.711972	0.524297
2.000	0.100	1.100	2.000	0.075000	0.037133	0.247500	1.222280	1.817192	0.465128	0.974488	True	True	9.98472e-08	1709	2.699791	2.831294	0.714448	0.508296
2.000	0.100	1.100	2.000	0.075000	0.041617	0.247500	1.214184	1.863252	0.448071	1.056395	True	True	9.99419e-08	2107	2.708398	2.868036	0.715661	0.490287
2.000	0.100	1.100	2.000	0.075000	0.046100	0.247500	1.207057	1.917762	0.431159	1.155810	True	True	9.95646e-08	2226	2.721517	2.912074	0.715376	0.469820
2.000	0.100	1.100	2.000	0.075000	0.050583	0.247500	1.200981	1.983865	0.414078	1.280070	True	True	9.96465e-08	2672	2.740569	2.965720	0.713227	0.446246
2.000	0.100	1.100	2.000	0.075000	0.055067	0.247500	1.196110	2.066759	0.396372	1.441759	True	True	9.96326e-08	3047	2.767917	3.032677	0.708607	0.418569
2.000	0.100	1.100	2.000	0.075000	0.059550	0.247500	1.192740	2.175930	0.377276	1.664848	True	True	9.98966e-08	3615	2.807855	3.119412	0.700413	0.385133
2.000	0.100	1.100	2.000	0.075000	0.064033	0.247500	1.191481	2.331515	0.355277	2.003048	True	True	9.99429e-08	4889	2.869373	3.238831	0.686344	0.342809
2.000	0.100	1.100	2.000	0.075000	0.068517	0.247500	1.193862	2.589282	0.326467	2.616566	True	True	9.99004e-08	7335	2.976554	3.423385	0.660176	0.284274
2.000	0.100	1.100	2.000	0.075000	0.073000	0.247500	1.206393	3.251300	0.272221	4.500801	True	True	9.99629e-08	19229	3.248387	3.815962	0.590144	0.180832
2.000	0.100	1.100	2.000	0.075000	-0.061500	0.270000	1.957641	1.443671	1.774771	0.323045	True	True	9.9835e-08	3673	3.294551	2.893802	0.382760	0.606859
2.000	0.100	1.100	2.000	0.075000	-0.057017	0.270000	1.833582	1.450139	1.530194	0.344415	True	True	9.9878e-08	3223	3.187015	2.827061	0.425162	0.618617
2.000	0.100	1.100	2.000	0.075000	-0.052533	0.270000	1.741042	1.457391	1.357799	0.363713	True	True	9.99221e-08	2604	3.104461	2.779594	0.460277	0.625983
2.000	0.100	1.100	2.000	0.075000	-0.048050	0.270000	1.667944	1.465319	1.227509	0.381997	True	True	9.99997e-08	2137	3.038112	2.744308	0.490361	0.630542
2.000	0.100	1.100	2.000	0.075000	-0.043567	0.270000	1.607991	1.473879	1.124394	0.399865	True	True	9.95578e-08	1823	2.983162	2.717468	0.516705	0.633110
2.000	0.100	1.100	2.000	0.075000	-0.039083	0.270000	1.557498	1.483066	1.040054	0.417704	True	True	9.96259e-08	1810	2.936698	2.696885	0.540126	0.634155
2.000	0.100	1.100	2.000	0.075000	-0.034600	0.270000	1.514126	1.492894	0.969344	0.435800	True	True	9.94618e-08	1668	2.896821	2.681178	0.561174	0.633966
2.000	0.100	1.100	2.000	0.075000	-0.030117	0.270000	1.476303	1.503395	0.908903	0.454382	True	True	9.96863e-08	1459	2.862232	2.669432	0.580237	0.632728
2.000	0.100	1.100	2.000	0.075000	-0.025633	0.270000	1.442923	1.514613	0.856429	0.473655	True	True	9.96709e-08	1286	2.832006	2.661024	0.597602	0.630564
2.000	0.100	1.100	2.000	0.075000	-0.021150	0.270000	1.413182	1.526609	0.810280	0.493811	True	True	9.91932e-08	1343	2.805467	2.655519	0.613482	0.627553
2.000	0.100	1.100	2.000	0.075000	-0.016667	0.270000	1.386488	1.539438	0.769253	0.515048	True	True	9.94754e-08	1159	2.782112	2.652617	0.628037	0.623748
2.000	0.100	1.100	2.000	0.075000	-0.012183	0.270000	1.362351	1.553214	0.732427	0.537578	True	True	9.96501e-08	1202	2.761562	2.652109	0.641404	0.619173
2.000	0.100	1.100	2.000	0.075000	-0.007700	0.270000	1.340419	1.568043	0.699101	0.561630	True	True	9.93567e-08	1215	2.743531	2.653867	0.653677	0.613834
2.000	0.100	1.100	2.000	0.075000	-0.003217	0.270000	1.320419	1.584015	0.668721	0.587468	True	True	9.952e-08	1061	2.727810	2.657829	0.664928	0.607734
2.000	0.100	1.100	2.000	0.075000	0.001267	0.270000	1.302122	1.601285	0.640842	0.615396	True	True	9.96097e-08	1225	2.714244	2.663979	0.675214	0.600854
2.000	0.100	1.100	2.000	0.075000	0.005750	0.270000	1.285329	1.620060	0.615091	0.645783	True	True	9.98621e-08	1216	2.702734	2.672356	0.684579	0.593153
2.000	0.100	1.100	2.000	0.075000	0.010233	0.270000	1.269896	1.640544	0.591165	0.679071	True	True	1e-07	1189	2.693229	2.683054	0.693049	0.584586
2.000	0.100	1.100	2.000	0.075000	0.014717	0.270000	1.255699	1.663010	0.568804	0.715805	True	True	9.94125e-08	1462	2.685724	2.696224	0.700634	0.575088
2.000	0.100	1.100	2.000	0.075000	0.019200	0.270000	1.242641	1.687796	0.547781	0.756675	True	True	9.98305e-08	1521	2.680264	2.712084	0.707330	0.564574
2.000	0.100	1.100	2.000	0.075000	0.023683	0.270000	1.230645	1.715336	0.527893	0.802567	True	True	9.98973e-08	1299	2.676954	2.730938	0.713115	0.552934
2.000	0.100	1.100	2.000	0.075000	0.028167	0.270000	1.219655	1.746178	0.508957	0.854630	True	True	9.95288e-08	1718	2.675968	2.753188	0.717950	0.540031
2.000	0.100	1.100	2.000	0.075000	0.032650	0.270000	1.209632	1.781067	0.490789	0.914434	True	True	9.98297e-08	1654	2.677575	2.779395	0.721766	0.525680
2.000	0.100	1.100	2.000	0.075000	0.037133	0.270000	1.200559	1.820998	0.473206	0.984136	True	True	9.974e-08	1902	2.682173	2.810317	0.724461	0.509643
2.000	0.100	1.100	2.000	0.075000	0.041617	0.270000	1.192443	1.867378	0.456007	1.066845	True	True	9.95618e-08	2116	2.690356	2.847019	0.725880	0.491599
2.000	0.100	1.100	2.000	0.075000	0.046100	0.270000	1.185323	1.922258	0.438953	1.167226	True	True	9.98393e-08	2361	2.703016	2.891034	0.725791	0.471099
2.000	0.100	1.100	2.000	0.075000	0.050583	0.270000	1.179284	1.988802	0.421731	1.292696	True	True	9.99428e-08	2595	2.721558	2.944679	0.723829	0.447497
2.000	0.100	1.100	2.000	0.075000	0.055067	0.270000	1.174492	2.072241	0.403880	1.455966	True	True	9.99704e-08	3035	2.748318	3.011661	0.719389	0.419799
2.000	0.100	1.100	2.000	0.075000	0.059550	0.270000	1.171256	2.182129	0.384633	1.681266	True	True	9.98694e-08	3652	2.787545	3.098459	0.711377	0.386348
2.000	0.100	1.100	2.000	0.075000	0.064033	0.270000	1.170213	2.338750	0.362470	2.022913	True	True	9.98401e-08	4777	2.848130	3.218006	0.697506	0.344021
2.000	0.100	1.100	2.000	0.075000	0.068517	0.270000	1.172963	2.598310	0.333466	2.643040	True	True	9.9948e-08	7225	2.953899	3.402842	0.671605	0.285498
2.000	0.100	1.100	2.000	0.075000	0.073000	0.270000	1.186331	3.265662	0.278919	4.550801	True	True	9.99527e-08	19260	3.222639	3.796430	0.602208	0.182055
2.000	0.100	1.100	2.000	0.075000	-0.061500	0.292500	1.941431	1.444162	1.788781	0.325449	True	True	9.99494e-08	3893	3.287021	2.879811	0.385265	0.608934
2.000	0.100	1.100	2.000	0.075000	-0.057017	0.292500	1.816834	1.450733	1.543497	0.347100	True	True	9.98634e-08	2891	3.178682	2.812131	0.428151	0.620654
2.000	0.100	1.100	2.000	0.075000	-0.052533	0.292500	1.723820	1.458088	1.370552	0.366656	True	True	9.98165e-08	2498	3.095437	2.763901	0.463724	0.627981
2.000	0.100	1.100	2.000	0.075000	-0.048050	0.292500	1.650297	1.466120	1.239806	0.385185	True	True	9.94935e-08	2289	3.028471	2.727970	0.494244	0.632502
2.000	0.100	1.100	2.000	0.075000	-0.043567	0.292500	1.589958	1.474787	1.136298	0.403289	True	True	9.98002e-08	1831	2.972958	2.700573	0.521010	0.635033
2.000	0.100	1.100	2.000	0.075000	-0.039083	0.292500	1.539110	1.484081	1.051612	0.421362	True	True	9.94896e-08	1846	2.925971	2.679501	0.544839	0.636041
2.000	0.100	1.100	2.000	0.075000	-0.034600	0.292500	1.495411	1.494020	0.980589	0.439690	True	True	9.97136e-08	1689	2.885604	2.663360	0.566283	0.635816
2.000	0.100	1.100	2.000	0.075000	-0.030117	0.292500	1.457286	1.504636	0.919864	0.458506	True	True	9.9874e-08	1548	2.850550	2.651225	0.585733	0.634543
2.000	0.100	1.100	2.000	0.075000	-0.025633	0.292500	1.423625	1.515973	0.867126	0.478016	True	True	9.93058e-08	1261	2.819882	2.642467	0.603472	0.632344
2.000	0.100	1.100	2.000	0.075000	-0.021150	0.292500	1.393622	1.528089	0.820732	0.498417	True	True	9.92411e-08	1350	2.792918	2.636645	0.619718	0.629298
2.000	0.100	1.100	2.000	0.075000	-0.016667	0.292500	1.366672	1.541053	0.779471	0.519907	True	True	9.94808e-08	1141	2.769154	2.633454	0.634632	0.625456
2.000	0.100	1.100	2.000	0.075000	-0.012183	0.292500	1.342312	1.554964	0.742431	0.542697	True	True	9.99381e-08	1210	2.748207	2.632685	0.648343	0.620843
2.000	0.100	1.100	2.000	0.075000	-0.007700	0.292500	1.320190	1.569902	0.708906	0.567021	True	True	9.96612e-08	1185	2.729793	2.634210	0.660943	0.615474
2.000	0.100	1.100	2.000	0.075000	-0.003217	0.292500	1.299995	1.586020	0.678332	0.593147	True	True	9.94923e-08	1294	2.713693	2.637956	0.672519	0.609339
2.000	0.100	1.100	2.000	0.075000	0.001267	0.292500	1.281512	1.603456	0.650265	0.621384	True	True	9.9362e-08	1280	2.699756	2.643910	0.683122	0.602418
2.000	0.100	1.100	2.000	0.075000	0.005750	0.292500	1.264550	1.622411	0.624334	0.652103	True	True	9.94252e-08	1096	2.687882	2.652112	0.692792	0.594674
2.000	0.100	1.100	2.000	0.075000	0.010233	0.292500	1.248972	1.643045	0.600240	0.685739	True	True	9.97539e-08	1339	2.678014	2.662652	0.701554	0.586075
2.000	0.100	1.100	2.000	0.075000	0.014717	0.292500	1.234641	1.665692	0.577715	0.722858	True	True	9.92373e-08	1550	2.670147	2.675680	0.709421	0.576538
2.000	0.100	1.100	2.000	0.075000	0.019200	0.292500	1.221465	1.690700	0.556534	0.764151	True	True	9.94832e-08	1378	2.664327	2.691415	0.716386	0.565979
2.000	0.100	1.100	2.000	0.075000	0.023683	0.292500	1.209368	1.718420	0.536494	0.810503	True	True	9.95382e-08	1537	2.660648	2.710158	0.722433	0.554309
2.000	0.100	1.100	2.000	0.075000	0.028167	0.292500	1.198292	1.749494	0.517407	0.863091	True	True	9.93987e-08	1635	2.659288	2.732315	0.727515	0.541368
2.000	0.100	1.100	2.000	0.075000	0.032650	0.292500	1.188202	1.784635	0.499094	0.923487	True	True	9.97126e-08	1883	2.660509	2.758444	0.731568	0.526980
2.000	0.100	1.100	2.000	0.075000	0.037133	0.292500	1.179081	1.824848	0.481369	0.993874	True	True	9.98917e-08	1993	2.664704	2.789303	0.734487	0.510909
2.000	0.100	1.100	2.000	0.075000	0.041617	0.292500	1.170939	1.871548	0.464031	1.077390	True	True	9.95201e-08	1940	2.672459	2.825958	0.736120	0.492831
2.000	0.100	1.100	2.000	0.075000	0.046100	0.292500	1.163818	1.926797	0.446838	1.178744	True	True	9.99471e-08	2366	2.684656	2.869944	0.736235	0.472303
2.000	0.100	1.100	2.000	0.075000	0.050583	0.292500	1.157810	1.993782	0.429476	1.305430	True	True	9.98117e-08	2563	2.702682	2.923580	0.734468	0.448676
2.000	0.100	1.100	2.000	0.075000	0.055067	0.292500	1.153086	2.077768	0.411484	1.470290	True	True	9.96689e-08	3114	2.728847	2.990578	0.730217	0.420960
2.000	0.100	1.100	2.000	0.075000	0.059550	0.292500	1.149969	2.188371	0.392090	1.697814	True	True	9.97657e-08	3741	2.767351	3.077428	0.722397	0.387500
2.000	0.100	1.100	2.000	0.075000	0.064033	0.292500	1.149123	2.346025	0.369766	2.042922	True	True	9.97523e-08	4897	2.826987	3.197089	0.708737	0.345177
2.000	0.100	1.100	2.000	0.075000	0.068517	0.292500	1.152213	2.607374	0.340573	2.669689	True	True	9.99884e-08	7355	2.931317	3.382185	0.683124	0.286675
2.000	0.100	1.100	2.000	0.075000	0.073000	0.292500	1.166360	3.280039	0.285735	4.601065	True	True	9.99858e-08	19225	3.196886	3.776735	0.614403	0.183248
2.000	0.100	1.100	2.000	0.075000	-0.061500	0.315000	1.925395	1.444661	1.802786	0.327861	True	True	9.97153e-08	3703	3.279548	2.865843	0.387749	0.610974
2.000	0.100	1.100	2.000	0.075000	-0.057017	0.315000	1.800273	1.451337	1.556805	0.349797	True	True	9.9976e-08	3096	3.170420	2.797226	0.431114	0.622649
2.000	0.100	1.100	2.000	0.075000	-0.052533	0.315000	1.706798	1.458797	1.383316	0.369614	True	True	9.9793e-08	2432	3.086495	2.748232	0.467138	0.629931
2.000	0.100	1.100	2.000	0.075000	-0.048050	0.315000	1.632860	1.466935	1.252122	0.388391	True	True	9.97687e-08	2165	3.018920	2.711656	0.498093	0.634410
2.000	0.100	1.100	2.000	0.075000	-0.043567	0.315000	1.572143	1.475709	1.148227	0.406735	True	True	9.9954e-08	1884	2.962853	2.683702	0.525277	0.636898
2.000	0.100	1.100	2.000	0.075000	-0.039083	0.315000	1.520949	1.485114	1.063199	0.425044	True	True	9.95472e-08	1776	2.915352	2.662140	0.549512	0.637866
2.000	0.100	1.100	2.000	0.075000	-0.034600	0.315000	1.476930	1.495166	0.991870	0.443607	True	True	9.95732e-08	1636	2.874502	2.645563	0.571351	0.637601
2.000	0.100	1.100	2.000	0.075000	-0.030117	0.315000	1.438508	1.505897	0.930863	0.462660	True	True	9.97345e-08	1589	2.838991	2.633037	0.591185	0.636289
2.000	0.100	1.100	2.000	0.075000	-0.025633	0.315000	1.404571	1.517354	0.877867	0.482411	True	True	9.94768e-08	1453	2.807886	2.623926	0.609300	0.634051
2.000	0.100	1.100	2.000	0.075000	-0.021150	0.315000	1.374312	1.529595	0.831232	0.503058	True	True	9.97082e-08	1369	2.780504	2.617785	0.625911	0.630967
2.000	0.100	1.100	2.000	0.075000	-0.016667	0.315000	1.347122	1.542692	0.789746	0.524803	True	True	9.99943e-08	1281	2.756335	2.614304	0.641181	0.627086
2.000	0.100	1.100	2.000	0.075000	-0.012183	0.315000	1.322547	1.556718	0.752495	0.547858	True	True	9.97189e-08	1060	2.734998	2.613275	0.655235	0.622439
2.000	0.100	1.100	2.000	0.075000	-0.007700	0.315000	1.300201	1.571827	0.718764	0.572461	True	True	9.93245e-08	1221	2.716200	2.614556	0.668178	0.617025
2.000	0.100	1.100	2.000	0.075000	-0.003217	0.315000	1.279820	1.588093	0.688001	0.598879	True	True	9.9255e-08	1204	2.699727	2.618084	0.680079	0.610850
2.000	0.100	1.100	2.000	0.075000	0.001267	0.315000	1.261161	1.605661	0.659751	0.627425	True	True	9.98777e-08	1277	2.685422	2.623842	0.690999	0.603897
2.000	0.100	1.100	2.000	0.075000	0.005750	0.315000	1.244042	1.624756	0.633648	0.658472	True	True	9.93106e-08	1313	2.673184	2.631864	0.700975	0.596120
2.000	0.100	1.100	2.000	0.075000	0.010233	0.315000	1.228310	1.645582	0.609384	0.692470	True	True	9.93707e-08	1279	2.662956	2.642243	0.710035	0.587476
2.000	0.100	1.100	2.000	0.075000	0.014717	0.315000	1.213846	1.668412	0.586697	0.729976	True	True	9.94265e-08	1375	2.654730	2.655127	0.718187	0.577902
2.000	0.100	1.100	2.000	0.075000	0.019200	0.315000	1.200550	1.693591	0.565359	0.771694	True	True	9.91073e-08	1260	2.648546	2.670734	0.725429	0.567310
2.000	0.100	1.100	2.000	0.075000	0.023683	0.315000	1.188348	1.721553	0.545168	0.818522	True	True	9.95122e-08	1245	2.644503	2.689365	0.731738	0.555594
2.000	0.100	1.100	2.000	0.075000	0.028167	0.315000	1.177185	1.752851	0.525937	0.871630	True	True	9.95277e-08	1768	2.642767	2.711421	0.737075	0.542619
2.000	0.100	1.100	2.000	0.075000	0.032650	0.315000	1.167024	1.788245	0.507480	0.932623	True	True	9.96248e-08	1868	2.643601	2.737466	0.741369	0.528196
2.000	0.100	1.100	2.000	0.075000	0.037133	0.315000	1.157851	1.828741	0.489616	1.003700	True	True	9.96211e-08	2033	2.647392	2.768257	0.744520	0.512091
2.000	0.100	1.100	2.000	0.075000	0.041617	0.315000	1.149678	1.875760	0.472139	1.088027	True	True	9.95991e-08	2131	2.654716	2.804859	0.746374	0.493983
2.000	0.100	1.100	2.000	0.075000	0.046100	0.315000	1.142550	1.931381	0.454810	1.190362	True	True	9.97273e-08	2262	2.666446	2.848810	0.746699	0.473428
2.000	0.100	1.100	2.000	0.075000	0.050583	0.315000	1.136563	1.998806	0.437312	1.318272	True	True	9.98932e-08	2710	2.683951	2.902429	0.745135	0.449781
2.000	0.100	1.100	2.000	0.075000	0.055067	0.315000	1.131896	2.083337	0.419180	1.484731	True	True	9.99803e-08	2960	2.709514	2.969435	0.741083	0.422050
2.000	0.100	1.100	2.000	0.075000	0.059550	0.315000	1.128884	2.194656	0.399642	1.714489	True	True	9.99572e-08	3718	2.747285	3.056326	0.733465	0.388588
2.000	0.100	1.100	2.000	0.075000	0.064033	0.315000	1.128217	2.353340	0.377163	2.063076	True	True	9.98491e-08	4803	2.805955	3.176086	0.720030	0.346276
2.000	0.100	1.100	2.000	0.075000	0.068517	0.315000	1.131618	2.616473	0.347786	2.696511	True	True	9.9858e-08	7348	2.908818	3.361418	0.694725	0.287805
2.000	0.100	1.100	2.000	0.075000	0.073000	0.315000	1.146484	3.294431	0.292669	4.651588	True	True	9.99802e-08	19329	3.171140	3.756880	0.626725	0.184411
2.000	0.100	1.100	2.000	0.075000	-0.061500	0.337500	1.909532	1.445167	1.816786	0.330282	True	True	9.98081e-08	3801	3.272135	2.851901	0.390209	0.612978
2.000	0.100	1.100	2.000	0.075000	-0.057017	0.337500	1.783900	1.451950	1.570115	0.352506	True	True	9.96494e-08	2932	3.162229	2.782348	0.434048	0.624601
2.000	0.100	1.100	2.000	0.075000	-0.052533	0.337500	1.689975	1.459518	1.396091	0.372587	True	True	9.99934e-08	2525	3.077634	2.732592	0.470520	0.631833
2.000	0.100	1.100	2.000	0.075000	-0.048050	0.337500	1.615632	1.467763	1.264454	0.391614	True	True	9.98589e-08	2222	3.009463	2.695371	0.501904	0.636263
2.000	0.100	1.100	2.000	0.075000	-0.043567	0.337500	1.554547	1.476647	1.160179	0.410201	True	True	9.94703e-08	1884	2.952850	2.666859	0.529503	0.638705
2.000	0.100	1.100	2.000	0.075000	-0.039083	0.337500	1.503015	1.486164	1.074815	0.428749	True	True	9.94487e-08	1740	2.904842	2.644805	0.554142	0.639628
2.000	0.100	1.100	2.000	0.075000	-0.034600	0.337500	1.458683	1.496331	1.003182	0.447550	True	True	9.9335e-08	1678	2.863517	2.627790	0.576375	0.639320
2.000	0.100	1.100	2.000	0.075000	-0.030117	0.337500	1.419970	1.507180	0.941900	0.466844	True	True	9.99014e-08	1455	2.827556	2.614872	0.596593	0.637965
2.000	0.100	1.100	2.000	0.075000	-0.025633	0.337500	1.385762	1.518757	0.888649	0.486839	True	True	9.93243e-08	1284	2.796021	2.605407	0.615082	0.635686
2.000	0.100	1.100	2.000	0.075000	-0.021150	0.337500	1.355257	1.531111	0.841779	0.507736	True	True	9.91015e-08	1119	2.768227	2.598946	0.632056	0.632564
2.000	0.100	1.100	2.000	0.075000	-0.016667	0.337500	1.327828	1.544340	0.800069	0.529739	True	True	9.92294e-08	1196	2.743659	2.595172	0.647685	0.628642
2.000	0.100	1.100	2.000	0.075000	-0.012183	0.337500	1.303026	1.558531	0.762608	0.553063	True	True	9.97422e-08	1269	2.721934	2.593873	0.662088	0.623947
2.000	0.100	1.100	2.000	0.075000	-0.007700	0.337500	1.280479	1.573752	0.728678	0.577948	True	True	9.90937e-08	1102	2.702758	2.594916	0.675369	0.618500
2.000	0.100	1.100	2.000	0.075000	-0.003217	0.337500	1.259910	1.590155	0.697727	0.604661	True	True	9.97003e-08	1223	2.685915	2.598224	0.687599	0.612288
2.000	0.100	1.100	2.000	0.075000	0.001267	0.337500	1.241076	1.607898	0.669298	0.633521	True	True	9.92214e-08	1279	2.671247	2.603779	0.698837	0.605290
2.000	0.100	1.100	2.000	0.075000	0.005750	0.337500	1.223795	1.627156	0.643024	0.664902	True	True	9.94333e-08	1408	2.658648	2.611619	0.709123	0.597473
2.000	0.100	1.100	2.000	0.075000	0.010233	0.337500	1.207915	1.648155	0.618594	0.699261	True	True	9.99296e-08	1350	2.648062	2.621833	0.718483	0.588790
2.000	0.100	1.100	2.000	0.075000	0.014717	0.337500	1.193314	1.671174	0.595747	0.737164	True	True	9.99474e-08	1177	2.639477	2.634571	0.726925	0.579174
2.000	0.100	1.100	2.000	0.075000	0.019200	0.337500	1.179900	1.696542	0.574258	0.779302	True	True	9.94453e-08	1643	2.632932	2.650042	0.734447	0.568548
2.000	0.100	1.100	2.000	0.075000	0.023683	0.337500	1.167593	1.724713	0.553918	0.826602	True	True	9.97568e-08	1505	2.628522	2.668554	0.741026	0.556796
2.000	0.100	1.100	2.000	0.075000	0.028167	0.337500	1.156340	1.756248	0.534541	0.880247	True	True	9.9749e-08	1790	2.626413	2.690510	0.746620	0.543782
2.000	0.100	1.100	2.000	0.075000	0.032650	0.337500	1.146105	1.791896	0.515945	0.941843	True	True	9.99277e-08	1879	2.626859	2.716467	0.751162	0.529325
2.000	0.100	1.100	2.000	0.075000	0.037133	0.337500	1.136875	1.832677	0.497942	1.013615	True	True	9.98184e-08	1727	2.630244	2.747186	0.754550	0.513188
2.000	0.100	1.100	2.000	0.075000	0.041617	0.337500	1.128665	1.880017	0.480330	1.098758	True	True	9.9497e-08	1995	2.637135	2.783729	0.756631	0.495053
2.000	0.100	1.100	2.000	0.075000	0.046100	0.337500	1.121523	1.936008	0.462867	1.202080	True	True	9.95803e-08	2452	2.648394	2.827638	0.757175	0.474474
2.000	0.100	1.100	2.000	0.075000	0.050583	0.337500	1.115549	2.003874	0.445235	1.331221	True	True	9.96448e-08	2796	2.665374	2.881233	0.755822	0.450809
2.000	0.100	1.100	2.000	0.075000	0.055067	0.337500	1.110928	2.088950	0.426968	1.499288	True	True	9.98491e-08	3015	2.690327	2.948237	0.751978	0.423069
2.000	0.100	1.100	2.000	0.075000	0.059550	0.337500	1.108008	2.200982	0.407289	1.731292	True	True	9.97668e-08	3837	2.727356	3.035158	0.744575	0.389609
2.000	0.100	1.100	2.000	0.075000	0.064033	0.337500	1.107499	2.360695	0.384658	2.083374	True	True	9.98347e-08	4926	2.785044	3.155001	0.731380	0.347315
2.000	0.100	1.100	2.000	0.075000	0.068517	0.337500	1.111182	2.625606	0.355104	2.723503	True	True	9.99078e-08	7400	2.886414	3.340546	0.706404	0.288886
2.000	0.100	1.100	2.000	0.075000	0.073000	0.337500	1.126707	3.308836	0.299721	4.702368	True	True	9.99917e-08	19396	3.145413	3.736869	0.639171	0.185544
2.000	0.100	1.100	2.000	0.075000	-0.061500	0.360000	1.893842	1.445681	1.830780	0.332711	True	True	9.98164e-08	3766	3.264779	2.837985	0.392647	0.614945
2.000	0.100	1.100	2.000	0.075000	-0.057017	0.360000	1.767713	1.452573	1.583427	0.355226	True	True	9.97673e-08	3002	3.154109	2.767498	0.436953	0.626510
2.000	0.100	1.100	2.000	0.075000	-0.052533	0.360000	1.673350	1.460249	1.408874	0.375574	True	True	9.98737e-08	2555	3.068856	2.716980	0.473868	0.633686
2.000	0.100	1.100	2.000	0.075000	-0.048050	0.360000	1.598614	1.468605	1.276801	0.394855	True	True	9.99104e-08	2052	3.000098	2.679115	0.505677	0.638062
2.000	0.100	1.100	2.000	0.075000	-0.043567	0.360000	1.537170	1.477601	1.172150	0.413687	True	True	9.9599e-08	2046	2.942949	2.650044	0.533688	0.640452
2.000	0.100	1.100	2.000	0.075000	-0.039083	0.360000	1.485307	1.487231	1.086455	0.432477	True	True	9.98252e-08	1778	2.894445	2.627499	0.558728	0.641326
2.000	0.100	1.100	2.000	0.075000	-0.034600	0.360000	1.440669	1.497514	1.014526	0.451520	True	True	9.97505e-08	1643	2.852652	2.610045	0.581351	0.640971
2.000	0.100	1.100	2.000	0.075000	-0.030117	0.360000	1.401672	1.508483	0.952972	0.471057	True	True	9.98959e-08	1554	2.816249	2.596734	0.601951	0.639570
2.000	0.100	1.100	2.000	0.075000	-0.025633	0.360000	1.367205	1.520172	0.899472	0.491299	True	True	9.98812e-08	1059	2.784291	2.586914	0.620812	0.637249
2.000	0.100	1.100	2.000	0.075000	-0.021150	0.360000	1.336441	1.532672	0.852365	0.512450	True	True	9.97291e-08	1199	2.756088	2.580127	0.638155	0.634078
2.000	0.100	1.100	2.000	0.075000	-0.016667	0.360000	1.308786	1.546037	0.810438	0.534715	True	True	9.97753e-08	1259	2.731128	2.576060	0.654138	0.630111
2.000	0.100	1.100	2.000	0.075000	-0.012183	0.360000	1.283768	1.560341	0.772769	0.558311	True	True	9.92217e-08	1159	2.709020	2.574495	0.668890	0.625380
2.000	0.100	1.100	2.000	0.075000	-0.007700	0.360000	1.261030	1.575707	0.738650	0.583477	True	True	9.92868e-08	1277	2.689472	2.575292	0.682506	0.619890
2.000	0.100	1.100	2.000	0.075000	-0.003217	0.360000	1.240266	1.592268	0.707510	0.610491	True	True	9.957e-08	1218	2.672263	2.578376	0.695069	0.613634
2.000	0.100	1.100	2.000	0.075000	0.001267	0.360000	1.221252	1.610186	0.678902	0.639672	True	True	9.99566e-08	1118	2.657235	2.583728	0.706631	0.606589
2.000	0.100	1.100	2.000	0.075000	0.005750	0.360000	1.203815	1.629590	0.652460	0.671389	True	True	9.93375e-08	1284	2.644278	2.591383	0.717229	0.598737
2.000	0.100	1.100	2.000	0.075000	0.010233	0.360000	1.187788	1.650763	0.627868	0.706113	True	True	9.97028e-08	1479	2.633336	2.601429	0.726891	0.590015
2.000	0.100	1.100	2.000	0.075000	0.014717	0.360000	1.173055	1.673962	0.604865	0.744406	True	True	9.94049e-08	1403	2.624395	2.614013	0.735627	0.580362
2.000	0.100	1.100	2.000	0.075000	0.019200	0.360000	1.159519	1.699534	0.583224	0.786984	True	True	9.95238e-08	1401	2.617491	2.629350	0.743432	0.569695
2.000	0.100	1.100	2.000	0.075000	0.023683	0.360000	1.147105	1.727918	0.562738	0.834761	True	True	9.99103e-08	1625	2.612716	2.647740	0.750285	0.557906
2.000	0.100	1.100	2.000	0.075000	0.028167	0.360000	1.135759	1.759686	0.543219	0.888941	True	True	9.93855e-08	1776	2.610233	2.669590	0.756142	0.544857
2.000	0.100	1.100	2.000	0.075000	0.032650	0.360000	1.125447	1.795590	0.524484	0.951145	True	True	9.95206e-08	1767	2.610292	2.695455	0.760938	0.530367
2.000	0.100	1.100	2.000	0.075000	0.037133	0.360000	1.116158	1.836655	0.506346	1.023617	True	True	9.94309e-08	1766	2.613269	2.726095	0.764569	0.514200
2.000	0.100	1.100	2.000	0.075000	0.041617	0.360000	1.107906	1.884316	0.488602	1.109583	True	True	9.95235e-08	2079	2.619726	2.762574	0.766885	0.496039
2.000	0.100	1.100	2.000	0.075000	0.046100	0.360000	1.100743	1.940678	0.471008	1.213898	True	True	9.9869e-08	2227	2.630511	2.806435	0.767654	0.475439
2.000	0.100	1.100	2.000	0.075000	0.050583	0.360000	1.094773	2.008985	0.453244	1.344276	True	True	9.97831e-08	2722	2.646960	2.859998	0.766521	0.451759
2.000	0.100	1.100	2.000	0.075000	0.055067	0.360000	1.090188	2.094605	0.434845	1.513960	True	True	9.99367e-08	3156	2.671298	2.926992	0.762895	0.424015
2.000	0.100	1.100	2.000	0.075000	0.059550	0.360000	1.087345	2.207350	0.415029	1.748220	True	True	9.97196e-08	3734	2.707574	3.013930	0.755718	0.390562
2.000	0.100	1.100	2.000	0.075000	0.064033	0.360000	1.086976	2.368088	0.392250	2.103813	True	True	9.99443e-08	4853	2.764266	3.133841	0.742779	0.348295
2.000	0.100	1.100	2.000	0.075000	0.068517	0.360000	1.090911	2.634773	0.362526	2.750664	True	True	9.9962e-08	7454	2.864115	3.319574	0.718154	0.289917
2.000	0.100	1.100	2.000	0.075000	0.073000	0.360000	1.107035	3.323253	0.306889	4.753400	True	True	9.99577e-08	19523	3.119719	3.716706	0.651736	0.186644
2.000	0.100	1.100	2.000	0.075000	-0.061500	0.382500	1.878322	1.446203	1.844766	0.335149	True	True	9.99767e-08	3761	3.257482	2.824096	0.395060	0.616876
2.000	0.100	1.100	2.000	0.075000	-0.057017	0.382500	1.751711	1.453205	1.596740	0.357958	True	True	9.98071e-08	3021	3.146061	2.752678	0.439828	0.628376
2.000	0.100	1.100	2.000	0.075000	-0.052533	0.382500	1.656922	1.460993	1.421665	0.378576	True	True	9.97647e-08	2471	3.060161	2.701399	0.477181	0.635490
2.000	0.100	1.100	2.000	0.075000	-0.048050	0.382500	1.581803	1.469460	1.289160	0.398112	True	True	9.9959e-08	2194	2.990827	2.662892	0.509410	0.639806
2.000	0.100	1.100	2.000	0.075000	-0.043567	0.382500	1.520009	1.478569	1.184140	0.417194	True	True	9.99915e-08	1972	2.933152	2.633263	0.537829	0.642141
2.000	0.100	1.100	2.000	0.075000	-0.039083	0.382500	1.467825	1.488316	1.098120	0.436229	True	True	9.96986e-08	1705	2.884160	2.610225	0.563266	0.642961
2.000	0.100	1.100	2.000	0.075000	-0.034600	0.382500	1.422889	1.498717	1.025897	0.455516	True	True	9.93534e-08	1656	2.841909	2.592332	0.586277	0.642553
2.000	0.100	1.100	2.000	0.075000	-0.030117	0.382500	1.383615	1.509807	0.964076	0.475300	True	True	9.96576e-08	1491	2.805070	2.578626	0.607257	0.641103
2.000	0.100	1.100	2.000	0.075000	-0.025633	0.382500	1.348885	1.521633	0.910328	0.495792	True	True	9.98852e-08	1437	2.772696	2.568447	0.626491	0.638730
2.000	0.100	1.100	2.000	0.075000	-0.021150	0.382500	1.317883	1.534254	0.862993	0.517200	True	True	9.97536e-08	1320	2.744094	2.561337	0.644196	0.635514
2.000	0.100	1.100	2.000	0.075000	-0.016667	0.382500	1.290007	1.547734	0.820853	0.539729	True	True	9.92558e-08	1126	2.718746	2.556976	0.660534	0.631507
2.000	0.100	1.100	2.000	0.075000	-0.012183	0.382500	1.264774	1.562188	0.782980	0.563601	True	True	9.97604e-08	1007	2.696261	2.555140	0.675635	0.626727
2.000	0.100	1.100	2.000	0.075000	-0.007700	0.382500	1.241835	1.577701	0.748667	0.589055	True	True	9.93612e-08	1273	2.676345	2.555690	0.689593	0.621192
2.000	0.100	1.100	2.000	0.075000	-0.003217	0.382500	1.220890	1.594411	0.717347	0.616371	True	True	9.93135e-08	1299	2.658775	2.558548	0.702486	0.614893
2.000	0.100	1.100	2.000	0.075000	0.001267	0.382500	1.201704	1.612488	0.688564	0.645874	True	True	9.92668e-08	1106	2.643390	2.563694	0.714371	0.607805
2.000	0.100	1.100	2.000	0.075000	0.005750	0.382500	1.184108	1.632083	0.661955	0.677934	True	True	9.98728e-08	1274	2.630081	2.571159	0.725282	0.599905
2.000	0.100	1.100	2.000	0.075000	0.010233	0.382500	1.167934	1.653406	0.637202	0.713025	True	True	9.96013e-08	1456	2.618785	2.581036	0.735252	0.591148
2.000	0.100	1.100	2.000	0.075000	0.014717	0.382500	1.153067	1.676792	0.614046	0.751718	True	True	9.92426e-08	1516	2.609490	2.593465	0.744285	0.581455
2.000	0.100	1.100	2.000	0.075000	0.019200	0.382500	1.139410	1.702563	0.592256	0.794732	True	True	9.96954e-08	1602	2.602229	2.608663	0.752377	0.570750
2.000	0.100	1.100	2.000	0.075000	0.023683	0.382500	1.126888	1.731163	0.571626	0.842993	True	True	9.97264e-08	1552	2.597091	2.626928	0.759507	0.558924
2.000	0.100	1.100	2.000	0.075000	0.028167	0.382500	1.115448	1.763164	0.551967	0.897713	True	True	9.96872e-08	1771	2.594234	2.648667	0.765633	0.545841
2.000	0.100	1.100	2.000	0.075000	0.032650	0.382500	1.105057	1.799325	0.533097	0.960528	True	True	9.98909e-08	1874	2.593906	2.674435	0.770687	0.531319
2.000	0.100	1.100	2.000	0.075000	0.037133	0.382500	1.095703	1.840674	0.514826	1.033704	True	True	9.96956e-08	1993	2.596475	2.704991	0.774568	0.515124
2.000	0.100	1.100	2.000	0.075000	0.041617	0.382500	1.087405	1.888657	0.496951	1.120500	True	True	9.99808e-08	2223	2.602496	2.741401	0.777124	0.496939
2.000	0.100	1.100	2.000	0.075000	0.046100	0.382500	1.080215	1.945391	0.479228	1.225814	True	True	9.9684e-08	2381	2.612804	2.785206	0.778127	0.476321
2.000	0.100	1.100	2.000	0.075000	0.050583	0.382500	1.074242	2.014139	0.461336	1.357438	True	True	9.96743e-08	2636	2.628719	2.838731	0.777222	0.452631
2.000	0.100	1.100	2.000	0.075000	0.055067	0.382500	1.069682	2.100303	0.442808	1.528747	True	True	9.99775e-08	3037	2.652434	2.905704	0.773826	0.424886
2.000	0.100	1.100	2.000	0.075000	0.059550	0.382500	1.066902	2.213759	0.422858	1.765274	True	True	9.99713e-08	3681	2.687949	2.992649	0.766886	0.391447
2.000	0.100	1.100	2.000	0.075000	0.064033	0.382500	1.066653	2.375520	0.399938	2.124392	True	True	9.99629e-08	4828	2.743632	3.112612	0.754219	0.349213
2.000	0.100	1.100	2.000	0.075000	0.068517	0.382500	1.070810	2.643972	0.370049	2.777992	True	True	9.9929e-08	7370	2.841935	3.298509	0.729969	0.290897
2.000	0.100	1.100	2.000	0.075000	0.073000	0.382500	1.087471	3.337682	0.314173	4.804680	True	True	9.99797e-08	19566	3.094069	3.696396	0.664415	0.187712
2.000	0.100	1.100	2.000	0.075000	-0.061500	0.405000	1.862973	1.446732	1.858744	0.337596	True	True	9.9794e-08	3717	3.250245	2.810237	0.397448	0.618769
2.000	0.100	1.100	2.000	0.075000	-0.057017	0.405000	1.735893	1.453847	1.610051	0.360701	True	True	9.98704e-08	2885	3.138084	2.737890	0.442673	0.630198
2.000	0.100	1.100	2.000	0.075000	-0.052533	0.405000	1.640691	1.461748	1.434461	0.381592	True	True	9.97203e-08	2416	3.051550	2.685854	0.480457	0.637244
2.000	0.100	1.100	2.000	0.075000	-0.048050	0.405000	1.565200	1.470329	1.301532	0.401388	True	True	9.94877e-08	2173	2.981651	2.646703	0.513101	0.641495
2.000	0.100	1.100	2.000	0.075000	-0.043567	0.405000	1.503067	1.479553	1.196147	0.420721	True	True	9.94974e-08	1971	2.923460	2.616517	0.541923	0.643768
2.000	0.100	1.100	2.000	0.075000	-0.039083	0.405000	1.450569	1.489417	1.109806	0.440004	True	True	9.98042e-08	1709	2.873988	2.592986	0.567754	0.644530
2.000	0.100	1.100	2.000	0.075000	-0.034600	0.405000	1.405344	1.499938	1.037294	0.459539	True	True	9.96705e-08	1571	2.831288	2.574655	0.591150	0.644067
2.000	0.100	1.100	2.000	0.075000	-0.030117	0.405000	1.365799	1.511151	0.975210	0.479572	True	True	9.96916e-08	1394	2.794022	2.560553	0.612507	0.642563
2.000	0.100	1.100	2.000	0.075000	-0.025633	0.405000	1.330817	1.523105	0.921219	0.500318	True	True	9.92746e-08	1423	2.761239	2.550016	0.632111	0.640138
2.000	0.100	1.100	2.000	0.075000	-0.021150	0.405000	1.299580	1.535858	0.873659	0.521985	True	True	9.92498e-08	1362	2.732244	2.542580	0.650177	0.636871
2.000	0.100	1.100	2.000	0.075000	-0.016667	0.405000	1.271477	1.549476	0.831305	0.544783	True	True	9.91255e-08	1155	2.706516	2.537921	0.666872	0.632814
2.000	0.100	1.100	2.000	0.075000	-0.012183	0.405000	1.246043	1.564080	0.793236	0.568932	True	True	9.9179e-08	1270	2.683662	2.535813	0.682318	0.627984
2.000	0.100	1.100	2.000	0.075000	-0.007700	0.405000	1.222909	1.579723	0.758733	0.594678	True	True	9.96169e-08	1287	2.663381	2.536115	0.696617	0.622408
2.000	0.100	1.100	2.000	0.075000	-0.003217	0.405000	1.201781	1.596586	0.727232	0.622301	True	True	9.93806e-08	1316	2.645454	2.538745	0.709843	0.616063
2.000	0.100	1.100	2.000	0.075000	0.001267	0.405000	1.182431	1.614804	0.698280	0.652125	True	True	9.97991e-08	1212	2.629717	2.543683	0.722052	0.608936
2.000	0.100	1.100	2.000	0.075000	0.005750	0.405000	1.164674	1.634560	0.671504	0.684535	True	True	9.94794e-08	1221	2.616058	2.550960	0.733282	0.600994
2.000	0.100	1.100	2.000	0.075000	0.010233	0.405000	1.148356	1.656085	0.646595	0.719998	True	True	9.93307e-08	1430	2.604414	2.560661	0.743558	0.592189
2.000	0.100	1.100	2.000	0.075000	0.014717	0.405000	1.133356	1.679659	0.623287	0.759095	True	True	9.95863e-08	1381	2.594768	2.572932	0.752890	0.582455
2.000	0.100	1.100	2.000	0.075000	0.019200	0.405000	1.119578	1.705631	0.601350	0.802549	True	True	9.94224e-08	1625	2.587152	2.587987	0.761273	0.571712
2.000	0.100	1.100	2.000	0.075000	0.023683	0.405000	1.106947	1.734447	0.580579	0.851297	True	True	9.94754e-08	1645	2.581653	2.606123	0.768684	0.559850
2.000	0.100	1.100	2.000	0.075000	0.028167	0.405000	1.095411	1.766683	0.560783	0.906563	True	True	9.93854e-08	1615	2.578424	2.627748	0.775082	0.546732
2.000	0.100	1.100	2.000	0.075000	0.032650	0.405000	1.084938	1.803100	0.541779	0.969994	True	True	9.94441e-08	1933	2.577709	2.653414	0.780400	0.532180
2.000	0.100	1.100	2.000	0.075000	0.037133	0.405000	1.075517	1.844735	0.523378	1.043880	True	True	9.97548e-08	2075	2.579870	2.683882	0.784536	0.515959
2.000	0.100	1.100	2.000	0.075000	0.041617	0.405000	1.067167	1.893041	0.505375	1.131510	True	True	9.98972e-08	2044	2.585453	2.720217	0.787340	0.497751
2.000	0.100	1.100	2.000	0.075000	0.046100	0.405000	1.059945	1.950147	0.487526	1.237829	True	True	9.95978e-08	2424	2.595284	2.763961	0.788583	0.477118
2.000	0.100	1.100	2.000	0.075000	0.050583	0.405000	1.053959	2.019335	0.469509	1.370705	True	True	9.97968e-08	2600	2.610660	2.817438	0.787916	0.453422
2.000	0.100	1.100	2.000	0.075000	0.055067	0.405000	1.049414	2.106042	0.450854	1.543647	True	True	9.99676e-08	3189	2.633748	2.884381	0.784759	0.425682
2.000	0.100	1.100	2.000	0.075000	0.059550	0.405000	1.046684	2.220208	0.430775	1.782452	True	True	9.98965e-08	3828	2.668493	2.971321	0.778070	0.392262
2.000	0.100	1.100	2.000	0.075000	0.064033	0.405000	1.046536	2.382989	0.407718	2.145110	True	True	9.99212e-08	4832	2.723152	3.091319	0.765691	0.350069
2.000	0.100	1.100	2.000	0.075000	0.068517	0.405000	1.050886	2.653203	0.377672	2.805484	True	True	9.99895e-08	7406	2.819883	3.277355	0.741841	0.291826
2.000	0.100	1.100	2.000	0.075000	0.073000	0.405000	1.068021	3.352121	0.321572	4.856204	True	True	9.99927e-08	19628	3.068479	3.675943	0.677205	0.188747
2.000	0.100	1.100	2.000	0.075000	-0.061500	0.427500	1.847791	1.447268	1.872711	0.340051	True	True	9.99794e-08	3630	3.243066	2.796408	0.399812	0.620626
2.000	0.100	1.100	2.000	0.075000	-0.057017	0.427500	1.720258	1.454499	1.623360	0.363455	True	True	9.98303e-08	2972	3.130179	2.723135	0.445485	0.631977
2.000	0.100	1.100	2.000	0.075000	-0.052533	0.427500	1.624656	1.462514	1.447260	0.384622	True	True	9.96988e-08	2387	3.043023	2.670344	0.483695	0.638948
2.000	0.100	1.100	2.000	0.075000	-0.048050	0.427500	1.548803	1.471211	1.313912	0.404680	True	True	9.97046e-08	2209	2.972569	2.630552	0.516749	0.643129
2.000	0.100	1.100	2.000	0.075000	-0.043567	0.427500	1.486340	1.480552	1.208169	0.424267	True	True	9.99687e-08	1954	2.913873	2.599809	0.545970	0.645336
2.000	0.100	1.100	2.000	0.075000	-0.039083	0.427500	1.433539	1.490535	1.121511	0.443802	True	True	9.97101e-08	1684	2.863933	2.575787	0.572190	0.646034
2.000	0.100	1.100	2.000	0.075000	-0.034600	0.427500	1.388032	1.501179	1.048716	0.463587	True	True	9.97498e-08	1580	2.820791	2.557016	0.595967	0.645511
2.000	0.100	1.100	2.000	0.075000	-0.030117	0.427500	1.348225	1.512517	0.986372	0.483873	True	True	9.99779e-08	1506	2.783106	2.542518	0.617698	0.643949
2.000	0.100	1.100	2.000	0.075000	-0.025633	0.427500	1.312997	1.524597	0.932142	0.504876	True	True	9.94586e-08	1324	2.749923	2.531623	0.637669	0.641470
2.000	0.100	1.100	2.000	0.075000	-0.021150	0.427500	1.281534	1.537470	0.884361	0.526806	True	True	9.96603e-08	1234	2.720542	2.523862	0.656094	0.638153
2.000	0.100	1.100	2.000	0.075000	-0.016667	0.427500	1.253214	1.551251	0.841799	0.549875	True	True	9.9537e-08	1355	2.694441	2.518902	0.673141	0.634036
2.000	0.100	1.100	2.000	0.075000	-0.012183	0.427500	1.227571	1.565974	0.803530	0.574307	True	True	9.97125e-08	1219	2.671220	2.516522	0.688938	0.629163
2.000	0.100	1.100	2.000	0.075000	-0.007700	0.427500	1.204249	1.581776	0.768842	0.600348	True	True	9.95491e-08	1225	2.650584	2.516573	0.703576	0.623534
2.000	0.100	1.100	2.000	0.075000	-0.003217	0.427500	1.182943	1.598793	0.737164	0.628281	True	True	9.98045e-08	1232	2.632306	2.518974	0.717135	0.617142
2.000	0.100	1.100	2.000	0.075000	0.001267	0.427500	1.163426	1.617190	0.708042	0.658436	True	True	9.93497e-08	1029	2.616222	2.523702	0.729668	0.609963
2.000	0.100	1.100	2.000	0.075000	0.005750	0.427500	1.145517	1.637095	0.681108	0.691191	True	True	9.95806e-08	1388	2.602217	2.530785	0.741215	0.601983
2.000	0.100	1.100	2.000	0.075000	0.010233	0.427500	1.129056	1.658799	0.656043	0.727031	True	True	9.97288e-08	1486	2.590228	2.540310	0.751801	0.593135
2.000	0.100	1.100	2.000	0.075000	0.014717	0.427500	1.113924	1.682562	0.632585	0.766534	True	True	9.94919e-08	1511	2.580235	2.552421	0.761434	0.583362
2.000	0.100	1.100	2.000	0.075000	0.019200	0.427500	1.100025	1.708736	0.610505	0.810435	True	True	9.97758e-08	1563	2.572267	2.567329	0.770110	0.572579
2.000	0.100	1.100	2.000	0.075000	0.023683	0.427500	1.087286	1.737769	0.589594	0.859674	True	True	9.97542e-08	1637	2.566408	2.585334	0.777807	0.560681
2.000	0.100	1.100	2.000	0.075000	0.028167	0.427500	1.075653	1.770241	0.569664	0.915487	True	True	9.93212e-08	1734	2.562810	2.606840	0.784482	0.547530
2.000	0.100	1.100	2.000	0.075000	0.032650	0.427500	1.065095	1.806916	0.550528	0.979540	True	True	9.94859e-08	1933	2.561708	2.632400	0.790068	0.532949
2.000	0.100	1.100	2.000	0.075000	0.037133	0.427500	1.055603	1.848837	0.531999	1.054141	True	True	9.99742e-08	2045	2.563462	2.662775	0.794465	0.516703
2.000	0.100	1.100	2.000	0.075000	0.041617	0.427500	1.047198	1.897466	0.513872	1.142611	True	True	9.96409e-08	2316	2.568607	2.699029	0.797522	0.498476
2.000	0.100	1.100	2.000	0.075000	0.046100	0.427500	1.039936	1.954944	0.495899	1.249941	True	True	9.99356e-08	2474	2.577957	2.742704	0.799014	0.477831
2.000	0.100	1.100	2.000	0.075000	0.050583	0.427500	1.033932	2.024573	0.477759	1.384076	True	True	9.97554e-08	2767	2.592792	2.796127	0.798593	0.454131
2.000	0.100	1.100	2.000	0.075000	0.055067	0.427500	1.029391	2.111822	0.458982	1.558659	True	True	9.98073e-08	3047	2.615248	2.863031	0.795685	0.426400
2.000	0.100	1.100	2.000	0.075000	0.059550	0.427500	1.026697	2.226697	0.438778	1.799752	True	True	9.98516e-08	3851	2.649215	2.949953	0.789260	0.393006
2.000	0.100	1.100	2.000	0.075000	0.064033	0.427500	1.026631	2.390495	0.415588	2.165965	True	True	9.98668e-08	4955	2.702836	3.069970	0.777188	0.350861
2.000	0.100	1.100	2.000	0.075000	0.068517	0.427500	1.031144	2.662465	0.385393	2.833137	True	True	9.99871e-08	7476	2.797972	3.256119	0.753763	0.292702
2.000	0.100	1.100	2.000	0.075000	0.073000	0.427500	1.048690	3.366568	0.329082	4.907965	True	True	9.99998e-08	19664	3.042960	3.655352	0.690100	0.189747
2.000	0.100	1.100	2.000	0.075000	-0.061500	0.450000	1.832777	1.447812	1.886669	0.342514	True	True	9.9858e-08	3665	3.235946	2.782610	0.402150	0.622446
2.000	0.100	1.100	2.000	0.075000	-0.057017	0.450000	1.704805	1.455160	1.636664	0.366220	True	True	9.99098e-08	2880	3.122346	2.708416	0.448265	0.633711
2.000	0.100	1.100	2.000	0.075000	-0.052533	0.450000	1.608814	1.463292	1.460062	0.387666	True	True	9.9741e-08	2471	3.034580	2.654871	0.486894	0.640601
2.000	0.100	1.100	2.000	0.075000	-0.048050	0.450000	1.532612	1.472106	1.326300	0.407989	True	True	9.9599e-08	2142	2.963584	2.614442	0.520353	0.644706
2.000	0.100	1.100	2.000	0.075000	-0.043567	0.450000	1.469830	1.481567	1.220203	0.427834	True	True	9.96495e-08	1899	2.904393	2.583142	0.549967	0.646841
2.000	0.100	1.100	2.000	0.075000	-0.039083	0.450000	1.416735	1.491671	1.133234	0.447622	True	True	9.97302e-08	1718	2.853993	2.558630	0.576571	0.647472
2.000	0.100	1.100	2.000	0.075000	-0.034600	0.450000	1.370954	1.502438	1.060158	0.467662	True	True	9.97519e-08	1556	2.810419	2.539420	0.600725	0.646885
2.000	0.100	1.100	2.000	0.075000	-0.030117	0.450000	1.330892	1.513902	0.997560	0.488203	True	True	9.95008e-08	1400	2.772325	2.524527	0.622826	0.645262
2.000	0.100	1.100	2.000	0.075000	-0.025633	0.450000	1.295426	1.526115	0.943095	0.509466	True	True	9.94676e-08	1409	2.738750	2.513272	0.643160	0.642722
2.000	0.100	1.100	2.000	0.075000	-0.021150	0.450000	1.263738	1.539120	0.895094	0.531663	True	True	9.91987e-08	1226	2.708990	2.505184	0.661944	0.639349
2.000	0.100	1.100	2.000	0.075000	-0.016667	0.450000	1.235205	1.553034	0.852326	0.555006	True	True	9.95502e-08	1179	2.682521	2.499925	0.679344	0.635179
2.000	0.100	1.100	2.000	0.075000	-0.012183	0.450000	1.209368	1.567909	0.813865	0.579723	True	True	9.9554e-08	1219	2.658944	2.497270	0.695484	0.630251
2.000	0.100	1.100	2.000	0.075000	-0.007700	0.450000	1.185856	1.583865	0.778992	0.606063	True	True	9.94746e-08	1088	2.637957	2.497069	0.710462	0.624570
2.000	0.100	1.100	2.000	0.075000	-0.003217	0.450000	1.164384	1.601027	0.747143	0.634307	True	True	9.98705e-08	1334	2.619334	2.499239	0.724350	0.618131
2.000	0.100	1.100	2.000	0.075000	0.001267	0.450000	1.144705	1.619567	0.717856	0.664790	True	True	9.93596e-08	1381	2.602907	2.503754	0.737209	0.610911
2.000	0.100	1.100	2.000	0.075000	0.005750	0.450000	1.126639	1.639665	0.690759	0.697905	True	True	9.98165e-08	1228	2.588562	2.510644	0.749075	0.602878
2.000	0.100	1.100	2.000	0.075000	0.010233	0.450000	1.110037	1.661547	0.665542	0.734124	True	True	9.94634e-08	1350	2.576232	2.519990	0.759972	0.593987
2.000	0.100	1.100	2.000	0.075000	0.014717	0.450000	1.094774	1.685500	0.641938	0.774038	True	True	9.98758e-08	1544	2.565896	2.531937	0.769909	0.584172
2.000	0.100	1.100	2.000	0.075000	0.019200	0.450000	1.080755	1.711878	0.619716	0.818387	True	True	9.95825e-08	1613	2.557579	2.546697	0.778881	0.573351
2.000	0.100	1.100	2.000	0.075000	0.023683	0.450000	1.067907	1.741131	0.598669	0.868123	True	True	9.94136e-08	1455	2.551364	2.564567	0.786865	0.561416
2.000	0.100	1.100	2.000	0.075000	0.028167	0.450000	1.056176	1.773838	0.578606	0.924488	True	True	9.96232e-08	1814	2.547397	2.585950	0.793821	0.548234
2.000	0.100	1.100	2.000	0.075000	0.032650	0.450000	1.045532	1.810773	0.559341	0.989167	True	True	9.95303e-08	1909	2.545911	2.611400	0.799680	0.533624
2.000	0.100	1.100	2.000	0.075000	0.037133	0.450000	1.035967	1.852981	0.540687	1.064488	True	True	9.9589e-08	2045	2.547258	2.641676	0.804342	0.517354
2.000	0.100	1.100	2.000	0.075000	0.041617	0.450000	1.027502	1.901933	0.522436	1.153802	True	True	9.99644e-08	2242	2.551965	2.677844	0.807660	0.499111
2.000	0.100	1.100	2.000	0.075000	0.046100	0.450000	1.020196	1.959782	0.504343	1.262149	True	True	9.9976e-08	2419	2.560833	2.721445	0.809408	0.478456
2.000	0.100	1.100	2.000	0.075000	0.050583	0.450000	1.014164	2.029852	0.486085	1.397550	True	True	9.96414e-08	2714	2.575124	2.774804	0.809242	0.454758
2.000	0.100	1.100	2.000	0.075000	0.055067	0.450000	1.009618	2.117643	0.467187	1.573781	True	True	9.98593e-08	3215	2.596944	2.841660	0.806594	0.427040
2.000	0.100	1.100	2.000	0.075000	0.059550	0.450000	1.006947	2.233224	0.446862	1.817172	True	True	9.97664e-08	3800	2.630125	2.928552	0.800448	0.393678
2.000	0.100	1.100	2.000	0.075000	0.064033	0.450000	1.006943	2.398037	0.423545	2.186954	True	True	9.98489e-08	4918	2.682697	3.048570	0.788699	0.351589
2.000	0.100	1.100	2.000	0.075000	0.068517	0.450000	1.011590	2.671755	0.393208	2.860948	True	True	9.99151e-08	7440	2.776215	3.234807	0.765725	0.293523
2.000	0.100	1.100	2.000	0.075000	0.073000	0.450000	1.029484	3.381023	0.336704	4.959959	True	True	9.99686e-08	19739	3.017525	3.634628	0.703095	0.190713
2.000	0.100	1.100	2.000	0.075000	-0.061500	0.472500	1.817930	1.448363	1.900614	0.344986	True	True	9.996e-08	3677	3.228885	2.768846	0.404462	0.624228
2.000	0.100	1.100	2.000	0.075000	-0.057017	0.472500	1.689532	1.455830	1.649964	0.368997	True	True	9.96764e-08	2809	3.114586	2.693734	0.451012	0.635400
2.000	0.100	1.100	2.000	0.075000	-0.052533	0.472500	1.593167	1.464081	1.472865	0.390724	True	True	9.9639e-08	2530	3.026222	2.639440	0.490054	0.642204
2.000	0.100	1.100	2.000	0.075000	-0.048050	0.472500	1.516627	1.473015	1.338694	0.411315	True	True	9.95936e-08	2101	2.954695	2.598373	0.523910	0.646227
2.000	0.100	1.100	2.000	0.075000	-0.043567	0.472500	1.453536	1.482596	1.232248	0.431420	True	True	9.99e-08	1849	2.895020	2.566520	0.553912	0.648286
2.000	0.100	1.100	2.000	0.075000	-0.039083	0.472500	1.400155	1.492823	1.144971	0.451466	True	True	9.93815e-08	1603	2.844171	2.541518	0.580895	0.648844
2.000	0.100	1.100	2.000	0.075000	-0.034600	0.472500	1.354110	1.503716	1.071620	0.471762	True	True	9.95005e-08	1619	2.800175	2.521870	0.605421	0.648187
2.000	0.100	1.100	2.000	0.075000	-0.030117	0.472500	1.313801	1.515308	1.008770	0.492561	True	True	9.95299e-08	1409	2.761679	2.506582	0.627888	0.646499
2.000	0.100	1.100	2.000	0.075000	-0.025633	0.472500	1.278102	1.527650	0.954073	0.514088	True	True	9.95739e-08	1311	2.727720	2.494968	0.648583	0.643897
2.000	0.100	1.100	2.000	0.075000	-0.021150	0.472500	1.246196	1.540808	0.905857	0.536554	True	True	9.95894e-08	1308	2.697591	2.486551	0.667721	0.640459
2.000	0.100	1.100	2.000	0.075000	-0.016667	0.472500	1.217461	1.554849	0.862887	0.560175	True	True	9.97068e-08	1181	2.670762	2.480994	0.685469	0.636235
2.000	0.100	1.100	2.000	0.075000	-0.012183	0.472500	1.191434	1.569859	0.824237	0.585180	True	True	9.95392e-08	1136	2.646834	2.478065	0.701952	0.631254
2.000	0.100	1.100	2.000	0.075000	-0.007700	0.472500	1.167744	1.585965	0.789185	0.611820	True	True	9.98569e-08	1235	2.625504	2.477611	0.717266	0.625519
2.000	0.100	1.100	2.000	0.075000	-0.003217	0.472500	1.146096	1.603316	0.757163	0.640383	True	True	9.96593e-08	1205	2.606542	2.479547	0.731486	0.619020
2.000	0.100	1.100	2.000	0.075000	0.001267	0.472500	1.126259	1.621996	0.727712	0.671201	True	True	9.97008e-08	1243	2.589777	2.483849	0.744671	0.611758
2.000	0.100	1.100	2.000	0.075000	0.005750	0.472500	1.108045	1.642265	0.700459	0.704671	True	True	9.97881e-08	1432	2.575097	2.490541	0.756855	0.603678
2.000	0.100	1.100	2.000	0.075000	0.010233	0.472500	1.091302	1.664329	0.675092	0.741274	True	True	9.99786e-08	1438	2.562431	2.499707	0.768063	0.594742
2.000	0.100	1.100	2.000	0.075000	0.014717	0.472500	1.075910	1.688475	0.651343	0.781604	True	True	9.92866e-08	1393	2.551755	2.511489	0.778305	0.584885
2.000	0.100	1.100	2.000	0.075000	0.019200	0.472500	1.061773	1.715057	0.628981	0.826406	True	True	9.98407e-08	1661	2.543094	2.526097	0.787575	0.574025
2.000	0.100	1.100	2.000	0.075000	0.023683	0.472500	1.048815	1.744528	0.607800	0.876640	True	True	9.99857e-08	1708	2.536526	2.543827	0.795850	0.562055
2.000	0.100	1.100	2.000	0.075000	0.028167	0.472500	1.036986	1.777474	0.587606	0.933564	True	True	9.99216e-08	1767	2.532193	2.565085	0.803089	0.548840
2.000	0.100	1.100	2.000	0.075000	0.032650	0.472500	1.026254	1.814669	0.568215	0.998874	True	True	9.94702e-08	1739	2.530324	2.590421	0.809225	0.534203
2.000	0.100	1.100	2.000	0.075000	0.037133	0.472500	1.016613	1.857164	0.549438	1.074918	True	True	9.99241e-08	2074	2.531265	2.620594	0.814159	0.517913
2.000	0.100	1.100	2.000	0.075000	0.041617	0.472500	1.008084	1.906440	0.531067	1.165083	True	True	9.9799e-08	2107	2.535535	2.656670	0.817742	0.499654
2.000	0.100	1.100	2.000	0.075000	0.046100	0.472500	1.000728	1.964661	0.512856	1.274451	True	True	9.99614e-08	2406	2.543921	2.700189	0.819754	0.478994
2.000	0.100	1.100	2.000	0.075000	0.050583	0.472500	0.994662	2.035170	0.494481	1.411124	True	True	9.97677e-08	2784	2.557666	2.753479	0.819853	0.455300
2.000	0.100	1.100	2.000	0.075000	0.055067	0.472500	0.990101	2.123502	0.475468	1.589013	True	True	9.98585e-08	3093	2.578844	2.820276	0.817476	0.427601
2.000	0.100	1.100	2.000	0.075000	0.059550	0.472500	0.987439	2.239789	0.455025	1.834711	True	True	9.99912e-08	3853	2.611233	2.907125	0.811621	0.394276
2.000	0.100	1.100	2.000	0.075000	0.064033	0.472500	0.987479	2.405613	0.431586	2.208075	True	True	9.99877e-08	4926	2.662744	3.027128	0.800215	0.352252
2.000	0.100	1.100	2.000	0.075000	0.068517	0.472500	0.992230	2.681075	0.401115	2.888916	True	True	9.99311e-08	7475	2.754620	3.213426	0.777721	0.294291
2.000	0.100	1.100	2.000	0.075000	0.073000	0.472500	1.010407	3.395485	0.344434	5.012180	True	True	9.99657e-08	19674	2.992191	3.613777	0.716182	0.191642
2.000	0.100	1.100	2.000	0.075000	-0.061500	0.495000	1.803247	1.448922	1.914547	0.347465	True	True	9.99714e-08	3664	3.221883	2.755116	0.406747	0.625972
2.000	0.100	1.100	2.000	0.075000	-0.057017	0.495000	1.674439	1.456510	1.663258	0.371784	True	True	9.99603e-08	2931	3.106899	2.679091	0.453725	0.637045
2.000	0.100	1.100	2.000	0.075000	-0.052533	0.495000	1.577712	1.464882	1.485666	0.393795	True	True	9.9737e-08	2473	3.017950	2.624050	0.493172	0.643755
2.000	0.100	1.100	2.000	0.075000	-0.048050	0.495000	1.500845	1.473937	1.351093	0.414657	True	True	9.99185e-08	2033	2.945903	2.582349	0.527420	0.647691
2.000	0.100	1.100	2.000	0.075000	-0.043567	0.495000	1.437456	1.483641	1.244302	0.435026	True	True	9.96039e-08	1847	2.885754	2.549945	0.557802	0.649667
2.000	0.100	1.100	2.000	0.075000	-0.039083	0.495000	1.383800	1.493992	1.156722	0.455331	True	True	9.9998e-08	1707	2.834467	2.524455	0.585159	0.650148
2.000	0.100	1.100	2.000	0.075000	-0.034600	0.495000	1.337499	1.505012	1.083099	0.475887	True	True	9.9791e-08	1612	2.790059	2.504370	0.610053	0.649418
2.000	0.100	1.100	2.000	0.075000	-0.030117	0.495000	1.296952	1.516735	1.020002	0.496948	True	True	9.9686e-08	1437	2.751172	2.488687	0.632880	0.647660
2.000	0.100	1.100	2.000	0.075000	-0.025633	0.495000	1.261029	1.529212	0.965077	0.518741	True	True	9.97743e-08	1360	2.716837	2.476715	0.653931	0.644991
2.000	0.100	1.100	2.000	0.075000	-0.021150	0.495000	1.228911	1.542493	0.916647	0.541479	True	True	9.92731e-08	1131	2.686345	2.467972	0.673421	0.641494
2.000	0.100	1.100	2.000	0.075000	-0.016667	0.495000	1.199982	1.556691	0.873480	0.565381	True	True	9.97649e-08	1233	2.659166	2.462114	0.691513	0.637204
2.000	0.100	1.100	2.000	0.075000	-0.012183	0.495000	1.173764	1.571856	0.834641	0.590678	True	True	9.92968e-08	1162	2.634895	2.458908	0.708337	0.632162
2.000	0.100	1.100	2.000	0.075000	-0.007700	0.495000	1.149895	1.588115	0.799410	0.617625	True	True	9.95053e-08	1097	2.613226	2.458201	0.723988	0.626372
2.000	0.100	1.100	2.000	0.075000	-0.003217	0.495000	1.128086	1.605588	0.767221	0.646505	True	True	9.92928e-08	1327	2.593931	2.459905	0.738537	0.619830
2.000	0.100	1.100	2.000	0.075000	0.001267	0.495000	1.108093	1.624457	0.737609	0.677662	True	True	9.98986e-08	1328	2.576837	2.463991	0.752044	0.612509
2.000	0.100	1.100	2.000	0.075000	0.005750	0.495000	1.089733	1.644898	0.710202	0.711493	True	True	9.98699e-08	1468	2.561827	2.470485	0.764546	0.604382
2.000	0.100	1.100	2.000	0.075000	0.010233	0.495000	1.072855	1.667145	0.684687	0.748483	True	True	9.98343e-08	1522	2.548830	2.479468	0.776066	0.595400
2.000	0.100	1.100	2.000	0.075000	0.014717	0.495000	1.057335	1.691485	0.660796	0.789233	True	True	9.95108e-08	1300	2.537820	2.491082	0.786614	0.585500
2.000	0.100	1.100	2.000	0.075000	0.019200	0.495000	1.043079	1.718272	0.638297	0.834490	True	True	9.97207e-08	1728	2.528818	2.505535	0.796182	0.574601
2.000	0.100	1.100	2.000	0.075000	0.023683	0.495000	1.030013	1.747966	0.616983	0.885231	True	True	9.98346e-08	1399	2.521900	2.523126	0.804750	0.562595
2.000	0.100	1.100	2.000	0.075000	0.028167	0.495000	1.018085	1.781147	0.596662	0.942714	True	True	9.99058e-08	1754	2.517204	2.544252	0.812277	0.549350
2.000	0.100	1.100	2.000	0.075000	0.032650	0.495000	1.007264	1.818602	0.577147	1.008657	True	True	9.98062e-08	1885	2.514955	2.569470	0.818694	0.534687
2.000	0.100	1.100	2.000	0.075000	0.037133	0.495000	0.997544	1.861386	0.558249	1.085432	True	True	9.99416e-08	2103	2.515492	2.599536	0.823904	0.518377
2.000	0.100	1.100	2.000	0.075000	0.041617	0.495000	0.988948	1.910986	0.539760	1.176451	True	True	9.99553e-08	2306	2.519324	2.635514	0.827759	0.500106
2.000	0.100	1.100	2.000	0.075000	0.046100	0.495000	0.981537	1.969580	0.521434	1.286848	True	True	9.98727e-08	2520	2.527227	2.678945	0.830042	0.479443
2.000	0.100	1.100	2.000	0.075000	0.050583	0.495000	0.975430	2.040528	0.502945	1.424799	True	True	9.99422e-08	2791	2.540425	2.732157	0.830413	0.455757
2.000	0.100	1.100	2.000	0.075000	0.055067	0.495000	0.970844	2.129400	0.483820	1.604351	True	True	9.96929e-08	3177	2.560959	2.798886	0.828319	0.428082
2.000	0.100	1.100	2.000	0.075000	0.059550	0.495000	0.968179	2.246390	0.463264	1.852365	True	True	9.98806e-08	3835	2.592548	2.885679	0.822770	0.394800
2.000	0.100	1.100	2.000	0.075000	0.064033	0.495000	0.968243	2.413223	0.439709	2.229326	True	True	9.98699e-08	4989	2.642988	3.005650	0.811726	0.352848
2.000	0.100	1.100	2.000	0.075000	0.068517	0.495000	0.973069	2.690421	0.409112	2.917034	True	True	9.9994e-08	7446	2.733201	3.191982	0.789742	0.295003
2.000	0.100	1.100	2.000	0.075000	0.073000	0.495000	0.991466	3.409950	0.352270	5.064619	True	True	9.99504e-08	19867	2.966969	3.592804	0.729356	0.192535
2.000	0.100	1.100	2.000	0.075000	-0.061500	0.517500	1.788728	1.449488	1.928466	0.349953	True	True	9.99137e-08	3586	3.214940	2.741421	0.409005	0.627678
2.000	0.100	1.100	2.000	0.075000	-0.057017	0.517500	1.659525	1.457200	1.676544	0.374583	True	True	9.97876e-08	2838	3.099284	2.664487	0.456403	0.638646
2.000	0.100	1.100	2.000	0.075000	-0.052533	0.517500	1.562448	1.465693	1.498466	0.396881	True	True	9.96097e-08	2382	3.009762	2.608705	0.496248	0.645255
2.000	0.100	1.100	2.000	0.075000	-0.048050	0.517500	1.485267	1.474872	1.363494	0.418016	True	True	9.98048e-08	2111	2.937208	2.566374	0.530880	0.649098
2.000	0.100	1.100	2.000	0.075000	-0.043567	0.517500	1.421591	1.484700	1.256362	0.438651	True	True	9.95044e-08	1905	2.876598	2.533420	0.561637	0.650987
2.000	0.100	1.100	2.000	0.075000	-0.039083	0.517500	1.367670	1.495178	1.168484	0.459219	True	True	9.97685e-08	1677	2.824882	2.507444	0.589361	0.651385
2.000	0.100	1.100	2.000	0.075000	-0.034600	0.517500	1.321122	1.506326	1.094593	0.480037	True	True	9.93582e-08	1499	2.780071	2.486924	0.614616	0.650577
2.000	0.100	1.100	2.000	0.075000	-0.030117	0.517500	1.280344	1.518182	1.031251	0.501363	True	True	9.97089e-08	1471	2.740803	2.470848	0.637800	0.648745
2.000	0.100	1.100	2.000	0.075000	-0.025633	0.517500	1.244205	1.530793	0.976101	0.523425	True	True	9.97272e-08	1318	2.706102	2.458518	0.659201	0.646006
2.000	0.100	1.100	2.000	0.075000	-0.021150	0.517500	1.211882	1.544220	0.927462	0.546439	True	True	9.97796e-08	1202	2.675257	2.449447	0.679039	0.642440
2.000	0.100	1.100	2.000	0.075000	-0.016667	0.517500	1.182761	1.558540	0.884099	0.570625	True	True	9.96284e-08	1148	2.647733	2.443291	0.697473	0.638092
2.000	0.100	1.100	2.000	0.075000	-0.012183	0.517500	1.156366	1.573855	0.845076	0.596217	True	True	9.91122e-08	1089	2.623126	2.439810	0.714633	0.632988
2.000	0.100	1.100	2.000	0.075000	-0.007700	0.517500	1.132329	1.590266	0.809672	0.623469	True	True	9.97601e-08	1229	2.601129	2.438848	0.730614	0.627140
2.000	0.100	1.100	2.000	0.075000	-0.003217	0.517500	1.110356	1.607912	0.777315	0.652674	True	True	9.92425e-08	1430	2.581507	2.440317	0.745492	0.620538
2.000	0.100	1.100	2.000	0.075000	0.001267	0.517500	1.090210	1.626948	0.747544	0.684174	True	True	9.93016e-08	1243	2.564089	2.444187	0.759322	0.613165
2.000	0.100	1.100	2.000	0.075000	0.005750	0.517500	1.071709	1.647590	0.719987	0.718369	True	True	9.97482e-08	1352	2.548758	2.450479	0.772139	0.604980
2.000	0.100	1.100	2.000	0.075000	0.010233	0.517500	1.054696	1.669995	0.694325	0.755750	True	True	9.96867e-08	1553	2.535433	2.459280	0.783972	0.595959
2.000	0.100	1.100	2.000	0.075000	0.014717	0.517500	1.039051	1.694528	0.670294	0.796920	True	True	9.98803e-08	1574	2.524093	2.470723	0.794826	0.586016
2.000	0.100	1.100	2.000	0.075000	0.019200	0.517500	1.024679	1.721522	0.647661	0.842640	True	True	9.97554e-08	1542	2.514754	2.485020	0.804695	0.575077
2.000	0.100	1.100	2.000	0.075000	0.023683	0.517500	1.011505	1.751435	0.626217	0.893885	True	True	9.99354e-08	1544	2.507490	2.502465	0.813558	0.563037
2.000	0.100	1.100	2.000	0.075000	0.028167	0.517500	0.999477	1.784858	0.605769	0.951936	True	True	9.96962e-08	1860	2.502435	2.523460	0.821373	0.549761
2.000	0.100	1.100	2.000	0.075000	0.032650	0.517500	0.988566	1.822574	0.586133	1.018518	True	True	9.95252e-08	1987	2.499809	2.548555	0.828075	0.535074
2.000	0.100	1.100	2.000	0.075000	0.037133	0.517500	0.978766	1.865647	0.567116	1.096027	True	True	9.99489e-08	2141	2.499944	2.578509	0.833565	0.518745
2.000	0.100	1.100	2.000	0.075000	0.041617	0.517500	0.970099	1.915571	0.548513	1.187905	True	True	9.98324e-08	2316	2.503340	2.614384	0.837699	0.500465
2.000	0.100	1.100	2.000	0.075000	0.046100	0.517500	0.962628	1.974537	0.530074	1.299336	True	True	9.98425e-08	2436	2.510760	2.657721	0.840260	0.479802
2.000	0.100	1.100	2.000	0.075000	0.050583	0.517500	0.956473	2.045925	0.511475	1.438571	True	True	9.99474e-08	2702	2.523410	2.710846	0.840912	0.456128
2.000	0.100	1.100	2.000	0.075000	0.055067	0.517500	0.951854	2.135335	0.492240	1.619794	True	True	9.96733e-08	3193	2.543296	2.777497	0.839112	0.428481
2.000	0.100	1.100	2.000	0.075000	0.059550	0.517500	0.949171	2.253027	0.471575	1.870134	True	True	9.97377e-08	3785	2.574081	2.864222	0.833884	0.395249
2.000	0.100	1.100	2.000	0.075000	0.064033	0.517500	0.949243	2.420865	0.447909	2.250702	True	True	9.98385e-08	5026	2.623438	2.984143	0.823221	0.353377
2.000	0.100	1.100	2.000	0.075000	0.068517	0.517500	0.954114	2.699794	0.417195	2.945301	True	True	9.98805e-08	7535	2.711970	3.170481	0.801777	0.295658
2.000	0.100	1.100	2.000	0.075000	0.073000	0.517500	0.972665	3.424418	0.360210	5.117271	True	True	9.99912e-08	19953	2.941874	3.571716	0.742610	0.193391
2.000	0.100	1.100	2.000	0.075000	-0.061500	0.540000	1.774371	1.450062	1.942371	0.352449	True	True	9.99084e-08	3549	3.208056	2.727764	0.411235	0.629346
2.000	0.100	1.100	2.000	0.075000	-0.057017	0.540000	1.644787	1.457898	1.689821	0.377392	True	True	9.97053e-08	2860	3.091742	2.649926	0.459045	0.640200
2.000	0.100	1.100	2.000	0.075000	-0.052533	0.540000	1.547375	1.466516	1.511261	0.399979	True	True	9.96404e-08	2363	3.001661	2.593406	0.499280	0.646703
2.000	0.100	1.100	2.000	0.075000	-0.048050	0.540000	1.469892	1.475820	1.375895	0.421391	True	True	9.99453e-08	2032	2.928611	2.550448	0.534289	0.650447
2.000	0.100	1.100	2.000	0.075000	-0.043567	0.540000	1.405939	1.485774	1.268428	0.442295	True	True	9.97299e-08	1845	2.867550	2.516948	0.565415	0.652243
2.000	0.100	1.100	2.000	0.075000	-0.039083	0.540000	1.351762	1.496380	1.180254	0.463128	True	True	9.93406e-08	1610	2.815417	2.490489	0.593499	0.652554
2.000	0.100	1.100	2.000	0.075000	-0.034600	0.540000	1.304977	1.507659	1.106099	0.484212	True	True	9.99339e-08	1597	2.770215	2.469535	0.619109	0.651664
2.000	0.100	1.100	2.000	0.075000	-0.030117	0.540000	1.263976	1.519646	1.042516	0.505805	True	True	9.93343e-08	1274	2.730573	2.453067	0.642643	0.649754
2.000	0.100	1.100	2.000	0.075000	-0.025633	0.540000	1.227630	1.532396	0.987145	0.528139	True	True	9.92569e-08	1390	2.695516	2.440381	0.664391	0.646940
2.000	0.100	1.100	2.000	0.075000	-0.021150	0.540000	1.195111	1.545962	0.938300	0.551432	True	True	9.89532e-08	1192	2.664327	2.430985	0.684569	0.643303
2.000	0.100	1.100	2.000	0.075000	-0.016667	0.540000	1.165804	1.560432	0.894743	0.575906	True	True	9.89846e-08	1191	2.636468	2.424528	0.703342	0.638887
2.000	0.100	1.100	2.000	0.075000	-0.012183	0.540000	1.139235	1.575892	0.855539	0.601795	True	True	9.96809e-08	1142	2.611533	2.420772	0.720835	0.633720
2.000	0.100	1.100	2.000	0.075000	-0.007700	0.540000	1.115029	1.592473	0.819961	0.629360	True	True	9.93899e-08	1149	2.589213	2.419555	0.737147	0.627807
2.000	0.100	1.100	2.000	0.075000	-0.003217	0.540000	1.092904	1.610265	0.787442	0.658891	True	True	9.99881e-08	1301	2.569273	2.420791	0.752348	0.621151
2.000	0.100	1.100	2.000	0.075000	0.001267	0.540000	1.072612	1.629469	0.757515	0.690735	True	True	9.99766e-08	1282	2.551538	2.424443	0.766497	0.613724
2.000	0.100	1.100	2.000	0.075000	0.005750	0.540000	1.053971	1.650261	0.729808	0.725298	True	True	9.94802e-08	1532	2.535886	2.430536	0.779631	0.605495
2.000	0.100	1.100	2.000	0.075000	0.010233	0.540000	1.036827	1.672878	0.704003	0.763074	True	True	9.98189e-08	1305	2.522244	2.439150	0.791773	0.596419
2.000	0.100	1.100	2.000	0.075000	0.014717	0.540000	1.021061	1.697605	0.679835	0.804669	True	True	9.93143e-08	1605	2.510579	2.450421	0.802932	0.586432
2.000	0.100	1.100	2.000	0.075000	0.019200	0.540000	1.006573	1.724807	0.657069	0.850853	True	True	9.98907e-08	1558	2.500910	2.464559	0.813102	0.575454
2.000	0.100	1.100	2.000	0.075000	0.023683	0.540000	0.993293	1.754943	0.635497	0.902610	True	True	9.96756e-08	1614	2.493304	2.481856	0.822261	0.563378
2.000	0.100	1.100	2.000	0.075000	0.028167	0.540000	0.981166	1.788606	0.614926	0.961230	True	True	9.99044e-08	1890	2.487894	2.502715	0.830368	0.550073
2.000	0.100	1.100	2.000	0.075000	0.032650	0.540000	0.970164	1.826583	0.595169	1.028455	True	True	9.99419e-08	1997	2.484893	2.527684	0.837357	0.535362
2.000	0.100	1.100	2.000	0.075000	0.037133	0.540000	0.960281	1.869945	0.576037	1.106702	True	True	9.97363e-08	2161	2.484628	2.557521	0.843132	0.519017
2.000	0.100	1.100	2.000	0.075000	0.041617	0.540000	0.951540	1.920194	0.557321	1.199445	True	True	9.95162e-08	2180	2.487590	2.593288	0.847549	0.500729
2.000	0.100	1.100	2.000	0.075000	0.046100	0.540000	0.944005	1.979532	0.538772	1.311913	True	True	9.95777e-08	2545	2.494529	2.636524	0.850395	0.480070
2.000	0.100	1.100	2.000	0.075000	0.050583	0.540000	0.937796	2.051358	0.520066	1.452438	True	True	9.98357e-08	2854	2.506629	2.689555	0.851338	0.456412
2.000	0.100	1.100	2.000	0.075000	0.055067	0.540000	0.933134	2.141306	0.500726	1.635339	True	True	9.98114e-08	3263	2.525865	2.756117	0.849843	0.428799
2.000	0.100	1.100	2.000	0.075000	0.059550	0.540000	0.930422	2.259698	0.479956	1.888014	True	True	9.99345e-08	3823	2.555841	2.842762	0.844951	0.395622
2.000	0.100	1.100	2.000	0.075000	0.064033	0.540000	0.930482	2.428538	0.456185	2.272201	True	True	9.99737e-08	4999	2.604107	2.962615	0.834690	0.353839
2.000	0.100	1.100	2.000	0.075000	0.068517	0.540000	0.935370	2.709190	0.425360	2.973711	True	True	9.99965e-08	7544	2.690936	3.148933	0.813817	0.296257
2.000	0.100	1.100	2.000	0.075000	0.073000	0.540000	0.954012	3.438886	0.368250	5.170129	True	True	9.9993e-08	19903	2.916919	3.550518	0.755937	0.194209
2.000	0.100	1.100	2.000	0.075000	-0.061500	0.562500	1.760175	1.450643	1.956260	0.354953	True	True	9.97569e-08	3635	3.201232	2.714144	0.413437	0.630976
2.000	0.100	1.100	2.000	0.075000	-0.057017	0.562500	1.630226	1.458606	1.703088	0.380211	True	True	9.97072e-08	2779	3.084273	2.635409	0.461650	0.641709
2.000	0.100	1.100	2.000	0.075000	-0.052533	0.562500	1.532492	1.467351	1.524052	0.403091	True	True	9.96211e-08	2302	2.993645	2.578156	0.502268	0.648100
2.000	0.100	1.100	2.000	0.075000	-0.048050	0.562500	1.454718	1.476780	1.388296	0.424782	True	True	9.98546e-08	2057	2.920112	2.534574	0.537647	0.651738
2.000	0.100	1.100	2.000	0.075000	-0.043567	0.562500	1.390499	1.486863	1.280497	0.445957	True	True	9.95883e-08	1855	2.858612	2.500532	0.569132	0.653436
2.000	0.100	1.100	2.000	0.075000	-0.039083	0.562500	1.336078	1.497599	1.192032	0.467059	True	True	9.97184e-08	1669	2.806073	2.473592	0.597571	0.653655
2.000	0.100	1.100	2.000	0.075000	-0.034600	0.562500	1.289065	1.509010	1.117616	0.488411	True	True	9.9277e-08	1560	2.760489	2.452208	0.623529	0.652677
2.000	0.100	1.100	2.000	0.075000	-0.030117	0.562500	1.247852	1.521134	1.053796	0.510275	True	True	9.96467e-08	1432	2.720485	2.435350	0.647407	0.650684
2.000	0.100	1.100	2.000	0.075000	-0.025633	0.562500	1.211304	1.534017	0.998205	0.532884	True	True	9.95666e-08	1321	2.685081	2.422309	0.669495	0.647794
2.000	0.100	1.100	2.000	0.075000	-0.021150	0.562500	1.178598	1.547734	0.949158	0.556458	True	True	9.98869e-08	1250	2.653556	2.412586	0.690008	0.644080
2.000	0.100	1.100	2.000	0.075000	-0.016667	0.562500	1.149116	1.562335	0.905412	0.581221	True	True	9.93858e-08	1240	2.625371	2.405833	0.709112	0.639597
2.000	0.100	1.100	2.000	0.075000	-0.012183	0.562500	1.122378	1.577951	0.866029	0.607411	True	True	9.91842e-08	1296	2.600118	2.401801	0.726934	0.634363
2.000	0.100	1.100	2.000	0.075000	-0.007700	0.562500	1.098014	1.594678	0.830281	0.635290	True	True	9.97431e-08	1227	2.577483	2.400331	0.743571	0.628388
2.000	0.100	1.100	2.000	0.075000	-0.003217	0.562500	1.075730	1.612668	0.797597	0.665155	True	True	9.96795e-08	1143	2.557231	2.401330	0.759096	0.621663
2.000	0.100	1.100	2.000	0.075000	0.001267	0.562500	1.055299	1.632019	0.767519	0.697345	True	True	9.94923e-08	1426	2.539185	2.404765	0.773562	0.614185
2.000	0.100	1.100	2.000	0.075000	0.005750	0.562500	1.036523	1.652989	0.739664	0.732279	True	True	9.94757e-08	1494	2.523223	2.410657	0.787009	0.605904
2.000	0.100	1.100	2.000	0.075000	0.010233	0.562500	1.019252	1.675794	0.713717	0.770455	True	True	9.9977e-08	1236	2.509267	2.419085	0.799460	0.596777
2.000	0.100	1.100	2.000	0.075000	0.014717	0.562500	1.003366	1.700715	0.689414	0.812477	True	True	9.96309e-08	1649	2.497283	2.430181	0.810924	0.586748
2.000	0.100	1.100	2.000	0.075000	0.019200	0.562500	0.988766	1.728126	0.666518	0.859129	True	True	9.97014e-08	1639	2.487288	2.444158	0.821394	0.575729
2.000	0.100	1.100	2.000	0.075000	0.023683	0.562500	0.975379	1.758484	0.644820	0.911400	True	True	9.96836e-08	1801	2.479345	2.461305	0.830850	0.563619
2.000	0.100	1.100	2.000	0.075000	0.028167	0.562500	0.963155	1.792388	0.624128	0.970594	True	True	9.9676e-08	1817	2.473584	2.482025	0.839249	0.550284
2.000	0.100	1.100	2.000	0.075000	0.032650	0.562500	0.952061	1.830628	0.604254	1.038466	True	True	9.98501e-08	2005	2.470212	2.506864	0.846529	0.535552
2.000	0.100	1.100	2.000	0.075000	0.037133	0.562500	0.942094	1.874279	0.585008	1.117455	True	True	9.95271e-08	2196	2.469550	2.536580	0.852593	0.519192
2.000	0.100	1.100	2.000	0.075000	0.041617	0.562500	0.933277	1.924853	0.566181	1.211067	True	True	9.96123e-08	2349	2.472080	2.572233	0.857299	0.500900
2.000	0.100	1.100	2.000	0.075000	0.046100	0.562500	0.925672	1.984562	0.547525	1.324579	True	True	9.97316e-08	2463	2.478539	2.615362	0.860436	0.480246
2.000	0.100	1.100	2.000	0.075000	0.050583	0.562500	0.919403	2.056826	0.528715	1.466399	True	True	9.96617e-08	2875	2.490089	2.668291	0.861679	0.456609
2.000	0.100	1.100	2.000	0.075000	0.055067	0.562500	0.914689	2.147312	0.509272	1.650984	True	True	9.98522e-08	3249	2.508674	2.734755	0.860500	0.429033
2.000	0.100	1.100	2.000	0.075000	0.059550	0.562500	0.911936	2.266401	0.488402	1.906001	True	True	9.97929e-08	3805	2.537836	2.821306	0.855959	0.395919
2.000	0.100	1.100	2.000	0.075000	0.064033	0.562500	0.911968	2.436240	0.464531	2.293820	True	True	9.98148e-08	5029	2.585002	2.941074	0.846121	0.354231
2.000	0.100	1.100	2.000	0.075000	0.068517	0.562500	0.916842	2.718608	0.433605	3.002260	True	True	9.99762e-08	7532	2.670113	3.127343	0.825852	0.296798
2.000	0.100	1.100	2.000	0.075000	0.073000	0.562500	0.935511	3.453354	0.376388	5.223184	True	True	9.99836e-08	20005	2.892117	3.529216	0.769329	0.194989
2.000	0.100	1.100	2.000	0.075000	-0.061500	0.585000	1.746140	1.451231	1.970132	0.357464	True	True	9.98769e-08	3583	3.194466	2.700564	0.415610	0.632568
2.000	0.100	1.100	2.000	0.075000	-0.057017	0.585000	1.615840	1.459323	1.716343	0.383041	True	True	9.96368e-08	2846	3.076877	2.620938	0.464218	0.643172
2.000	0.100	1.100	2.000	0.075000	-0.052533	0.585000	1.517796	1.468196	1.536835	0.406216	True	True	9.96414e-08	2394	2.985715	2.562956	0.505210	0.649444
2.000	0.100	1.100	2.000	0.075000	-0.048050	0.585000	1.439744	1.477754	1.400694	0.428188	True	True	9.96701e-08	2087	2.911711	2.518756	0.540950	0.652971
2.000	0.100	1.100	2.000	0.075000	-0.043567	0.585000	1.375271	1.487966	1.292566	0.449638	True	True	9.96196e-08	1808	2.849784	2.484175	0.572788	0.654565
2.000	0.100	1.100	2.000	0.075000	-0.039083	0.585000	1.320615	1.498834	1.203814	0.471011	True	True	9.97986e-08	1669	2.796849	2.456757	0.601573	0.654687
2.000	0.100	1.100	2.000	0.075000	-0.034600	0.585000	1.273384	1.510378	1.129140	0.492634	True	True	9.93595e-08	1581	2.750895	2.434944	0.627873	0.653617
2.000	0.100	1.100	2.000	0.075000	-0.030117	0.585000	1.231966	1.522638	1.065086	0.514771	True	True	9.9389e-08	1409	2.710539	2.417699	0.652088	0.651537
2.000	0.100	1.100	2.000	0.075000	-0.025633	0.585000	1.195227	1.535662	1.009280	0.537658	True	True	9.99269e-08	1311	2.674797	2.404305	0.674509	0.648565
2.000	0.100	1.100	2.000	0.075000	-0.021150	0.585000	1.162342	1.549524	0.960033	0.561516	True	True	9.9515e-08	1325	2.642948	2.394260	0.695351	0.644772
2.000	0.100	1.100	2.000	0.075000	-0.016667	0.585000	1.132683	1.564281	0.916097	0.586574	True	True	9.96999e-08	1204	2.614444	2.387207	0.714786	0.640214
2.000	0.100	1.100	2.000	0.075000	-0.012183	0.585000	1.105784	1.580043	0.876537	0.613068	True	True	9.90597e-08	1184	2.588880	2.382902	0.732931	0.634911
2.000	0.100	1.100	2.000	0.075000	-0.007700	0.585000	1.081271	1.596923	0.840625	0.641263	True	True	9.90636e-08	1312	2.565939	2.381179	0.749887	0.628872
2.000	0.100	1.100	2.000	0.075000	-0.003217	0.585000	1.058841	1.615077	0.807781	0.671462	True	True	9.99381e-08	1105	2.545384	2.381943	0.765729	0.622084
2.000	0.100	1.100	2.000	0.075000	0.001267	0.585000	1.038272	1.634601	0.777551	0.704005	True	True	9.94712e-08	1180	2.527035	2.385161	0.780509	0.614548
2.000	0.100	1.100	2.000	0.075000	0.005750	0.585000	1.019367	1.655746	0.749552	0.739311	True	True	9.92926e-08	1466	2.510768	2.390850	0.794266	0.606213
2.000	0.100	1.100	2.000	0.075000	0.010233	0.585000	1.001972	1.678736	0.723467	0.777886	True	True	9.9814e-08	1361	2.496505	2.399088	0.807024	0.597038
2.000	0.100	1.100	2.000	0.075000	0.014717	0.585000	0.985969	1.703857	0.699030	0.820343	True	True	9.96804e-08	1647	2.484209	2.410011	0.818791	0.586962
2.000	0.100	1.100	2.000	0.075000	0.019200	0.585000	0.971258	1.731478	0.676005	0.867466	True	True	9.99034e-08	1723	2.473893	2.423824	0.829561	0.575903
2.000	0.100	1.100	2.000	0.075000	0.023683	0.585000	0.957768	1.762061	0.654184	0.920256	True	True	9.93792e-08	1581	2.465619	2.440820	0.839314	0.563758
2.000	0.100	1.100	2.000	0.075000	0.028167	0.585000	0.945445	1.796205	0.633372	0.980026	True	True	9.96284e-08	1896	2.459511	2.461397	0.848008	0.550395
2.000	0.100	1.100	2.000	0.075000	0.032650	0.585000	0.934260	1.834708	0.613383	1.048550	True	True	9.97557e-08	1925	2.455773	2.486104	0.855580	0.535641
2.000	0.100	1.100	2.000	0.075000	0.037133	0.585000	0.924208	1.878649	0.594026	1.128285	True	True	9.97027e-08	2162	2.454717	2.515694	0.861936	0.519270
2.000	0.100	1.100	2.000	0.075000	0.041617	0.585000	0.915311	1.929547	0.575091	1.222770	True	True	9.94996e-08	2323	2.456817	2.551228	0.866935	0.500975
2.000	0.100	1.100	2.000	0.075000	0.046100	0.585000	0.907634	1.989628	0.556330	1.337330	True	True	9.97442e-08	2642	2.462797	2.594243	0.870370	0.480330
2.000	0.100	1.100	2.000	0.075000	0.050583	0.585000	0.901299	2.062329	0.537418	1.480451	True	True	9.97048e-08	2840	2.473798	2.647062	0.871922	0.456717
2.000	0.100	1.100	2.000	0.075000	0.055067	0.585000	0.896525	2.153351	0.517876	1.666727	True	True	9.97915e-08	3209	2.491730	2.713419	0.871071	0.429185
2.000	0.100	1.100	2.000	0.075000	0.059550	0.585000	0.893719	2.273136	0.496910	1.924094	True	True	9.98596e-08	3969	2.520075	2.799862	0.866896	0.396139
2.000	0.100	1.100	2.000	0.075000	0.064033	0.585000	0.893703	2.443969	0.472944	2.315555	True	True	9.98944e-08	4966	2.566134	2.919527	0.857503	0.354555
2.000	0.100	1.100	2.000	0.075000	0.068517	0.585000	0.898537	2.728048	0.441925	3.030944	True	True	9.99236e-08	7539	2.649509	3.105718	0.837870	0.297282
2.000	0.100	1.100	2.000	0.075000	0.073000	0.585000	0.917169	3.467818	0.384620	5.276430	True	True	9.99966e-08	20098	2.867482	3.507819	0.782779	0.195729
2.000	0.100	1.100	2.000	0.075000	-0.061500	0.607500	1.732263	1.451827	1.983986	0.359984	True	True	9.96612e-08	3502	3.187760	2.687025	0.417754	0.634120
2.000	0.100	1.100	2.000	0.075000	-0.057017	0.607500	1.601627	1.460050	1.729586	0.385881	True	True	9.99217e-08	2844	3.069554	2.606514	0.466748	0.644590
2.000	0.100	1.100	2.000	0.075000	-0.052533	0.607500	1.503288	1.469052	1.549610	0.409354	True	True	9.96676e-08	2332	2.977872	2.547809	0.508106	0.650735
2.000	0.100	1.100	2.000	0.075000	-0.048050	0.607500	1.424970	1.478741	1.413088	0.431611	True	True	9.94729e-08	2088	2.903409	2.502995	0.544199	0.654146
2.000	0.100	1.100	2.000	0.075000	-0.043567	0.607500	1.360254	1.489084	1.304636	0.453338	True	True	9.99731e-08	1740	2.841066	2.467879	0.576381	0.655631
2.000	0.100	1.100	2.000	0.075000	-0.039083	0.607500	1.305374	1.500084	1.215599	0.474984	True	True	9.95441e-08	1714	2.787748	2.439987	0.605504	0.655649
2.000	0.100	1.100	2.000	0.075000	-0.034600	0.607500	1.257934	1.511764	1.140671	0.496880	True	True	9.98397e-08	1521	2.741434	2.417750	0.632138	0.654484
2.000	0.100	1.100	2.000	0.075000	-0.030117	0.607500	1.216322	1.524163	1.076386	0.519294	True	True	9.98676e-08	1450	2.700736	2.400119	0.656683	0.652312
2.000	0.100	1.100	2.000	0.075000	-0.025633	0.607500	1.179400	1.537331	1.020368	0.542461	True	True	9.93226e-08	1370	2.664668	2.386375	0.679430	0.649252
2.000	0.100	1.100	2.000	0.075000	-0.021150	0.607500	1.146338	1.551329	0.970921	0.566608	True	True	9.9256e-08	1248	2.632500	2.376008	0.700598	0.645381
2.000	0.100	1.100	2.000	0.075000	-0.016667	0.607500	1.116521	1.566248	0.926803	0.591960	True	True	9.92986e-08	1243	2.603690	2.368659	0.720350	0.640742
2.000	0.100	1.100	2.000	0.075000	-0.012183	0.607500	1.089468	1.582151	0.887069	0.618761	True	True	9.99456e-08	1295	2.577823	2.364082	0.738814	0.635370
2.000	0.100	1.100	2.000	0.075000	-0.007700	0.607500	1.064802	1.599199	0.850988	0.647278	True	True	9.92715e-08	1182	2.554584	2.362105	0.756088	0.629260
2.000	0.100	1.100	2.000	0.075000	-0.003217	0.607500	1.042239	1.617492	0.817992	0.677808	True	True	9.95649e-08	1290	2.533733	2.362636	0.772240	0.622415
2.000	0.100	1.100	2.000	0.075000	0.001267	0.607500	1.021534	1.637208	0.787610	0.710709	True	True	9.94341e-08	1196	2.515089	2.365635	0.787331	0.614812
2.000	0.100	1.100	2.000	0.075000	0.005750	0.607500	1.002502	1.658533	0.759468	0.746393	True	True	9.98403e-08	1512	2.498526	2.371122	0.801395	0.606422
2.000	0.100	1.100	2.000	0.075000	0.010233	0.607500	0.984989	1.681710	0.733247	0.785371	True	True	9.94736e-08	1594	2.483962	2.379171	0.814456	0.597196
2.000	0.100	1.100	2.000	0.075000	0.014717	0.607500	0.968871	1.707031	0.708678	0.828265	True	True	9.9563e-08	1472	2.471360	2.389918	0.826525	0.587073
2.000	0.100	1.100	2.000	0.075000	0.019200	0.607500	0.954053	1.734861	0.685527	0.875863	True	True	9.99153e-08	1736	2.460730	2.403567	0.837594	0.575974
2.000	0.100	1.100	2.000	0.075000	0.023683	0.607500	0.940460	1.765669	0.663584	0.929174	True	True	9.97248e-08	1778	2.452129	2.420408	0.847643	0.563796
2.000	0.100	1.100	2.000	0.075000	0.028167	0.607500	0.928040	1.800056	0.642655	0.989526	True	True	9.97211e-08	1842	2.445680	2.440840	0.856632	0.550405
2.000	0.100	1.100	2.000	0.075000	0.032650	0.607500	0.916764	1.838821	0.622553	1.058704	True	True	9.99104e-08	2061	2.441579	2.465410	0.864498	0.535632
2.000	0.100	1.100	2.000	0.075000	0.037133	0.607500	0.906625	1.883052	0.603086	1.139189	True	True	9.97412e-08	2176	2.440134	2.494870	0.871149	0.519249
2.000	0.100	1.100	2.000	0.075000	0.041617	0.607500	0.897647	1.934275	0.584046	1.234552	True	True	9.98751e-08	2253	2.441807	2.530281	0.876447	0.500954
2.000	0.100	1.100	2.000	0.075000	0.046100	0.607500	0.889894	1.994727	0.565183	1.350164	True	True	9.9789e-08	2636	2.447310	2.573175	0.880186	0.480322
2.000	0.100	1.100	2.000	0.075000	0.050583	0.607500	0.883486	2.067865	0.546172	1.494591	True	True	9.97003e-08	2802	2.457763	2.625876	0.882054	0.456737
2.000	0.100	1.100	2.000	0.075000	0.055067	0.607500	0.878645	2.159421	0.526535	1.682563	True	True	9.98259e-08	3265	2.475042	2.692115	0.881544	0.429252
2.000	0.100	1.100	2.000	0.075000	0.059550	0.607500	0.875774	2.279900	0.505476	1.942288	True	True	9.9929e-08	3995	2.502567	2.778438	0.877750	0.396281
2.000	0.100	1.100	2.000	0.075000	0.064033	0.607500	0.875695	2.451725	0.481420	2.337401	True	True	9.98868e-08	5110	2.547511	2.897982	0.868824	0.354809
2.000	0.100	1.100	2.000	0.075000	0.068517	0.607500	0.880460	2.737506	0.450317	3.059756	True	True	9.99933e-08	7598	2.629136	3.084068	0.849862	0.297706
2.000	0.100	1.100	2.000	0.075000	0.073000	0.607500	0.898991	3.482277	0.392942	5.329858	True	True	9.99662e-08	20154	2.843028	3.486331	0.796277	0.196431
2.000	0.100	1.100	2.000	0.075000	-0.061500	0.630000	1.718544	1.452429	1.997822	0.362510	True	True	9.90409e-08	3538	3.181113	2.673528	0.419869	0.635635
2.000	0.100	1.100	2.000	0.075000	-0.057017	0.630000	1.587587	1.460785	1.742814	0.388732	True	True	9.96757e-08	2847	3.062305	2.592139	0.469240	0.645961
2.000	0.100	1.100	2.000	0.075000	-0.052533	0.630000	1.488966	1.469920	1.562375	0.412505	True	True	9.96124e-08	2419	2.970115	2.532717	0.510954	0.651975
2.000	0.100	1.100	2.000	0.075000	-0.048050	0.630000	1.410394	1.479740	1.425475	0.435048	True	True	9.96907e-08	2006	2.895205	2.487294	0.547391	0.655262
2.000	0.100	1.100	2.000	0.075000	-0.043567	0.630000	1.345447	1.490216	1.316702	0.457055	True	True	9.96244e-08	1786	2.832460	2.451648	0.579909	0.656632
2.000	0.100	1.100	2.000	0.075000	-0.039083	0.630000	1.290353	1.501351	1.227385	0.478978	True	True	9.94029e-08	1617	2.778769	2.423286	0.609362	0.656543
2.000	0.100	1.100	2.000	0.075000	-0.034600	0.630000	1.242715	1.513168	1.152205	0.501150	True	True	9.97972e-08	1468	2.732105	2.400627	0.636322	0.655276
2.000	0.100	1.100	2.000	0.075000	-0.030117	0.630000	1.200917	1.525706	1.087692	0.523842	True	True	9.98873e-08	1456	2.691077	2.382615	0.661188	0.653009
2.000	0.100	1.100	2.000	0.075000	-0.025633	0.630000	1.163821	1.539017	1.031464	0.547293	True	True	9.97069e-08	1375	2.654691	2.368522	0.684255	0.649859
2.000	0.100	1.100	2.000	0.075000	-0.021150	0.630000	1.130594	1.553152	0.981822	0.571729	True	True	9.95335e-08	1238	2.622216	2.357836	0.705740	0.645905
2.000	0.100	1.100	2.000	0.075000	-0.016667	0.630000	1.100624	1.568210	0.937523	0.597380	True	True	9.96035e-08	1277	2.593108	2.350195	0.725805	0.641189
2.000	0.100	1.100	2.000	0.075000	-0.012183	0.630000	1.073419	1.584289	0.897615	0.624492	True	True	9.99477e-08	1200	2.566948	2.345344	0.744582	0.635735
2.000	0.100	1.100	2.000	0.075000	-0.007700	0.630000	1.048616	1.601490	0.861375	0.653330	True	True	9.95268e-08	1370	2.543421	2.343116	0.762163	0.629556
2.000	0.100	1.100	2.000	0.075000	-0.003217	0.630000	1.025916	1.619955	0.828222	0.684201	True	True	9.97915e-08	1285	2.522282	2.343413	0.778625	0.622643
2.000	0.100	1.100	2.000	0.075000	0.001267	0.630000	1.005085	1.639842	0.797694	0.717459	True	True	9.97728e-08	1413	2.503351	2.346194	0.794020	0.614979
2.000	0.100	1.100	2.000	0.075000	0.005750	0.630000	0.985931	1.661349	0.769410	0.753525	True	True	9.99839e-08	1345	2.486498	2.351479	0.808387	0.606530
2.000	0.100	1.100	2.000	0.075000	0.010233	0.630000	0.968302	1.684715	0.743055	0.792909	True	True	9.939e-08	1556	2.471641	2.359338	0.821749	0.597252
2.000	0.100	1.100	2.000	0.075000	0.014717	0.630000	0.952074	1.710234	0.718356	0.836242	True	True	9.93761e-08	1675	2.458740	2.369908	0.834116	0.587083
2.000	0.100	1.100	2.000	0.075000	0.019200	0.630000	0.937151	1.738276	0.695081	0.884318	True	True	9.97177e-08	1554	2.447801	2.383391	0.845482	0.575943
2.000	0.100	1.100	2.000	0.075000	0.023683	0.630000	0.923458	1.769309	0.673018	0.938155	True	True	9.96393e-08	1862	2.438881	2.400076	0.855826	0.563731
2.000	0.100	1.100	2.000	0.075000	0.028167	0.630000	0.910943	1.803938	0.651974	0.999090	True	True	9.98292e-08	1944	2.432095	2.420361	0.865111	0.550313
2.000	0.100	1.100	2.000	0.075000	0.032650	0.630000	0.899575	1.842967	0.631761	1.068927	True	True	9.97635e-08	2010	2.427636	2.444791	0.873273	0.535521
2.000	0.100	1.100	2.000	0.075000	0.037133	0.630000	0.889349	1.887488	0.612187	1.150166	True	True	9.99769e-08	2154	2.425805	2.474117	0.880222	0.519130
2.000	0.100	1.100	2.000	0.075000	0.041617	0.630000	0.880288	1.939036	0.593043	1.246410	True	True	9.98778e-08	2394	2.427056	2.509398	0.885820	0.500837
2.000	0.100	1.100	2.000	0.075000	0.046100	0.630000	0.872455	1.999859	0.574080	1.363079	True	True	9.98085e-08	2587	2.432084	2.552167	0.889870	0.480220
2.000	0.100	1.100	2.000	0.075000	0.050583	0.630000	0.865970	2.073432	0.554973	1.508817	True	True	9.99573e-08	2953	2.441991	2.604742	0.892064	0.456668
2.000	0.100	1.100	2.000	0.075000	0.055067	0.630000	0.861053	2.165521	0.535243	1.698491	True	True	9.99918e-08	3246	2.458616	2.670853	0.891904	0.429236
2.000	0.100	1.100	2.000	0.075000	0.059550	0.630000	0.858106	2.286692	0.514096	1.960579	True	True	9.98723e-08	3909	2.485319	2.757043	0.888508	0.396346
2.000	0.100	1.100	2.000	0.075000	0.064033	0.630000	0.857947	2.459504	0.489956	2.359354	True	True	9.99992e-08	5049	2.529144	2.876446	0.880070	0.354993
2.000	0.100	1.100	2.000	0.075000	0.068517	0.630000	0.862616	2.746982	0.458776	3.088693	True	True	9.99737e-08	7654	2.609004	3.062398	0.861816	0.298072
2.000	0.100	1.100	2.000	0.075000	0.073000	0.630000	0.880983	3.496729	0.401350	5.383458	True	True	9.99676e-08	20200	2.818768	3.464761	0.809815	0.197092
2.000	0.100	1.100	2.000	0.075000	-0.061500	0.652500	1.704981	1.453039	2.011639	0.365045	True	True	9.95123e-08	3510	3.174524	2.660072	0.421954	0.637111
2.000	0.100	1.100	2.000	0.075000	-0.057017	0.652500	1.573718	1.461530	1.756028	0.391592	True	True	9.96283e-08	2741	3.055128	2.577814	0.471692	0.647286
2.000	0.100	1.100	2.000	0.075000	-0.052533	0.652500	1.474828	1.470798	1.575129	0.415668	True	True	9.96742e-08	2282	2.962443	2.517681	0.513753	0.653161
2.000	0.100	1.100	2.000	0.075000	-0.048050	0.652500	1.396015	1.480751	1.437855	0.438500	True	True	9.98483e-08	2029	2.887101	2.471655	0.550525	0.656320
2.000	0.100	1.100	2.000	0.075000	-0.043567	0.652500	1.330848	1.491362	1.328765	0.460789	True	True	9.9926e-08	1849	2.823963	2.435484	0.583371	0.657569
2.000	0.100	1.100	2.000	0.075000	-0.039083	0.652500	1.275552	1.502633	1.239169	0.482991	True	True	9.97004e-08	1609	2.769912	2.406656	0.613145	0.657367
2.000	0.100	1.100	2.000	0.075000	-0.034600	0.652500	1.227725	1.514588	1.163741	0.505442	True	True	9.98078e-08	1521	2.722911	2.383579	0.640421	0.655994
2.000	0.100	1.100	2.000	0.075000	-0.030117	0.652500	1.185750	1.527267	1.099003	0.528416	True	True	9.95021e-08	1404	2.681562	2.365189	0.665602	0.653628
2.000	0.100	1.100	2.000	0.075000	-0.025633	0.652500	1.148487	1.540717	1.042566	0.552153	True	True	9.97251e-08	1222	2.644869	2.350751	0.688981	0.650385
2.000	0.100	1.100	2.000	0.075000	-0.021150	0.652500	1.115107	1.555017	0.992734	0.576882	True	True	9.94703e-08	1257	2.612099	2.339748	0.710772	0.646337
2.000	0.100	1.100	2.000	0.075000	-0.016667	0.652500	1.084986	1.570236	0.948253	0.602834	True	True	9.92672e-08	1276	2.582702	2.331814	0.731145	0.641534
2.000	0.100	1.100	2.000	0.075000	-0.012183	0.652500	1.057642	1.586448	0.908177	0.630258	True	True	9.96932e-08	1280	2.556257	2.326695	0.750227	0.636009
2.000	0.100	1.100	2.000	0.075000	-0.007700	0.652500	1.032705	1.603811	0.871776	0.659422	True	True	9.99046e-08	1367	2.532449	2.324217	0.768112	0.629755
2.000	0.100	1.100	2.000	0.075000	-0.003217	0.652500	1.009878	1.622442	0.838471	0.690635	True	True	9.95223e-08	1417	2.511032	2.324281	0.784874	0.622773
2.000	0.100	1.100	2.000	0.075000	0.001267	0.652500	0.988924	1.642504	0.807797	0.724254	True	True	9.92701e-08	1476	2.491822	2.326846	0.800569	0.615045
2.000	0.100	1.100	2.000	0.075000	0.005750	0.652500	0.969654	1.664192	0.779375	0.760703	True	True	9.98201e-08	1509	2.474688	2.331927	0.815234	0.606538
2.000	0.100	1.100	2.000	0.075000	0.010233	0.652500	0.951914	1.687748	0.752887	0.800497	True	True	9.93494e-08	1621	2.459545	2.339598	0.828893	0.597207
2.000	0.100	1.100	2.000	0.075000	0.014717	0.652500	0.935579	1.713468	0.728061	0.844273	True	True	9.94201e-08	1555	2.446352	2.349990	0.841555	0.586991
2.000	0.100	1.100	2.000	0.075000	0.019200	0.652500	0.920554	1.741721	0.704663	0.892830	True	True	9.96265e-08	1633	2.435111	2.363305	0.853216	0.575810
2.000	0.100	1.100	2.000	0.075000	0.023683	0.652500	0.906763	1.772979	0.682483	0.947195	True	True	9.99676e-08	1855	2.425876	2.379832	0.863854	0.563563
2.000	0.100	1.100	2.000	0.075000	0.028167	0.652500	0.894154	1.807852	0.661325	1.008718	True	True	9.95059e-08	1975	2.418759	2.399967	0.873433	0.550120
2.000	0.100	1.100	2.000	0.075000	0.032650	0.652500	0.882696	1.847145	0.641002	1.079216	True	True	9.95153e-08	2160	2.413949	2.424254	0.881891	0.535310
2.000	0.100	1.100	2.000	0.075000	0.037133	0.652500	0.872382	1.891956	0.621323	1.161213	True	True	9.9598e-08	2223	2.411737	2.453443	0.889140	0.518912
2.000	0.100	1.100	2.000	0.075000	0.041617	0.652500	0.863236	1.943827	0.602078	1.258341	True	True	9.96017e-08	2460	2.412568	2.488589	0.895045	0.500624
2.000	0.100	1.100	2.000	0.075000	0.046100	0.652500	0.855320	2.005021	0.583018	1.376072	True	True	9.97532e-08	2593	2.417125	2.531225	0.899411	0.480026
2.000	0.100	1.100	2.000	0.075000	0.050583	0.652500	0.848753	2.079029	0.563817	1.523124	True	True	9.96684e-08	2904	2.426487	2.583667	0.901938	0.456509
2.000	0.100	1.100	2.000	0.075000	0.055067	0.652500	0.843753	2.171650	0.543998	1.714506	True	True	9.99462e-08	3376	2.442459	2.649640	0.902140	0.429136
2.000	0.100	1.100	2.000	0.075000	0.059550	0.652500	0.840720	2.293509	0.522766	1.978965	True	True	9.98111e-08	3903	2.468339	2.735684	0.899158	0.396332
2.000	0.100	1.100	2.000	0.075000	0.064033	0.652500	0.840464	2.467306	0.498548	2.381410	True	True	9.99652e-08	5051	2.511039	2.854929	0.891230	0.355107
2.000	0.100	1.100	2.000	0.075000	0.068517	0.652500	0.845010	2.756472	0.467299	3.117747	True	True	9.99808e-08	7589	2.589123	3.040718	0.873719	0.298379
2.000	0.100	1.100	2.000	0.075000	0.073000	0.652500	0.863152	3.511171	0.409840	5.437223	True	True	9.99753e-08	20142	2.794714	3.443115	0.823384	0.197713
2.000	0.100	1.100	2.000	0.075000	-0.061500	0.675000	1.691574	1.453656	2.025435	0.367587	True	True	9.97834e-08	3495	3.167994	2.646663	0.424008	0.638547
2.000	0.100	1.100	2.000	0.075000	-0.057017	0.675000	1.560020	1.462284	1.769225	0.394462	True	True	9.98185e-08	2747	3.048024	2.563541	0.474104	0.648565
2.000	0.100	1.100	2.000	0.075000	-0.052533	0.675000	1.460874	1.471686	1.587871	0.418843	True	True	9.96704e-08	2274	2.954859	2.502705	0.516503	0.654294
2.000	0.100	1.100	2.000	0.075000	-0.048050	0.675000	1.381832	1.481775	1.450226	0.441967	True	True	9.97795e-08	2150	2.879095	2.456081	0.553601	0.657318
2.000	0.100	1.100	2.000	0.075000	-0.043567	0.675000	1.316457	1.492522	1.340821	0.464541	True	True	9.98668e-08	1870	2.815578	2.419389	0.586764	0.658442
2.000	0.100	1.100	2.000	0.075000	-0.039083	0.675000	1.260969	1.503930	1.250950	0.487024	True	True	9.9812e-08	1688	2.761178	2.390101	0.616850	0.658122
2.000	0.100	1.100	2.000	0.075000	-0.034600	0.675000	1.212963	1.516025	1.175277	0.509757	True	True	9.98301e-08	1473	2.713850	2.366611	0.644435	0.656638
2.000	0.100	1.100	2.000	0.075000	-0.030117	0.675000	1.170822	1.528846	1.110316	0.533014	True	True	9.94869e-08	1398	2.672193	2.347846	0.669920	0.654167
2.000	0.100	1.100	2.000	0.075000	-0.025633	0.675000	1.133404	1.542447	1.053676	0.557039	True	True	9.94185e-08	1350	2.635203	2.333066	0.693600	0.650825
2.000	0.100	1.100	2.000	0.075000	-0.021150	0.675000	1.099871	1.556883	1.003650	0.582065	True	True	9.95186e-08	1250	2.602145	2.321750	0.715696	0.646688
2.000	0.100	1.100	2.000	0.075000	-0.016667	0.675000	1.069611	1.572242	0.958992	0.608322	True	True	9.92238e-08	1214	2.572468	2.313528	0.736368	0.641802
2.000	0.100	1.100	2.000	0.075000	-0.012183	0.675000	1.042133	1.588633	0.918749	0.636061	True	True	9.9447e-08	1183	2.545751	2.308139	0.755746	0.636189
2.000	0.100	1.100	2.000	0.075000	-0.007700	0.675000	1.017071	1.606156	0.882190	0.665553	True	True	9.92687e-08	1452	2.521672	2.305413	0.773926	0.629859
2.000	0.100	1.100	2.000	0.075000	-0.003217	0.675000	0.994122	1.624956	0.848735	0.697110	True	True	9.9597e-08	1260	2.499984	2.305246	0.790984	0.622806
2.000	0.100	1.100	2.000	0.075000	0.001267	0.675000	0.973053	1.645192	0.817919	0.731092	True	True	9.99952e-08	1483	2.480504	2.307595	0.806972	0.615012
2.000	0.100	1.100	2.000	0.075000	0.005750	0.675000	0.953671	1.667062	0.789360	0.767928	True	True	9.96409e-08	1362	2.463096	2.312474	0.821930	0.606445
2.000	0.100	1.100	2.000	0.075000	0.010233	0.675000	0.935824	1.690808	0.762740	0.808135	True	True	9.94904e-08	1587	2.447676	2.319955	0.835881	0.597060
2.000	0.100	1.100	2.000	0.075000	0.014717	0.675000	0.919388	1.716729	0.737789	0.852356	True	True	9.94349e-08	1717	2.434197	2.330169	0.848834	0.586796
2.000	0.100	1.100	2.000	0.075000	0.019200	0.675000	0.904263	1.745194	0.714271	0.901396	True	True	9.97001e-08	1715	2.422662	2.343316	0.860786	0.575574
2.000	0.100	1.100	2.000	0.075000	0.023683	0.675000	0.890377	1.776679	0.691974	0.956293	True	True	9.96656e-08	1893	2.413119	2.359684	0.871717	0.563293
2.000	0.100	1.100	2.000	0.075000	0.028167	0.675000	0.877676	1.811794	0.670705	1.018406	True	True	9.99657e-08	1878	2.405678	2.379667	0.881589	0.549825
2.000	0.100	1.100	2.000	0.075000	0.032650	0.675000	0.866128	1.851351	0.650275	1.089569	True	True	9.9824e-08	2144	2.400520	2.403807	0.890344	0.535000
2.000	0.100	1.100	2.000	0.075000	0.037133	0.675000	0.855727	1.896452	0.630493	1.172327	True	True	9.9535e-08	2274	2.397932	2.432854	0.897893	0.518596
2.000	0.100	1.100	2.000	0.075000	0.041617	0.675000	0.846494	1.948648	0.611149	1.270344	True	True	9.96673e-08	2441	2.398349	2.467862	0.904107	0.500314
2.000	0.100	1.100	2.000	0.075000	0.046100	0.675000	0.838492	2.010211	0.591993	1.389139	True	True	9.97359e-08	2585	2.402437	2.510359	0.908795	0.479738
2.000	0.100	1.100	2.000	0.075000	0.050583	0.675000	0.831838	2.084654	0.572701	1.537511	True	True	9.98213e-08	2859	2.411257	2.562659	0.911663	0.456262
2.000	0.100	1.100	2.000	0.075000	0.055067	0.675000	0.826748	2.177805	0.552796	1.730604	True	True	9.97767e-08	3392	2.426578	2.628484	0.912239	0.428951
2.000	0.100	1.100	2.000	0.075000	0.059550	0.675000	0.823618	2.300351	0.531482	1.997441	True	True	9.98439e-08	3958	2.451634	2.714369	0.909685	0.396240
2.000	0.100	1.100	2.000	0.075000	0.064033	0.675000	0.823250	2.475128	0.507190	2.403566	True	True	9.98299e-08	5192	2.493205	2.833437	0.902293	0.355151
2.000	0.100	1.100	2.000	0.075000	0.068517	0.675000	0.827647	2.765976	0.475881	3.146915	True	True	9.98864e-08	7653	2.569501	3.019035	0.885561	0.298625
2.000	0.100	1.100	2.000	0.075000	0.073000	0.675000	0.845502	3.525602	0.418408	5.491144	True	True	9.99796e-08	20265	2.770879	3.421401	0.836975	0.198294
2.000	0.100	1.100	2.000	0.075000	-0.061500	0.697500	1.678320	1.454281	2.039210	0.370136	True	True	9.98505e-08	3523	3.161523	2.633298	0.426031	0.639944
2.000	0.100	1.100	2.000	0.075000	-0.057017	0.697500	1.546490	1.463046	1.782405	0.397342	True	True	9.96442e-08	2727	3.040993	2.549322	0.476475	0.649798
2.000	0.100	1.100	2.000	0.075000	-0.052533	0.697500	1.447103	1.472586	1.600598	0.422030	True	True	9.95423e-08	2320	2.947360	2.487789	0.519202	0.655375
2.000	0.100	1.100	2.000	0.075000	-0.048050	0.697500	1.367844	1.482811	1.462586	0.445449	True	True	9.98769e-08	1990	2.871188	2.440574	0.556616	0.658258
2.000	0.100	1.100	2.000	0.075000	-0.043567	0.697500	1.302272	1.493695	1.352870	0.468309	True	True	9.98875e-08	1858	2.807305	2.403368	0.590087	0.659250
2.000	0.100	1.100	2.000	0.075000	-0.039083	0.697500	1.246603	1.505243	1.262727	0.491076	True	True	9.93516e-08	1671	2.752567	2.373624	0.620476	0.658807
2.000	0.100	1.100	2.000	0.075000	-0.034600	0.697500	1.198429	1.517478	1.186810	0.514093	True	True	9.9346e-08	1400	2.704924	2.349725	0.648359	0.657208
2.000	0.100	1.100	2.000	0.075000	-0.030117	0.697500	1.156131	1.530444	1.121629	0.537637	True	True	9.99295e-08	1457	2.662968	2.330590	0.674140	0.654628
2.000	0.100	1.100	2.000	0.075000	-0.025633	0.697500	1.118562	1.544182	1.064784	0.561954	True	True	9.93514e-08	1271	2.625692	2.315471	0.698116	0.651187
2.000	0.100	1.100	2.000	0.075000	-0.021150	0.697500	1.084894	1.558769	1.014573	0.587276	True	True	9.94708e-08	1195	2.592359	2.303846	0.720502	0.646953
2.000	0.100	1.100	2.000	0.075000	-0.016667	0.697500	1.054497	1.574294	0.969738	0.613841	True	True	9.92896e-08	1194	2.562412	2.295336	0.741466	0.641974
2.000	0.100	1.100	2.000	0.075000	-0.012183	0.697500	1.026896	1.590839	0.929330	0.641897	True	True	9.99148e-08	1167	2.535430	2.289683	0.761133	0.636276
2.000	0.100	1.100	2.000	0.075000	-0.007700	0.697500	1.001714	1.608525	0.892616	0.671720	True	True	9.91636e-08	1371	2.511090	2.286710	0.779601	0.629868
2.000	0.100	1.100	2.000	0.075000	-0.003217	0.697500	0.978652	1.627519	0.859013	0.703625	True	True	9.98277e-08	1298	2.489143	2.286312	0.796943	0.622734
2.000	0.100	1.100	2.000	0.075000	0.001267	0.697500	0.957471	1.647904	0.828055	0.737973	True	True	9.94653e-08	1498	2.469398	2.288448	0.813222	0.614880
2.000	0.100	1.100	2.000	0.075000	0.005750	0.697500	0.937984	1.669958	0.799361	0.775197	True	True	9.97451e-08	1422	2.451726	2.293126	0.828466	0.606251
2.000	0.100	1.100	2.000	0.075000	0.010233	0.697500	0.920035	1.693895	0.772613	0.815820	True	True	9.93721e-08	1631	2.436035	2.300418	0.842703	0.596811
2.000	0.100	1.100	2.000	0.075000	0.014717	0.697500	0.903499	1.720017	0.747538	0.860489	True	True	9.93393e-08	1653	2.422279	2.310453	0.855944	0.586498
2.000	0.100	1.100	2.000	0.075000	0.019200	0.697500	0.888280	1.748695	0.723901	0.910016	True	True	9.98521e-08	1731	2.410456	2.323431	0.868183	0.575235
2.000	0.100	1.100	2.000	0.075000	0.023683	0.697500	0.874301	1.780407	0.701490	0.965447	True	True	9.98498e-08	1898	2.400613	2.339638	0.879403	0.562921
2.000	0.100	1.100	2.000	0.075000	0.028167	0.697500	0.861509	1.815765	0.680111	1.028153	True	True	9.98368e-08	1983	2.392853	2.359466	0.889567	0.549428
2.000	0.100	1.100	2.000	0.075000	0.032650	0.697500	0.849872	1.855586	0.659576	1.099984	True	True	9.98479e-08	2101	2.387354	2.383458	0.898619	0.534588
2.000	0.100	1.100	2.000	0.075000	0.037133	0.697500	0.839384	1.900977	0.639692	1.183506	True	True	9.97856e-08	2229	2.384395	2.412359	0.906470	0.518180
2.000	0.100	1.100	2.000	0.075000	0.041617	0.697500	0.830064	1.953497	0.620250	1.282415	True	True	9.96205e-08	2389	2.384402	2.447223	0.912996	0.499908
2.000	0.100	1.100	2.000	0.075000	0.046100	0.697500	0.821973	2.015429	0.601002	1.402278	True	True	9.98266e-08	2682	2.388026	2.489575	0.918010	0.479358
2.000	0.100	1.100	2.000	0.075000	0.050583	0.697500	0.815229	2.090305	0.581622	1.551973	True	True	9.98904e-08	3031	2.396307	2.541726	0.921227	0.455925
2.000	0.100	1.100	2.000	0.075000	0.055067	0.697500	0.810042	2.183984	0.561633	1.746783	True	True	9.99281e-08	3322	2.410978	2.607393	0.922188	0.428682
2.000	0.100	1.100	2.000	0.075000	0.059550	0.697500	0.806805	2.307215	0.540241	2.016002	True	True	9.97905e-08	4050	2.435210	2.693106	0.920078	0.396070
2.000	0.100	1.100	2.000	0.075000	0.064033	0.697500	0.806310	2.482968	0.515880	2.425814	True	True	9.99155e-08	5171	2.475650	2.811979	0.913244	0.355124
2.000	0.100	1.100	2.000	0.075000	0.068517	0.697500	0.810532	2.775490	0.484518	3.176189	True	True	9.99651e-08	7723	2.550149	2.997356	0.897329	0.298813
2.000	0.100	1.100	2.000	0.075000	0.073000	0.697500	0.828039	3.540019	0.427049	5.545210	True	True	9.99916e-08	20427	2.747276	3.399627	0.850577	0.198833
2.000	0.100	1.100	2.000	0.075000	-0.061500	0.720000	1.665218	1.454912	2.052962	0.372692	True	True	9.99442e-08	3464	3.155111	2.619981	0.428022	0.641302
2.000	0.100	1.100	2.000	0.075000	-0.057017	0.720000	1.533127	1.463817	1.795566	0.400232	True	True	9.98444e-08	2737	3.034034	2.535158	0.478804	0.650984
2.000	0.100	1.100	2.000	0.075000	-0.052533	0.720000	1.433512	1.473495	1.613310	0.425230	True	True	9.95925e-08	2356	2.939947	2.472936	0.521850	0.656403
2.000	0.100	1.100	2.000	0.075000	-0.048050	0.720000	1.354050	1.483859	1.474934	0.448945	True	True	9.98049e-08	2013	2.863380	2.425137	0.559569	0.659138
2.000	0.100	1.100	2.000	0.075000	-0.043567	0.720000	1.288293	1.494882	1.364908	0.472094	True	True	9.95947e-08	1824	2.799142	2.387422	0.593339	0.659993
2.000	0.100	1.100	2.000	0.075000	-0.039083	0.720000	1.232453	1.506570	1.274496	0.495147	True	True	9.98925e-08	1633	2.744078	2.357228	0.624020	0.659423
2.000	0.100	1.100	2.000	0.075000	-0.034600	0.720000	1.184122	1.518948	1.198339	0.518450	True	True	9.99027e-08	1500	2.696132	2.332925	0.652192	0.657703
2.000	0.100	1.100	2.000	0.075000	-0.030117	0.720000	1.141676	1.532058	1.132939	0.542283	True	True	9.96119e-08	1475	2.653888	2.313424	0.678260	0.655011
2.000	0.100	1.100	2.000	0.075000	-0.025633	0.720000	1.103968	1.545946	1.075894	0.566893	True	True	9.97292e-08	1242	2.616337	2.297971	0.702520	0.651462
2.000	0.100	1.100	2.000	0.075000	-0.021150	0.720000	1.070168	1.560688	1.025497	0.592516	True	True	9.92756e-08	1213	2.582738	2.286038	0.725188	0.647128
2.000	0.100	1.100	2.000	0.075000	-0.016667	0.720000	1.039652	1.576376	0.980491	0.619388	True	True	9.94368e-08	1270	2.552535	2.277246	0.746430	0.642052
2.000	0.100	1.100	2.000	0.075000	-0.012183	0.720000	1.011930	1.593063	0.939920	0.647765	True	True	9.94924e-08	1311	2.525297	2.271331	0.766381	0.636273
2.000	0.100	1.100	2.000	0.075000	-0.007700	0.720000	0.986633	1.610916	0.903050	0.677923	True	True	9.93996e-08	1330	2.500703	2.268114	0.785130	0.629782
2.000	0.100	1.100	2.000	0.075000	-0.003217	0.720000	0.963459	1.630059	0.869298	0.710180	True	True	9.91481e-08	1157	2.478502	2.267490	0.802757	0.622578
2.000	0.100	1.100	2.000	0.075000	0.001267	0.720000	0.942178	1.650641	0.838203	0.744894	True	True	9.93017e-08	1436	2.458507	2.269411	0.819311	0.614649
2.000	0.100	1.100	2.000	0.075000	0.005750	0.720000	0.922590	1.672878	0.809377	0.782509	True	True	9.93429e-08	1444	2.440578	2.273889	0.834835	0.605957
2.000	0.100	1.100	2.000	0.075000	0.010233	0.720000	0.904544	1.697008	0.782501	0.823551	True	True	9.93872e-08	1429	2.424625	2.280992	0.849353	0.596460
2.000	0.100	1.100	2.000	0.075000	0.014717	0.720000	0.887915	1.723331	0.757304	0.868670	True	True	9.93706e-08	1733	2.410600	2.290848	0.862875	0.586098
2.000	0.100	1.100	2.000	0.075000	0.019200	0.720000	0.872604	1.752222	0.733550	0.918687	True	True	9.97026e-08	1830	2.398497	2.303657	0.875398	0.574794
2.000	0.100	1.100	2.000	0.075000	0.023683	0.720000	0.858535	1.784160	0.711027	0.974655	True	True	9.9793e-08	1928	2.388359	2.319701	0.886904	0.562447
2.000	0.100	1.100	2.000	0.075000	0.028167	0.720000	0.845655	1.819763	0.689540	1.037957	True	True	9.99215e-08	1941	2.380288	2.339374	0.897358	0.548929
2.000	0.100	1.100	2.000	0.075000	0.032650	0.720000	0.833931	1.859848	0.668901	1.110458	True	True	9.98537e-08	2082	2.374454	2.363213	0.906705	0.534076
2.000	0.100	1.100	2.000	0.075000	0.037133	0.720000	0.823355	1.905528	0.648917	1.194747	True	True	9.99089e-08	2234	2.371130	2.391966	0.914859	0.517667
2.000	0.100	1.100	2.000	0.075000	0.041617	0.720000	0.813947	1.958371	0.629380	1.294551	True	True	9.98539e-08	2396	2.370731	2.426682	0.921699	0.499407
2.000	0.100	1.100	2.000	0.075000	0.046100	0.720000	0.805766	2.020672	0.610041	1.415485	True	True	9.99078e-08	2707	2.373896	2.468883	0.927044	0.478884
2.000	0.100	1.100	2.000	0.075000	0.050583	0.720000	0.798926	2.095979	0.590574	1.566508	True	True	9.98221e-08	2900	2.381640	2.520877	0.930617	0.455500
2.000	0.100	1.100	2.000	0.075000	0.055067	0.720000	0.793637	2.190186	0.570504	1.763038	True	True	9.99598e-08	3478	2.395664	2.586376	0.931973	0.428329
2.000	0.100	1.100	2.000	0.075000	0.059550	0.720000	0.790284	2.314099	0.549039	2.034645	True	True	9.97439e-08	4092	2.419073	2.671903	0.930324	0.395822
2.000	0.100	1.100	2.000	0.075000	0.064033	0.720000	0.789646	2.490825	0.524613	2.448151	True	True	9.99838e-08	5254	2.458380	2.790563	0.924070	0.355028
2.000	0.100	1.100	2.000	0.075000	0.068517	0.720000	0.793669	2.785013	0.493205	3.205564	True	True	9.99749e-08	7727	2.531075	2.975690	0.909011	0.298940
2.000	0.100	1.100	2.000	0.075000	0.073000	0.720000	0.810769	3.554421	0.435758	5.599412	True	True	9.99975e-08	20365	2.723915	3.377799	0.864182	0.199332
2.000	0.100	1.100	2.000	0.075000	-0.061500	0.742500	1.652268	1.455550	2.066691	0.375255	True	True	9.97633e-08	3429	3.148757	2.606711	0.429982	0.642621
2.000	0.100	1.100	2.000	0.075000	-0.057017	0.742500	1.519930	1.464597	1.808708	0.403130	True	True	9.96355e-08	2735	3.027148	2.521051	0.481092	0.652124
2.000	0.100	1.100	2.000	0.075000	-0.052533	0.742500	1.420101	1.474416	1.626006	0.428440	True	True	9.97031e-08	2220	2.932620	2.458147	0.524445	0.657377
2.000	0.100	1.100	2.000	0.075000	-0.048050	0.742500	1.340448	1.484919	1.487268	0.452454	True	True	9.95446e-08	2054	2.855670	2.409771	0.562461	0.659960
2.000	0.100	1.100	2.000	0.075000	-0.043567	0.742500	1.274517	1.496082	1.376936	0.475895	True	True	9.96713e-08	1842	2.791090	2.371554	0.596517	0.660672
2.000	0.100	1.100	2.000	0.075000	-0.039083	0.742500	1.218518	1.507912	1.286256	0.499237	True	True	9.96548e-08	1587	2.735713	2.340916	0.627481	0.659968
2.000	0.100	1.100	2.000	0.075000	-0.034600	0.742500	1.170040	1.520434	1.209861	0.522828	True	True	9.97398e-08	1519	2.687474	2.316214	0.655932	0.658124
2.000	0.100	1.100	2.000	0.075000	-0.030117	0.742500	1.127457	1.533690	1.144246	0.546951	True	True	9.94601e-08	1395	2.644955	2.296352	0.682275	0.655314
2.000	0.100	1.100	2.000	0.075000	-0.025633	0.742500	1.089620	1.547730	1.087004	0.571857	True	True	9.94181e-08	1287	2.607140	2.280570	0.706809	0.651655
2.000	0.100	1.100	2.000	0.075000	-0.021150	0.742500	1.055698	1.562627	1.036423	0.597782	True	True	9.96193e-08	1204	2.573286	2.268334	0.729750	0.647216
2.000	0.100	1.100	2.000	0.075000	-0.016667	0.742500	1.025060	1.578459	0.991242	0.624968	True	True	9.9264e-08	1190	2.542831	2.259262	0.751268	0.642047
2.000	0.100	1.100	2.000	0.075000	-0.012183	0.742500	0.997231	1.595311	0.950511	0.653667	True	True	9.90779e-08	1211	2.515350	2.253088	0.771488	0.636176
2.000	0.100	1.100	2.000	0.075000	-0.007700	0.742500	0.971828	1.613329	0.913489	0.684160	True	True	9.99144e-08	1328	2.490513	2.249630	0.790509	0.629601
2.000	0.100	1.100	2.000	0.075000	-0.003217	0.742500	0.948556	1.632637	0.879595	0.716766	True	True	9.98445e-08	1486	2.468070	2.248780	0.808406	0.622322
2.000	0.100	1.100	2.000	0.075000	0.001267	0.742500	0.927174	1.653401	0.848361	0.751854	True	True	9.94041e-08	1558	2.447830	2.250489	0.825233	0.614319
2.000	0.100	1.100	2.000	0.075000	0.005750	0.742500	0.907492	1.675823	0.819403	0.789864	True	True	9.94728e-08	1364	2.429654	2.254769	0.841031	0.605563
2.000	0.100	1.100	2.000	0.075000	0.010233	0.742500	0.889354	1.700144	0.792402	0.831325	True	True	9.96689e-08	1517	2.413447	2.261684	0.855822	0.596009
2.000	0.100	1.100	2.000	0.075000	0.014717	0.742500	0.872635	1.726669	0.767085	0.876897	True	True	9.94151e-08	1686	2.399160	2.271362	0.869620	0.585597
2.000	0.100	1.100	2.000	0.075000	0.019200	0.742500	0.857236	1.755774	0.743215	0.927406	True	True	9.99458e-08	1719	2.386785	2.284001	0.882422	0.574250
2.000	0.100	1.100	2.000	0.075000	0.023683	0.742500	0.843080	1.787939	0.720581	0.983913	True	True	9.94902e-08	1892	2.376361	2.299882	0.894209	0.561871
2.000	0.100	1.100	2.000	0.075000	0.028167	0.742500	0.830114	1.823785	0.698988	1.047814	True	True	9.98417e-08	2082	2.367984	2.319396	0.904951	0.548331
2.000	0.100	1.100	2.000	0.075000	0.032650	0.742500	0.818305	1.864134	0.678246	1.120988	True	True	9.95733e-08	2175	2.361822	2.343082	0.914591	0.533465
2.000	0.100	1.100	2.000	0.075000	0.037133	0.742500	0.807642	1.910104	0.658165	1.206046	True	True	9.97863e-08	2305	2.358139	2.371682	0.923048	0.517056
2.000	0.100	1.100	2.000	0.075000	0.041617	0.742500	0.798145	1.963269	0.638535	1.306748	True	True	9.9775e-08	2439	2.357339	2.406244	0.930205	0.498810
2.000	0.100	1.100	2.000	0.075000	0.046100	0.742500	0.789871	2.025938	0.619107	1.428757	True	True	9.97992e-08	2738	2.360050	2.448289	0.935885	0.478319
2.000	0.100	1.100	2.000	0.075000	0.050583	0.742500	0.782933	2.101676	0.599556	1.581110	True	True	9.98961e-08	2967	2.367262	2.500118	0.939821	0.454986
2.000	0.100	1.100	2.000	0.075000	0.055067	0.742500	0.777535	2.196408	0.579407	1.779365	True	True	9.99935e-08	3410	2.380642	2.565440	0.941582	0.427892
2.000	0.100	1.100	2.000	0.075000	0.059550	0.742500	0.774057	2.321001	0.557871	2.053363	True	True	9.9745e-08	4109	2.403230	2.650769	0.940408	0.395496
2.000	0.100	1.100	2.000	0.075000	0.064033	0.742500	0.773263	2.498695	0.533385	2.470571	True	True	9.98494e-08	5225	2.441401	2.769196	0.934760	0.354861
2.000	0.100	1.100	2.000	0.075000	0.068517	0.742500	0.777062	2.794543	0.501938	3.235033	True	True	9.99894e-08	7774	2.512285	2.954044	0.920594	0.299008
2.000	0.100	1.100	2.000	0.075000	0.073000	0.742500	0.793698	3.568804	0.444530	5.653742	True	True	9.99991e-08	20472	2.700809	3.355926	0.877778	0.199789
2.000	0.100	1.100	2.000	0.075000	-0.061500	0.765000	1.639468	1.456195	2.080396	0.377825	True	True	9.99615e-08	3458	3.142462	2.593491	0.431910	0.643901
2.000	0.100	1.100	2.000	0.075000	-0.057017	0.765000	1.506899	1.465386	1.821828	0.406038	True	True	9.97935e-08	2735	3.020335	2.507002	0.483338	0.653217
2.000	0.100	1.100	2.000	0.075000	-0.052533	0.765000	1.406868	1.475346	1.638684	0.431662	True	True	9.99633e-08	2271	2.925379	2.443425	0.526988	0.658298
2.000	0.100	1.100	2.000	0.075000	-0.048050	0.765000	1.327036	1.485991	1.499586	0.455977	True	True	9.96996e-08	2005	2.848059	2.394478	0.565288	0.660722
2.000	0.100	1.100	2.000	0.075000	-0.043567	0.765000	1.260944	1.497296	1.388951	0.479712	True	True	9.9951e-08	1820	2.783148	2.355767	0.599622	0.661287
2.000	0.100	1.100	2.000	0.075000	-0.039083	0.765000	1.204797	1.509268	1.298006	0.503344	True	True	9.94878e-08	1531	2.727470	2.324691	0.630858	0.660445
2.000	0.100	1.100	2.000	0.075000	-0.034600	0.765000	1.156181	1.521935	1.221375	0.527226	True	True	9.97476e-08	1470	2.678951	2.299596	0.659576	0.658471
2.000	0.100	1.100	2.000	0.075000	-0.030117	0.765000	1.113469	1.535336	1.155545	0.551642	True	True	9.99612e-08	1349	2.636166	2.279378	0.686186	0.655540
2.000	0.100	1.100	2.000	0.075000	-0.025633	0.765000	1.075514	1.549528	1.098108	0.576846	True	True	9.99532e-08	1290	2.598099	2.263272	0.710982	0.651766
2.000	0.100	1.100	2.000	0.075000	-0.021150	0.765000	1.041479	1.564562	1.047346	0.603076	True	True	9.9743e-08	1270	2.563999	2.250738	0.734188	0.647226
2.000	0.100	1.100	2.000	0.075000	-0.016667	0.765000	1.010733	1.580555	1.001995	0.630575	True	True	9.92187e-08	1223	2.533306	2.241390	0.755968	0.641955
2.000	0.100	1.100	2.000	0.075000	-0.012183	0.765000	0.982800	1.597580	0.961104	0.659599	True	True	9.92417e-08	1212	2.505590	2.234960	0.776450	0.635987
2.000	0.100	1.100	2.000	0.075000	-0.007700	0.765000	0.957299	1.615762	0.923932	0.690430	True	True	9.95081e-08	1335	2.480521	2.231263	0.795732	0.629326
2.000	0.100	1.100	2.000	0.075000	-0.003217	0.765000	0.933931	1.635241	0.889896	0.723390	True	True	9.99395e-08	1473	2.457845	2.230190	0.813892	0.621966
2.000	0.100	1.100	2.000	0.075000	0.001267	0.765000	0.912458	1.656183	0.858526	0.758852	True	True	9.94223e-08	1562	2.437369	2.231690	0.830983	0.613891
2.000	0.100	1.100	2.000	0.075000	0.005750	0.765000	0.892687	1.678788	0.829438	0.797256	True	True	9.95507e-08	1598	2.418954	2.235772	0.847045	0.605069
2.000	0.100	1.100	2.000	0.075000	0.010233	0.765000	0.874462	1.703303	0.802313	0.839141	True	True	9.94178e-08	1665	2.402502	2.242500	0.862104	0.595456
2.000	0.100	1.100	2.000	0.075000	0.014717	0.765000	0.857658	1.730031	0.776877	0.885168	True	True	9.94386e-08	1692	2.387962	2.252000	0.876171	0.584994
2.000	0.100	1.100	2.000	0.075000	0.019200	0.765000	0.842175	1.759349	0.752893	0.936171	True	True	9.96671e-08	1854	2.375322	2.264469	0.889245	0.573606
2.000	0.100	1.100	2.000	0.075000	0.023683	0.765000	0.827937	1.791742	0.730150	0.993221	True	True	9.97835e-08	1927	2.364619	2.280186	0.901311	0.561194
2.000	0.100	1.100	2.000	0.075000	0.028167	0.765000	0.814887	1.827831	0.708452	1.057723	True	True	9.95318e-08	2058	2.355944	2.299541	0.912336	0.547631
2.000	0.100	1.100	2.000	0.075000	0.032650	0.765000	0.802993	1.868443	0.687610	1.131572	True	True	9.95906e-08	2038	2.349460	2.323070	0.922267	0.532754
2.000	0.100	1.100	2.000	0.075000	0.037133	0.765000	0.792244	1.914702	0.667433	1.217402	True	True	9.98593e-08	2285	2.345424	2.351514	0.931027	0.516347
2.000	0.100	1.100	2.000	0.075000	0.041617	0.765000	0.782659	1.968190	0.647711	1.319004	True	True	9.99484e-08	2550	2.344230	2.385919	0.938501	0.498119
2.000	0.100	1.100	2.000	0.075000	0.046100	0.765000	0.774291	2.031225	0.628195	1.442090	True	True	9.99065e-08	2749	2.346491	2.427801	0.944520	0.477661
2.000	0.100	1.100	2.000	0.075000	0.050583	0.765000	0.767250	2.107393	0.608562	1.595776	True	True	9.98594e-08	3066	2.353176	2.479459	0.948826	0.454384
2.000	0.100	1.100	2.000	0.075000	0.055067	0.765000	0.761739	2.202648	0.588338	1.795759	True	True	9.98942e-08	3517	2.365915	2.544593	0.951002	0.427373
2.000	0.100	1.100	2.000	0.075000	0.059550	0.765000	0.758126	2.327918	0.566733	2.072154	True	True	9.97216e-08	4155	2.387684	2.629710	0.950319	0.395093
2.000	0.100	1.100	2.000	0.075000	0.064033	0.765000	0.757163	2.506577	0.542192	2.493069	True	True	9.98509e-08	5199	2.424721	2.747886	0.945299	0.354624
2.000	0.100	1.100	2.000	0.075000	0.068517	0.765000	0.760715	2.804076	0.510713	3.264590	True	True	9.99526e-08	7830	2.493789	2.932426	0.932067	0.299016
2.000	0.100	1.100	2.000	0.075000	0.073000	0.765000	0.776829	3.583166	0.453361	5.708188	True	True	9.99732e-08	20558	2.677969	3.334015	0.891355	0.200204
2.000	0.100	1.100	2.000	0.075000	-0.061500	0.787500	1.626816	1.456847	2.094077	0.380402	True	True	9.97458e-08	3368	3.136224	2.580320	0.433805	0.645141
2.000	0.100	1.100	2.000	0.075000	-0.057017	0.787500	1.494031	1.466183	1.834927	0.408955	True	True	9.97847e-08	2761	3.013593	2.493013	0.485540	0.654263
2.000	0.100	1.100	2.000	0.075000	-0.052533	0.787500	1.393813	1.476286	1.651342	0.434895	True	True	9.97364e-08	2297	2.918223	2.428771	0.529477	0.659167
2.000	0.100	1.100	2.000	0.075000	-0.048050	0.787500	1.313814	1.487074	1.511888	0.459513	True	True	9.96247e-08	1965	2.840547	2.379263	0.568051	0.661426
2.000	0.100	1.100	2.000	0.075000	-0.043567	0.787500	1.247572	1.498522	1.400951	0.483543	True	True	9.95252e-08	1803	2.775318	2.340063	0.602651	0.661837
2.000	0.100	1.100	2.000	0.075000	-0.039083	0.787500	1.191287	1.510638	1.309743	0.507468	True	True	9.99718e-08	1601	2.719350	2.308555	0.634147	0.660852
2.000	0.100	1.100	2.000	0.075000	-0.034600	0.787500	1.142545	1.523451	1.232879	0.531643	True	True	9.99313e-08	1492	2.670561	2.283074	0.663122	0.658744
2.000	0.100	1.100	2.000	0.075000	-0.030117	0.787500	1.099716	1.537001	1.166837	0.556354	True	True	9.92684e-08	1459	2.627523	2.262506	0.689986	0.655687
2.000	0.100	1.100	2.000	0.075000	-0.025633	0.787500	1.061647	1.551335	1.109204	0.581859	True	True	9.92719e-08	1178	2.589212	2.246080	0.715039	0.651798
2.000	0.100	1.100	2.000	0.075000	-0.021150	0.787500	1.027508	1.566532	1.058263	0.608395	True	True	9.97369e-08	1251	2.554880	2.233252	0.738495	0.647144
2.000	0.100	1.100	2.000	0.075000	-0.016667	0.787500	0.996666	1.582696	1.012747	0.636209	True	True	9.95632e-08	1224	2.523960	2.223632	0.760523	0.641766
2.000	0.100	1.100	2.000	0.075000	-0.012183	0.787500	0.968636	1.599867	0.971697	0.665561	True	True	9.93697e-08	1172	2.496018	2.216950	0.781260	0.635707
2.000	0.100	1.100	2.000	0.075000	-0.007700	0.787500	0.943044	1.618215	0.934376	0.696732	True	True	9.99477e-08	1405	2.470725	2.213019	0.800795	0.628957
2.000	0.100	1.100	2.000	0.075000	-0.003217	0.787500	0.919588	1.637866	0.900198	0.730049	True	True	9.98852e-08	1394	2.447826	2.211725	0.819208	0.621515
2.000	0.100	1.100	2.000	0.075000	0.001267	0.787500	0.898029	1.658986	0.868694	0.765885	True	True	9.97173e-08	1407	2.427124	2.213018	0.836553	0.613365
2.000	0.100	1.100	2.000	0.075000	0.005750	0.787500	0.878175	1.681776	0.839479	0.804688	True	True	9.9778e-08	1611	2.408479	2.216904	0.852872	0.604476
2.000	0.100	1.100	2.000	0.075000	0.010233	0.787500	0.859869	1.706484	0.812231	0.846998	True	True	9.96973e-08	1675	2.391791	2.223447	0.868190	0.594804
2.000	0.100	1.100	2.000	0.075000	0.014717	0.787500	0.842985	1.733414	0.786678	0.893482	True	True	9.96236e-08	1764	2.377005	2.232770	0.882520	0.584291
2.000	0.100	1.100	2.000	0.075000	0.019200	0.787500	0.827422	1.762946	0.762582	0.944981	True	True	9.95194e-08	1854	2.364109	2.245068	0.895861	0.572861
2.000	0.100	1.100	2.000	0.075000	0.023683	0.787500	0.813104	1.795566	0.739731	1.002574	True	True	9.95406e-08	1973	2.353134	2.260620	0.908199	0.560416
2.000	0.100	1.100	2.000	0.075000	0.028167	0.787500	0.799974	1.831898	0.717930	1.067679	True	True	9.99958e-08	1978	2.344169	2.279814	0.919503	0.546832
2.000	0.100	1.100	2.000	0.075000	0.032650	0.787500	0.787998	1.872773	0.696989	1.142206	True	True	9.98153e-08	2192	2.337371	2.303185	0.929724	0.531946
2.000	0.100	1.100	2.000	0.075000	0.037133	0.787500	0.777164	1.919321	0.676717	1.228810	True	True	9.98457e-08	2238	2.332988	2.331470	0.938785	0.515543
2.000	0.100	1.100	2.000	0.075000	0.041617	0.787500	0.767489	1.973130	0.656905	1.331315	True	True	9.9958e-08	2543	2.331406	2.365713	0.946578	0.497333
2.000	0.100	1.100	2.000	0.075000	0.046100	0.787500	0.759025	2.036531	0.637304	1.455481	True	True	9.99026e-08	2819	2.333223	2.407427	0.952939	0.476913
2.000	0.100	1.100	2.000	0.075000	0.050583	0.787500	0.751880	2.113127	0.617591	1.610502	True	True	9.99655e-08	3018	2.339386	2.458905	0.957619	0.453695
2.000	0.100	1.100	2.000	0.075000	0.055067	0.787500	0.746249	2.208904	0.597292	1.812216	True	True	9.99095e-08	3542	2.351488	2.523843	0.960221	0.426770
2.000	0.100	1.100	2.000	0.075000	0.059550	0.787500	0.742494	2.334849	0.575622	2.091011	True	True	9.98955e-08	4190	2.372439	2.608734	0.960044	0.394614
2.000	0.100	1.100	2.000	0.075000	0.064033	0.787500	0.741348	2.514468	0.551029	2.515638	True	True	9.98527e-08	5257	2.408343	2.726642	0.955676	0.354317
2.000	0.100	1.100	2.000	0.075000	0.068517	0.787500	0.744631	2.813612	0.519524	3.294227	True	True	9.99249e-08	7885	2.475592	2.910844	0.943416	0.298965
2.000	0.100	1.100	2.000	0.075000	0.073000	0.787500	0.760168	3.597505	0.462244	5.762741	True	True	9.99914e-08	20514	2.655404	3.312075	0.904902	0.200579
2.000	0.100	1.100	2.000	0.075000	-0.061500	0.810000	1.614312	1.457506	2.107732	0.382985	True	True	9.97278e-08	3392	3.130044	2.567202	0.435668	0.646342
2.000	0.100	1.100	2.000	0.075000	-0.057017	0.810000	1.481325	1.466989	1.848003	0.411880	True	True	9.96816e-08	2736	3.006924	2.479085	0.487698	0.655263
2.000	0.100	1.100	2.000	0.075000	-0.052533	0.810000	1.380932	1.477237	1.663980	0.438139	True	True	9.99406e-08	2329	2.911153	2.414187	0.531911	0.659982
2.000	0.100	1.100	2.000	0.075000	-0.048050	0.810000	1.300780	1.488168	1.524171	0.463062	True	True	9.95669e-08	2038	2.833132	2.364125	0.570748	0.662070
2.000	0.100	1.100	2.000	0.075000	-0.043567	0.810000	1.234399	1.499760	1.412934	0.487390	True	True	9.98348e-08	1787	2.767598	2.324445	0.605602	0.662323
2.000	0.100	1.100	2.000	0.075000	-0.039083	0.810000	1.177989	1.512022	1.321466	0.511610	True	True	9.98417e-08	1562	2.711351	2.292512	0.637348	0.661189
2.000	0.100	1.100	2.000	0.075000	-0.034600	0.810000	1.129130	1.524981	1.244369	0.536079	True	True	9.92942e-08	1505	2.662306	2.266651	0.666569	0.658943
2.000	0.100	1.100	2.000	0.075000	-0.030117	0.810000	1.086194	1.538681	1.178119	0.561087	True	True	9.93229e-08	1464	2.619026	2.245739	0.693676	0.655756
2.000	0.100	1.100	2.000	0.075000	-0.025633	0.810000	1.048025	1.553174	1.120294	0.586893	True	True	9.92364e-08	1340	2.580484	2.228998	0.718969	0.651743
2.000	0.100	1.100	2.000	0.075000	-0.021150	0.810000	1.013786	1.568525	1.069173	0.613739	True	True	9.97889e-08	1203	2.545927	2.215881	0.742668	0.646976
2.000	0.100	1.100	2.000	0.075000	-0.016667	0.810000	0.982851	1.584827	1.023490	0.641872	True	True	9.9291e-08	1222	2.514788	2.205995	0.764941	0.641498
2.000	0.100	1.100	2.000	0.075000	-0.012183	0.810000	0.954738	1.602170	0.982287	0.671550	True	True	9.92931e-08	1361	2.486633	2.199065	0.785915	0.635336
2.000	0.100	1.100	2.000	0.075000	-0.007700	0.810000	0.929062	1.620687	0.944819	0.703064	True	True	9.94136e-08	1427	2.461127	2.194901	0.805692	0.628494
2.000	0.100	1.100	2.000	0.075000	-0.003217	0.810000	0.905524	1.640511	0.910501	0.736739	True	True	9.96267e-08	1391	2.438013	2.193391	0.824349	0.620969
2.000	0.100	1.100	2.000	0.075000	0.001267	0.810000	0.883887	1.661808	0.878864	0.772953	True	True	9.94734e-08	1607	2.417096	2.194479	0.841939	0.612743
2.000	0.100	1.100	2.000	0.075000	0.005750	0.810000	0.863956	1.684784	0.849522	0.812155	True	True	9.98939e-08	1563	2.398229	2.198172	0.858506	0.603785
2.000	0.100	1.100	2.000	0.075000	0.010233	0.810000	0.845573	1.709685	0.822154	0.854892	True	True	9.97686e-08	1730	2.381314	2.204530	0.874075	0.594053
2.000	0.100	1.100	2.000	0.075000	0.014717	0.810000	0.828614	1.736817	0.796485	0.901835	True	True	9.95737e-08	1720	2.366291	2.213676	0.888660	0.583488
2.000	0.100	1.100	2.000	0.075000	0.019200	0.810000	0.812975	1.766564	0.772279	0.953832	True	True	9.93925e-08	1768	2.353146	2.225805	0.902261	0.572016
2.000	0.100	1.100	2.000	0.075000	0.023683	0.810000	0.798581	1.799410	0.749322	1.011971	True	True	9.97054e-08	1914	2.341908	2.241192	0.914865	0.559540
2.000	0.100	1.100	2.000	0.075000	0.028167	0.810000	0.785373	1.835985	0.727419	1.077681	True	True	9.95679e-08	2025	2.332661	2.260224	0.926445	0.545935
2.000	0.100	1.100	2.000	0.075000	0.032650	0.810000	0.773317	1.877123	0.706380	1.152887	True	True	9.95478e-08	2221	2.325554	2.283433	0.936951	0.531040
2.000	0.100	1.100	2.000	0.075000	0.037133	0.810000	0.762399	1.923959	0.686015	1.240267	True	True	9.99902e-08	2312	2.320832	2.311557	0.946312	0.514642
2.000	0.100	1.100	2.000	0.075000	0.041617	0.810000	0.752635	1.978089	0.666114	1.343676	True	True	9.97387e-08	2480	2.318868	2.345634	0.954424	0.496454
2.000	0.100	1.100	2.000	0.075000	0.046100	0.810000	0.744075	2.041854	0.646429	1.468924	True	True	9.99418e-08	2795	2.320246	2.387173	0.961129	0.476075
2.000	0.100	1.100	2.000	0.075000	0.050583	0.810000	0.736822	2.118877	0.626637	1.625283	True	True	9.97528e-08	3104	2.325893	2.438465	0.966190	0.452920
2.000	0.100	1.100	2.000	0.075000	0.055067	0.810000	0.731068	2.215173	0.606267	1.828731	True	True	9.99277e-08	3501	2.337363	2.503197	0.969227	0.426086
2.000	0.100	1.100	2.000	0.075000	0.059550	0.810000	0.727163	2.341790	0.584534	2.109930	True	True	9.99174e-08	4182	2.357501	2.587850	0.969571	0.394058
2.000	0.100	1.100	2.000	0.075000	0.064033	0.810000	0.725822	2.522367	0.559892	2.538273	True	True	9.98405e-08	5304	2.392274	2.705471	0.965877	0.353942
2.000	0.100	1.100	2.000	0.075000	0.068517	0.810000	0.728813	2.823147	0.528368	3.323938	True	True	9.99289e-08	7879	2.457702	2.889307	0.954630	0.298855
2.000	0.100	1.100	2.000	0.075000	0.073000	0.810000	0.743720	3.611819	0.471174	5.817392	True	True	9.9957e-08	20712	2.633124	3.290112	0.918409	0.200911
2.000	0.100	1.100	2.000	0.075000	-0.061500	0.832500	1.601954	1.458171	2.121360	0.385575	True	True	9.97763e-08	3346	3.123922	2.554135	0.437497	0.647504
2.000	0.100	1.100	2.000	0.075000	-0.057017	0.832500	1.468780	1.467803	1.861055	0.414814	True	True	9.95843e-08	2670	3.000326	2.465220	0.489813	0.656217
2.000	0.100	1.100	2.000	0.075000	-0.052533	0.832500	1.368227	1.478197	1.676596	0.441394	True	True	9.95693e-08	2270	2.904167	2.399675	0.534289	0.660744
2.000	0.100	1.100	2.000	0.075000	-0.048050	0.832500	1.287933	1.489273	1.536435	0.466623	True	True	9.99524e-08	1905	2.825815	2.349067	0.573378	0.662656
2.000	0.100	1.100	2.000	0.075000	-0.043567	0.832500	1.221425	1.501011	1.424900	0.491251	True	True	9.97336e-08	1696	2.759987	2.308915	0.608476	0.662744
2.000	0.100	1.100	2.000	0.075000	-0.039083	0.832500	1.164899	1.513419	1.333173	0.515767	True	True	9.98867e-08	1689	2.703475	2.276565	0.640460	0.661458
2.000	0.100	1.100	2.000	0.075000	-0.034600	0.832500	1.115935	1.526526	1.255846	0.540533	True	True	9.98779e-08	1500	2.654184	2.250330	0.669915	0.659068
2.000	0.100	1.100	2.000	0.075000	-0.030117	0.832500	1.072900	1.540376	1.189388	0.565840	True	True	9.92886e-08	1399	2.610672	2.229079	0.697254	0.655748
2.000	0.100	1.100	2.000	0.075000	-0.025633	0.832500	1.034640	1.555022	1.131373	0.591949	True	True	9.91583e-08	1363	2.571911	2.212031	0.722776	0.651609
2.000	0.100	1.100	2.000	0.075000	-0.021150	0.832500	1.000315	1.570534	1.080076	0.619106	True	True	9.93327e-08	1272	2.537142	2.198630	0.746704	0.646723
2.000	0.100	1.100	2.000	0.075000	-0.016667	0.832500	0.969296	1.586986	1.034227	0.647558	True	True	9.89938e-08	1239	2.505794	2.188482	0.769208	0.641139
2.000	0.100	1.100	2.000	0.075000	-0.012183	0.832500	0.941100	1.604498	0.992868	0.677569	True	True	9.92698e-08	1217	2.477434	2.181307	0.790413	0.634873
2.000	0.100	1.100	2.000	0.075000	-0.007700	0.832500	0.915350	1.623178	0.955256	0.709425	True	True	9.93713e-08	1392	2.451725	2.176917	0.810421	0.627939
2.000	0.100	1.100	2.000	0.075000	-0.003217	0.832500	0.891739	1.643173	0.920801	0.743460	True	True	9.99817e-08	1460	2.428407	2.175192	0.829310	0.620328
2.000	0.100	1.100	2.000	0.075000	0.001267	0.832500	0.870029	1.664650	0.889033	0.780052	True	True	9.95585e-08	1556	2.407283	2.176079	0.847136	0.612024
2.000	0.100	1.100	2.000	0.075000	0.005750	0.832500	0.850027	1.687811	0.859567	0.819656	True	True	9.94158e-08	1651	2.388204	2.179580	0.863941	0.602997
2.000	0.100	1.100	2.000	0.075000	0.010233	0.832500	0.831574	1.712905	0.832079	0.862821	True	True	9.99663e-08	1703	2.371070	2.185755	0.879751	0.593204
2.000	0.100	1.100	2.000	0.075000	0.014717	0.832500	0.814544	1.740240	0.806296	0.910225	True	True	9.94705e-08	1830	2.355820	2.194727	0.894583	0.582587
2.000	0.100	1.100	2.000	0.075000	0.019200	0.832500	0.798834	1.770200	0.781980	0.962722	True	True	9.97789e-08	1883	2.342435	2.206685	0.908437	0.571073
2.000	0.100	1.100	2.000	0.075000	0.023683	0.832500	0.784367	1.803273	0.758918	1.021408	True	True	9.97067e-08	1999	2.330941	2.221906	0.921302	0.558565
2.000	0.100	1.100	2.000	0.075000	0.028167	0.832500	0.771085	1.840090	0.736915	1.087724	True	True	9.98948e-08	2071	2.321419	2.240776	0.933151	0.544940
2.000	0.100	1.100	2.000	0.075000	0.032650	0.832500	0.758951	1.881491	0.715780	1.163612	True	True	9.97729e-08	2193	2.314012	2.263823	0.943939	0.530038
2.000	0.100	1.100	2.000	0.075000	0.037133	0.832500	0.747951	1.928613	0.695323	1.251770	True	True	9.95742e-08	2454	2.308957	2.291781	0.953599	0.513648
2.000	0.100	1.100	2.000	0.075000	0.041617	0.832500	0.738098	1.983063	0.675335	1.356085	True	True	9.96719e-08	2516	2.306618	2.325688	0.962028	0.495484
2.000	0.100	1.100	2.000	0.075000	0.046100	0.832500	0.729440	2.047191	0.655567	1.482416	True	True	9.96099e-08	2827	2.307564	2.367048	0.969080	0.475148
2.000	0.100	1.100	2.000	0.075000	0.050583	0.832500	0.722078	2.124640	0.635699	1.640115	True	True	9.97063e-08	3106	2.312699	2.418146	0.974527	0.452059
2.000	0.100	1.100	2.000	0.075000	0.055067	0.832500	0.716195	2.221454	0.615259	1.845298	True	True	9.97816e-08	3538	2.323543	2.482661	0.978008	0.425321
2.000	0.100	1.100	2.000	0.075000	0.059550	0.832500	0.712133	2.348740	0.593466	2.128904	True	True	9.98121e-08	4255	2.342872	2.567064	0.978887	0.393426
2.000	0.100	1.100	2.000	0.075000	0.064033	0.832500	0.710586	2.530269	0.568778	2.560967	True	True	9.99659e-08	5428	2.376517	2.684380	0.975890	0.353499
2.000	0.100	1.100	2.000	0.075000	0.068517	0.832500	0.713265	2.832678	0.537240	3.353716	True	True	9.99968e-08	7955	2.440123	2.867820	0.965695	0.298686
2.000	0.100	1.100	2.000	0.075000	0.073000	0.832500	0.727489	3.626106	0.480147	5.872130	True	True	9.99587e-08	20769	2.611140	3.268135	0.931865	0.201202
2.000	0.100	1.100	2.000	0.075000	-0.061500	0.855000	1.589741	1.458844	2.134961	0.388172	True	True	9.96978e-08	3439	3.117857	2.541122	0.439293	0.648626
2.000	0.100	1.100	2.000	0.075000	-0.057017	0.855000	1.456394	1.468625	1.874082	0.417757	True	True	9.96521e-08	2634	2.993799	2.451418	0.491882	0.657124
2.000	0.100	1.100	2.000	0.075000	-0.052533	0.855000	1.355693	1.479167	1.689189	0.444658	True	True	9.96208e-08	2248	2.897266	2.385237	0.536612	0.661454
2.000	0.100	1.100	2.000	0.075000	-0.048050	0.855000	1.275270	1.490389	1.548677	0.470197	True	True	9.95328e-08	1954	2.818595	2.334093	0.575941	0.663183
2.000	0.100	1.100	2.000	0.075000	-0.043567	0.855000	1.208647	1.502274	1.436847	0.495126	True	True	9.96532e-08	1761	2.752486	2.293475	0.611270	0.663102
2.000	0.100	1.100	2.000	0.075000	-0.039083	0.855000	1.152017	1.514829	1.344863	0.519940	True	True	9.94052e-08	1570	2.695720	2.260716	0.643480	0.661658
2.000	0.100	1.100	2.000	0.075000	-0.034600	0.855000	1.102958	1.528085	1.267307	0.545004	True	True	9.9544e-08	1502	2.646194	2.234114	0.673157	0.659121
2.000	0.100	1.100	2.000	0.075000	-0.030117	0.855000	1.059834	1.542085	1.200642	0.570612	True	True	9.92657e-08	1444	2.602463	2.212532	0.700716	0.655662
2.000	0.100	1.100	2.000	0.075000	-0.025633	0.855000	1.021488	1.556868	1.142437	0.597027	True	True	9.91752e-08	1258	2.563490	2.195181	0.726459	0.651400
2.000	0.100	1.100	2.000	0.075000	-0.021150	0.855000	0.987086	1.572548	1.090965	0.624496	True	True	9.9689e-08	1252	2.528521	2.181502	0.750604	0.646390
2.000	0.100	1.100	2.000	0.075000	-0.016667	0.855000	0.955996	1.589157	1.044956	0.653268	True	True	9.99541e-08	1284	2.496977	2.171097	0.773323	0.640694
2.000	0.100	1.100	2.000	0.075000	-0.012183	0.855000	0.927731	1.606832	1.003446	0.683609	True	True	9.98027e-08	1407	2.468423	2.163683	0.794746	0.634324
2.000	0.100	1.100	2.000	0.075000	-0.007700	0.855000	0.901908	1.625686	0.965687	0.715814	True	True	9.938e-08	1290	2.442520	2.159068	0.814976	0.627292
2.000	0.100	1.100	2.000	0.075000	-0.003217	0.855000	0.878230	1.645854	0.931096	0.750209	True	True	9.97226e-08	1503	2.419007	2.157133	0.834087	0.619593
2.000	0.100	1.100	2.000	0.075000	0.001267	0.855000	0.856455	1.667509	0.899199	0.787183	True	True	9.96971e-08	1467	2.397685	2.157822	0.852137	0.611210
2.000	0.100	1.100	2.000	0.075000	0.005750	0.855000	0.836387	1.690855	0.869609	0.827190	True	True	9.97005e-08	1586	2.378404	2.161134	0.869170	0.602112
2.000	0.100	1.100	2.000	0.075000	0.010233	0.855000	0.817869	1.716142	0.842003	0.870785	True	True	9.94509e-08	1662	2.361060	2.167128	0.885214	0.592257
2.000	0.100	1.100	2.000	0.075000	0.014717	0.855000	0.800773	1.743680	0.816107	0.918651	True	True	9.96105e-08	1811	2.345591	2.175926	0.900284	0.581589
2.000	0.100	1.100	2.000	0.075000	0.019200	0.855000	0.784997	1.773853	0.791683	0.971649	True	True	9.9465e-08	1900	2.331974	2.187715	0.914382	0.570032
2.000	0.100	1.100	2.000	0.075000	0.023683	0.855000	0.770462	1.807152	0.768518	1.030883	True	True	9.96654e-08	1996	2.320233	2.202771	0.927501	0.557494
2.000	0.100	1.100	2.000	0.075000	0.028167	0.855000	0.757108	1.844212	0.746415	1.097807	True	True	9.97372e-08	2149	2.310443	2.221477	0.939614	0.543850
2.000	0.100	1.100	2.000	0.075000	0.032650	0.855000	0.744898	1.885874	0.725186	1.174377	True	True	9.95739e-08	2186	2.302744	2.244359	0.950680	0.528942
2.000	0.100	1.100	2.000	0.075000	0.037133	0.855000	0.733817	1.933283	0.704639	1.263314	True	True	9.95496e-08	2355	2.297363	2.272150	0.960635	0.512561
2.000	0.100	1.100	2.000	0.075000	0.041617	0.855000	0.723876	1.988050	0.684564	1.368537	True	True	9.99682e-08	2565	2.294657	2.305882	0.969382	0.494423
2.000	0.100	1.100	2.000	0.075000	0.046100	0.855000	0.715121	2.052541	0.664716	1.495953	True	True	9.97519e-08	2836	2.295177	2.347058	0.976782	0.474133
2.000	0.100	1.100	2.000	0.075000	0.050583	0.855000	0.707646	2.130413	0.644772	1.654993	True	True	9.99033e-08	3122	2.299807	2.397955	0.982620	0.451114
2.000	0.100	1.100	2.000	0.075000	0.055067	0.855000	0.701631	2.227743	0.624264	1.861914	True	True	9.97779e-08	3663	2.310030	2.462245	0.986551	0.424476
2.000	0.100	1.100	2.000	0.075000	0.059550	0.855000	0.697406	2.355696	0.602412	2.147929	True	True	9.99886e-08	4254	2.328555	2.546384	0.987980	0.392721
2.000	0.100	1.100	2.000	0.075000	0.064033	0.855000	0.695641	2.538173	0.577683	2.583716	True	True	9.98144e-08	5448	2.361075	2.663377	0.985703	0.352987
2.000	0.100	1.100	2.000	0.075000	0.068517	0.855000	0.697989	2.842205	0.546135	3.383554	True	True	9.99965e-08	8016	2.422861	2.846392	0.976599	0.298458
2.000	0.100	1.100	2.000	0.075000	0.073000	0.855000	0.711479	3.640363	0.489156	5.926945	True	True	9.99837e-08	20745	2.589458	3.246151	0.945259	0.201452
2.000	0.100	1.100	2.000	0.075000	-0.061500	0.877500	1.577672	1.459522	2.148534	0.390774	True	True	9.97131e-08	3408	3.111850	2.528164	0.441055	0.649709
2.000	0.100	1.100	2.000	0.075000	-0.057017	0.877500	1.444166	1.469456	1.887083	0.420707	True	True	9.98568e-08	2664	2.987344	2.437683	0.493907	0.657985
2.000	0.100	1.100	2.000	0.075000	-0.052533	0.877500	1.343331	1.480146	1.701758	0.447933	True	True	9.99724e-08	2248	2.890449	2.370874	0.538878	0.662111
2.000	0.100	1.100	2.000	0.075000	-0.048050	0.877500	1.262791	1.491516	1.560897	0.473782	True	True	9.9907e-08	2020	2.811472	2.319202	0.578435	0.663652
2.000	0.100	1.100	2.000	0.075000	-0.043567	0.877500	1.196065	1.503548	1.448773	0.499014	True	True	9.9687e-08	1814	2.745094	2.278129	0.613984	0.663397
2.000	0.100	1.100	2.000	0.075000	-0.039083	0.877500	1.139341	1.516252	1.356533	0.524128	True	True	9.95391e-08	1593	2.688086	2.244967	0.646408	0.661790
2.000	0.100	1.100	2.000	0.075000	-0.034600	0.877500	1.090196	1.529658	1.278751	0.549492	True	True	9.96516e-08	1485	2.638337	2.218006	0.676295	0.659101
2.000	0.100	1.100	2.000	0.075000	-0.030117	0.877500	1.046993	1.543808	1.211880	0.575402	True	True	9.95831e-08	1310	2.594397	2.196100	0.704061	0.655501
2.000	0.100	1.100	2.000	0.075000	-0.025633	0.877500	1.008573	1.558748	1.153487	0.602125	True	True	9.96789e-08	1281	2.555226	2.178452	0.730011	0.651105
2.000	0.100	1.100	2.000	0.075000	-0.021150	0.877500	0.974105	1.574586	1.101844	0.629906	True	True	9.99285e-08	1259	2.520066	2.164501	0.754359	0.645970
2.000	0.100	1.100	2.000	0.075000	-0.016667	0.877500	0.942948	1.591348	1.055674	0.659001	True	True	9.92592e-08	1334	2.488335	2.153845	0.777285	0.640161
2.000	0.100	1.100	2.000	0.075000	-0.012183	0.877500	0.914618	1.609189	1.014011	0.689676	True	True	9.91417e-08	1386	2.459597	2.146196	0.798916	0.633685
2.000	0.100	1.100	2.000	0.075000	-0.007700	0.877500	0.888734	1.628209	0.976110	0.722227	True	True	9.96173e-08	1443	2.433510	2.141362	0.819353	0.626555
2.000	0.100	1.100	2.000	0.075000	-0.003217	0.877500	0.864996	1.648551	0.941384	0.756986	True	True	9.9257e-08	1381	2.409813	2.139220	0.838675	0.618767
2.000	0.100	1.100	2.000	0.075000	0.001267	0.877500	0.843161	1.670384	0.909358	0.794341	True	True	9.93795e-08	1617	2.388302	2.139713	0.856940	0.610302
2.000	0.100	1.100	2.000	0.075000	0.005750	0.877500	0.823034	1.693915	0.879646	0.834753	True	True	9.97019e-08	1680	2.368828	2.142839	0.874190	0.601132
2.000	0.100	1.100	2.000	0.075000	0.010233	0.877500	0.804457	1.719396	0.851924	0.878779	True	True	9.93519e-08	1694	2.351283	2.148655	0.890457	0.591215
2.000	0.100	1.100	2.000	0.075000	0.014717	0.877500	0.787301	1.747135	0.825917	0.927108	True	True	9.96081e-08	1699	2.335603	2.157280	0.905755	0.580494
2.000	0.100	1.100	2.000	0.075000	0.019200	0.877500	0.771463	1.777521	0.801386	0.980608	True	True	9.99564e-08	1931	2.321764	2.168901	0.920091	0.568896
2.000	0.100	1.100	2.000	0.075000	0.023683	0.877500	0.756862	1.811046	0.778119	1.040393	True	True	9.94484e-08	2040	2.309784	2.183792	0.933456	0.556327
2.000	0.100	1.100	2.000	0.075000	0.028167	0.877500	0.743440	1.848347	0.755918	1.107925	True	True	9.98237e-08	2059	2.299734	2.202333	0.945827	0.542664
2.000	0.100	1.100	2.000	0.075000	0.032650	0.877500	0.731158	1.890270	0.734595	1.185179	True	True	9.95281e-08	2258	2.291750	2.225048	0.957166	0.527752
2.000	0.100	1.100	2.000	0.075000	0.037133	0.877500	0.719998	1.937964	0.713959	1.274896	True	True	9.95335e-08	2427	2.286052	2.252669	0.967412	0.511382
2.000	0.100	1.100	2.000	0.075000	0.041617	0.877500	0.709970	1.993050	0.693800	1.381028	True	True	9.99388e-08	2665	2.282984	2.286223	0.976476	0.493272
2.000	0.100	1.100	2.000	0.075000	0.046100	0.877500	0.701116	2.057902	0.673872	1.509530	True	True	9.97885e-08	2809	2.283086	2.327209	0.984225	0.473032
2.000	0.100	1.100	2.000	0.075000	0.050583	0.877500	0.693528	2.136195	0.653854	1.669913	True	True	9.99666e-08	3258	2.287218	2.377899	0.990456	0.450087
2.000	0.100	1.100	2.000	0.075000	0.055067	0.877500	0.687377	2.234039	0.633279	1.878573	True	True	9.99697e-08	3667	2.296825	2.441954	0.994848	0.423553
2.000	0.100	1.100	2.000	0.075000	0.059550	0.877500	0.682982	2.362656	0.611371	2.166998	True	True	9.98209e-08	4306	2.314552	2.525817	0.996839	0.391942
2.000	0.100	1.100	2.000	0.075000	0.064033	0.877500	0.680988	2.546077	0.586602	2.606511	True	True	9.98568e-08	5555	2.345953	2.642468	0.995304	0.352409
2.000	0.100	1.100	2.000	0.075000	0.068517	0.877500	0.682986	2.851723	0.555050	3.413444	True	True	9.98671e-08	8013	2.405920	2.825031	0.987332	0.298174
2.000	0.100	1.100	2.000	0.075000	0.073000	0.877500	0.695693	3.654588	0.498196	5.981828	True	True	9.99928e-08	20776	2.568088	3.224168	0.958579	0.201660
2.000	0.100	1.100	2.000	0.075000	-0.061500	0.900000	1.565745	1.460208	2.162078	0.393383	True	True	9.98568e-08	3322	3.105899	2.515262	0.442783	0.650753
2.000	0.100	1.100	2.000	0.075000	-0.057017	0.900000	1.432095	1.470294	1.900057	0.423665	True	True	9.99474e-08	2665	2.980959	2.424014	0.495886	0.658799
2.000	0.100	1.100	2.000	0.075000	-0.052533	0.900000	1.331139	1.481134	1.714301	0.451217	True	True	9.97604e-08	2206	2.883716	2.356589	0.541087	0.662715
2.000	0.100	1.100	2.000	0.075000	-0.048050	0.900000	1.250495	1.492654	1.573093	0.477378	True	True	9.95708e-08	2024	2.804445	2.304398	0.580860	0.664063
2.000	0.100	1.100	2.000	0.075000	-0.043567	0.900000	1.183676	1.504834	1.460676	0.502915	True	True	9.98916e-08	1682	2.737811	2.262878	0.616617	0.663628
2.000	0.100	1.100	2.000	0.075000	-0.039083	0.900000	1.126869	1.517687	1.368182	0.528331	True	True	9.97219e-08	1534	2.680572	2.229322	0.649242	0.661854
2.000	0.100	1.100	2.000	0.075000	-0.034600	0.900000	1.077648	1.531242	1.290174	0.553996	True	True	9.99449e-08	1432	2.630611	2.202009	0.679327	0.659009
2.000	0.100	1.100	2.000	0.075000	-0.030117	0.900000	1.034374	1.545542	1.223099	0.580211	True	True	9.98633e-08	1294	2.586473	2.179785	0.707290	0.655264
2.000	0.100	1.100	2.000	0.075000	-0.025633	0.900000	0.995894	1.560650	1.164522	0.607240	True	True	9.97921e-08	1333	2.547116	2.161848	0.733429	0.650728
2.000	0.100	1.100	2.000	0.075000	-0.021150	0.900000	0.961363	1.576614	1.112707	0.635337	True	True	9.96496e-08	1300	2.511773	2.147632	0.757974	0.645476
2.000	0.100	1.100	2.000	0.075000	-0.016667	0.900000	0.930149	1.593555	1.066376	0.664756	True	True	9.96681e-08	1369	2.479867	2.136728	0.781092	0.639544
2.000	0.100	1.100	2.000	0.075000	-0.012183	0.900000	0.901763	1.611560	1.024564	0.695766	True	True	9.96849e-08	1457	2.450955	2.128850	0.802917	0.632958
2.000	0.100	1.100	2.000	0.075000	-0.007700	0.900000	0.875825	1.630748	0.986522	0.728665	True	True	9.99255e-08	1456	2.424695	2.123801	0.823551	0.625728
2.000	0.100	1.100	2.000	0.075000	-0.003217	0.900000	0.852034	1.651262	0.951662	0.763788	True	True	9.99315e-08	1510	2.400822	2.121457	0.843071	0.617848
2.000	0.100	1.100	2.000	0.075000	0.001267	0.900000	0.830146	1.673274	0.919510	0.801526	True	True	9.95522e-08	1579	2.379133	2.121758	0.861538	0.609302
2.000	0.100	1.100	2.000	0.075000	0.005750	0.900000	0.809967	1.696991	0.889677	0.842343	True	True	9.94307e-08	1705	2.359475	2.124700	0.878996	0.600059
2.000	0.100	1.100	2.000	0.075000	0.010233	0.900000	0.791336	1.722664	0.861840	0.886801	True	True	9.95289e-08	1787	2.341738	2.130340	0.895475	0.590079
2.000	0.100	1.100	2.000	0.075000	0.014717	0.900000	0.774124	1.750605	0.835722	0.935595	True	True	9.95885e-08	1816	2.325857	2.138794	0.910993	0.579305
2.000	0.100	1.100	2.000	0.075000	0.019200	0.900000	0.758228	1.781203	0.811086	0.989599	True	True	9.96875e-08	1920	2.311802	2.150249	0.925556	0.567665
2.000	0.100	1.100	2.000	0.075000	0.023683	0.900000	0.743567	1.814953	0.787718	1.049934	True	True	9.95649e-08	1962	2.299591	2.164974	0.939160	0.555066
2.000	0.100	1.100	2.000	0.075000	0.028167	0.900000	0.730081	1.852495	0.765421	1.118076	True	True	9.96793e-08	2171	2.289291	2.183349	0.951782	0.541386
2.000	0.100	1.100	2.000	0.075000	0.032650	0.900000	0.717728	1.894677	0.744005	1.196014	True	True	9.98622e-08	2273	2.281030	2.205897	0.963388	0.526471
2.000	0.100	1.100	2.000	0.075000	0.037133	0.900000	0.706491	1.942656	0.723281	1.286512	True	True	9.96924e-08	2394	2.275021	2.233345	0.973922	0.510113
2.000	0.100	1.100	2.000	0.075000	0.041617	0.900000	0.696376	1.998058	0.703038	1.393554	True	True	9.98604e-08	2609	2.271600	2.266718	0.983301	0.492035
2.000	0.100	1.100	2.000	0.075000	0.046100	0.900000	0.687424	2.063269	0.683031	1.523143	True	True	9.96688e-08	2901	2.271291	2.307509	0.991399	0.471845
2.000	0.100	1.100	2.000	0.075000	0.050583	0.900000	0.679721	2.141983	0.662941	1.684869	True	True	9.98197e-08	3160	2.274930	2.357984	0.998028	0.448978
2.000	0.100	1.100	2.000	0.075000	0.055067	0.900000	0.673431	2.240339	0.642301	1.895269	True	True	9.98391e-08	3672	2.283929	2.421794	1.002886	0.422552
2.000	0.100	1.100	2.000	0.075000	0.059550	0.900000	0.668861	2.369616	0.620338	2.186106	True	True	9.9893e-08	4376	2.300865	2.505369	1.005452	0.391090
2.000	0.100	1.100	2.000	0.075000	0.064033	0.900000	0.666629	2.553977	0.595532	2.629348	True	True	9.99717e-08	5510	2.331151	2.621661	1.004681	0.351765
2.000	0.100	1.100	2.000	0.075000	0.068517	0.900000	0.668258	2.861231	0.563979	3.443379	True	True	9.9928e-08	8096	2.389305	2.803743	0.997879	0.297832
2.000	0.100	1.100	2.000	0.075000	0.073000	0.900000	0.680136	3.668779	0.507262	6.036768	True	True	9.99689e-08	20908	2.547036	3.202193	0.971815	0.201828
