# Supplementary material for: On maternity and the stronger immune response in women
Source: Nat Commun. 2022 Aug 18;13:4858. doi: 10.1038/s41467-022-32569-6 (PMC9386672; doi:10.1038/s41467-022-32569-6)
Supplement: Supplementary file 3 — Source Data [file 41467_2022_32569_MOESM3_ESM.zip › Source Data/Source Data Fig 4/demo5_b1.csv]

bmax	mu	betaC1	betaC2	base_c	diff_c	prVert	alphaf	alpham	gammaf	gammam	p_ESS?	h_ESS?	NormGrad	Iter	Sfbar	Smbar	Ifbar	Imbar
2.000	0.100	1.100	2.000	0.050000	-0.047000	0.000000	2.848550	1.493569	3.247835	0.306030	True	True	9.98857e-08	13193	3.929169	3.505776	0.192121	0.453872
2.000	0.100	1.100	2.000	0.050000	-0.043867	0.000000	2.497275	1.503758	2.338901	0.351308	True	True	9.99965e-08	7342	3.698617	3.333119	0.256419	0.492695
2.000	0.100	1.100	2.000	0.050000	-0.040733	0.000000	2.310347	1.512968	1.906222	0.381869	True	True	9.98323e-08	5265	3.560773	3.242214	0.299729	0.511458
2.000	0.100	1.100	2.000	0.050000	-0.037600	0.000000	2.185598	1.522177	1.636900	0.406958	True	True	9.99964e-08	4185	3.463561	3.184211	0.332919	0.522343
2.000	0.100	1.100	2.000	0.050000	-0.034467	0.000000	2.093327	1.531653	1.447544	0.429485	True	True	9.9762e-08	3610	3.389510	3.144046	0.359933	0.528964
2.000	0.100	1.100	2.000	0.050000	-0.031333	0.000000	2.020880	1.541520	1.304635	0.450770	True	True	9.98678e-08	3058	3.330525	3.115126	0.382705	0.532866
2.000	0.100	1.100	2.000	0.050000	-0.028200	0.000000	1.961727	1.551862	1.191627	0.471551	True	True	9.96087e-08	2867	3.282180	3.093999	0.402340	0.534842
2.000	0.100	1.100	2.000	0.050000	-0.025067	0.000000	1.912067	1.562746	1.099243	0.492304	True	True	9.98507e-08	2263	3.241791	3.078657	0.419537	0.535348
2.000	0.100	1.100	2.000	0.050000	-0.021933	0.000000	1.869504	1.574241	1.021808	0.513378	True	True	9.98948e-08	2341	3.207614	3.067842	0.434766	0.534662
2.000	0.100	1.100	2.000	0.050000	-0.018800	0.000000	1.832430	1.586417	0.955621	0.535056	True	True	9.99372e-08	2216	3.178458	3.060731	0.448359	0.532964
2.000	0.100	1.100	2.000	0.050000	-0.015667	0.000000	1.799719	1.599350	0.898148	0.557591	True	True	9.9923e-08	1911	3.153481	3.056770	0.460559	0.530370
2.000	0.100	1.100	2.000	0.050000	-0.012533	0.000000	1.770551	1.613129	0.847581	0.581223	True	True	9.96109e-08	1663	3.132073	3.055581	0.471546	0.526956
2.000	0.100	1.100	2.000	0.050000	-0.009400	0.000000	1.744341	1.627845	0.802602	0.606200	True	True	9.95673e-08	1392	3.113791	3.056917	0.481453	0.522766
2.000	0.100	1.100	2.000	0.050000	-0.006267	0.000000	1.720532	1.643636	0.762170	0.632802	True	True	9.96589e-08	1672	3.098295	3.060612	0.490406	0.517825
2.000	0.100	1.100	2.000	0.050000	-0.003133	0.000000	1.698841	1.660620	0.725541	0.661316	True	True	9.95988e-08	1653	3.085363	3.066589	0.498464	0.512137
2.000	0.100	1.100	2.000	0.050000	0.000000	0.000000	1.678945	1.678964	0.692088	0.692095	True	True	9.98072e-08	1627	3.074827	3.074827	0.505694	0.505690
2.000	0.100	1.100	2.000	0.050000	0.003133	0.000000	1.660618	1.698840	0.661316	0.725542	True	True	9.97136e-08	1572	3.066589	3.085363	0.512137	0.498464
2.000	0.100	1.100	2.000	0.050000	0.006267	0.000000	1.643635	1.720532	0.632801	0.762170	True	True	9.96653e-08	1611	3.060612	3.098296	0.517825	0.490406
2.000	0.100	1.100	2.000	0.050000	0.009400	0.000000	1.627851	1.744312	0.606204	0.802590	True	True	9.94341e-08	1525	3.056914	3.113787	0.522766	0.481460
2.000	0.100	1.100	2.000	0.050000	0.012533	0.000000	1.613129	1.770551	0.581224	0.847580	True	True	9.96742e-08	1904	3.055581	3.132073	0.526956	0.471546
2.000	0.100	1.100	2.000	0.050000	0.015667	0.000000	1.599350	1.799719	0.557590	0.898148	True	True	9.97756e-08	1743	3.056770	3.153481	0.530370	0.460559
2.000	0.100	1.100	2.000	0.050000	0.018800	0.000000	1.586417	1.832430	0.535056	0.955621	True	True	9.97346e-08	2023	3.060731	3.178458	0.532964	0.448359
2.000	0.100	1.100	2.000	0.050000	0.021933	0.000000	1.574241	1.869504	0.513378	1.021808	True	True	9.96625e-08	2318	3.067842	3.207614	0.534662	0.434766
2.000	0.100	1.100	2.000	0.050000	0.025067	0.000000	1.562746	1.912067	0.492304	1.099243	True	True	9.97985e-08	2355	3.078657	3.241791	0.535348	0.419537
2.000	0.100	1.100	2.000	0.050000	0.028200	0.000000	1.551862	1.961727	0.471551	1.191627	True	True	9.97947e-08	2735	3.093999	3.282180	0.534842	0.402340
2.000	0.100	1.100	2.000	0.050000	0.031333	0.000000	1.541520	2.020880	0.450770	1.304635	True	True	9.98112e-08	3084	3.115126	3.330525	0.532866	0.382705
2.000	0.100	1.100	2.000	0.050000	0.034467	0.000000	1.531653	2.093327	0.429485	1.447544	True	True	9.9816e-08	3489	3.144046	3.389510	0.528964	0.359933
2.000	0.100	1.100	2.000	0.050000	0.037600	0.000000	1.522177	2.185598	0.406958	1.636900	True	True	9.99973e-08	4065	3.184211	3.463561	0.522343	0.332919
2.000	0.100	1.100	2.000	0.050000	0.040733	0.000000	1.512968	2.310347	0.381869	1.906222	True	True	9.98359e-08	5261	3.242214	3.560773	0.511458	0.299729
2.000	0.100	1.100	2.000	0.050000	0.043867	0.000000	1.503758	2.497275	0.351308	2.338901	True	True	9.99373e-08	7406	3.333119	3.698617	0.492695	0.256419
2.000	0.100	1.100	2.000	0.050000	0.047000	0.000000	1.493569	2.848550	0.306030	3.247835	True	True	9.9969e-08	13002	3.505776	3.929169	0.453872	0.192121
2.000	0.100	1.100	2.000	0.050000	-0.047000	0.022500	2.832931	1.494112	3.266212	0.307962	True	True	9.98758e-08	13054	3.924426	3.496136	0.193261	0.455903
2.000	0.100	1.100	2.000	0.050000	-0.043867	0.022500	2.480840	1.504432	2.355046	0.353704	True	True	9.99299e-08	7406	3.692413	3.321693	0.258108	0.494814
2.000	0.100	1.100	2.000	0.050000	-0.040733	0.022500	2.293263	1.513754	1.921157	0.384610	True	True	9.99285e-08	5442	3.553535	3.229645	0.301865	0.513607
2.000	0.100	1.100	2.000	0.050000	-0.037600	0.022500	2.167969	1.523068	1.650993	0.409995	True	True	9.99637e-08	4285	3.455487	3.170788	0.335452	0.524503
2.000	0.100	1.100	2.000	0.050000	-0.034467	0.022500	2.075223	1.532646	1.460985	0.432790	True	True	9.97232e-08	3411	3.380718	3.129940	0.362832	0.531128
2.000	0.100	1.100	2.000	0.050000	-0.031333	0.022500	2.002356	1.542615	1.317538	0.454328	True	True	9.96825e-08	3068	3.321095	3.100450	0.385945	0.535029
2.000	0.100	1.100	2.000	0.050000	-0.028200	0.022500	1.942826	1.553059	1.204069	0.475353	True	True	9.99277e-08	2517	3.272171	3.078837	0.405903	0.537000
2.000	0.100	1.100	2.000	0.050000	-0.025067	0.022500	1.892826	1.564047	1.111278	0.496348	True	True	9.9944e-08	2222	3.231249	3.063073	0.423406	0.537498
2.000	0.100	1.100	2.000	0.050000	-0.021933	0.022500	1.849954	1.575648	1.033479	0.517663	True	True	9.9531e-08	2265	3.196574	3.051888	0.438928	0.536803
2.000	0.100	1.100	2.000	0.050000	-0.018800	0.022500	1.812598	1.587933	0.966961	0.539585	True	True	9.98561e-08	2009	3.166950	3.044449	0.452800	0.535093
2.000	0.100	1.100	2.000	0.050000	-0.015667	0.022500	1.779631	1.600980	0.909183	0.562368	True	True	9.98263e-08	1948	3.141529	3.040195	0.465268	0.532486
2.000	0.100	1.100	2.000	0.050000	-0.012533	0.022500	1.750229	1.614876	0.858332	0.586258	True	True	9.96244e-08	1896	3.119697	3.038745	0.476514	0.529057
2.000	0.100	1.100	2.000	0.050000	-0.009400	0.022500	1.723779	1.629722	0.813077	0.611506	True	True	9.95164e-08	1743	3.101005	3.039844	0.486675	0.524851
2.000	0.100	1.100	2.000	0.050000	-0.006267	0.022500	1.699806	1.645636	0.772409	0.638383	True	True	9.97831e-08	1699	3.085121	3.043331	0.495859	0.519891
2.000	0.100	1.100	2.000	0.050000	-0.003133	0.022500	1.677942	1.662753	0.735545	0.667193	True	True	9.98242e-08	1632	3.071808	3.049121	0.504146	0.514183
2.000	0.100	1.100	2.000	0.050000	0.000000	0.022500	1.657894	1.681245	0.701869	0.698288	True	True	9.98279e-08	1450	3.060903	3.057191	0.511596	0.507714
2.000	0.100	1.100	2.000	0.050000	0.003133	0.022500	1.639431	1.701273	0.670883	0.732073	True	True	9.98191e-08	1535	3.052303	3.067578	0.518250	0.500465
2.000	0.100	1.100	2.000	0.050000	0.006267	0.022500	1.622332	1.723129	0.642165	0.769069	True	True	9.93921e-08	1681	3.045969	3.080380	0.524141	0.492382
2.000	0.100	1.100	2.000	0.050000	0.009400	0.022500	1.606450	1.747087	0.615372	0.809890	True	True	9.96216e-08	1764	3.041919	3.095758	0.529277	0.483409
2.000	0.100	1.100	2.000	0.050000	0.012533	0.022500	1.591649	1.773519	0.590201	0.855325	True	True	9.95896e-08	1770	3.040235	3.113947	0.533654	0.473467
2.000	0.100	1.100	2.000	0.050000	0.015667	0.022500	1.577813	1.802898	0.566385	0.906388	True	True	9.9597e-08	2009	3.041071	3.135275	0.537248	0.462450
2.000	0.100	1.100	2.000	0.050000	0.018800	0.022500	1.564844	1.835843	0.543672	0.964423	True	True	9.9818e-08	2012	3.044676	3.160189	0.540014	0.450220
2.000	0.100	1.100	2.000	0.050000	0.021933	0.022500	1.552657	1.873179	0.521819	1.031254	True	True	9.98954e-08	2124	3.051422	3.189300	0.541877	0.436594
2.000	0.100	1.100	2.000	0.050000	0.025067	0.022500	1.541177	1.916040	0.500572	1.109445	True	True	9.98022e-08	2317	3.061859	3.223451	0.542723	0.421332
2.000	0.100	1.100	2.000	0.050000	0.028200	0.022500	1.530338	1.966046	0.479649	1.202734	True	True	9.9614e-08	2657	3.076804	3.263837	0.542371	0.404099
2.000	0.100	1.100	2.000	0.050000	0.031333	0.022500	1.520079	2.025610	0.458697	1.316858	True	True	9.9945e-08	3140	3.097504	3.312206	0.540545	0.384428
2.000	0.100	1.100	2.000	0.050000	0.034467	0.022500	1.510341	2.098561	0.437240	1.461199	True	True	9.98053e-08	3596	3.125954	3.371249	0.536791	0.361618
2.000	0.100	1.100	2.000	0.050000	0.037600	0.022500	1.501054	2.191483	0.414535	1.652496	True	True	9.98278e-08	4154	3.165579	3.445408	0.530320	0.334563
2.000	0.100	1.100	2.000	0.050000	0.040733	0.022500	1.492123	2.317134	0.389256	1.924678	True	True	9.98726e-08	5212	3.222931	3.542805	0.519597	0.301328
2.000	0.100	1.100	2.000	0.050000	0.043867	0.022500	1.483338	2.505484	0.358482	2.362227	True	True	9.99695e-08	7309	3.312977	3.680988	0.501028	0.257963
2.000	0.100	1.100	2.000	0.050000	0.047000	0.022500	1.473900	2.859741	0.312928	3.282606	True	True	9.99697e-08	13220	3.484284	3.912307	0.462502	0.193573
2.000	0.100	1.100	2.000	0.050000	-0.047000	0.045000	2.817451	1.494656	3.284557	0.309896	True	True	9.99121e-08	13013	3.919704	3.486506	0.194396	0.457920
2.000	0.100	1.100	2.000	0.050000	-0.043867	0.045000	2.464562	1.505109	2.371175	0.356104	True	True	9.98757e-08	7355	3.686242	3.310276	0.259787	0.496912
2.000	0.100	1.100	2.000	0.050000	-0.040733	0.045000	2.276350	1.514545	1.936089	0.387358	True	True	9.98389e-08	5336	3.546338	3.217085	0.303989	0.515731
2.000	0.100	1.100	2.000	0.050000	-0.037600	0.045000	2.150519	1.523965	1.665095	0.413040	True	True	9.98595e-08	4219	3.447463	3.157374	0.337971	0.526635
2.000	0.100	1.100	2.000	0.050000	-0.034467	0.045000	2.057306	1.533647	1.474442	0.436106	True	True	9.9793e-08	3532	3.371983	3.115840	0.365714	0.533259
2.000	0.100	1.100	2.000	0.050000	-0.031333	0.045000	1.984026	1.543719	1.330465	0.457900	True	True	9.96546e-08	3138	3.311728	3.085778	0.389167	0.537155
2.000	0.100	1.100	2.000	0.050000	-0.028200	0.045000	1.924124	1.554266	1.216541	0.479173	True	True	9.983e-08	2779	3.262231	3.063676	0.409447	0.539120
2.000	0.100	1.100	2.000	0.050000	-0.025067	0.045000	1.873788	1.565359	1.123351	0.500411	True	True	9.96043e-08	2500	3.220779	3.047487	0.427257	0.539608
2.000	0.100	1.100	2.000	0.050000	-0.021933	0.045000	1.830610	1.577068	1.045193	0.521969	True	True	9.98803e-08	2127	3.185610	3.035928	0.443072	0.538901
2.000	0.100	1.100	2.000	0.050000	-0.018800	0.045000	1.792976	1.589463	0.978349	0.544137	True	True	9.9504e-08	2100	3.155520	3.028157	0.457225	0.537178
2.000	0.100	1.100	2.000	0.050000	-0.015667	0.045000	1.759754	1.602624	0.920270	0.567172	True	True	9.97798e-08	1895	3.129657	3.023607	0.469963	0.534556
2.000	0.100	1.100	2.000	0.050000	-0.012533	0.045000	1.730121	1.616639	0.869142	0.591321	True	True	9.94576e-08	1828	3.107403	3.021892	0.481468	0.531110
2.000	0.100	1.100	2.000	0.050000	-0.009400	0.045000	1.703459	1.631610	0.823626	0.616839	True	True	9.96522e-08	1819	3.088306	3.022754	0.491879	0.526886
2.000	0.100	1.100	2.000	0.050000	-0.006267	0.045000	1.679295	1.647654	0.782712	0.643999	True	True	9.93442e-08	1682	3.072031	3.026028	0.501302	0.521907
2.000	0.100	1.100	2.000	0.050000	-0.003133	0.045000	1.657273	1.664891	0.745625	0.673102	True	True	9.94483e-08	1378	3.058340	3.031626	0.509817	0.516182
2.000	0.100	1.100	2.000	0.050000	0.000000	0.045000	1.637054	1.683529	0.711722	0.704518	True	True	9.96066e-08	1448	3.047063	3.039525	0.517494	0.509690
2.000	0.100	1.100	2.000	0.050000	0.003133	0.045000	1.618448	1.703728	0.680523	0.738650	True	True	9.98382e-08	1468	3.038101	3.049760	0.524363	0.502414
2.000	0.100	1.100	2.000	0.050000	0.006267	0.045000	1.601239	1.725749	0.651606	0.776013	True	True	9.94047e-08	1714	3.031410	3.062427	0.530458	0.494306
2.000	0.100	1.100	2.000	0.050000	0.009400	0.045000	1.585258	1.749885	0.624619	0.817239	True	True	9.99388e-08	1695	3.027007	3.077687	0.535792	0.485307
2.000	0.100	1.100	2.000	0.050000	0.012533	0.045000	1.570376	1.776510	0.599261	0.863121	True	True	9.9855e-08	1821	3.024969	3.095775	0.540359	0.475337
2.000	0.100	1.100	2.000	0.050000	0.015667	0.045000	1.556479	1.806101	0.575263	0.914683	True	True	9.99379e-08	1905	3.025451	3.117018	0.544136	0.464290
2.000	0.100	1.100	2.000	0.050000	0.018800	0.045000	1.543471	1.839280	0.552374	0.973282	True	True	9.96366e-08	2293	3.028697	3.141865	0.547079	0.452030
2.000	0.100	1.100	2.000	0.050000	0.021933	0.045000	1.531267	1.876879	0.530348	1.040763	True	True	9.98827e-08	2373	3.035075	3.170927	0.549112	0.438373
2.000	0.100	1.100	2.000	0.050000	0.025067	0.045000	1.519797	1.920039	0.508932	1.119713	True	True	9.96164e-08	2463	3.045130	3.205048	0.550120	0.423077
2.000	0.100	1.100	2.000	0.050000	0.028200	0.045000	1.508999	1.970390	0.487840	1.213912	True	True	9.98914e-08	2559	3.059673	3.245425	0.549927	0.405811
2.000	0.100	1.100	2.000	0.050000	0.031333	0.045000	1.498816	2.030365	0.466720	1.329159	True	True	9.97216e-08	3174	3.079940	3.293812	0.548255	0.386105
2.000	0.100	1.100	2.000	0.050000	0.034467	0.045000	1.489198	2.103820	0.445092	1.474938	True	True	9.99735e-08	3628	3.107911	3.352907	0.544654	0.363259
2.000	0.100	1.100	2.000	0.050000	0.037600	0.045000	1.480092	2.197391	0.422210	1.668184	True	True	9.98476e-08	4144	3.146989	3.427165	0.538340	0.336167
2.000	0.100	1.100	2.000	0.050000	0.040733	0.045000	1.471427	2.323943	0.396744	1.943236	True	True	9.99928e-08	5260	3.203676	3.524738	0.527785	0.302892
2.000	0.100	1.100	2.000	0.050000	0.043867	0.045000	1.463051	2.513712	0.365760	2.385672	True	True	9.98938e-08	7441	3.292843	3.663246	0.509419	0.259477
2.000	0.100	1.100	2.000	0.050000	0.047000	0.045000	1.454339	2.870940	0.319935	3.317534	True	True	9.9942e-08	13260	3.462760	3.895310	0.471206	0.195002
2.000	0.100	1.100	2.000	0.050000	-0.047000	0.067500	2.802110	1.495203	3.302869	0.311832	True	True	9.99103e-08	13063	3.915003	3.476884	0.195525	0.459924
2.000	0.100	1.100	2.000	0.050000	-0.043867	0.067500	2.448440	1.505789	2.387289	0.358508	True	True	9.98522e-08	7323	3.680103	3.298869	0.261456	0.498991
2.000	0.100	1.100	2.000	0.050000	-0.040733	0.067500	2.259604	1.515340	1.951017	0.390113	True	True	9.98949e-08	5238	3.539184	3.204534	0.306100	0.517829
2.000	0.100	1.100	2.000	0.050000	-0.037600	0.067500	2.133247	1.524869	1.679202	0.416095	True	True	9.99495e-08	4234	3.439489	3.143967	0.340475	0.528737
2.000	0.100	1.100	2.000	0.050000	-0.034467	0.067500	2.039576	1.534656	1.487915	0.439434	True	True	9.9833e-08	3433	3.363305	3.101746	0.368580	0.535358
2.000	0.100	1.100	2.000	0.050000	-0.031333	0.067500	1.965889	1.544831	1.343414	0.461486	True	True	9.99939e-08	2949	3.302425	3.071110	0.392372	0.539246
2.000	0.100	1.100	2.000	0.050000	-0.028200	0.067500	1.905621	1.555483	1.229043	0.483008	True	True	9.99199e-08	2606	3.252358	3.048518	0.412973	0.541200
2.000	0.100	1.100	2.000	0.050000	-0.025067	0.067500	1.854953	1.566683	1.135459	0.504492	True	True	9.9961e-08	2277	3.210381	3.031901	0.431089	0.541676
2.000	0.100	1.100	2.000	0.050000	-0.021933	0.067500	1.811473	1.578500	1.056948	0.526296	True	True	9.96591e-08	2228	3.174722	3.019965	0.447197	0.540956
2.000	0.100	1.100	2.000	0.050000	-0.018800	0.067500	1.773563	1.591008	0.989783	0.548713	True	True	9.96865e-08	2148	3.144169	3.011859	0.461632	0.539217
2.000	0.100	1.100	2.000	0.050000	-0.015667	0.067500	1.740089	1.604284	0.931409	0.572002	True	True	9.94902e-08	2000	3.117867	3.007011	0.474640	0.536579
2.000	0.100	1.100	2.000	0.050000	-0.012533	0.067500	1.710225	1.618419	0.880006	0.596413	True	True	9.94557e-08	1817	3.095194	3.005027	0.486406	0.533115
2.000	0.100	1.100	2.000	0.050000	-0.009400	0.067500	1.683353	1.633515	0.834234	0.622203	True	True	9.93787e-08	1785	3.075692	3.005648	0.497068	0.528872
2.000	0.100	1.100	2.000	0.050000	-0.006267	0.067500	1.658997	1.649683	0.793080	0.649647	True	True	9.98164e-08	1403	3.059028	3.008704	0.506734	0.523874
2.000	0.100	1.100	2.000	0.050000	-0.003133	0.067500	1.636789	1.667085	0.755756	0.679059	True	True	9.97217e-08	1654	3.044957	3.014107	0.515485	0.518121
2.000	0.100	1.100	2.000	0.050000	0.000000	0.067500	1.616431	1.685865	0.721642	0.710792	True	True	9.99699e-08	1549	3.033312	3.021832	0.523382	0.511607
2.000	0.100	1.100	2.000	0.050000	0.003133	0.067500	1.597682	1.706227	0.690235	0.745272	True	True	9.93475e-08	1629	3.023988	3.031911	0.530470	0.504304
2.000	0.100	1.100	2.000	0.050000	0.006267	0.067500	1.580357	1.728390	0.661122	0.783003	True	True	9.94611e-08	1761	3.016938	3.044439	0.536774	0.496176
2.000	0.100	1.100	2.000	0.050000	0.009400	0.067500	1.564272	1.752705	0.633943	0.824638	True	True	9.98201e-08	1598	3.012180	3.059578	0.542310	0.487151
2.000	0.100	1.100	2.000	0.050000	0.012533	0.067500	1.549309	1.779525	0.608401	0.870971	True	True	9.98461e-08	1429	3.009789	3.077562	0.547070	0.477152
2.000	0.100	1.100	2.000	0.050000	0.015667	0.067500	1.535349	1.809328	0.584225	0.923033	True	True	9.99256e-08	2010	3.009914	3.098715	0.551033	0.466078
2.000	0.100	1.100	2.000	0.050000	0.018800	0.067500	1.522298	1.842743	0.561161	0.982202	True	True	9.99572e-08	1783	3.012798	3.123491	0.554155	0.453787
2.000	0.100	1.100	2.000	0.050000	0.021933	0.067500	1.510075	1.880604	0.538965	1.050335	True	True	9.95234e-08	2265	3.018805	3.152498	0.556362	0.440100
2.000	0.100	1.100	2.000	0.050000	0.025067	0.067500	1.498610	1.924063	0.517381	1.130049	True	True	9.96471e-08	2344	3.028475	3.186584	0.557537	0.424773
2.000	0.100	1.100	2.000	0.050000	0.028200	0.067500	1.487846	1.974760	0.496122	1.225163	True	True	9.96449e-08	2680	3.042611	3.226947	0.557506	0.407475
2.000	0.100	1.100	2.000	0.050000	0.031333	0.067500	1.477733	2.035145	0.474836	1.341537	True	True	9.96737e-08	3120	3.062439	3.275346	0.555993	0.387736
2.000	0.100	1.100	2.000	0.050000	0.034467	0.067500	1.468227	2.109104	0.453040	1.488761	True	True	9.99528e-08	3584	3.089926	3.334486	0.552551	0.364857
2.000	0.100	1.100	2.000	0.050000	0.037600	0.067500	1.459292	2.203324	0.429985	1.683964	True	True	9.98009e-08	4105	3.128446	3.408835	0.546398	0.337730
2.000	0.100	1.100	2.000	0.050000	0.040733	0.067500	1.450881	2.330774	0.404334	1.961898	True	True	9.9843e-08	5267	3.184456	3.506574	0.536020	0.304418
2.000	0.100	1.100	2.000	0.050000	0.043867	0.067500	1.442898	2.521957	0.373142	2.409238	True	True	9.9974e-08	7511	3.272723	3.645392	0.517866	0.260959
2.000	0.100	1.100	2.000	0.050000	0.047000	0.067500	1.434888	2.882145	0.327051	3.352617	True	True	9.98557e-08	13221	3.441211	3.878179	0.479983	0.196407
2.000	0.100	1.100	2.000	0.050000	-0.047000	0.090000	2.786904	1.495750	3.321150	0.313769	True	True	9.99019e-08	12870	3.910323	3.467271	0.196648	0.461915
2.000	0.100	1.100	2.000	0.050000	-0.043867	0.090000	2.432471	1.506473	2.403387	0.360916	True	True	9.99527e-08	7262	3.673997	3.287473	0.263116	0.501049
2.000	0.100	1.100	2.000	0.050000	-0.040733	0.090000	2.243025	1.516141	1.965941	0.392874	True	True	9.99476e-08	5133	3.532074	3.191997	0.308197	0.519901
2.000	0.100	1.100	2.000	0.050000	-0.037600	0.090000	2.116152	1.525779	1.693315	0.419159	True	True	9.98873e-08	4185	3.431566	3.130572	0.342963	0.530809
2.000	0.100	1.100	2.000	0.050000	-0.034467	0.090000	2.022031	1.535672	1.501401	0.442774	True	True	9.99942e-08	3532	3.354685	3.087662	0.371427	0.537423
2.000	0.100	1.100	2.000	0.050000	-0.031333	0.090000	1.947943	1.545953	1.356385	0.465086	True	True	9.98068e-08	2954	3.293186	3.056450	0.395557	0.541300
2.000	0.100	1.100	2.000	0.050000	-0.028200	0.090000	1.887315	1.556711	1.241572	0.486860	True	True	9.99295e-08	2723	3.242555	3.033363	0.416479	0.543241
2.000	0.100	1.100	2.000	0.050000	-0.025067	0.090000	1.836320	1.568019	1.147600	0.508592	True	True	9.95719e-08	2360	3.200058	3.016316	0.434901	0.543702
2.000	0.100	1.100	2.000	0.050000	-0.021933	0.090000	1.792541	1.579946	1.068742	0.530645	True	True	9.98892e-08	2158	3.163912	3.004001	0.451302	0.542966
2.000	0.100	1.100	2.000	0.050000	-0.018800	0.090000	1.754359	1.592566	1.001261	0.553312	True	True	9.97104e-08	2090	3.132900	2.995558	0.466019	0.541211
2.000	0.100	1.100	2.000	0.050000	-0.015667	0.090000	1.720635	1.605959	0.942596	0.576857	True	True	9.97653e-08	1946	3.106161	2.990407	0.479299	0.538554
2.000	0.100	1.100	2.000	0.050000	-0.012533	0.090000	1.690542	1.620215	0.890924	0.601533	True	True	9.96081e-08	1671	3.083071	2.988152	0.491326	0.535070
2.000	0.100	1.100	2.000	0.050000	-0.009400	0.090000	1.663461	1.635437	0.844899	0.627598	True	True	9.95757e-08	1622	3.063168	2.988528	0.502241	0.530807
2.000	0.100	1.100	2.000	0.050000	-0.006267	0.090000	1.638936	1.651728	0.803517	0.655326	True	True	9.99557e-08	1448	3.046117	2.991365	0.512145	0.525788
2.000	0.100	1.100	2.000	0.050000	-0.003133	0.090000	1.616534	1.669278	0.765959	0.685046	True	True	9.96106e-08	1608	3.031666	2.996569	0.521137	0.520012
2.000	0.100	1.100	2.000	0.050000	0.000000	0.090000	1.596028	1.688182	0.731636	0.717098	True	True	9.99151e-08	1603	3.019651	3.004114	0.529261	0.513479
2.000	0.100	1.100	2.000	0.050000	0.003133	0.090000	1.577146	1.708699	0.700026	0.751923	True	True	9.98712e-08	1726	3.009964	3.014032	0.536567	0.506153
2.000	0.100	1.100	2.000	0.050000	0.006267	0.090000	1.559689	1.731054	0.670712	0.790038	True	True	9.99913e-08	1710	3.002558	3.026419	0.543085	0.497993
2.000	0.100	1.100	2.000	0.050000	0.009400	0.090000	1.543503	1.755549	0.643346	0.832083	True	True	9.97646e-08	1631	2.997444	3.041432	0.548824	0.488941
2.000	0.100	1.100	2.000	0.050000	0.012533	0.090000	1.528452	1.782563	0.617622	0.878867	True	True	9.96569e-08	1910	2.994697	3.059306	0.553782	0.478916
2.000	0.100	1.100	2.000	0.050000	0.015667	0.090000	1.514426	1.812580	0.593269	0.931438	True	True	9.98293e-08	1932	2.994464	3.080369	0.557935	0.467812
2.000	0.100	1.100	2.000	0.050000	0.018800	0.090000	1.501329	1.846230	0.570033	0.991178	True	True	9.96888e-08	2187	2.996984	3.105068	0.561240	0.455492
2.000	0.100	1.100	2.000	0.050000	0.021933	0.090000	1.489082	1.884355	0.547669	1.059969	True	True	9.95709e-08	2330	3.002618	3.134016	0.563623	0.441775
2.000	0.100	1.100	2.000	0.050000	0.025067	0.090000	1.477618	1.928112	0.525919	1.140451	True	True	9.96775e-08	2554	3.011899	3.168062	0.564971	0.426418
2.000	0.100	1.100	2.000	0.050000	0.028200	0.090000	1.466882	1.979155	0.504496	1.236485	True	True	9.99817e-08	2772	3.025624	3.208406	0.565106	0.409089
2.000	0.100	1.100	2.000	0.050000	0.031333	0.090000	1.456832	2.039951	0.483046	1.353992	True	True	9.9905e-08	3090	3.045009	3.256811	0.563757	0.389319
2.000	0.100	1.100	2.000	0.050000	0.034467	0.090000	1.447432	2.114413	0.461083	1.502668	True	True	9.99949e-08	3618	3.072004	3.315988	0.560478	0.366409
2.000	0.100	1.100	2.000	0.050000	0.037600	0.090000	1.438657	2.209281	0.437857	1.699836	True	True	9.99886e-08	4161	3.109957	3.390421	0.554493	0.339251
2.000	0.100	1.100	2.000	0.050000	0.040733	0.090000	1.430488	2.337627	0.412024	1.980662	True	True	9.99747e-08	5416	3.165277	3.488315	0.544297	0.305906
2.000	0.100	1.100	2.000	0.050000	0.043867	0.090000	1.422882	2.530220	0.380628	2.432923	True	True	9.99544e-08	7447	3.252625	3.627431	0.526366	0.262408
2.000	0.100	1.100	2.000	0.050000	0.047000	0.090000	1.415547	2.893356	0.334277	3.387854	True	True	9.99427e-08	13294	3.419644	3.860915	0.488830	0.197788
2.000	0.100	1.100	2.000	0.050000	-0.047000	0.112500	2.771834	1.496300	3.339397	0.315707	True	True	9.98955e-08	12967	3.905663	3.457667	0.197765	0.463892
2.000	0.100	1.100	2.000	0.050000	-0.043867	0.112500	2.416656	1.507160	2.419468	0.363328	True	True	9.98221e-08	7321	3.667924	3.276089	0.264765	0.503087
2.000	0.100	1.100	2.000	0.050000	-0.040733	0.112500	2.226612	1.516946	1.980860	0.395641	True	True	9.99002e-08	5221	3.525006	3.179470	0.310281	0.521949
2.000	0.100	1.100	2.000	0.050000	-0.037600	0.112500	2.099233	1.526695	1.707432	0.422231	True	True	9.9753e-08	4185	3.423695	3.117187	0.345434	0.532851
2.000	0.100	1.100	2.000	0.050000	-0.034467	0.112500	2.004670	1.536696	1.514899	0.446124	True	True	9.99825e-08	3346	3.346124	3.073587	0.374256	0.539454
2.000	0.100	1.100	2.000	0.050000	-0.031333	0.112500	1.930188	1.547084	1.369375	0.468699	True	True	9.98938e-08	2968	3.284011	3.041797	0.398722	0.543317
2.000	0.100	1.100	2.000	0.050000	-0.028200	0.112500	1.869206	1.557949	1.254128	0.490728	True	True	9.97106e-08	2730	3.232823	3.018215	0.419963	0.545242
2.000	0.100	1.100	2.000	0.050000	-0.025067	0.112500	1.817888	1.569366	1.159774	0.512711	True	True	9.97471e-08	2455	3.189810	3.000735	0.438691	0.545686
2.000	0.100	1.100	2.000	0.050000	-0.021933	0.112500	1.773816	1.581404	1.080574	0.535014	True	True	9.96728e-08	2264	3.153181	2.988038	0.455385	0.544931
2.000	0.100	1.100	2.000	0.050000	-0.018800	0.112500	1.735364	1.594138	1.012782	0.557935	True	True	9.96921e-08	1939	3.121714	2.979254	0.470384	0.543157
2.000	0.100	1.100	2.000	0.050000	-0.015667	0.112500	1.701393	1.607649	0.953832	0.581739	True	True	9.95795e-08	1782	3.094542	2.973798	0.483936	0.540480
2.000	0.100	1.100	2.000	0.050000	-0.012533	0.112500	1.671073	1.622027	0.901893	0.606682	True	True	9.9999e-08	1775	3.071036	2.971269	0.496227	0.536976
2.000	0.100	1.100	2.000	0.050000	-0.009400	0.112500	1.643784	1.637377	0.855621	0.633024	True	True	9.94394e-08	1739	3.050734	2.971397	0.507395	0.532690
2.000	0.100	1.100	2.000	0.050000	-0.006267	0.112500	1.619049	1.653812	0.813995	0.661048	True	True	9.99016e-08	1464	3.033294	2.974010	0.517551	0.527647
2.000	0.100	1.100	2.000	0.050000	-0.003133	0.112500	1.596496	1.671490	0.776226	0.691070	True	True	9.93867e-08	1550	3.018469	2.979012	0.526775	0.521849
2.000	0.100	1.100	2.000	0.050000	0.000000	0.112500	1.575835	1.690543	0.741693	0.723449	True	True	9.92119e-08	1484	3.006086	2.986375	0.535127	0.515292
2.000	0.100	1.100	2.000	0.050000	0.003133	0.112500	1.556803	1.711242	0.709876	0.758632	True	True	9.94075e-08	1550	2.996037	2.996132	0.542657	0.507934
2.000	0.100	1.100	2.000	0.050000	0.006267	0.112500	1.539235	1.733740	0.680375	0.797118	True	True	9.98206e-08	1447	2.988272	3.008371	0.549387	0.499755
2.000	0.100	1.100	2.000	0.050000	0.009400	0.112500	1.522944	1.758415	0.652823	0.839577	True	True	9.95572e-08	1832	2.982802	3.023255	0.555334	0.490676
2.000	0.100	1.100	2.000	0.050000	0.012533	0.112500	1.507807	1.785625	0.626920	0.886818	True	True	9.96609e-08	1861	2.979699	3.041016	0.560491	0.480623
2.000	0.100	1.100	2.000	0.050000	0.015667	0.112500	1.493712	1.815856	0.602393	0.939898	True	True	9.95706e-08	2070	2.979107	3.061982	0.564838	0.469492
2.000	0.100	1.100	2.000	0.050000	0.018800	0.112500	1.480565	1.849742	0.578988	1.000214	True	True	9.97373e-08	2040	2.981261	3.086601	0.568330	0.457143
2.000	0.100	1.100	2.000	0.050000	0.021933	0.112500	1.468290	1.888131	0.556458	1.069666	True	True	9.99313e-08	2052	2.986519	3.115485	0.570894	0.443397
2.000	0.100	1.100	2.000	0.050000	0.025067	0.112500	1.456822	1.932188	0.534545	1.150921	True	True	9.9565e-08	2521	2.995408	3.149486	0.572416	0.428011
2.000	0.100	1.100	2.000	0.050000	0.028200	0.112500	1.446110	1.983577	0.512960	1.247879	True	True	9.99405e-08	2651	3.008718	3.189806	0.572723	0.410653
2.000	0.100	1.100	2.000	0.050000	0.031333	0.112500	1.436116	2.044783	0.491348	1.366525	True	True	9.97961e-08	3047	3.027654	3.238210	0.571542	0.390854
2.000	0.100	1.100	2.000	0.050000	0.034467	0.112500	1.426813	2.119748	0.469221	1.516659	True	True	9.9789e-08	3562	3.054150	3.297418	0.568432	0.367916
2.000	0.100	1.100	2.000	0.050000	0.037600	0.112500	1.418190	2.215261	0.445826	1.715800	True	True	9.98812e-08	4331	3.091528	3.371925	0.562621	0.340729
2.000	0.100	1.100	2.000	0.050000	0.040733	0.112500	1.410251	2.344502	0.419814	1.999529	True	True	9.99947e-08	5326	3.146146	3.469964	0.552615	0.307355
2.000	0.100	1.100	2.000	0.050000	0.043867	0.112500	1.403005	2.538500	0.388218	2.456727	True	True	9.99184e-08	7540	3.232556	3.609363	0.534916	0.263823
2.000	0.100	1.100	2.000	0.050000	0.047000	0.112500	1.396320	2.904573	0.341612	3.423245	True	True	9.9978e-08	13364	3.398066	3.843521	0.497744	0.199144
2.000	0.100	1.100	2.000	0.050000	-0.047000	0.135000	2.756897	1.496850	3.357613	0.317647	True	True	9.99164e-08	12840	3.901024	3.448073	0.198876	0.465854
2.000	0.100	1.100	2.000	0.050000	-0.043867	0.135000	2.400991	1.507850	2.435532	0.365745	True	True	9.99113e-08	7166	3.661884	3.264717	0.266403	0.505104
2.000	0.100	1.100	2.000	0.050000	-0.040733	0.135000	2.210363	1.517756	1.995772	0.398415	True	True	9.99201e-08	5245	3.517981	3.166956	0.312351	0.523971
2.000	0.100	1.100	2.000	0.050000	-0.037600	0.135000	2.082489	1.527617	1.721552	0.425313	True	True	9.98631e-08	4215	3.415875	3.103815	0.347888	0.534864
2.000	0.100	1.100	2.000	0.050000	-0.034467	0.135000	1.987492	1.537727	1.528409	0.449486	True	True	9.97494e-08	3499	3.337622	3.059523	0.377066	0.541451
2.000	0.100	1.100	2.000	0.050000	-0.031333	0.135000	1.912624	1.548224	1.382384	0.472326	True	True	9.97066e-08	3067	3.274902	3.027154	0.401867	0.545297
2.000	0.100	1.100	2.000	0.050000	-0.028200	0.135000	1.851292	1.559198	1.266708	0.494611	True	True	9.98972e-08	2620	3.223162	3.003075	0.423425	0.547203
2.000	0.100	1.100	2.000	0.050000	-0.025067	0.135000	1.799658	1.570724	1.171979	0.516848	True	True	9.97848e-08	2396	3.179638	2.985160	0.442458	0.547627
2.000	0.100	1.100	2.000	0.050000	-0.021933	0.135000	1.755295	1.582875	1.092442	0.539404	True	True	9.99898e-08	2087	3.142531	2.972078	0.459445	0.546852
2.000	0.100	1.100	2.000	0.050000	-0.018800	0.135000	1.716577	1.595725	1.024344	0.562582	True	True	9.97468e-08	2138	3.110613	2.962951	0.474726	0.545056
2.000	0.100	1.100	2.000	0.050000	-0.015667	0.135000	1.682362	1.609354	0.965113	0.586647	True	True	9.94437e-08	1599	3.083011	2.957188	0.488551	0.542357
2.000	0.100	1.100	2.000	0.050000	-0.012533	0.135000	1.651818	1.623856	0.912913	0.611859	True	True	9.94025e-08	1940	3.059093	2.954381	0.501105	0.538830
2.000	0.100	1.100	2.000	0.050000	-0.009400	0.135000	1.624330	1.639319	0.866402	0.638479	True	True	9.9933e-08	1343	3.038395	2.954259	0.512527	0.534524
2.000	0.100	1.100	2.000	0.050000	-0.006267	0.135000	1.599399	1.655906	0.824540	0.666799	True	True	9.99702e-08	1544	3.020568	2.956644	0.522931	0.529454
2.000	0.100	1.100	2.000	0.050000	-0.003133	0.135000	1.576675	1.673722	0.786554	0.697131	True	True	9.99308e-08	1536	3.005368	2.961442	0.532394	0.523632
2.000	0.100	1.100	2.000	0.050000	0.000000	0.135000	1.555852	1.692947	0.751810	0.729844	True	True	9.97067e-08	1614	2.992618	2.968619	0.540979	0.517045
2.000	0.100	1.100	2.000	0.050000	0.003133	0.135000	1.536684	1.713769	0.719798	0.765376	True	True	9.97797e-08	1335	2.982207	2.978210	0.548734	0.509669
2.000	0.100	1.100	2.000	0.050000	0.006267	0.135000	1.518990	1.736476	0.690104	0.804253	True	True	9.97555e-08	1610	2.974087	2.990301	0.555679	0.501454
2.000	0.100	1.100	2.000	0.050000	0.009400	0.135000	1.502600	1.761305	0.662374	0.847119	True	True	9.99298e-08	1804	2.968260	3.005050	0.561835	0.492355
2.000	0.100	1.100	2.000	0.050000	0.012533	0.135000	1.487374	1.788711	0.636294	0.894821	True	True	9.96706e-08	1895	2.964799	3.022694	0.567195	0.482275
2.000	0.100	1.100	2.000	0.050000	0.015667	0.135000	1.473208	1.819156	0.611596	0.948414	True	True	9.98057e-08	1963	2.963847	3.043559	0.571738	0.471115
2.000	0.100	1.100	2.000	0.050000	0.018800	0.135000	1.460009	1.853279	0.588024	1.009309	True	True	9.97004e-08	2186	2.965634	3.068092	0.575420	0.458739
2.000	0.100	1.100	2.000	0.050000	0.021933	0.135000	1.447702	1.891932	0.565330	1.079425	True	True	9.95627e-08	2306	2.970513	3.096909	0.578168	0.444965
2.000	0.100	1.100	2.000	0.050000	0.025067	0.135000	1.436226	1.936289	0.543256	1.161458	True	True	9.96871e-08	2633	2.979007	3.130859	0.579870	0.429551
2.000	0.100	1.100	2.000	0.050000	0.028200	0.135000	1.425532	1.988024	0.521512	1.259344	True	True	9.99839e-08	2639	2.991898	3.171149	0.580353	0.412165
2.000	0.100	1.100	2.000	0.050000	0.031333	0.135000	1.415588	2.049640	0.499741	1.379134	True	True	9.97595e-08	3161	3.010381	3.219547	0.579345	0.392339
2.000	0.100	1.100	2.000	0.050000	0.034467	0.135000	1.406375	2.125107	0.477452	1.530733	True	True	9.99008e-08	3560	3.036372	3.278779	0.576408	0.369375
2.000	0.100	1.100	2.000	0.050000	0.037600	0.135000	1.397893	2.221266	0.453891	1.731855	True	True	9.97792e-08	4325	3.073166	3.353352	0.570778	0.342163
2.000	0.100	1.100	2.000	0.050000	0.040733	0.135000	1.390171	2.351398	0.427703	2.018498	True	True	9.99123e-08	5396	3.127070	3.451526	0.560969	0.308764
2.000	0.100	1.100	2.000	0.050000	0.043867	0.135000	1.383268	2.546798	0.395910	2.480649	True	True	9.9929e-08	7435	3.212522	3.591192	0.543512	0.265205
2.000	0.100	1.100	2.000	0.050000	0.047000	0.135000	1.377207	2.915796	0.349056	3.458787	True	True	9.99765e-08	13327	3.376487	3.826000	0.506722	0.200474
2.000	0.100	1.100	2.000	0.050000	-0.047000	0.157500	2.742093	1.497403	3.375795	0.319589	True	True	9.98811e-08	12877	3.896405	3.438490	0.199981	0.467804
2.000	0.100	1.100	2.000	0.050000	-0.043867	0.157500	2.385476	1.508544	2.451577	0.368165	True	True	9.99497e-08	7220	3.655877	3.253358	0.268032	0.507101
2.000	0.100	1.100	2.000	0.050000	-0.040733	0.157500	2.194277	1.518571	2.010678	0.401196	True	True	9.99578e-08	5241	3.510999	3.154455	0.314406	0.525966
2.000	0.100	1.100	2.000	0.050000	-0.037600	0.157500	2.065917	1.528546	1.735675	0.428403	True	True	9.98646e-08	3997	3.408107	3.090456	0.350325	0.536845
2.000	0.100	1.100	2.000	0.050000	-0.034467	0.157500	1.970495	1.538767	1.541928	0.452859	True	True	9.98101e-08	3509	3.329179	3.045473	0.379856	0.543414
2.000	0.100	1.100	2.000	0.050000	-0.031333	0.157500	1.895248	1.549373	1.395409	0.475966	True	True	9.97861e-08	2835	3.265860	3.012523	0.404989	0.547239
2.000	0.100	1.100	2.000	0.050000	-0.028200	0.157500	1.833574	1.560457	1.279312	0.498511	True	True	9.97919e-08	2583	3.213573	2.987944	0.426864	0.549122
2.000	0.100	1.100	2.000	0.050000	-0.025067	0.157500	1.781628	1.572095	1.184213	0.521003	True	True	9.97113e-08	2360	3.169544	2.969593	0.446200	0.549524
2.000	0.100	1.100	2.000	0.050000	-0.021933	0.157500	1.736980	1.584359	1.104345	0.543815	True	True	9.96042e-08	2111	3.131964	2.956124	0.463479	0.548726
2.000	0.100	1.100	2.000	0.050000	-0.018800	0.157500	1.697999	1.597325	1.035946	0.567251	True	True	9.96315e-08	1860	3.099598	2.946652	0.479043	0.546907
2.000	0.100	1.100	2.000	0.050000	-0.015667	0.157500	1.663543	1.611075	0.976437	0.591581	True	True	9.98182e-08	1941	3.071570	2.940578	0.493141	0.544184
2.000	0.100	1.100	2.000	0.050000	-0.012533	0.157500	1.632777	1.625701	0.923981	0.617065	True	True	9.94512e-08	1759	3.047243	2.937491	0.505959	0.540633
2.000	0.100	1.100	2.000	0.050000	-0.009400	0.157500	1.605078	1.641309	0.877224	0.643971	True	True	9.98487e-08	1566	3.026149	2.937114	0.517639	0.536299
2.000	0.100	1.100	2.000	0.050000	-0.006267	0.157500	1.579969	1.658019	0.835142	0.672584	True	True	9.94401e-08	1671	3.007941	2.939270	0.528289	0.531207
2.000	0.100	1.100	2.000	0.050000	-0.003133	0.157500	1.557074	1.675977	0.796942	0.703228	True	True	9.93988e-08	1592	2.992368	2.943859	0.537992	0.525359
2.000	0.100	1.100	2.000	0.050000	0.000000	0.157500	1.536103	1.695325	0.761998	0.736268	True	True	9.97098e-08	1483	2.979252	2.950849	0.546809	0.518752
2.000	0.100	1.100	2.000	0.050000	0.003133	0.157500	1.516801	1.716317	0.729793	0.772153	True	True	9.97406e-08	1594	2.968481	2.960267	0.554788	0.511348
2.000	0.100	1.100	2.000	0.050000	0.006267	0.157500	1.498977	1.739178	0.699910	0.811414	True	True	9.95572e-08	1691	2.960002	2.972205	0.561956	0.503109
2.000	0.100	1.100	2.000	0.050000	0.009400	0.157500	1.482473	1.764217	0.671996	0.854710	True	True	9.97869e-08	1816	2.953820	2.986819	0.568324	0.493976
2.000	0.100	1.100	2.000	0.050000	0.012533	0.157500	1.467155	1.791822	0.645743	0.902876	True	True	9.98452e-08	1589	2.950002	3.004343	0.573890	0.483868
2.000	0.100	1.100	2.000	0.050000	0.015667	0.157500	1.452916	1.822482	0.620876	0.956984	True	True	9.95097e-08	1783	2.948688	3.025102	0.578632	0.472682
2.000	0.100	1.100	2.000	0.050000	0.018800	0.157500	1.439662	1.856841	0.597140	1.018462	True	True	9.96194e-08	2197	2.950106	3.049546	0.582508	0.460278
2.000	0.100	1.100	2.000	0.050000	0.021933	0.157500	1.427320	1.895759	0.574285	1.089248	True	True	9.97992e-08	2221	2.954605	3.078290	0.585444	0.446477
2.000	0.100	1.100	2.000	0.050000	0.025067	0.157500	1.415831	1.940416	0.552053	1.172061	True	True	9.97233e-08	2464	2.962702	3.112185	0.587329	0.431036
2.000	0.100	1.100	2.000	0.050000	0.028200	0.157500	1.405151	1.992497	0.530152	1.270882	True	True	9.97265e-08	2831	2.975170	3.152439	0.587991	0.413625
2.000	0.100	1.100	2.000	0.050000	0.031333	0.157500	1.395250	2.054523	0.508223	1.391821	True	True	9.976e-08	3194	2.993195	3.200825	0.587161	0.393774
2.000	0.100	1.100	2.000	0.050000	0.034467	0.157500	1.386119	2.130492	0.485776	1.544890	True	True	9.98756e-08	3514	3.018675	3.260074	0.584404	0.370786
2.000	0.100	1.100	2.000	0.050000	0.037600	0.157500	1.377769	2.227294	0.462051	1.748001	True	True	9.98044e-08	4325	3.054877	3.334705	0.578959	0.343552
2.000	0.100	1.100	2.000	0.050000	0.040733	0.157500	1.370252	2.358316	0.435690	2.037568	True	True	9.99841e-08	5279	3.108055	3.433002	0.569356	0.310133
2.000	0.100	1.100	2.000	0.050000	0.043867	0.157500	1.363676	2.555113	0.403705	2.504688	True	True	9.99159e-08	7685	3.192532	3.572921	0.552152	0.266551
2.000	0.100	1.100	2.000	0.050000	0.047000	0.157500	1.358210	2.927025	0.356609	3.494479	True	True	9.99276e-08	13386	3.354912	3.808354	0.515762	0.201778
2.000	0.100	1.100	2.000	0.050000	-0.047000	0.180000	2.727419	1.497956	3.393944	0.321532	True	True	9.99971e-08	12833	3.891807	3.428917	0.201080	0.469739
2.000	0.100	1.100	2.000	0.050000	-0.043867	0.180000	2.370110	1.509240	2.467605	0.370589	True	True	9.998e-08	7105	3.649903	3.242012	0.269649	0.509077
2.000	0.100	1.100	2.000	0.050000	-0.040733	0.180000	2.178352	1.519391	2.025576	0.403982	True	True	9.98065e-08	5237	3.504060	3.141969	0.316447	0.527936
2.000	0.100	1.100	2.000	0.050000	-0.037600	0.180000	2.049518	1.529481	1.749798	0.431502	True	True	9.97683e-08	4071	3.400391	3.077112	0.352744	0.538796
2.000	0.100	1.100	2.000	0.050000	-0.034467	0.180000	1.953680	1.539814	1.555456	0.456243	True	True	9.99821e-08	3465	3.320797	3.031436	0.382625	0.545342
2.000	0.100	1.100	2.000	0.050000	-0.031333	0.180000	1.878061	1.550531	1.408450	0.479620	True	True	9.99789e-08	2973	3.256884	2.997905	0.408088	0.549142
2.000	0.100	1.100	2.000	0.050000	-0.028200	0.180000	1.816050	1.561726	1.291938	0.502427	True	True	9.97999e-08	2702	3.204058	2.972826	0.430279	0.551001
2.000	0.100	1.100	2.000	0.050000	-0.025067	0.180000	1.763798	1.573477	1.196474	0.525177	True	True	9.97594e-08	2453	3.159528	2.954036	0.449917	0.551378
2.000	0.100	1.100	2.000	0.050000	-0.021933	0.180000	1.718869	1.585856	1.116280	0.548247	True	True	9.96173e-08	2055	3.121481	2.940178	0.467488	0.550554
2.000	0.100	1.100	2.000	0.050000	-0.018800	0.180000	1.679630	1.598940	1.047585	0.571944	True	True	9.96669e-08	2024	3.088672	2.930358	0.483333	0.548709
2.000	0.100	1.100	2.000	0.050000	-0.015667	0.180000	1.644935	1.612811	0.987804	0.596541	True	True	9.9952e-08	1777	3.060221	2.923971	0.497704	0.545960
2.000	0.100	1.100	2.000	0.050000	-0.012533	0.180000	1.613950	1.627563	0.935095	0.622300	True	True	9.94153e-08	1898	3.035489	2.920601	0.510786	0.542383
2.000	0.100	1.100	2.000	0.050000	-0.009400	0.180000	1.586049	1.643300	0.888102	0.649490	True	True	9.96272e-08	1597	3.014003	2.919969	0.522723	0.538024
2.000	0.100	1.100	2.000	0.050000	-0.006267	0.180000	1.560754	1.660147	0.845797	0.678403	True	True	9.94571e-08	1680	2.995415	2.921892	0.533622	0.532905
2.000	0.100	1.100	2.000	0.050000	-0.003133	0.180000	1.537694	1.678228	0.807389	0.709358	True	True	9.96708e-08	1455	2.979470	2.926270	0.543566	0.527035
2.000	0.100	1.100	2.000	0.050000	0.000000	0.180000	1.516555	1.697755	0.772237	0.742741	True	True	9.98062e-08	1337	2.965989	2.933068	0.552621	0.520395
2.000	0.100	1.100	2.000	0.050000	0.003133	0.180000	1.497118	1.718900	0.739843	0.778984	True	True	9.9848e-08	1471	2.954859	2.942312	0.560827	0.512965
2.000	0.100	1.100	2.000	0.050000	0.006267	0.180000	1.479170	1.741959	0.709776	0.818639	True	True	9.95253e-08	1558	2.946026	2.954094	0.568215	0.504692
2.000	0.100	1.100	2.000	0.050000	0.009400	0.180000	1.462564	1.767153	0.681689	0.862349	True	True	9.95204e-08	1820	2.939487	2.968566	0.574797	0.495539
2.000	0.100	1.100	2.000	0.050000	0.012533	0.180000	1.447154	1.794955	0.655265	0.910980	True	True	9.97574e-08	1913	2.935312	2.985965	0.580572	0.485405
2.000	0.100	1.100	2.000	0.050000	0.015667	0.180000	1.432839	1.825831	0.630232	0.965609	True	True	9.9703e-08	1849	2.933636	3.006616	0.585516	0.474191
2.000	0.100	1.100	2.000	0.050000	0.018800	0.180000	1.419527	1.860429	0.606334	1.027674	True	True	9.96375e-08	2121	2.934684	3.030967	0.589588	0.461760
2.000	0.100	1.100	2.000	0.050000	0.021933	0.180000	1.407147	1.899611	0.583321	1.099132	True	True	9.98058e-08	2321	2.938801	3.059633	0.592716	0.447933
2.000	0.100	1.100	2.000	0.050000	0.025067	0.180000	1.395641	1.944568	0.560932	1.182731	True	True	9.98702e-08	2324	2.946498	3.093468	0.594789	0.432467
2.000	0.100	1.100	2.000	0.050000	0.028200	0.180000	1.384968	1.996996	0.538877	1.282490	True	True	9.99531e-08	2653	2.958541	3.133681	0.595634	0.415031
2.000	0.100	1.100	2.000	0.050000	0.031333	0.180000	1.375105	2.059431	0.516794	1.404584	True	True	9.97676e-08	3198	2.976103	3.182047	0.594987	0.395157
2.000	0.100	1.100	2.000	0.050000	0.034467	0.180000	1.366047	2.135901	0.494190	1.559130	True	True	9.98853e-08	3484	3.001066	3.241306	0.592414	0.372148
2.000	0.100	1.100	2.000	0.050000	0.037600	0.180000	1.357821	2.233346	0.470305	1.764237	True	True	9.99229e-08	4352	3.036668	3.315986	0.587163	0.344896
2.000	0.100	1.100	2.000	0.050000	0.040733	0.180000	1.350496	2.365255	0.443775	2.056739	True	True	9.99899e-08	5426	3.089109	3.414396	0.577772	0.311459
2.000	0.100	1.100	2.000	0.050000	0.043867	0.180000	1.344229	2.563444	0.411601	2.528844	True	True	9.98893e-08	7564	3.172591	3.554553	0.560832	0.267861
2.000	0.100	1.100	2.000	0.050000	0.047000	0.180000	1.339333	2.938257	0.364269	3.530318	True	True	9.99282e-08	13384	3.333351	3.790585	0.524860	0.203054
2.000	0.100	1.100	2.000	0.050000	-0.047000	0.202500	2.712875	1.498512	3.412061	0.323477	True	True	9.99792e-08	12714	3.887229	3.419355	0.202172	0.471660
2.000	0.100	1.100	2.000	0.050000	-0.043867	0.202500	2.354891	1.509940	2.483614	0.373017	True	True	9.98465e-08	7175	3.643961	3.230681	0.271255	0.511031
2.000	0.100	1.100	2.000	0.050000	-0.040733	0.202500	2.162587	1.520215	2.040466	0.406775	True	True	9.9843e-08	5026	3.497164	3.129499	0.318473	0.529879
2.000	0.100	1.100	2.000	0.050000	-0.037600	0.202500	2.033289	1.530423	1.763921	0.434609	True	True	9.99242e-08	4068	3.392727	3.063784	0.355145	0.540716
2.000	0.100	1.100	2.000	0.050000	-0.034467	0.202500	1.937043	1.540869	1.568992	0.459638	True	True	9.99434e-08	3478	3.312474	3.017415	0.385373	0.547235
2.000	0.100	1.100	2.000	0.050000	-0.031333	0.202500	1.861060	1.551698	1.421505	0.483288	True	True	9.97746e-08	2981	3.247976	2.983302	0.411164	0.551007
2.000	0.100	1.100	2.000	0.050000	-0.028200	0.202500	1.798720	1.563006	1.304583	0.506358	True	True	9.99191e-08	2678	3.194616	2.957721	0.433668	0.552838
2.000	0.100	1.100	2.000	0.050000	-0.025067	0.202500	1.746167	1.574870	1.208761	0.529369	True	True	9.98551e-08	2378	3.149593	2.938491	0.453607	0.553187
2.000	0.100	1.100	2.000	0.050000	-0.021933	0.202500	1.700961	1.587365	1.128247	0.552700	True	True	9.98252e-08	2233	3.111082	2.924242	0.471468	0.552334
2.000	0.100	1.100	2.000	0.050000	-0.018800	0.202500	1.661469	1.600568	1.059260	0.576660	True	True	9.95515e-08	2053	3.077834	2.914073	0.487595	0.550462
2.000	0.100	1.100	2.000	0.050000	-0.015667	0.202500	1.626539	1.614562	0.999211	0.601526	True	True	9.98424e-08	1886	3.048965	2.907370	0.502238	0.547686
2.000	0.100	1.100	2.000	0.050000	-0.012533	0.202500	1.595337	1.629439	0.946254	0.627562	True	True	9.99897e-08	1608	3.023831	2.903716	0.515585	0.544081
2.000	0.100	1.100	2.000	0.050000	-0.009400	0.202500	1.567237	1.645310	0.899028	0.655040	True	True	9.99739e-08	1700	3.001957	2.902824	0.527778	0.539694
2.000	0.100	1.100	2.000	0.050000	-0.006267	0.202500	1.541759	1.662295	0.856505	0.684254	True	True	9.94762e-08	1643	2.982992	2.904512	0.538927	0.534547
2.000	0.100	1.100	2.000	0.050000	-0.003133	0.202500	1.518536	1.680517	0.817892	0.715526	True	True	9.92323e-08	1478	2.966679	2.908676	0.549112	0.528650
2.000	0.100	1.100	2.000	0.050000	0.000000	0.202500	1.497244	1.700191	0.782544	0.749245	True	True	9.96491e-08	1496	2.952835	2.915278	0.558404	0.521983
2.000	0.100	1.100	2.000	0.050000	0.003133	0.202500	1.477660	1.721529	0.749957	0.785857	True	True	9.94879e-08	1593	2.941348	2.924346	0.566840	0.514518
2.000	0.100	1.100	2.000	0.050000	0.006267	0.202500	1.459587	1.744733	0.719709	0.825902	True	True	9.97247e-08	1452	2.932158	2.935969	0.574452	0.506224
2.000	0.100	1.100	2.000	0.050000	0.009400	0.202500	1.442874	1.770112	0.691449	0.870036	True	True	9.95616e-08	1927	2.925264	2.950296	0.581251	0.497043
2.000	0.100	1.100	2.000	0.050000	0.012533	0.202500	1.427371	1.798112	0.664857	0.919136	True	True	9.9557e-08	1967	2.920732	2.967567	0.587237	0.486882
2.000	0.100	1.100	2.000	0.050000	0.015667	0.202500	1.412973	1.829233	0.639656	0.974310	True	True	9.9997e-08	1491	2.918698	2.988113	0.592385	0.475632
2.000	0.100	1.100	2.000	0.050000	0.018800	0.202500	1.399606	1.864041	0.615604	1.036944	True	True	9.99889e-08	2135	2.919372	3.012357	0.596658	0.463184
2.000	0.100	1.100	2.000	0.050000	0.021933	0.202500	1.387184	1.903489	0.592435	1.109078	True	True	9.97452e-08	2220	2.923105	3.040942	0.599981	0.449331
2.000	0.100	1.100	2.000	0.050000	0.025067	0.202500	1.375657	1.948746	0.569893	1.193467	True	True	9.96392e-08	2581	2.930400	3.074711	0.602244	0.433841
2.000	0.100	1.100	2.000	0.050000	0.028200	0.202500	1.364987	2.001520	0.547686	1.294169	True	True	9.98617e-08	2620	2.942014	3.114877	0.603278	0.416382
2.000	0.100	1.100	2.000	0.050000	0.031333	0.202500	1.355155	2.064365	0.525451	1.417423	True	True	9.98628e-08	3144	2.959110	3.163219	0.602818	0.396488
2.000	0.100	1.100	2.000	0.050000	0.034467	0.202500	1.346164	2.141335	0.502695	1.573453	True	True	9.97942e-08	3644	2.983551	3.222480	0.600435	0.373460
2.000	0.100	1.100	2.000	0.050000	0.037600	0.202500	1.338050	2.239421	0.478652	1.780564	True	True	9.97736e-08	4290	3.018545	3.297200	0.595383	0.346192
2.000	0.100	1.100	2.000	0.050000	0.040733	0.202500	1.330906	2.372215	0.451955	2.076009	True	True	9.99402e-08	5284	3.070239	3.395711	0.586214	0.312744
2.000	0.100	1.100	2.000	0.050000	0.043867	0.202500	1.324931	2.571791	0.419598	2.553114	True	True	9.98732e-08	7431	3.152709	3.536091	0.569548	0.269134
2.000	0.100	1.100	2.000	0.050000	0.047000	0.202500	1.320576	2.949495	0.372038	3.566304	True	True	9.99802e-08	13478	3.311812	3.772696	0.534013	0.204303
2.000	0.100	1.100	2.000	0.050000	-0.047000	0.225000	2.698459	1.499069	3.430144	0.325423	True	True	9.98628e-08	12738	3.882672	3.409804	0.203258	0.473567
2.000	0.100	1.100	2.000	0.050000	-0.043867	0.225000	2.339817	1.510644	2.499603	0.375448	True	True	9.9931e-08	7041	3.638053	3.219364	0.272850	0.512965
2.000	0.100	1.100	2.000	0.050000	-0.040733	0.225000	2.146981	1.521045	2.055346	0.409575	True	True	9.98684e-08	4993	3.490312	3.117046	0.320483	0.531795
2.000	0.100	1.100	2.000	0.050000	-0.037600	0.225000	2.017229	1.531371	1.778044	0.437725	True	True	9.98117e-08	3965	3.385116	3.050473	0.357526	0.542605
2.000	0.100	1.100	2.000	0.050000	-0.034467	0.225000	1.920586	1.541931	1.582534	0.463044	True	True	9.98997e-08	3357	3.304213	3.003412	0.388098	0.549093
2.000	0.100	1.100	2.000	0.050000	-0.031333	0.225000	1.844246	1.552875	1.434573	0.486968	True	True	9.96175e-08	3010	3.239136	2.968716	0.414216	0.552834
2.000	0.100	1.100	2.000	0.050000	-0.028200	0.225000	1.781583	1.564296	1.317248	0.510305	True	True	9.99093e-08	2444	3.185249	2.942631	0.437030	0.554633
2.000	0.100	1.100	2.000	0.050000	-0.025067	0.225000	1.728734	1.576276	1.221073	0.533579	True	True	9.96519e-08	2223	3.139738	2.922960	0.457268	0.554950
2.000	0.100	1.100	2.000	0.050000	-0.021933	0.225000	1.683258	1.588888	1.140242	0.557173	True	True	9.95561e-08	2224	3.100769	2.908319	0.475419	0.554068
2.000	0.100	1.100	2.000	0.050000	-0.018800	0.225000	1.643515	1.602211	1.070969	0.581399	True	True	9.96695e-08	2011	3.067088	2.897798	0.491825	0.552165
2.000	0.100	1.100	2.000	0.050000	-0.015667	0.225000	1.608355	1.616328	1.010657	0.606536	True	True	9.94841e-08	1920	3.037805	2.890778	0.506740	0.549359
2.000	0.100	1.100	2.000	0.050000	-0.012533	0.225000	1.576940	1.631335	0.957455	0.632852	True	True	9.99454e-08	1786	3.012273	2.886836	0.520352	0.545725
2.000	0.100	1.100	2.000	0.050000	-0.009400	0.225000	1.548663	1.647321	0.910011	0.660616	True	True	9.95069e-08	1386	2.990018	2.885686	0.532796	0.541311
2.000	0.100	1.100	2.000	0.050000	-0.006267	0.225000	1.522981	1.664457	0.867262	0.690140	True	True	9.99434e-08	1444	2.970674	2.887133	0.544202	0.536133
2.000	0.100	1.100	2.000	0.050000	-0.003133	0.225000	1.499582	1.682833	0.828441	0.721735	True	True	9.91931e-08	1409	2.953994	2.891079	0.554634	0.530205
2.000	0.100	1.100	2.000	0.050000	0.000000	0.225000	1.478147	1.702654	0.792904	0.755792	True	True	9.99791e-08	1546	2.939792	2.897484	0.564160	0.523511
2.000	0.100	1.100	2.000	0.050000	0.003133	0.225000	1.458420	1.724142	0.760129	0.792771	True	True	9.96848e-08	1379	2.927948	2.906373	0.572829	0.516020
2.000	0.100	1.100	2.000	0.050000	0.006267	0.225000	1.440236	1.747503	0.729711	0.833197	True	True	9.95843e-08	1517	2.918403	2.917830	0.580663	0.507703
2.000	0.100	1.100	2.000	0.050000	0.009400	0.225000	1.423406	1.773094	0.701276	0.877771	True	True	9.97784e-08	1758	2.911157	2.932012	0.587682	0.498487
2.000	0.100	1.100	2.000	0.050000	0.012533	0.225000	1.407808	1.801293	0.674518	0.927344	True	True	9.9542e-08	1808	2.906268	2.949151	0.593881	0.488298
2.000	0.100	1.100	2.000	0.050000	0.015667	0.225000	1.393336	1.832603	0.649161	0.983022	True	True	9.94404e-08	1982	2.903868	2.969571	0.599238	0.477031
2.000	0.100	1.100	2.000	0.050000	0.018800	0.225000	1.379901	1.867678	0.624948	1.046272	True	True	9.99561e-08	2230	2.904175	2.993722	0.603713	0.464549
2.000	0.100	1.100	2.000	0.050000	0.021933	0.225000	1.367434	1.907392	0.601626	1.119086	True	True	9.9702e-08	2234	2.907523	3.022220	0.607234	0.450671
2.000	0.100	1.100	2.000	0.050000	0.025067	0.225000	1.355882	1.952949	0.578934	1.204269	True	True	9.96626e-08	2518	2.914414	3.055919	0.609692	0.435158
2.000	0.100	1.100	2.000	0.050000	0.028200	0.225000	1.345210	2.006070	0.556577	1.305919	True	True	9.98966e-08	2816	2.925598	3.096033	0.610918	0.417678
2.000	0.100	1.100	2.000	0.050000	0.031333	0.225000	1.335404	2.069323	0.534193	1.430337	True	True	9.97488e-08	3232	2.942223	3.144343	0.610650	0.397765
2.000	0.100	1.100	2.000	0.050000	0.034467	0.225000	1.326471	2.146792	0.511287	1.587856	True	True	9.99586e-08	3596	2.966137	3.203598	0.608463	0.374721
2.000	0.100	1.100	2.000	0.050000	0.037600	0.225000	1.318461	2.245519	0.487090	1.796979	True	True	9.97451e-08	4240	3.000516	3.278350	0.603616	0.347441
2.000	0.100	1.100	2.000	0.050000	0.040733	0.225000	1.311484	2.379195	0.460231	2.095378	True	True	9.99811e-08	5474	3.051450	3.376952	0.594676	0.313984
2.000	0.100	1.100	2.000	0.050000	0.043867	0.225000	1.305784	2.580155	0.427695	2.577498	True	True	9.99808e-08	7625	3.132892	3.517538	0.578296	0.270370
2.000	0.100	1.100	2.000	0.050000	0.047000	0.225000	1.301943	2.960736	0.379913	3.602434	True	True	9.99504e-08	13493	3.290302	3.754690	0.543217	0.205522
2.000	0.100	1.100	2.000	0.050000	-0.047000	0.247500	2.684170	1.499627	3.448195	0.327371	True	True	9.98509e-08	12576	3.878134	3.400263	0.204339	0.475461
2.000	0.100	1.100	2.000	0.050000	-0.043867	0.247500	2.324888	1.511350	2.515573	0.377884	True	True	9.99887e-08	7054	3.632178	3.208063	0.274433	0.514877
2.000	0.100	1.100	2.000	0.050000	-0.040733	0.247500	2.131533	1.521879	2.070216	0.412380	True	True	9.9992e-08	5006	3.483504	3.104609	0.322478	0.533685
2.000	0.100	1.100	2.000	0.050000	-0.037600	0.247500	2.001338	1.532325	1.792164	0.440850	True	True	9.97286e-08	4086	3.377558	3.037181	0.359888	0.544462
2.000	0.100	1.100	2.000	0.050000	-0.034467	0.247500	1.904305	1.543002	1.596081	0.466461	True	True	9.98235e-08	3450	3.296012	2.989427	0.390802	0.550915
2.000	0.100	1.100	2.000	0.050000	-0.031333	0.247500	1.827617	1.554060	1.447653	0.490662	True	True	9.98534e-08	2990	3.230365	2.954148	0.417241	0.554621
2.000	0.100	1.100	2.000	0.050000	-0.028200	0.247500	1.764638	1.565597	1.329930	0.514268	True	True	9.96284e-08	2537	3.175958	2.927559	0.440365	0.556386
2.000	0.100	1.100	2.000	0.050000	-0.025067	0.247500	1.711500	1.577692	1.233406	0.537807	True	True	9.98206e-08	2430	3.129965	2.907445	0.460900	0.556669
2.000	0.100	1.100	2.000	0.050000	-0.021933	0.247500	1.665757	1.590423	1.152265	0.561666	True	True	9.99284e-08	2030	3.090544	2.892411	0.479338	0.555753
2.000	0.100	1.100	2.000	0.050000	-0.018800	0.247500	1.625769	1.603867	1.082710	0.586161	True	True	9.96178e-08	1918	3.056435	2.881537	0.496024	0.553818
2.000	0.100	1.100	2.000	0.050000	-0.015667	0.247500	1.590382	1.618110	1.022138	0.611572	True	True	9.94719e-08	1794	3.026742	2.874198	0.511210	0.550980
2.000	0.100	1.100	2.000	0.050000	-0.012533	0.247500	1.558756	1.633244	0.968696	0.638171	True	True	9.98366e-08	1624	3.000817	2.869966	0.525085	0.547314
2.000	0.100	1.100	2.000	0.050000	-0.009400	0.247500	1.530265	1.649381	0.921018	0.666233	True	True	9.97188e-08	1701	2.978176	2.868550	0.537793	0.542866
2.000	0.100	1.100	2.000	0.050000	-0.006267	0.247500	1.504424	1.666641	0.878067	0.696058	True	True	9.98716e-08	1611	2.958465	2.869759	0.549444	0.537661
2.000	0.100	1.100	2.000	0.050000	-0.003133	0.247500	1.480871	1.685156	0.839052	0.727972	True	True	9.96539e-08	1569	2.941423	2.873486	0.560116	0.531705
2.000	0.100	1.100	2.000	0.050000	0.000000	0.247500	1.459271	1.705162	0.803317	0.762380	True	True	9.95368e-08	1592	2.926863	2.879689	0.569884	0.524974
2.000	0.100	1.100	2.000	0.050000	0.003133	0.247500	1.439421	1.726773	0.770369	0.799714	True	True	9.95748e-08	1657	2.914664	2.888394	0.578783	0.517464
2.000	0.100	1.100	2.000	0.050000	0.006267	0.247500	1.421101	1.750322	0.739770	0.840545	True	True	9.96669e-08	1713	2.904767	2.899685	0.586846	0.509114
2.000	0.100	1.100	2.000	0.050000	0.009400	0.247500	1.404160	1.776099	0.711166	0.885554	True	True	9.98882e-08	1544	2.897168	2.913718	0.594086	0.499870
2.000	0.100	1.100	2.000	0.050000	0.012533	0.247500	1.388464	1.804531	0.684243	0.935612	True	True	9.94653e-08	1680	2.891926	2.930723	0.600499	0.489646
2.000	0.100	1.100	2.000	0.050000	0.015667	0.247500	1.373914	1.836025	0.658732	0.991810	True	True	9.9424e-08	1955	2.889162	2.951020	0.606068	0.478361
2.000	0.100	1.100	2.000	0.050000	0.018800	0.247500	1.360414	1.871339	0.634364	1.055657	True	True	9.9684e-08	2117	2.889097	2.975065	0.610748	0.465853
2.000	0.100	1.100	2.000	0.050000	0.021933	0.247500	1.347899	1.911320	0.610892	1.129156	True	True	9.9555e-08	2401	2.892060	3.003472	0.614471	0.451952
2.000	0.100	1.100	2.000	0.050000	0.025067	0.247500	1.336318	1.957178	0.588052	1.215136	True	True	9.97894e-08	2551	2.898546	3.037096	0.617127	0.436416
2.000	0.100	1.100	2.000	0.050000	0.028200	0.247500	1.325640	2.010644	0.565549	1.317738	True	True	9.96804e-08	2784	2.909296	3.077152	0.618550	0.418917
2.000	0.100	1.100	2.000	0.050000	0.031333	0.247500	1.315853	2.074306	0.543019	1.443327	True	True	9.97686e-08	3244	2.925447	3.125424	0.618479	0.398987
2.000	0.100	1.100	2.000	0.050000	0.034467	0.247500	1.306972	2.152274	0.519965	1.602341	True	True	9.98293e-08	3692	2.948829	3.184667	0.616492	0.375930
2.000	0.100	1.100	2.000	0.050000	0.037600	0.247500	1.299056	2.251639	0.495617	1.813482	True	True	9.98438e-08	4236	2.982586	3.259441	0.611858	0.348641
2.000	0.100	1.100	2.000	0.050000	0.040733	0.247500	1.292234	2.386196	0.468600	2.114845	True	True	9.99132e-08	5309	3.032752	3.358122	0.603155	0.315181
2.000	0.100	1.100	2.000	0.050000	0.043867	0.247500	1.286791	2.588533	0.435889	2.601994	True	True	9.9944e-08	7455	3.113147	3.498898	0.587072	0.271567
2.000	0.100	1.100	2.000	0.050000	0.047000	0.247500	1.283435	2.971980	0.387894	3.638704	True	True	9.99664e-08	13574	3.268830	3.736571	0.552470	0.206712
2.000	0.100	1.100	2.000	0.050000	-0.047000	0.270000	2.670008	1.500187	3.466214	0.329320	True	True	9.99299e-08	12669	3.873618	3.390736	0.205412	0.477340
2.000	0.100	1.100	2.000	0.050000	-0.043867	0.270000	2.310102	1.512060	2.531522	0.380323	True	True	9.99905e-08	7118	3.626336	3.196777	0.276005	0.516769
2.000	0.100	1.100	2.000	0.050000	-0.040733	0.270000	2.116241	1.522718	2.085075	0.415191	True	True	9.98285e-08	5129	3.476739	3.092191	0.324456	0.535547
2.000	0.100	1.100	2.000	0.050000	-0.037600	0.270000	1.985614	1.533285	1.806281	0.443983	True	True	9.99761e-08	4039	3.370053	3.023908	0.362231	0.546287
2.000	0.100	1.100	2.000	0.050000	-0.034467	0.270000	1.888201	1.544080	1.609632	0.469888	True	True	9.97407e-08	3260	3.287874	2.975462	0.393481	0.552702
2.000	0.100	1.100	2.000	0.050000	-0.031333	0.270000	1.811172	1.555254	1.460742	0.494369	True	True	9.98221e-08	2919	3.221662	2.939599	0.420241	0.556369
2.000	0.100	1.100	2.000	0.050000	-0.028200	0.270000	1.747883	1.566907	1.342627	0.518246	True	True	9.99293e-08	2616	3.166743	2.912507	0.443670	0.558095
2.000	0.100	1.100	2.000	0.050000	-0.025067	0.270000	1.694462	1.579121	1.245761	0.542053	True	True	9.97501e-08	2359	3.120274	2.891949	0.464501	0.558342
2.000	0.100	1.100	2.000	0.050000	-0.021933	0.270000	1.648459	1.591971	1.164313	0.566180	True	True	9.96257e-08	2061	3.080407	2.876520	0.483224	0.557390
2.000	0.100	1.100	2.000	0.050000	-0.018800	0.270000	1.608230	1.605538	1.094481	0.590945	True	True	9.97095e-08	1937	3.045875	2.865291	0.500188	0.555419
2.000	0.100	1.100	2.000	0.050000	-0.015667	0.270000	1.572620	1.619906	1.033655	0.616633	True	True	9.96735e-08	1805	3.015778	2.857632	0.515644	0.552547
2.000	0.100	1.100	2.000	0.050000	-0.012533	0.270000	1.540788	1.635171	0.979977	0.643517	True	True	9.96747e-08	1736	2.989462	2.853107	0.529784	0.548849
2.000	0.100	1.100	2.000	0.050000	-0.009400	0.270000	1.512105	1.651443	0.932077	0.671875	True	True	9.98364e-08	1668	2.966444	2.851425	0.542748	0.544369
2.000	0.100	1.100	2.000	0.050000	-0.006267	0.270000	1.486087	1.668844	0.888919	0.702009	True	True	9.94319e-08	1487	2.946367	2.852392	0.554649	0.539130
2.000	0.100	1.100	2.000	0.050000	-0.003133	0.270000	1.462361	1.687529	0.849701	0.734255	True	True	9.99614e-08	1625	2.928964	2.855897	0.565569	0.533138
2.000	0.100	1.100	2.000	0.050000	0.000000	0.270000	1.440619	1.707664	0.813783	0.769004	True	True	9.94801e-08	1480	2.914049	2.861898	0.575574	0.526382
2.000	0.100	1.100	2.000	0.050000	0.003133	0.270000	1.420625	1.729449	0.780652	0.806715	True	True	9.93704e-08	1339	2.901499	2.870419	0.584707	0.518839
2.000	0.100	1.100	2.000	0.050000	0.006267	0.270000	1.402190	1.753163	0.749887	0.847938	True	True	9.9385e-08	1727	2.891253	2.881538	0.592996	0.510463
2.000	0.100	1.100	2.000	0.050000	0.009400	0.270000	1.385139	1.779126	0.721118	0.893382	True	True	9.96957e-08	1661	2.883302	2.895417	0.600458	0.501191
2.000	0.100	1.100	2.000	0.050000	0.012533	0.270000	1.369349	1.807726	0.694038	0.943910	True	True	9.93715e-08	1851	2.877703	2.912281	0.607090	0.490948
2.000	0.100	1.100	2.000	0.050000	0.015667	0.270000	1.354714	1.839472	0.668369	1.000652	True	True	9.94668e-08	2111	2.874579	2.932456	0.612871	0.479629
2.000	0.100	1.100	2.000	0.050000	0.018800	0.270000	1.341146	1.875026	0.643851	1.065102	True	True	9.9748e-08	1818	2.874144	2.956392	0.617759	0.467096
2.000	0.100	1.100	2.000	0.050000	0.021933	0.270000	1.328581	1.915272	0.620231	1.139286	True	True	9.98323e-08	2407	2.876721	2.984702	0.621686	0.453172
2.000	0.100	1.100	2.000	0.050000	0.025067	0.270000	1.316969	1.961431	0.597246	1.226068	True	True	9.98091e-08	2447	2.882800	3.018245	0.624544	0.437616
2.000	0.100	1.100	2.000	0.050000	0.028200	0.270000	1.306279	2.015244	0.574599	1.329627	True	True	9.98978e-08	2893	2.893114	3.058237	0.626168	0.420099
2.000	0.100	1.100	2.000	0.050000	0.031333	0.270000	1.296505	2.079314	0.551926	1.456391	True	True	9.9765e-08	3084	2.908789	3.106465	0.626298	0.400154
2.000	0.100	1.100	2.000	0.050000	0.034467	0.270000	1.287669	2.157780	0.528728	1.616906	True	True	9.97908e-08	3686	2.931634	3.165688	0.624519	0.377086
2.000	0.100	1.100	2.000	0.050000	0.037600	0.270000	1.279837	2.257782	0.504233	1.830073	True	True	9.95623e-08	4273	2.964762	3.240475	0.620104	0.349793
2.000	0.100	1.100	2.000	0.050000	0.040733	0.270000	1.273159	2.393216	0.477061	2.134409	True	True	9.98276e-08	5464	3.014150	3.339224	0.611646	0.316332
2.000	0.100	1.100	2.000	0.050000	0.043867	0.270000	1.267955	2.596927	0.444181	2.626601	True	True	9.99003e-08	7646	3.093483	3.480176	0.595872	0.272725
2.000	0.100	1.100	2.000	0.050000	0.047000	0.270000	1.265056	2.983226	0.395980	3.675114	True	True	9.99881e-08	13660	3.247405	3.718341	0.561767	0.207872
2.000	0.100	1.100	2.000	0.050000	-0.047000	0.292500	2.655969	1.500748	3.484197	0.331270	True	True	9.99607e-08	12539	3.869122	3.381221	0.206479	0.479204
2.000	0.100	1.100	2.000	0.050000	-0.043867	0.292500	2.295457	1.512773	2.547450	0.382766	True	True	9.987e-08	6952	3.620527	3.185509	0.277565	0.518638
2.000	0.100	1.100	2.000	0.050000	-0.040733	0.292500	2.101103	1.523562	2.099923	0.418009	True	True	9.98211e-08	4988	3.470018	3.079792	0.326419	0.537383
2.000	0.100	1.100	2.000	0.050000	-0.037600	0.292500	1.970055	1.534251	1.820394	0.447124	True	True	9.98542e-08	4053	3.362601	3.010656	0.364552	0.548081
2.000	0.100	1.100	2.000	0.050000	-0.034467	0.292500	1.872272	1.545165	1.623185	0.473326	True	True	9.97848e-08	3216	3.279797	2.961518	0.396137	0.554452
2.000	0.100	1.100	2.000	0.050000	-0.031333	0.292500	1.794910	1.556457	1.473840	0.498089	True	True	9.96696e-08	2812	3.213030	2.925073	0.423213	0.558077
2.000	0.100	1.100	2.000	0.050000	-0.028200	0.292500	1.731319	1.568228	1.355338	0.522239	True	True	9.97848e-08	2657	3.157604	2.897476	0.446945	0.559762
2.000	0.100	1.100	2.000	0.050000	-0.025067	0.292500	1.677622	1.580561	1.258134	0.546316	True	True	9.99129e-08	2312	3.110667	2.876474	0.468069	0.559968
2.000	0.100	1.100	2.000	0.050000	-0.021933	0.292500	1.631364	1.593532	1.176386	0.570713	True	True	9.98434e-08	1985	3.070360	2.860649	0.487076	0.558978
2.000	0.100	1.100	2.000	0.050000	-0.018800	0.292500	1.590898	1.607222	1.106280	0.595752	True	True	9.98297e-08	2012	3.035410	2.849064	0.504316	0.556970
2.000	0.100	1.100	2.000	0.050000	-0.015667	0.292500	1.555070	1.621718	1.045204	0.621719	True	True	9.93095e-08	1887	3.004915	2.841083	0.520041	0.554061
2.000	0.100	1.100	2.000	0.050000	-0.012533	0.292500	1.523035	1.637114	0.991293	0.648890	True	True	9.91578e-08	1665	2.978213	2.836265	0.534443	0.550328
2.000	0.100	1.100	2.000	0.050000	-0.009400	0.292500	1.494163	1.653521	0.943176	0.677546	True	True	9.97329e-08	1688	2.954823	2.834315	0.547664	0.545814
2.000	0.100	1.100	2.000	0.050000	-0.006267	0.292500	1.467970	1.671055	0.899814	0.707992	True	True	9.92855e-08	1472	2.934381	2.835038	0.559816	0.540544
2.000	0.100	1.100	2.000	0.050000	-0.003133	0.292500	1.444079	1.689892	0.860401	0.740568	True	True	9.93633e-08	1495	2.916621	2.838318	0.570982	0.534518
2.000	0.100	1.100	2.000	0.050000	0.000000	0.292500	1.422192	1.710187	0.824300	0.775668	True	True	9.94511e-08	1266	2.901355	2.844114	0.581225	0.527729
2.000	0.100	1.100	2.000	0.050000	0.003133	0.292500	1.402070	1.732129	0.790999	0.813743	True	True	9.93396e-08	1614	2.888457	2.852443	0.590590	0.520158
2.000	0.100	1.100	2.000	0.050000	0.006267	0.292500	1.383501	1.756056	0.760058	0.855385	True	True	9.95225e-08	1439	2.877864	2.863395	0.599110	0.511742
2.000	0.100	1.100	2.000	0.050000	0.009400	0.292500	1.366343	1.782176	0.731130	0.901258	True	True	9.97929e-08	1735	2.869562	2.877114	0.606796	0.502450
2.000	0.100	1.100	2.000	0.050000	0.012533	0.292500	1.350456	1.810977	0.703893	0.952269	True	True	9.98094e-08	1832	2.863609	2.893835	0.613647	0.492179
2.000	0.100	1.100	2.000	0.050000	0.015667	0.292500	1.335737	1.842942	0.678072	1.009547	True	True	9.98454e-08	1891	2.860126	2.913882	0.619642	0.480834
2.000	0.100	1.100	2.000	0.050000	0.018800	0.292500	1.322102	1.878735	0.653406	1.074598	True	True	9.98141e-08	2224	2.859319	2.937702	0.624742	0.468278
2.000	0.100	1.100	2.000	0.050000	0.021933	0.292500	1.309483	1.919249	0.629641	1.149476	True	True	9.95062e-08	2381	2.861510	2.965914	0.628877	0.454332
2.000	0.100	1.100	2.000	0.050000	0.025067	0.292500	1.297835	1.965709	0.606513	1.237065	True	True	9.98688e-08	2620	2.867182	2.999372	0.631940	0.438756
2.000	0.100	1.100	2.000	0.050000	0.028200	0.292500	1.287129	2.019868	0.583725	1.341584	True	True	9.99939e-08	2843	2.877059	3.039295	0.633768	0.421222
2.000	0.100	1.100	2.000	0.050000	0.031333	0.292500	1.277363	2.084346	0.560912	1.469528	True	True	9.97709e-08	3176	2.892254	3.087472	0.634104	0.401265
2.000	0.100	1.100	2.000	0.050000	0.034467	0.292500	1.268564	2.163309	0.537573	1.631550	True	True	9.98189e-08	3514	2.914558	3.146668	0.632537	0.378189
2.000	0.100	1.100	2.000	0.050000	0.037600	0.292500	1.260808	2.263947	0.512934	1.846750	True	True	9.9368e-08	4219	2.947052	3.221459	0.628347	0.350893
2.000	0.100	1.100	2.000	0.050000	0.040733	0.292500	1.254260	2.400256	0.485612	2.154068	True	True	9.99846e-08	5353	2.995651	3.320263	0.620144	0.317438
2.000	0.100	1.100	2.000	0.050000	0.043867	0.292500	1.249279	2.605335	0.452568	2.651317	True	True	9.99451e-08	7578	3.073906	3.461373	0.604692	0.273843
2.000	0.100	1.100	2.000	0.050000	0.047000	0.292500	1.246808	2.994474	0.404169	3.711660	True	True	9.99896e-08	13571	3.226034	3.700004	0.571104	0.209002
2.000	0.100	1.100	2.000	0.050000	-0.047000	0.315000	2.642053	1.501311	3.502146	0.333221	True	True	9.99686e-08	12553	3.864645	3.371718	0.207539	0.481054
2.000	0.100	1.100	2.000	0.050000	-0.043867	0.315000	2.280953	1.513489	2.563357	0.385213	True	True	9.97969e-08	7091	3.614750	3.174258	0.279114	0.520486
2.000	0.100	1.100	2.000	0.050000	-0.040733	0.315000	2.086119	1.524411	2.114757	0.420832	True	True	9.98264e-08	5189	3.463341	3.067414	0.328364	0.539191
2.000	0.100	1.100	2.000	0.050000	-0.037600	0.315000	1.954661	1.535224	1.834502	0.450273	True	True	9.97725e-08	4078	3.355203	2.997426	0.366853	0.549843
2.000	0.100	1.100	2.000	0.050000	-0.034467	0.315000	1.856516	1.546258	1.636739	0.476775	True	True	9.97823e-08	3393	3.271782	2.947598	0.398768	0.556166
2.000	0.100	1.100	2.000	0.050000	-0.031333	0.315000	1.778830	1.557669	1.486944	0.501821	True	True	9.98546e-08	2962	3.204468	2.910569	0.426157	0.559744
2.000	0.100	1.100	2.000	0.050000	-0.028200	0.315000	1.714945	1.569559	1.368062	0.526248	True	True	9.98388e-08	2570	3.148544	2.882468	0.450190	0.561385
2.000	0.100	1.100	2.000	0.050000	-0.025067	0.315000	1.660977	1.582012	1.270526	0.550597	True	True	9.98192e-08	2282	3.101144	2.861022	0.471603	0.561548
2.000	0.100	1.100	2.000	0.050000	-0.021933	0.315000	1.614469	1.595105	1.188481	0.575267	True	True	9.95771e-08	1953	3.060402	2.844799	0.490893	0.560517
2.000	0.100	1.100	2.000	0.050000	-0.018800	0.315000	1.573773	1.608921	1.118106	0.600582	True	True	9.9999e-08	1809	3.025041	2.832858	0.508407	0.558469
2.000	0.100	1.100	2.000	0.050000	-0.015667	0.315000	1.537730	1.623544	1.056783	0.626830	True	True	9.99614e-08	1721	2.994151	2.824553	0.524400	0.555522
2.000	0.100	1.100	2.000	0.050000	-0.012533	0.315000	1.505496	1.639073	1.002644	0.654291	True	True	9.93733e-08	1702	2.967072	2.819442	0.539062	0.551751
2.000	0.100	1.100	2.000	0.050000	-0.009400	0.315000	1.476438	1.655611	0.954313	0.683248	True	True	9.9483e-08	1431	2.943312	2.817222	0.552540	0.547202
2.000	0.100	1.100	2.000	0.050000	-0.006267	0.315000	1.450076	1.673304	0.910751	0.714008	True	True	9.94747e-08	1481	2.922512	2.817698	0.564939	0.541893
2.000	0.100	1.100	2.000	0.050000	-0.003133	0.315000	1.426032	1.692262	0.871152	0.746911	True	True	9.96568e-08	1399	2.904399	2.820752	0.576349	0.535840
2.000	0.100	1.100	2.000	0.050000	0.000000	0.315000	1.403993	1.712713	0.834868	0.782363	True	True	9.92166e-08	1310	2.888783	2.826339	0.586833	0.529019
2.000	0.100	1.100	2.000	0.050000	0.003133	0.315000	1.383729	1.734865	0.801390	0.820824	True	True	9.98429e-08	1517	2.875541	2.834478	0.596434	0.521406
2.000	0.100	1.100	2.000	0.050000	0.006267	0.315000	1.365047	1.758910	0.770289	0.862856	True	True	9.96347e-08	1713	2.864599	2.845252	0.605183	0.512973
2.000	0.100	1.100	2.000	0.050000	0.009400	0.315000	1.347775	1.785248	0.741198	0.909181	True	True	9.94053e-08	1609	2.855952	2.858813	0.613095	0.503644
2.000	0.100	1.100	2.000	0.050000	0.012533	0.315000	1.331791	1.814251	0.713808	0.960676	True	True	9.94934e-08	1812	2.849648	2.875388	0.620166	0.493346
2.000	0.100	1.100	2.000	0.050000	0.015667	0.315000	1.316987	1.846435	0.687838	1.018493	True	True	9.94937e-08	2046	2.845805	2.895303	0.626378	0.481976
2.000	0.100	1.100	2.000	0.050000	0.018800	0.315000	1.303281	1.882469	0.663026	1.084153	True	True	9.97397e-08	2121	2.844628	2.919005	0.631691	0.469396
2.000	0.100	1.100	2.000	0.050000	0.021933	0.315000	1.290607	1.923250	0.639119	1.159727	True	True	9.9692e-08	2183	2.846433	2.947112	0.636036	0.455429
2.000	0.100	1.100	2.000	0.050000	0.025067	0.315000	1.278919	1.970011	0.615852	1.248125	True	True	9.95426e-08	2402	2.851697	2.980480	0.639308	0.439835
2.000	0.100	1.100	2.000	0.050000	0.028200	0.315000	1.268194	2.024516	0.592926	1.353610	True	True	9.98987e-08	2811	2.861135	3.020329	0.641344	0.422286
2.000	0.100	1.100	2.000	0.050000	0.031333	0.315000	1.258430	2.089401	0.569976	1.482738	True	True	9.97483e-08	3135	2.875849	3.068449	0.641892	0.402318
2.000	0.100	1.100	2.000	0.050000	0.034467	0.315000	1.249661	2.168861	0.546499	1.646272	True	True	9.98734e-08	3709	2.897608	3.127610	0.640542	0.379237
2.000	0.100	1.100	2.000	0.050000	0.037600	0.315000	1.241972	2.270133	0.521720	1.863512	True	True	9.99204e-08	4234	2.929462	3.202396	0.636585	0.351942
2.000	0.100	1.100	2.000	0.050000	0.040733	0.315000	1.235542	2.407314	0.494251	2.173821	True	True	9.99781e-08	5501	2.977263	3.301244	0.628645	0.318497
2.000	0.100	1.100	2.000	0.050000	0.043867	0.315000	1.230766	2.613756	0.461049	2.676140	True	True	9.99683e-08	7654	3.054425	3.442495	0.613526	0.274920
2.000	0.100	1.100	2.000	0.050000	0.047000	0.315000	1.228693	3.005724	0.412461	3.748340	True	True	9.99421e-08	13733	3.204727	3.681564	0.580477	0.210100
2.000	0.100	1.100	2.000	0.050000	-0.047000	0.337500	2.628259	1.501875	3.520062	0.335174	True	True	9.99807e-08	12518	3.860190	3.362229	0.208592	0.482890
2.000	0.100	1.100	2.000	0.050000	-0.043867	0.337500	2.266588	1.514208	2.579241	0.387664	True	True	9.98982e-08	6934	3.609007	3.163024	0.280650	0.522312
2.000	0.100	1.100	2.000	0.050000	-0.040733	0.337500	2.071288	1.525264	2.129579	0.423662	True	True	9.99697e-08	5055	3.456708	3.055056	0.330292	0.540972
2.000	0.100	1.100	2.000	0.050000	-0.037600	0.337500	1.939431	1.536203	1.848603	0.453431	True	True	9.99027e-08	4032	3.347859	2.984219	0.369132	0.551572
2.000	0.100	1.100	2.000	0.050000	-0.034467	0.337500	1.840934	1.547359	1.650294	0.480234	True	True	9.97465e-08	3227	3.263830	2.933701	0.401373	0.557844
2.000	0.100	1.100	2.000	0.050000	-0.031333	0.337500	1.762932	1.558890	1.500055	0.505566	True	True	9.98629e-08	2788	3.195977	2.896091	0.429072	0.561372
2.000	0.100	1.100	2.000	0.050000	-0.028200	0.337500	1.698759	1.570900	1.380797	0.530271	True	True	9.97129e-08	2399	3.139561	2.867485	0.453402	0.562964
2.000	0.100	1.100	2.000	0.050000	-0.025067	0.337500	1.644527	1.583474	1.282933	0.554895	True	True	9.96134e-08	2334	3.091707	2.845594	0.475103	0.563081
2.000	0.100	1.100	2.000	0.050000	-0.021933	0.337500	1.597776	1.596691	1.200596	0.579840	True	True	9.95401e-08	2112	3.050539	2.828976	0.494671	0.562005
2.000	0.100	1.100	2.000	0.050000	-0.018800	0.337500	1.556854	1.610632	1.129957	0.605433	True	True	9.98429e-08	2038	3.014771	2.816676	0.512457	0.559916
2.000	0.100	1.100	2.000	0.050000	-0.015667	0.337500	1.520601	1.625385	1.068391	0.631965	True	True	9.95189e-08	1812	2.983492	2.808046	0.528716	0.556928
2.000	0.100	1.100	2.000	0.050000	-0.012533	0.337500	1.488172	1.641048	1.014028	0.659718	True	True	9.99133e-08	1731	2.956038	2.802639	0.543638	0.553117
2.000	0.100	1.100	2.000	0.050000	-0.009400	0.337500	1.458934	1.657729	0.965487	0.688978	True	True	9.99952e-08	1509	2.931915	2.800149	0.557370	0.548529
2.000	0.100	1.100	2.000	0.050000	-0.006267	0.337500	1.432409	1.675539	0.921732	0.720052	True	True	9.96263e-08	1383	2.910760	2.800377	0.570017	0.543189
2.000	0.100	1.100	2.000	0.050000	-0.003133	0.337500	1.408206	1.694666	0.881944	0.753290	True	True	9.96631e-08	1521	2.892298	2.803201	0.581671	0.537097
2.000	0.100	1.100	2.000	0.050000	0.000000	0.337500	1.386017	1.715275	0.845481	0.789097	True	True	9.92838e-08	1512	2.876337	2.808578	0.592397	0.530243
2.000	0.100	1.100	2.000	0.050000	0.003133	0.337500	1.365624	1.737568	0.811835	0.827934	True	True	9.9519e-08	1477	2.862750	2.816524	0.602232	0.522603
2.000	0.100	1.100	2.000	0.050000	0.006267	0.337500	1.346816	1.761817	0.780569	0.870381	True	True	9.94231e-08	1613	2.851467	2.827120	0.611212	0.514133
2.000	0.100	1.100	2.000	0.050000	0.009400	0.337500	1.329431	1.788356	0.751318	0.917161	True	True	9.92195e-08	1407	2.842476	2.840523	0.619350	0.504770
2.000	0.100	1.100	2.000	0.050000	0.012533	0.337500	1.313353	1.817549	0.723781	0.969133	True	True	9.96504e-08	1749	2.835821	2.856945	0.626643	0.494449
2.000	0.100	1.100	2.000	0.050000	0.015667	0.337500	1.298464	1.849952	0.697664	1.027492	True	True	9.97126e-08	1967	2.831621	2.876724	0.633074	0.483053
2.000	0.100	1.100	2.000	0.050000	0.018800	0.337500	1.284686	1.886228	0.672709	1.093765	True	True	9.95137e-08	1912	2.830074	2.900304	0.638602	0.470450
2.000	0.100	1.100	2.000	0.050000	0.021933	0.337500	1.271954	1.927275	0.648663	1.170035	True	True	9.97971e-08	2301	2.831494	2.928302	0.643161	0.456463
2.000	0.100	1.100	2.000	0.050000	0.025067	0.337500	1.260225	1.974337	0.625259	1.259247	True	True	9.98544e-08	2584	2.836349	2.961575	0.646644	0.440852
2.000	0.100	1.100	2.000	0.050000	0.028200	0.337500	1.249475	2.029188	0.602199	1.365702	True	True	9.97004e-08	2845	2.845348	3.001343	0.648893	0.423290
2.000	0.100	1.100	2.000	0.050000	0.031333	0.337500	1.239709	2.094480	0.579115	1.496020	True	True	9.96997e-08	3102	2.859578	3.049400	0.649656	0.403314
2.000	0.100	1.100	2.000	0.050000	0.034467	0.337500	1.230963	2.174435	0.555503	1.661072	True	True	9.9756e-08	3622	2.880789	3.108518	0.648529	0.380230
2.000	0.100	1.100	2.000	0.050000	0.037600	0.337500	1.223330	2.276340	0.530588	1.880357	True	True	9.99304e-08	4252	2.911997	3.183291	0.644811	0.352940
2.000	0.100	1.100	2.000	0.050000	0.040733	0.337500	1.217007	2.414390	0.502977	2.193666	True	True	9.98295e-08	5492	2.958993	3.282170	0.637143	0.319508
2.000	0.100	1.100	2.000	0.050000	0.043867	0.337500	1.212419	2.622191	0.469622	2.701068	True	True	9.99172e-08	7635	3.035047	3.423546	0.622370	0.275957
2.000	0.100	1.100	2.000	0.050000	0.047000	0.337500	1.210716	3.016974	0.420854	3.785150	True	True	9.99765e-08	13749	3.183492	3.663023	0.589882	0.211165
2.000	0.100	1.100	2.000	0.050000	-0.047000	0.360000	2.614585	1.502441	3.537944	0.337129	True	True	9.99388e-08	12520	3.855754	3.352752	0.209639	0.484711
2.000	0.100	1.100	2.000	0.050000	-0.043867	0.360000	2.252360	1.514931	2.595104	0.390118	True	True	9.98639e-08	7054	3.603297	3.151809	0.282173	0.524117
2.000	0.100	1.100	2.000	0.050000	-0.040733	0.360000	2.056607	1.526122	2.144386	0.426497	True	True	9.98141e-08	4997	3.450119	3.042720	0.332203	0.542726
2.000	0.100	1.100	2.000	0.050000	-0.037600	0.360000	1.924362	1.537188	1.862697	0.456596	True	True	9.98964e-08	3965	3.340568	2.971036	0.371389	0.553269
2.000	0.100	1.100	2.000	0.050000	-0.034467	0.360000	1.825523	1.548467	1.663847	0.483703	True	True	9.98477e-08	3270	3.255941	2.919831	0.403953	0.559485
2.000	0.100	1.100	2.000	0.050000	-0.031333	0.360000	1.747213	1.560120	1.513170	0.509324	True	True	9.99347e-08	2725	3.187556	2.881639	0.431957	0.562959
2.000	0.100	1.100	2.000	0.050000	-0.028200	0.360000	1.682760	1.572251	1.393541	0.534309	True	True	9.95594e-08	2515	3.130658	2.852530	0.456581	0.564499
2.000	0.100	1.100	2.000	0.050000	-0.025067	0.360000	1.628271	1.584948	1.295354	0.559210	True	True	9.99153e-08	2340	3.082355	2.830194	0.478566	0.564567
2.000	0.100	1.100	2.000	0.050000	-0.021933	0.360000	1.581283	1.598290	1.212729	0.584432	True	True	9.95292e-08	2049	3.040765	2.813178	0.498411	0.563445
2.000	0.100	1.100	2.000	0.050000	-0.018800	0.360000	1.540140	1.612358	1.141830	0.610305	True	True	9.9818e-08	1981	3.004599	2.800520	0.516466	0.561309
2.000	0.100	1.100	2.000	0.050000	-0.015667	0.360000	1.503682	1.627241	1.080026	0.637124	True	True	9.99248e-08	1832	2.972938	2.791565	0.532989	0.558278
2.000	0.100	1.100	2.000	0.050000	-0.012533	0.360000	1.471063	1.643038	1.025441	0.665172	True	True	9.93605e-08	1776	2.945114	2.785861	0.548169	0.554426
2.000	0.100	1.100	2.000	0.050000	-0.009400	0.360000	1.441646	1.659857	0.976695	0.694738	True	True	9.94151e-08	1549	2.920633	2.783099	0.562154	0.549798
2.000	0.100	1.100	2.000	0.050000	-0.006267	0.360000	1.414950	1.677835	0.932742	0.726134	True	True	9.98682e-08	1580	2.899126	2.783075	0.575051	0.544415
2.000	0.100	1.100	2.000	0.050000	-0.003133	0.360000	1.390587	1.697108	0.892767	0.759713	True	True	9.94209e-08	1424	2.880319	2.785670	0.586951	0.538288
2.000	0.100	1.100	2.000	0.050000	0.000000	0.360000	1.368274	1.717853	0.856140	0.795866	True	True	9.98545e-08	1552	2.864019	2.790834	0.597910	0.531404
2.000	0.100	1.100	2.000	0.050000	0.003133	0.360000	1.347746	1.740316	0.822325	0.835085	True	True	9.99956e-08	1730	2.850093	2.798584	0.607982	0.523730
2.000	0.100	1.100	2.000	0.050000	0.006267	0.360000	1.328815	1.764743	0.790899	0.877945	True	True	9.97066e-08	1762	2.838470	2.809001	0.617193	0.515228
2.000	0.100	1.100	2.000	0.050000	0.009400	0.360000	1.311325	1.791458	0.761499	0.925161	True	True	9.98541e-08	1770	2.829135	2.822233	0.625557	0.505840
2.000	0.100	1.100	2.000	0.050000	0.012533	0.360000	1.295145	1.820868	0.733809	0.977637	True	True	9.9946e-08	1789	2.822134	2.838508	0.633074	0.495487
2.000	0.100	1.100	2.000	0.050000	0.015667	0.360000	1.280171	1.853491	0.707548	1.036543	True	True	9.95806e-08	2080	2.817577	2.858148	0.639725	0.484066
2.000	0.100	1.100	2.000	0.050000	0.018800	0.360000	1.266319	1.890008	0.682454	1.103428	True	True	9.94858e-08	2299	2.815663	2.881602	0.645471	0.471441
2.000	0.100	1.100	2.000	0.050000	0.021933	0.360000	1.253527	1.931324	0.658271	1.180402	True	True	9.97265e-08	2375	2.816698	2.909487	0.650245	0.457434
2.000	0.100	1.100	2.000	0.050000	0.025067	0.360000	1.241753	1.978687	0.634734	1.270432	True	True	9.98601e-08	2592	2.821145	2.942660	0.653943	0.441807
2.000	0.100	1.100	2.000	0.050000	0.028200	0.360000	1.230976	2.033883	0.611541	1.377860	True	True	9.96844e-08	2971	2.829703	2.982343	0.656407	0.424234
2.000	0.100	1.100	2.000	0.050000	0.031333	0.360000	1.221201	2.099582	0.588326	1.509372	True	True	9.99095e-08	3227	2.843448	3.030330	0.657390	0.404251
2.000	0.100	1.100	2.000	0.050000	0.034467	0.360000	1.212471	2.180031	0.564584	1.675947	True	True	9.97935e-08	3541	2.864108	3.089398	0.656492	0.381168
2.000	0.100	1.100	2.000	0.050000	0.037600	0.360000	1.204887	2.282567	0.539535	1.897285	True	True	9.98119e-08	4535	2.894666	3.164147	0.653020	0.353885
2.000	0.100	1.100	2.000	0.050000	0.040733	0.360000	1.198658	2.421484	0.511787	2.213601	True	True	9.99278e-08	5540	2.940847	3.263046	0.645633	0.320472
2.000	0.100	1.100	2.000	0.050000	0.043867	0.360000	1.194240	2.630638	0.478285	2.726099	True	True	9.98848e-08	7673	3.015780	3.404530	0.631219	0.276951
2.000	0.100	1.100	2.000	0.050000	0.047000	0.360000	1.192877	3.028223	0.429346	3.822086	True	True	9.99879e-08	13650	3.162337	3.644386	0.599313	0.212198
2.000	0.100	1.100	2.000	0.050000	-0.047000	0.382500	2.601031	1.503008	3.555792	0.339084	True	True	9.9945e-08	12462	3.851338	3.343290	0.210679	0.486517
2.000	0.100	1.100	2.000	0.050000	-0.043867	0.382500	2.238269	1.515656	2.610942	0.392575	True	True	9.95856e-08	6897	3.597621	3.140615	0.283684	0.525899
2.000	0.100	1.100	2.000	0.050000	-0.040733	0.382500	2.042076	1.526985	2.159178	0.429338	True	True	9.99564e-08	5101	3.443574	3.030408	0.334097	0.544451
2.000	0.100	1.100	2.000	0.050000	-0.037600	0.382500	1.909454	1.538179	1.876784	0.459770	True	True	9.99292e-08	3984	3.333332	2.957878	0.373625	0.554933
2.000	0.100	1.100	2.000	0.050000	-0.034467	0.382500	1.810283	1.549582	1.677399	0.487182	True	True	9.98092e-08	3246	3.248115	2.905987	0.406505	0.561089
2.000	0.100	1.100	2.000	0.050000	-0.031333	0.382500	1.731674	1.561358	1.526288	0.513094	True	True	9.9808e-08	2921	3.179207	2.867216	0.434811	0.564505
2.000	0.100	1.100	2.000	0.050000	-0.028200	0.382500	1.666948	1.573613	1.406293	0.538362	True	True	9.96098e-08	2450	3.121833	2.837603	0.459725	0.565990
2.000	0.100	1.100	2.000	0.050000	-0.025067	0.382500	1.612209	1.586433	1.307788	0.563542	True	True	9.96474e-08	2336	3.073090	2.814824	0.481991	0.566005
2.000	0.100	1.100	2.000	0.050000	-0.021933	0.382500	1.564989	1.599900	1.224879	0.589043	True	True	9.99995e-08	2031	3.031086	2.797410	0.502110	0.564833
2.000	0.100	1.100	2.000	0.050000	-0.018800	0.382500	1.523632	1.614097	1.153724	0.615200	True	True	9.99472e-08	1961	2.994527	2.784394	0.520432	0.562650
2.000	0.100	1.100	2.000	0.050000	-0.015667	0.382500	1.486974	1.629112	1.091685	0.642307	True	True	9.98777e-08	1873	2.962489	2.775113	0.537216	0.559573
2.000	0.100	1.100	2.000	0.050000	-0.012533	0.382500	1.454168	1.645044	1.036883	0.670651	True	True	9.93969e-08	1641	2.934302	2.769111	0.552652	0.555677
2.000	0.100	1.100	2.000	0.050000	-0.009400	0.382500	1.424578	1.662006	0.987934	0.700526	True	True	9.94395e-08	1565	2.909468	2.766075	0.566888	0.551007
2.000	0.100	1.100	2.000	0.050000	-0.006267	0.382500	1.397719	1.680127	0.943790	0.732244	True	True	9.95412e-08	1583	2.887615	2.765800	0.580032	0.545585
2.000	0.100	1.100	2.000	0.050000	-0.003133	0.382500	1.373216	1.699533	0.903642	0.766155	True	True	9.95638e-08	1542	2.868468	2.768164	0.592172	0.539424
2.000	0.100	1.100	2.000	0.050000	0.000000	0.382500	1.350752	1.720455	0.866837	0.802674	True	True	9.99431e-08	1652	2.851830	2.773113	0.603373	0.532500
2.000	0.100	1.100	2.000	0.050000	0.003133	0.382500	1.330093	1.743087	0.832859	0.842279	True	True	9.96975e-08	1657	2.837568	2.780665	0.613679	0.524792
2.000	0.100	1.100	2.000	0.050000	0.006267	0.382500	1.311045	1.767691	0.801276	0.885553	True	True	9.94834e-08	1765	2.825609	2.790899	0.623121	0.516258
2.000	0.100	1.100	2.000	0.050000	0.009400	0.382500	1.293445	1.794599	0.771723	0.933223	True	True	9.97343e-08	1543	2.815936	2.803965	0.631713	0.506839
2.000	0.100	1.100	2.000	0.050000	0.012533	0.382500	1.277169	1.824209	0.743890	0.986188	True	True	9.97694e-08	1910	2.808589	2.820082	0.639455	0.496460
2.000	0.100	1.100	2.000	0.050000	0.015667	0.382500	1.262108	1.857054	0.717488	1.045645	True	True	9.98732e-08	1806	2.803679	2.839581	0.646327	0.485013
2.000	0.100	1.100	2.000	0.050000	0.018800	0.382500	1.248182	1.893812	0.692257	1.113148	True	True	9.97843e-08	1985	2.801398	2.862905	0.652292	0.472366
2.000	0.100	1.100	2.000	0.050000	0.021933	0.382500	1.235328	1.935395	0.667941	1.190827	True	True	9.98948e-08	2446	2.802049	2.890672	0.657283	0.458341
2.000	0.100	1.100	2.000	0.050000	0.025067	0.382500	1.223506	1.983060	0.644272	1.281677	True	True	9.96748e-08	2447	2.806089	2.923742	0.661199	0.442699
2.000	0.100	1.100	2.000	0.050000	0.028200	0.382500	1.212697	2.038601	0.620951	1.390083	True	True	9.9767e-08	2795	2.814206	2.963333	0.663883	0.425116
2.000	0.100	1.100	2.000	0.050000	0.031333	0.382500	1.202909	2.104706	0.597608	1.522794	True	True	9.98064e-08	3050	2.827463	3.011244	0.665090	0.405128
2.000	0.100	1.100	2.000	0.050000	0.034467	0.382500	1.194189	2.185648	0.573738	1.690897	True	True	9.99708e-08	3738	2.847570	3.070254	0.664425	0.382048
2.000	0.100	1.100	2.000	0.050000	0.037600	0.382500	1.186645	2.288813	0.548560	1.914293	True	True	9.99298e-08	4240	2.877473	3.144970	0.661206	0.354777
2.000	0.100	1.100	2.000	0.050000	0.040733	0.382500	1.180498	2.428595	0.520679	2.233625	True	True	9.99272e-08	5525	2.922833	3.243876	0.654110	0.321386
2.000	0.100	1.100	2.000	0.050000	0.043867	0.382500	1.176233	2.639096	0.487036	2.751230	True	True	9.99348e-08	7656	2.996631	3.385451	0.640067	0.277902
2.000	0.100	1.100	2.000	0.050000	0.047000	0.382500	1.175181	3.039470	0.437936	3.859147	True	True	9.99706e-08	13730	3.141271	3.625657	0.608767	0.213198
2.000	0.100	1.100	2.000	0.050000	-0.047000	0.405000	2.587595	1.503577	3.573605	0.341041	True	True	9.99612e-08	12378	3.846942	3.333841	0.211712	0.488309
2.000	0.100	1.100	2.000	0.050000	-0.043867	0.405000	2.224313	1.516385	2.626758	0.395036	True	True	9.99592e-08	6870	3.591976	3.129439	0.285183	0.527660
2.000	0.100	1.100	2.000	0.050000	-0.040733	0.405000	2.027694	1.527852	2.173955	0.432184	True	True	9.99933e-08	5003	3.437072	3.018118	0.335972	0.546149
2.000	0.100	1.100	2.000	0.050000	-0.037600	0.405000	1.894706	1.539176	1.890860	0.462951	True	True	9.98962e-08	3902	3.326149	2.944747	0.375837	0.556565
2.000	0.100	1.100	2.000	0.050000	-0.034467	0.405000	1.795212	1.550705	1.690946	0.490671	True	True	9.98168e-08	3307	3.240352	2.892172	0.409031	0.562655
2.000	0.100	1.100	2.000	0.050000	-0.031333	0.405000	1.716312	1.562605	1.539408	0.516876	True	True	9.97618e-08	2879	3.170930	2.852823	0.437634	0.566009
2.000	0.100	1.100	2.000	0.050000	-0.028200	0.405000	1.651322	1.574984	1.419051	0.542429	True	True	9.97739e-08	2494	3.113089	2.822708	0.462834	0.567436
2.000	0.100	1.100	2.000	0.050000	-0.025067	0.405000	1.596339	1.587929	1.320232	0.567890	True	True	9.9948e-08	2250	3.063912	2.799484	0.485378	0.567396
2.000	0.100	1.100	2.000	0.050000	-0.021933	0.405000	1.548894	1.601523	1.237044	0.593674	True	True	9.9782e-08	2136	3.021502	2.781674	0.505766	0.566170
2.000	0.100	1.100	2.000	0.050000	-0.018800	0.405000	1.507328	1.615849	1.165636	0.620115	True	True	9.98088e-08	1850	2.984555	2.768299	0.524353	0.563937
2.000	0.100	1.100	2.000	0.050000	-0.015667	0.405000	1.470475	1.630996	1.103366	0.647513	True	True	9.98785e-08	1767	2.952148	2.758692	0.541395	0.560812
2.000	0.100	1.100	2.000	0.050000	-0.012533	0.405000	1.437487	1.647065	1.048351	0.676157	True	True	9.98504e-08	1749	2.923603	2.752392	0.557086	0.556870
2.000	0.100	1.100	2.000	0.050000	-0.009400	0.405000	1.407726	1.664165	0.999202	0.706343	True	True	9.94437e-08	1539	2.898420	2.749082	0.571571	0.552158
2.000	0.100	1.100	2.000	0.050000	-0.006267	0.405000	1.380711	1.682436	0.954872	0.738385	True	True	9.97126e-08	1651	2.876227	2.748554	0.584960	0.546694
2.000	0.100	1.100	2.000	0.050000	-0.003133	0.405000	1.356058	1.701994	0.914546	0.772638	True	True	9.9487e-08	1555	2.856744	2.750684	0.597342	0.540493
2.000	0.100	1.100	2.000	0.050000	0.000000	0.405000	1.333451	1.723104	0.877569	0.809526	True	True	9.94528e-08	1491	2.839774	2.755417	0.608781	0.533525
2.000	0.100	1.100	2.000	0.050000	0.003133	0.405000	1.312671	1.745876	0.843434	0.849511	True	True	9.98108e-08	1684	2.825181	2.762770	0.619321	0.525789
2.000	0.100	1.100	2.000	0.050000	0.006267	0.405000	1.293505	1.770660	0.811698	0.893201	True	True	9.99556e-08	1766	2.812889	2.772819	0.628994	0.517222
2.000	0.100	1.100	2.000	0.050000	0.009400	0.405000	1.275799	1.797754	0.781999	0.941320	True	True	9.9462e-08	1889	2.802879	2.785711	0.637813	0.507774
2.000	0.100	1.100	2.000	0.050000	0.012533	0.405000	1.259425	1.827572	0.754021	0.994787	True	True	9.99228e-08	1988	2.795190	2.801673	0.645779	0.497366
2.000	0.100	1.100	2.000	0.050000	0.015667	0.405000	1.244277	1.860638	0.727481	1.054795	True	True	9.94192e-08	2003	2.789929	2.821026	0.652874	0.485895
2.000	0.100	1.100	2.000	0.050000	0.018800	0.405000	1.230276	1.897638	0.702116	1.122919	True	True	9.95392e-08	2053	2.787284	2.844217	0.659060	0.473226
2.000	0.100	1.100	2.000	0.050000	0.021933	0.405000	1.217359	1.939489	0.677669	1.201307	True	True	9.96248e-08	2414	2.787552	2.871863	0.664271	0.459182
2.000	0.100	1.100	2.000	0.050000	0.025067	0.405000	1.205487	1.987455	0.653872	1.292982	True	True	9.99161e-08	2639	2.791185	2.904823	0.668408	0.443527
2.000	0.100	1.100	2.000	0.050000	0.028200	0.405000	1.194643	2.043341	0.630425	1.402370	True	True	9.97609e-08	2836	2.798861	2.944318	0.671314	0.425936
2.000	0.100	1.100	2.000	0.050000	0.031333	0.405000	1.184837	2.109851	0.606957	1.536283	True	True	9.99631e-08	3252	2.811631	2.992146	0.672750	0.405946
2.000	0.100	1.100	2.000	0.050000	0.034467	0.405000	1.176120	2.191286	0.582963	1.705919	True	True	9.97122e-08	3677	2.831181	3.051091	0.672324	0.382871
2.000	0.100	1.100	2.000	0.050000	0.037600	0.405000	1.168607	2.295079	0.557660	1.931380	True	True	9.99131e-08	4292	2.860425	3.125765	0.669365	0.355616
2.000	0.100	1.100	2.000	0.050000	0.040733	0.405000	1.162531	2.435721	0.529651	2.253736	True	True	9.98248e-08	5498	2.904957	3.224666	0.662568	0.322252
2.000	0.100	1.100	2.000	0.050000	0.043867	0.405000	1.158401	2.647565	0.495873	2.776459	True	True	9.98988e-08	7658	2.977607	3.366314	0.648910	0.278810
2.000	0.100	1.100	2.000	0.050000	0.047000	0.405000	1.157631	3.050715	0.446621	3.896327	True	True	9.99689e-08	13770	3.120303	3.606841	0.618239	0.214164
2.000	0.100	1.100	2.000	0.050000	-0.047000	0.427500	2.574277	1.504147	3.591385	0.342999	True	True	9.99341e-08	12310	3.842567	3.324406	0.212739	0.490087
2.000	0.100	1.100	2.000	0.050000	-0.043867	0.427500	2.210492	1.517117	2.642550	0.397500	True	True	9.98475e-08	6792	3.586365	3.118284	0.286669	0.529398
2.000	0.100	1.100	2.000	0.050000	-0.040733	0.427500	2.013459	1.528724	2.188715	0.435036	True	True	9.97993e-08	4903	3.430616	3.005854	0.337830	0.547819
2.000	0.100	1.100	2.000	0.050000	-0.037600	0.427500	1.880117	1.540179	1.904927	0.466140	True	True	9.98627e-08	3796	3.319021	2.931644	0.378026	0.558163
2.000	0.100	1.100	2.000	0.050000	-0.034467	0.427500	1.780309	1.551836	1.704489	0.494171	True	True	9.99083e-08	3333	3.232653	2.878388	0.411528	0.564185
2.000	0.100	1.100	2.000	0.050000	-0.031333	0.427500	1.701128	1.563861	1.552528	0.520670	True	True	9.98091e-08	2804	3.162725	2.838461	0.440425	0.567473
2.000	0.100	1.100	2.000	0.050000	-0.028200	0.427500	1.635881	1.576365	1.431815	0.546510	True	True	9.95671e-08	2468	3.104424	2.807846	0.465907	0.568837
2.000	0.100	1.100	2.000	0.050000	-0.025067	0.427500	1.580662	1.589436	1.332685	0.572255	True	True	9.97371e-08	2326	3.054822	2.784179	0.488724	0.568739
2.000	0.100	1.100	2.000	0.050000	-0.021933	0.427500	1.532998	1.603158	1.249223	0.598323	True	True	9.96266e-08	1955	3.012012	2.765972	0.509379	0.567456
2.000	0.100	1.100	2.000	0.050000	-0.018800	0.427500	1.491228	1.617614	1.177566	0.625051	True	True	9.97647e-08	1767	2.974686	2.752239	0.528227	0.565170
2.000	0.100	1.100	2.000	0.050000	-0.015667	0.427500	1.454186	1.632895	1.115069	0.652743	True	True	9.96662e-08	1831	2.941914	2.742305	0.545525	0.561995
2.000	0.100	1.100	2.000	0.050000	-0.012533	0.427500	1.421020	1.649101	1.059843	0.681689	True	True	9.94468e-08	1657	2.913018	2.735706	0.561467	0.558006
2.000	0.100	1.100	2.000	0.050000	-0.009400	0.427500	1.391095	1.666346	1.010498	0.712187	True	True	9.97591e-08	1624	2.887493	2.732121	0.576199	0.553247
2.000	0.100	1.100	2.000	0.050000	-0.006267	0.427500	1.363919	1.684755	0.965980	0.744558	True	True	9.97836e-08	1478	2.864963	2.731340	0.589834	0.547742
2.000	0.100	1.100	2.000	0.050000	-0.003133	0.427500	1.339121	1.704500	0.925480	0.779157	True	True	9.97025e-08	1579	2.845151	2.733234	0.602455	0.541493
2.000	0.100	1.100	2.000	0.050000	0.000000	0.427500	1.316386	1.725745	0.888343	0.816404	True	True	9.97724e-08	1595	2.827853	2.737750	0.614129	0.534492
2.000	0.100	1.100	2.000	0.050000	0.003133	0.427500	1.295478	1.748686	0.854048	0.856781	True	True	9.98233e-08	1636	2.812932	2.744902	0.624903	0.526720
2.000	0.100	1.100	2.000	0.050000	0.006267	0.427500	1.276192	1.773662	0.822157	0.900902	True	True	9.96396e-08	1369	2.800312	2.754768	0.634806	0.518116
2.000	0.100	1.100	2.000	0.050000	0.009400	0.427500	1.258385	1.800934	0.792317	0.949465	True	True	9.98207e-08	1708	2.789969	2.767483	0.643853	0.508641
2.000	0.100	1.100	2.000	0.050000	0.012533	0.427500	1.241913	1.830961	0.764198	1.003439	True	True	9.94747e-08	1615	2.781942	2.783287	0.652044	0.498203
2.000	0.100	1.100	2.000	0.050000	0.015667	0.427500	1.226680	1.864245	0.737524	1.063996	True	True	9.99168e-08	1824	2.776331	2.802489	0.659362	0.486708
2.000	0.100	1.100	2.000	0.050000	0.018800	0.427500	1.212603	1.901486	0.712028	1.132742	True	True	9.95432e-08	2270	2.773324	2.825543	0.665770	0.474019
2.000	0.100	1.100	2.000	0.050000	0.021933	0.427500	1.199621	1.943606	0.687453	1.211843	True	True	9.98527e-08	2433	2.773211	2.853064	0.671203	0.459958
2.000	0.100	1.100	2.000	0.050000	0.025067	0.427500	1.187697	1.991873	0.663531	1.304346	True	True	9.97568e-08	2661	2.776438	2.885910	0.675563	0.444291
2.000	0.100	1.100	2.000	0.050000	0.028200	0.427500	1.176814	2.048103	0.639961	1.414719	True	True	9.99238e-08	2918	2.783674	2.925303	0.678695	0.426693
2.000	0.100	1.100	2.000	0.050000	0.031333	0.427500	1.166985	2.115018	0.616372	1.549839	True	True	9.98423e-08	3190	2.795955	2.973043	0.680363	0.406703
2.000	0.100	1.100	2.000	0.050000	0.034467	0.427500	1.158266	2.196944	0.592257	1.721014	True	True	9.96017e-08	3809	2.814947	3.031913	0.680183	0.383637
2.000	0.100	1.100	2.000	0.050000	0.037600	0.427500	1.150775	2.301362	0.566833	1.948545	True	True	9.98206e-08	4410	2.843529	3.106536	0.677490	0.356399
2.000	0.100	1.100	2.000	0.050000	0.040733	0.427500	1.144758	2.442863	0.538701	2.273931	True	True	9.99049e-08	5442	2.887225	3.205420	0.671001	0.323067
2.000	0.100	1.100	2.000	0.050000	0.043867	0.427500	1.140747	2.656044	0.504793	2.801784	True	True	9.9876e-08	7632	2.958716	3.347123	0.657742	0.279675
2.000	0.100	1.100	2.000	0.050000	0.047000	0.427500	1.140229	3.061957	0.455399	3.933624	True	True	9.99725e-08	13834	3.099441	3.587940	0.627723	0.215096
2.000	0.100	1.100	2.000	0.050000	-0.047000	0.450000	2.561074	1.504719	3.609130	0.344958	True	True	9.99812e-08	12242	3.838211	3.314986	0.213758	0.491849
2.000	0.100	1.100	2.000	0.050000	-0.043867	0.450000	2.196803	1.517852	2.658318	0.399968	True	True	9.99059e-08	6847	3.580787	3.107149	0.288141	0.531115
2.000	0.100	1.100	2.000	0.050000	-0.040733	0.450000	1.999370	1.529601	2.203459	0.437894	True	True	9.98025e-08	4957	3.424203	2.993615	0.339668	0.549461
2.000	0.100	1.100	2.000	0.050000	-0.037600	0.450000	1.865684	1.541189	1.918983	0.469337	True	True	9.99769e-08	3812	3.311946	2.918570	0.380191	0.559729
2.000	0.100	1.100	2.000	0.050000	-0.034467	0.450000	1.765573	1.552973	1.718026	0.497679	True	True	9.9706e-08	3287	3.225017	2.864634	0.413997	0.565677
2.000	0.100	1.100	2.000	0.050000	-0.031333	0.450000	1.686119	1.565125	1.565647	0.524476	True	True	9.97761e-08	2838	3.154593	2.824133	0.443182	0.568895
2.000	0.100	1.100	2.000	0.050000	-0.028200	0.450000	1.620623	1.577756	1.444582	0.550605	True	True	9.97326e-08	2550	3.095840	2.793017	0.468942	0.570194
2.000	0.100	1.100	2.000	0.050000	-0.025067	0.450000	1.565175	1.590954	1.345146	0.576636	True	True	9.9584e-08	2226	3.045820	2.768909	0.492029	0.570033
2.000	0.100	1.100	2.000	0.050000	-0.021933	0.450000	1.517299	1.604805	1.261412	0.602990	True	True	9.97264e-08	1928	3.002618	2.750307	0.512947	0.568691
2.000	0.100	1.100	2.000	0.050000	-0.018800	0.450000	1.475332	1.619393	1.189511	0.630008	True	True	9.94369e-08	1943	2.964920	2.736216	0.532052	0.566349
2.000	0.100	1.100	2.000	0.050000	-0.015667	0.450000	1.438105	1.634809	1.126789	0.657995	True	True	9.9453e-08	1813	2.931790	2.725956	0.549603	0.563121
2.000	0.100	1.100	2.000	0.050000	-0.012533	0.450000	1.404768	1.651153	1.071357	0.687245	True	True	9.94498e-08	1715	2.902548	2.719057	0.565794	0.559081
2.000	0.100	1.100	2.000	0.050000	-0.009400	0.450000	1.374681	1.668541	1.021819	0.718058	True	True	9.94012e-08	1547	2.876687	2.715197	0.580771	0.554275
2.000	0.100	1.100	2.000	0.050000	-0.006267	0.450000	1.347354	1.687097	0.977120	0.750759	True	True	9.96415e-08	1490	2.853827	2.714161	0.594647	0.548726
2.000	0.100	1.100	2.000	0.050000	-0.003133	0.450000	1.322411	1.706994	0.936447	0.785707	True	True	9.9537e-08	1509	2.833689	2.715820	0.607507	0.542435
2.000	0.100	1.100	2.000	0.050000	0.000000	0.450000	1.299543	1.728387	0.899146	0.823322	True	True	9.94958e-08	1379	2.816067	2.720120	0.619417	0.535398
2.000	0.100	1.100	2.000	0.050000	0.003133	0.450000	1.278517	1.751514	0.864700	0.864087	True	True	9.97673e-08	1759	2.800824	2.727066	0.630421	0.527585
2.000	0.100	1.100	2.000	0.050000	0.006267	0.450000	1.259121	1.776658	0.832664	0.908620	True	True	9.93026e-08	1605	2.787880	2.736740	0.640554	0.518951
2.000	0.100	1.100	2.000	0.050000	0.009400	0.450000	1.241205	1.804134	0.802679	0.957652	True	True	9.97528e-08	1821	2.777208	2.749283	0.649828	0.509441
2.000	0.100	1.100	2.000	0.050000	0.012533	0.450000	1.224638	1.834363	0.774423	1.012124	True	True	9.95707e-08	1721	2.768845	2.764921	0.658245	0.498976
2.000	0.100	1.100	2.000	0.050000	0.015667	0.450000	1.209318	1.867871	0.747616	1.073242	True	True	9.9509e-08	2155	2.762889	2.783973	0.665787	0.487456
2.000	0.100	1.100	2.000	0.050000	0.018800	0.450000	1.195164	1.905356	0.721991	1.142617	True	True	9.98276e-08	2241	2.759522	2.806888	0.672418	0.474745
2.000	0.100	1.100	2.000	0.050000	0.021933	0.450000	1.182117	1.947744	0.697290	1.222434	True	True	9.95924e-08	2214	2.759031	2.834280	0.678074	0.460668
2.000	0.100	1.100	2.000	0.050000	0.025067	0.450000	1.170137	1.996312	0.673246	1.315768	True	True	9.96426e-08	2590	2.761853	2.867007	0.682659	0.444990
2.000	0.100	1.100	2.000	0.050000	0.028200	0.450000	1.159213	2.052887	0.649556	1.427129	True	True	9.97393e-08	2889	2.768649	2.906293	0.686021	0.427387
2.000	0.100	1.100	2.000	0.050000	0.031333	0.450000	1.149357	2.120205	0.625849	1.563461	True	True	9.97975e-08	3174	2.780441	2.953937	0.687925	0.407399
2.000	0.100	1.100	2.000	0.050000	0.034467	0.450000	1.140629	2.202622	0.601617	1.736178	True	True	9.97182e-08	3699	2.798874	3.012727	0.687995	0.384344
2.000	0.100	1.100	2.000	0.050000	0.037600	0.450000	1.133153	2.307663	0.576075	1.965784	True	True	9.98908e-08	4376	2.826790	3.087288	0.685575	0.357128
2.000	0.100	1.100	2.000	0.050000	0.040733	0.450000	1.127183	2.450019	0.547825	2.294209	True	True	9.99773e-08	5598	2.869646	3.186143	0.679404	0.323832
2.000	0.100	1.100	2.000	0.050000	0.043867	0.450000	1.123274	2.664531	0.513794	2.827201	True	True	9.99337e-08	7739	2.939966	3.327883	0.666557	0.280495
2.000	0.100	1.100	2.000	0.050000	0.047000	0.450000	1.122978	3.073195	0.464269	3.971033	True	True	9.99465e-08	13888	3.078693	3.568960	0.637214	0.215992
2.000	0.100	1.100	2.000	0.050000	-0.047000	0.472500	2.547986	1.505291	3.626840	0.346919	True	True	9.99549e-08	12294	3.833875	3.305581	0.214770	0.493597
2.000	0.100	1.100	2.000	0.050000	-0.043867	0.472500	2.183245	1.518590	2.674061	0.402439	True	True	9.99266e-08	6815	3.575241	3.096037	0.289601	0.532809
2.000	0.100	1.100	2.000	0.050000	-0.040733	0.472500	1.985426	1.530482	2.218184	0.440757	True	True	9.98462e-08	4971	3.417834	2.981402	0.341488	0.551075
2.000	0.100	1.100	2.000	0.050000	-0.037600	0.472500	1.851408	1.542204	1.933027	0.472541	True	True	9.98168e-08	3857	3.304927	2.905525	0.382332	0.561261
2.000	0.100	1.100	2.000	0.050000	-0.034467	0.472500	1.751003	1.554118	1.731556	0.501198	True	True	9.99807e-08	3282	3.217445	2.850914	0.416437	0.567131
2.000	0.100	1.100	2.000	0.050000	-0.031333	0.472500	1.671285	1.566398	1.578763	0.528294	True	True	9.99709e-08	2711	3.146533	2.809840	0.445905	0.570275
2.000	0.100	1.100	2.000	0.050000	-0.028200	0.472500	1.605548	1.579156	1.457351	0.554714	True	True	9.96433e-08	2590	3.087337	2.778227	0.471939	0.571505
2.000	0.100	1.100	2.000	0.050000	-0.025067	0.472500	1.549878	1.592483	1.357613	0.581033	True	True	9.9603e-08	2260	3.036908	2.753678	0.495291	0.571278
2.000	0.100	1.100	2.000	0.050000	-0.021933	0.472500	1.501796	1.606464	1.273611	0.607675	True	True	9.94975e-08	2085	2.993321	2.734681	0.516468	0.569875
2.000	0.100	1.100	2.000	0.050000	-0.018800	0.472500	1.459638	1.621184	1.201468	0.634985	True	True	9.95477e-08	1841	2.955256	2.720232	0.535827	0.567474
2.000	0.100	1.100	2.000	0.050000	-0.015667	0.472500	1.422233	1.636736	1.138526	0.663270	True	True	9.95966e-08	1811	2.921777	2.709646	0.553628	0.564190
2.000	0.100	1.100	2.000	0.050000	-0.012533	0.472500	1.388728	1.653219	1.082890	0.692826	True	True	9.99169e-08	1580	2.892195	2.702449	0.570064	0.560099
2.000	0.100	1.100	2.000	0.050000	-0.009400	0.472500	1.358485	1.670752	1.033163	0.723957	True	True	9.98534e-08	1666	2.866003	2.698312	0.585282	0.555243
2.000	0.100	1.100	2.000	0.050000	-0.006267	0.472500	1.331012	1.689461	0.988287	0.756989	True	True	9.99059e-08	1523	2.842820	2.697022	0.599397	0.549646
2.000	0.100	1.100	2.000	0.050000	-0.003133	0.472500	1.305932	1.709511	0.947445	0.792285	True	True	9.96836e-08	1559	2.822362	2.698444	0.612493	0.543312
2.000	0.100	1.100	2.000	0.050000	0.000000	0.472500	1.282934	1.731060	0.909985	0.830269	True	True	9.91628e-08	1433	2.804421	2.702524	0.624637	0.536236
2.000	0.100	1.100	2.000	0.050000	0.003133	0.472500	1.261786	1.754362	0.875386	0.871430	True	True	9.9681e-08	1684	2.788861	2.709265	0.635872	0.528384
2.000	0.100	1.100	2.000	0.050000	0.006267	0.472500	1.242279	1.779685	0.843205	0.916388	True	True	9.98701e-08	1666	2.775596	2.718749	0.646233	0.519714
2.000	0.100	1.100	2.000	0.050000	0.009400	0.472500	1.224259	1.807354	0.813079	0.965881	True	True	9.97711e-08	1767	2.764600	2.731114	0.655734	0.510173
2.000	0.100	1.100	2.000	0.050000	0.012533	0.472500	1.207598	1.837787	0.784690	1.020856	True	True	9.99504e-08	1950	2.755904	2.746586	0.664376	0.499680
2.000	0.100	1.100	2.000	0.050000	0.015667	0.472500	1.192192	1.871519	0.757752	1.082537	True	True	9.98653e-08	2188	2.749606	2.765485	0.672142	0.488135
2.000	0.100	1.100	2.000	0.050000	0.018800	0.472500	1.177961	1.909247	0.732001	1.152542	True	True	9.95076e-08	2298	2.745882	2.788256	0.678997	0.475404
2.000	0.100	1.100	2.000	0.050000	0.021933	0.472500	1.164847	1.951902	0.707178	1.233076	True	True	9.96665e-08	2454	2.745014	2.815515	0.684879	0.461312
2.000	0.100	1.100	2.000	0.050000	0.025067	0.472500	1.152811	2.000771	0.683015	1.327245	True	True	9.98703e-08	2670	2.747433	2.848119	0.689691	0.445624
2.000	0.100	1.100	2.000	0.050000	0.028200	0.472500	1.141841	2.057690	0.659208	1.439599	True	True	9.99624e-08	2917	2.753791	2.887293	0.693284	0.428017
2.000	0.100	1.100	2.000	0.050000	0.031333	0.472500	1.131955	2.125412	0.635385	1.577146	True	True	9.99852e-08	3294	2.765094	2.934836	0.695429	0.408034
2.000	0.100	1.100	2.000	0.050000	0.034467	0.472500	1.123212	2.208317	0.611040	1.751410	True	True	9.98067e-08	3786	2.782967	2.993537	0.695754	0.384992
2.000	0.100	1.100	2.000	0.050000	0.037600	0.472500	1.115742	2.313981	0.585385	1.983097	True	True	9.98729e-08	4456	2.810215	3.068028	0.693614	0.357802
2.000	0.100	1.100	2.000	0.050000	0.040733	0.472500	1.109809	2.457188	0.557020	2.314566	True	True	9.99126e-08	5451	2.852224	3.166840	0.687771	0.324547
2.000	0.100	1.100	2.000	0.050000	0.043867	0.472500	1.105984	2.673027	0.522874	2.852708	True	True	9.9978e-08	7678	2.921363	3.308600	0.675349	0.281270
2.000	0.100	1.100	2.000	0.050000	0.047000	0.472500	1.105882	3.084427	0.473227	4.008550	True	True	9.99556e-08	13932	3.058068	3.549906	0.646706	0.216854
2.000	0.100	1.100	2.000	0.050000	-0.047000	0.495000	2.535011	1.505866	3.644516	0.348880	True	True	9.99308e-08	12252	3.829559	3.296192	0.215775	0.495330
2.000	0.100	1.100	2.000	0.050000	-0.043867	0.495000	2.169818	1.519331	2.689780	0.404913	True	True	9.98549e-08	6825	3.569729	3.084946	0.291047	0.534481
2.000	0.100	1.100	2.000	0.050000	-0.040733	0.495000	1.971625	1.531368	2.232891	0.443625	True	True	9.98856e-08	4778	3.411509	2.969217	0.343289	0.552661
2.000	0.100	1.100	2.000	0.050000	-0.037600	0.495000	1.837286	1.543225	1.947057	0.475752	True	True	9.99121e-08	3840	3.297961	2.892512	0.384448	0.562760
2.000	0.100	1.100	2.000	0.050000	-0.034467	0.495000	1.736598	1.555270	1.745078	0.504726	True	True	9.99822e-08	3231	3.209937	2.837227	0.418846	0.568547
2.000	0.100	1.100	2.000	0.050000	-0.031333	0.495000	1.656624	1.567679	1.591876	0.532123	True	True	9.99818e-08	2839	3.138545	2.795582	0.448595	0.571615
2.000	0.100	1.100	2.000	0.050000	-0.028200	0.495000	1.590654	1.580566	1.470119	0.558836	True	True	9.98888e-08	2480	3.078915	2.763475	0.474896	0.572770
2.000	0.100	1.100	2.000	0.050000	-0.025067	0.495000	1.534770	1.594022	1.370084	0.585445	True	True	9.95249e-08	2167	3.028084	2.738488	0.498509	0.572474
2.000	0.100	1.100	2.000	0.050000	-0.021933	0.495000	1.486490	1.608134	1.285818	0.612378	True	True	9.96994e-08	1983	2.984120	2.719097	0.519941	0.571006
2.000	0.100	1.100	2.000	0.050000	-0.018800	0.495000	1.444146	1.622988	1.213437	0.639981	True	True	9.9874e-08	1874	2.945697	2.704291	0.539550	0.568544
2.000	0.100	1.100	2.000	0.050000	-0.015667	0.495000	1.406568	1.638676	1.150278	0.668566	True	True	9.99779e-08	1743	2.911874	2.693380	0.557597	0.565203
2.000	0.100	1.100	2.000	0.050000	-0.012533	0.495000	1.372901	1.655300	1.094440	0.698431	True	True	9.93304e-08	1643	2.881960	2.685883	0.574275	0.561057
2.000	0.100	1.100	2.000	0.050000	-0.009400	0.495000	1.342503	1.672972	1.044525	0.729883	True	True	9.9795e-08	1498	2.855443	2.681471	0.589734	0.556151
2.000	0.100	1.100	2.000	0.050000	-0.006267	0.495000	1.314888	1.691832	0.999474	0.763249	True	True	9.94726e-08	1483	2.831941	2.679925	0.604084	0.550505
2.000	0.100	1.100	2.000	0.050000	-0.003133	0.495000	1.289672	1.712029	0.958467	0.798897	True	True	9.92173e-08	1438	2.811168	2.681111	0.617414	0.544128
2.000	0.100	1.100	2.000	0.050000	0.000000	0.495000	1.266558	1.733746	0.920856	0.837244	True	True	9.95418e-08	1656	2.792917	2.684968	0.629786	0.537009
2.000	0.100	1.100	2.000	0.050000	0.003133	0.495000	1.245281	1.757253	0.886099	0.878819	True	True	9.9971e-08	1430	2.777044	2.691507	0.641252	0.529109
2.000	0.100	1.100	2.000	0.050000	0.006267	0.495000	1.225670	1.782733	0.853779	0.924194	True	True	9.9589e-08	1560	2.763462	2.700797	0.651840	0.520410
2.000	0.100	1.100	2.000	0.050000	0.009400	0.495000	1.207549	1.810593	0.823518	0.974149	True	True	9.96759e-08	1894	2.752146	2.712982	0.661567	0.510837
2.000	0.100	1.100	2.000	0.050000	0.012533	0.495000	1.190795	1.841233	0.794996	1.029634	True	True	9.95451e-08	1900	2.743122	2.728287	0.670434	0.500316
2.000	0.100	1.100	2.000	0.050000	0.015667	0.495000	1.175303	1.875187	0.767931	1.091877	True	True	9.98645e-08	2173	2.736485	2.747028	0.678424	0.488746
2.000	0.100	1.100	2.000	0.050000	0.018800	0.495000	1.160996	1.913158	0.742057	1.162515	True	True	9.96703e-08	2193	2.732407	2.769653	0.685504	0.475996
2.000	0.100	1.100	2.000	0.050000	0.021933	0.495000	1.147813	1.956082	0.717114	1.243771	True	True	9.97109e-08	2443	2.731165	2.796775	0.691611	0.461889
2.000	0.100	1.100	2.000	0.050000	0.025067	0.495000	1.135719	2.005251	0.692834	1.338778	True	True	9.98866e-08	2693	2.733184	2.829252	0.696652	0.446192
2.000	0.100	1.100	2.000	0.050000	0.028200	0.495000	1.124702	2.062513	0.668913	1.452127	True	True	9.99214e-08	2964	2.739104	2.868308	0.700481	0.428583
2.000	0.100	1.100	2.000	0.050000	0.031333	0.495000	1.114780	2.130637	0.644979	1.590893	True	True	9.97595e-08	3160	2.749919	2.915743	0.702870	0.408606
2.000	0.100	1.100	2.000	0.050000	0.034467	0.495000	1.106017	2.214030	0.620523	1.766707	True	True	9.98954e-08	3792	2.767231	2.974349	0.703455	0.385580
2.000	0.100	1.100	2.000	0.050000	0.037600	0.495000	1.098546	2.320314	0.594759	2.000480	True	True	9.98659e-08	4531	2.793808	3.048759	0.701602	0.358419
2.000	0.100	1.100	2.000	0.050000	0.040733	0.495000	1.092637	2.464370	0.566286	2.335001	True	True	9.99308e-08	5573	2.834966	3.147516	0.696095	0.325209
2.000	0.100	1.100	2.000	0.050000	0.043867	0.495000	1.088882	2.681529	0.532029	2.878301	True	True	9.99442e-08	7703	2.902914	3.289278	0.684112	0.282000
2.000	0.100	1.100	2.000	0.050000	0.047000	0.495000	1.088944	3.095652	0.482272	4.046170	True	True	9.99891e-08	13928	3.037574	3.530781	0.656196	0.217679
2.000	0.100	1.100	2.000	0.050000	-0.047000	0.517500	2.522149	1.506442	3.662157	0.350843	True	True	9.99829e-08	12147	3.825262	3.286817	0.216773	0.497048
2.000	0.100	1.100	2.000	0.050000	-0.043867	0.517500	2.156520	1.520076	2.705472	0.407391	True	True	9.99936e-08	6708	3.564249	3.073879	0.292480	0.536130
2.000	0.100	1.100	2.000	0.050000	-0.040733	0.517500	1.957966	1.532258	2.247579	0.446499	True	True	9.99117e-08	4820	3.405229	2.957059	0.345071	0.554218
2.000	0.100	1.100	2.000	0.050000	-0.037600	0.517500	1.823318	1.544252	1.961074	0.478971	True	True	9.99449e-08	3747	3.291050	2.879530	0.386540	0.564226
2.000	0.100	1.100	2.000	0.050000	-0.034467	0.517500	1.722356	1.556429	1.758591	0.508263	True	True	9.98028e-08	3259	3.202493	2.823576	0.421226	0.569926
2.000	0.100	1.100	2.000	0.050000	-0.031333	0.517500	1.642136	1.568968	1.604984	0.535964	True	True	9.9667e-08	2842	3.130632	2.781365	0.451248	0.572911
2.000	0.100	1.100	2.000	0.050000	-0.028200	0.517500	1.575942	1.581985	1.482887	0.562972	True	True	9.98484e-08	2491	3.070576	2.748763	0.477813	0.573990
2.000	0.100	1.100	2.000	0.050000	-0.025067	0.517500	1.519850	1.595572	1.382557	0.589873	True	True	9.99564e-08	2268	3.019351	2.723339	0.501682	0.573622
2.000	0.100	1.100	2.000	0.050000	-0.021933	0.517500	1.471378	1.609816	1.298031	0.617098	True	True	9.97132e-08	1933	2.975017	2.703556	0.523365	0.572085
2.000	0.100	1.100	2.000	0.050000	-0.018800	0.517500	1.428856	1.624805	1.225415	0.644997	True	True	9.99004e-08	1954	2.936244	2.688395	0.543220	0.569559
2.000	0.100	1.100	2.000	0.050000	-0.015667	0.517500	1.391110	1.640630	1.162042	0.673884	True	True	9.9427e-08	1631	2.902083	2.677159	0.561508	0.566158
2.000	0.100	1.100	2.000	0.050000	-0.012533	0.517500	1.357286	1.657395	1.106007	0.704060	True	True	9.96788e-08	1654	2.871843	2.669363	0.578425	0.561955
2.000	0.100	1.100	2.000	0.050000	-0.009400	0.517500	1.326745	1.675199	1.055910	0.735832	True	True	9.97729e-08	1392	2.845009	2.664677	0.594118	0.556999
2.000	0.100	1.100	2.000	0.050000	-0.006267	0.517500	1.298996	1.694206	1.010690	0.769531	True	True	9.94349e-08	1482	2.821196	2.662876	0.608700	0.551304
2.000	0.100	1.100	2.000	0.050000	-0.003133	0.517500	1.273647	1.714591	0.969518	0.805533	True	True	9.94963e-08	1630	2.800115	2.663821	0.622261	0.544873
2.000	0.100	1.100	2.000	0.050000	0.000000	0.517500	1.250405	1.736459	0.931749	0.844260	True	True	9.93816e-08	1560	2.781555	2.667459	0.634865	0.537713
2.000	0.100	1.100	2.000	0.050000	0.003133	0.517500	1.229020	1.760111	0.896851	0.886222	True	True	9.97071e-08	1739	2.765373	2.673789	0.646557	0.529780
2.000	0.100	1.100	2.000	0.050000	0.006267	0.517500	1.209296	1.785797	0.864387	0.932035	True	True	9.94328e-08	1830	2.751481	2.682886	0.657371	0.521039
2.000	0.100	1.100	2.000	0.050000	0.009400	0.517500	1.191075	1.813852	0.833990	0.982458	True	True	9.95507e-08	1789	2.739849	2.694891	0.667322	0.511432
2.000	0.100	1.100	2.000	0.050000	0.012533	0.517500	1.174229	1.844697	0.805339	1.038453	True	True	9.99807e-08	1954	2.730501	2.710025	0.676413	0.500883
2.000	0.100	1.100	2.000	0.050000	0.015667	0.517500	1.158653	1.878875	0.778150	1.101263	True	True	9.98443e-08	2020	2.723529	2.728608	0.684628	0.489289
2.000	0.100	1.100	2.000	0.050000	0.018800	0.517500	1.144268	1.917088	0.752155	1.172536	True	True	9.9595e-08	2288	2.719100	2.751083	0.691932	0.476519
2.000	0.100	1.100	2.000	0.050000	0.021933	0.517500	1.131017	1.960280	0.727095	1.254516	True	True	9.95759e-08	2474	2.717488	2.778064	0.698267	0.462398
2.000	0.100	1.100	2.000	0.050000	0.025067	0.517500	1.118863	2.009750	0.702700	1.350364	True	True	9.96771e-08	2696	2.719108	2.810410	0.703539	0.446693
2.000	0.100	1.100	2.000	0.050000	0.028200	0.517500	1.107796	2.067356	0.678668	1.464712	True	True	9.96231e-08	2938	2.724592	2.849343	0.707604	0.429084
2.000	0.100	1.100	2.000	0.050000	0.031333	0.517500	1.097835	2.135881	0.654626	1.604699	True	True	9.98605e-08	3201	2.734920	2.896665	0.710241	0.409116
2.000	0.100	1.100	2.000	0.050000	0.034467	0.517500	1.089046	2.219760	0.630063	1.782069	True	True	9.97433e-08	3845	2.751671	2.955167	0.711091	0.386109
2.000	0.100	1.100	2.000	0.050000	0.037600	0.517500	1.081566	2.326662	0.604194	2.017932	True	True	9.99175e-08	4416	2.777576	3.029487	0.709532	0.358980
2.000	0.100	1.100	2.000	0.050000	0.040733	0.517500	1.075672	2.471563	0.575617	2.355510	True	True	9.99448e-08	5555	2.817879	3.128177	0.704370	0.325820
2.000	0.100	1.100	2.000	0.050000	0.043867	0.517500	1.071968	2.690037	0.541257	2.903977	True	True	9.98916e-08	7791	2.884627	3.269922	0.692841	0.282684
2.000	0.100	1.100	2.000	0.050000	0.047000	0.517500	1.072167	3.106869	0.491400	4.083890	True	True	9.99297e-08	13906	3.017220	3.511591	0.665675	0.218468
2.000	0.100	1.100	2.000	0.050000	-0.047000	0.540000	2.509398	1.507019	3.679763	0.352807	True	True	9.99879e-08	12141	3.820986	3.277459	0.217763	0.498751
2.000	0.100	1.100	2.000	0.050000	-0.043867	0.540000	2.143351	1.520823	2.721138	0.409871	True	True	9.9986e-08	6790	3.558801	3.062834	0.293899	0.537757
2.000	0.100	1.100	2.000	0.050000	-0.040733	0.540000	1.944449	1.533152	2.262247	0.449377	True	True	9.98005e-08	4868	3.398992	2.944931	0.346833	0.555747
2.000	0.100	1.100	2.000	0.050000	-0.037600	0.540000	1.809502	1.545284	1.975075	0.482197	True	True	9.97107e-08	3830	3.284194	2.866583	0.388606	0.565658
2.000	0.100	1.100	2.000	0.050000	-0.034467	0.540000	1.708277	1.557595	1.772093	0.511809	True	True	9.99677e-08	3207	3.195113	2.809963	0.423574	0.571266
2.000	0.100	1.100	2.000	0.050000	-0.031333	0.540000	1.627820	1.570266	1.618086	0.539815	True	True	9.96295e-08	2755	3.122791	2.767187	0.453865	0.574166
2.000	0.100	1.100	2.000	0.050000	-0.028200	0.540000	1.561408	1.583413	1.495652	0.567120	True	True	9.9652e-08	2386	3.062318	2.734094	0.480689	0.575164
2.000	0.100	1.100	2.000	0.050000	-0.025067	0.540000	1.505118	1.597132	1.395031	0.594315	True	True	9.9628e-08	2301	3.010707	2.708235	0.504809	0.574720
2.000	0.100	1.100	2.000	0.050000	-0.021933	0.540000	1.456460	1.611510	1.310248	0.621835	True	True	9.94665e-08	1984	2.966012	2.688062	0.526738	0.573113
2.000	0.100	1.100	2.000	0.050000	-0.018800	0.540000	1.413766	1.626634	1.237401	0.650032	True	True	9.95794e-08	1942	2.926895	2.672547	0.546834	0.570519
2.000	0.100	1.100	2.000	0.050000	-0.015667	0.540000	1.375859	1.642598	1.173816	0.679223	True	True	9.93831e-08	1815	2.892405	2.660986	0.565359	0.567055
2.000	0.100	1.100	2.000	0.050000	-0.012533	0.540000	1.341884	1.659505	1.117587	0.709712	True	True	9.95033e-08	1715	2.861846	2.652893	0.582511	0.562793
2.000	0.100	1.100	2.000	0.050000	-0.009400	0.540000	1.311199	1.677473	1.067308	0.741809	True	True	9.9694e-08	1545	2.834701	2.647931	0.598436	0.557777
2.000	0.100	1.100	2.000	0.050000	-0.006267	0.540000	1.283313	1.696637	1.021916	0.775848	True	True	9.98097e-08	1594	2.810583	2.645873	0.613249	0.552030
2.000	0.100	1.100	2.000	0.050000	-0.003133	0.540000	1.257837	1.717150	0.980584	0.812207	True	True	9.94494e-08	1428	2.789197	2.646584	0.627039	0.545557
2.000	0.100	1.100	2.000	0.050000	0.000000	0.540000	1.234481	1.739187	0.942667	0.851305	True	True	9.97933e-08	1678	2.770337	2.649998	0.639866	0.538352
2.000	0.100	1.100	2.000	0.050000	0.003133	0.540000	1.212984	1.763013	0.907624	0.893671	True	True	9.98706e-08	1687	2.753852	2.656121	0.651784	0.530377
2.000	0.100	1.100	2.000	0.050000	0.006267	0.540000	1.193156	1.788881	0.875023	0.939916	True	True	9.95112e-08	1627	2.739655	2.665024	0.662822	0.521599
2.000	0.100	1.100	2.000	0.050000	0.009400	0.540000	1.174837	1.817131	0.844493	0.990810	True	True	9.96995e-08	1619	2.727712	2.676847	0.672996	0.511958
2.000	0.100	1.100	2.000	0.050000	0.012533	0.540000	1.157901	1.848181	0.815717	1.047313	True	True	9.9461e-08	2124	2.718044	2.691808	0.682310	0.501381
2.000	0.100	1.100	2.000	0.050000	0.015667	0.540000	1.142241	1.882581	0.788405	1.110692	True	True	9.99872e-08	2218	2.710741	2.710229	0.690748	0.489763
2.000	0.100	1.100	2.000	0.050000	0.018800	0.540000	1.127780	1.921038	0.762292	1.182603	True	True	9.99576e-08	2236	2.705966	2.732551	0.698277	0.476974
2.000	0.100	1.100	2.000	0.050000	0.021933	0.540000	1.114460	1.964498	0.737117	1.265309	True	True	9.98651e-08	2490	2.703985	2.759389	0.704840	0.462840
2.000	0.100	1.100	2.000	0.050000	0.025067	0.540000	1.102245	2.014268	0.712612	1.362001	True	True	9.99427e-08	2742	2.705209	2.791599	0.710344	0.447129
2.000	0.100	1.100	2.000	0.050000	0.028200	0.540000	1.091125	2.072216	0.688472	1.477351	True	True	9.99065e-08	2836	2.710260	2.830404	0.714649	0.429521
2.000	0.100	1.100	2.000	0.050000	0.031333	0.540000	1.081122	2.141142	0.664324	1.618564	True	True	9.97027e-08	3242	2.720102	2.877606	0.717537	0.409563
2.000	0.100	1.100	2.000	0.050000	0.034467	0.540000	1.072302	2.225506	0.639658	1.797492	True	True	9.98039e-08	3770	2.736292	2.935997	0.718656	0.386578
2.000	0.100	1.100	2.000	0.050000	0.037600	0.540000	1.064805	2.333023	0.613688	2.035451	True	True	9.97777e-08	4429	2.761523	3.010218	0.717397	0.359485
2.000	0.100	1.100	2.000	0.050000	0.040733	0.540000	1.058915	2.478767	0.585011	2.376091	True	True	9.99259e-08	5597	2.800967	3.108827	0.712591	0.326379
2.000	0.100	1.100	2.000	0.050000	0.043867	0.540000	1.055248	2.698549	0.550555	2.929733	True	True	9.99713e-08	7717	2.866508	3.250537	0.701530	0.283323
2.000	0.100	1.100	2.000	0.050000	0.047000	0.540000	1.055553	3.118078	0.500609	4.121703	True	True	9.99456e-08	13965	2.997013	3.492340	0.675140	0.219221
2.000	0.100	1.100	2.000	0.050000	-0.047000	0.562500	2.496758	1.507597	3.697335	0.354772	True	True	9.99374e-08	12087	3.816729	3.268117	0.218746	0.500439
2.000	0.100	1.100	2.000	0.050000	-0.043867	0.562500	2.130307	1.521573	2.736778	0.412355	True	True	9.98984e-08	6648	3.553387	3.051814	0.295305	0.539361
2.000	0.100	1.100	2.000	0.050000	-0.040733	0.562500	1.931071	1.534052	2.276894	0.452261	True	True	9.9988e-08	4756	3.392800	2.932832	0.348575	0.557247
2.000	0.100	1.100	2.000	0.050000	-0.037600	0.562500	1.795837	1.546323	1.989061	0.485430	True	True	9.97356e-08	3776	3.277392	2.853669	0.390647	0.567056
2.000	0.100	1.100	2.000	0.050000	-0.034467	0.562500	1.694358	1.558768	1.785584	0.515364	True	True	9.98532e-08	3143	3.187797	2.796387	0.425892	0.572568
2.000	0.100	1.100	2.000	0.050000	-0.031333	0.562500	1.613673	1.571572	1.631179	0.543677	True	True	9.9833e-08	2824	3.115024	2.753050	0.456445	0.575378
2.000	0.100	1.100	2.000	0.050000	-0.028200	0.562500	1.547054	1.584851	1.508413	0.571282	True	True	9.95409e-08	2507	3.054142	2.719470	0.483522	0.576292
2.000	0.100	1.100	2.000	0.050000	-0.025067	0.562500	1.490571	1.598703	1.407505	0.598773	True	True	9.95026e-08	2254	3.002155	2.693178	0.507889	0.575769
2.000	0.100	1.100	2.000	0.050000	-0.021933	0.562500	1.441736	1.613214	1.322467	0.626589	True	True	9.98303e-08	2035	2.957106	2.672616	0.530058	0.574087
2.000	0.100	1.100	2.000	0.050000	-0.018800	0.562500	1.398875	1.628475	1.249392	0.655086	True	True	9.97222e-08	1888	2.917653	2.656748	0.550391	0.571425
2.000	0.100	1.100	2.000	0.050000	-0.015667	0.562500	1.360813	1.644578	1.185599	0.684583	True	True	9.97035e-08	1779	2.882841	2.644865	0.569150	0.567895
2.000	0.100	1.100	2.000	0.050000	-0.012533	0.562500	1.326700	1.661606	1.129183	0.715383	True	True	9.92014e-08	1522	2.851971	2.636478	0.586529	0.563576
2.000	0.100	1.100	2.000	0.050000	-0.009400	0.562500	1.295868	1.679740	1.078719	0.747810	True	True	9.94928e-08	1528	2.824520	2.631238	0.602686	0.558499
2.000	0.100	1.100	2.000	0.050000	-0.006267	0.562500	1.267850	1.699054	1.033159	0.782191	True	True	9.98698e-08	1488	2.800101	2.628926	0.617726	0.552699
2.000	0.100	1.100	2.000	0.050000	-0.003133	0.562500	1.242257	1.719732	0.991672	0.818906	True	True	9.98101e-08	1468	2.778421	2.629399	0.631739	0.546174
2.000	0.100	1.100	2.000	0.050000	0.000000	0.562500	1.218785	1.741932	0.953606	0.858383	True	True	9.99855e-08	1631	2.759264	2.632590	0.644789	0.538923
2.000	0.100	1.100	2.000	0.050000	0.003133	0.562500	1.197181	1.765931	0.918422	0.901151	True	True	9.99223e-08	1730	2.742483	2.638505	0.656929	0.530907
2.000	0.100	1.100	2.000	0.050000	0.006267	0.562500	1.177250	1.791984	0.885685	0.947833	True	True	9.95102e-08	1548	2.727986	2.647213	0.668188	0.522090
2.000	0.100	1.100	2.000	0.050000	0.009400	0.562500	1.158838	1.820423	0.855027	0.999191	True	True	9.9668e-08	1901	2.715736	2.658850	0.678584	0.512417
2.000	0.100	1.100	2.000	0.050000	0.012533	0.562500	1.141811	1.851683	0.826126	1.056214	True	True	9.95276e-08	2048	2.705754	2.673638	0.688119	0.501810
2.000	0.100	1.100	2.000	0.050000	0.015667	0.562500	1.126069	1.886307	0.798694	1.120165	True	True	9.97918e-08	1903	2.698124	2.691896	0.696780	0.490168
2.000	0.100	1.100	2.000	0.050000	0.018800	0.562500	1.111532	1.925006	0.772465	1.192714	True	True	9.96356e-08	2201	2.693005	2.714062	0.704534	0.477360
2.000	0.100	1.100	2.000	0.050000	0.021933	0.562500	1.098142	1.968734	0.747179	1.276150	True	True	9.99746e-08	2386	2.690661	2.740753	0.711325	0.463214
2.000	0.100	1.100	2.000	0.050000	0.025067	0.562500	1.085865	2.018803	0.722565	1.373688	True	True	9.98191e-08	2730	2.691492	2.772823	0.717062	0.447498
2.000	0.100	1.100	2.000	0.050000	0.028200	0.562500	1.074690	2.077093	0.698319	1.490043	True	True	9.98625e-08	2863	2.696111	2.811495	0.721609	0.429893
2.000	0.100	1.100	2.000	0.050000	0.031333	0.562500	1.064641	2.146419	0.674069	1.632485	True	True	9.97648e-08	3324	2.705468	2.858571	0.724752	0.409948
2.000	0.100	1.100	2.000	0.050000	0.034467	0.562500	1.055785	2.231266	0.649304	1.812975	True	True	9.99869e-08	3673	2.721099	2.916845	0.726144	0.386987
2.000	0.100	1.100	2.000	0.050000	0.037600	0.562500	1.048266	2.339398	0.623237	2.053033	True	True	9.98401e-08	4500	2.745655	2.990956	0.725192	0.359933
2.000	0.100	1.100	2.000	0.050000	0.040733	0.562500	1.042369	2.485980	0.594466	2.396740	True	True	9.99169e-08	5656	2.784238	3.089473	0.720751	0.326886
2.000	0.100	1.100	2.000	0.050000	0.043867	0.562500	1.038722	2.707065	0.559920	2.955564	True	True	9.99439e-08	7739	2.848564	3.231130	0.710170	0.283914
2.000	0.100	1.100	2.000	0.050000	0.047000	0.562500	1.039107	3.129276	0.509895	4.159607	True	True	9.99733e-08	14075	2.976960	3.473035	0.684583	0.219936
2.000	0.100	1.100	2.000	0.050000	-0.047000	0.585000	2.484226	1.508177	3.714871	0.356738	True	True	9.99895e-08	12129	3.812491	3.258791	0.219722	0.502112
2.000	0.100	1.100	2.000	0.050000	-0.043867	0.585000	2.117390	1.522326	2.752391	0.414842	True	True	9.99154e-08	6617	3.548005	3.040818	0.296696	0.540943
2.000	0.100	1.100	2.000	0.050000	-0.040733	0.585000	1.917832	1.534955	2.291519	0.455150	True	True	9.99958e-08	4739	3.386651	2.920764	0.350297	0.558718
2.000	0.100	1.100	2.000	0.050000	-0.037600	0.585000	1.782322	1.547367	2.003031	0.488669	True	True	9.97568e-08	3824	3.270644	2.840791	0.392661	0.568421
2.000	0.100	1.100	2.000	0.050000	-0.034467	0.585000	1.680600	1.559948	1.799062	0.518927	True	True	9.93533e-08	3180	3.180546	2.782851	0.428177	0.573832
2.000	0.100	1.100	2.000	0.050000	-0.031333	0.585000	1.599695	1.572885	1.644264	0.547550	True	True	9.97521e-08	2749	3.107330	2.738957	0.458987	0.576548
2.000	0.100	1.100	2.000	0.050000	-0.028200	0.585000	1.532876	1.586298	1.521169	0.575455	True	True	9.98467e-08	2409	3.046049	2.704891	0.486312	0.577374
2.000	0.100	1.100	2.000	0.050000	-0.025067	0.585000	1.476209	1.600283	1.419976	0.603244	True	True	9.95466e-08	2201	2.993692	2.678170	0.510920	0.576768
2.000	0.100	1.100	2.000	0.050000	-0.021933	0.585000	1.427203	1.614930	1.334687	0.631359	True	True	9.95556e-08	1943	2.948298	2.657221	0.533325	0.575010
2.000	0.100	1.100	2.000	0.050000	-0.018800	0.585000	1.384183	1.630327	1.261386	0.660158	True	True	9.97715e-08	1852	2.908517	2.641002	0.553889	0.572275
2.000	0.100	1.100	2.000	0.050000	-0.015667	0.585000	1.345972	1.646571	1.197388	0.689963	True	True	9.98972e-08	1800	2.873390	2.628799	0.572877	0.568677
2.000	0.100	1.100	2.000	0.050000	-0.012533	0.585000	1.311710	1.663763	1.140777	0.721083	True	True	9.98536e-08	1532	2.842215	2.620113	0.590485	0.564290
2.000	0.100	1.100	2.000	0.050000	-0.009400	0.585000	1.280757	1.682029	1.090146	0.753833	True	True	9.95694e-08	1613	2.814468	2.614602	0.606862	0.559157
2.000	0.100	1.100	2.000	0.050000	-0.006267	0.585000	1.252617	1.701497	1.044422	0.788555	True	True	9.96449e-08	1603	2.789757	2.612035	0.622123	0.553301
2.000	0.100	1.100	2.000	0.050000	-0.003133	0.585000	1.226906	1.722306	1.002781	0.825628	True	True	9.94724e-08	1544	2.767785	2.612271	0.636358	0.546732
2.000	0.100	1.100	2.000	0.050000	0.000000	0.585000	1.203317	1.744696	0.964564	0.865492	True	True	9.95002e-08	1492	2.748339	2.615240	0.649630	0.539428
2.000	0.100	1.100	2.000	0.050000	0.003133	0.585000	1.181604	1.768883	0.929237	0.908674	True	True	9.95217e-08	1410	2.731267	2.620948	0.661990	0.531364
2.000	0.100	1.100	2.000	0.050000	0.006267	0.585000	1.161579	1.795131	0.896370	0.955787	True	True	9.96748e-08	1510	2.716477	2.629457	0.673466	0.522506
2.000	0.100	1.100	2.000	0.050000	0.009400	0.585000	1.143074	1.823735	0.865587	1.007612	True	True	9.983e-08	1956	2.703924	2.640908	0.684082	0.512807
2.000	0.100	1.100	2.000	0.050000	0.012533	0.585000	1.125961	1.855202	0.836563	1.065154	True	True	9.97561e-08	1919	2.693632	2.655522	0.693837	0.502170
2.000	0.100	1.100	2.000	0.050000	0.015667	0.585000	1.110137	1.890049	0.809014	1.129675	True	True	9.97393e-08	2146	2.685679	2.673612	0.702719	0.490504
2.000	0.100	1.100	2.000	0.050000	0.018800	0.585000	1.095525	1.928991	0.782672	1.202869	True	True	9.99274e-08	2343	2.680222	2.695621	0.710698	0.477678
2.000	0.100	1.100	2.000	0.050000	0.021933	0.585000	1.082065	1.972987	0.757277	1.287037	True	True	9.98582e-08	2438	2.677517	2.722161	0.717716	0.463521
2.000	0.100	1.100	2.000	0.050000	0.025067	0.585000	1.069725	2.023355	0.732557	1.385424	True	True	9.98193e-08	2652	2.677959	2.754088	0.723688	0.447800
2.000	0.100	1.100	2.000	0.050000	0.028200	0.585000	1.058494	2.081986	0.708209	1.502786	True	True	9.96247e-08	3012	2.682150	2.792623	0.728479	0.430200
2.000	0.100	1.100	2.000	0.050000	0.031333	0.585000	1.048396	2.151711	0.683859	1.646460	True	True	9.96597e-08	3348	2.691024	2.839567	0.731879	0.410269
2.000	0.100	1.100	2.000	0.050000	0.034467	0.585000	1.039499	2.237041	0.658997	1.828515	True	True	9.99724e-08	3678	2.706096	2.897715	0.733550	0.387335
2.000	0.100	1.100	2.000	0.050000	0.037600	0.585000	1.031949	2.345784	0.632837	2.070676	True	True	9.97506e-08	4395	2.729977	2.971708	0.732910	0.360324
2.000	0.100	1.100	2.000	0.050000	0.040733	0.585000	1.026036	2.493202	0.603977	2.417456	True	True	9.98213e-08	5601	2.767696	3.070119	0.728843	0.327340
2.000	0.100	1.100	2.000	0.050000	0.043867	0.585000	1.022394	2.715583	0.569348	2.981468	True	True	9.98446e-08	7847	2.830800	3.211704	0.718758	0.284460
2.000	0.100	1.100	2.000	0.050000	0.047000	0.585000	1.022830	3.140462	0.519256	4.197594	True	True	9.9934e-08	14061	2.957071	3.453678	0.693999	0.220615
2.000	0.100	1.100	2.000	0.050000	-0.047000	0.607500	2.471803	1.508759	3.732373	0.358705	True	True	9.99679e-08	11982	3.808273	3.249482	0.220691	0.503770
2.000	0.100	1.100	2.000	0.050000	-0.043867	0.607500	2.104596	1.523083	2.767977	0.417332	True	True	9.99794e-08	6593	3.542655	3.029847	0.298074	0.542502
2.000	0.100	1.100	2.000	0.050000	-0.040733	0.607500	1.904731	1.535863	2.306123	0.458043	True	True	9.98266e-08	4711	3.380546	2.908728	0.351998	0.560161
2.000	0.100	1.100	2.000	0.050000	-0.037600	0.607500	1.768956	1.548417	2.016982	0.491916	True	True	9.97907e-08	3832	3.263951	2.827950	0.394649	0.569752
2.000	0.100	1.100	2.000	0.050000	-0.034467	0.607500	1.667000	1.561135	1.812527	0.522500	True	True	9.96932e-08	3196	3.173358	2.769356	0.430430	0.575059
2.000	0.100	1.100	2.000	0.050000	-0.031333	0.607500	1.585885	1.574207	1.657339	0.551433	True	True	9.98817e-08	2719	3.099709	2.724908	0.461491	0.577676
2.000	0.100	1.100	2.000	0.050000	-0.028200	0.607500	1.518874	1.587753	1.533917	0.579641	True	True	9.98772e-08	2388	3.038037	2.690361	0.489058	0.578410
2.000	0.100	1.100	2.000	0.050000	-0.025067	0.607500	1.462031	1.601873	1.432444	0.607730	True	True	9.95661e-08	2132	2.985321	2.663212	0.513901	0.577719
2.000	0.100	1.100	2.000	0.050000	-0.021933	0.607500	1.412862	1.616656	1.346907	0.636144	True	True	9.9954e-08	1842	2.939589	2.641880	0.536537	0.575880
2.000	0.100	1.100	2.000	0.050000	-0.018800	0.607500	1.369689	1.632192	1.273383	0.665247	True	True	9.95235e-08	1900	2.899488	2.625312	0.557328	0.573070
2.000	0.100	1.100	2.000	0.050000	-0.015667	0.607500	1.331335	1.648576	1.209182	0.695362	True	True	9.98022e-08	1730	2.864054	2.612789	0.576539	0.569401
2.000	0.100	1.100	2.000	0.050000	-0.012533	0.607500	1.296939	1.665915	1.152386	0.726801	True	True	9.96563e-08	1642	2.832582	2.603809	0.594368	0.564948
2.000	0.100	1.100	2.000	0.050000	-0.009400	0.607500	1.265857	1.684326	1.101579	0.759882	True	True	9.98709e-08	1534	2.804544	2.598025	0.610966	0.559754
2.000	0.100	1.100	2.000	0.050000	-0.006267	0.607500	1.237596	1.703947	1.055693	0.794949	True	True	9.98372e-08	1522	2.779546	2.595205	0.626445	0.553841
2.000	0.100	1.100	2.000	0.050000	-0.003133	0.607500	1.211774	1.724917	1.013901	0.832381	True	True	9.95228e-08	1537	2.757291	2.595203	0.640896	0.547219
2.000	0.100	1.100	2.000	0.050000	0.000000	0.607500	1.188079	1.747471	0.975540	0.872627	True	True	9.96109e-08	1533	2.737562	2.597950	0.654385	0.539867
2.000	0.100	1.100	2.000	0.050000	0.003133	0.607500	1.166264	1.771841	0.940076	0.916218	True	True	9.94894e-08	1451	2.720206	2.603449	0.666960	0.531757
2.000	0.100	1.100	2.000	0.050000	0.006267	0.607500	1.146145	1.798234	0.907081	0.963760	True	True	9.9988e-08	1747	2.705124	2.611759	0.678654	0.522869
2.000	0.100	1.100	2.000	0.050000	0.009400	0.607500	1.127548	1.827063	0.876170	1.016069	True	True	9.99403e-08	1884	2.692277	2.623025	0.689486	0.513127
2.000	0.100	1.100	2.000	0.050000	0.012533	0.607500	1.110349	1.858739	0.847027	1.074132	True	True	9.98128e-08	1795	2.681680	2.637463	0.699459	0.502460
2.000	0.100	1.100	2.000	0.050000	0.015667	0.607500	1.094446	1.893808	0.819363	1.139227	True	True	9.97436e-08	2174	2.673410	2.655384	0.708561	0.490771
2.000	0.100	1.100	2.000	0.050000	0.018800	0.607500	1.079759	1.932994	0.792910	1.213066	True	True	9.97847e-08	2175	2.667619	2.677233	0.716763	0.477928
2.000	0.100	1.100	2.000	0.050000	0.021933	0.607500	1.066230	1.977256	0.767408	1.297968	True	True	9.95816e-08	2386	2.664557	2.703620	0.724010	0.463759
2.000	0.100	1.100	2.000	0.050000	0.025067	0.607500	1.053826	2.027924	0.742585	1.397206	True	True	9.95807e-08	2642	2.664613	2.735399	0.730217	0.448036
2.000	0.100	1.100	2.000	0.050000	0.028200	0.607500	1.042536	2.086895	0.718137	1.515578	True	True	9.98177e-08	2968	2.668378	2.773792	0.735252	0.430441
2.000	0.100	1.100	2.000	0.050000	0.031333	0.607500	1.032386	2.157018	0.693691	1.660486	True	True	9.98046e-08	3241	2.676773	2.820598	0.738912	0.410528
2.000	0.100	1.100	2.000	0.050000	0.034467	0.607500	1.023444	2.242827	0.668736	1.844110	True	True	9.99065e-08	3847	2.691287	2.878613	0.740866	0.387623
2.000	0.100	1.100	2.000	0.050000	0.037600	0.607500	1.015858	2.352180	0.642487	2.088377	True	True	9.98492e-08	4530	2.714494	2.952478	0.740546	0.360658
2.000	0.100	1.100	2.000	0.050000	0.040733	0.607500	1.009918	2.500430	0.613542	2.438234	True	True	9.98174e-08	5560	2.751346	3.050771	0.736861	0.327741
2.000	0.100	1.100	2.000	0.050000	0.043867	0.607500	1.006266	2.724102	0.578836	3.007441	True	True	9.99784e-08	7907	2.813223	3.192266	0.727286	0.284958
2.000	0.100	1.100	2.000	0.050000	0.047000	0.607500	1.006726	3.151636	0.528688	4.235661	True	True	9.9992e-08	14121	2.937352	3.434277	0.703382	0.221255
2.000	0.100	1.100	2.000	0.050000	-0.047000	0.630000	2.459487	1.509342	3.749839	0.360673	True	True	9.99948e-08	11974	3.804074	3.240191	0.221652	0.505413
2.000	0.100	1.100	2.000	0.050000	-0.043867	0.630000	2.091926	1.523842	2.783535	0.419825	True	True	9.98903e-08	6641	3.537338	3.018902	0.299437	0.544039
2.000	0.100	1.100	2.000	0.050000	-0.040733	0.630000	1.891765	1.536775	2.320704	0.460941	True	True	9.97374e-08	4785	3.374486	2.896723	0.353679	0.561576
2.000	0.100	1.100	2.000	0.050000	-0.037600	0.630000	1.755737	1.549472	2.030915	0.495169	True	True	9.99165e-08	3718	3.257312	2.815147	0.396609	0.571049
2.000	0.100	1.100	2.000	0.050000	-0.034467	0.630000	1.653558	1.562328	1.825976	0.526080	True	True	9.96748e-08	3132	3.166235	2.755903	0.432650	0.576246
2.000	0.100	1.100	2.000	0.050000	-0.031333	0.630000	1.572242	1.575536	1.670401	0.555326	True	True	9.98357e-08	2761	3.092163	2.710906	0.463956	0.578761
2.000	0.100	1.100	2.000	0.050000	-0.028200	0.630000	1.505048	1.589218	1.546657	0.583839	True	True	9.95383e-08	2420	3.030109	2.675880	0.491759	0.579400
2.000	0.100	1.100	2.000	0.050000	-0.025067	0.630000	1.448036	1.603473	1.444905	0.612229	True	True	9.95889e-08	2130	2.977041	2.648308	0.516832	0.578620
2.000	0.100	1.100	2.000	0.050000	-0.021933	0.630000	1.398710	1.618393	1.359123	0.640946	True	True	9.95653e-08	1866	2.930980	2.626594	0.539693	0.576697
2.000	0.100	1.100	2.000	0.050000	-0.018800	0.630000	1.355391	1.634067	1.285379	0.670354	True	True	9.95214e-08	1688	2.890567	2.609680	0.560705	0.573809
2.000	0.100	1.100	2.000	0.050000	-0.015667	0.630000	1.316901	1.650594	1.220979	0.700780	True	True	9.96094e-08	1794	2.854834	2.596839	0.580135	0.570068
2.000	0.100	1.100	2.000	0.050000	-0.012533	0.630000	1.282375	1.668076	1.163997	0.732540	True	True	9.97926e-08	1641	2.823070	2.587566	0.598181	0.565547
2.000	0.100	1.100	2.000	0.050000	-0.009400	0.630000	1.251170	1.686631	1.113018	0.765954	True	True	9.96159e-08	1504	2.794748	2.581512	0.614994	0.560291
2.000	0.100	1.100	2.000	0.050000	-0.006267	0.630000	1.222798	1.706393	1.066975	0.801365	True	True	9.96363e-08	1453	2.769472	2.578439	0.630687	0.554322
2.000	0.100	1.100	2.000	0.050000	-0.003133	0.630000	1.196866	1.727569	1.025032	0.839162	True	True	9.98703e-08	1619	2.746943	2.578198	0.645348	0.547635
2.000	0.100	1.100	2.000	0.050000	0.000000	0.630000	1.173069	1.750262	0.986530	0.879790	True	True	9.98951e-08	1720	2.726935	2.580724	0.659050	0.540239
2.000	0.100	1.100	2.000	0.050000	0.003133	0.630000	1.151160	1.774783	0.950935	0.923782	True	True	9.97779e-08	1750	2.709298	2.586011	0.671838	0.532090
2.000	0.100	1.100	2.000	0.050000	0.006267	0.630000	1.130944	1.801383	0.917808	0.971774	True	True	9.98482e-08	1833	2.693934	2.594126	0.683745	0.523156
2.000	0.100	1.100	2.000	0.050000	0.009400	0.630000	1.112259	1.830409	0.886774	1.024562	True	True	9.97037e-08	1742	2.680798	2.605206	0.694791	0.513378
2.000	0.100	1.100	2.000	0.050000	0.012533	0.630000	1.094978	1.862290	0.857514	1.083142	True	True	9.99286e-08	2058	2.669901	2.619464	0.704980	0.502682
2.000	0.100	1.100	2.000	0.050000	0.015667	0.630000	1.078996	1.897583	0.829737	1.148816	True	True	9.97953e-08	2173	2.661318	2.637217	0.714301	0.490969
2.000	0.100	1.100	2.000	0.050000	0.018800	0.630000	1.064235	1.937011	0.803176	1.223302	True	True	9.98902e-08	2334	2.655197	2.658903	0.722725	0.478108
2.000	0.100	1.100	2.000	0.050000	0.021933	0.630000	1.050637	1.981541	0.777569	1.308940	True	True	9.98196e-08	2514	2.651784	2.685133	0.730200	0.463930
2.000	0.100	1.100	2.000	0.050000	0.025067	0.630000	1.038168	2.032507	0.752645	1.409032	True	True	9.96085e-08	2685	2.651457	2.716761	0.736642	0.448204
2.000	0.100	1.100	2.000	0.050000	0.028200	0.630000	1.026819	2.091818	0.728101	1.528417	True	True	9.96481e-08	2898	2.654800	2.755007	0.741924	0.430618
2.000	0.100	1.100	2.000	0.050000	0.031333	0.630000	1.016614	2.162337	0.703561	1.674561	True	True	9.98999e-08	3356	2.662718	2.801670	0.745846	0.410723
2.000	0.100	1.100	2.000	0.050000	0.034467	0.630000	1.007623	2.248626	0.678517	1.859756	True	True	9.98445e-08	3768	2.676676	2.859544	0.748086	0.387851
2.000	0.100	1.100	2.000	0.050000	0.037600	0.630000	0.999993	2.358585	0.652182	2.106133	True	True	9.99138e-08	4554	2.699209	2.933272	0.748092	0.360935
2.000	0.100	1.100	2.000	0.050000	0.040733	0.630000	0.994018	2.507664	0.623158	2.459071	True	True	9.99574e-08	5620	2.735194	3.031434	0.744798	0.328089
2.000	0.100	1.100	2.000	0.050000	0.043867	0.630000	0.990341	2.732621	0.588382	3.033478	True	True	9.9897e-08	7753	2.795838	3.172820	0.735749	0.285410
2.000	0.100	1.100	2.000	0.050000	0.047000	0.630000	0.990797	3.162795	0.538188	4.273801	True	True	9.99847e-08	14074	2.917811	3.414836	0.712726	0.221858
2.000	0.100	1.100	2.000	0.050000	-0.047000	0.652500	2.447276	1.509926	3.767270	0.362642	True	True	9.99594e-08	11955	3.799895	3.230916	0.222605	0.507041
2.000	0.100	1.100	2.000	0.050000	-0.043867	0.652500	2.079378	1.524604	2.799065	0.422320	True	True	9.99859e-08	6593	3.532053	3.007984	0.300786	0.545552
2.000	0.100	1.100	2.000	0.050000	-0.040733	0.652500	1.878935	1.537691	2.335262	0.463844	True	True	9.98547e-08	4663	3.368469	2.884752	0.355339	0.562961
2.000	0.100	1.100	2.000	0.050000	-0.037600	0.652500	1.742664	1.550532	2.044829	0.498428	True	True	9.98076e-08	3739	3.250727	2.802382	0.398543	0.572312
2.000	0.100	1.100	2.000	0.050000	-0.034467	0.652500	1.640272	1.563528	1.839410	0.529669	True	True	9.99791e-08	3135	3.159176	2.742494	0.434836	0.577395
2.000	0.100	1.100	2.000	0.050000	-0.031333	0.652500	1.558764	1.576873	1.683452	0.559229	True	True	9.96781e-08	2749	3.084689	2.696952	0.466381	0.579804
2.000	0.100	1.100	2.000	0.050000	-0.028200	0.652500	1.491395	1.590691	1.559387	0.588048	True	True	9.99186e-08	2470	3.022263	2.661451	0.494415	0.580344
2.000	0.100	1.100	2.000	0.050000	-0.025067	0.652500	1.434222	1.605083	1.457360	0.616742	True	True	9.99363e-08	2127	2.968852	2.633458	0.519712	0.579471
2.000	0.100	1.100	2.000	0.050000	-0.021933	0.652500	1.384747	1.620140	1.371335	0.645762	True	True	9.96728e-08	2066	2.922470	2.611366	0.542791	0.577462
2.000	0.100	1.100	2.000	0.050000	-0.018800	0.652500	1.341290	1.635954	1.297374	0.675477	True	True	9.96768e-08	1897	2.881753	2.594107	0.564019	0.574493
2.000	0.100	1.100	2.000	0.050000	-0.015667	0.652500	1.302668	1.652623	1.232775	0.706217	True	True	9.93482e-08	1752	2.845728	2.580952	0.583662	0.570677
2.000	0.100	1.100	2.000	0.050000	-0.012533	0.652500	1.268021	1.670252	1.175613	0.738299	True	True	9.96325e-08	1710	2.813682	2.571388	0.601919	0.566085
2.000	0.100	1.100	2.000	0.050000	-0.009400	0.652500	1.236703	1.688963	1.124468	0.772045	True	True	9.94115e-08	1622	2.785085	2.565063	0.618940	0.560762
2.000	0.100	1.100	2.000	0.050000	-0.006267	0.652500	1.208218	1.708894	1.078265	0.807805	True	True	9.969e-08	1544	2.759537	2.561737	0.634842	0.554729
2.000	0.100	1.100	2.000	0.050000	-0.003133	0.652500	1.182178	1.730186	1.036171	0.845970	True	True	9.9922e-08	1429	2.736734	2.561264	0.649716	0.547996
2.000	0.100	1.100	2.000	0.050000	0.000000	0.652500	1.158282	1.753073	0.997530	0.886987	True	True	9.92187e-08	1530	2.716457	2.563567	0.663625	0.540543
2.000	0.100	1.100	2.000	0.050000	0.003133	0.652500	1.136282	1.777796	0.961803	0.931389	True	True	9.97727e-08	1582	2.698551	2.568644	0.676619	0.532342
2.000	0.100	1.100	2.000	0.050000	0.006267	0.652500	1.115975	1.804579	0.928548	0.979829	True	True	9.972e-08	1510	2.682909	2.576564	0.688736	0.523366
2.000	0.100	1.100	2.000	0.050000	0.009400	0.652500	1.097207	1.833767	0.897397	1.033083	True	True	9.98545e-08	1897	2.669486	2.587453	0.699995	0.513561
2.000	0.100	1.100	2.000	0.050000	0.012533	0.652500	1.079845	1.865857	0.868021	1.092189	True	True	9.9766e-08	2065	2.658296	2.601533	0.710397	0.502835
2.000	0.100	1.100	2.000	0.050000	0.015667	0.652500	1.063787	1.901374	0.840134	1.158443	True	True	9.9805e-08	2054	2.649406	2.619114	0.719934	0.491098
2.000	0.100	1.100	2.000	0.050000	0.018800	0.652500	1.048953	1.941045	0.813466	1.233576	True	True	9.96491e-08	2317	2.642960	2.640635	0.728579	0.478221
2.000	0.100	1.100	2.000	0.050000	0.021933	0.652500	1.035287	1.985841	0.787757	1.319953	True	True	9.97552e-08	2561	2.639198	2.666705	0.736281	0.464033
2.000	0.100	1.100	2.000	0.050000	0.025067	0.652500	1.022752	2.037105	0.762736	1.420900	True	True	9.9688e-08	2673	2.638494	2.698179	0.742958	0.448306
2.000	0.100	1.100	2.000	0.050000	0.028200	0.652500	1.011342	2.096755	0.738096	1.541300	True	True	9.96323e-08	3033	2.641418	2.736273	0.748488	0.430729
2.000	0.100	1.100	2.000	0.050000	0.031333	0.652500	1.001080	2.167669	0.713466	1.688684	True	True	9.99993e-08	3245	2.648862	2.782788	0.752675	0.410855
2.000	0.100	1.100	2.000	0.050000	0.034467	0.652500	0.992035	2.254435	0.688335	1.875452	True	True	9.98201e-08	3770	2.662266	2.840514	0.755206	0.388018
2.000	0.100	1.100	2.000	0.050000	0.037600	0.652500	0.984356	2.364999	0.661919	2.123941	True	True	9.99409e-08	4491	2.684127	2.914095	0.755542	0.361154
2.000	0.100	1.100	2.000	0.050000	0.040733	0.652500	0.978337	2.514902	0.632820	2.479963	True	True	9.9981e-08	5683	2.719244	3.012114	0.752649	0.328385
2.000	0.100	1.100	2.000	0.050000	0.043867	0.652500	0.974620	2.741138	0.597981	3.059576	True	True	9.99566e-08	7799	2.778652	3.153373	0.744139	0.285815
2.000	0.100	1.100	2.000	0.050000	0.047000	0.652500	0.975046	3.173939	0.547752	4.312010	True	True	9.99449e-08	14163	2.898454	3.395361	0.722023	0.222423
2.000	0.100	1.100	2.000	0.050000	-0.047000	0.675000	2.435171	1.510511	3.784665	0.364612	True	True	9.99787e-08	11906	3.795735	3.221660	0.223551	0.508654
2.000	0.100	1.100	2.000	0.050000	-0.043867	0.675000	2.066952	1.525369	2.814566	0.424819	True	True	9.98896e-08	6517	3.526800	2.997092	0.302120	0.547043
2.000	0.100	1.100	2.000	0.050000	-0.040733	0.675000	1.866238	1.538612	2.349796	0.466752	True	True	9.98773e-08	4765	3.362495	2.872815	0.356978	0.564318
2.000	0.100	1.100	2.000	0.050000	-0.037600	0.675000	1.729737	1.551599	2.058723	0.501694	True	True	9.99364e-08	3756	3.244196	2.789657	0.400449	0.573541
2.000	0.100	1.100	2.000	0.050000	-0.034467	0.675000	1.627140	1.564735	1.852827	0.533266	True	True	9.97808e-08	3194	3.152181	2.729130	0.436988	0.578506
2.000	0.100	1.100	2.000	0.050000	-0.031333	0.675000	1.545450	1.578217	1.696488	0.563142	True	True	9.97317e-08	2821	3.077290	2.683047	0.468767	0.580804
2.000	0.100	1.100	2.000	0.050000	-0.028200	0.675000	1.477915	1.592172	1.572107	0.592269	True	True	9.99525e-08	2388	3.014499	2.647076	0.497024	0.581241
2.000	0.100	1.100	2.000	0.050000	-0.025067	0.675000	1.420589	1.606701	1.469807	0.621267	True	True	9.95496e-08	2185	2.960754	2.618665	0.522538	0.580273
2.000	0.100	1.100	2.000	0.050000	-0.021933	0.675000	1.370972	1.621897	1.383542	0.650593	True	True	9.99578e-08	2001	2.914060	2.596197	0.545831	0.578175
2.000	0.100	1.100	2.000	0.050000	-0.018800	0.675000	1.327382	1.637852	1.309365	0.680617	True	True	9.96393e-08	1765	2.873047	2.578598	0.567269	0.575122
2.000	0.100	1.100	2.000	0.050000	-0.015667	0.675000	1.288636	1.654662	1.244570	0.711672	True	True	9.99452e-08	1605	2.836737	2.565129	0.587120	0.571228
2.000	0.100	1.100	2.000	0.050000	-0.012533	0.675000	1.253871	1.672438	1.187228	0.744078	True	True	9.94739e-08	1614	2.804417	2.555277	0.605583	0.566564
2.000	0.100	1.100	2.000	0.050000	-0.009400	0.675000	1.222445	1.691301	1.135918	0.778158	True	True	9.95163e-08	1656	2.775552	2.548684	0.622808	0.561173
2.000	0.100	1.100	2.000	0.050000	-0.006267	0.675000	1.193852	1.711384	1.089558	0.814270	True	True	9.95464e-08	1485	2.749737	2.545108	0.638915	0.555078
2.000	0.100	1.100	2.000	0.050000	-0.003133	0.675000	1.167715	1.732860	1.047320	0.852801	True	True	9.98596e-08	1485	2.726673	2.544398	0.653991	0.548282
2.000	0.100	1.100	2.000	0.050000	0.000000	0.675000	1.143725	1.755893	1.008541	0.894204	True	True	9.93291e-08	1512	2.706132	2.546482	0.668105	0.540782
2.000	0.100	1.100	2.000	0.050000	0.003133	0.675000	1.121631	1.780782	0.972681	0.939027	True	True	9.95173e-08	1455	2.687957	2.551353	0.681305	0.532535
2.000	0.100	1.100	2.000	0.050000	0.006267	0.675000	1.101243	1.807728	0.939307	0.987893	True	True	9.95305e-08	1872	2.672044	2.559070	0.693628	0.523524
2.000	0.100	1.100	2.000	0.050000	0.009400	0.675000	1.082392	1.837144	0.908035	1.041641	True	True	9.99382e-08	1706	2.658345	2.569774	0.705092	0.513674
2.000	0.100	1.100	2.000	0.050000	0.012533	0.675000	1.064952	1.869439	0.878546	1.101269	True	True	9.98321e-08	2030	2.646866	2.583672	0.715705	0.502919
2.000	0.100	1.100	2.000	0.050000	0.015667	0.675000	1.048819	1.905179	0.850550	1.168103	True	True	9.98648e-08	2194	2.637674	2.601080	0.725457	0.491158
2.000	0.100	1.100	2.000	0.050000	0.018800	0.675000	1.033914	1.945092	0.823779	1.243888	True	True	9.98025e-08	2330	2.630908	2.622434	0.734321	0.478264
2.000	0.100	1.100	2.000	0.050000	0.021933	0.675000	1.020179	1.990155	0.797970	1.331004	True	True	9.98569e-08	2562	2.626804	2.648343	0.742248	0.464068
2.000	0.100	1.100	2.000	0.050000	0.025067	0.675000	1.007580	2.041715	0.772852	1.432809	True	True	9.99817e-08	2799	2.625725	2.679658	0.749161	0.448342
2.000	0.100	1.100	2.000	0.050000	0.028200	0.675000	0.996107	2.101703	0.748122	1.554226	True	True	9.99473e-08	2976	2.628234	2.717596	0.754939	0.430776
2.000	0.100	1.100	2.000	0.050000	0.031333	0.675000	0.985785	2.173012	0.723404	1.702850	True	True	9.98554e-08	3267	2.635208	2.763957	0.759393	0.410924
2.000	0.100	1.100	2.000	0.050000	0.034467	0.675000	0.976683	2.260253	0.698189	1.891194	True	True	9.97662e-08	3840	2.648062	2.821528	0.762217	0.388124
2.000	0.100	1.100	2.000	0.050000	0.037600	0.675000	0.968949	2.371419	0.671696	2.141799	True	True	9.98999e-08	4496	2.669251	2.894954	0.762891	0.361316
2.000	0.100	1.100	2.000	0.050000	0.040733	0.675000	0.962876	2.522144	0.642526	2.500908	True	True	9.98232e-08	5686	2.703501	2.992816	0.760407	0.328627
2.000	0.100	1.100	2.000	0.050000	0.043867	0.675000	0.959107	2.749653	0.607630	3.085730	True	True	9.99461e-08	7908	2.761670	3.133929	0.752450	0.286172
2.000	0.100	1.100	2.000	0.050000	0.047000	0.675000	0.959476	3.185065	0.557378	4.350281	True	True	9.99731e-08	14214	2.879289	3.375856	0.731269	0.222949
2.000	0.100	1.100	2.000	0.050000	-0.047000	0.697500	2.423170	1.511098	3.802025	0.366583	True	True	9.99134e-08	11847	3.791594	3.212421	0.224489	0.510251
2.000	0.100	1.100	2.000	0.050000	-0.043867	0.697500	2.054644	1.526136	2.830038	0.427320	True	True	9.99592e-08	6551	3.521580	2.986227	0.303441	0.548511
2.000	0.100	1.100	2.000	0.050000	-0.040733	0.697500	1.853674	1.539537	2.364305	0.469664	True	True	9.99364e-08	4656	3.356565	2.860912	0.358596	0.565646
2.000	0.100	1.100	2.000	0.050000	-0.037600	0.697500	1.716953	1.552670	2.072595	0.504965	True	True	9.97819e-08	3682	3.237720	2.776973	0.402327	0.574736
2.000	0.100	1.100	2.000	0.050000	-0.034467	0.697500	1.614163	1.565948	1.866226	0.536870	True	True	9.96662e-08	3141	3.145250	2.715812	0.439106	0.579578
2.000	0.100	1.100	2.000	0.050000	-0.031333	0.697500	1.532299	1.579569	1.709509	0.567064	True	True	9.98578e-08	2706	3.069964	2.669193	0.471111	0.581762
2.000	0.100	1.100	2.000	0.050000	-0.028200	0.697500	1.464606	1.593662	1.584813	0.596501	True	True	9.953e-08	2429	3.006818	2.632755	0.499586	0.582093
2.000	0.100	1.100	2.000	0.050000	-0.025067	0.697500	1.407135	1.608329	1.482243	0.625805	True	True	9.98599e-08	2128	2.952748	2.603931	0.525312	0.581025
2.000	0.100	1.100	2.000	0.050000	-0.021933	0.697500	1.357384	1.623664	1.395740	0.655438	True	True	9.98185e-08	2038	2.905749	2.581091	0.548812	0.578835
2.000	0.100	1.100	2.000	0.050000	-0.018800	0.697500	1.313668	1.639760	1.321351	0.685772	True	True	9.99042e-08	1814	2.864448	2.563154	0.570453	0.575696
2.000	0.100	1.100	2.000	0.050000	-0.015667	0.697500	1.274805	1.656716	1.256363	0.717144	True	True	9.99059e-08	1655	2.827863	2.549375	0.590505	0.571721
2.000	0.100	1.100	2.000	0.050000	-0.012533	0.697500	1.239930	1.674639	1.198844	0.749874	True	True	9.93753e-08	1681	2.795276	2.539236	0.609168	0.566982
2.000	0.100	1.100	2.000	0.050000	-0.009400	0.697500	1.208397	1.693651	1.147369	0.784292	True	True	9.97045e-08	1648	2.766149	2.532376	0.626593	0.561522
2.000	0.100	1.100	2.000	0.050000	-0.006267	0.697500	1.179709	1.713892	1.100859	0.820752	True	True	9.97212e-08	1642	2.740078	2.528551	0.642897	0.555362
2.000	0.100	1.100	2.000	0.050000	-0.003133	0.697500	1.153477	1.735499	1.058477	0.859649	True	True	9.99521e-08	1605	2.716755	2.527609	0.658173	0.548515
2.000	0.100	1.100	2.000	0.050000	0.000000	0.697500	1.129393	1.758728	1.019559	0.901447	True	True	9.94696e-08	1548	2.695957	2.529472	0.672487	0.540954
2.000	0.100	1.100	2.000	0.050000	0.003133	0.697500	1.107216	1.783769	0.983574	0.946674	True	True	9.98784e-08	1830	2.677523	2.534133	0.685887	0.532666
2.000	0.100	1.100	2.000	0.050000	0.006267	0.697500	1.086743	1.810921	0.950075	0.995996	True	True	9.95076e-08	1903	2.661345	2.541654	0.698412	0.523606
2.000	0.100	1.100	2.000	0.050000	0.009400	0.697500	1.067813	1.840529	0.918687	1.050222	True	True	9.98637e-08	2013	2.647374	2.552168	0.710081	0.513720
2.000	0.100	1.100	2.000	0.050000	0.012533	0.697500	1.050297	1.873034	0.889086	1.110380	True	True	9.95335e-08	2124	2.635613	2.565886	0.720901	0.502934
2.000	0.100	1.100	2.000	0.050000	0.015667	0.697500	1.034092	1.908997	0.860984	1.177797	True	True	9.99638e-08	2147	2.626124	2.583120	0.730864	0.491150
2.000	0.100	1.100	2.000	0.050000	0.018800	0.697500	1.019117	1.949152	0.834110	1.254234	True	True	9.98649e-08	2292	2.619044	2.604305	0.739945	0.478240
2.000	0.100	1.100	2.000	0.050000	0.021933	0.697500	1.005314	1.994481	0.808204	1.342092	True	True	9.99768e-08	2592	2.614602	2.630049	0.748097	0.464036
2.000	0.100	1.100	2.000	0.050000	0.025067	0.697500	0.992650	2.046338	0.782993	1.444756	True	True	9.99956e-08	2628	2.613154	2.661203	0.755245	0.448312
2.000	0.100	1.100	2.000	0.050000	0.028200	0.697500	0.981114	2.106663	0.758173	1.567191	True	True	9.99052e-08	2986	2.615253	2.698982	0.761272	0.430757
2.000	0.100	1.100	2.000	0.050000	0.031333	0.697500	0.970730	2.178364	0.733370	1.717058	True	True	9.98409e-08	3466	2.621759	2.745182	0.765994	0.410930
2.000	0.100	1.100	2.000	0.050000	0.034467	0.697500	0.961568	2.266079	0.708075	1.906980	True	True	9.9881e-08	3906	2.634065	2.802592	0.769116	0.388170
2.000	0.100	1.100	2.000	0.050000	0.037600	0.697500	0.953773	2.377845	0.681508	2.159702	True	True	9.98623e-08	4610	2.654586	2.875852	0.770131	0.361422
2.000	0.100	1.100	2.000	0.050000	0.040733	0.697500	0.947638	2.529387	0.652273	2.521901	True	True	9.99881e-08	5598	2.687969	2.973546	0.768066	0.328817
2.000	0.100	1.100	2.000	0.050000	0.043867	0.697500	0.943802	2.758162	0.617325	3.111936	True	True	9.99033e-08	7796	2.744896	3.114495	0.760675	0.286482
2.000	0.100	1.100	2.000	0.050000	0.047000	0.697500	0.944090	3.196173	0.567060	4.388610	True	True	9.99504e-08	14230	2.860322	3.356328	0.740456	0.223438
2.000	0.100	1.100	2.000	0.050000	-0.047000	0.720000	2.411271	1.511686	3.819350	0.368554	True	True	9.99933e-08	11910	3.787472	3.203201	0.225420	0.511833
2.000	0.100	1.100	2.000	0.050000	-0.043867	0.720000	2.042456	1.526907	2.845481	0.429824	True	True	9.98228e-08	6597	3.516391	2.975390	0.304746	0.549956
2.000	0.100	1.100	2.000	0.050000	-0.040733	0.720000	1.841242	1.540466	2.378789	0.472580	True	True	9.98343e-08	4710	3.350679	2.849045	0.360192	0.566945
2.000	0.100	1.100	2.000	0.050000	-0.037600	0.720000	1.704311	1.553747	2.086446	0.508243	True	True	9.95377e-08	3664	3.231298	2.764331	0.404177	0.575898
2.000	0.100	1.100	2.000	0.050000	-0.034467	0.720000	1.601338	1.567167	1.879605	0.540482	True	True	9.98338e-08	3137	3.138383	2.702541	0.441189	0.580612
2.000	0.100	1.100	2.000	0.050000	-0.031333	0.720000	1.519309	1.580928	1.722514	0.570995	True	True	9.99218e-08	2668	3.062711	2.655391	0.473414	0.582677
2.000	0.100	1.100	2.000	0.050000	-0.028200	0.720000	1.451467	1.595160	1.597506	0.600743	True	True	9.96325e-08	2425	2.999220	2.618492	0.502100	0.582898
2.000	0.100	1.100	2.000	0.050000	-0.025067	0.720000	1.393859	1.609966	1.494668	0.630356	True	True	9.99142e-08	2144	2.944832	2.589258	0.528031	0.581728
2.000	0.100	1.100	2.000	0.050000	-0.021933	0.720000	1.343980	1.625441	1.407929	0.660296	True	True	9.95599e-08	2016	2.897538	2.566050	0.551731	0.579443
2.000	0.100	1.100	2.000	0.050000	-0.018800	0.720000	1.300146	1.641679	1.333329	0.690943	True	True	9.97718e-08	1824	2.855957	2.547777	0.573571	0.576215
2.000	0.100	1.100	2.000	0.050000	-0.015667	0.720000	1.261171	1.658778	1.268150	0.722633	True	True	9.94743e-08	1740	2.819104	2.533691	0.593819	0.572157
2.000	0.100	1.100	2.000	0.050000	-0.012533	0.720000	1.226193	1.676849	1.210457	0.755689	True	True	9.94971e-08	1750	2.786258	2.523268	0.612675	0.567341
2.000	0.100	1.100	2.000	0.050000	-0.009400	0.720000	1.194559	1.696012	1.158818	0.790446	True	True	9.99542e-08	1655	2.756876	2.516144	0.630294	0.561809
2.000	0.100	1.100	2.000	0.050000	-0.006267	0.720000	1.165773	1.716389	1.112154	0.827261	True	True	9.94786e-08	1537	2.730553	2.512074	0.646794	0.555589
2.000	0.100	1.100	2.000	0.050000	-0.003133	0.720000	1.139455	1.738207	1.069632	0.866528	True	True	9.96282e-08	1620	2.706985	2.510896	0.662259	0.548669
2.000	0.100	1.100	2.000	0.050000	0.000000	0.720000	1.115288	1.761570	1.030584	0.908711	True	True	9.98881e-08	1661	2.685936	2.512541	0.676767	0.541062
2.000	0.100	1.100	2.000	0.050000	0.003133	0.720000	1.093028	1.786791	0.994471	0.954356	True	True	9.99388e-08	1907	2.667248	2.516995	0.690364	0.532723
2.000	0.100	1.100	2.000	0.050000	0.006267	0.720000	1.072475	1.814127	0.960851	1.004126	True	True	9.95943e-08	1857	2.650812	2.524319	0.703086	0.523620
2.000	0.100	1.100	2.000	0.050000	0.009400	0.720000	1.053470	1.843930	0.929348	1.058835	True	True	9.98551e-08	2011	2.636575	2.534643	0.714956	0.513697
2.000	0.100	1.100	2.000	0.050000	0.012533	0.720000	1.035881	1.876643	0.899639	1.119521	True	True	9.96058e-08	2036	2.624537	2.548180	0.725980	0.502881
2.000	0.100	1.100	2.000	0.050000	0.015667	0.720000	1.019605	1.912828	0.871432	1.187522	True	True	9.97404e-08	2243	2.614758	2.565238	0.736152	0.491074
2.000	0.100	1.100	2.000	0.050000	0.018800	0.720000	1.004562	1.953225	0.844458	1.264612	True	True	9.98455e-08	2420	2.607369	2.586253	0.745448	0.478148
2.000	0.100	1.100	2.000	0.050000	0.021933	0.720000	0.990693	1.998819	0.818456	1.353215	True	True	9.96705e-08	2397	2.602594	2.611830	0.753823	0.463937
2.000	0.100	1.100	2.000	0.050000	0.025067	0.720000	0.977963	2.050972	0.793154	1.456738	True	True	9.9611e-08	2723	2.600782	2.642819	0.761205	0.448215
2.000	0.100	1.100	2.000	0.050000	0.028200	0.720000	0.966363	2.111633	0.768247	1.580193	True	True	9.98016e-08	2939	2.602475	2.680434	0.767481	0.430674
2.000	0.100	1.100	2.000	0.050000	0.031333	0.720000	0.955916	2.183725	0.743361	1.731305	True	True	9.97343e-08	3422	2.608518	2.726469	0.772472	0.410874
2.000	0.100	1.100	2.000	0.050000	0.034467	0.720000	0.946690	2.271912	0.717990	1.922807	True	True	9.97535e-08	3818	2.620280	2.783711	0.775895	0.388157
2.000	0.100	1.100	2.000	0.050000	0.037600	0.720000	0.938829	2.384275	0.691351	2.177648	True	True	9.99036e-08	4556	2.640134	2.856797	0.777258	0.361470
2.000	0.100	1.100	2.000	0.050000	0.040733	0.720000	0.932624	2.536631	0.662055	2.542939	True	True	9.98507e-08	5665	2.672651	2.954310	0.775619	0.328954
2.000	0.100	1.100	2.000	0.050000	0.043867	0.720000	0.928708	2.766666	0.627063	3.138189	True	True	9.99368e-08	7863	2.728335	3.095076	0.768809	0.286746
2.000	0.100	1.100	2.000	0.050000	0.047000	0.720000	0.928889	3.207261	0.576797	4.426989	True	True	9.99489e-08	14260	2.841559	3.336782	0.749579	0.223887
2.000	0.100	1.100	2.000	0.050000	-0.047000	0.742500	2.399475	1.512275	3.836638	0.370527	True	True	9.99713e-08	11827	3.783369	3.193999	0.226343	0.513400
2.000	0.100	1.100	2.000	0.050000	-0.043867	0.742500	2.030385	1.527680	2.860894	0.432330	True	True	9.99278e-08	6470	3.511235	2.964582	0.306036	0.551378
2.000	0.100	1.100	2.000	0.050000	-0.040733	0.742500	1.828940	1.541399	2.393247	0.475501	True	True	9.99168e-08	4694	3.344836	2.837213	0.361767	0.568215
2.000	0.100	1.100	2.000	0.050000	-0.037600	0.742500	1.691811	1.554829	2.100275	0.511527	True	True	9.99908e-08	3692	3.224929	2.751730	0.405999	0.577026
2.000	0.100	1.100	2.000	0.050000	-0.034467	0.742500	1.588664	1.568392	1.892965	0.544101	True	True	9.98751e-08	3050	3.131580	2.689319	0.443236	0.581607
2.000	0.100	1.100	2.000	0.050000	-0.031333	0.742500	1.506480	1.582294	1.735502	0.574935	True	True	9.97146e-08	2726	3.055531	2.641643	0.475674	0.583550
2.000	0.100	1.100	2.000	0.050000	-0.028200	0.742500	1.438496	1.596665	1.610184	0.604995	True	True	9.96709e-08	2350	2.991704	2.604287	0.504565	0.583658
2.000	0.100	1.100	2.000	0.050000	-0.025067	0.742500	1.380759	1.611611	1.507080	0.634918	True	True	9.97046e-08	2196	2.937008	2.574647	0.530694	0.582382
2.000	0.100	1.100	2.000	0.050000	-0.021933	0.742500	1.330761	1.627227	1.420108	0.665168	True	True	9.94863e-08	2040	2.889427	2.551075	0.554589	0.579998
2.000	0.100	1.100	2.000	0.050000	-0.018800	0.742500	1.286815	1.643607	1.345299	0.696128	True	True	9.97422e-08	1766	2.847575	2.532471	0.576620	0.576679
2.000	0.100	1.100	2.000	0.050000	-0.015667	0.742500	1.247736	1.660852	1.279931	0.728137	True	True	9.97767e-08	1775	2.810462	2.518080	0.597057	0.572536
2.000	0.100	1.100	2.000	0.050000	-0.012533	0.742500	1.212654	1.679066	1.222061	0.761524	True	True	9.94875e-08	1572	2.777362	2.507376	0.616103	0.567642
2.000	0.100	1.100	2.000	0.050000	-0.009400	0.742500	1.180931	1.698385	1.170265	0.796618	True	True	9.97439e-08	1645	2.747736	2.499990	0.633908	0.562036
2.000	0.100	1.100	2.000	0.050000	-0.006267	0.742500	1.152061	1.718911	1.123455	0.833783	True	True	9.97068e-08	1615	2.721170	2.495674	0.650593	0.555749
2.000	0.100	1.100	2.000	0.050000	-0.003133	0.742500	1.125651	1.740872	1.080788	0.873426	True	True	9.97315e-08	1484	2.697357	2.494269	0.666251	0.548772
2.000	0.100	1.100	2.000	0.050000	0.000000	0.742500	1.101402	1.764436	1.041606	0.916006	True	True	9.98838e-08	1457	2.676066	2.495695	0.680947	0.541101
2.000	0.100	1.100	2.000	0.050000	0.003133	0.742500	1.079066	1.789826	1.005370	0.962066	True	True	9.97273e-08	1608	2.657132	2.499941	0.694734	0.532713
2.000	0.100	1.100	2.000	0.050000	0.006267	0.742500	1.058439	1.817345	0.971633	1.012281	True	True	9.95803e-08	1944	2.640445	2.507067	0.707649	0.523567
2.000	0.100	1.100	2.000	0.050000	0.009400	0.742500	1.039361	1.847344	0.940017	1.067475	True	True	9.9689e-08	1911	2.625948	2.517203	0.719714	0.513607
2.000	0.100	1.100	2.000	0.050000	0.012533	0.742500	1.021703	1.880263	0.910200	1.128691	True	True	9.99115e-08	2155	2.613640	2.530557	0.730939	0.502760
2.000	0.100	1.100	2.000	0.050000	0.015667	0.742500	1.005358	1.916671	0.881891	1.197276	True	True	9.95674e-08	2268	2.603576	2.547439	0.741316	0.490929
2.000	0.100	1.100	2.000	0.050000	0.018800	0.742500	0.990248	1.957309	0.854820	1.275022	True	True	9.98686e-08	2420	2.595884	2.568282	0.750824	0.477989
2.000	0.100	1.100	2.000	0.050000	0.021933	0.742500	0.976314	2.003167	0.828724	1.364368	True	True	9.97044e-08	2528	2.590781	2.593690	0.759421	0.463771
2.000	0.100	1.100	2.000	0.050000	0.025067	0.742500	0.963519	2.055615	0.803332	1.468754	True	True	9.99977e-08	2832	2.588610	2.624511	0.767036	0.448053
2.000	0.100	1.100	2.000	0.050000	0.028200	0.742500	0.951855	2.116611	0.778341	1.593230	True	True	9.98368e-08	3028	2.589902	2.661958	0.773561	0.430528
2.000	0.100	1.100	2.000	0.050000	0.031333	0.742500	0.941342	2.189093	0.753375	1.745588	True	True	9.98195e-08	3364	2.595486	2.707823	0.778824	0.410756
2.000	0.100	1.100	2.000	0.050000	0.034467	0.742500	0.932049	2.277751	0.727930	1.938671	True	True	9.97944e-08	3925	2.606708	2.764889	0.782549	0.388083
2.000	0.100	1.100	2.000	0.050000	0.037600	0.742500	0.924118	2.390708	0.701224	2.195632	True	True	9.98757e-08	4608	2.625899	2.837792	0.784264	0.361462
2.000	0.100	1.100	2.000	0.050000	0.040733	0.742500	0.917835	2.543874	0.671871	2.564017	True	True	9.9951e-08	5731	2.657552	2.935112	0.783061	0.329039
2.000	0.100	1.100	2.000	0.050000	0.043867	0.742500	0.913826	2.775162	0.636841	3.164485	True	True	9.99182e-08	7913	2.711993	3.075677	0.776845	0.286962
2.000	0.100	1.100	2.000	0.050000	0.047000	0.742500	0.913877	3.218327	0.586583	4.465414	True	True	9.99707e-08	14228	2.823006	3.317223	0.758630	0.224299
2.000	0.100	1.100	2.000	0.050000	-0.047000	0.765000	2.387779	1.512866	3.853891	0.372500	True	True	9.99815e-08	11753	3.779285	3.184816	0.227258	0.514951
2.000	0.100	1.100	2.000	0.050000	-0.043867	0.765000	2.018431	1.528457	2.876277	0.434839	True	True	9.99969e-08	6443	3.506110	2.953803	0.307312	0.552778
2.000	0.100	1.100	2.000	0.050000	-0.040733	0.765000	1.816766	1.542335	2.407679	0.478425	True	True	9.98446e-08	4619	3.339036	2.825419	0.363319	0.569456
2.000	0.100	1.100	2.000	0.050000	-0.037600	0.765000	1.679451	1.555916	2.114079	0.514816	True	True	9.99682e-08	3684	3.218614	2.739174	0.407792	0.578119
2.000	0.100	1.100	2.000	0.050000	-0.034467	0.765000	1.576140	1.569624	1.906304	0.547728	True	True	9.98823e-08	3049	3.124840	2.676147	0.445248	0.582564
2.000	0.100	1.100	2.000	0.050000	-0.031333	0.765000	1.493809	1.583667	1.748471	0.578883	True	True	9.96837e-08	2587	3.048425	2.627950	0.477893	0.584381
2.000	0.100	1.100	2.000	0.050000	-0.028200	0.765000	1.425693	1.598179	1.622845	0.609258	True	True	9.9828e-08	2284	2.984270	2.590141	0.506981	0.584371
2.000	0.100	1.100	2.000	0.050000	-0.025067	0.765000	1.367834	1.613265	1.519477	0.639491	True	True	9.99735e-08	2116	2.929275	2.560101	0.533302	0.582987
2.000	0.100	1.100	2.000	0.050000	-0.021933	0.765000	1.317724	1.629022	1.432274	0.670053	True	True	9.9835e-08	1916	2.881415	2.536168	0.557384	0.580502
2.000	0.100	1.100	2.000	0.050000	-0.018800	0.765000	1.273674	1.645546	1.357258	0.701327	True	True	9.96567e-08	1786	2.839300	2.517236	0.579600	0.577088
2.000	0.100	1.100	2.000	0.050000	-0.015667	0.765000	1.234496	1.662936	1.291703	0.733657	True	True	9.97442e-08	1716	2.801935	2.502545	0.600219	0.572857
2.000	0.100	1.100	2.000	0.050000	-0.012533	0.765000	1.199326	1.681302	1.233664	0.767371	True	True	9.93528e-08	1711	2.768592	2.491562	0.619445	0.567880
2.000	0.100	1.100	2.000	0.050000	-0.009400	0.765000	1.167511	1.700769	1.181707	0.802808	True	True	9.94833e-08	1670	2.738726	2.483916	0.637433	0.562200
2.000	0.100	1.100	2.000	0.050000	-0.006267	0.765000	1.138556	1.721480	1.134747	0.840330	True	True	9.96393e-08	1623	2.711926	2.479357	0.654300	0.555838
2.000	0.100	1.100	2.000	0.050000	-0.003133	0.765000	1.112069	1.743601	1.091945	0.880343	True	True	9.96544e-08	1593	2.687879	2.477722	0.670138	0.548799
2.000	0.100	1.100	2.000	0.050000	0.000000	0.765000	1.087743	1.767300	1.052633	0.923313	True	True	9.98743e-08	1666	2.666350	2.478933	0.685020	0.541078
2.000	0.100	1.100	2.000	0.050000	0.003133	0.765000	1.065332	1.792872	1.016272	0.969796	True	True	9.95254e-08	1704	2.647177	2.482974	0.698993	0.532638
2.000	0.100	1.100	2.000	0.050000	0.006267	0.765000	1.044634	1.820576	0.982418	1.020460	True	True	9.99294e-08	1916	2.630244	2.489904	0.712096	0.523447
2.000	0.100	1.100	2.000	0.050000	0.009400	0.765000	1.025487	1.850768	0.950692	1.076141	True	True	9.97214e-08	1917	2.615494	2.499851	0.724353	0.513449
2.000	0.100	1.100	2.000	0.050000	0.012533	0.765000	1.007761	1.883895	0.920769	1.137887	True	True	9.98479e-08	2129	2.602921	2.513023	0.735774	0.502571
2.000	0.100	1.100	2.000	0.050000	0.015667	0.765000	0.991351	1.920525	0.892359	1.207059	True	True	9.95772e-08	2216	2.592579	2.529727	0.746353	0.490718
2.000	0.100	1.100	2.000	0.050000	0.018800	0.765000	0.976176	1.961403	0.865192	1.285461	True	True	9.98971e-08	2454	2.584589	2.550396	0.756071	0.477763
2.000	0.100	1.100	2.000	0.050000	0.021933	0.765000	0.962177	2.007525	0.839004	1.375552	True	True	9.99785e-08	2481	2.579164	2.575633	0.764887	0.463539
2.000	0.100	1.100	2.000	0.050000	0.025067	0.765000	0.949318	2.060267	0.813526	1.480802	True	True	9.96345e-08	2789	2.576640	2.606284	0.772734	0.447826
2.000	0.100	1.100	2.000	0.050000	0.028200	0.765000	0.937589	2.121597	0.788451	1.606300	True	True	9.96739e-08	3069	2.577535	2.643559	0.779507	0.430317
2.000	0.100	1.100	2.000	0.050000	0.031333	0.765000	0.927009	2.194468	0.763409	1.759904	True	True	9.97435e-08	3355	2.582666	2.689248	0.785042	0.410576
2.000	0.100	1.100	2.000	0.050000	0.034467	0.765000	0.917646	2.283593	0.737892	1.954570	True	True	9.98301e-08	3941	2.593351	2.746132	0.789073	0.387951
2.000	0.100	1.100	2.000	0.050000	0.037600	0.765000	0.909640	2.397142	0.711123	2.213653	True	True	9.99016e-08	4497	2.611882	2.818844	0.791145	0.361398
2.000	0.100	1.100	2.000	0.050000	0.040733	0.765000	0.903272	2.551114	0.681717	2.585132	True	True	9.9951e-08	5721	2.642674	2.915958	0.790384	0.329072
2.000	0.100	1.100	2.000	0.050000	0.043867	0.765000	0.899158	2.783650	0.646654	3.190819	True	True	9.98716e-08	7953	2.695872	3.056303	0.784777	0.287132
2.000	0.100	1.100	2.000	0.050000	0.047000	0.765000	0.899054	3.229371	0.596414	4.503878	True	True	9.99732e-08	14291	2.804669	3.297657	0.767604	0.224672
2.000	0.100	1.100	2.000	0.050000	-0.047000	0.787500	2.376183	1.513458	3.871108	0.374475	True	True	9.99186e-08	11815	3.775220	3.175653	0.228165	0.516487
2.000	0.100	1.100	2.000	0.050000	-0.043867	0.787500	2.006592	1.529235	2.891630	0.437350	True	True	9.98354e-08	6501	3.501018	2.943053	0.308573	0.554154
2.000	0.100	1.100	2.000	0.050000	-0.040733	0.787500	1.804721	1.543276	2.422084	0.481354	True	True	9.9804e-08	4636	3.333280	2.813663	0.364850	0.570668
2.000	0.100	1.100	2.000	0.050000	-0.037600	0.787500	1.667230	1.557008	2.127860	0.518110	True	True	9.9754e-08	3648	3.212352	2.726663	0.409556	0.579179
2.000	0.100	1.100	2.000	0.050000	-0.034467	0.787500	1.563764	1.570861	1.919621	0.551361	True	True	9.99648e-08	3042	3.118164	2.663026	0.447224	0.583483
2.000	0.100	1.100	2.000	0.050000	-0.031333	0.787500	1.481297	1.585047	1.761420	0.582840	True	True	9.98164e-08	2683	3.041391	2.614314	0.480068	0.585169
2.000	0.100	1.100	2.000	0.050000	-0.028200	0.787500	1.413056	1.599700	1.635489	0.613530	True	True	9.99376e-08	2355	2.976918	2.576058	0.509347	0.585039
2.000	0.100	1.100	2.000	0.050000	-0.025067	0.787500	1.355084	1.614927	1.531859	0.644075	True	True	9.99233e-08	2146	2.921632	2.545622	0.535853	0.583543
2.000	0.100	1.100	2.000	0.050000	-0.021933	0.787500	1.304868	1.630826	1.444426	0.674949	True	True	9.94632e-08	1906	2.873503	2.521333	0.560116	0.580953
2.000	0.100	1.100	2.000	0.050000	-0.018800	0.787500	1.260720	1.647493	1.369205	0.706540	True	True	9.95723e-08	1855	2.831132	2.502076	0.582509	0.577443
2.000	0.100	1.100	2.000	0.050000	-0.015667	0.787500	1.221450	1.665028	1.303464	0.739192	True	True	9.98771e-08	1662	2.793523	2.487087	0.603306	0.573122
2.000	0.100	1.100	2.000	0.050000	-0.012533	0.787500	1.186193	1.683544	1.245255	0.773237	True	True	9.95797e-08	1687	2.759944	2.475829	0.622707	0.568062
2.000	0.100	1.100	2.000	0.050000	-0.009400	0.787500	1.154298	1.703164	1.193141	0.809015	True	True	9.98318e-08	1699	2.729848	2.467927	0.640869	0.562305
2.000	0.100	1.100	2.000	0.050000	-0.006267	0.787500	1.125264	1.724002	1.146036	0.846893	True	True	9.99358e-08	1633	2.702818	2.463128	0.657912	0.555879
2.000	0.100	1.100	2.000	0.050000	-0.003133	0.787500	1.098701	1.746287	1.103096	0.887282	True	True	9.91481e-08	1550	2.678542	2.461267	0.673928	0.548774
2.000	0.100	1.100	2.000	0.050000	0.000000	0.787500	1.074302	1.770187	1.063654	0.930650	True	True	9.96153e-08	1523	2.656787	2.462262	0.688986	0.540987
2.000	0.100	1.100	2.000	0.050000	0.003133	0.787500	1.051822	1.795937	1.027172	0.977554	True	True	9.96163e-08	1531	2.637381	2.466100	0.703139	0.532495
2.000	0.100	1.100	2.000	0.050000	0.006267	0.787500	1.031058	1.823816	0.993204	1.028662	True	True	9.98409e-08	1993	2.620210	2.472832	0.716425	0.523261
2.000	0.100	1.100	2.000	0.050000	0.009400	0.787500	1.011846	1.854203	0.961369	1.084829	True	True	9.9943e-08	2015	2.605213	2.482591	0.728869	0.513225
2.000	0.100	1.100	2.000	0.050000	0.012533	0.787500	0.994055	1.887537	0.931342	1.147108	True	True	9.95464e-08	1999	2.592383	2.495581	0.740482	0.502316
2.000	0.100	1.100	2.000	0.050000	0.015667	0.787500	0.977582	1.924388	0.902833	1.216867	True	True	9.95259e-08	2292	2.581768	2.512107	0.751260	0.490440
2.000	0.100	1.100	2.000	0.050000	0.018800	0.787500	0.962344	1.965506	0.875571	1.295926	True	True	9.98646e-08	2365	2.573487	2.532601	0.761184	0.477470
2.000	0.100	1.100	2.000	0.050000	0.021933	0.787500	0.948282	2.011892	0.849294	1.386765	True	True	9.96048e-08	2446	2.567746	2.557665	0.770216	0.463242
2.000	0.100	1.100	2.000	0.050000	0.025067	0.787500	0.935360	2.064927	0.823731	1.492878	True	True	9.98844e-08	2854	2.564872	2.588142	0.778294	0.447535
2.000	0.100	1.100	2.000	0.050000	0.028200	0.787500	0.923565	2.126589	0.798576	1.619398	True	True	9.97502e-08	3082	2.565377	2.625241	0.785315	0.430044
2.000	0.100	1.100	2.000	0.050000	0.031333	0.787500	0.912917	2.199847	0.773458	1.774251	True	True	9.97926e-08	3497	2.570058	2.670750	0.791122	0.410335
2.000	0.100	1.100	2.000	0.050000	0.034467	0.787500	0.903482	2.289438	0.747873	1.970499	True	True	9.9752e-08	4024	2.580212	2.727446	0.795462	0.387760
2.000	0.100	1.100	2.000	0.050000	0.037600	0.787500	0.895396	2.403577	0.721043	2.231705	True	True	9.98723e-08	4591	2.598087	2.799957	0.797895	0.361279
2.000	0.100	1.100	2.000	0.050000	0.040733	0.787500	0.888936	2.558350	0.691589	2.606280	True	True	9.96046e-08	5756	2.628022	2.896855	0.797583	0.329052
2.000	0.100	1.100	2.000	0.050000	0.043867	0.787500	0.884705	2.792127	0.656499	3.217187	True	True	9.9948e-08	8018	2.679976	3.036961	0.792598	0.287255
2.000	0.100	1.100	2.000	0.050000	0.047000	0.787500	0.884424	3.240390	0.606289	4.542375	True	True	9.99897e-08	14317	2.786551	3.278089	0.776495	0.225007
2.000	0.100	1.100	2.000	0.050000	-0.047000	0.810000	2.364687	1.514051	3.888290	0.376450	True	True	9.99386e-08	11681	3.771174	3.166508	0.229064	0.518008
2.000	0.100	1.100	2.000	0.050000	-0.043867	0.810000	1.994867	1.530017	2.906952	0.439864	True	True	9.98726e-08	6447	3.495956	2.932333	0.309818	0.555507
2.000	0.100	1.100	2.000	0.050000	-0.040733	0.810000	1.792803	1.544221	2.436461	0.484287	True	True	9.98223e-08	4553	3.327566	2.801944	0.366358	0.571852
2.000	0.100	1.100	2.000	0.050000	-0.037600	0.810000	1.655146	1.558105	2.141615	0.521410	True	True	9.9817e-08	3660	3.206145	2.714197	0.411290	0.580205
2.000	0.100	1.100	2.000	0.050000	-0.034467	0.810000	1.551536	1.572104	1.932916	0.555001	True	True	9.96401e-08	3067	3.111552	2.649957	0.449164	0.584363
2.000	0.100	1.100	2.000	0.050000	-0.031333	0.810000	1.468940	1.586433	1.774348	0.586804	True	True	9.96064e-08	2555	3.034430	2.600736	0.482200	0.585916
2.000	0.100	1.100	2.000	0.050000	-0.028200	0.810000	1.400584	1.601228	1.648114	0.617811	True	True	9.98285e-08	2338	2.969647	2.562038	0.511663	0.585661
2.000	0.100	1.100	2.000	0.050000	-0.025067	0.810000	1.342506	1.616598	1.544224	0.648669	True	True	9.95928e-08	2155	2.914080	2.531211	0.538346	0.584050
2.000	0.100	1.100	2.000	0.050000	-0.021933	0.810000	1.292192	1.632639	1.456562	0.679857	True	True	9.94909e-08	1969	2.865689	2.506569	0.562783	0.581353
2.000	0.100	1.100	2.000	0.050000	-0.018800	0.810000	1.247953	1.649450	1.381138	0.711765	True	True	9.94326e-08	1795	2.823072	2.486993	0.585348	0.577743
2.000	0.100	1.100	2.000	0.050000	-0.015667	0.810000	1.208598	1.667131	1.315213	0.744740	True	True	9.99519e-08	1665	2.785227	2.471710	0.606313	0.573330
2.000	0.100	1.100	2.000	0.050000	-0.012533	0.810000	1.173258	1.685793	1.256833	0.779119	True	True	9.99881e-08	1516	2.751419	2.460179	0.625885	0.568185
2.000	0.100	1.100	2.000	0.050000	-0.009400	0.810000	1.141290	1.705568	1.204567	0.815239	True	True	9.95874e-08	1695	2.721100	2.452024	0.644213	0.562348
2.000	0.100	1.100	2.000	0.050000	-0.006267	0.810000	1.112180	1.726566	1.157315	0.853477	True	True	9.95542e-08	1528	2.693849	2.446987	0.661427	0.555849
2.000	0.100	1.100	2.000	0.050000	-0.003133	0.810000	1.085550	1.749008	1.114242	0.894236	True	True	9.94139e-08	1554	2.669354	2.444901	0.677612	0.548680
2.000	0.100	1.100	2.000	0.050000	0.000000	0.810000	1.061086	1.773071	1.074675	0.937995	True	True	9.95183e-08	1829	2.647377	2.445683	0.692841	0.540836
2.000	0.100	1.100	2.000	0.050000	0.003133	0.810000	1.038540	1.798994	1.038073	0.985319	True	True	9.98673e-08	1861	2.627745	2.449316	0.707169	0.532291
2.000	0.100	1.100	2.000	0.050000	0.006267	0.810000	1.017711	1.827067	1.003989	1.036886	True	True	9.9574e-08	1877	2.610342	2.455856	0.720633	0.523009
2.000	0.100	1.100	2.000	0.050000	0.009400	0.810000	0.998436	1.857648	0.972046	1.093541	True	True	9.94604e-08	2041	2.595105	2.465427	0.733260	0.512934
2.000	0.100	1.100	2.000	0.050000	0.012533	0.810000	0.980584	1.891188	0.941917	1.156351	True	True	9.9745e-08	2115	2.582023	2.478234	0.745060	0.501995
2.000	0.100	1.100	2.000	0.050000	0.015667	0.810000	0.964050	1.928261	0.913311	1.226699	True	True	9.96329e-08	2255	2.571142	2.494582	0.756032	0.490095
2.000	0.100	1.100	2.000	0.050000	0.018800	0.810000	0.948751	1.969618	0.885956	1.306416	True	True	9.97727e-08	2417	2.562576	2.514900	0.766159	0.477112
2.000	0.100	1.100	2.000	0.050000	0.021933	0.810000	0.934628	2.016266	0.859591	1.398001	True	True	9.98938e-08	2553	2.556525	2.539789	0.775405	0.462880
2.000	0.100	1.100	2.000	0.050000	0.025067	0.810000	0.921642	2.069593	0.833944	1.504980	True	True	9.99288e-08	2790	2.553309	2.570090	0.783711	0.447180
2.000	0.100	1.100	2.000	0.050000	0.028200	0.810000	0.909782	2.131586	0.808711	1.632524	True	True	9.97939e-08	3026	2.553428	2.607010	0.790979	0.429708
2.000	0.100	1.100	2.000	0.050000	0.031333	0.810000	0.899066	2.205230	0.783521	1.788625	True	True	9.9979e-08	3416	2.557665	2.652334	0.797060	0.410033
2.000	0.100	1.100	2.000	0.050000	0.034467	0.810000	0.889556	2.295285	0.757869	1.986457	True	True	9.98156e-08	3874	2.567291	2.708835	0.801709	0.387510
2.000	0.100	1.100	2.000	0.050000	0.037600	0.810000	0.881386	2.410010	0.730982	2.249786	True	True	9.98992e-08	4638	2.584516	2.781137	0.804508	0.361103
2.000	0.100	1.100	2.000	0.050000	0.040733	0.810000	0.874827	2.565581	0.701483	2.627456	True	True	9.9965e-08	5822	2.613595	2.877804	0.804654	0.328981
2.000	0.100	1.100	2.000	0.050000	0.043867	0.810000	0.870468	2.800593	0.666372	3.243583	True	True	9.99877e-08	7960	2.664310	3.017656	0.800302	0.287331
2.000	0.100	1.100	2.000	0.050000	0.047000	0.810000	0.869987	3.251383	0.616201	4.580900	True	True	9.99411e-08	14409	2.768662	3.258526	0.785295	0.225304
2.000	0.100	1.100	2.000	0.050000	-0.047000	0.832500	2.353288	1.514646	3.905435	0.378425	True	True	9.99558e-08	11716	3.767147	3.157384	0.229956	0.519513
2.000	0.100	1.100	2.000	0.050000	-0.043867	0.832500	1.983256	1.530801	2.922242	0.442380	True	True	9.99406e-08	6454	3.490927	2.921643	0.311049	0.556838
2.000	0.100	1.100	2.000	0.050000	-0.040733	0.832500	1.781010	1.545170	2.450810	0.487223	True	True	9.98715e-08	4578	3.321895	2.790266	0.367844	0.573006
2.000	0.100	1.100	2.000	0.050000	-0.037600	0.832500	1.643198	1.559206	2.155344	0.524715	True	True	9.97553e-08	3574	3.199990	2.701778	0.412995	0.581196
2.000	0.100	1.100	2.000	0.050000	-0.034467	0.832500	1.539454	1.573353	1.946186	0.558647	True	True	9.96731e-08	3071	3.105002	2.636942	0.451066	0.585205
2.000	0.100	1.100	2.000	0.050000	-0.031333	0.832500	1.456739	1.587826	1.787255	0.590777	True	True	9.97118e-08	2559	3.027542	2.587218	0.484287	0.586620
2.000	0.100	1.100	2.000	0.050000	-0.028200	0.832500	1.388275	1.602764	1.660718	0.622101	True	True	9.98918e-08	2284	2.962459	2.548083	0.513927	0.586238
2.000	0.100	1.100	2.000	0.050000	-0.025067	0.832500	1.330099	1.618275	1.556569	0.653274	True	True	9.97751e-08	2080	2.906619	2.516869	0.540781	0.584508
2.000	0.100	1.100	2.000	0.050000	-0.021933	0.832500	1.279695	1.634460	1.468682	0.684777	True	True	9.96764e-08	1865	2.857975	2.491881	0.565385	0.581702
2.000	0.100	1.100	2.000	0.050000	-0.018800	0.832500	1.235372	1.651415	1.393056	0.717002	True	True	9.95026e-08	1746	2.815119	2.471989	0.588113	0.577990
2.000	0.100	1.100	2.000	0.050000	-0.015667	0.832500	1.195939	1.669244	1.326949	0.750302	True	True	9.95509e-08	1743	2.777047	2.456415	0.609241	0.573482
2.000	0.100	1.100	2.000	0.050000	-0.012533	0.832500	1.160526	1.688057	1.268403	0.785012	True	True	9.95081e-08	1680	2.743019	2.444616	0.628973	0.568249
2.000	0.100	1.100	2.000	0.050000	-0.009400	0.832500	1.128484	1.707982	1.215981	0.821478	True	True	9.96845e-08	1679	2.712483	2.436210	0.647465	0.562332
2.000	0.100	1.100	2.000	0.050000	-0.006267	0.832500	1.099305	1.729142	1.168584	0.860077	True	True	9.96926e-08	1483	2.685018	2.430939	0.664842	0.555758
2.000	0.100	1.100	2.000	0.050000	-0.003133	0.832500	1.072613	1.751741	1.125379	0.901209	True	True	9.96188e-08	1596	2.660311	2.428630	0.681190	0.548523
2.000	0.100	1.100	2.000	0.050000	0.000000	0.832500	1.048086	1.775974	1.085686	0.945367	True	True	9.9796e-08	1563	2.638119	2.429201	0.696585	0.540618
2.000	0.100	1.100	2.000	0.050000	0.003133	0.832500	1.025477	1.802082	1.048963	0.993118	True	True	9.97907e-08	1536	2.618268	2.432636	0.711081	0.532017
2.000	0.100	1.100	2.000	0.050000	0.006267	0.832500	1.004591	1.830327	1.014770	1.045128	True	True	9.99684e-08	1973	2.600641	2.438979	0.724718	0.522692
2.000	0.100	1.100	2.000	0.050000	0.009400	0.832500	0.985257	1.861102	0.982721	1.102272	True	True	9.94802e-08	2111	2.585171	2.448362	0.737521	0.512578
2.000	0.100	1.100	2.000	0.050000	0.012533	0.832500	0.967347	1.894847	0.952491	1.165616	True	True	9.963e-08	2175	2.571844	2.460987	0.749504	0.501608
2.000	0.100	1.100	2.000	0.050000	0.015667	0.832500	0.950755	1.932141	0.923789	1.236552	True	True	9.95545e-08	2297	2.560703	2.477157	0.760667	0.489686
2.000	0.100	1.100	2.000	0.050000	0.018800	0.832500	0.935397	1.973737	0.896343	1.316928	True	True	9.96365e-08	2467	2.551857	2.497298	0.770993	0.476689
2.000	0.100	1.100	2.000	0.050000	0.021933	0.832500	0.921214	2.020646	0.869892	1.409261	True	True	9.99028e-08	2635	2.545502	2.522010	0.780450	0.462453
2.000	0.100	1.100	2.000	0.050000	0.025067	0.832500	0.908166	2.074264	0.844164	1.517105	True	True	9.9837e-08	2871	2.541949	2.552132	0.788982	0.446761
2.000	0.100	1.100	2.000	0.050000	0.028200	0.832500	0.896241	2.136587	0.818855	1.645674	True	True	9.96664e-08	3042	2.541689	2.588870	0.796496	0.429310
2.000	0.100	1.100	2.000	0.050000	0.031333	0.832500	0.885455	2.210614	0.793594	1.803023	True	True	9.97076e-08	3478	2.545487	2.634004	0.802850	0.409672
2.000	0.100	1.100	2.000	0.050000	0.034467	0.832500	0.875868	2.301132	0.767878	2.002439	True	True	9.99229e-08	3967	2.554591	2.690304	0.807810	0.387203
2.000	0.100	1.100	2.000	0.050000	0.037600	0.832500	0.867610	2.416440	0.740937	2.267891	True	True	9.98725e-08	4607	2.571169	2.762388	0.810979	0.360874
2.000	0.100	1.100	2.000	0.050000	0.040733	0.832500	0.860945	2.572806	0.711397	2.648658	True	True	9.9821e-08	5831	2.599397	2.858814	0.811589	0.328859
2.000	0.100	1.100	2.000	0.050000	0.043867	0.832500	0.856449	2.809045	0.676270	3.270003	True	True	9.98789e-08	8048	2.648875	2.998392	0.807885	0.287362
2.000	0.100	1.100	2.000	0.050000	0.047000	0.832500	0.855746	3.262348	0.626147	4.619445	True	True	9.99756e-08	14339	2.751002	3.238971	0.793999	0.225563
2.000	0.100	1.100	2.000	0.050000	-0.047000	0.855000	2.341986	1.515241	3.922544	0.380402	True	True	9.99646e-08	11707	3.763139	3.148279	0.230839	0.521003
2.000	0.100	1.100	2.000	0.050000	-0.043867	0.855000	1.971756	1.531588	2.937501	0.444898	True	True	9.98783e-08	6415	3.485928	2.910985	0.312264	0.558145
2.000	0.100	1.100	2.000	0.050000	-0.040733	0.855000	1.769341	1.546122	2.465131	0.490163	True	True	9.97957e-08	4559	3.316267	2.778627	0.369308	0.574132
2.000	0.100	1.100	2.000	0.050000	-0.037600	0.855000	1.631386	1.560313	2.169047	0.528025	True	True	9.99017e-08	3638	3.193888	2.689407	0.414669	0.582154
2.000	0.100	1.100	2.000	0.050000	-0.034467	0.855000	1.527517	1.574608	1.959432	0.562300	True	True	9.98143e-08	2976	3.098515	2.623981	0.452932	0.586009
2.000	0.100	1.100	2.000	0.050000	-0.031333	0.855000	1.444691	1.589226	1.800138	0.594756	True	True	9.99129e-08	2787	3.020726	2.573760	0.486331	0.587282
2.000	0.100	1.100	2.000	0.050000	-0.028200	0.855000	1.376128	1.604306	1.673301	0.626400	True	True	9.96405e-08	2363	2.955351	2.534195	0.516140	0.586769
2.000	0.100	1.100	2.000	0.050000	-0.025067	0.855000	1.317861	1.619961	1.568896	0.657888	True	True	9.96952e-08	2011	2.899247	2.502599	0.543157	0.584918
2.000	0.100	1.100	2.000	0.050000	-0.021933	0.855000	1.267374	1.636289	1.480783	0.689707	True	True	9.9936e-08	1956	2.850358	2.477269	0.567920	0.581999
2.000	0.100	1.100	2.000	0.050000	-0.018800	0.855000	1.222975	1.653389	1.404957	0.722252	True	True	9.96025e-08	1829	2.807273	2.457065	0.590805	0.578183
2.000	0.100	1.100	2.000	0.050000	-0.015667	0.855000	1.183469	1.671364	1.338668	0.755876	True	True	9.95779e-08	1765	2.768980	2.441206	0.612088	0.573578
2.000	0.100	1.100	2.000	0.050000	-0.012533	0.855000	1.147989	1.690327	1.279958	0.790920	True	True	9.95652e-08	1670	2.734740	2.429142	0.631975	0.568256
2.000	0.100	1.100	2.000	0.050000	-0.009400	0.855000	1.115875	1.710387	1.227378	0.827736	True	True	9.98377e-08	1494	2.703994	2.420489	0.650626	0.562261
2.000	0.100	1.100	2.000	0.050000	-0.006267	0.855000	1.086642	1.731716	1.179845	0.866687	True	True	9.92454e-08	1554	2.676326	2.414985	0.668154	0.555609
2.000	0.100	1.100	2.000	0.050000	-0.003133	0.855000	1.059888	1.754512	1.136505	0.908201	True	True	9.95356e-08	1543	2.651414	2.412456	0.684658	0.548297
2.000	0.100	1.100	2.000	0.050000	0.000000	0.855000	1.035303	1.778882	1.096689	0.952752	True	True	9.99987e-08	1747	2.629013	2.412818	0.700215	0.540338
2.000	0.100	1.100	2.000	0.050000	0.003133	0.855000	1.012640	1.805156	1.059852	1.000918	True	True	9.97523e-08	1844	2.608951	2.416051	0.714874	0.531686
2.000	0.100	1.100	2.000	0.050000	0.006267	0.855000	0.991696	1.833596	1.025545	1.053390	True	True	9.9421e-08	1926	2.591106	2.422205	0.728677	0.522310
2.000	0.100	1.100	2.000	0.050000	0.009400	0.855000	0.972307	1.864564	0.993391	1.111022	True	True	9.94817e-08	2000	2.575409	2.431402	0.741652	0.512157
2.000	0.100	1.100	2.000	0.050000	0.012533	0.855000	0.954342	1.898514	0.963062	1.174900	True	True	9.98977e-08	2187	2.561844	2.443845	0.753813	0.501156
2.000	0.100	1.100	2.000	0.050000	0.015667	0.855000	0.937694	1.936028	0.934265	1.246427	True	True	9.9717e-08	2138	2.550450	2.459835	0.765160	0.489211
2.000	0.100	1.100	2.000	0.050000	0.018800	0.855000	0.922280	1.977862	0.906730	1.327461	True	True	9.96386e-08	2342	2.541331	2.479799	0.775682	0.476201
2.000	0.100	1.100	2.000	0.050000	0.021933	0.855000	0.908038	2.025031	0.880195	1.420542	True	True	9.99493e-08	2652	2.534678	2.504332	0.785347	0.461964
2.000	0.100	1.100	2.000	0.050000	0.025067	0.855000	0.894930	2.078939	0.854387	1.529251	True	True	9.99629e-08	2808	2.530794	2.534274	0.794103	0.446281
2.000	0.100	1.100	2.000	0.050000	0.028200	0.855000	0.882939	2.141590	0.829003	1.658844	True	True	9.9762e-08	3162	2.530160	2.570825	0.801861	0.428852
2.000	0.100	1.100	2.000	0.050000	0.031333	0.855000	0.872083	2.216000	0.803674	1.817442	True	True	9.99422e-08	3555	2.533525	2.615765	0.808488	0.409251
2.000	0.100	1.100	2.000	0.050000	0.034467	0.855000	0.862417	2.306977	0.777897	2.018442	True	True	9.99228e-08	3923	2.542113	2.671857	0.813761	0.386839
2.000	0.100	1.100	2.000	0.050000	0.037600	0.855000	0.854068	2.422866	0.750903	2.286017	True	True	9.9932e-08	4730	2.558049	2.743716	0.817302	0.360590
2.000	0.100	1.100	2.000	0.050000	0.040733	0.855000	0.847292	2.580022	0.721327	2.669879	True	True	9.9868e-08	5810	2.585431	2.839889	0.818384	0.328687
2.000	0.100	1.100	2.000	0.050000	0.043867	0.855000	0.842646	2.817483	0.686189	3.296442	True	True	9.98913e-08	7960	2.633676	2.979176	0.815339	0.287347
2.000	0.100	1.100	2.000	0.050000	0.047000	0.855000	0.841702	3.273285	0.636123	4.658004	True	True	9.99763e-08	14462	2.733577	3.219432	0.802600	0.225783
2.000	0.100	1.100	2.000	0.050000	-0.047000	0.877500	2.330781	1.515838	3.939617	0.382379	True	True	9.99428e-08	11670	3.759148	3.139195	0.231715	0.522478
2.000	0.100	1.100	2.000	0.050000	-0.043867	0.877500	1.960368	1.532378	2.952729	0.447419	True	True	9.98874e-08	6380	3.480961	2.900358	0.313463	0.559429
2.000	0.100	1.100	2.000	0.050000	-0.040733	0.877500	1.757796	1.547079	2.479422	0.493106	True	True	9.9709e-08	4603	3.310681	2.767028	0.370749	0.575229
2.000	0.100	1.100	2.000	0.050000	-0.037600	0.877500	1.619707	1.561424	2.182723	0.531340	True	True	9.97572e-08	3647	3.187840	2.677085	0.416314	0.583079
2.000	0.100	1.100	2.000	0.050000	-0.034467	0.877500	1.515723	1.575868	1.972652	0.565958	True	True	9.9697e-08	3013	3.092091	2.611075	0.454760	0.586776
2.000	0.100	1.100	2.000	0.050000	-0.031333	0.877500	1.432796	1.590631	1.812998	0.598743	True	True	9.961e-08	2629	3.013981	2.560364	0.488330	0.587903
2.000	0.100	1.100	2.000	0.050000	-0.028200	0.877500	1.364142	1.605856	1.685862	0.630707	True	True	9.96578e-08	2372	2.948325	2.520374	0.518300	0.587256
2.000	0.100	1.100	2.000	0.050000	-0.025067	0.877500	1.305792	1.621654	1.581201	0.662512	True	True	9.98108e-08	2081	2.891965	2.488403	0.545474	0.585280
2.000	0.100	1.100	2.000	0.050000	-0.021933	0.877500	1.255229	1.638125	1.492864	0.694647	True	True	9.94852e-08	1918	2.842840	2.462735	0.570389	0.582246
2.000	0.100	1.100	2.000	0.050000	-0.018800	0.877500	1.210758	1.655370	1.416838	0.727512	True	True	9.9384e-08	1758	2.799532	2.442224	0.593424	0.578323
2.000	0.100	1.100	2.000	0.050000	-0.015667	0.877500	1.171187	1.673492	1.350369	0.761463	True	True	9.99618e-08	1693	2.761028	2.426083	0.614855	0.573619
2.000	0.100	1.100	2.000	0.050000	-0.012533	0.877500	1.135646	1.692605	1.291496	0.796841	True	True	9.939e-08	1723	2.726584	2.413758	0.634888	0.568205
2.000	0.100	1.100	2.000	0.050000	-0.009400	0.877500	1.103477	1.712835	1.238767	0.834000	True	True	9.95728e-08	1636	2.695639	2.404861	0.653685	0.562123
2.000	0.100	1.100	2.000	0.050000	-0.006267	0.877500	1.074180	1.734324	1.191088	0.873318	True	True	9.93476e-08	1417	2.667771	2.399127	0.671365	0.555393
2.000	0.100	1.100	2.000	0.050000	-0.003133	0.877500	1.047375	1.757232	1.147622	0.915201	True	True	9.95978e-08	1721	2.642659	2.396383	0.688021	0.548024
2.000	0.100	1.100	2.000	0.050000	0.000000	0.877500	1.022736	1.781801	1.107681	0.960154	True	True	9.97274e-08	1750	2.620059	2.396539	0.703729	0.539995
2.000	0.100	1.100	2.000	0.050000	0.003133	0.877500	1.000021	1.808249	1.070728	1.008743	True	True	9.98467e-08	1890	2.599793	2.399573	0.718544	0.531287
2.000	0.100	1.100	2.000	0.050000	0.006267	0.877500	0.979025	1.836872	1.036312	1.061667	True	True	9.96397e-08	1946	2.581737	2.405536	0.732508	0.521864
2.000	0.100	1.100	2.000	0.050000	0.009400	0.877500	0.959585	1.868035	1.004054	1.119793	True	True	9.99732e-08	1810	2.565821	2.414549	0.745649	0.511671
2.000	0.100	1.100	2.000	0.050000	0.012533	0.877500	0.941568	1.902188	0.973627	1.184202	True	True	9.9523e-08	2214	2.552024	2.426809	0.757982	0.500640
2.000	0.100	1.100	2.000	0.050000	0.015667	0.877500	0.924867	1.939920	0.944737	1.256318	True	True	9.96646e-08	2187	2.540383	2.442620	0.769511	0.488673
2.000	0.100	1.100	2.000	0.050000	0.018800	0.877500	0.909399	1.981991	0.917115	1.338011	True	True	9.99657e-08	2532	2.530997	2.462405	0.780224	0.475651
2.000	0.100	1.100	2.000	0.050000	0.021933	0.877500	0.895100	2.029420	0.890496	1.431841	True	True	9.96216e-08	2664	2.524052	2.486759	0.790093	0.461411
2.000	0.100	1.100	2.000	0.050000	0.025067	0.877500	0.881932	2.083616	0.864610	1.541415	True	True	9.98305e-08	2943	2.519844	2.516518	0.799070	0.445738
2.000	0.100	1.100	2.000	0.050000	0.028200	0.877500	0.869877	2.146595	0.839153	1.672033	True	True	9.99028e-08	3203	2.518841	2.552881	0.807071	0.428333
2.000	0.100	1.100	2.000	0.050000	0.031333	0.877500	0.858949	2.221385	0.813757	1.831880	True	True	9.97961e-08	3508	2.521779	2.597621	0.813969	0.408772
2.000	0.100	1.100	2.000	0.050000	0.034467	0.877500	0.849203	2.312820	0.787922	2.034463	True	True	9.97086e-08	4057	2.529856	2.653501	0.819557	0.386418
2.000	0.100	1.100	2.000	0.050000	0.037600	0.877500	0.840760	2.429287	0.760879	2.304160	True	True	9.98198e-08	4810	2.545157	2.725125	0.823474	0.360252
2.000	0.100	1.100	2.000	0.050000	0.040733	0.877500	0.833867	2.587228	0.731269	2.691117	True	True	9.98571e-08	5849	2.571697	2.821033	0.825033	0.328464
2.000	0.100	1.100	2.000	0.050000	0.043867	0.877500	0.829063	2.825904	0.696126	3.322895	True	True	9.99198e-08	8104	2.618713	2.960012	0.822659	0.287287
2.000	0.100	1.100	2.000	0.050000	0.047000	0.877500	0.827857	3.284190	0.646126	4.696571	True	True	9.99743e-08	14433	2.716390	3.199913	0.811093	0.225967
2.000	0.100	1.100	2.000	0.050000	-0.047000	0.900000	2.319670	1.516437	3.956654	0.384357	True	True	9.99554e-08	11617	3.755177	3.130131	0.232583	0.523937
2.000	0.100	1.100	2.000	0.050000	-0.043867	0.900000	1.949090	1.533170	2.967924	0.449942	True	True	9.99997e-08	6327	3.476025	2.889763	0.314648	0.560690
2.000	0.100	1.100	2.000	0.050000	-0.040733	0.900000	1.746372	1.548039	2.493684	0.496054	True	True	9.93441e-08	4643	3.305137	2.755470	0.372167	0.576298
2.000	0.100	1.100	2.000	0.050000	-0.037600	0.900000	1.608161	1.562540	2.196371	0.534659	True	True	9.98998e-08	3511	3.181843	2.664811	0.417929	0.583969
2.000	0.100	1.100	2.000	0.050000	-0.034467	0.900000	1.504071	1.577134	1.985846	0.569622	True	True	9.98015e-08	3011	3.085729	2.598227	0.456551	0.587504
2.000	0.100	1.100	2.000	0.050000	-0.031333	0.900000	1.421051	1.592043	1.825832	0.602737	True	True	9.9973e-08	2663	3.007309	2.547031	0.490283	0.588482
2.000	0.100	1.100	2.000	0.050000	-0.028200	0.900000	1.352314	1.607412	1.698399	0.635021	True	True	9.97806e-08	2238	2.941379	2.506623	0.520408	0.587697
2.000	0.100	1.100	2.000	0.050000	-0.025067	0.900000	1.293889	1.623353	1.593483	0.667144	True	True	9.97143e-08	2087	2.884772	2.474282	0.547731	0.585594
2.000	0.100	1.100	2.000	0.050000	-0.021933	0.900000	1.243258	1.639970	1.504924	0.699597	True	True	9.98605e-08	2060	2.835420	2.448281	0.572790	0.582442
2.000	0.100	1.100	2.000	0.050000	-0.018800	0.900000	1.198724	1.657360	1.428701	0.732782	True	True	9.97681e-08	1799	2.791898	2.427469	0.595967	0.578409
2.000	0.100	1.100	2.000	0.050000	-0.015667	0.900000	1.159094	1.675629	1.362054	0.767059	True	True	9.98568e-08	1767	2.753190	2.411050	0.617538	0.573605
2.000	0.100	1.100	2.000	0.050000	-0.012533	0.900000	1.123490	1.694886	1.303012	0.802777	True	True	9.94171e-08	1548	2.718547	2.398468	0.637715	0.568100
2.000	0.100	1.100	2.000	0.050000	-0.009400	0.900000	1.091270	1.715253	1.250135	0.840281	True	True	9.9876e-08	1549	2.687409	2.389332	0.656652	0.561935
2.000	0.100	1.100	2.000	0.050000	-0.006267	0.900000	1.061925	1.736922	1.202319	0.879957	True	True	9.93764e-08	1468	2.659353	2.383371	0.674471	0.555121
2.000	0.100	1.100	2.000	0.050000	-0.003133	0.900000	1.035069	1.759991	1.158722	0.922219	True	True	9.9707e-08	1669	2.634050	2.380413	0.691271	0.547682
2.000	0.100	1.100	2.000	0.050000	0.000000	0.900000	1.010382	1.784728	1.118659	0.967571	True	True	9.981e-08	1640	2.611257	2.380365	0.707125	0.539589
2.000	0.100	1.100	2.000	0.050000	0.003133	0.900000	0.987620	1.811348	1.081592	1.016582	True	True	9.97379e-08	1932	2.590793	2.383203	0.722090	0.530827
2.000	0.100	1.100	2.000	0.050000	0.006267	0.900000	0.966576	1.840154	1.047068	1.069960	True	True	9.9782e-08	1949	2.572533	2.388977	0.736209	0.521356
2.000	0.100	1.100	2.000	0.050000	0.009400	0.900000	0.947089	1.871507	1.014709	1.128572	True	True	9.98342e-08	2047	2.556403	2.397804	0.749510	0.511124
2.000	0.100	1.100	2.000	0.050000	0.012533	0.900000	0.929023	1.905867	0.984184	1.193519	True	True	9.95336e-08	2268	2.542382	2.409885	0.762010	0.500060
2.000	0.100	1.100	2.000	0.050000	0.015667	0.900000	0.912272	1.943817	0.955203	1.266224	True	True	9.97216e-08	2318	2.530500	2.425516	0.773715	0.488072
2.000	0.100	1.100	2.000	0.050000	0.018800	0.900000	0.896752	1.986124	0.927493	1.348577	True	True	9.97506e-08	2510	2.520855	2.445123	0.784615	0.475038
2.000	0.100	1.100	2.000	0.050000	0.021933	0.900000	0.882399	2.033812	0.900793	1.443156	True	True	9.96375e-08	2659	2.513624	2.469296	0.794685	0.460797
2.000	0.100	1.100	2.000	0.050000	0.025067	0.900000	0.869171	2.088295	0.874830	1.553596	True	True	9.98182e-08	2872	2.509098	2.498870	0.803879	0.445135
2.000	0.100	1.100	2.000	0.050000	0.028200	0.900000	0.857052	2.151600	0.849303	1.685237	True	True	9.98583e-08	3165	2.507733	2.535040	0.812121	0.427755
2.000	0.100	1.100	2.000	0.050000	0.031333	0.900000	0.846053	2.226768	0.823842	1.846332	True	True	9.99265e-08	3610	2.510250	2.579577	0.819291	0.408235
2.000	0.100	1.100	2.000	0.050000	0.034467	0.900000	0.836225	2.318658	0.797950	2.050499	True	True	9.97826e-08	4040	2.517822	2.635238	0.825193	0.385942
2.000	0.100	1.100	2.000	0.050000	0.037600	0.900000	0.827685	2.435700	0.770861	2.322317	True	True	9.9836e-08	4752	2.532492	2.706620	0.829488	0.359862
2.000	0.100	1.100	2.000	0.050000	0.040733	0.900000	0.820670	2.594423	0.741221	2.712366	True	True	9.99845e-08	5839	2.558198	2.802253	0.831531	0.328193
2.000	0.100	1.100	2.000	0.050000	0.043867	0.900000	0.815697	2.834307	0.706076	3.349356	True	True	9.99395e-08	8132	2.603990	2.940906	0.829840	0.287182
2.000	0.100	1.100	2.000	0.050000	0.047000	0.900000	0.814210	3.295064	0.656151	4.735141	True	True	9.99871e-08	14509	2.699446	3.180419	0.819472	0.226113
