# Supplementary material for: On maternity and the stronger immune response in women
Source: Nat Commun. 2022 Aug 18;13:4858. doi: 10.1038/s41467-022-32569-6 (PMC9386672; doi:10.1038/s41467-022-32569-6)
Supplement: Supplementary file 3 — Source Data [file 41467_2022_32569_MOESM3_ESM.zip › Source Data/Source Data Fig 4/demo5_c1.csv]

bmax	mu	betaC1	betaC2	base_c	diff_c	prVert	alphaf	alpham	gammaf	gammam	p_ESS?	h_ESS?	NormGrad	Iter	Sfbar	Smbar	Ifbar	Imbar
2.000	0.100	1.100	2.000	0.025000	-0.022500	0.000000	2.876954	1.624196	3.305022	0.485538	True	True	9.99454e-08	14987	4.061284	3.725603	0.167951	0.367332
2.000	0.100	1.100	2.000	0.025000	-0.021000	0.000000	2.645987	1.643967	2.685836	0.536478	True	True	9.99646e-08	10360	3.922195	3.620892	0.204760	0.387995
2.000	0.100	1.100	2.000	0.025000	-0.019500	0.000000	2.497119	1.660416	2.315439	0.576086	True	True	9.99863e-08	7956	3.824547	3.554485	0.232750	0.399759
2.000	0.100	1.100	2.000	0.025000	-0.018000	0.000000	2.388496	1.675484	2.059188	0.610318	True	True	9.99101e-08	6611	3.749895	3.508132	0.255539	0.406982
2.000	0.100	1.100	2.000	0.025000	-0.016500	0.000000	2.303641	1.689964	1.867114	0.641686	True	True	9.99956e-08	5521	3.690066	3.474225	0.274814	0.411416
2.000	0.100	1.100	2.000	0.025000	-0.015000	0.000000	2.234410	1.704269	1.715574	0.671513	True	True	9.98177e-08	5032	3.640682	3.448872	0.291517	0.413937
2.000	0.100	1.100	2.000	0.025000	-0.013500	0.000000	2.176190	1.718652	1.591661	0.700610	True	True	9.9917e-08	4525	3.599116	3.429824	0.306234	0.415037
2.000	0.100	1.100	2.000	0.025000	-0.012000	0.000000	2.126127	1.733294	1.487614	0.729529	True	True	9.98255e-08	3942	3.563668	3.415681	0.319354	0.415017
2.000	0.100	1.100	2.000	0.025000	-0.010500	0.000000	2.082332	1.748333	1.398438	0.758690	True	True	9.99068e-08	3811	3.533178	3.405515	0.331150	0.414075
2.000	0.100	1.100	2.000	0.025000	-0.009000	0.000000	2.043492	1.763893	1.320738	0.788437	True	True	9.99954e-08	3289	3.506826	3.398697	0.341821	0.412337
2.000	0.100	1.100	2.000	0.025000	-0.007500	0.000000	2.008660	1.780085	1.252111	0.819076	True	True	9.99866e-08	3476	3.484014	3.394788	0.351515	0.409893
2.000	0.100	1.100	2.000	0.025000	-0.006000	0.000000	1.977129	1.797023	1.190798	0.850898	True	True	9.98526e-08	2910	3.464301	3.393480	0.360345	0.406800
2.000	0.100	1.100	2.000	0.025000	-0.004500	0.000000	1.948356	1.814826	1.135474	0.884197	True	True	9.97469e-08	2696	3.447359	3.394563	0.368398	0.403096
2.000	0.100	1.100	2.000	0.025000	-0.003000	0.000000	1.921954	1.833599	1.085147	0.919265	True	True	9.98467e-08	2487	3.432953	3.397899	0.375731	0.398806
2.000	0.100	1.100	2.000	0.025000	-0.001500	0.000000	1.897477	1.853552	1.038912	0.956503	True	True	9.9689e-08	2879	3.420886	3.403408	0.382419	0.393929
2.000	0.100	1.100	2.000	0.025000	0.000000	0.000000	1.874756	1.874785	0.996212	0.996238	True	True	9.99375e-08	2751	3.411062	3.411066	0.388475	0.388470
2.000	0.100	1.100	2.000	0.025000	0.001500	0.000000	1.853552	1.897477	0.956503	1.038912	True	True	9.97092e-08	2723	3.403408	3.420886	0.393929	0.382419
2.000	0.100	1.100	2.000	0.025000	0.003000	0.000000	1.833617	1.921917	0.919284	1.085116	True	True	9.97433e-08	2403	3.397898	3.432945	0.398804	0.375739
2.000	0.100	1.100	2.000	0.025000	0.004500	0.000000	1.814826	1.948356	0.884198	1.135474	True	True	9.98059e-08	3023	3.394563	3.447359	0.403096	0.368398
2.000	0.100	1.100	2.000	0.025000	0.006000	0.000000	1.797023	1.977129	0.850898	1.190798	True	True	9.98598e-08	3079	3.393480	3.464301	0.406800	0.360345
2.000	0.100	1.100	2.000	0.025000	0.007500	0.000000	1.780085	2.008660	0.819076	1.252111	True	True	9.98208e-08	3197	3.394788	3.484014	0.409893	0.351515
2.000	0.100	1.100	2.000	0.025000	0.009000	0.000000	1.763893	2.043492	0.788437	1.320738	True	True	9.99814e-08	3465	3.398697	3.506826	0.412337	0.341821
2.000	0.100	1.100	2.000	0.025000	0.010500	0.000000	1.748333	2.082332	0.758690	1.398438	True	True	9.99171e-08	3372	3.405515	3.533178	0.414075	0.331150
2.000	0.100	1.100	2.000	0.025000	0.012000	0.000000	1.733294	2.126127	0.729529	1.487614	True	True	9.99347e-08	4071	3.415681	3.563668	0.415017	0.319354
2.000	0.100	1.100	2.000	0.025000	0.013500	0.000000	1.718652	2.176190	0.700610	1.591661	True	True	9.98369e-08	4676	3.429824	3.599116	0.415037	0.306234
2.000	0.100	1.100	2.000	0.025000	0.015000	0.000000	1.704269	2.234410	0.671513	1.715574	True	True	9.99174e-08	4852	3.448871	3.640682	0.413937	0.291517
2.000	0.100	1.100	2.000	0.025000	0.016500	0.000000	1.689964	2.303641	0.641686	1.867114	True	True	9.99099e-08	5647	3.474225	3.690066	0.411416	0.274814
2.000	0.100	1.100	2.000	0.025000	0.018000	0.000000	1.675484	2.388496	0.610318	2.059188	True	True	9.99018e-08	6593	3.508132	3.749895	0.406982	0.255539
2.000	0.100	1.100	2.000	0.025000	0.019500	0.000000	1.660416	2.497119	0.576086	2.315439	True	True	9.99535e-08	7970	3.554485	3.824547	0.399759	0.232750
2.000	0.100	1.100	2.000	0.025000	0.021000	0.000000	1.643967	2.645987	0.536478	2.685836	True	True	9.99261e-08	10264	3.620892	3.922195	0.387995	0.204760
2.000	0.100	1.100	2.000	0.025000	0.022500	0.000000	1.624196	2.876954	0.485538	3.305022	True	True	9.99714e-08	15086	3.725603	4.061284	0.367332	0.167951
2.000	0.100	1.100	2.000	0.025000	-0.022500	0.022500	2.862403	1.625366	3.323868	0.488476	True	True	9.99825e-08	14895	4.056785	3.717061	0.168962	0.368992
2.000	0.100	1.100	2.000	0.025000	-0.021000	0.022500	2.631046	1.645295	2.703141	0.539864	True	True	9.99265e-08	10228	3.916785	3.611281	0.206065	0.389700
2.000	0.100	1.100	2.000	0.025000	-0.019500	0.022500	2.481840	1.661880	2.331756	0.579840	True	True	9.99503e-08	7859	3.818424	3.544098	0.234306	0.401482
2.000	0.100	1.100	2.000	0.025000	-0.018000	0.022500	2.372920	1.677072	2.074777	0.614401	True	True	9.98463e-08	6424	3.743172	3.497131	0.257320	0.408709
2.000	0.100	1.100	2.000	0.025000	-0.016500	0.022500	2.287799	1.691671	1.882125	0.646076	True	True	9.99653e-08	5511	3.682817	3.462714	0.276803	0.413143
2.000	0.100	1.100	2.000	0.025000	-0.015000	0.022500	2.218328	1.706091	1.730106	0.676198	True	True	9.99097e-08	5006	3.632958	3.436924	0.293701	0.415659
2.000	0.100	1.100	2.000	0.025000	-0.013500	0.022500	2.159891	1.720590	1.605780	0.705582	True	True	9.9957e-08	4551	3.590955	3.417496	0.308603	0.416752
2.000	0.100	1.100	2.000	0.025000	-0.012000	0.022500	2.109629	1.735346	1.501371	0.734786	True	True	9.97363e-08	3940	3.555101	3.403016	0.321900	0.416724
2.000	0.100	1.100	2.000	0.025000	-0.010500	0.022500	2.065652	1.750502	1.411871	0.764234	True	True	9.97524e-08	3704	3.524229	3.392550	0.333866	0.415771
2.000	0.100	1.100	2.000	0.025000	-0.009000	0.022500	2.026646	1.766179	1.333876	0.794271	True	True	9.9758e-08	3588	3.497513	3.385462	0.344701	0.414023
2.000	0.100	1.100	2.000	0.025000	-0.007500	0.022500	1.991661	1.782493	1.264979	0.825207	True	True	9.97807e-08	3303	3.474354	3.381308	0.354554	0.411567
2.000	0.100	1.100	2.000	0.025000	-0.006000	0.022500	1.959990	1.799556	1.203416	0.857337	True	True	9.98749e-08	3063	3.454307	3.379778	0.363539	0.408463
2.000	0.100	1.100	2.000	0.025000	-0.004500	0.022500	1.931128	1.817470	1.147892	0.890937	True	True	9.99609e-08	2556	3.437051	3.380660	0.371733	0.404748
2.000	0.100	1.100	2.000	0.025000	-0.003000	0.022500	1.904537	1.836418	1.097278	0.926378	True	True	9.9729e-08	2639	3.422312	3.383808	0.379230	0.400441
2.000	0.100	1.100	2.000	0.025000	-0.001500	0.022500	1.879990	1.856478	1.050870	0.963941	True	True	9.9566e-08	2016	3.409943	3.389146	0.386055	0.395556
2.000	0.100	1.100	2.000	0.025000	0.000000	0.022500	1.857179	1.877873	1.007969	1.004059	True	True	9.9909e-08	2631	3.399817	3.396654	0.392251	0.390081
2.000	0.100	1.100	2.000	0.025000	0.001500	0.022500	1.835893	1.900722	0.968071	1.047134	True	True	9.97764e-08	2746	3.391864	3.406334	0.397842	0.384016
2.000	0.100	1.100	2.000	0.025000	0.003000	0.022500	1.815892	1.925332	0.930672	1.093771	True	True	9.9793e-08	2664	3.386057	3.418268	0.402852	0.377322
2.000	0.100	1.100	2.000	0.025000	0.004500	0.022500	1.797039	1.951951	0.895410	1.144603	True	True	9.97185e-08	2607	3.382425	3.432570	0.407279	0.369966
2.000	0.100	1.100	2.000	0.025000	0.006000	0.022500	1.779191	1.980919	0.861942	1.200446	True	True	9.96596e-08	3211	3.381045	3.449413	0.411115	0.361898
2.000	0.100	1.100	2.000	0.025000	0.007500	0.022500	1.762221	2.012664	0.829957	1.262334	True	True	9.99705e-08	3294	3.382052	3.469040	0.414339	0.353053
2.000	0.100	1.100	2.000	0.025000	0.009000	0.022500	1.746010	2.047732	0.799159	1.331608	True	True	9.98239e-08	3514	3.385656	3.491781	0.416914	0.343343
2.000	0.100	1.100	2.000	0.025000	0.010500	0.022500	1.730448	2.086833	0.769257	1.410046	True	True	9.99445e-08	3842	3.392161	3.518078	0.418782	0.332655
2.000	0.100	1.100	2.000	0.025000	0.012000	0.022500	1.715423	2.130925	0.739944	1.500076	True	True	9.979e-08	4194	3.402003	3.548529	0.419856	0.320841
2.000	0.100	1.100	2.000	0.025000	0.013500	0.022500	1.700816	2.181329	0.710874	1.605130	True	True	9.99682e-08	4325	3.415808	3.583957	0.420009	0.307704
2.000	0.100	1.100	2.000	0.025000	0.015000	0.022500	1.686491	2.239948	0.681629	1.730263	True	True	9.99002e-08	4924	3.434496	3.625528	0.419045	0.292968
2.000	0.100	1.100	2.000	0.025000	0.016500	0.022500	1.672274	2.309664	0.651652	1.883326	True	True	9.99695e-08	5676	3.459463	3.674947	0.416666	0.276243
2.000	0.100	1.100	2.000	0.025000	0.018000	0.022500	1.657919	2.395125	0.620134	2.077387	True	True	9.99083e-08	6526	3.492942	3.734853	0.412383	0.256943
2.000	0.100	1.100	2.000	0.025000	0.019500	0.022500	1.643029	2.504552	0.585748	2.336392	True	True	9.9991e-08	8040	3.538806	3.809645	0.405329	0.234125
2.000	0.100	1.100	2.000	0.025000	0.021000	0.022500	1.626837	2.654580	0.545979	2.710993	True	True	9.97479e-08	10260	3.604631	3.907541	0.393760	0.206095
2.000	0.100	1.100	2.000	0.025000	0.022500	0.022500	1.607469	2.887505	0.494859	3.337826	True	True	9.99461e-08	14991	3.708588	4.047101	0.373351	0.169223
2.000	0.100	1.100	2.000	0.025000	-0.022500	0.045000	2.847981	1.626535	3.342683	0.491415	True	True	9.99627e-08	14893	4.052303	3.708524	0.169967	0.370642
2.000	0.100	1.100	2.000	0.025000	-0.021000	0.045000	2.616242	1.646623	2.720424	0.543250	True	True	9.98547e-08	10249	3.911398	3.601676	0.207363	0.391391
2.000	0.100	1.100	2.000	0.025000	-0.019500	0.045000	2.466705	1.663344	2.348057	0.583597	True	True	9.99117e-08	7945	3.812330	3.533716	0.235854	0.403188
2.000	0.100	1.100	2.000	0.025000	-0.018000	0.045000	2.357493	1.678662	2.090358	0.618489	True	True	9.99012e-08	6511	3.736482	3.486134	0.259091	0.410418
2.000	0.100	1.100	2.000	0.025000	-0.016500	0.045000	2.272112	1.693380	1.897135	0.650472	True	True	9.98535e-08	5647	3.675604	3.451207	0.278780	0.414849
2.000	0.100	1.100	2.000	0.025000	-0.015000	0.045000	2.202405	1.707916	1.744641	0.680889	True	True	9.97969e-08	5024	3.625274	3.424980	0.295873	0.417359
2.000	0.100	1.100	2.000	0.025000	-0.013500	0.045000	2.143754	1.722530	1.619909	0.710562	True	True	9.98154e-08	4551	3.582838	3.405171	0.310959	0.418443
2.000	0.100	1.100	2.000	0.025000	-0.012000	0.045000	2.093297	1.737402	1.515142	0.740053	True	True	9.97782e-08	4093	3.546581	3.390354	0.324431	0.418405
2.000	0.100	1.100	2.000	0.025000	-0.010500	0.045000	2.049141	1.752674	1.425321	0.769788	True	True	9.97893e-08	3771	3.515330	3.379586	0.336566	0.417442
2.000	0.100	1.100	2.000	0.025000	-0.009000	0.045000	2.009970	1.768470	1.347036	0.800117	True	True	9.99578e-08	3524	3.488253	3.372226	0.347565	0.415682
2.000	0.100	1.100	2.000	0.025000	-0.007500	0.045000	1.974835	1.784905	1.277872	0.831352	True	True	9.99197e-08	3303	3.464749	3.367825	0.357577	0.413214
2.000	0.100	1.100	2.000	0.025000	-0.006000	0.045000	1.943026	1.802094	1.216062	0.863790	True	True	9.98676e-08	3006	3.444369	3.366070	0.366716	0.410096
2.000	0.100	1.100	2.000	0.025000	-0.004500	0.045000	1.914000	1.820156	1.160273	0.897730	True	True	9.99722e-08	2838	3.426781	3.366746	0.375069	0.406367
2.000	0.100	1.100	2.000	0.025000	-0.003000	0.045000	1.887332	1.839221	1.109477	0.933488	True	True	9.98703e-08	2677	3.411738	3.369709	0.382704	0.402048
2.000	0.100	1.100	2.000	0.025000	-0.001500	0.045000	1.862684	1.859436	1.062861	0.971413	True	True	9.98557e-08	2638	3.399063	3.374880	0.389672	0.397147
2.000	0.100	1.100	2.000	0.025000	0.000000	0.045000	1.839779	1.880966	1.019769	1.011900	True	True	9.98606e-08	2698	3.388634	3.382228	0.396010	0.391660
2.000	0.100	1.100	2.000	0.025000	0.001500	0.045000	1.818388	1.904007	0.979663	1.055407	True	True	9.98493e-08	2806	3.380381	3.391773	0.401744	0.385575
2.000	0.100	1.100	2.000	0.025000	0.003000	0.045000	1.798320	1.928788	0.942087	1.102483	True	True	9.9945e-08	2347	3.374279	3.403581	0.406889	0.378865
2.000	0.100	1.100	2.000	0.025000	0.004500	0.045000	1.779429	1.955552	0.906674	1.153757	True	True	9.96802e-08	2623	3.370351	3.417760	0.411448	0.371502
2.000	0.100	1.100	2.000	0.025000	0.006000	0.045000	1.761535	1.984716	0.873041	1.210120	True	True	9.98255e-08	2731	3.368673	3.434501	0.415417	0.363420
2.000	0.100	1.100	2.000	0.025000	0.007500	0.045000	1.744532	2.016674	0.840895	1.272587	True	True	9.98065e-08	3317	3.369379	3.454041	0.418773	0.354559
2.000	0.100	1.100	2.000	0.025000	0.009000	0.045000	1.728301	2.051976	0.809942	1.342510	True	True	9.97934e-08	3409	3.372677	3.476707	0.421479	0.344833
2.000	0.100	1.100	2.000	0.025000	0.010500	0.045000	1.712735	2.091340	0.779887	1.421687	True	True	9.98655e-08	3704	3.378868	3.502944	0.423479	0.334129
2.000	0.100	1.100	2.000	0.025000	0.012000	0.045000	1.697722	2.135727	0.750424	1.512572	True	True	9.99219e-08	4020	3.388384	3.533353	0.424685	0.322299
2.000	0.100	1.100	2.000	0.025000	0.013500	0.045000	1.683147	2.186471	0.721207	1.618637	True	True	9.99934e-08	4340	3.401848	3.568758	0.424973	0.309144
2.000	0.100	1.100	2.000	0.025000	0.015000	0.045000	1.668876	2.245490	0.691815	1.744992	True	True	9.98239e-08	4873	3.420175	3.610328	0.424147	0.294389
2.000	0.100	1.100	2.000	0.025000	0.016500	0.045000	1.654742	2.315687	0.661693	1.899581	True	True	9.9841e-08	5457	3.444750	3.659777	0.421913	0.277644
2.000	0.100	1.100	2.000	0.025000	0.018000	0.045000	1.640508	2.401753	0.630028	2.095632	True	True	9.99455e-08	6684	3.477795	3.719754	0.417785	0.258322
2.000	0.100	1.100	2.000	0.025000	0.019500	0.045000	1.625789	2.511981	0.595491	2.357394	True	True	9.99724e-08	8062	3.523165	3.794679	0.410902	0.235476
2.000	0.100	1.100	2.000	0.025000	0.021000	0.045000	1.609848	2.663163	0.555564	2.736204	True	True	9.9816e-08	10446	3.588395	3.892813	0.399534	0.207409
2.000	0.100	1.100	2.000	0.025000	0.022500	0.045000	1.590871	2.898037	0.504271	3.370692	True	True	9.99976e-08	15174	3.691579	4.032829	0.379386	0.170478
2.000	0.100	1.100	2.000	0.025000	-0.022500	0.067500	2.833686	1.627705	3.361465	0.494353	True	True	9.98945e-08	14882	4.047838	3.699992	0.170968	0.372280
2.000	0.100	1.100	2.000	0.025000	-0.021000	0.067500	2.601573	1.647951	2.737684	0.546638	True	True	9.99637e-08	10257	3.906033	3.592076	0.208654	0.393068
2.000	0.100	1.100	2.000	0.025000	-0.019500	0.067500	2.451713	1.664809	2.364344	0.587356	True	True	9.99394e-08	7893	3.806263	3.523341	0.237392	0.404877
2.000	0.100	1.100	2.000	0.025000	-0.018000	0.067500	2.342214	1.680253	2.105930	0.622580	True	True	9.9883e-08	6459	3.729824	3.475144	0.260851	0.412109
2.000	0.100	1.100	2.000	0.025000	-0.016500	0.067500	2.256578	1.695090	1.912142	0.654873	True	True	9.99973e-08	5650	3.668428	3.439705	0.280746	0.416535
2.000	0.100	1.100	2.000	0.025000	-0.015000	0.067500	2.186640	1.709744	1.759179	0.685587	True	True	9.98587e-08	5034	3.617630	3.413041	0.298031	0.419036
2.000	0.100	1.100	2.000	0.025000	-0.013500	0.067500	2.127778	1.724473	1.634044	0.715549	True	True	9.96813e-08	4489	3.574767	3.392851	0.313299	0.420110
2.000	0.100	1.100	2.000	0.025000	-0.012000	0.067500	2.077129	1.739461	1.528924	0.745328	True	True	9.99031e-08	4039	3.538109	3.377694	0.326947	0.420062
2.000	0.100	1.100	2.000	0.025000	-0.010500	0.067500	2.032797	1.754850	1.438788	0.775352	True	True	9.98708e-08	3651	3.506480	3.366623	0.339251	0.419086
2.000	0.100	1.100	2.000	0.025000	-0.009000	0.067500	1.993464	1.770765	1.360216	0.805975	True	True	9.99861e-08	3205	3.479046	3.358989	0.350412	0.417313
2.000	0.100	1.100	2.000	0.025000	-0.007500	0.067500	1.958180	1.787322	1.290790	0.837510	True	True	9.98715e-08	3255	3.455198	3.354340	0.360583	0.414832
2.000	0.100	1.100	2.000	0.025000	-0.006000	0.067500	1.926234	1.804636	1.228737	0.870258	True	True	9.98348e-08	2954	3.434488	3.352360	0.369875	0.411701
2.000	0.100	1.100	2.000	0.025000	-0.004500	0.067500	1.897084	1.822816	1.172727	0.904512	True	True	9.95813e-08	2101	3.416580	3.352826	0.378379	0.407960
2.000	0.100	1.100	2.000	0.025000	-0.003000	0.067500	1.870303	1.842030	1.121711	0.940615	True	True	9.99781e-08	2641	3.401225	3.355603	0.386161	0.403624
2.000	0.100	1.100	2.000	0.025000	-0.001500	0.067500	1.845550	1.862381	1.074893	0.978894	True	True	9.96413e-08	2192	3.388243	3.360599	0.393273	0.398710
2.000	0.100	1.100	2.000	0.025000	0.000000	0.067500	1.822555	1.884066	1.031610	1.019761	True	True	9.97471e-08	2465	3.377514	3.367791	0.399751	0.393208
2.000	0.100	1.100	2.000	0.025000	0.001500	0.067500	1.801084	1.907265	0.991321	1.063674	True	True	9.97049e-08	2475	3.368963	3.377192	0.405624	0.387108
2.000	0.100	1.100	2.000	0.025000	0.003000	0.067500	1.780964	1.932178	0.953590	1.111155	True	True	9.97245e-08	2352	3.362565	3.388861	0.410904	0.380392
2.000	0.100	1.100	2.000	0.025000	0.004500	0.067500	1.761996	1.959159	0.917989	1.162935	True	True	9.98185e-08	2844	3.358341	3.402931	0.415600	0.373006
2.000	0.100	1.100	2.000	0.025000	0.006000	0.067500	1.744055	1.988518	0.884193	1.219821	True	True	9.98736e-08	3205	3.356365	3.419568	0.419703	0.364909
2.000	0.100	1.100	2.000	0.025000	0.007500	0.067500	1.727017	2.020690	0.851889	1.282867	True	True	9.99325e-08	2661	3.356771	3.439016	0.423192	0.356032
2.000	0.100	1.100	2.000	0.025000	0.009000	0.067500	1.710765	2.056227	0.820782	1.353441	True	True	9.99393e-08	3405	3.359762	3.461605	0.426031	0.346291
2.000	0.100	1.100	2.000	0.025000	0.010500	0.067500	1.695192	2.095851	0.790578	1.433359	True	True	9.97871e-08	3719	3.365637	3.487780	0.428163	0.335572
2.000	0.100	1.100	2.000	0.025000	0.012000	0.067500	1.680189	2.140534	0.760968	1.525102	True	True	9.99953e-08	4080	3.374827	3.518141	0.429504	0.323726
2.000	0.100	1.100	2.000	0.025000	0.013500	0.067500	1.665643	2.191617	0.731607	1.632179	True	True	9.99952e-08	4497	3.387948	3.553519	0.429927	0.310554
2.000	0.100	1.100	2.000	0.025000	0.015000	0.067500	1.651423	2.251034	0.702072	1.759759	True	True	9.98743e-08	4979	3.405910	3.595085	0.429242	0.295782
2.000	0.100	1.100	2.000	0.025000	0.016500	0.067500	1.637369	2.321712	0.671806	1.915877	True	True	9.98891e-08	5777	3.430090	3.644558	0.427155	0.279018
2.000	0.100	1.100	2.000	0.025000	0.018000	0.067500	1.623251	2.408380	0.639997	2.113920	True	True	9.99194e-08	6788	3.462697	3.704599	0.423185	0.259675
2.000	0.100	1.100	2.000	0.025000	0.019500	0.067500	1.608697	2.519405	0.605314	2.378444	True	True	9.99542e-08	8138	3.507564	3.779649	0.416476	0.236803
2.000	0.100	1.100	2.000	0.025000	0.021000	0.067500	1.592998	2.671737	0.565233	2.761468	True	True	9.99022e-08	10302	3.572189	3.878011	0.405314	0.208702
2.000	0.100	1.100	2.000	0.025000	0.022500	0.067500	1.574402	2.908549	0.513773	3.403618	True	True	9.99604e-08	15184	3.674583	4.018471	0.385436	0.171715
2.000	0.100	1.100	2.000	0.025000	-0.022500	0.090000	2.819516	1.628873	3.380214	0.497291	True	True	9.99809e-08	14728	4.043389	3.691466	0.171964	0.373908
2.000	0.100	1.100	2.000	0.025000	-0.021000	0.090000	2.587039	1.649280	2.754921	0.550027	True	True	9.98883e-08	10214	3.900691	3.582483	0.209938	0.394731
2.000	0.100	1.100	2.000	0.025000	-0.019500	0.090000	2.436861	1.666275	2.380615	0.591118	True	True	9.9929e-08	7956	3.800224	3.512972	0.238921	0.406549
2.000	0.100	1.100	2.000	0.025000	-0.018000	0.090000	2.327082	1.681845	2.121493	0.626676	True	True	9.99092e-08	6666	3.723199	3.464160	0.262601	0.413780
2.000	0.100	1.100	2.000	0.025000	-0.016500	0.090000	2.241195	1.696803	1.927146	0.659279	True	True	9.99019e-08	5544	3.661289	3.428210	0.282699	0.418199
2.000	0.100	1.100	2.000	0.025000	-0.015000	0.090000	2.171031	1.711574	1.773719	0.690290	True	True	9.98619e-08	4876	3.610028	3.401107	0.300175	0.420691
2.000	0.100	1.100	2.000	0.025000	-0.013500	0.090000	2.111962	1.726419	1.648186	0.720544	True	True	9.99491e-08	4475	3.566738	3.380534	0.315625	0.421753
2.000	0.100	1.100	2.000	0.025000	-0.012000	0.090000	2.061124	1.741523	1.542718	0.750612	True	True	9.98368e-08	4030	3.529684	3.365038	0.329447	0.421692
2.000	0.100	1.100	2.000	0.025000	-0.010500	0.090000	2.016618	1.757030	1.452270	0.780927	True	True	9.97231e-08	3730	3.497682	3.353663	0.341918	0.420703
2.000	0.100	1.100	2.000	0.025000	-0.009000	0.090000	1.977126	1.773064	1.373416	0.811844	True	True	9.98365e-08	3484	3.469892	3.345754	0.353242	0.418916
2.000	0.100	1.100	2.000	0.025000	-0.007500	0.090000	1.941695	1.789744	1.303731	0.843681	True	True	9.99162e-08	3376	3.445704	3.340856	0.363570	0.416421
2.000	0.100	1.100	2.000	0.025000	-0.006000	0.090000	1.909615	1.807184	1.241438	0.876740	True	True	9.98359e-08	3188	3.424665	3.338647	0.373016	0.413275
2.000	0.100	1.100	2.000	0.025000	-0.004500	0.090000	1.880341	1.825506	1.185199	0.911325	True	True	9.98657e-08	2703	3.406439	3.338908	0.381670	0.409518
2.000	0.100	1.100	2.000	0.025000	-0.003000	0.090000	1.853448	1.844843	1.133979	0.947760	True	True	9.9817e-08	2850	3.390774	3.341491	0.389598	0.405169
2.000	0.100	1.100	2.000	0.025000	-0.001500	0.090000	1.828596	1.865342	1.086963	0.986398	True	True	9.97858e-08	2646	3.377488	3.346314	0.396853	0.400239
2.000	0.100	1.100	2.000	0.025000	0.000000	0.090000	1.805534	1.887141	1.043516	1.027616	True	True	9.97306e-08	2755	3.366462	3.353340	0.403468	0.394730
2.000	0.100	1.100	2.000	0.025000	0.001500	0.090000	1.783978	1.910494	1.003044	1.071932	True	True	9.98315e-08	2717	3.357612	3.362593	0.409482	0.388616
2.000	0.100	1.100	2.000	0.025000	0.003000	0.090000	1.763767	1.935610	0.965120	1.119880	True	True	9.96605e-08	2759	3.350917	3.374136	0.414902	0.381878
2.000	0.100	1.100	2.000	0.025000	0.004500	0.090000	1.744738	1.962771	0.929352	1.172139	True	True	9.96513e-08	2412	3.346397	3.388085	0.419734	0.374477
2.000	0.100	1.100	2.000	0.025000	0.006000	0.090000	1.726750	1.992326	0.895396	1.229548	True	True	9.96986e-08	3060	3.344124	3.404615	0.423971	0.366365
2.000	0.100	1.100	2.000	0.025000	0.007500	0.090000	1.709676	2.024711	0.862938	1.293176	True	True	9.97697e-08	3158	3.344229	3.423969	0.427594	0.357474
2.000	0.100	1.100	2.000	0.025000	0.009000	0.090000	1.693402	2.060482	0.831680	1.364403	True	True	9.99546e-08	3194	3.346912	3.446477	0.430567	0.347717
2.000	0.100	1.100	2.000	0.025000	0.010500	0.090000	1.677820	2.100368	0.801329	1.445064	True	True	9.99675e-08	3766	3.352472	3.472586	0.432833	0.336983
2.000	0.100	1.100	2.000	0.025000	0.012000	0.090000	1.662825	2.145345	0.771575	1.537666	True	True	9.98044e-08	3898	3.361334	3.502897	0.434309	0.325122
2.000	0.100	1.100	2.000	0.025000	0.013500	0.090000	1.648305	2.196767	0.742071	1.645758	True	True	9.97955e-08	4521	3.374110	3.538243	0.434870	0.311934
2.000	0.100	1.100	2.000	0.025000	0.015000	0.090000	1.634134	2.256580	0.712396	1.774564	True	True	9.99219e-08	4869	3.391705	3.579799	0.434328	0.297145
2.000	0.100	1.100	2.000	0.025000	0.016500	0.090000	1.620155	2.327737	0.681991	1.932214	True	True	9.99312e-08	5725	3.415486	3.629291	0.432390	0.280364
2.000	0.100	1.100	2.000	0.025000	0.018000	0.090000	1.606147	2.415005	0.650041	2.132252	True	True	9.99204e-08	6677	3.447650	3.689391	0.428580	0.261001
2.000	0.100	1.100	2.000	0.025000	0.019500	0.090000	1.591753	2.526824	0.615214	2.399541	True	True	9.99491e-08	7977	3.492007	3.764558	0.422050	0.238106
2.000	0.100	1.100	2.000	0.025000	0.021000	0.090000	1.576288	2.680300	0.574985	2.786783	True	True	9.99485e-08	10342	3.556017	3.863139	0.411099	0.209972
2.000	0.100	1.100	2.000	0.025000	0.022500	0.090000	1.558063	2.919040	0.523363	3.436603	True	True	9.99934e-08	15252	3.657602	4.004029	0.391498	0.172933
2.000	0.100	1.100	2.000	0.025000	-0.022500	0.112500	2.805470	1.630042	3.398930	0.500229	True	True	9.99433e-08	14670	4.038957	3.682946	0.172955	0.375525
2.000	0.100	1.100	2.000	0.025000	-0.021000	0.112500	2.572637	1.650609	2.772134	0.553417	True	True	9.98767e-08	10040	3.895372	3.572897	0.211215	0.396380
2.000	0.100	1.100	2.000	0.025000	-0.019500	0.112500	2.422149	1.667741	2.396870	0.594883	True	True	9.98897e-08	7913	3.794213	3.502611	0.240442	0.408205
2.000	0.100	1.100	2.000	0.025000	-0.018000	0.112500	2.312096	1.683438	2.137047	0.630774	True	True	9.99616e-08	6395	3.716607	3.453184	0.264340	0.415432
2.000	0.100	1.100	2.000	0.025000	-0.016500	0.112500	2.225963	1.698517	1.942145	0.663689	True	True	9.9901e-08	5619	3.654187	3.416722	0.284640	0.419843
2.000	0.100	1.100	2.000	0.025000	-0.015000	0.112500	2.155576	1.713406	1.788259	0.695000	True	True	9.9781e-08	4966	3.602467	3.389181	0.302306	0.422323
2.000	0.100	1.100	2.000	0.025000	-0.013500	0.112500	2.096305	1.728368	1.662333	0.725546	True	True	9.99807e-08	4436	3.558755	3.368224	0.317936	0.423372
2.000	0.100	1.100	2.000	0.025000	-0.012000	0.112500	2.045281	1.743588	1.556522	0.755905	True	True	9.98912e-08	4028	3.521307	3.352387	0.331930	0.423297
2.000	0.100	1.100	2.000	0.025000	-0.010500	0.112500	2.000604	1.759213	1.465766	0.786511	True	True	9.97802e-08	3505	3.488934	3.340706	0.344569	0.422293
2.000	0.100	1.100	2.000	0.025000	-0.009000	0.112500	1.960956	1.775367	1.386634	0.817725	True	True	9.98475e-08	3402	3.460792	3.332522	0.356054	0.420492
2.000	0.100	1.100	2.000	0.025000	-0.007500	0.112500	1.925380	1.792169	1.316693	0.849865	True	True	9.99103e-08	3242	3.436266	3.327372	0.366539	0.417981
2.000	0.100	1.100	2.000	0.025000	-0.006000	0.112500	1.893167	1.809736	1.254164	0.883236	True	True	9.9828e-08	2804	3.414902	3.324934	0.376138	0.414820
2.000	0.100	1.100	2.000	0.025000	-0.004500	0.112500	1.863772	1.828189	1.197705	0.918146	True	True	9.99215e-08	2939	3.396359	3.324985	0.384941	0.411047
2.000	0.100	1.100	2.000	0.025000	-0.003000	0.112500	1.836800	1.847638	1.146309	0.954899	True	True	9.98781e-08	2372	3.380393	3.327376	0.393008	0.406687
2.000	0.100	1.100	2.000	0.025000	-0.001500	0.112500	1.811813	1.868301	1.099067	0.993918	True	True	9.99678e-08	2409	3.366796	3.332021	0.400415	0.401738
2.000	0.100	1.100	2.000	0.025000	0.000000	0.112500	1.788651	1.890248	1.055428	1.035520	True	True	9.99976e-08	2126	3.355470	3.338884	0.407173	0.396214
2.000	0.100	1.100	2.000	0.025000	0.001500	0.112500	1.767025	1.913763	1.014786	1.080241	True	True	9.97126e-08	2782	3.346327	3.347990	0.413323	0.390084
2.000	0.100	1.100	2.000	0.025000	0.003000	0.112500	1.746721	1.939065	0.976673	1.128654	True	True	9.97462e-08	1974	3.339334	3.359402	0.418886	0.383327
2.000	0.100	1.100	2.000	0.025000	0.004500	0.112500	1.727656	1.966390	0.940762	1.181366	True	True	9.9908e-08	2738	3.334522	3.373224	0.423849	0.375915
2.000	0.100	1.100	2.000	0.025000	0.006000	0.112500	1.709620	1.996140	0.906649	1.239301	True	True	9.98643e-08	3143	3.331952	3.389644	0.428221	0.367788
2.000	0.100	1.100	2.000	0.025000	0.007500	0.112500	1.692509	2.028737	0.874039	1.303512	True	True	9.96899e-08	3314	3.331755	3.408901	0.431979	0.358882
2.000	0.100	1.100	2.000	0.025000	0.009000	0.112500	1.676211	2.064743	0.842633	1.375393	True	True	9.9831e-08	3367	3.334132	3.431326	0.435086	0.349111
2.000	0.100	1.100	2.000	0.025000	0.010500	0.112500	1.660619	2.104889	0.812137	1.456799	True	True	9.987e-08	3726	3.339375	3.457364	0.437487	0.338362
2.000	0.100	1.100	2.000	0.025000	0.012000	0.112500	1.645629	2.150160	0.782242	1.550263	True	True	9.99261e-08	4286	3.347907	3.487622	0.439100	0.326486
2.000	0.100	1.100	2.000	0.025000	0.013500	0.112500	1.631133	2.201919	0.752600	1.659371	True	True	9.85514e-08	4467	3.360337	3.522931	0.439801	0.313283
2.000	0.100	1.100	2.000	0.025000	0.015000	0.112500	1.617007	2.262129	0.722787	1.789407	True	True	9.99897e-08	4976	3.377562	3.564474	0.439403	0.298479
2.000	0.100	1.100	2.000	0.025000	0.016500	0.112500	1.603099	2.333763	0.692245	1.948590	True	True	9.98202e-08	5761	3.400941	3.613980	0.437616	0.281681
2.000	0.100	1.100	2.000	0.025000	0.018000	0.112500	1.589197	2.421628	0.660158	2.150627	True	True	9.98947e-08	6580	3.432657	3.674132	0.433969	0.262300
2.000	0.100	1.100	2.000	0.025000	0.019500	0.112500	1.574956	2.534238	0.625192	2.420684	True	True	9.98504e-08	7968	3.476499	3.749409	0.427622	0.239383
2.000	0.100	1.100	2.000	0.025000	0.021000	0.112500	1.559718	2.688853	0.584818	2.812149	True	True	9.99458e-08	10394	3.539883	3.848198	0.416887	0.211221
2.000	0.100	1.100	2.000	0.025000	0.022500	0.112500	1.541852	2.929510	0.533041	3.469644	True	True	9.99587e-08	15211	3.640642	3.989504	0.397571	0.174133
2.000	0.100	1.100	2.000	0.025000	-0.022500	0.135000	2.791546	1.631209	3.417614	0.503167	True	True	9.99492e-08	14790	4.034541	3.674431	0.173941	0.377131
2.000	0.100	1.100	2.000	0.025000	-0.021000	0.135000	2.558366	1.651938	2.789324	0.556809	True	True	9.99958e-08	10081	3.890075	3.563319	0.212484	0.398015
2.000	0.100	1.100	2.000	0.025000	-0.019500	0.135000	2.407575	1.669209	2.413108	0.598649	True	True	9.99561e-08	7807	3.788230	3.492257	0.241952	0.409844
2.000	0.100	1.100	2.000	0.025000	-0.018000	0.135000	2.297254	1.685033	2.152589	0.634876	True	True	9.9942e-08	6505	3.710048	3.442215	0.266067	0.417066
2.000	0.100	1.100	2.000	0.025000	-0.016500	0.135000	2.210880	1.700233	1.957139	0.668105	True	True	9.98357e-08	5475	3.647123	3.405241	0.286567	0.421465
2.000	0.100	1.100	2.000	0.025000	-0.015000	0.135000	2.140275	1.715240	1.802800	0.699716	True	True	9.99073e-08	4870	3.594947	3.377261	0.304422	0.423933
2.000	0.100	1.100	2.000	0.025000	-0.013500	0.135000	2.080805	1.730319	1.676486	0.730556	True	True	9.99286e-08	4351	3.550817	3.355920	0.320231	0.424967
2.000	0.100	1.100	2.000	0.025000	-0.012000	0.135000	2.029598	1.745657	1.570334	0.761206	True	True	9.99158e-08	3903	3.512979	3.339742	0.334397	0.424876
2.000	0.100	1.100	2.000	0.025000	-0.010500	0.135000	1.984754	1.761400	1.479275	0.792106	True	True	9.9759e-08	3763	3.480239	3.327755	0.347201	0.423856
2.000	0.100	1.100	2.000	0.025000	-0.009000	0.135000	1.944951	1.777674	1.399868	0.823616	True	True	9.9747e-08	3501	3.451747	3.319293	0.358847	0.422038
2.000	0.100	1.100	2.000	0.025000	-0.007500	0.135000	1.909234	1.794599	1.329676	0.856060	True	True	9.99239e-08	2920	3.426886	3.313891	0.369488	0.419511
2.000	0.100	1.100	2.000	0.025000	-0.006000	0.135000	1.876890	1.812292	1.266915	0.889746	True	True	9.98924e-08	2896	3.405198	3.311222	0.379240	0.416334
2.000	0.100	1.100	2.000	0.025000	-0.004500	0.135000	1.847374	1.830877	1.210239	0.924982	True	True	9.97726e-08	2736	3.386340	3.311061	0.388191	0.412545
2.000	0.100	1.100	2.000	0.025000	-0.003000	0.135000	1.820260	1.850486	1.158609	0.962099	True	True	9.98743e-08	2755	3.370060	3.313258	0.396412	0.408166
2.000	0.100	1.100	2.000	0.025000	-0.001500	0.135000	1.795207	1.871270	1.111206	1.001456	True	True	9.99995e-08	2701	3.356171	3.317725	0.403954	0.403204
2.000	0.100	1.100	2.000	0.025000	0.000000	0.135000	1.771938	1.893398	1.067366	1.043464	True	True	9.98629e-08	2308	3.344546	3.324429	0.410857	0.397658
2.000	0.100	1.100	2.000	0.025000	0.001500	0.135000	1.750247	1.917037	1.026568	1.088571	True	True	9.99361e-08	2578	3.335109	3.333378	0.417144	0.391520
2.000	0.100	1.100	2.000	0.025000	0.003000	0.135000	1.729897	1.942491	0.988308	1.137400	True	True	9.97351e-08	2717	3.327826	3.344649	0.422839	0.384751
2.000	0.100	1.100	2.000	0.025000	0.004500	0.135000	1.710749	1.970014	0.952218	1.190617	True	True	9.98181e-08	2483	3.322717	3.358351	0.427944	0.377320
2.000	0.100	1.100	2.000	0.025000	0.006000	0.135000	1.692664	1.999959	0.917951	1.249079	True	True	9.97811e-08	3125	3.319851	3.374658	0.432451	0.369178
2.000	0.100	1.100	2.000	0.025000	0.007500	0.135000	1.675516	2.032769	0.885191	1.313875	True	True	9.97544e-08	3316	3.319353	3.393815	0.436344	0.360257
2.000	0.100	1.100	2.000	0.025000	0.009000	0.135000	1.659192	2.069008	0.853640	1.386412	True	True	9.98598e-08	3333	3.321422	3.416153	0.439586	0.350472
2.000	0.100	1.100	2.000	0.025000	0.010500	0.135000	1.643589	2.109415	0.823003	1.468565	True	True	9.99857e-08	3759	3.326348	3.442118	0.442123	0.339708
2.000	0.100	1.100	2.000	0.025000	0.012000	0.135000	1.628603	2.154979	0.792969	1.562893	True	True	9.98159e-08	4021	3.334550	3.472318	0.443874	0.327818
2.000	0.100	1.100	2.000	0.025000	0.013500	0.135000	1.614127	2.207075	0.763190	1.673019	True	True	9.99966e-08	4582	3.346632	3.507588	0.444716	0.314601
2.000	0.100	1.100	2.000	0.025000	0.015000	0.135000	1.600043	2.267679	0.733243	1.804286	True	True	9.97963e-08	5086	3.363485	3.549111	0.444464	0.299782
2.000	0.100	1.100	2.000	0.025000	0.016500	0.135000	1.586203	2.339789	0.702567	1.965006	True	True	9.98187e-08	5620	3.386459	3.598626	0.442831	0.282969
2.000	0.100	1.100	2.000	0.025000	0.018000	0.135000	1.572401	2.428250	0.670346	2.169044	True	True	9.99066e-08	6701	3.417723	3.658823	0.439350	0.263572
2.000	0.100	1.100	2.000	0.025000	0.019500	0.135000	1.558308	2.541646	0.635244	2.441872	True	True	9.9924e-08	8125	3.461042	3.734203	0.433189	0.240636
2.000	0.100	1.100	2.000	0.025000	0.021000	0.135000	1.543288	2.697395	0.594731	2.837563	True	True	9.99867e-08	10519	3.523791	3.833192	0.422675	0.212446
2.000	0.100	1.100	2.000	0.025000	0.022500	0.135000	1.525771	2.939959	0.542805	3.502739	True	True	9.99726e-08	15284	3.623707	3.974898	0.403652	0.175314
2.000	0.100	1.100	2.000	0.025000	-0.022500	0.157500	2.777743	1.632377	3.436264	0.506105	True	True	9.99243e-08	14710	4.030142	3.665924	0.174922	0.378726
2.000	0.100	1.100	2.000	0.025000	-0.021000	0.157500	2.544225	1.653267	2.806491	0.560202	True	True	9.87611e-08	10046	3.884802	3.553749	0.213746	0.399635
2.000	0.100	1.100	2.000	0.025000	-0.019500	0.157500	2.393137	1.670676	2.429329	0.602418	True	True	9.98913e-08	7871	3.782276	3.481913	0.243454	0.411467
2.000	0.100	1.100	2.000	0.025000	-0.018000	0.157500	2.282554	1.686628	2.168120	0.638982	True	True	9.9912e-08	6505	3.703522	3.431256	0.267784	0.418680
2.000	0.100	1.100	2.000	0.025000	-0.016500	0.157500	2.195944	1.701951	1.972127	0.672525	True	True	9.99958e-08	5412	3.640096	3.393770	0.288482	0.423067
2.000	0.100	1.100	2.000	0.025000	-0.015000	0.157500	2.125126	1.717077	1.817339	0.704438	True	True	9.99226e-08	4765	3.587469	3.365350	0.306523	0.425519
2.000	0.100	1.100	2.000	0.025000	-0.013500	0.157500	2.065461	1.732273	1.690641	0.735573	True	True	9.99914e-08	4424	3.542925	3.343625	0.322510	0.426537
2.000	0.100	1.100	2.000	0.025000	-0.012000	0.157500	2.014075	1.747728	1.584154	0.766516	True	True	9.99223e-08	3813	3.504701	3.327104	0.336847	0.426429
2.000	0.100	1.100	2.000	0.025000	-0.010500	0.157500	1.969067	1.763590	1.492796	0.797710	True	True	9.99411e-08	3544	3.471595	3.314810	0.349815	0.425392
2.000	0.100	1.100	2.000	0.025000	-0.009000	0.157500	1.929112	1.779985	1.413118	0.829519	True	True	9.99499e-08	3218	3.442757	3.306069	0.361621	0.423557
2.000	0.100	1.100	2.000	0.025000	-0.007500	0.157500	1.893254	1.797034	1.342678	0.862269	True	True	9.99828e-08	3117	3.417563	3.300414	0.372417	0.421013
2.000	0.100	1.100	2.000	0.025000	-0.006000	0.157500	1.860781	1.814853	1.279688	0.896269	True	True	9.97779e-08	3046	3.395554	3.297513	0.382320	0.417818
2.000	0.100	1.100	2.000	0.025000	-0.004500	0.157500	1.831147	1.833569	1.222798	0.931833	True	True	9.98193e-08	2647	3.376385	3.297139	0.391420	0.414012
2.000	0.100	1.100	2.000	0.025000	-0.003000	0.157500	1.803925	1.853315	1.170969	0.969292	True	True	9.96694e-08	2756	3.359800	3.299140	0.399787	0.409616
2.000	0.100	1.100	2.000	0.025000	-0.001500	0.157500	1.778772	1.874240	1.123376	1.009011	True	True	9.97839e-08	2367	3.345611	3.303426	0.407472	0.404639
2.000	0.100	1.100	2.000	0.025000	0.000000	0.157500	1.755412	1.896504	1.079358	1.051397	True	True	9.96716e-08	2052	3.333689	3.309961	0.414517	0.399079
2.000	0.100	1.100	2.000	0.025000	0.001500	0.157500	1.733645	1.920317	1.038388	1.096921	True	True	9.98991e-08	2492	3.323961	3.318761	0.420942	0.392922
2.000	0.100	1.100	2.000	0.025000	0.003000	0.157500	1.713223	1.945939	0.999964	1.146194	True	True	9.99551e-08	2326	3.316386	3.329891	0.426775	0.386137
2.000	0.100	1.100	2.000	0.025000	0.004500	0.157500	1.694017	1.973643	0.963718	1.199892	True	True	9.99368e-08	2953	3.310984	3.343466	0.432016	0.378691
2.000	0.100	1.100	2.000	0.025000	0.006000	0.157500	1.675882	2.003784	0.929299	1.258882	True	True	9.99992e-08	3143	3.307822	3.359659	0.436660	0.370534
2.000	0.100	1.100	2.000	0.025000	0.007500	0.157500	1.658696	2.036806	0.896392	1.324264	True	True	9.99117e-08	2986	3.307024	3.378713	0.440688	0.361599
2.000	0.100	1.100	2.000	0.025000	0.009000	0.157500	1.642346	2.073279	0.864699	1.397460	True	True	9.99791e-08	3493	3.308785	3.400961	0.444066	0.351799
2.000	0.100	1.100	2.000	0.025000	0.010500	0.157500	1.626730	2.113945	0.833923	1.480361	True	True	9.992e-08	3840	3.313393	3.426850	0.446740	0.341022
2.000	0.100	1.100	2.000	0.025000	0.012000	0.157500	1.611745	2.159802	0.803753	1.575554	True	True	9.99708e-08	4063	3.321264	3.456988	0.448630	0.329117
2.000	0.100	1.100	2.000	0.025000	0.013500	0.157500	1.597288	2.212233	0.773842	1.686700	True	True	9.93487e-08	4455	3.332997	3.492213	0.449615	0.315887
2.000	0.100	1.100	2.000	0.025000	0.015000	0.157500	1.583242	2.273231	0.743762	1.819201	True	True	9.9866e-08	4981	3.349476	3.533714	0.449510	0.301055
2.000	0.100	1.100	2.000	0.025000	0.016500	0.157500	1.569465	2.345815	0.712956	1.981459	True	True	9.99834e-08	5765	3.372042	3.583231	0.448034	0.284228
2.000	0.100	1.100	2.000	0.025000	0.018000	0.157500	1.555760	2.434869	0.680604	2.187500	True	True	9.99411e-08	6688	3.402849	3.643469	0.444721	0.264815
2.000	0.100	1.100	2.000	0.025000	0.019500	0.157500	1.541808	2.549049	0.645371	2.463103	True	True	9.98341e-08	8092	3.445640	3.718943	0.438749	0.241862
2.000	0.100	1.100	2.000	0.025000	0.021000	0.157500	1.526999	2.705926	0.604723	2.863025	True	True	9.9979e-08	10514	3.507745	3.818120	0.428462	0.213649
2.000	0.100	1.100	2.000	0.025000	0.022500	0.157500	1.509820	2.950387	0.552655	3.535887	True	True	9.99725e-08	15378	3.606802	3.960215	0.409739	0.176476
2.000	0.100	1.100	2.000	0.025000	-0.022500	0.180000	2.764060	1.633544	3.454881	0.509043	True	True	9.99741e-08	14673	4.025759	3.657423	0.175897	0.380310
2.000	0.100	1.100	2.000	0.025000	-0.021000	0.180000	2.530213	1.654596	2.823632	0.563595	True	True	9.99945e-08	10024	3.879549	3.544184	0.215001	0.401242
2.000	0.100	1.100	2.000	0.025000	-0.019500	0.180000	2.378835	1.672145	2.445532	0.606189	True	True	9.99104e-08	7756	3.776349	3.471577	0.244945	0.413072
2.000	0.100	1.100	2.000	0.025000	-0.018000	0.180000	2.267995	1.688225	2.183640	0.643091	True	True	9.9909e-08	6402	3.697030	3.420306	0.269488	0.420274
2.000	0.100	1.100	2.000	0.025000	-0.016500	0.180000	2.181155	1.703670	1.987109	0.676950	True	True	9.98339e-08	5436	3.633107	3.382308	0.290383	0.424647
2.000	0.100	1.100	2.000	0.025000	-0.015000	0.180000	2.110127	1.718915	1.831875	0.709165	True	True	9.98041e-08	4771	3.580034	3.353450	0.308609	0.427081
2.000	0.100	1.100	2.000	0.025000	-0.013500	0.180000	2.050271	1.734230	1.704799	0.740597	True	True	9.98768e-08	4239	3.535078	3.331338	0.324773	0.428082
2.000	0.100	1.100	2.000	0.025000	-0.012000	0.180000	1.998711	1.749803	1.597980	0.771834	True	True	9.98554e-08	4018	3.496471	3.314475	0.339279	0.427956
2.000	0.100	1.100	2.000	0.025000	-0.010500	0.180000	1.953540	1.765784	1.506327	0.803323	True	True	9.97729e-08	3680	3.463005	3.301872	0.352410	0.426900
2.000	0.100	1.100	2.000	0.025000	-0.009000	0.180000	1.913436	1.782300	1.426382	0.835432	True	True	9.99643e-08	3419	3.433823	3.292852	0.364375	0.425047
2.000	0.100	1.100	2.000	0.025000	-0.007500	0.180000	1.877441	1.799472	1.355698	0.868489	True	True	9.9694e-08	3233	3.408299	3.286942	0.375325	0.422484
2.000	0.100	1.100	2.000	0.025000	-0.006000	0.180000	1.844841	1.817419	1.292482	0.902806	True	True	9.99446e-08	2934	3.385972	3.283808	0.385379	0.419272
2.000	0.100	1.100	2.000	0.025000	-0.004500	0.180000	1.815091	1.836266	1.235382	0.938699	True	True	9.9844e-08	2785	3.366494	3.283219	0.394627	0.415448
2.000	0.100	1.100	2.000	0.025000	-0.003000	0.180000	1.787760	1.856146	1.183355	0.976502	True	True	9.96924e-08	2292	3.349605	3.285022	0.403139	0.411035
2.000	0.100	1.100	2.000	0.025000	-0.001500	0.180000	1.762513	1.877218	1.135577	1.016584	True	True	9.99992e-08	2794	3.335120	3.289127	0.410966	0.406039
2.000	0.100	1.100	2.000	0.025000	0.000000	0.180000	1.739090	1.899615	1.091406	1.059334	True	True	9.96534e-08	2556	3.322910	3.295493	0.418146	0.400467
2.000	0.100	1.100	2.000	0.025000	0.001500	0.180000	1.717216	1.923603	1.050245	1.105291	True	True	9.9759e-08	2715	3.312885	3.304139	0.424716	0.394290
2.000	0.100	1.100	2.000	0.025000	0.003000	0.180000	1.696726	1.949394	1.011661	1.155008	True	True	9.98451e-08	2795	3.305019	3.315128	0.430687	0.387490
2.000	0.100	1.100	2.000	0.025000	0.004500	0.180000	1.677459	1.977278	0.975260	1.209189	True	True	9.97758e-08	2898	3.299325	3.328573	0.436065	0.380029
2.000	0.100	1.100	2.000	0.025000	0.006000	0.180000	1.659275	2.007614	0.940692	1.268710	True	True	9.9941e-08	3077	3.295867	3.344648	0.440845	0.371856
2.000	0.100	1.100	2.000	0.025000	0.007500	0.180000	1.642049	2.040848	0.907642	1.334680	True	True	9.99414e-08	3192	3.294769	3.363596	0.445009	0.362907
2.000	0.100	1.100	2.000	0.025000	0.009000	0.180000	1.625672	2.077554	0.875809	1.408535	True	True	9.99982e-08	3594	3.296222	3.385751	0.448524	0.353093
2.000	0.100	1.100	2.000	0.025000	0.010500	0.180000	1.610041	2.118479	0.844897	1.492186	True	True	9.99311e-08	3877	3.300513	3.411561	0.451336	0.342302
2.000	0.100	1.100	2.000	0.025000	0.012000	0.180000	1.595055	2.164628	0.814594	1.588246	True	True	9.99678e-08	4195	3.308053	3.441634	0.453366	0.330385
2.000	0.100	1.100	2.000	0.025000	0.013500	0.180000	1.580614	2.217394	0.784552	1.700415	True	True	9.99017e-08	4537	3.319435	3.476811	0.454495	0.317142
2.000	0.100	1.100	2.000	0.025000	0.015000	0.180000	1.566604	2.278784	0.754344	1.834150	True	True	9.99541e-08	5150	3.335538	3.518284	0.454540	0.302297
2.000	0.100	1.100	2.000	0.025000	0.016500	0.180000	1.552888	2.351840	0.723410	1.997950	True	True	9.98764e-08	5786	3.357694	3.567799	0.453221	0.285457
2.000	0.100	1.100	2.000	0.025000	0.018000	0.180000	1.539273	2.441485	0.690931	2.205997	True	True	9.99878e-08	6567	3.388041	3.628070	0.450080	0.266031
2.000	0.100	1.100	2.000	0.025000	0.019500	0.180000	1.525457	2.556446	0.655570	2.484377	True	True	9.99437e-08	8050	3.430298	3.703631	0.444301	0.243062
2.000	0.100	1.100	2.000	0.025000	0.021000	0.180000	1.510850	2.714446	0.614791	2.888532	True	True	9.99823e-08	10507	3.491749	3.802987	0.434245	0.214828
2.000	0.100	1.100	2.000	0.025000	0.022500	0.180000	1.493998	2.960794	0.562587	3.569084	True	True	9.99616e-08	15535	3.589931	3.945455	0.415830	0.177618
2.000	0.100	1.100	2.000	0.025000	-0.022500	0.202500	2.750496	1.634710	3.473465	0.511981	True	True	9.99574e-08	14481	4.021392	3.648929	0.176868	0.381883
2.000	0.100	1.100	2.000	0.025000	-0.021000	0.202500	2.516327	1.655925	2.840748	0.566990	True	True	9.98983e-08	9952	3.874320	3.534630	0.216248	0.402834
2.000	0.100	1.100	2.000	0.025000	-0.019500	0.202500	2.364667	1.673614	2.461717	0.609962	True	True	9.99171e-08	7707	3.770452	3.461251	0.246427	0.414660
2.000	0.100	1.100	2.000	0.025000	-0.018000	0.202500	2.253576	1.689823	2.199147	0.647204	True	True	9.98729e-08	6422	3.690571	3.409366	0.271180	0.421850
2.000	0.100	1.100	2.000	0.025000	-0.016500	0.202500	2.166511	1.705391	2.002083	0.681379	True	True	9.9817e-08	5407	3.626156	3.370857	0.292271	0.426205
2.000	0.100	1.100	2.000	0.025000	-0.015000	0.202500	2.095278	1.720756	1.846409	0.713898	True	True	9.99884e-08	4689	3.572641	3.341559	0.310680	0.428621
2.000	0.100	1.100	2.000	0.025000	-0.013500	0.202500	2.035235	1.736189	1.718959	0.745628	True	True	9.99685e-08	4330	3.527278	3.319061	0.327018	0.429602
2.000	0.100	1.100	2.000	0.025000	-0.012000	0.202500	1.983503	1.751881	1.611812	0.777160	True	True	9.99964e-08	3945	3.488292	3.301855	0.341692	0.429456
2.000	0.100	1.100	2.000	0.025000	-0.010500	0.202500	1.938174	1.767981	1.519868	0.808946	True	True	9.99802e-08	3317	3.454468	3.288943	0.354986	0.428381
2.000	0.100	1.100	2.000	0.025000	-0.009000	0.202500	1.897923	1.784618	1.439659	0.841356	True	True	9.98694e-08	3369	3.424945	3.279643	0.367107	0.426507
2.000	0.100	1.100	2.000	0.025000	-0.007500	0.202500	1.861793	1.801914	1.368734	0.874721	True	True	9.97308e-08	3174	3.399095	3.273477	0.378211	0.423925
2.000	0.100	1.100	2.000	0.025000	-0.006000	0.202500	1.829069	1.819989	1.305296	0.909355	True	True	9.99177e-08	2758	3.376452	3.270108	0.388415	0.420694
2.000	0.100	1.100	2.000	0.025000	-0.004500	0.202500	1.799203	1.838968	1.247989	0.945578	True	True	9.99347e-08	2786	3.356667	3.269304	0.397810	0.416852
2.000	0.100	1.100	2.000	0.025000	-0.003000	0.202500	1.771768	1.858987	1.195769	0.983728	True	True	9.99806e-08	2662	3.339479	3.270908	0.406466	0.412420
2.000	0.100	1.100	2.000	0.025000	-0.001500	0.202500	1.746423	1.880200	1.147808	1.024174	True	True	9.98838e-08	2746	3.324698	3.274829	0.414436	0.407408
2.000	0.100	1.100	2.000	0.025000	0.000000	0.202500	1.722890	1.902779	1.103440	1.067338	True	True	9.97963e-08	2611	3.312193	3.281029	0.421761	0.401811
2.000	0.100	1.100	2.000	0.025000	0.001500	0.202500	1.700960	1.926893	1.062137	1.113681	True	True	9.96911e-08	2709	3.301881	3.289515	0.428465	0.395624
2.000	0.100	1.100	2.000	0.025000	0.003000	0.202500	1.680402	1.952853	1.023395	1.163843	True	True	9.96394e-08	2685	3.293725	3.300359	0.434574	0.388808
2.000	0.100	1.100	2.000	0.025000	0.004500	0.202500	1.661061	1.980959	0.986826	1.218544	True	True	9.97127e-08	2431	3.287742	3.313682	0.440090	0.381322
2.000	0.100	1.100	2.000	0.025000	0.006000	0.202500	1.642840	2.011448	0.952129	1.278562	True	True	9.97607e-08	3160	3.283989	3.329627	0.445005	0.373144
2.000	0.100	1.100	2.000	0.025000	0.007500	0.202500	1.625575	2.044895	0.918937	1.345121	True	True	9.97489e-08	3425	3.282591	3.348468	0.449306	0.364180
2.000	0.100	1.100	2.000	0.025000	0.009000	0.202500	1.609170	2.081833	0.886968	1.419637	True	True	9.98305e-08	3450	3.283737	3.370527	0.452958	0.354353
2.000	0.100	1.100	2.000	0.025000	0.010500	0.202500	1.593523	2.123017	0.855922	1.504040	True	True	9.98069e-08	3826	3.287710	3.396254	0.455909	0.343548
2.000	0.100	1.100	2.000	0.025000	0.012000	0.202500	1.578535	2.169458	0.825489	1.600969	True	True	9.97549e-08	4175	3.294918	3.426259	0.458081	0.331619
2.000	0.100	1.100	2.000	0.025000	0.013500	0.202500	1.564107	2.222557	0.795319	1.714161	True	True	9.9749e-08	4575	3.305949	3.461383	0.459354	0.318364
2.000	0.100	1.100	2.000	0.025000	0.015000	0.202500	1.550130	2.284339	0.764986	1.849134	True	True	9.97347e-08	5147	3.321675	3.502823	0.459550	0.303507
2.000	0.100	1.100	2.000	0.025000	0.016500	0.202500	1.536469	2.357866	0.733928	2.014476	True	True	9.99968e-08	5715	3.343417	3.552331	0.458392	0.286656
2.000	0.100	1.100	2.000	0.025000	0.018000	0.202500	1.522942	2.448099	0.701325	2.224532	True	True	9.99171e-08	6710	3.373301	3.612629	0.455425	0.267218
2.000	0.100	1.100	2.000	0.025000	0.019500	0.202500	1.509254	2.563837	0.665840	2.505692	True	True	9.99508e-08	8163	3.415018	3.688269	0.449842	0.244236
2.000	0.100	1.100	2.000	0.025000	0.021000	0.202500	1.494843	2.722953	0.624935	2.914084	True	True	9.9967e-08	10441	3.475807	3.787794	0.440021	0.215983
2.000	0.100	1.100	2.000	0.025000	0.022500	0.202500	1.478305	2.971177	0.572601	3.602330	True	True	9.99859e-08	15470	3.573099	3.930621	0.421923	0.178739
2.000	0.100	1.100	2.000	0.025000	-0.022500	0.225000	2.737050	1.635876	3.492016	0.514919	True	True	9.99487e-08	14571	4.017042	3.640443	0.177833	0.383445
2.000	0.100	1.100	2.000	0.025000	-0.021000	0.225000	2.502567	1.657254	2.857839	0.570385	True	True	9.99735e-08	9974	3.869114	3.525085	0.217487	0.404412
2.000	0.100	1.100	2.000	0.025000	-0.019500	0.225000	2.350632	1.675084	2.477884	0.613738	True	True	9.99351e-08	7681	3.764582	3.450935	0.247899	0.416231
2.000	0.100	1.100	2.000	0.025000	-0.018000	0.225000	2.239296	1.691423	2.214641	0.651319	True	True	9.97936e-08	6321	3.684145	3.398437	0.272861	0.423406
2.000	0.100	1.100	2.000	0.025000	-0.016500	0.225000	2.152011	1.707114	2.017049	0.685812	True	True	9.99857e-08	5495	3.619244	3.359416	0.294144	0.427742
2.000	0.100	1.100	2.000	0.025000	-0.015000	0.225000	2.080578	1.722599	1.860940	0.718637	True	True	9.98482e-08	4804	3.565290	3.329679	0.312735	0.430138
2.000	0.100	1.100	2.000	0.025000	-0.013500	0.225000	2.020352	1.738151	1.733119	0.750665	True	True	9.97635e-08	4361	3.519524	3.306795	0.329246	0.431098
2.000	0.100	1.100	2.000	0.025000	-0.012000	0.225000	1.968451	1.753961	1.625649	0.782494	True	True	9.99526e-08	3957	3.480163	3.289245	0.344086	0.430930
2.000	0.100	1.100	2.000	0.025000	-0.010500	0.225000	1.922967	1.770181	1.533416	0.814578	True	True	9.99386e-08	3610	3.445984	3.276024	0.357541	0.429833
2.000	0.100	1.100	2.000	0.025000	-0.009000	0.225000	1.882573	1.786940	1.452948	0.847290	True	True	9.99107e-08	3302	3.416125	3.266443	0.369819	0.427939
2.000	0.100	1.100	2.000	0.025000	-0.007500	0.225000	1.846310	1.804361	1.381786	0.880964	True	True	9.98211e-08	2928	3.389951	3.260020	0.381075	0.425337
2.000	0.100	1.100	2.000	0.025000	-0.006000	0.225000	1.813463	1.822563	1.318128	0.915917	True	True	9.97083e-08	3052	3.366995	3.256416	0.391428	0.422086
2.000	0.100	1.100	2.000	0.025000	-0.004500	0.225000	1.783509	1.841647	1.260646	0.952452	True	True	9.99747e-08	2069	3.346913	3.255395	0.400963	0.418228
2.000	0.100	1.100	2.000	0.025000	-0.003000	0.225000	1.755973	1.861803	1.208234	0.990945	True	True	9.99748e-08	2239	3.329427	3.256798	0.409762	0.413778
2.000	0.100	1.100	2.000	0.025000	-0.001500	0.225000	1.730505	1.883186	1.160066	1.031780	True	True	9.98929e-08	2512	3.314346	3.260534	0.417881	0.408743
2.000	0.100	1.100	2.000	0.025000	0.000000	0.225000	1.706886	1.905916	1.115528	1.075332	True	True	9.97429e-08	2480	3.301551	3.266563	0.425346	0.403129
2.000	0.100	1.100	2.000	0.025000	0.001500	0.225000	1.684859	1.930225	1.074042	1.122119	True	True	9.97108e-08	2476	3.290950	3.274896	0.432192	0.396917
2.000	0.100	1.100	2.000	0.025000	0.003000	0.225000	1.664251	1.956317	1.035165	1.172699	True	True	9.99143e-08	3000	3.282507	3.285589	0.438435	0.390092
2.000	0.100	1.100	2.000	0.025000	0.004500	0.225000	1.644864	1.984563	0.998464	1.227851	True	True	9.97417e-08	2955	3.276233	3.298768	0.444087	0.382600
2.000	0.100	1.100	2.000	0.025000	0.006000	0.225000	1.626579	2.015288	0.963607	1.288437	True	True	9.97885e-08	2776	3.272188	3.314600	0.449140	0.374398
2.000	0.100	1.100	2.000	0.025000	0.007500	0.225000	1.609274	2.048946	0.930277	1.355587	True	True	9.98224e-08	3364	3.270491	3.333330	0.453577	0.365419
2.000	0.100	1.100	2.000	0.025000	0.009000	0.225000	1.592840	2.086117	0.898173	1.430765	True	True	9.9902e-08	3609	3.271331	3.355290	0.457367	0.355578
2.000	0.100	1.100	2.000	0.025000	0.010500	0.225000	1.577175	2.127559	0.866998	1.515922	True	True	9.97706e-08	3801	3.274987	3.380931	0.460458	0.344761
2.000	0.100	1.100	2.000	0.025000	0.012000	0.225000	1.562183	2.174290	0.836437	1.613721	True	True	9.97778e-08	3908	3.281862	3.410863	0.462771	0.332819
2.000	0.100	1.100	2.000	0.025000	0.013500	0.225000	1.547767	2.227723	0.806142	1.727939	True	True	9.99935e-08	4422	3.292541	3.445932	0.464191	0.319553
2.000	0.100	1.100	2.000	0.025000	0.015000	0.225000	1.533819	2.289894	0.775686	1.864151	True	True	9.98574e-08	5133	3.307888	3.487334	0.464540	0.304686
2.000	0.100	1.100	2.000	0.025000	0.016500	0.225000	1.520210	2.363890	0.744507	2.031038	True	True	9.99802e-08	5805	3.329215	3.536830	0.463544	0.287825
2.000	0.100	1.100	2.000	0.025000	0.018000	0.225000	1.506765	2.454710	0.711784	2.243104	True	True	9.99232e-08	6615	3.358631	3.597148	0.460753	0.268377
2.000	0.100	1.100	2.000	0.025000	0.019500	0.225000	1.493201	2.571221	0.676179	2.527047	True	True	9.99216e-08	8144	3.399804	3.672860	0.455370	0.245382
2.000	0.100	1.100	2.000	0.025000	0.021000	0.225000	1.478976	2.731449	0.635153	2.939678	True	True	9.99654e-08	10607	3.459923	3.772545	0.445790	0.217113
2.000	0.100	1.100	2.000	0.025000	0.022500	0.225000	1.462743	2.981539	0.582696	3.635621	True	True	9.99432e-08	15531	3.556309	3.915715	0.428015	0.179841
2.000	0.100	1.100	2.000	0.025000	-0.022500	0.247500	2.723719	1.637042	3.510533	0.517856	True	True	9.99e-08	14511	4.012708	3.631964	0.178793	0.384995
2.000	0.100	1.100	2.000	0.025000	-0.021000	0.247500	2.488932	1.658584	2.874905	0.573781	True	True	9.993e-08	9916	3.863931	3.515550	0.218718	0.405975
2.000	0.100	1.100	2.000	0.025000	-0.019500	0.247500	2.336728	1.676554	2.494031	0.617515	True	True	9.99142e-08	7700	3.758741	3.440630	0.249360	0.417784
2.000	0.100	1.100	2.000	0.025000	-0.018000	0.247500	2.225153	1.693023	2.230121	0.655438	True	True	9.99533e-08	6186	3.677753	3.387520	0.274529	0.424942
2.000	0.100	1.100	2.000	0.025000	-0.016500	0.247500	2.137653	1.708838	2.032006	0.690250	True	True	9.99299e-08	5406	3.612369	3.347988	0.296003	0.429258
2.000	0.100	1.100	2.000	0.025000	-0.015000	0.247500	2.066024	1.724444	1.875466	0.723381	True	True	9.99916e-08	4865	3.557981	3.317811	0.314774	0.431631
2.000	0.100	1.100	2.000	0.025000	-0.013500	0.247500	2.005619	1.740115	1.747279	0.755709	True	True	9.99979e-08	4369	3.511817	3.294541	0.331457	0.432568
2.000	0.100	1.100	2.000	0.025000	-0.012000	0.247500	1.953553	1.756045	1.639489	0.787836	True	True	9.97791e-08	3954	3.472084	3.276647	0.346462	0.432377
2.000	0.100	1.100	2.000	0.025000	-0.010500	0.247500	1.907917	1.772384	1.546972	0.820219	True	True	9.99356e-08	3606	3.437555	3.263116	0.360076	0.431258
2.000	0.100	1.100	2.000	0.025000	-0.009000	0.247500	1.867382	1.789266	1.466247	0.853234	True	True	9.99516e-08	3376	3.407362	3.253253	0.372509	0.429342
2.000	0.100	1.100	2.000	0.025000	-0.007500	0.247500	1.830989	1.806811	1.394851	0.887219	True	True	9.99295e-08	2681	3.380868	3.246573	0.383916	0.426718
2.000	0.100	1.100	2.000	0.025000	-0.006000	0.247500	1.798022	1.825141	1.330977	0.922492	True	True	9.98653e-08	3057	3.357601	3.242733	0.394417	0.423446
2.000	0.100	1.100	2.000	0.025000	-0.004500	0.247500	1.767932	1.844384	1.273267	0.959380	True	True	9.96729e-08	2669	3.337210	3.241493	0.404103	0.419564
2.000	0.100	1.100	2.000	0.025000	-0.003000	0.247500	1.740291	1.864679	1.220668	0.998224	True	True	9.98482e-08	2660	3.319430	3.242695	0.413046	0.415094
2.000	0.100	1.100	2.000	0.025000	-0.001500	0.247500	1.714757	1.886177	1.172350	1.039402	True	True	9.99022e-08	2443	3.304065	3.246244	0.421299	0.410044
2.000	0.100	1.100	2.000	0.025000	0.000000	0.247500	1.691067	1.909022	1.127661	1.083320	True	True	9.9718e-08	2139	3.290984	3.252095	0.428901	0.404419
2.000	0.100	1.100	2.000	0.025000	0.001500	0.247500	1.668957	1.933489	1.086011	1.130526	True	True	9.95567e-08	2014	3.280094	3.260268	0.435887	0.398191
2.000	0.100	1.100	2.000	0.025000	0.003000	0.247500	1.648272	1.959786	1.046970	1.181576	True	True	9.98098e-08	2785	3.271366	3.270817	0.442268	0.391341
2.000	0.100	1.100	2.000	0.025000	0.004500	0.247500	1.628826	1.988213	1.010123	1.237215	True	True	9.98894e-08	2991	3.264803	3.283860	0.448057	0.383833
2.000	0.100	1.100	2.000	0.025000	0.006000	0.247500	1.610491	2.019132	0.975126	1.298335	True	True	9.99572e-08	3187	3.260467	3.299568	0.453246	0.375616
2.000	0.100	1.100	2.000	0.025000	0.007500	0.247500	1.593146	2.053002	0.941660	1.366077	True	True	9.98704e-08	3232	3.258472	3.318184	0.457821	0.366623
2.000	0.100	1.100	2.000	0.025000	0.009000	0.247500	1.576681	2.090405	0.909425	1.441920	True	True	9.97551e-08	3348	3.259006	3.340043	0.461749	0.356769
2.000	0.100	1.100	2.000	0.025000	0.010500	0.247500	1.560997	2.132104	0.878121	1.527831	True	True	9.99907e-08	3674	3.262345	3.365594	0.464980	0.345940
2.000	0.100	1.100	2.000	0.025000	0.012000	0.247500	1.545999	2.179125	0.847436	1.626502	True	True	9.99695e-08	4238	3.268888	3.395451	0.467436	0.333986
2.000	0.100	1.100	2.000	0.025000	0.013500	0.247500	1.531592	2.232891	0.817019	1.741749	True	True	9.98518e-08	4564	3.279216	3.430461	0.469003	0.320709
2.000	0.100	1.100	2.000	0.025000	0.015000	0.247500	1.517671	2.295450	0.786443	1.879200	True	True	9.99748e-08	5039	3.294181	3.471820	0.469507	0.305833
2.000	0.100	1.100	2.000	0.025000	0.016500	0.247500	1.504112	2.369913	0.755146	2.047634	True	True	9.99849e-08	5751	3.315090	3.521298	0.468674	0.288963
2.000	0.100	1.100	2.000	0.025000	0.018000	0.247500	1.490743	2.461317	0.722307	2.261713	True	True	9.99708e-08	6670	3.344036	3.581631	0.466062	0.269506
2.000	0.100	1.100	2.000	0.025000	0.019500	0.247500	1.477296	2.578598	0.686585	2.548440	True	True	9.99242e-08	8141	3.384659	3.657407	0.460883	0.246502
2.000	0.100	1.100	2.000	0.025000	0.021000	0.247500	1.463251	2.739932	0.645443	2.965314	True	True	9.98936e-08	10431	3.444100	3.757240	0.451548	0.218220
2.000	0.100	1.100	2.000	0.025000	0.022500	0.247500	1.447311	2.991878	0.592870	3.668956	True	True	9.99915e-08	15507	3.539567	3.900741	0.434104	0.180921
2.000	0.100	1.100	2.000	0.025000	-0.022500	0.270000	2.710503	1.638207	3.529017	0.520793	True	True	9.99663e-08	14373	4.008391	3.623493	0.179747	0.386534
2.000	0.100	1.100	2.000	0.025000	-0.021000	0.270000	2.475420	1.659913	2.891945	0.577179	True	True	9.9963e-08	9866	3.858771	3.506024	0.219942	0.407523
2.000	0.100	1.100	2.000	0.025000	-0.019500	0.270000	2.322954	1.678025	2.510159	0.621294	True	True	9.99808e-08	7667	3.752928	3.430336	0.250811	0.419321
2.000	0.100	1.100	2.000	0.025000	-0.018000	0.270000	2.211147	1.694624	2.245587	0.659559	True	True	9.99271e-08	6177	3.671394	3.376614	0.276185	0.426459
2.000	0.100	1.100	2.000	0.025000	-0.016500	0.270000	2.123436	1.710564	2.046953	0.694692	True	True	9.85493e-08	5482	3.605533	3.336572	0.297848	0.430751
2.000	0.100	1.100	2.000	0.025000	-0.015000	0.270000	2.051616	1.726290	1.889987	0.728130	True	True	9.99195e-08	4710	3.550716	3.305956	0.316797	0.433100
2.000	0.100	1.100	2.000	0.025000	-0.013500	0.270000	1.991036	1.742081	1.761437	0.760759	True	True	9.98623e-08	4336	3.504157	3.282300	0.333649	0.434013
2.000	0.100	1.100	2.000	0.025000	-0.012000	0.270000	1.938809	1.758131	1.653331	0.793185	True	True	9.97622e-08	3882	3.464056	3.264062	0.348817	0.433798
2.000	0.100	1.100	2.000	0.025000	-0.010500	0.270000	1.893024	1.774591	1.560534	0.825868	True	True	9.9825e-08	3671	3.429181	3.250221	0.362589	0.432655
2.000	0.100	1.100	2.000	0.025000	-0.009000	0.270000	1.852352	1.791595	1.479556	0.859188	True	True	9.97856e-08	3379	3.398657	3.240076	0.375176	0.430715
2.000	0.100	1.100	2.000	0.025000	-0.007500	0.270000	1.815831	1.809265	1.407929	0.893484	True	True	9.9955e-08	3069	3.371845	3.233137	0.386733	0.428069
2.000	0.100	1.100	2.000	0.025000	-0.006000	0.270000	1.782746	1.827723	1.343843	0.929079	True	True	9.99001e-08	2708	3.348272	3.229059	0.397381	0.424775
2.000	0.100	1.100	2.000	0.025000	-0.004500	0.270000	1.752547	1.847099	1.285934	0.966301	True	True	9.97946e-08	2801	3.327582	3.227600	0.407212	0.420871
2.000	0.100	1.100	2.000	0.025000	-0.003000	0.270000	1.724828	1.867501	1.233175	1.005472	True	True	9.9876e-08	2094	3.309514	3.228599	0.416291	0.416386
2.000	0.100	1.100	2.000	0.025000	-0.001500	0.270000	1.699179	1.889174	1.184659	1.047041	True	True	9.99991e-08	2575	3.293857	3.231960	0.424690	0.411312
2.000	0.100	1.100	2.000	0.025000	0.000000	0.270000	1.675411	1.912170	1.139810	1.091345	True	True	9.998e-08	2468	3.280491	3.237638	0.432429	0.405668
2.000	0.100	1.100	2.000	0.025000	0.001500	0.270000	1.653229	1.936794	1.098006	1.138964	True	True	9.9913e-08	2676	3.269318	3.245647	0.439552	0.399422
2.000	0.100	1.100	2.000	0.025000	0.003000	0.270000	1.632465	1.963260	1.058808	1.190472	True	True	9.98995e-08	2552	3.260303	3.256048	0.446073	0.392556
2.000	0.100	1.100	2.000	0.025000	0.004500	0.270000	1.612949	1.991910	1.021802	1.246634	True	True	9.97511e-08	2426	3.253456	3.268961	0.451998	0.385022
2.000	0.100	1.100	2.000	0.025000	0.006000	0.270000	1.594575	2.022981	0.986682	1.308256	True	True	9.99812e-08	3096	3.248827	3.284533	0.457324	0.376799
2.000	0.100	1.100	2.000	0.025000	0.007500	0.270000	1.577189	2.057062	0.953084	1.376591	True	True	9.97957e-08	3250	3.246536	3.303033	0.462036	0.367793
2.000	0.100	1.100	2.000	0.025000	0.009000	0.270000	1.560693	2.094696	0.920720	1.453099	True	True	9.99118e-08	3240	3.246765	3.324787	0.466103	0.357925
2.000	0.100	1.100	2.000	0.025000	0.010500	0.270000	1.544989	2.136653	0.889291	1.539766	True	True	9.9904e-08	3848	3.249786	3.350246	0.469474	0.347084
2.000	0.100	1.100	2.000	0.025000	0.012000	0.270000	1.529984	2.183963	0.858484	1.639311	True	True	9.99823e-08	3999	3.255997	3.380024	0.472074	0.335119
2.000	0.100	1.100	2.000	0.025000	0.013500	0.270000	1.515584	2.238059	0.827948	1.755586	True	True	9.9688e-08	4610	3.265970	3.414968	0.473790	0.321833
2.000	0.100	1.100	2.000	0.025000	0.015000	0.270000	1.501687	2.301006	0.797256	1.894281	True	True	9.9833e-08	5136	3.280556	3.456283	0.474448	0.306948
2.000	0.100	1.100	2.000	0.025000	0.016500	0.270000	1.488173	2.375935	0.765844	2.064263	True	True	9.99229e-08	5852	3.301046	3.505737	0.473782	0.290070
2.000	0.100	1.100	2.000	0.025000	0.018000	0.270000	1.474878	2.467920	0.732891	2.280356	True	True	9.99245e-08	6614	3.329519	3.566079	0.471351	0.270605
2.000	0.100	1.100	2.000	0.025000	0.019500	0.270000	1.461542	2.585967	0.697057	2.569870	True	True	9.98928e-08	8173	3.369588	3.641911	0.466378	0.247594
2.000	0.100	1.100	2.000	0.025000	0.021000	0.270000	1.447668	2.748403	0.655804	2.990988	True	True	9.9915e-08	10607	3.428343	3.741883	0.457293	0.219301
2.000	0.100	1.100	2.000	0.025000	0.022500	0.270000	1.432010	3.002193	0.603120	3.702333	True	True	9.9942e-08	15504	3.522877	3.885699	0.440188	0.181981
2.000	0.100	1.100	2.000	0.025000	-0.022500	0.292500	2.697400	1.639371	3.547468	0.523730	True	True	9.99981e-08	14414	4.004090	3.615030	0.180696	0.388062
2.000	0.100	1.100	2.000	0.025000	-0.021000	0.292500	2.462030	1.661242	2.908959	0.580576	True	True	9.99582e-08	9810	3.853634	3.496509	0.221157	0.409057
2.000	0.100	1.100	2.000	0.025000	-0.019500	0.292500	2.309309	1.679497	2.526266	0.625075	True	True	9.99259e-08	7701	3.747144	3.420054	0.252252	0.420840
2.000	0.100	1.100	2.000	0.025000	-0.018000	0.292500	2.197274	1.696227	2.261038	0.663684	True	True	9.99567e-08	6324	3.665069	3.365722	0.277828	0.427955
2.000	0.100	1.100	2.000	0.025000	-0.016500	0.292500	2.109358	1.712291	2.061888	0.699137	True	True	9.99523e-08	5396	3.598737	3.325171	0.299678	0.432222
2.000	0.100	1.100	2.000	0.025000	-0.015000	0.292500	2.037353	1.728139	1.904502	0.732885	True	True	9.99323e-08	4737	3.543493	3.294115	0.318803	0.434546
2.000	0.100	1.100	2.000	0.025000	-0.013500	0.292500	1.976602	1.744050	1.775593	0.765816	True	True	9.9805e-08	4176	3.496545	3.270073	0.335823	0.435432
2.000	0.100	1.100	2.000	0.025000	-0.012000	0.292500	1.924218	1.760220	1.667175	0.798542	True	True	9.98238e-08	3760	3.456080	3.251491	0.351153	0.435192
2.000	0.100	1.100	2.000	0.025000	-0.010500	0.292500	1.878287	1.776801	1.574100	0.831526	True	True	9.9935e-08	3603	3.420861	3.237339	0.365081	0.434023
2.000	0.100	1.100	2.000	0.025000	-0.009000	0.292500	1.837480	1.793927	1.492873	0.865152	True	True	9.97241e-08	3289	3.390010	3.226911	0.377819	0.432059
2.000	0.100	1.100	2.000	0.025000	-0.007500	0.292500	1.800835	1.811722	1.421018	0.899761	True	True	9.97476e-08	3191	3.362885	3.219714	0.389525	0.429389
2.000	0.100	1.100	2.000	0.025000	-0.006000	0.292500	1.767633	1.830310	1.356722	0.935678	True	True	9.96631e-08	2842	3.339008	3.215398	0.400319	0.426072
2.000	0.100	1.100	2.000	0.025000	-0.004500	0.292500	1.737327	1.849818	1.298619	0.973235	True	True	9.96427e-08	2775	3.318022	3.213719	0.410293	0.422147
2.000	0.100	1.100	2.000	0.025000	-0.003000	0.292500	1.709487	1.870388	1.245653	1.012779	True	True	9.97008e-08	2619	3.299659	3.214514	0.419519	0.417635
2.000	0.100	1.100	2.000	0.025000	-0.001500	0.292500	1.683770	1.892174	1.196991	1.054694	True	True	9.976e-08	2549	3.283721	3.217685	0.428052	0.412546
2.000	0.100	1.100	2.000	0.025000	0.000000	0.292500	1.659913	1.915319	1.151975	1.099394	True	True	9.99149e-08	2037	3.270071	3.223187	0.435931	0.406883
2.000	0.100	1.100	2.000	0.025000	0.001500	0.292500	1.637661	1.940104	1.110022	1.147428	True	True	9.96342e-08	2476	3.258618	3.231033	0.443189	0.400619
2.000	0.100	1.100	2.000	0.025000	0.003000	0.292500	1.616831	1.966739	1.070677	1.199387	True	True	9.97788e-08	2726	3.249320	3.241282	0.449846	0.393735
2.000	0.100	1.100	2.000	0.025000	0.004500	0.292500	1.597267	1.995526	1.033546	1.256005	True	True	9.97059e-08	2962	3.242186	3.254046	0.455908	0.386195
2.000	0.100	1.100	2.000	0.025000	0.006000	0.292500	1.578832	2.026834	0.998275	1.318198	True	True	9.98611e-08	2899	3.237269	3.269497	0.461371	0.377947
2.000	0.100	1.100	2.000	0.025000	0.007500	0.292500	1.561404	2.061125	0.964547	1.387128	True	True	9.97513e-08	3299	3.234683	3.287879	0.466220	0.368926
2.000	0.100	1.100	2.000	0.025000	0.009000	0.292500	1.544876	2.098991	0.932056	1.464303	True	True	9.99476e-08	3438	3.234608	3.309526	0.470426	0.359046
2.000	0.100	1.100	2.000	0.025000	0.010500	0.292500	1.529152	2.141204	0.900505	1.551728	True	True	9.97369e-08	3780	3.237313	3.334890	0.473938	0.348193
2.000	0.100	1.100	2.000	0.025000	0.012000	0.292500	1.514138	2.188803	0.869580	1.652148	True	True	9.97449e-08	4064	3.243191	3.364585	0.476683	0.336218
2.000	0.100	1.100	2.000	0.025000	0.013500	0.292500	1.499742	2.243229	0.838928	1.769454	True	True	9.94753e-08	4610	3.252813	3.399463	0.478547	0.322922
2.000	0.100	1.100	2.000	0.025000	0.015000	0.292500	1.485867	2.306562	0.808121	1.909392	True	True	9.98649e-08	5057	3.267016	3.440725	0.479363	0.308030
2.000	0.100	1.100	2.000	0.025000	0.016500	0.292500	1.472394	2.381955	0.776598	2.080924	True	True	9.98666e-08	5661	3.287085	3.490151	0.478864	0.291145
2.000	0.100	1.100	2.000	0.025000	0.018000	0.292500	1.459167	2.474519	0.743535	2.299033	True	True	9.99419e-08	6651	3.315082	3.550494	0.476618	0.271675
2.000	0.100	1.100	2.000	0.025000	0.019500	0.292500	1.445938	2.593330	0.707593	2.591335	True	True	9.98441e-08	8197	3.354592	3.626375	0.471854	0.248658
2.000	0.100	1.100	2.000	0.025000	0.021000	0.292500	1.432227	2.756860	0.666233	3.016699	True	True	9.99997e-08	10476	3.412655	3.726475	0.463023	0.220357
2.000	0.100	1.100	2.000	0.025000	0.022500	0.292500	1.416839	3.012485	0.613446	3.735748	True	True	9.99404e-08	15551	3.506242	3.870592	0.446265	0.183018
2.000	0.100	1.100	2.000	0.025000	-0.022500	0.315000	2.684411	1.640535	3.565884	0.526667	True	True	9.99912e-08	14296	3.999806	3.606576	0.181640	0.389579
2.000	0.100	1.100	2.000	0.025000	-0.021000	0.315000	2.448760	1.662572	2.925946	0.583975	True	True	9.99109e-08	9716	3.848519	3.487005	0.222364	0.410576
2.000	0.100	1.100	2.000	0.025000	-0.019500	0.315000	2.295792	1.680969	2.542354	0.628857	True	True	9.98996e-08	7585	3.741389	3.409784	0.253682	0.422342
2.000	0.100	1.100	2.000	0.025000	-0.018000	0.315000	2.183536	1.697830	2.276473	0.667811	True	True	9.98662e-08	6221	3.658778	3.354843	0.279458	0.429433
2.000	0.100	1.100	2.000	0.025000	-0.016500	0.315000	2.095420	1.714019	2.076814	0.703587	True	True	9.98087e-08	5329	3.591978	3.313783	0.301493	0.433672
2.000	0.100	1.100	2.000	0.025000	-0.015000	0.315000	2.023232	1.729990	1.919009	0.737644	True	True	9.98524e-08	4718	3.536314	3.282288	0.320792	0.435968
2.000	0.100	1.100	2.000	0.025000	-0.013500	0.315000	1.962315	1.746021	1.789746	0.770878	True	True	9.99316e-08	4112	3.488980	3.257861	0.337978	0.436826
2.000	0.100	1.100	2.000	0.025000	-0.012000	0.315000	1.909777	1.762311	1.681018	0.803905	True	True	9.99408e-08	3818	3.448155	3.238935	0.353467	0.436558
2.000	0.100	1.100	2.000	0.025000	-0.010500	0.315000	1.863704	1.779014	1.587670	0.837192	True	True	9.98529e-08	3642	3.412597	3.224472	0.367550	0.435363
2.000	0.100	1.100	2.000	0.025000	-0.009000	0.315000	1.822765	1.796263	1.506196	0.871125	True	True	9.97569e-08	3188	3.381423	3.213762	0.380439	0.433373
2.000	0.100	1.100	2.000	0.025000	-0.007500	0.315000	1.785998	1.814183	1.434116	0.906047	True	True	9.98442e-08	2963	3.353987	3.206305	0.392292	0.430678
2.000	0.100	1.100	2.000	0.025000	-0.006000	0.315000	1.752683	1.832900	1.369614	0.942289	True	True	9.9882e-08	2948	3.329810	3.201750	0.403230	0.427337
2.000	0.100	1.100	2.000	0.025000	-0.004500	0.315000	1.722272	1.852541	1.311320	0.980181	True	True	9.97086e-08	2736	3.308531	3.199850	0.413346	0.423389
2.000	0.100	1.100	2.000	0.025000	-0.003000	0.315000	1.694335	1.873248	1.258175	1.020077	True	True	9.9716e-08	2505	3.289880	3.200440	0.422712	0.418856
2.000	0.100	1.100	2.000	0.025000	-0.001500	0.315000	1.668529	1.895178	1.209344	1.062363	True	True	9.98251e-08	2463	3.273660	3.203421	0.431384	0.413746
2.000	0.100	1.100	2.000	0.025000	0.000000	0.315000	1.644591	1.918475	1.164170	1.107455	True	True	9.9685e-08	2162	3.259729	3.208745	0.439400	0.408063
2.000	0.100	1.100	2.000	0.025000	0.001500	0.315000	1.622264	1.943418	1.122064	1.155910	True	True	9.9645e-08	2641	3.247996	3.216426	0.446796	0.401780
2.000	0.100	1.100	2.000	0.025000	0.003000	0.315000	1.601368	1.970221	1.082575	1.208321	True	True	9.97833e-08	2825	3.238418	3.226522	0.453589	0.394879
2.000	0.100	1.100	2.000	0.025000	0.004500	0.315000	1.581745	1.999189	1.045306	1.265430	True	True	9.98054e-08	2741	3.231000	3.239143	0.459786	0.387322
2.000	0.100	1.100	2.000	0.025000	0.006000	0.315000	1.563260	2.030691	1.009903	1.328161	True	True	9.98557e-08	3048	3.225796	3.254463	0.465386	0.379059
2.000	0.100	1.100	2.000	0.025000	0.007500	0.315000	1.545790	2.065193	0.976047	1.397688	True	True	9.99971e-08	3060	3.222916	3.272724	0.470372	0.370025
2.000	0.100	1.100	2.000	0.025000	0.009000	0.315000	1.529231	2.103289	0.943433	1.475531	True	True	9.99167e-08	3641	3.222537	3.294262	0.474717	0.360132
2.000	0.100	1.100	2.000	0.025000	0.010500	0.315000	1.513484	2.145758	0.911763	1.563715	True	True	9.99124e-08	3685	3.224927	3.319527	0.478371	0.349267
2.000	0.100	1.100	2.000	0.025000	0.012000	0.315000	1.498460	2.193645	0.880720	1.665011	True	True	9.98546e-08	3977	3.230474	3.349136	0.481261	0.337283
2.000	0.100	1.100	2.000	0.025000	0.013500	0.315000	1.484067	2.248401	0.849955	1.783349	True	True	9.84755e-08	4634	3.239741	3.383940	0.483277	0.323979
2.000	0.100	1.100	2.000	0.025000	0.015000	0.315000	1.470210	2.312118	0.819038	1.924532	True	True	9.99538e-08	5059	3.253563	3.425150	0.484250	0.309079
2.000	0.100	1.100	2.000	0.025000	0.016500	0.315000	1.456776	2.387973	0.787406	2.097616	True	True	9.99848e-08	5903	3.273210	3.474542	0.483920	0.292189
2.000	0.100	1.100	2.000	0.025000	0.018000	0.315000	1.443613	2.481113	0.754237	2.317743	True	True	9.98933e-08	6766	3.300729	3.534881	0.481859	0.272715
2.000	0.100	1.100	2.000	0.025000	0.019500	0.315000	1.430484	2.600684	0.718190	2.612834	True	True	9.98844e-08	8067	3.339676	3.610802	0.477308	0.249694
2.000	0.100	1.100	2.000	0.025000	0.021000	0.315000	1.416929	2.765303	0.676729	3.042447	True	True	9.99868e-08	10567	3.397039	3.711021	0.468736	0.221388
2.000	0.100	1.100	2.000	0.025000	0.022500	0.315000	1.401800	3.022753	0.623845	3.769200	True	True	9.99892e-08	15514	3.489668	3.855424	0.452331	0.184035
2.000	0.100	1.100	2.000	0.025000	-0.022500	0.337500	2.671532	1.641698	3.584267	0.529603	True	True	9.99677e-08	14255	3.995537	3.598131	0.182578	0.391085
2.000	0.100	1.100	2.000	0.025000	-0.021000	0.337500	2.435610	1.663901	2.942907	0.587374	True	True	9.99869e-08	9794	3.843427	3.477512	0.223563	0.412080
2.000	0.100	1.100	2.000	0.025000	-0.019500	0.337500	2.282401	1.682441	2.558420	0.632642	True	True	9.9932e-08	7467	3.735662	3.399527	0.255102	0.423826
2.000	0.100	1.100	2.000	0.025000	-0.018000	0.337500	2.169929	1.699435	2.291892	0.671941	True	True	9.98091e-08	6149	3.652521	3.343978	0.281075	0.430890
2.000	0.100	1.100	2.000	0.025000	-0.016500	0.337500	2.081619	1.715750	2.091727	0.708040	True	True	9.98341e-08	5414	3.585258	3.302410	0.303292	0.435100
2.000	0.100	1.100	2.000	0.025000	-0.015000	0.337500	2.009254	1.731842	1.933509	0.742408	True	True	9.98705e-08	4780	3.529179	3.270478	0.322763	0.437366
2.000	0.100	1.100	2.000	0.025000	-0.013500	0.337500	1.948174	1.747995	1.803894	0.775947	True	True	9.98467e-08	4313	3.481462	3.245665	0.340114	0.438195
2.000	0.100	1.100	2.000	0.025000	-0.012000	0.337500	1.895486	1.764405	1.694861	0.809276	True	True	9.98609e-08	3785	3.440282	3.226395	0.355761	0.437898
2.000	0.100	1.100	2.000	0.025000	-0.010500	0.337500	1.849275	1.781229	1.601242	0.842866	True	True	9.96851e-08	3466	3.404389	3.211621	0.369997	0.436675
2.000	0.100	1.100	2.000	0.025000	-0.009000	0.337500	1.808207	1.798602	1.519525	0.877107	True	True	9.98527e-08	3238	3.372895	3.200627	0.383035	0.434658
2.000	0.100	1.100	2.000	0.025000	-0.007500	0.337500	1.771320	1.816648	1.447224	0.912344	True	True	9.99525e-08	2950	3.345152	3.192911	0.395034	0.431937
2.000	0.100	1.100	2.000	0.025000	-0.006000	0.337500	1.737895	1.835493	1.382518	0.948911	True	True	9.98635e-08	2902	3.320677	3.188116	0.406115	0.428571
2.000	0.100	1.100	2.000	0.025000	-0.004500	0.337500	1.707381	1.855268	1.324035	0.987141	True	True	9.97552e-08	2798	3.299109	3.185994	0.416371	0.424599
2.000	0.100	1.100	2.000	0.025000	-0.003000	0.337500	1.679349	1.876113	1.270714	1.027389	True	True	9.99172e-08	2507	3.280174	3.186379	0.425876	0.420043
2.000	0.100	1.100	2.000	0.025000	-0.001500	0.337500	1.653455	1.898187	1.221717	1.070046	True	True	9.96247e-08	2677	3.263673	3.189168	0.434685	0.414912
2.000	0.100	1.100	2.000	0.025000	0.000000	0.337500	1.629440	1.921635	1.176389	1.115531	True	True	9.98856e-08	2364	3.249465	3.194313	0.442837	0.409209
2.000	0.100	1.100	2.000	0.025000	0.001500	0.337500	1.607037	1.946736	1.134132	1.164408	True	True	9.99838e-08	2715	3.237454	3.201828	0.450370	0.402907
2.000	0.100	1.100	2.000	0.025000	0.003000	0.337500	1.586075	1.973708	1.094502	1.217273	True	True	9.9873e-08	2629	3.227597	3.211769	0.457298	0.395988
2.000	0.100	1.100	2.000	0.025000	0.004500	0.337500	1.566395	2.002856	1.057097	1.274874	True	True	9.96521e-08	2962	3.219899	3.224246	0.463631	0.388414
2.000	0.100	1.100	2.000	0.025000	0.006000	0.337500	1.547859	2.034552	1.021565	1.338145	True	True	9.99218e-08	3182	3.214409	3.239433	0.469367	0.380136
2.000	0.100	1.100	2.000	0.025000	0.007500	0.337500	1.530348	2.069264	0.987583	1.408269	True	True	9.99015e-08	3357	3.211236	3.257571	0.474490	0.371087
2.000	0.100	1.100	2.000	0.025000	0.009000	0.337500	1.513755	2.107591	0.954848	1.486782	True	True	9.98656e-08	3572	3.210556	3.278996	0.478974	0.361182
2.000	0.100	1.100	2.000	0.025000	0.010500	0.337500	1.497986	2.150315	0.923061	1.575726	True	True	9.97361e-08	3809	3.212631	3.304160	0.482770	0.350306
2.000	0.100	1.100	2.000	0.025000	0.012000	0.337500	1.482950	2.198489	0.891905	1.677900	True	True	9.98929e-08	4203	3.217847	3.333680	0.485805	0.338312
2.000	0.100	1.100	2.000	0.025000	0.013500	0.337500	1.468558	2.253573	0.861029	1.797271	True	True	9.97463e-08	4537	3.226760	3.368409	0.487973	0.325001
2.000	0.100	1.100	2.000	0.025000	0.015000	0.337500	1.454717	2.317673	0.830004	1.939701	True	True	9.98119e-08	5073	3.240199	3.409558	0.489105	0.310095
2.000	0.100	1.100	2.000	0.025000	0.016500	0.337500	1.441318	2.393988	0.798267	2.114338	True	True	9.9959e-08	5759	3.259424	3.458911	0.488946	0.293201
2.000	0.100	1.100	2.000	0.025000	0.018000	0.337500	1.428215	2.487703	0.764995	2.336483	True	True	9.99553e-08	6734	3.286462	3.519240	0.487073	0.273724
2.000	0.100	1.100	2.000	0.025000	0.019500	0.337500	1.415180	2.608029	0.728848	2.634366	True	True	9.99683e-08	8326	3.324843	3.595194	0.482738	0.250702
2.000	0.100	1.100	2.000	0.025000	0.021000	0.337500	1.401774	2.773733	0.687290	3.068228	True	True	9.98999e-08	10690	3.381500	3.695521	0.474430	0.222393
2.000	0.100	1.100	2.000	0.025000	0.022500	0.337500	1.386892	3.032996	0.634316	3.802686	True	True	9.99516e-08	15678	3.473158	3.840195	0.458385	0.185029
2.000	0.100	1.100	2.000	0.025000	-0.022500	0.360000	2.658763	1.642861	3.602616	0.532539	True	True	9.99374e-08	14351	3.991285	3.589695	0.183510	0.392579
2.000	0.100	1.100	2.000	0.025000	-0.021000	0.360000	2.422579	1.665230	2.959842	0.590774	True	True	9.98995e-08	9704	3.838358	3.468030	0.224754	0.413570
2.000	0.100	1.100	2.000	0.025000	-0.019500	0.360000	2.269135	1.683914	2.574464	0.636428	True	True	9.98345e-08	7556	3.729963	3.389284	0.256511	0.425292
2.000	0.100	1.100	2.000	0.025000	-0.018000	0.360000	2.156454	1.701040	2.307294	0.676074	True	True	9.9847e-08	6266	3.646298	3.333128	0.282679	0.432327
2.000	0.100	1.100	2.000	0.025000	-0.016500	0.360000	2.067954	1.717481	2.106628	0.712497	True	True	9.98845e-08	5236	3.578577	3.291053	0.305077	0.436506
2.000	0.100	1.100	2.000	0.025000	-0.015000	0.360000	1.995417	1.733697	1.947999	0.747177	True	True	9.98972e-08	4671	3.522086	3.258684	0.324717	0.438740
2.000	0.100	1.100	2.000	0.025000	-0.013500	0.360000	1.934178	1.749970	1.818037	0.781021	True	True	9.99661e-08	4041	3.473993	3.233486	0.342230	0.439538
2.000	0.100	1.100	2.000	0.025000	-0.012000	0.360000	1.881344	1.766502	1.708702	0.814653	True	True	9.9996e-08	3808	3.432461	3.213872	0.358033	0.439210
2.000	0.100	1.100	2.000	0.025000	-0.010500	0.360000	1.834997	1.783448	1.614816	0.848548	True	True	9.99708e-08	3565	3.396237	3.198787	0.372420	0.437958
2.000	0.100	1.100	2.000	0.025000	-0.009000	0.360000	1.793804	1.800944	1.532858	0.883098	True	True	9.97096e-08	3251	3.364427	3.187511	0.385605	0.435913
2.000	0.100	1.100	2.000	0.025000	-0.007500	0.360000	1.756801	1.819116	1.460339	0.918651	True	True	9.98677e-08	2641	3.336380	3.179534	0.397748	0.433164
2.000	0.100	1.100	2.000	0.025000	-0.006000	0.360000	1.723267	1.838091	1.395432	0.955544	True	True	9.99796e-08	2994	3.311611	3.174499	0.408971	0.429773
2.000	0.100	1.100	2.000	0.025000	-0.004500	0.360000	1.692653	1.857999	1.336763	0.994112	True	True	9.9927e-08	2841	3.289756	3.172155	0.419367	0.425776
2.000	0.100	1.100	2.000	0.025000	-0.003000	0.360000	1.664527	1.878982	1.283268	1.034714	True	True	9.99782e-08	2709	3.270541	3.172332	0.429010	0.421197
2.000	0.100	1.100	2.000	0.025000	-0.001500	0.360000	1.638569	1.901167	1.234131	1.077719	True	True	9.99164e-08	2387	3.253767	3.174927	0.437951	0.416049
2.000	0.100	1.100	2.000	0.025000	0.000000	0.360000	1.614437	1.924805	1.188611	1.123640	True	True	9.98567e-08	1891	3.239275	3.179897	0.446247	0.410318
2.000	0.100	1.100	2.000	0.025000	0.001500	0.360000	1.591978	1.950058	1.146224	1.172923	True	True	9.98088e-08	2744	3.226992	3.187242	0.453910	0.403998
2.000	0.100	1.100	2.000	0.025000	0.003000	0.360000	1.570946	1.977200	1.106449	1.226252	True	True	9.98783e-08	2102	3.216859	3.197029	0.460975	0.397060
2.000	0.100	1.100	2.000	0.025000	0.004500	0.360000	1.551214	2.006526	1.068917	1.284337	True	True	9.97401e-08	2956	3.208882	3.209358	0.467442	0.389470
2.000	0.100	1.100	2.000	0.025000	0.006000	0.360000	1.532629	2.038416	1.033257	1.348149	True	True	9.97501e-08	2726	3.203109	3.224409	0.473313	0.381176
2.000	0.100	1.100	2.000	0.025000	0.007500	0.360000	1.515076	2.073338	0.999152	1.418872	True	True	9.97946e-08	3195	3.199646	3.242422	0.478573	0.372114
2.000	0.100	1.100	2.000	0.025000	0.009000	0.360000	1.498450	2.111895	0.966300	1.498055	True	True	9.96979e-08	3552	3.198664	3.263731	0.483196	0.362196
2.000	0.100	1.100	2.000	0.025000	0.010500	0.360000	1.482657	2.154874	0.934398	1.587760	True	True	9.99584e-08	3731	3.200426	3.288791	0.487134	0.351310
2.000	0.100	1.100	2.000	0.025000	0.012000	0.360000	1.467608	2.203334	0.903131	1.690813	True	True	9.98707e-08	3922	3.205311	3.318219	0.490315	0.339307
2.000	0.100	1.100	2.000	0.025000	0.013500	0.360000	1.453215	2.258745	0.872148	1.811218	True	True	9.87199e-08	4656	3.213872	3.352868	0.492635	0.325988
2.000	0.100	1.100	2.000	0.025000	0.015000	0.360000	1.439388	2.323227	0.841018	1.954897	True	True	9.98362e-08	5067	3.226928	3.393954	0.493927	0.311078
2.000	0.100	1.100	2.000	0.025000	0.016500	0.360000	1.426021	2.400001	0.809179	2.131088	True	True	9.99154e-08	5878	3.245729	3.443263	0.493941	0.294181
2.000	0.100	1.100	2.000	0.025000	0.018000	0.360000	1.412974	2.494287	0.775808	2.355254	True	True	9.98766e-08	6820	3.272284	3.503576	0.492259	0.274703
2.000	0.100	1.100	2.000	0.025000	0.019500	0.360000	1.400027	2.615366	0.739565	2.655929	True	True	9.99377e-08	8187	3.310096	3.579555	0.488142	0.251681
2.000	0.100	1.100	2.000	0.025000	0.021000	0.360000	1.386761	2.782148	0.697915	3.094041	True	True	9.99734e-08	10667	3.366041	3.679980	0.480102	0.223372
2.000	0.100	1.100	2.000	0.025000	0.022500	0.360000	1.372116	3.043215	0.644857	3.836205	True	True	9.99854e-08	15777	3.456716	3.824910	0.464425	0.186000
2.000	0.100	1.100	2.000	0.025000	-0.022500	0.382500	2.646103	1.644023	3.620931	0.535474	True	True	9.99707e-08	14239	3.987050	3.581268	0.184437	0.394061
2.000	0.100	1.100	2.000	0.025000	-0.021000	0.382500	2.409664	1.666559	2.976749	0.594174	True	True	9.99868e-08	9822	3.833311	3.458560	0.225936	0.415045
2.000	0.100	1.100	2.000	0.025000	-0.019500	0.382500	2.255993	1.685388	2.590487	0.640215	True	True	9.99393e-08	7479	3.724293	3.379054	0.257908	0.426741
2.000	0.100	1.100	2.000	0.025000	-0.018000	0.382500	2.143108	1.702646	2.322679	0.680209	True	True	9.99324e-08	6176	3.640109	3.322294	0.284270	0.433744
2.000	0.100	1.100	2.000	0.025000	-0.016500	0.382500	2.054424	1.719214	2.121516	0.716958	True	True	9.98736e-08	5289	3.571935	3.279712	0.306845	0.437890
2.000	0.100	1.100	2.000	0.025000	-0.015000	0.382500	1.981719	1.735553	1.962480	0.751950	True	True	9.98626e-08	4704	3.515038	3.246907	0.326653	0.440090
2.000	0.100	1.100	2.000	0.025000	-0.013500	0.382500	1.920326	1.751948	1.832173	0.786100	True	True	9.98143e-08	4261	3.466572	3.221325	0.344326	0.440855
2.000	0.100	1.100	2.000	0.025000	-0.012000	0.382500	1.867350	1.768601	1.722540	0.820037	True	True	9.98284e-08	3892	3.424693	3.201367	0.360283	0.440496
2.000	0.100	1.100	2.000	0.025000	-0.010500	0.382500	1.820871	1.785669	1.628389	0.854237	True	True	9.97575e-08	3442	3.388140	3.185972	0.374819	0.439212
2.000	0.100	1.100	2.000	0.025000	-0.009000	0.382500	1.779556	1.803289	1.546195	0.889097	True	True	9.99474e-08	3287	3.356019	3.174412	0.388150	0.437137
2.000	0.100	1.100	2.000	0.025000	-0.007500	0.382500	1.742438	1.821587	1.473460	0.924968	True	True	9.98736e-08	3079	3.327672	3.166175	0.400435	0.434361
2.000	0.100	1.100	2.000	0.025000	-0.006000	0.382500	1.708799	1.840691	1.408355	0.962187	True	True	9.9741e-08	2848	3.302613	3.160900	0.411798	0.430942
2.000	0.100	1.100	2.000	0.025000	-0.004500	0.382500	1.678086	1.860733	1.349502	1.001095	True	True	9.97143e-08	2561	3.280475	3.158333	0.422333	0.426920
2.000	0.100	1.100	2.000	0.025000	-0.003000	0.382500	1.649870	1.881855	1.295837	1.042052	True	True	9.96905e-08	2646	3.260981	3.158303	0.432112	0.422317
2.000	0.100	1.100	2.000	0.025000	-0.001500	0.382500	1.623806	1.904217	1.246517	1.085456	True	True	9.98478e-08	2579	3.243928	3.160706	0.441193	0.417140
2.000	0.100	1.100	2.000	0.025000	0.000000	0.382500	1.599617	1.928002	1.200864	1.131757	True	True	9.9886e-08	2655	3.229170	3.165495	0.449618	0.411388
2.000	0.100	1.100	2.000	0.025000	0.001500	0.382500	1.577086	1.953384	1.158335	1.181456	True	True	9.96781e-08	2236	3.216613	3.172670	0.457417	0.405053
2.000	0.100	1.100	2.000	0.025000	0.003000	0.382500	1.555998	1.980694	1.118431	1.235229	True	True	9.9904e-08	2895	3.206207	3.182295	0.464614	0.398097
2.000	0.100	1.100	2.000	0.025000	0.004500	0.382500	1.536204	2.010201	1.080763	1.293819	True	True	9.97965e-08	2949	3.197953	3.194479	0.471216	0.390490
2.000	0.100	1.100	2.000	0.025000	0.006000	0.382500	1.517569	2.042283	1.044978	1.358172	True	True	9.98452e-08	3018	3.191898	3.209393	0.477222	0.382181
2.000	0.100	1.100	2.000	0.025000	0.007500	0.382500	1.499974	2.077415	1.010754	1.429494	True	True	9.97926e-08	3124	3.188145	3.227278	0.482620	0.373104
2.000	0.100	1.100	2.000	0.025000	0.009000	0.382500	1.483315	2.116201	0.977786	1.509349	True	True	9.97384e-08	3573	3.186865	3.248471	0.487381	0.363174
2.000	0.100	1.100	2.000	0.025000	0.010500	0.382500	1.467497	2.159434	0.945772	1.599817	True	True	9.99266e-08	3830	3.188314	3.273423	0.491461	0.352278
2.000	0.100	1.100	2.000	0.025000	0.012000	0.382500	1.452434	2.208180	0.914397	1.703750	True	True	9.97629e-08	4211	3.192870	3.302755	0.494789	0.340267
2.000	0.100	1.100	2.000	0.025000	0.013500	0.382500	1.438039	2.263916	0.883309	1.825191	True	True	9.99191e-08	4404	3.201078	3.337321	0.497261	0.326942
2.000	0.100	1.100	2.000	0.025000	0.015000	0.382500	1.424223	2.328780	0.852077	1.970119	True	True	9.99963e-08	4999	3.213752	3.378339	0.498715	0.312027
2.000	0.100	1.100	2.000	0.025000	0.016500	0.382500	1.410885	2.406010	0.820139	2.147865	True	True	9.98352e-08	5667	3.232127	3.427599	0.498902	0.295128
2.000	0.100	1.100	2.000	0.025000	0.018000	0.382500	1.397889	2.500866	0.786672	2.374052	True	True	9.99456e-08	6812	3.258199	3.487889	0.497412	0.275651
2.000	0.100	1.100	2.000	0.025000	0.019500	0.382500	1.385026	2.622693	0.750337	2.677521	True	True	9.99519e-08	8231	3.295438	3.563886	0.493517	0.252631
2.000	0.100	1.100	2.000	0.025000	0.021000	0.382500	1.371893	2.790548	0.708600	3.119884	True	True	9.99784e-08	10627	3.350665	3.664399	0.485749	0.224324
2.000	0.100	1.100	2.000	0.025000	0.022500	0.382500	1.357472	3.053408	0.655465	3.869752	True	True	9.9964e-08	15602	3.440347	3.809570	0.470447	0.186950
2.000	0.100	1.100	2.000	0.025000	-0.022500	0.405000	2.633551	1.645185	3.639212	0.538409	True	True	9.9909e-08	14129	3.982830	3.572850	0.185359	0.395533
2.000	0.100	1.100	2.000	0.025000	-0.021000	0.405000	2.396865	1.667889	2.993628	0.597575	True	True	9.99571e-08	9589	3.828288	3.449103	0.227110	0.416505
2.000	0.100	1.100	2.000	0.025000	-0.019500	0.405000	2.242973	1.686862	2.606488	0.644004	True	True	9.99211e-08	7381	3.718652	3.368839	0.259295	0.428173
2.000	0.100	1.100	2.000	0.025000	-0.018000	0.405000	2.129890	1.704253	2.338045	0.684346	True	True	9.98393e-08	6299	3.633953	3.311475	0.285847	0.435142
2.000	0.100	1.100	2.000	0.025000	-0.016500	0.405000	2.041028	1.720948	2.136390	0.721422	True	True	9.99151e-08	5281	3.565332	3.268389	0.308598	0.439252
2.000	0.100	1.100	2.000	0.025000	-0.015000	0.405000	1.968159	1.737410	1.976951	0.756728	True	True	9.98001e-08	4684	3.508033	3.235148	0.328571	0.441416
2.000	0.100	1.100	2.000	0.025000	-0.013500	0.405000	1.906617	1.753928	1.846303	0.791185	True	True	9.99887e-08	4120	3.459198	3.209183	0.346401	0.442146
2.000	0.100	1.100	2.000	0.025000	-0.012000	0.405000	1.853502	1.770702	1.736374	0.825427	True	True	9.9775e-08	3777	3.416977	3.188882	0.362510	0.441753
2.000	0.100	1.100	2.000	0.025000	-0.010500	0.405000	1.806895	1.787893	1.641962	0.859934	True	True	9.99532e-08	3521	3.380101	3.173177	0.377194	0.440438
2.000	0.100	1.100	2.000	0.025000	-0.009000	0.405000	1.765460	1.805636	1.559533	0.895105	True	True	9.96906e-08	3105	3.347671	3.161333	0.390669	0.438332
2.000	0.100	1.100	2.000	0.025000	-0.007500	0.405000	1.728232	1.824062	1.486585	0.931294	True	True	9.99811e-08	2970	3.319028	3.152836	0.403095	0.435526
2.000	0.100	1.100	2.000	0.025000	-0.006000	0.405000	1.694489	1.843295	1.421285	0.968841	True	True	9.9912e-08	2797	3.293682	3.147320	0.414596	0.432080
2.000	0.100	1.100	2.000	0.025000	-0.004500	0.405000	1.663680	1.863470	1.362252	1.008089	True	True	9.99568e-08	2569	3.271264	3.144529	0.425267	0.428031
2.000	0.100	1.100	2.000	0.025000	-0.003000	0.405000	1.635375	1.884730	1.308418	1.049402	True	True	9.96389e-08	2382	3.251496	3.144291	0.435182	0.423403
2.000	0.100	1.100	2.000	0.025000	-0.001500	0.405000	1.609229	1.907237	1.258940	1.093180	True	True	9.96571e-08	2485	3.234171	3.146500	0.444396	0.418202
2.000	0.100	1.100	2.000	0.025000	0.000000	0.405000	1.584980	1.931136	1.213157	1.139853	True	True	9.98189e-08	2277	3.219146	3.151103	0.452952	0.412435
2.000	0.100	1.100	2.000	0.025000	0.001500	0.405000	1.562347	1.956743	1.170449	1.190033	True	True	9.96802e-08	1948	3.206315	3.158118	0.460890	0.406067
2.000	0.100	1.100	2.000	0.025000	0.003000	0.405000	1.541213	1.984192	1.130430	1.244232	True	True	9.99608e-08	2943	3.195640	3.167578	0.468217	0.399099
2.000	0.100	1.100	2.000	0.025000	0.004500	0.405000	1.521362	2.013878	1.092634	1.303318	True	True	9.9957e-08	2496	3.187111	3.179613	0.474953	0.391474
2.000	0.100	1.100	2.000	0.025000	0.006000	0.405000	1.502679	2.046154	1.056727	1.368214	True	True	9.99112e-08	2758	3.180776	3.194387	0.481094	0.383149
2.000	0.100	1.100	2.000	0.025000	0.007500	0.405000	1.485042	2.081495	1.022386	1.440137	True	True	9.99136e-08	3412	3.176736	3.212143	0.486628	0.374059
2.000	0.100	1.100	2.000	0.025000	0.009000	0.405000	1.468349	2.120510	0.989304	1.520664	True	True	9.97449e-08	3445	3.175159	3.233216	0.491527	0.364117
2.000	0.100	1.100	2.000	0.025000	0.010500	0.405000	1.452507	2.163996	0.957181	1.611896	True	True	9.9975e-08	3777	3.176298	3.258059	0.495749	0.353210
2.000	0.100	1.100	2.000	0.025000	0.012000	0.405000	1.437427	2.213026	0.925701	1.716710	True	True	9.99403e-08	4180	3.180525	3.287292	0.499224	0.341191
2.000	0.100	1.100	2.000	0.025000	0.013500	0.405000	1.423028	2.269089	0.894510	1.839188	True	True	9.98084e-08	4507	3.188381	3.321771	0.501849	0.327861
2.000	0.100	1.100	2.000	0.025000	0.015000	0.405000	1.409222	2.334331	0.863180	1.985365	True	True	9.98958e-08	4960	3.200672	3.362717	0.503466	0.312942
2.000	0.100	1.100	2.000	0.025000	0.016500	0.405000	1.395909	2.412016	0.831146	2.164668	True	True	9.99276e-08	5879	3.218622	3.411923	0.503828	0.296043
2.000	0.100	1.100	2.000	0.025000	0.018000	0.405000	1.382961	2.507438	0.797587	2.392877	True	True	9.99254e-08	6779	3.244208	3.472184	0.502533	0.276567
2.000	0.100	1.100	2.000	0.025000	0.019500	0.405000	1.370175	2.630011	0.761164	2.699141	True	True	9.98634e-08	8277	3.280872	3.548190	0.498862	0.253552
2.000	0.100	1.100	2.000	0.025000	0.021000	0.405000	1.357168	2.798933	0.719344	3.145754	True	True	9.99392e-08	10757	3.335376	3.648781	0.491371	0.225250
2.000	0.100	1.100	2.000	0.025000	0.022500	0.405000	1.342961	3.063575	0.666140	3.903327	True	True	9.99702e-08	15828	3.424054	3.794179	0.476450	0.187876
2.000	0.100	1.100	2.000	0.025000	-0.022500	0.427500	2.621106	1.646346	3.657459	0.541344	True	True	9.99328e-08	14133	3.978627	3.564443	0.186274	0.396992
2.000	0.100	1.100	2.000	0.025000	-0.021000	0.427500	2.384181	1.669218	3.010480	0.600976	True	True	9.99245e-08	9605	3.823287	3.439659	0.228275	0.417950
2.000	0.100	1.100	2.000	0.025000	-0.019500	0.427500	2.230075	1.688336	2.622466	0.647794	True	True	9.99463e-08	7412	3.713039	3.358639	0.260670	0.429586
2.000	0.100	1.100	2.000	0.025000	-0.018000	0.427500	2.116800	1.705861	2.353393	0.688486	True	True	9.99915e-08	6048	3.627832	3.300673	0.287410	0.436519
2.000	0.100	1.100	2.000	0.025000	-0.016500	0.427500	2.027764	1.722683	2.151249	0.725889	True	True	9.98179e-08	5249	3.558769	3.257084	0.310334	0.440591
2.000	0.100	1.100	2.000	0.025000	-0.015000	0.427500	1.954737	1.739270	1.991410	0.761510	True	True	9.98438e-08	4559	3.501072	3.223409	0.330471	0.442718
2.000	0.100	1.100	2.000	0.025000	-0.013500	0.427500	1.893048	1.755909	1.860424	0.796275	True	True	9.99749e-08	4188	3.451874	3.197061	0.348456	0.443412
2.000	0.100	1.100	2.000	0.025000	-0.012000	0.427500	1.839799	1.772806	1.750203	0.830823	True	True	9.97972e-08	3813	3.409314	3.176418	0.364715	0.442984
2.000	0.100	1.100	2.000	0.025000	-0.010500	0.427500	1.793067	1.790119	1.655533	0.865638	True	True	9.97231e-08	3467	3.372119	3.160402	0.379544	0.441635
2.000	0.100	1.100	2.000	0.025000	-0.009000	0.427500	1.751516	1.807987	1.572872	0.901120	True	True	9.98687e-08	3310	3.339384	3.148276	0.393160	0.439497
2.000	0.100	1.100	2.000	0.025000	-0.007500	0.427500	1.714180	1.826539	1.499714	0.937628	True	True	9.96771e-08	3063	3.310449	3.139518	0.405726	0.436660
2.000	0.100	1.100	2.000	0.025000	-0.006000	0.427500	1.680337	1.845903	1.434222	0.975504	True	True	9.97667e-08	2866	3.284820	3.133761	0.417364	0.433185
2.000	0.100	1.100	2.000	0.025000	-0.004500	0.427500	1.649435	1.866211	1.375010	1.015094	True	True	9.988e-08	2758	3.262125	3.130747	0.428170	0.429109
2.000	0.100	1.100	2.000	0.025000	-0.003000	0.427500	1.621066	1.887579	1.321036	1.056740	True	True	9.98423e-08	2354	3.242091	3.130300	0.438212	0.424460
2.000	0.100	1.100	2.000	0.025000	-0.001500	0.427500	1.594816	1.910260	1.271377	1.100918	True	True	9.98198e-08	2329	3.224492	3.132314	0.447565	0.419230
2.000	0.100	1.100	2.000	0.025000	0.000000	0.427500	1.570477	1.934347	1.225429	1.148015	True	True	9.99716e-08	2605	3.209198	3.136738	0.456256	0.413433
2.000	0.100	1.100	2.000	0.025000	0.001500	0.427500	1.547798	1.960054	1.182610	1.198581	True	True	9.96385e-08	1954	3.196102	3.143575	0.464323	0.407056
2.000	0.100	1.100	2.000	0.025000	0.003000	0.427500	1.526595	1.987693	1.142451	1.253252	True	True	9.98411e-08	2658	3.185159	3.152877	0.471782	0.400064
2.000	0.100	1.100	2.000	0.025000	0.004500	0.427500	1.506690	2.017559	1.104530	1.312833	True	True	9.97844e-08	2949	3.176358	3.164761	0.478651	0.392421
2.000	0.100	1.100	2.000	0.025000	0.006000	0.427500	1.487958	2.050027	1.068502	1.378273	True	True	9.97374e-08	3072	3.169746	3.179394	0.484926	0.384081
2.000	0.100	1.100	2.000	0.025000	0.007500	0.427500	1.470280	2.085577	1.034045	1.450798	True	True	9.98666e-08	3375	3.165420	3.197019	0.490595	0.374977
2.000	0.100	1.100	2.000	0.025000	0.009000	0.427500	1.453553	2.124820	1.000853	1.531999	True	True	9.99722e-08	3326	3.163547	3.217969	0.495634	0.365023
2.000	0.100	1.100	2.000	0.025000	0.010500	0.427500	1.437684	2.168560	0.968624	1.623996	True	True	9.99522e-08	3743	3.164377	3.242700	0.499998	0.354107
2.000	0.100	1.100	2.000	0.025000	0.012000	0.427500	1.422589	2.217874	0.937040	1.729691	True	True	9.98009e-08	4148	3.168277	3.271831	0.503619	0.342080
2.000	0.100	1.100	2.000	0.025000	0.013500	0.427500	1.408184	2.274259	0.905750	1.853207	True	True	9.98768e-08	4579	3.175783	3.306220	0.506398	0.328745
2.000	0.100	1.100	2.000	0.025000	0.015000	0.427500	1.394384	2.339879	0.874324	2.000636	True	True	9.98876e-08	5030	3.187691	3.347089	0.508178	0.313824
2.000	0.100	1.100	2.000	0.025000	0.016500	0.427500	1.381094	2.418017	0.842198	2.181495	True	True	9.99383e-08	5843	3.205216	3.396236	0.508716	0.296925
2.000	0.100	1.100	2.000	0.025000	0.018000	0.427500	1.368189	2.514004	0.808550	2.411728	True	True	9.99839e-08	6843	3.230315	3.456462	0.507617	0.277453
2.000	0.100	1.100	2.000	0.025000	0.019500	0.427500	1.355476	2.637318	0.772042	2.720787	True	True	9.99748e-08	8309	3.266401	3.532470	0.504174	0.254443
2.000	0.100	1.100	2.000	0.025000	0.021000	0.427500	1.342587	2.807302	0.730146	3.171651	True	True	9.99766e-08	10689	3.320177	3.633128	0.496963	0.226149
2.000	0.100	1.100	2.000	0.025000	0.022500	0.427500	1.328583	3.073716	0.676878	3.936925	True	True	9.99673e-08	15875	3.407842	3.778738	0.482431	0.188779
2.000	0.100	1.100	2.000	0.025000	-0.022500	0.450000	2.608766	1.647507	3.675672	0.544278	True	True	9.99558e-08	14051	3.974440	3.556046	0.187184	0.398440
2.000	0.100	1.100	2.000	0.025000	-0.021000	0.450000	2.371611	1.670547	3.027304	0.604378	True	True	9.99616e-08	9497	3.818308	3.430227	0.229431	0.419380
2.000	0.100	1.100	2.000	0.025000	-0.019500	0.450000	2.217297	1.689810	2.638420	0.651586	True	True	9.99076e-08	7426	3.707455	3.348455	0.262034	0.430982
2.000	0.100	1.100	2.000	0.025000	-0.018000	0.450000	2.103836	1.707470	2.368722	0.692628	True	True	9.99604e-08	6117	3.621746	3.289890	0.288958	0.437875
2.000	0.100	1.100	2.000	0.025000	-0.016500	0.450000	2.014631	1.724420	2.166092	0.730359	True	True	9.98713e-08	5256	3.552244	3.245798	0.312054	0.441908
2.000	0.100	1.100	2.000	0.025000	-0.015000	0.450000	1.941450	1.741130	2.005857	0.766296	True	True	9.99026e-08	4498	3.494155	3.211689	0.332351	0.443996
2.000	0.100	1.100	2.000	0.025000	-0.013500	0.450000	1.879621	1.757893	1.874537	0.801370	True	True	9.98164e-08	3965	3.444598	3.184960	0.350490	0.444651
2.000	0.100	1.100	2.000	0.025000	-0.012000	0.450000	1.826240	1.774911	1.764026	0.836225	True	True	9.99223e-08	3683	3.401703	3.163975	0.366896	0.444187
2.000	0.100	1.100	2.000	0.025000	-0.010500	0.450000	1.779387	1.792348	1.669100	0.871348	True	True	9.99007e-08	3450	3.364193	3.147650	0.381869	0.442802
2.000	0.100	1.100	2.000	0.025000	-0.009000	0.450000	1.737724	1.810340	1.586211	0.907144	True	True	9.96912e-08	3331	3.331159	3.135240	0.395625	0.440631
2.000	0.100	1.100	2.000	0.025000	-0.007500	0.450000	1.700282	1.829019	1.512845	0.943972	True	True	9.9745e-08	2983	3.301935	3.126222	0.408328	0.437763
2.000	0.100	1.100	2.000	0.025000	-0.006000	0.450000	1.666341	1.848513	1.447163	0.982178	True	True	9.97877e-08	2830	3.276026	3.120225	0.420100	0.434258
2.000	0.100	1.100	2.000	0.025000	-0.004500	0.450000	1.635348	1.868955	1.387776	1.022109	True	True	9.97291e-08	2621	3.253058	3.116986	0.431040	0.430154
2.000	0.100	1.100	2.000	0.025000	-0.003000	0.450000	1.606871	1.890493	1.333612	1.064137	True	True	9.99177e-08	2602	3.232750	3.116330	0.441220	0.425472
2.000	0.100	1.100	2.000	0.025000	-0.001500	0.450000	1.580583	1.913252	1.283846	1.108645	True	True	9.97561e-08	2301	3.214896	3.118146	0.450695	0.420230
2.000	0.100	1.100	2.000	0.025000	0.000000	0.450000	1.556150	1.937508	1.237732	1.156165	True	True	9.97613e-08	1944	3.199332	3.122389	0.459522	0.414406
2.000	0.100	1.100	2.000	0.025000	0.001500	0.450000	1.533420	1.963383	1.194791	1.207138	True	True	9.98985e-08	2739	3.185977	3.129050	0.467715	0.408006
2.000	0.100	1.100	2.000	0.025000	0.003000	0.450000	1.512145	1.991197	1.154490	1.262285	True	True	9.97986e-08	2898	3.174765	3.138194	0.475308	0.400992
2.000	0.100	1.100	2.000	0.025000	0.004500	0.450000	1.492186	2.021242	1.116446	1.322365	True	True	9.98252e-08	2866	3.165695	3.149926	0.482309	0.393332
2.000	0.100	1.100	2.000	0.025000	0.006000	0.450000	1.473405	2.053903	1.080301	1.388350	True	True	9.99809e-08	3145	3.158807	3.164416	0.488717	0.384976
2.000	0.100	1.100	2.000	0.025000	0.007500	0.450000	1.455686	2.089661	1.045731	1.461477	True	True	9.97233e-08	3161	3.154199	3.181908	0.494522	0.375858
2.000	0.100	1.100	2.000	0.025000	0.009000	0.450000	1.438925	2.129132	1.012431	1.543353	True	True	9.97933e-08	3412	3.152033	3.202734	0.499698	0.365892
2.000	0.100	1.100	2.000	0.025000	0.010500	0.450000	1.423030	2.173124	0.980097	1.636115	True	True	9.98574e-08	3713	3.152555	3.227349	0.504204	0.354967
2.000	0.100	1.100	2.000	0.025000	0.012000	0.450000	1.407917	2.222720	0.948414	1.742694	True	True	9.99164e-08	4100	3.156129	3.256375	0.507973	0.342933
2.000	0.100	1.100	2.000	0.025000	0.013500	0.450000	1.393505	2.279429	0.917027	1.867248	True	True	9.99221e-08	4630	3.163285	3.290671	0.510906	0.329594
2.000	0.100	1.100	2.000	0.025000	0.015000	0.450000	1.379710	2.345425	0.885508	2.015929	True	True	9.99979e-08	4938	3.174811	3.331459	0.512849	0.314672
2.000	0.100	1.100	2.000	0.025000	0.016500	0.450000	1.366440	2.424015	0.853292	2.198346	True	True	9.98609e-08	5674	3.191910	3.380542	0.513565	0.297774
2.000	0.100	1.100	2.000	0.025000	0.018000	0.450000	1.353575	2.520563	0.819559	2.430603	True	True	9.99556e-08	6813	3.216522	3.440727	0.512664	0.278307
2.000	0.100	1.100	2.000	0.025000	0.019500	0.450000	1.340929	2.644615	0.782971	2.742457	True	True	9.99245e-08	8274	3.252027	3.516729	0.509451	0.255305
2.000	0.100	1.100	2.000	0.025000	0.021000	0.450000	1.328150	2.815655	0.741002	3.197572	True	True	9.99855e-08	10634	3.305072	3.617445	0.502524	0.227022
2.000	0.100	1.100	2.000	0.025000	0.022500	0.450000	1.314339	3.083831	0.687677	3.970546	True	True	9.99963e-08	15887	3.391713	3.763250	0.488388	0.189659
2.000	0.100	1.100	2.000	0.025000	-0.022500	0.472500	2.596531	1.648667	3.693851	0.547211	True	True	9.99396e-08	14099	3.970269	3.547659	0.188088	0.399877
2.000	0.100	1.100	2.000	0.025000	-0.021000	0.472500	2.359153	1.671876	3.044100	0.607779	True	True	9.99501e-08	9508	3.813353	3.420810	0.230579	0.420795
2.000	0.100	1.100	2.000	0.025000	-0.019500	0.472500	2.204638	1.691285	2.654352	0.655378	True	True	9.9936e-08	7323	3.701899	3.338286	0.263387	0.432360
2.000	0.100	1.100	2.000	0.025000	-0.018000	0.472500	2.090997	1.709079	2.384031	0.696772	True	True	9.98918e-08	6065	3.615692	3.279123	0.290493	0.439212
2.000	0.100	1.100	2.000	0.025000	-0.016500	0.472500	2.001629	1.726157	2.180919	0.734832	True	True	9.99354e-08	5247	3.545758	3.234531	0.313757	0.443203
2.000	0.100	1.100	2.000	0.025000	-0.015000	0.472500	1.928299	1.742993	2.020291	0.771086	True	True	9.99889e-08	4455	3.487282	3.199991	0.334213	0.445249
2.000	0.100	1.100	2.000	0.025000	-0.013500	0.472500	1.866332	1.759878	1.888640	0.806470	True	True	9.98442e-08	4035	3.437371	3.172881	0.352502	0.445865
2.000	0.100	1.100	2.000	0.025000	-0.012000	0.472500	1.812825	1.777019	1.777842	0.841633	True	True	9.98104e-08	3618	3.394146	3.151555	0.369054	0.445362
2.000	0.100	1.100	2.000	0.025000	-0.010500	0.472500	1.765854	1.794579	1.682664	0.877065	True	True	9.98465e-08	3527	3.356325	3.134921	0.384168	0.443941
2.000	0.100	1.100	2.000	0.025000	-0.009000	0.472500	1.724081	1.812696	1.599548	0.913175	True	True	9.99191e-08	3246	3.322995	3.122229	0.398062	0.441736
2.000	0.100	1.100	2.000	0.025000	-0.007500	0.472500	1.686537	1.831502	1.525977	0.950324	True	True	9.98394e-08	2994	3.293486	3.112951	0.410900	0.438835
2.000	0.100	1.100	2.000	0.025000	-0.006000	0.472500	1.652501	1.851126	1.460107	0.988860	True	True	9.99449e-08	2778	3.267301	3.106712	0.422806	0.435298
2.000	0.100	1.100	2.000	0.025000	-0.004500	0.472500	1.621419	1.871703	1.400547	1.029135	True	True	9.99308e-08	2772	3.244064	3.103249	0.433876	0.431165
2.000	0.100	1.100	2.000	0.025000	-0.003000	0.472500	1.592859	1.893377	1.346222	1.071522	True	True	9.97359e-08	2343	3.223491	3.102384	0.444187	0.426457
2.000	0.100	1.100	2.000	0.025000	-0.001500	0.472500	1.566478	1.916317	1.296286	1.116430	True	True	9.97304e-08	2550	3.205372	3.104005	0.453796	0.421182
2.000	0.100	1.100	2.000	0.025000	0.000000	0.472500	1.541995	1.940705	1.250052	1.164327	True	True	9.98156e-08	2411	3.189553	3.108062	0.462747	0.415338
2.000	0.100	1.100	2.000	0.025000	0.001500	0.472500	1.519196	1.966722	1.206974	1.215728	True	True	9.96631e-08	2538	3.175934	3.114550	0.471071	0.408919
2.000	0.100	1.100	2.000	0.025000	0.003000	0.472500	1.497855	1.994709	1.166539	1.271350	True	True	9.9913e-08	2113	3.164459	3.123535	0.478796	0.401883
2.000	0.100	1.100	2.000	0.025000	0.004500	0.472500	1.477849	2.024928	1.128382	1.331912	True	True	9.98126e-08	3010	3.155122	3.135110	0.485926	0.394207
2.000	0.100	1.100	2.000	0.025000	0.006000	0.472500	1.459021	2.057781	1.092122	1.398443	True	True	9.98995e-08	3084	3.147962	3.149456	0.492466	0.385835
2.000	0.100	1.100	2.000	0.025000	0.007500	0.472500	1.441261	2.093747	1.057442	1.472174	True	True	9.98294e-08	3377	3.143074	3.166811	0.498406	0.376703
2.000	0.100	1.100	2.000	0.025000	0.009000	0.472500	1.424466	2.133445	1.024036	1.554725	True	True	9.97934e-08	3527	3.140615	3.187511	0.503720	0.366726
2.000	0.100	1.100	2.000	0.025000	0.010500	0.472500	1.408544	2.177688	0.991600	1.648253	True	True	9.97509e-08	3888	3.140832	3.212009	0.508367	0.355791
2.000	0.100	1.100	2.000	0.025000	0.012000	0.472500	1.393413	2.227567	0.959819	1.755716	True	True	9.98027e-08	3998	3.144082	3.240927	0.512283	0.343751
2.000	0.100	1.100	2.000	0.025000	0.013500	0.472500	1.378992	2.284598	0.928338	1.881309	True	True	9.99132e-08	4517	3.150889	3.275125	0.515370	0.330408
2.000	0.100	1.100	2.000	0.025000	0.015000	0.472500	1.365200	2.350969	0.896729	2.031243	True	True	9.98434e-08	5117	3.162034	3.315829	0.517477	0.315485
2.000	0.100	1.100	2.000	0.025000	0.016500	0.472500	1.351947	2.430007	0.864427	2.215219	True	True	9.98541e-08	5952	3.178708	3.364843	0.518372	0.298591
2.000	0.100	1.100	2.000	0.025000	0.018000	0.472500	1.339118	2.527114	0.830612	2.449500	True	True	9.99362e-08	6881	3.202832	3.424981	0.517671	0.279130
2.000	0.100	1.100	2.000	0.025000	0.019500	0.472500	1.326534	2.651901	0.793948	2.764149	True	True	9.9981e-08	8300	3.237755	3.500970	0.514690	0.256138
2.000	0.100	1.100	2.000	0.025000	0.021000	0.472500	1.313859	2.823991	0.751911	3.223514	True	True	9.9937e-08	10767	3.290063	3.601732	0.508052	0.227867
2.000	0.100	1.100	2.000	0.025000	0.022500	0.472500	1.300228	3.093918	0.698536	4.004185	True	True	9.99578e-08	15873	3.375673	3.747719	0.494318	0.190516
2.000	0.100	1.100	2.000	0.025000	-0.022500	0.495000	2.584398	1.649826	3.711995	0.550144	True	True	9.99997e-08	14095	3.966114	3.539282	0.188986	0.401302
2.000	0.100	1.100	2.000	0.025000	-0.021000	0.495000	2.346806	1.673204	3.060868	0.611182	True	True	9.99687e-08	9561	3.808420	3.411406	0.231718	0.422195
2.000	0.100	1.100	2.000	0.025000	-0.019500	0.495000	2.192097	1.692760	2.670259	0.659172	True	True	9.98947e-08	7351	3.696372	3.328134	0.264728	0.433721
2.000	0.100	1.100	2.000	0.025000	-0.018000	0.495000	2.078281	1.710689	2.399321	0.700918	True	True	9.98772e-08	5936	3.609673	3.268375	0.292014	0.440528
2.000	0.100	1.100	2.000	0.025000	-0.016500	0.495000	1.988755	1.727896	2.195730	0.739308	True	True	9.99627e-08	5211	3.539312	3.223285	0.315443	0.444475
2.000	0.100	1.100	2.000	0.025000	-0.015000	0.495000	1.915281	1.744856	2.034712	0.775879	True	True	9.99344e-08	4635	3.480454	3.188314	0.336055	0.446479
2.000	0.100	1.100	2.000	0.025000	-0.013500	0.495000	1.853181	1.761865	1.902732	0.811574	True	True	9.98738e-08	4155	3.430192	3.160824	0.354493	0.447053
2.000	0.100	1.100	2.000	0.025000	-0.012000	0.495000	1.799551	1.779129	1.791650	0.847046	True	True	9.97291e-08	3765	3.386643	3.139158	0.371188	0.446510
2.000	0.100	1.100	2.000	0.025000	-0.010500	0.495000	1.752466	1.796812	1.696221	0.882789	True	True	9.9744e-08	3454	3.348515	3.122216	0.386441	0.445051
2.000	0.100	1.100	2.000	0.025000	-0.009000	0.495000	1.710587	1.815054	1.612882	0.919213	True	True	9.97723e-08	3201	3.314892	3.109242	0.400470	0.442810
2.000	0.100	1.100	2.000	0.025000	-0.007500	0.495000	1.672944	1.833988	1.539109	0.956684	True	True	9.99835e-08	2988	3.285103	3.099704	0.413441	0.439875
2.000	0.100	1.100	2.000	0.025000	-0.006000	0.495000	1.638815	1.853742	1.473054	0.995551	True	True	9.99717e-08	2863	3.258646	3.093224	0.425479	0.436306
2.000	0.100	1.100	2.000	0.025000	-0.004500	0.495000	1.607648	1.874452	1.413323	1.036171	True	True	9.98326e-08	2518	3.235143	3.089537	0.436679	0.432143
2.000	0.100	1.100	2.000	0.025000	-0.003000	0.495000	1.579007	1.896266	1.358839	1.078917	True	True	9.98099e-08	2294	3.214309	3.088462	0.447119	0.427406
2.000	0.100	1.100	2.000	0.025000	-0.001500	0.495000	1.552569	1.919314	1.308775	1.124179	True	True	9.96646e-08	2351	3.195934	3.089885	0.456851	0.422112
2.000	0.100	1.100	2.000	0.025000	0.000000	0.495000	1.527999	1.943889	1.262381	1.172502	True	True	9.98128e-08	2338	3.179854	3.093759	0.465934	0.416237
2.000	0.100	1.100	2.000	0.025000	0.001500	0.495000	1.505137	1.970064	1.219172	1.224329	True	True	9.96818e-08	2757	3.165978	3.100073	0.474386	0.409796
2.000	0.100	1.100	2.000	0.025000	0.003000	0.495000	1.483744	1.998213	1.178619	1.280397	True	True	9.97718e-08	2729	3.154243	3.108890	0.482239	0.402741
2.000	0.100	1.100	2.000	0.025000	0.004500	0.495000	1.463679	2.028616	1.140336	1.341475	True	True	9.99426e-08	2555	3.144642	3.120315	0.489500	0.395045
2.000	0.100	1.100	2.000	0.025000	0.006000	0.495000	1.444804	2.061661	1.103962	1.408553	True	True	9.99748e-08	2580	3.137212	3.134515	0.496172	0.386657
2.000	0.100	1.100	2.000	0.025000	0.007500	0.495000	1.427004	2.097834	1.069175	1.482887	True	True	9.9877e-08	3201	3.132045	3.151733	0.502245	0.377511
2.000	0.100	1.100	2.000	0.025000	0.009000	0.495000	1.410174	2.137759	1.035665	1.566114	True	True	9.98357e-08	3600	3.129297	3.172304	0.507696	0.367523
2.000	0.100	1.100	2.000	0.025000	0.010500	0.495000	1.394226	2.182253	1.003130	1.660410	True	True	9.99205e-08	3874	3.129210	3.196682	0.512484	0.356579
2.000	0.100	1.100	2.000	0.025000	0.012000	0.495000	1.379075	2.232413	0.971254	1.768757	True	True	9.99374e-08	4091	3.132137	3.225489	0.516547	0.344533
2.000	0.100	1.100	2.000	0.025000	0.013500	0.495000	1.364644	2.289764	0.939682	1.895390	True	True	9.99984e-08	4654	3.138597	3.259587	0.519789	0.331187
2.000	0.100	1.100	2.000	0.025000	0.015000	0.495000	1.350853	2.356508	0.907985	2.046577	True	True	9.98259e-08	5168	3.149362	3.300201	0.522061	0.316264
2.000	0.100	1.100	2.000	0.025000	0.016500	0.495000	1.337615	2.435994	0.875599	2.232112	True	True	9.99924e-08	5756	3.165610	3.349142	0.523136	0.299374
2.000	0.100	1.100	2.000	0.025000	0.018000	0.495000	1.324817	2.533658	0.841706	2.468417	True	True	9.99325e-08	6953	3.189246	3.409227	0.522636	0.279921
2.000	0.100	1.100	2.000	0.025000	0.019500	0.495000	1.312291	2.659175	0.804970	2.785862	True	True	9.99174e-08	8329	3.223585	3.485195	0.519890	0.256940
2.000	0.100	1.100	2.000	0.025000	0.021000	0.495000	1.299712	2.832309	0.762871	3.249477	True	True	9.99519e-08	10723	3.275154	3.585994	0.513544	0.228685
2.000	0.100	1.100	2.000	0.025000	0.022500	0.495000	1.286251	3.103978	0.709453	4.037841	True	True	9.99847e-08	15989	3.359724	3.732147	0.500219	0.191348
2.000	0.100	1.100	2.000	0.025000	-0.022500	0.517500	2.572369	1.650985	3.730105	0.553076	True	True	9.99891e-08	13997	3.961975	3.530918	0.189878	0.402715
2.000	0.100	1.100	2.000	0.025000	-0.021000	0.517500	2.334569	1.674533	3.077606	0.614584	True	True	9.99347e-08	9451	3.803509	3.402016	0.232848	0.423581
2.000	0.100	1.100	2.000	0.025000	-0.019500	0.517500	2.179673	1.694236	2.686141	0.662967	True	True	9.99194e-08	7266	3.690874	3.317999	0.266057	0.435063
2.000	0.100	1.100	2.000	0.025000	-0.018000	0.517500	2.065688	1.712300	2.414589	0.705066	True	True	9.98924e-08	6028	3.603688	3.257647	0.293520	0.441824
2.000	0.100	1.100	2.000	0.025000	-0.016500	0.517500	1.976010	1.729636	2.210523	0.743787	True	True	9.98508e-08	5088	3.532905	3.212059	0.317112	0.445725
2.000	0.100	1.100	2.000	0.025000	-0.015000	0.517500	1.902395	1.746721	2.049118	0.780676	True	True	9.98539e-08	4465	3.473669	3.176660	0.337877	0.447683
2.000	0.100	1.100	2.000	0.025000	-0.013500	0.517500	1.840166	1.763853	1.916812	0.816683	True	True	9.98905e-08	4125	3.423063	3.148792	0.356462	0.448214
2.000	0.100	1.100	2.000	0.025000	-0.012000	0.517500	1.786417	1.781241	1.805449	0.852464	True	True	9.98706e-08	3725	3.379192	3.126786	0.373298	0.447630
2.000	0.100	1.100	2.000	0.025000	-0.010500	0.517500	1.739222	1.799047	1.709773	0.888518	True	True	9.96986e-08	3335	3.340762	3.109537	0.388687	0.446133
2.000	0.100	1.100	2.000	0.025000	-0.009000	0.517500	1.697240	1.817415	1.626212	0.925258	True	True	9.97591e-08	3134	3.306852	3.096281	0.402850	0.443854
2.000	0.100	1.100	2.000	0.025000	-0.007500	0.517500	1.659501	1.836476	1.552239	0.963051	True	True	9.98768e-08	2946	3.276786	3.086484	0.415952	0.440884
2.000	0.100	1.100	2.000	0.025000	-0.006000	0.517500	1.625283	1.856360	1.486001	1.002251	True	True	9.99004e-08	2708	3.250060	3.079764	0.428119	0.437282
2.000	0.100	1.100	2.000	0.025000	-0.004500	0.517500	1.594032	1.877205	1.426101	1.043215	True	True	9.97465e-08	2638	3.226295	3.075852	0.439447	0.433087
2.000	0.100	1.100	2.000	0.025000	-0.003000	0.517500	1.565314	1.899158	1.371462	1.086322	True	True	9.97976e-08	2647	3.205204	3.074567	0.450013	0.428322
2.000	0.100	1.100	2.000	0.025000	-0.001500	0.517500	1.538786	1.922385	1.321231	1.131988	True	True	9.97012e-08	2573	3.186570	3.075796	0.459877	0.422994
2.000	0.100	1.100	2.000	0.025000	0.000000	0.517500	1.514172	1.947039	1.274728	1.180673	True	True	9.98118e-08	2061	3.170240	3.079481	0.469082	0.417107
2.000	0.100	1.100	2.000	0.025000	0.001500	0.517500	1.491240	1.973408	1.231380	1.232945	True	True	9.97442e-08	2498	3.156108	3.085621	0.477661	0.410637
2.000	0.100	1.100	2.000	0.025000	0.003000	0.517500	1.469792	2.001725	1.190706	1.289473	True	True	9.97389e-08	2837	3.144117	3.094273	0.485640	0.403562
2.000	0.100	1.100	2.000	0.025000	0.004500	0.517500	1.449675	2.032306	1.152306	1.351050	True	True	9.96412e-08	2934	3.134254	3.105542	0.493030	0.395847
2.000	0.100	1.100	2.000	0.025000	0.006000	0.517500	1.430754	2.065542	1.115822	1.418674	True	True	9.98342e-08	3082	3.126557	3.119595	0.499833	0.387442
2.000	0.100	1.100	2.000	0.025000	0.007500	0.517500	1.412913	2.101922	1.080928	1.493615	True	True	9.98829e-08	3212	3.121114	3.136674	0.506039	0.378283
2.000	0.100	1.100	2.000	0.025000	0.009000	0.517500	1.396050	2.142074	1.047317	1.577519	True	True	9.98753e-08	3589	3.118079	3.157114	0.511626	0.368283
2.000	0.100	1.100	2.000	0.025000	0.010500	0.517500	1.380074	2.186818	1.014686	1.672583	True	True	9.98857e-08	3675	3.117690	3.181370	0.516555	0.357331
2.000	0.100	1.100	2.000	0.025000	0.012000	0.517500	1.364904	2.237258	0.982717	1.781815	True	True	9.99666e-08	4241	3.120297	3.210064	0.520764	0.345279
2.000	0.100	1.100	2.000	0.025000	0.013500	0.517500	1.350461	2.294928	0.951056	1.909489	True	True	9.99548e-08	4534	3.126411	3.244057	0.524161	0.331931
2.000	0.100	1.100	2.000	0.025000	0.015000	0.517500	1.336669	2.362044	0.919274	2.061929	True	True	9.98259e-08	5219	3.136796	3.284579	0.526599	0.317009
2.000	0.100	1.100	2.000	0.025000	0.016500	0.517500	1.323443	2.441976	0.886809	2.249024	True	True	9.99517e-08	5798	3.152621	3.333441	0.527854	0.300124
2.000	0.100	1.100	2.000	0.025000	0.018000	0.517500	1.310674	2.540193	0.852840	2.487354	True	True	9.99452e-08	6880	3.175767	3.393467	0.527557	0.280680
2.000	0.100	1.100	2.000	0.025000	0.019500	0.517500	1.298201	2.666438	0.816036	2.807593	True	True	9.99121e-08	8232	3.209522	3.469407	0.525048	0.257713
2.000	0.100	1.100	2.000	0.025000	0.021000	0.517500	1.285711	2.840610	0.773879	3.275456	True	True	9.9973e-08	10813	3.260347	3.570233	0.518999	0.229475
2.000	0.100	1.100	2.000	0.025000	0.022500	0.517500	1.272409	3.114010	0.720424	4.071511	True	True	9.9942e-08	15853	3.343869	3.716537	0.506088	0.192157
2.000	0.100	1.100	2.000	0.025000	-0.022500	0.540000	2.560440	1.652143	3.748181	0.556008	True	True	9.99292e-08	14002	3.957852	3.522563	0.190764	0.404117
2.000	0.100	1.100	2.000	0.025000	-0.021000	0.540000	2.322441	1.675861	3.094316	0.617986	True	True	9.99481e-08	9481	3.798622	3.392642	0.233969	0.424951
2.000	0.100	1.100	2.000	0.025000	-0.019500	0.540000	2.167365	1.695712	2.701999	0.666763	True	True	9.98965e-08	7294	3.685404	3.307882	0.267374	0.436388
2.000	0.100	1.100	2.000	0.025000	-0.018000	0.540000	2.053217	1.713911	2.429837	0.709215	True	True	9.98652e-08	6008	3.597738	3.246938	0.295012	0.443100
2.000	0.100	1.100	2.000	0.025000	-0.016500	0.540000	1.963390	1.731376	2.225298	0.748269	True	True	9.99835e-08	5092	3.526537	3.200855	0.318764	0.446953
2.000	0.100	1.100	2.000	0.025000	-0.015000	0.540000	1.889641	1.748588	2.063509	0.785476	True	True	9.97917e-08	4479	3.466929	3.165029	0.339680	0.448864
2.000	0.100	1.100	2.000	0.025000	-0.013500	0.540000	1.827287	1.765844	1.930880	0.821796	True	True	9.98469e-08	4076	3.415982	3.136784	0.358408	0.449350
2.000	0.100	1.100	2.000	0.025000	-0.012000	0.540000	1.773423	1.783354	1.819238	0.857888	True	True	9.99157e-08	3605	3.371795	3.114440	0.375382	0.448723
2.000	0.100	1.100	2.000	0.025000	-0.010500	0.540000	1.726121	1.801285	1.723317	0.894253	True	True	9.97026e-08	3399	3.333068	3.096884	0.390906	0.447185
2.000	0.100	1.100	2.000	0.025000	-0.009000	0.540000	1.684040	1.819778	1.639537	0.931309	True	True	9.97986e-08	3122	3.298873	3.083348	0.405201	0.444867
2.000	0.100	1.100	2.000	0.025000	-0.007500	0.540000	1.646208	1.838966	1.565366	0.969426	True	True	9.98082e-08	3009	3.268534	3.073292	0.418431	0.441861
2.000	0.100	1.100	2.000	0.025000	-0.006000	0.540000	1.611903	1.858981	1.498947	1.008959	True	True	9.97931e-08	2846	3.241545	3.066331	0.430725	0.438225
2.000	0.100	1.100	2.000	0.025000	-0.004500	0.540000	1.580571	1.879960	1.438881	1.050269	True	True	9.9763e-08	2655	3.217522	3.062196	0.442179	0.433998
2.000	0.100	1.100	2.000	0.025000	-0.003000	0.540000	1.551778	1.902052	1.384088	1.093736	True	True	9.99194e-08	2684	3.196176	3.060701	0.452871	0.429203
2.000	0.100	1.100	2.000	0.025000	-0.001500	0.540000	1.525179	1.925423	1.333712	1.139782	True	True	9.98747e-08	2511	3.177291	3.061732	0.462859	0.423847
2.000	0.100	1.100	2.000	0.025000	0.000000	0.540000	1.500494	1.950263	1.287066	1.188885	True	True	9.98579e-08	2220	3.160710	3.065233	0.472189	0.417928
2.000	0.100	1.100	2.000	0.025000	0.001500	0.540000	1.477508	1.976754	1.243600	1.241571	True	True	9.99997e-08	2680	3.146327	3.071196	0.480893	0.411441
2.000	0.100	1.100	2.000	0.025000	0.003000	0.540000	1.456003	2.005239	1.202805	1.298562	True	True	9.97928e-08	2771	3.134081	3.079683	0.488998	0.404345
2.000	0.100	1.100	2.000	0.025000	0.004500	0.540000	1.435836	2.035998	1.164290	1.360640	True	True	9.97025e-08	2670	3.123960	3.090794	0.496516	0.396611
2.000	0.100	1.100	2.000	0.025000	0.006000	0.540000	1.416871	2.069425	1.127698	1.428812	True	True	9.98102e-08	3186	3.115998	3.104699	0.503448	0.388191
2.000	0.100	1.100	2.000	0.025000	0.007500	0.540000	1.398990	2.106012	1.092701	1.504358	True	True	9.98946e-08	3391	3.110282	3.121638	0.509786	0.379017
2.000	0.100	1.100	2.000	0.025000	0.009000	0.540000	1.382093	2.146389	1.058991	1.588940	True	True	9.99399e-08	3631	3.106963	3.141945	0.515508	0.369007
2.000	0.100	1.100	2.000	0.025000	0.010500	0.540000	1.366089	2.191382	1.026265	1.684772	True	True	9.9857e-08	3725	3.106274	3.166076	0.520577	0.358046
2.000	0.100	1.100	2.000	0.025000	0.012000	0.540000	1.350898	2.242101	0.994205	1.794890	True	True	9.97599e-08	4205	3.108562	3.194654	0.524933	0.345990
2.000	0.100	1.100	2.000	0.025000	0.013500	0.540000	1.336443	2.300089	0.962458	1.923605	True	True	9.99191e-08	4619	3.114332	3.228540	0.528484	0.332639
2.000	0.100	1.100	2.000	0.025000	0.015000	0.540000	1.322649	2.367576	0.930594	2.077299	True	True	9.99244e-08	5064	3.124340	3.268965	0.531088	0.317720
2.000	0.100	1.100	2.000	0.025000	0.016500	0.540000	1.309432	2.447951	0.898052	2.265953	True	True	9.99828e-08	5748	3.139740	3.317744	0.532524	0.300840
2.000	0.100	1.100	2.000	0.025000	0.018000	0.540000	1.296688	2.546719	0.864011	2.506308	True	True	9.99389e-08	6855	3.162398	3.377705	0.532431	0.281407
2.000	0.100	1.100	2.000	0.025000	0.019500	0.540000	1.284262	2.673687	0.827142	2.829342	True	True	9.99491e-08	8393	3.195567	3.453609	0.530162	0.258456
2.000	0.100	1.100	2.000	0.025000	0.021000	0.540000	1.271855	2.848893	0.784933	3.301451	True	True	9.9892e-08	10835	3.245646	3.554451	0.524413	0.230238
2.000	0.100	1.100	2.000	0.025000	0.022500	0.540000	1.258702	3.124013	0.731448	4.105191	True	True	9.99951e-08	16029	3.328113	3.700891	0.511924	0.192942
2.000	0.100	1.100	2.000	0.025000	-0.022500	0.562500	2.548611	1.653301	3.766222	0.558939	True	True	9.99473e-08	13954	3.953745	3.514221	0.191644	0.405507
2.000	0.100	1.100	2.000	0.025000	-0.021000	0.562500	2.310422	1.677190	3.110996	0.621389	True	True	9.99864e-08	9439	3.793757	3.383282	0.235082	0.426306
2.000	0.100	1.100	2.000	0.025000	-0.019500	0.562500	2.155171	1.697187	2.717832	0.670559	True	True	9.9803e-08	7305	3.679963	3.297782	0.268679	0.437694
2.000	0.100	1.100	2.000	0.025000	-0.018000	0.562500	2.040866	1.715523	2.445062	0.713367	True	True	9.9859e-08	6020	3.591821	3.236249	0.296489	0.444356
2.000	0.100	1.100	2.000	0.025000	-0.016500	0.562500	1.950896	1.733118	2.240054	0.752752	True	True	9.99031e-08	5169	3.520209	3.189674	0.320399	0.448158
2.000	0.100	1.100	2.000	0.025000	-0.015000	0.562500	1.877016	1.750455	2.077884	0.790280	True	True	9.98416e-08	4418	3.460233	3.153422	0.341462	0.450020
2.000	0.100	1.100	2.000	0.025000	-0.013500	0.562500	1.814543	1.767835	1.944934	0.826913	True	True	9.99911e-08	4127	3.408950	3.124801	0.360332	0.450459
2.000	0.100	1.100	2.000	0.025000	-0.012000	0.562500	1.760568	1.785470	1.833016	0.863316	True	True	9.96952e-08	3716	3.364452	3.102121	0.377442	0.449788
2.000	0.100	1.100	2.000	0.025000	-0.010500	0.562500	1.713162	1.803524	1.736852	0.899994	True	True	9.97432e-08	3345	3.325431	3.084259	0.393098	0.448207
2.000	0.100	1.100	2.000	0.025000	-0.009000	0.562500	1.670985	1.822143	1.652856	0.937367	True	True	9.97902e-08	3085	3.290957	3.070443	0.407521	0.445851
2.000	0.100	1.100	2.000	0.025000	-0.007500	0.562500	1.633064	1.841458	1.578489	0.975807	True	True	9.9729e-08	2980	3.260350	3.060129	0.420879	0.442807
2.000	0.100	1.100	2.000	0.025000	-0.006000	0.562500	1.598675	1.861604	1.511892	1.015675	True	True	9.97331e-08	2765	3.233099	3.052928	0.433297	0.439136
2.000	0.100	1.100	2.000	0.025000	-0.004500	0.562500	1.567264	1.882717	1.451662	1.057331	True	True	9.97339e-08	2642	3.208822	3.048569	0.444876	0.434876
2.000	0.100	1.100	2.000	0.025000	-0.003000	0.562500	1.538397	1.904947	1.396715	1.101161	True	True	9.96779e-08	2496	3.187226	3.046864	0.455690	0.430050
2.000	0.100	1.100	2.000	0.025000	-0.001500	0.562500	1.511729	1.928462	1.346198	1.147588	True	True	9.97987e-08	2329	3.168093	3.047698	0.465801	0.424666
2.000	0.100	1.100	2.000	0.025000	0.000000	0.562500	1.486981	1.953453	1.299418	1.197094	True	True	9.96697e-08	2272	3.151264	3.051013	0.475254	0.418721
2.000	0.100	1.100	2.000	0.025000	0.001500	0.562500	1.463937	1.980102	1.255828	1.250209	True	True	9.98524e-08	2743	3.136633	3.056800	0.484082	0.412210
2.000	0.100	1.100	2.000	0.025000	0.003000	0.562500	1.442373	2.008759	1.214907	1.307678	True	True	9.99073e-08	2110	3.124136	3.065125	0.492313	0.405090
2.000	0.100	1.100	2.000	0.025000	0.004500	0.562500	1.422162	2.039691	1.176287	1.370245	True	True	9.99973e-08	2437	3.113761	3.076075	0.499955	0.397340
2.000	0.100	1.100	2.000	0.025000	0.006000	0.562500	1.403152	2.073309	1.139589	1.438962	True	True	9.97174e-08	3184	3.105537	3.089828	0.507015	0.388903
2.000	0.100	1.100	2.000	0.025000	0.007500	0.562500	1.385232	2.110101	1.104490	1.515115	True	True	9.9756e-08	3408	3.099550	3.106625	0.513484	0.379716
2.000	0.100	1.100	2.000	0.025000	0.009000	0.562500	1.368301	2.150703	1.070683	1.600375	True	True	9.99198e-08	3676	3.095949	3.126799	0.519341	0.369694
2.000	0.100	1.100	2.000	0.025000	0.010500	0.562500	1.352270	2.195945	1.037865	1.696976	True	True	9.98361e-08	3969	3.094963	3.150803	0.524550	0.358726
2.000	0.100	1.100	2.000	0.025000	0.012000	0.562500	1.337058	2.246942	1.005717	1.807980	True	True	9.98761e-08	4163	3.096934	3.179261	0.529051	0.346664
2.000	0.100	1.100	2.000	0.025000	0.013500	0.562500	1.322590	2.305248	0.973886	1.937736	True	True	9.98253e-08	4602	3.102362	3.213037	0.532757	0.333312
2.000	0.100	1.100	2.000	0.025000	0.015000	0.562500	1.308791	2.373103	0.941944	2.092685	True	True	9.99701e-08	5162	3.111993	3.253362	0.535527	0.318396
2.000	0.100	1.100	2.000	0.025000	0.016500	0.562500	1.295581	2.453919	0.909326	2.282899	True	True	9.99335e-08	5850	3.126971	3.302053	0.537145	0.301523
2.000	0.100	1.100	2.000	0.025000	0.018000	0.562500	1.282860	2.553236	0.875218	2.525277	True	True	9.98488e-08	6791	3.149141	3.361943	0.537258	0.282102
2.000	0.100	1.100	2.000	0.025000	0.019500	0.562500	1.270476	2.680924	0.838288	2.851105	True	True	9.99073e-08	8314	3.181722	3.437804	0.535230	0.259168
2.000	0.100	1.100	2.000	0.025000	0.021000	0.562500	1.258144	2.857157	0.796030	3.327459	True	True	9.99614e-08	10860	3.231052	3.538652	0.529784	0.230973
2.000	0.100	1.100	2.000	0.025000	0.022500	0.562500	1.245129	3.133987	0.742522	4.138880	True	True	9.99624e-08	16086	3.312459	3.685212	0.517723	0.193703
2.000	0.100	1.100	2.000	0.025000	-0.022500	0.585000	2.536882	1.654457	3.784228	0.561869	True	True	9.98762e-08	13886	3.949655	3.505890	0.192519	0.406886
2.000	0.100	1.100	2.000	0.025000	-0.021000	0.585000	2.298509	1.678518	3.127647	0.624791	True	True	9.98976e-08	9394	3.788914	3.373938	0.236185	0.427646
2.000	0.100	1.100	2.000	0.025000	-0.019500	0.585000	2.143090	1.698663	2.733639	0.674357	True	True	9.9975e-08	7183	3.674550	3.287701	0.269973	0.438983
2.000	0.100	1.100	2.000	0.025000	-0.018000	0.585000	2.028633	1.717136	2.460265	0.717519	True	True	9.98509e-08	6075	3.585938	3.225582	0.297951	0.445591
2.000	0.100	1.100	2.000	0.025000	-0.016500	0.585000	1.938527	1.734860	2.254791	0.757238	True	True	9.98397e-08	5017	3.513920	3.178516	0.322016	0.449340
2.000	0.100	1.100	2.000	0.025000	-0.015000	0.585000	1.864521	1.752324	2.092242	0.795086	True	True	9.98305e-08	4508	3.453582	3.141840	0.343225	0.451152
2.000	0.100	1.100	2.000	0.025000	-0.013500	0.585000	1.801932	1.769828	1.958974	0.832033	True	True	9.97172e-08	3999	3.401968	3.112845	0.362233	0.451543
2.000	0.100	1.100	2.000	0.025000	-0.012000	0.585000	1.747849	1.787586	1.846782	0.868748	True	True	9.99827e-08	3771	3.357162	3.089830	0.379476	0.450825
2.000	0.100	1.100	2.000	0.025000	-0.010500	0.585000	1.700344	1.805765	1.750378	0.905740	True	True	9.97579e-08	3345	3.317852	3.071664	0.395261	0.449201
2.000	0.100	1.100	2.000	0.025000	-0.009000	0.585000	1.658074	1.824509	1.666167	0.943430	True	True	9.97107e-08	3094	3.283103	3.057569	0.409811	0.446803
2.000	0.100	1.100	2.000	0.025000	-0.007500	0.585000	1.620066	1.843953	1.591607	0.982196	True	True	9.99045e-08	2986	3.252231	3.046996	0.423293	0.443721
2.000	0.100	1.100	2.000	0.025000	-0.006000	0.585000	1.585597	1.864229	1.524833	1.022398	True	True	9.99716e-08	2769	3.224725	3.039557	0.435835	0.440014
2.000	0.100	1.100	2.000	0.025000	-0.004500	0.585000	1.554110	1.885476	1.464441	1.064401	True	True	9.96546e-08	2604	3.200196	3.034974	0.447535	0.435721
2.000	0.100	1.100	2.000	0.025000	-0.003000	0.585000	1.525173	1.907846	1.409345	1.108593	True	True	9.99419e-08	2728	3.178354	3.033059	0.458470	0.430863
2.000	0.100	1.100	2.000	0.025000	-0.001500	0.585000	1.498440	1.931505	1.358688	1.155400	True	True	9.9881e-08	2619	3.158977	3.033696	0.468702	0.425450
2.000	0.100	1.100	2.000	0.025000	0.000000	0.585000	1.473630	1.956646	1.311777	1.205310	True	True	9.96723e-08	2370	3.141905	3.036824	0.478276	0.419478
2.000	0.100	1.100	2.000	0.025000	0.001500	0.585000	1.450526	1.983452	1.268061	1.258859	True	True	9.96089e-08	2519	3.127028	3.042436	0.487226	0.412943
2.000	0.100	1.100	2.000	0.025000	0.003000	0.585000	1.428916	2.012271	1.227032	1.316775	True	True	9.99098e-08	2578	3.114284	3.050588	0.495579	0.405804
2.000	0.100	1.100	2.000	0.025000	0.004500	0.585000	1.408642	2.043417	1.188281	1.379894	True	True	9.99586e-08	2145	3.103658	3.061394	0.503347	0.398023
2.000	0.100	1.100	2.000	0.025000	0.006000	0.585000	1.389599	2.077193	1.151492	1.449125	True	True	9.99818e-08	2849	3.095174	3.074986	0.510533	0.389578
2.000	0.100	1.100	2.000	0.025000	0.007500	0.585000	1.371640	2.114191	1.116293	1.525885	True	True	9.98212e-08	2992	3.088919	3.091640	0.517132	0.380377
2.000	0.100	1.100	2.000	0.025000	0.009000	0.585000	1.354676	2.155017	1.082392	1.611824	True	True	9.9802e-08	3438	3.085039	3.111677	0.523123	0.370344
2.000	0.100	1.100	2.000	0.025000	0.010500	0.585000	1.338617	2.200506	1.049484	1.709194	True	True	9.98828e-08	3740	3.083758	3.135552	0.528471	0.359368
2.000	0.100	1.100	2.000	0.025000	0.012000	0.585000	1.323383	2.251781	1.017251	1.821084	True	True	9.99866e-08	4284	3.085414	3.163889	0.533118	0.347303
2.000	0.100	1.100	2.000	0.025000	0.013500	0.585000	1.308901	2.310402	0.985339	1.951882	True	True	9.99662e-08	4551	3.090501	3.197551	0.536977	0.333951
2.000	0.100	1.100	2.000	0.025000	0.015000	0.585000	1.295096	2.378625	0.953319	2.108085	True	True	9.99406e-08	5163	3.099758	3.237772	0.539913	0.319038
2.000	0.100	1.100	2.000	0.025000	0.016500	0.585000	1.281891	2.459881	0.920631	2.299858	True	True	9.98264e-08	5937	3.114314	3.286370	0.541715	0.302173
2.000	0.100	1.100	2.000	0.025000	0.018000	0.585000	1.269188	2.559744	0.886457	2.544261	True	True	9.99711e-08	6917	3.135996	3.346184	0.542034	0.282765
2.000	0.100	1.100	2.000	0.025000	0.019500	0.585000	1.256842	2.688147	0.849471	2.872881	True	True	9.99086e-08	8211	3.167991	3.421994	0.540251	0.259851
2.000	0.100	1.100	2.000	0.025000	0.021000	0.585000	1.244580	2.865402	0.807170	3.353478	True	True	9.98757e-08	10941	3.216570	3.522839	0.535111	0.231681
2.000	0.100	1.100	2.000	0.025000	0.022500	0.585000	1.231693	3.143932	0.753645	4.172573	True	True	9.99826e-08	16024	3.296910	3.669505	0.523484	0.194440
2.000	0.100	1.100	2.000	0.025000	-0.022500	0.607500	2.525251	1.655614	3.802200	0.564799	True	True	9.99752e-08	13861	3.945580	3.497571	0.193387	0.408253
2.000	0.100	1.100	2.000	0.025000	-0.021000	0.607500	2.286702	1.679845	3.144268	0.628194	True	True	9.99603e-08	9420	3.784094	3.364609	0.237278	0.428970
2.000	0.100	1.100	2.000	0.025000	-0.019500	0.607500	2.131121	1.700140	2.749420	0.678155	True	True	9.99222e-08	7160	3.669166	3.277639	0.271254	0.440254
2.000	0.100	1.100	2.000	0.025000	-0.018000	0.607500	2.016519	1.718749	2.475446	0.721674	True	True	9.99769e-08	5853	3.580089	3.214936	0.299398	0.446806
2.000	0.100	1.100	2.000	0.025000	-0.016500	0.607500	1.926280	1.736603	2.269507	0.761727	True	True	9.99199e-08	5074	3.507670	3.167381	0.323615	0.450500
2.000	0.100	1.100	2.000	0.025000	-0.015000	0.607500	1.852153	1.754193	2.106582	0.799896	True	True	9.99661e-08	4472	3.446974	3.130284	0.344966	0.452259
2.000	0.100	1.100	2.000	0.025000	-0.013500	0.607500	1.789452	1.771822	1.972999	0.837157	True	True	9.98057e-08	4075	3.395035	3.100917	0.364110	0.452600
2.000	0.100	1.100	2.000	0.025000	-0.012000	0.607500	1.735267	1.789705	1.860536	0.874185	True	True	9.99916e-08	3673	3.349926	3.077567	0.381484	0.451835
2.000	0.100	1.100	2.000	0.025000	-0.010500	0.607500	1.687666	1.808008	1.763893	0.911491	True	True	9.97504e-08	3408	3.310332	3.059098	0.397397	0.450166
2.000	0.100	1.100	2.000	0.025000	-0.009000	0.607500	1.645306	1.826878	1.679470	0.949499	True	True	9.98633e-08	2999	3.275312	3.044725	0.412071	0.447726
2.000	0.100	1.100	2.000	0.025000	-0.007500	0.607500	1.607215	1.846449	1.604719	0.988590	True	True	9.98186e-08	2917	3.244180	3.033896	0.425675	0.444604
2.000	0.100	1.100	2.000	0.025000	-0.006000	0.607500	1.572667	1.866855	1.537770	1.029128	True	True	9.97798e-08	2529	3.216420	3.026217	0.438337	0.440860
2.000	0.100	1.100	2.000	0.025000	-0.004500	0.607500	1.541108	1.888237	1.477218	1.071479	True	True	9.96923e-08	2694	3.191646	3.021411	0.450157	0.436532
2.000	0.100	1.100	2.000	0.025000	-0.003000	0.607500	1.512102	1.910746	1.421973	1.116034	True	True	9.96654e-08	2648	3.169561	3.019288	0.461211	0.431642
2.000	0.100	1.100	2.000	0.025000	-0.001500	0.607500	1.485304	1.934548	1.371177	1.163224	True	True	9.98859e-08	2362	3.149942	3.019727	0.471562	0.426199
2.000	0.100	1.100	2.000	0.025000	0.000000	0.607500	1.460436	1.959841	1.324139	1.213536	True	True	9.9848e-08	2435	3.132630	3.022668	0.481255	0.420200
2.000	0.100	1.100	2.000	0.025000	0.001500	0.607500	1.437263	1.986838	1.280283	1.267550	True	True	9.99793e-08	2096	3.117511	3.028110	0.490327	0.413632
2.000	0.100	1.100	2.000	0.025000	0.003000	0.607500	1.415605	2.015830	1.239142	1.325930	True	True	9.98244e-08	2194	3.104525	3.036096	0.498800	0.406469
2.000	0.100	1.100	2.000	0.025000	0.004500	0.607500	1.395305	2.047080	1.200312	1.389480	True	True	9.98205e-08	2851	3.093647	3.046723	0.506690	0.398687
2.000	0.100	1.100	2.000	0.025000	0.006000	0.607500	1.376209	2.081078	1.163406	1.459301	True	True	9.97578e-08	2727	3.084909	3.060175	0.514002	0.390216
2.000	0.100	1.100	2.000	0.025000	0.007500	0.607500	1.358213	2.118281	1.128110	1.536666	True	True	9.98261e-08	3382	3.078390	3.076683	0.520729	0.381002
2.000	0.100	1.100	2.000	0.025000	0.009000	0.607500	1.341215	2.159331	1.094117	1.623284	True	True	9.9757e-08	3589	3.074233	3.096582	0.526853	0.370958
2.000	0.100	1.100	2.000	0.025000	0.010500	0.607500	1.325129	2.205066	1.061120	1.721424	True	True	9.98854e-08	3699	3.072660	3.120326	0.532339	0.359975
2.000	0.100	1.100	2.000	0.025000	0.012000	0.607500	1.309873	2.256617	1.028804	1.834201	True	True	9.977e-08	4104	3.074004	3.148539	0.537131	0.347906
2.000	0.100	1.100	2.000	0.025000	0.013500	0.607500	1.295375	2.315553	0.996813	1.966041	True	True	9.99926e-08	4411	3.078753	3.182085	0.541144	0.334553
2.000	0.100	1.100	2.000	0.025000	0.015000	0.607500	1.281563	2.384141	0.964720	2.123498	True	True	9.9843e-08	5220	3.087637	3.222198	0.544247	0.319645
2.000	0.100	1.100	2.000	0.025000	0.016500	0.607500	1.268361	2.465834	0.931963	2.316831	True	True	9.99505e-08	5772	3.101773	3.270699	0.546232	0.302790
2.000	0.100	1.100	2.000	0.025000	0.018000	0.607500	1.255673	2.566241	0.897727	2.563256	True	True	9.98969e-08	6798	3.122968	3.330431	0.546759	0.283397
2.000	0.100	1.100	2.000	0.025000	0.019500	0.607500	1.243361	2.695356	0.860688	2.894668	True	True	9.98855e-08	8420	3.154374	3.406183	0.545220	0.260503
2.000	0.100	1.100	2.000	0.025000	0.021000	0.607500	1.231161	2.873627	0.818348	3.379505	True	True	9.99991e-08	10796	3.202201	3.507013	0.540391	0.232360
2.000	0.100	1.100	2.000	0.025000	0.022500	0.607500	1.218391	3.153846	0.764813	4.206270	True	True	9.99834e-08	16070	3.281469	3.653770	0.529203	0.195152
2.000	0.100	1.100	2.000	0.025000	-0.022500	0.630000	2.513718	1.656769	3.820140	0.567728	True	True	9.99409e-08	13758	3.941520	3.489263	0.194249	0.409609
2.000	0.100	1.100	2.000	0.025000	-0.021000	0.630000	2.274999	1.681173	3.160859	0.631596	True	True	9.99244e-08	9294	3.779296	3.355297	0.238363	0.430280
2.000	0.100	1.100	2.000	0.025000	-0.019500	0.630000	2.119264	1.701616	2.765174	0.681953	True	True	9.99453e-08	7224	3.663810	3.267596	0.272523	0.441507
2.000	0.100	1.100	2.000	0.025000	-0.018000	0.630000	2.004522	1.720362	2.490603	0.725829	True	True	9.9884e-08	5922	3.574275	3.204312	0.300829	0.448001
2.000	0.100	1.100	2.000	0.025000	-0.016500	0.630000	1.914155	1.738347	2.284203	0.766217	True	True	9.99828e-08	5089	3.501460	3.156272	0.325196	0.451638
2.000	0.100	1.100	2.000	0.025000	-0.015000	0.630000	1.839912	1.756064	2.120905	0.804708	True	True	9.99369e-08	4500	3.440411	3.118754	0.346687	0.453343
2.000	0.100	1.100	2.000	0.025000	-0.013500	0.630000	1.777104	1.773818	1.987008	0.842285	True	True	9.97866e-08	4033	3.388151	3.089017	0.365964	0.453631
2.000	0.100	1.100	2.000	0.025000	-0.012000	0.630000	1.722819	1.791824	1.874276	0.879626	True	True	9.98847e-08	3702	3.342744	3.065335	0.383467	0.452817
2.000	0.100	1.100	2.000	0.025000	-0.010500	0.630000	1.675126	1.810252	1.777396	0.917246	True	True	9.9851e-08	3390	3.302869	3.046563	0.399504	0.451102
2.000	0.100	1.100	2.000	0.025000	-0.009000	0.630000	1.632680	1.829248	1.692763	0.955574	True	True	9.99884e-08	3122	3.267583	3.031914	0.414300	0.448618
2.000	0.100	1.100	2.000	0.025000	-0.007500	0.630000	1.594509	1.848947	1.617822	0.994991	True	True	9.96972e-08	2893	3.236195	3.020829	0.428023	0.445455
2.000	0.100	1.100	2.000	0.025000	-0.006000	0.630000	1.559886	1.869484	1.550701	1.035864	True	True	9.99392e-08	2793	3.208187	3.012912	0.440803	0.441673
2.000	0.100	1.100	2.000	0.025000	-0.004500	0.630000	1.528256	1.891000	1.489991	1.078563	True	True	9.97866e-08	2721	3.183170	3.007883	0.452740	0.437309
2.000	0.100	1.100	2.000	0.025000	-0.003000	0.630000	1.499185	1.913647	1.434600	1.123482	True	True	9.97602e-08	2646	3.160846	3.005551	0.463912	0.432386
2.000	0.100	1.100	2.000	0.025000	-0.001500	0.630000	1.472326	1.937594	1.383668	1.171054	True	True	9.96775e-08	2575	3.140991	3.005792	0.474379	0.426913
2.000	0.100	1.100	2.000	0.025000	0.000000	0.630000	1.447407	1.962997	1.336512	1.221756	True	True	9.96e-08	2100	3.123442	3.008546	0.484189	0.420894
2.000	0.100	1.100	2.000	0.025000	0.001500	0.630000	1.424187	1.990156	1.292544	1.276185	True	True	9.96804e-08	2568	3.108086	3.013806	0.493378	0.414302
2.000	0.100	1.100	2.000	0.025000	0.003000	0.630000	1.402476	2.019307	1.251287	1.335029	True	True	9.97656e-08	2789	3.094857	3.021622	0.501972	0.407117
2.000	0.100	1.100	2.000	0.025000	0.004500	0.630000	1.382119	2.050776	1.212336	1.399116	True	True	9.97774e-08	2684	3.083734	3.032097	0.509984	0.399306
2.000	0.100	1.100	2.000	0.025000	0.006000	0.630000	1.362982	2.084962	1.175330	1.469484	True	True	9.99902e-08	3062	3.074744	3.045395	0.517420	0.390818
2.000	0.100	1.100	2.000	0.025000	0.007500	0.630000	1.344949	2.122370	1.139939	1.547459	True	True	9.97163e-08	3209	3.067963	3.061758	0.524274	0.381590
2.000	0.100	1.100	2.000	0.025000	0.009000	0.630000	1.327919	2.163642	1.105854	1.634756	True	True	9.98369e-08	3439	3.063532	3.081517	0.530530	0.371536
2.000	0.100	1.100	2.000	0.025000	0.010500	0.630000	1.311805	2.209624	1.072772	1.733666	True	True	9.99906e-08	3840	3.061670	3.105128	0.536152	0.360545
2.000	0.100	1.100	2.000	0.025000	0.012000	0.630000	1.296527	2.261450	1.040374	1.847330	True	True	9.98551e-08	4195	3.062704	3.133214	0.541089	0.348473
2.000	0.100	1.100	2.000	0.025000	0.013500	0.630000	1.282013	2.320699	1.008307	1.980211	True	True	9.97137e-08	4588	3.067117	3.166641	0.545256	0.335121
2.000	0.100	1.100	2.000	0.025000	0.015000	0.630000	1.268192	2.389652	0.976142	2.138923	True	True	9.99378e-08	5204	3.075630	3.206642	0.548524	0.320218
2.000	0.100	1.100	2.000	0.025000	0.016500	0.630000	1.254990	2.471780	0.943320	2.333815	True	True	9.99317e-08	5777	3.089347	3.255042	0.550693	0.303373
2.000	0.100	1.100	2.000	0.025000	0.018000	0.630000	1.242315	2.572727	0.909025	2.582263	True	True	9.99167e-08	6835	3.110056	3.314686	0.551429	0.283996
2.000	0.100	1.100	2.000	0.025000	0.019500	0.630000	1.230032	2.702550	0.871937	2.916464	True	True	9.9886e-08	8317	3.140876	3.390372	0.550138	0.261125
2.000	0.100	1.100	2.000	0.025000	0.021000	0.630000	1.217889	2.881831	0.829563	3.405538	True	True	9.98877e-08	10905	3.187948	3.491179	0.545622	0.233012
2.000	0.100	1.100	2.000	0.025000	0.022500	0.630000	1.205226	3.163730	0.776024	4.239965	True	True	9.99877e-08	16082	3.266139	3.638011	0.534880	0.195840
2.000	0.100	1.100	2.000	0.025000	-0.022500	0.652500	2.502280	1.657924	3.838042	0.570655	True	True	9.99335e-08	13695	3.937477	3.480968	0.195105	0.410952
2.000	0.100	1.100	2.000	0.025000	-0.021000	0.652500	2.263401	1.682500	3.177421	0.634999	True	True	9.98944e-08	9354	3.774521	3.346002	0.239438	0.431574
2.000	0.100	1.100	2.000	0.025000	-0.019500	0.652500	2.107516	1.703092	2.780901	0.685752	True	True	9.98986e-08	7208	3.658483	3.257575	0.273779	0.442741
2.000	0.100	1.100	2.000	0.025000	-0.018000	0.652500	1.992640	1.721976	2.505736	0.729986	True	True	9.98836e-08	5993	3.568494	3.193711	0.302246	0.449175
2.000	0.100	1.100	2.000	0.025000	-0.016500	0.652500	1.902152	1.740092	2.298878	0.770709	True	True	9.99239e-08	5074	3.495288	3.145187	0.326759	0.452753
2.000	0.100	1.100	2.000	0.025000	-0.015000	0.652500	1.827796	1.757936	2.135208	0.809522	True	True	9.99804e-08	4447	3.433893	3.107252	0.348387	0.454401
2.000	0.100	1.100	2.000	0.025000	-0.013500	0.652500	1.764885	1.775815	2.001001	0.847415	True	True	9.99085e-08	3870	3.381315	3.077146	0.367795	0.454636
2.000	0.100	1.100	2.000	0.025000	-0.012000	0.652500	1.710505	1.793945	1.888001	0.885070	True	True	9.97866e-08	3654	3.335616	3.053133	0.385423	0.453772
2.000	0.100	1.100	2.000	0.025000	-0.010500	0.652500	1.662724	1.812498	1.790887	0.923006	True	True	9.97349e-08	3368	3.295466	3.034061	0.401581	0.452009
2.000	0.100	1.100	2.000	0.025000	-0.009000	0.652500	1.620195	1.831620	1.706046	0.961653	True	True	9.99522e-08	3068	3.259917	3.019136	0.416497	0.449481
2.000	0.100	1.100	2.000	0.025000	-0.007500	0.652500	1.581947	1.851447	1.630917	1.001397	True	True	9.97161e-08	3006	3.228277	3.007796	0.430337	0.446276
2.000	0.100	1.100	2.000	0.025000	-0.006000	0.652500	1.547252	1.872115	1.563625	1.042606	True	True	9.99161e-08	2678	3.200025	2.999642	0.443233	0.442454
2.000	0.100	1.100	2.000	0.025000	-0.004500	0.652500	1.515554	1.893765	1.502758	1.085654	True	True	9.96178e-08	2658	3.174769	2.994391	0.455285	0.438054
2.000	0.100	1.100	2.000	0.025000	-0.003000	0.652500	1.486419	1.916550	1.447222	1.130938	True	True	9.97597e-08	2556	3.152210	2.991850	0.466571	0.433097
2.000	0.100	1.100	2.000	0.025000	-0.001500	0.652500	1.459501	1.940641	1.396156	1.178892	True	True	9.97995e-08	2560	3.132122	2.991895	0.477153	0.427593
2.000	0.100	1.100	2.000	0.025000	0.000000	0.652500	1.434531	1.966191	1.348880	1.229992	True	True	9.97591e-08	2562	3.114341	2.994460	0.487077	0.421546
2.000	0.100	1.100	2.000	0.025000	0.001500	0.652500	1.411254	1.993509	1.304788	1.284862	True	True	9.99136e-08	2513	3.098750	2.999544	0.496384	0.414927
2.000	0.100	1.100	2.000	0.025000	0.003000	0.652500	1.389496	2.022827	1.263421	1.344170	True	True	9.99525e-08	2635	3.085283	3.007192	0.505095	0.407720
2.000	0.100	1.100	2.000	0.025000	0.004500	0.652500	1.369095	2.054471	1.224366	1.408759	True	True	9.99347e-08	2983	3.073918	3.017505	0.513227	0.399889
2.000	0.100	1.100	2.000	0.025000	0.006000	0.652500	1.349918	2.088846	1.187260	1.479679	True	True	9.98039e-08	3107	3.064679	3.030650	0.520785	0.391384
2.000	0.100	1.100	2.000	0.025000	0.007500	0.652500	1.331848	2.126458	1.151776	1.558262	True	True	9.99444e-08	3370	3.057639	3.046866	0.527766	0.382142
2.000	0.100	1.100	2.000	0.025000	0.009000	0.652500	1.314786	2.167953	1.117603	1.646239	True	True	9.98367e-08	3348	3.052937	3.066484	0.534151	0.372077
2.000	0.100	1.100	2.000	0.025000	0.010500	0.652500	1.298644	2.214179	1.084437	1.745919	True	True	9.99309e-08	3958	3.050788	3.089960	0.539910	0.361080
2.000	0.100	1.100	2.000	0.025000	0.012000	0.652500	1.283344	2.266280	1.051960	1.860469	True	True	9.975e-08	4247	3.051516	3.117917	0.544990	0.349004
2.000	0.100	1.100	2.000	0.025000	0.013500	0.652500	1.268813	2.325840	1.019819	1.994392	True	True	9.98653e-08	4502	3.055595	3.151221	0.549310	0.335654
2.000	0.100	1.100	2.000	0.025000	0.015000	0.652500	1.254983	2.395155	0.987585	2.154358	True	True	9.98263e-08	5195	3.063739	3.191108	0.552745	0.320756
2.000	0.100	1.100	2.000	0.025000	0.016500	0.652500	1.241779	2.477717	0.954700	2.350808	True	True	9.99521e-08	5914	3.077039	3.239401	0.555097	0.303923
2.000	0.100	1.100	2.000	0.025000	0.018000	0.652500	1.229113	2.579202	0.920350	2.601278	True	True	9.98551e-08	6810	3.097263	3.298952	0.556043	0.284563
2.000	0.100	1.100	2.000	0.025000	0.019500	0.652500	1.216856	2.709730	0.883216	2.938268	True	True	9.98985e-08	8462	3.127496	3.374566	0.555002	0.261716
2.000	0.100	1.100	2.000	0.025000	0.021000	0.652500	1.204762	2.890015	0.840813	3.431575	True	True	9.99112e-08	10807	3.173813	3.475339	0.550802	0.233636
2.000	0.100	1.100	2.000	0.025000	0.022500	0.652500	1.192197	3.173582	0.787276	4.273658	True	True	9.99985e-08	16105	3.250922	3.622231	0.540510	0.196503
2.000	0.100	1.100	2.000	0.025000	-0.022500	0.675000	2.490937	1.659078	3.855910	0.573582	True	True	9.99248e-08	13659	3.933449	3.472687	0.195955	0.412283
2.000	0.100	1.100	2.000	0.025000	-0.021000	0.675000	2.251905	1.683827	3.193951	0.638401	True	True	9.99715e-08	9279	3.769768	3.336723	0.240504	0.432854
2.000	0.100	1.100	2.000	0.025000	-0.019500	0.675000	2.095878	1.704569	2.796601	0.689552	True	True	9.99333e-08	7245	3.653184	3.247572	0.275023	0.443958
2.000	0.100	1.100	2.000	0.025000	-0.018000	0.675000	1.980873	1.723590	2.520845	0.734144	True	True	9.98421e-08	5832	3.562747	3.183134	0.303647	0.450328
2.000	0.100	1.100	2.000	0.025000	-0.016500	0.675000	1.890267	1.741837	2.313531	0.775202	True	True	9.98574e-08	5044	3.489157	3.134128	0.328303	0.453846
2.000	0.100	1.100	2.000	0.025000	-0.015000	0.675000	1.815805	1.759808	2.149492	0.814339	True	True	9.99609e-08	4406	3.427418	3.095778	0.350066	0.455435
2.000	0.100	1.100	2.000	0.025000	-0.013500	0.675000	1.752796	1.777812	2.014976	0.852549	True	True	9.97881e-08	3882	3.374530	3.065305	0.369601	0.455615
2.000	0.100	1.100	2.000	0.025000	-0.012000	0.675000	1.698324	1.796067	1.901710	0.890518	True	True	9.97961e-08	3572	3.328542	3.040963	0.387352	0.454699
2.000	0.100	1.100	2.000	0.025000	-0.010500	0.675000	1.650458	1.814745	1.804364	0.928770	True	True	9.99586e-08	3391	3.288120	3.021592	0.403630	0.452887
2.000	0.100	1.100	2.000	0.025000	-0.009000	0.675000	1.607850	1.833993	1.719316	0.967737	True	True	9.97152e-08	3082	3.252314	3.006392	0.418662	0.450313
2.000	0.100	1.100	2.000	0.025000	-0.007500	0.675000	1.569527	1.853948	1.644002	1.007808	True	True	9.99781e-08	2964	3.220426	2.994799	0.432617	0.447065
2.000	0.100	1.100	2.000	0.025000	-0.006000	0.675000	1.534763	1.874746	1.576541	1.049354	True	True	9.97825e-08	2711	3.191935	2.986409	0.445626	0.443203
2.000	0.100	1.100	2.000	0.025000	-0.004500	0.675000	1.503001	1.896531	1.515519	1.092752	True	True	9.99779e-08	2664	3.166444	2.980937	0.457791	0.438765
2.000	0.100	1.100	2.000	0.025000	-0.003000	0.675000	1.473801	1.919444	1.459837	1.138403	True	True	9.9882e-08	2058	3.143652	2.978188	0.469191	0.433775
2.000	0.100	1.100	2.000	0.025000	-0.001500	0.675000	1.446829	1.943688	1.408641	1.186739	True	True	9.97646e-08	2505	3.123336	2.978035	0.479884	0.428238
2.000	0.100	1.100	2.000	0.025000	0.000000	0.675000	1.421795	1.969430	1.361227	1.238266	True	True	9.97194e-08	2680	3.105325	2.980417	0.489923	0.422154
2.000	0.100	1.100	2.000	0.025000	0.001500	0.675000	1.398473	1.996869	1.317025	1.293562	True	True	9.99407e-08	2064	3.089503	2.985325	0.499343	0.415514
2.000	0.100	1.100	2.000	0.025000	0.003000	0.675000	1.376675	2.026346	1.275558	1.353319	True	True	9.9767e-08	2829	3.075804	2.992800	0.508169	0.408286
2.000	0.100	1.100	2.000	0.025000	0.004500	0.675000	1.356232	2.058167	1.236400	1.418412	True	True	9.99131e-08	3013	3.064200	3.002952	0.516418	0.400435
2.000	0.100	1.100	2.000	0.025000	0.006000	0.675000	1.337015	2.092730	1.199197	1.489883	True	True	9.99466e-08	3141	3.054714	3.015942	0.524098	0.391913
2.000	0.100	1.100	2.000	0.025000	0.007500	0.675000	1.318910	2.130544	1.163620	1.569074	True	True	9.97517e-08	3317	3.047419	3.032009	0.531203	0.382657
2.000	0.100	1.100	2.000	0.025000	0.009000	0.675000	1.301817	2.172261	1.129361	1.657730	True	True	9.98437e-08	3625	3.042449	3.051485	0.537717	0.372582
2.000	0.100	1.100	2.000	0.025000	0.010500	0.675000	1.285647	2.218732	1.096113	1.758180	True	True	9.98201e-08	3832	3.040017	3.074824	0.543611	0.361578
2.000	0.100	1.100	2.000	0.025000	0.012000	0.675000	1.270324	2.271105	1.063560	1.873618	True	True	9.99137e-08	4253	3.040439	3.102650	0.548833	0.349500
2.000	0.100	1.100	2.000	0.025000	0.013500	0.675000	1.255776	2.330976	1.031346	2.008582	True	True	9.99576e-08	4721	3.044188	3.135829	0.553306	0.336151
2.000	0.100	1.100	2.000	0.025000	0.015000	0.675000	1.241934	2.400652	0.999046	2.169802	True	True	9.99792e-08	5146	3.051965	3.175597	0.556907	0.321261
2.000	0.100	1.100	2.000	0.025000	0.016500	0.675000	1.228727	2.483645	0.966100	2.367810	True	True	9.98199e-08	5939	3.064850	3.223780	0.559443	0.304440
2.000	0.100	1.100	2.000	0.025000	0.018000	0.675000	1.216068	2.585664	0.931698	2.620299	True	True	9.99679e-08	6786	3.084591	3.283233	0.560599	0.285098
2.000	0.100	1.100	2.000	0.025000	0.019500	0.675000	1.203832	2.716893	0.894522	2.960076	True	True	9.98904e-08	8346	3.114237	3.358766	0.559809	0.262278
2.000	0.100	1.100	2.000	0.025000	0.021000	0.675000	1.191782	2.898177	0.852095	3.457613	True	True	9.99613e-08	10880	3.159799	3.459496	0.555928	0.234232
2.000	0.100	1.100	2.000	0.025000	0.022500	0.675000	1.179304	3.183403	0.798567	4.307344	True	True	9.9938e-08	16181	3.235823	3.606433	0.546093	0.197142
2.000	0.100	1.100	2.000	0.025000	-0.022500	0.697500	2.479688	1.660232	3.873742	0.576508	True	True	9.99959e-08	13613	3.929438	3.464418	0.196799	0.413603
2.000	0.100	1.100	2.000	0.025000	-0.021000	0.697500	2.240510	1.685153	3.210451	0.641802	True	True	9.99148e-08	9258	3.765037	3.327461	0.241561	0.434118
2.000	0.100	1.100	2.000	0.025000	-0.019500	0.697500	2.084348	1.706045	2.812275	0.693352	True	True	9.99152e-08	7027	3.647913	3.237591	0.276255	0.445156
2.000	0.100	1.100	2.000	0.025000	-0.018000	0.697500	1.969220	1.725205	2.535929	0.738303	True	True	9.9964e-08	5804	3.557034	3.172580	0.305032	0.451462
2.000	0.100	1.100	2.000	0.025000	-0.016500	0.697500	1.878502	1.743583	2.328161	0.779698	True	True	9.9914e-08	5037	3.483064	3.123096	0.329829	0.454916
2.000	0.100	1.100	2.000	0.025000	-0.015000	0.697500	1.803937	1.761681	2.163756	0.819158	True	True	9.99012e-08	4472	3.420988	3.084332	0.351724	0.456445
2.000	0.100	1.100	2.000	0.025000	-0.013500	0.697500	1.740833	1.779811	2.028932	0.857685	True	True	9.99041e-08	3954	3.367793	3.053495	0.371383	0.456568
2.000	0.100	1.100	2.000	0.025000	-0.012000	0.697500	1.686274	1.798191	1.915403	0.895969	True	True	9.97703e-08	3659	3.321521	3.028826	0.389254	0.455598
2.000	0.100	1.100	2.000	0.025000	-0.010500	0.697500	1.638326	1.816993	1.817827	0.934537	True	True	9.98797e-08	3282	3.280833	3.009158	0.405649	0.453736
2.000	0.100	1.100	2.000	0.025000	-0.009000	0.697500	1.595643	1.836367	1.732574	0.973825	True	True	9.98375e-08	3159	3.244773	2.993685	0.420794	0.451115
2.000	0.100	1.100	2.000	0.025000	-0.007500	0.697500	1.557250	1.856450	1.657075	1.014224	True	True	9.9942e-08	2895	3.212642	2.981839	0.434862	0.447822
2.000	0.100	1.100	2.000	0.025000	-0.006000	0.697500	1.522419	1.877379	1.589448	1.056107	True	True	9.97418e-08	2851	3.183915	2.973213	0.447982	0.443919
2.000	0.100	1.100	2.000	0.025000	-0.004500	0.697500	1.490595	1.899298	1.528272	1.099855	True	True	9.99829e-08	2699	3.158194	2.967521	0.460256	0.439443
2.000	0.100	1.100	2.000	0.025000	-0.003000	0.697500	1.461338	1.922356	1.472450	1.145871	True	True	9.99388e-08	2197	3.135175	2.964564	0.471766	0.434417
2.000	0.100	1.100	2.000	0.025000	-0.001500	0.697500	1.434310	1.946710	1.421123	1.194589	True	True	9.9572e-08	2012	3.114632	2.964217	0.482571	0.428852
2.000	0.100	1.100	2.000	0.025000	0.000000	0.697500	1.409235	1.972586	1.373598	1.246502	True	True	9.96236e-08	2417	3.096398	2.966408	0.492718	0.422742
2.000	0.100	1.100	2.000	0.025000	0.001500	0.697500	1.385858	2.000219	1.329273	1.302246	True	True	9.97334e-08	2209	3.080348	2.971140	0.502251	0.416070
2.000	0.100	1.100	2.000	0.025000	0.003000	0.697500	1.364011	2.029866	1.287694	1.362476	True	True	9.99359e-08	2604	3.066418	2.978447	0.511191	0.408817
2.000	0.100	1.100	2.000	0.025000	0.004500	0.697500	1.343527	2.061862	1.248435	1.428073	True	True	9.96857e-08	2780	3.054579	2.988437	0.519557	0.400945
2.000	0.100	1.100	2.000	0.025000	0.006000	0.697500	1.324273	2.096612	1.211137	1.500094	True	True	9.99253e-08	3197	3.044850	3.001272	0.527356	0.392406
2.000	0.100	1.100	2.000	0.025000	0.007500	0.697500	1.306133	2.134629	1.175471	1.579894	True	True	9.98148e-08	3211	3.037303	3.017189	0.534583	0.383136
2.000	0.100	1.100	2.000	0.025000	0.009000	0.697500	1.289009	2.176566	1.141126	1.669230	True	True	9.98388e-08	3614	3.032069	3.036521	0.541226	0.373051
2.000	0.100	1.100	2.000	0.025000	0.010500	0.697500	1.272812	2.223280	1.107799	1.770450	True	True	9.98206e-08	3724	3.029355	3.059722	0.547253	0.362040
2.000	0.100	1.100	2.000	0.025000	0.012000	0.697500	1.257466	2.275926	1.075170	1.886774	True	True	9.98457e-08	4177	3.029477	3.087415	0.552617	0.349960
2.000	0.100	1.100	2.000	0.025000	0.013500	0.697500	1.242900	2.336106	1.042888	2.022780	True	True	9.98848e-08	4630	3.032896	3.120466	0.557242	0.336614
2.000	0.100	1.100	2.000	0.025000	0.015000	0.697500	1.229046	2.406141	1.010523	2.185253	True	True	9.98367e-08	5245	3.040309	3.160112	0.561008	0.321731
2.000	0.100	1.100	2.000	0.025000	0.016500	0.697500	1.215833	2.489563	0.977520	2.384817	True	True	9.99737e-08	5783	3.052782	3.208181	0.563729	0.304923
2.000	0.100	1.100	2.000	0.025000	0.018000	0.697500	1.203178	2.592115	0.943068	2.639326	True	True	9.99007e-08	6883	3.072041	3.267529	0.565096	0.285602
2.000	0.100	1.100	2.000	0.025000	0.019500	0.697500	1.190959	2.724041	0.905854	2.981886	True	True	9.98986e-08	8436	3.101102	3.342976	0.564558	0.262809
2.000	0.100	1.100	2.000	0.025000	0.021000	0.697500	1.178947	2.906318	0.863406	3.483650	True	True	9.99752e-08	10804	3.145907	3.443652	0.560999	0.234800
2.000	0.100	1.100	2.000	0.025000	0.022500	0.697500	1.166548	3.193192	0.809894	4.341021	True	True	9.99818e-08	16116	3.220843	3.590620	0.551626	0.197756
2.000	0.100	1.100	2.000	0.025000	-0.022500	0.720000	2.468533	1.661385	3.891539	0.579434	True	True	9.99424e-08	13633	3.925442	3.456162	0.197636	0.414911
2.000	0.100	1.100	2.000	0.025000	-0.021000	0.720000	2.229217	1.686480	3.226920	0.645204	True	True	9.99361e-08	9148	3.760329	3.318218	0.242608	0.435366
2.000	0.100	1.100	2.000	0.025000	-0.019500	0.720000	2.072925	1.707521	2.827920	0.697152	True	True	9.99272e-08	7002	3.642671	3.227631	0.277473	0.446337
2.000	0.100	1.100	2.000	0.025000	-0.018000	0.720000	1.957679	1.726819	2.550988	0.742462	True	True	9.99076e-08	5802	3.551355	3.162051	0.306402	0.452575
2.000	0.100	1.100	2.000	0.025000	-0.016500	0.720000	1.866854	1.745329	2.342769	0.784194	True	True	9.99503e-08	5000	3.477010	3.112091	0.331337	0.455963
2.000	0.100	1.100	2.000	0.025000	-0.015000	0.720000	1.792191	1.763555	2.177998	0.823979	True	True	9.98361e-08	4297	3.414602	3.072917	0.353359	0.457431
2.000	0.100	1.100	2.000	0.025000	-0.013500	0.720000	1.728997	1.781810	2.042869	0.862824	True	True	9.98821e-08	3959	3.361105	3.041717	0.373141	0.457495
2.000	0.100	1.100	2.000	0.025000	-0.012000	0.720000	1.674354	1.800315	1.929079	0.901423	True	True	9.99233e-08	3554	3.314554	3.016722	0.391129	0.456470
2.000	0.100	1.100	2.000	0.025000	-0.010500	0.720000	1.626329	1.819242	1.831273	0.940308	True	True	9.97427e-08	3266	3.273604	2.996758	0.407637	0.454557
2.000	0.100	1.100	2.000	0.025000	-0.009000	0.720000	1.583574	1.838742	1.745818	0.979917	True	True	9.96598e-08	3116	3.237296	2.981014	0.422894	0.451886
2.000	0.100	1.100	2.000	0.025000	-0.007500	0.720000	1.545113	1.858953	1.670136	1.020644	True	True	9.97658e-08	2889	3.204926	2.968916	0.437071	0.448549
2.000	0.100	1.100	2.000	0.025000	-0.006000	0.720000	1.510218	1.880012	1.602342	1.062866	True	True	9.98075e-08	2290	3.175966	2.960057	0.450300	0.444604
2.000	0.100	1.100	2.000	0.025000	-0.004500	0.720000	1.478335	1.902065	1.541016	1.106963	True	True	9.98996e-08	2713	3.150019	2.954145	0.462682	0.440088
2.000	0.100	1.100	2.000	0.025000	-0.003000	0.720000	1.449025	1.925265	1.485056	1.153341	True	True	9.97096e-08	2617	3.126778	2.950981	0.474298	0.435026
2.000	0.100	1.100	2.000	0.025000	-0.001500	0.720000	1.421943	1.949786	1.433597	1.202447	True	True	9.97438e-08	2699	3.106014	2.950437	0.485210	0.429424
2.000	0.100	1.100	2.000	0.025000	0.000000	0.720000	1.396814	1.975785	1.385948	1.254775	True	True	9.9559e-08	2265	3.087556	2.952446	0.495468	0.423287
2.000	0.100	1.100	2.000	0.025000	0.001500	0.720000	1.373389	2.003616	1.341506	1.310960	True	True	9.9907e-08	2490	3.071285	2.957001	0.505111	0.416581
2.000	0.100	1.100	2.000	0.025000	0.003000	0.720000	1.351505	2.033385	1.299829	1.371640	True	True	9.9651e-08	2534	3.057127	2.964137	0.514163	0.409312
2.000	0.100	1.100	2.000	0.025000	0.004500	0.720000	1.330981	2.065556	1.260470	1.437741	True	True	9.96469e-08	2742	3.045056	2.973965	0.522643	0.401419
2.000	0.100	1.100	2.000	0.025000	0.006000	0.720000	1.311690	2.100493	1.223079	1.510313	True	True	9.99389e-08	3260	3.035088	2.986643	0.530558	0.392863
2.000	0.100	1.100	2.000	0.025000	0.007500	0.720000	1.293517	2.138712	1.187325	1.590720	True	True	9.99268e-08	3318	3.027292	3.002410	0.537907	0.383579
2.000	0.100	1.100	2.000	0.025000	0.009000	0.720000	1.276362	2.180869	1.152897	1.680737	True	True	9.98753e-08	3638	3.021796	3.021597	0.544676	0.373484
2.000	0.100	1.100	2.000	0.025000	0.010500	0.720000	1.260139	2.227826	1.119492	1.782727	True	True	9.98378e-08	3871	3.018805	3.044658	0.550836	0.362467
2.000	0.100	1.100	2.000	0.025000	0.012000	0.720000	1.244770	2.280741	1.086791	1.899938	True	True	9.98998e-08	4303	3.018628	3.072215	0.556341	0.350385
2.000	0.100	1.100	2.000	0.025000	0.013500	0.720000	1.230185	2.341230	1.054440	2.036984	True	True	9.99702e-08	4691	3.021722	3.105136	0.561116	0.337041
2.000	0.100	1.100	2.000	0.025000	0.015000	0.720000	1.216317	2.411622	1.022014	2.200710	True	True	9.98939e-08	5162	3.028773	3.144656	0.565047	0.322167
2.000	0.100	1.100	2.000	0.025000	0.016500	0.720000	1.203098	2.495471	0.988955	2.401830	True	True	9.98932e-08	6005	3.040835	3.192606	0.567953	0.305373
2.000	0.100	1.100	2.000	0.025000	0.018000	0.720000	1.190444	2.598552	0.954457	2.658356	True	True	9.99121e-08	6842	3.059614	3.251846	0.569531	0.286074
2.000	0.100	1.100	2.000	0.025000	0.019500	0.720000	1.178238	2.731171	0.917208	3.003698	True	True	9.99721e-08	8466	3.088091	3.327198	0.569247	0.263310
2.000	0.100	1.100	2.000	0.025000	0.021000	0.720000	1.166259	2.914436	0.874744	3.509684	True	True	9.99975e-08	10886	3.132140	3.427811	0.566013	0.235340
2.000	0.100	1.100	2.000	0.025000	0.022500	0.720000	1.153929	3.202948	0.821254	4.374687	True	True	1e-07	16262	3.205984	3.574795	0.557107	0.198345
2.000	0.100	1.100	2.000	0.025000	-0.022500	0.742500	2.457470	1.662537	3.909302	0.582358	True	True	9.9924e-08	13546	3.921462	3.447920	0.198467	0.416207
2.000	0.100	1.100	2.000	0.025000	-0.021000	0.742500	2.218023	1.687806	3.243358	0.648605	True	True	9.99507e-08	9280	3.755643	3.308991	0.243645	0.436600
2.000	0.100	1.100	2.000	0.025000	-0.019500	0.742500	2.061607	1.708998	2.843538	0.700952	True	True	9.99202e-08	6996	3.637456	3.217692	0.278680	0.447500
2.000	0.100	1.100	2.000	0.025000	-0.018000	0.742500	1.946249	1.728434	2.566021	0.746622	True	True	9.98556e-08	5827	3.545710	3.151546	0.307756	0.453667
2.000	0.100	1.100	2.000	0.025000	-0.016500	0.742500	1.855322	1.747076	2.357352	0.788692	True	True	9.99542e-08	4967	3.470995	3.101114	0.332825	0.456989
2.000	0.100	1.100	2.000	0.025000	-0.015000	0.742500	1.780566	1.765430	2.192219	0.828802	True	True	9.98814e-08	4367	3.408260	3.061531	0.354973	0.458392
2.000	0.100	1.100	2.000	0.025000	-0.013500	0.742500	1.717286	1.783810	2.056787	0.867964	True	True	9.99118e-08	3924	3.354466	3.029971	0.374874	0.458397
2.000	0.100	1.100	2.000	0.025000	-0.012000	0.742500	1.662564	1.802440	1.942736	0.906880	True	True	9.98621e-08	3576	3.307641	3.004653	0.392977	0.457315
2.000	0.100	1.100	2.000	0.025000	-0.010500	0.742500	1.614465	1.821492	1.844704	0.946082	True	True	9.98865e-08	3306	3.266434	2.984396	0.409596	0.455348
2.000	0.100	1.100	2.000	0.025000	-0.009000	0.742500	1.571640	1.841118	1.759046	0.986013	True	True	9.97173e-08	3221	3.229881	2.968381	0.424961	0.452628
2.000	0.100	1.100	2.000	0.025000	-0.007500	0.742500	1.533115	1.861457	1.683184	1.027068	True	True	9.98643e-08	2723	3.197276	2.956034	0.439245	0.449244
2.000	0.100	1.100	2.000	0.025000	-0.006000	0.742500	1.498161	1.882648	1.615227	1.069628	True	True	9.9744e-08	2714	3.168090	2.946941	0.452579	0.445256
2.000	0.100	1.100	2.000	0.025000	-0.004500	0.742500	1.466220	1.904834	1.553749	1.114076	True	True	9.97657e-08	2603	3.141920	2.940811	0.465066	0.440701
2.000	0.100	1.100	2.000	0.025000	-0.003000	0.742500	1.436857	1.928172	1.497652	1.160820	True	True	9.99006e-08	2656	3.118460	2.937441	0.476787	0.435601
2.000	0.100	1.100	2.000	0.025000	-0.001500	0.742500	1.409722	1.952832	1.446061	1.210315	True	True	9.98652e-08	2208	3.097477	2.936703	0.487806	0.429966
2.000	0.100	1.100	2.000	0.025000	0.000000	0.742500	1.384551	1.978981	1.398299	1.263039	True	True	9.98222e-08	2375	3.078802	2.938524	0.498169	0.423799
2.000	0.100	1.100	2.000	0.025000	0.001500	0.742500	1.361088	2.006925	1.353755	1.319639	True	True	9.97854e-08	2737	3.062311	2.942899	0.507919	0.417074
2.000	0.100	1.100	2.000	0.025000	0.003000	0.742500	1.339151	2.036909	1.311954	1.380825	True	True	9.97311e-08	2174	3.047930	2.949874	0.517082	0.409769
2.000	0.100	1.100	2.000	0.025000	0.004500	0.742500	1.318592	2.069248	1.272505	1.447415	True	True	9.99189e-08	2860	3.035631	2.959535	0.525674	0.401858
2.000	0.100	1.100	2.000	0.025000	0.006000	0.742500	1.299266	2.104373	1.235021	1.520538	True	True	9.99006e-08	3202	3.025428	2.972056	0.533705	0.393284
2.000	0.100	1.100	2.000	0.025000	0.007500	0.742500	1.281060	2.142793	1.199180	1.601554	True	True	9.97192e-08	3426	3.017386	2.987672	0.541173	0.383986
2.000	0.100	1.100	2.000	0.025000	0.009000	0.742500	1.263876	2.185169	1.164672	1.692250	True	True	9.98274e-08	3604	3.011632	3.006713	0.548066	0.373880
2.000	0.100	1.100	2.000	0.025000	0.010500	0.742500	1.247626	2.232366	1.131190	1.795010	True	True	9.97347e-08	3861	3.008366	3.029632	0.554358	0.362858
2.000	0.100	1.100	2.000	0.025000	0.012000	0.742500	1.232234	2.285552	1.098418	1.913107	True	True	9.97646e-08	4307	3.007893	3.057052	0.560002	0.350774
2.000	0.100	1.100	2.000	0.025000	0.013500	0.742500	1.217630	2.346346	1.066002	2.051193	True	True	9.99545e-08	4699	3.010664	3.089840	0.564928	0.337435
2.000	0.100	1.100	2.000	0.025000	0.015000	0.742500	1.203748	2.417095	1.033516	2.216170	True	True	9.9771e-08	5125	3.017357	3.129232	0.569023	0.322569
2.000	0.100	1.100	2.000	0.025000	0.016500	0.742500	1.190520	2.501369	1.000405	2.418845	True	True	9.98915e-08	5832	3.029010	3.177059	0.572113	0.305791
2.000	0.100	1.100	2.000	0.025000	0.018000	0.742500	1.177865	2.604977	0.965863	2.677387	True	True	9.99972e-08	6995	3.047311	3.236184	0.573904	0.286514
2.000	0.100	1.100	2.000	0.025000	0.019500	0.742500	1.165669	2.738285	0.928583	3.025508	True	True	9.98763e-08	8360	3.075206	3.311436	0.573874	0.263781
2.000	0.100	1.100	2.000	0.025000	0.021000	0.742500	1.153716	2.922530	0.886108	3.535712	True	True	9.99572e-08	10933	3.118499	3.411976	0.570967	0.235852
2.000	0.100	1.100	2.000	0.025000	0.022500	0.742500	1.141446	3.212671	0.832644	4.408337	True	True	9.99552e-08	16209	3.191250	3.558960	0.562534	0.198910
2.000	0.100	1.100	2.000	0.025000	-0.022500	0.765000	2.446498	1.663688	3.927029	0.585281	True	True	9.99703e-08	13573	3.917497	3.439692	0.199292	0.417492
2.000	0.100	1.100	2.000	0.025000	-0.021000	0.765000	2.206927	1.689131	3.259765	0.652005	True	True	9.99714e-08	9118	3.750979	3.299784	0.244673	0.437818
2.000	0.100	1.100	2.000	0.025000	-0.019500	0.765000	2.050395	1.710474	2.859126	0.704753	True	True	9.99176e-08	7045	3.632270	3.207776	0.279873	0.448645
2.000	0.100	1.100	2.000	0.025000	-0.018000	0.765000	1.934930	1.730049	2.581028	0.750783	True	True	9.99956e-08	5751	3.540099	3.141067	0.309094	0.454740
2.000	0.100	1.100	2.000	0.025000	-0.016500	0.765000	1.843906	1.748823	2.371912	0.793191	True	True	9.99859e-08	4973	3.465020	3.090165	0.334295	0.457991
2.000	0.100	1.100	2.000	0.025000	-0.015000	0.765000	1.769060	1.767305	2.206417	0.833626	True	True	9.98028e-08	4418	3.401963	3.050177	0.356565	0.459329
2.000	0.100	1.100	2.000	0.025000	-0.013500	0.765000	1.705699	1.785811	2.070684	0.873107	True	True	9.98438e-08	3928	3.347877	3.018259	0.376582	0.459272
2.000	0.100	1.100	2.000	0.025000	-0.012000	0.765000	1.650901	1.804566	1.956374	0.912339	True	True	9.98783e-08	3591	3.300782	2.992620	0.394796	0.458132
2.000	0.100	1.100	2.000	0.025000	-0.010500	0.765000	1.602732	1.823743	1.858116	0.951859	True	True	9.99471e-08	3341	3.259321	2.972070	0.411523	0.456111
2.000	0.100	1.100	2.000	0.025000	-0.009000	0.765000	1.559842	1.843495	1.772259	0.992112	True	True	9.98792e-08	3102	3.222529	2.955788	0.426994	0.453340
2.000	0.100	1.100	2.000	0.025000	-0.007500	0.765000	1.521256	1.863962	1.696217	1.033496	True	True	9.98351e-08	2955	3.189693	2.943192	0.441382	0.449909
2.000	0.100	1.100	2.000	0.025000	-0.006000	0.765000	1.486244	1.885283	1.628097	1.076394	True	True	9.97991e-08	2637	3.160284	2.933867	0.454819	0.445876
2.000	0.100	1.100	2.000	0.025000	-0.004500	0.765000	1.454250	1.907603	1.566471	1.121193	True	True	9.96913e-08	2725	3.133896	2.927520	0.467409	0.441280
2.000	0.100	1.100	2.000	0.025000	-0.003000	0.765000	1.424836	1.931078	1.510237	1.168303	True	True	9.97939e-08	2578	3.110221	2.923944	0.479233	0.436143
2.000	0.100	1.100	2.000	0.025000	-0.001500	0.765000	1.397656	1.955885	1.458523	1.218178	True	True	9.98684e-08	2639	3.089025	2.923011	0.490354	0.430473
2.000	0.100	1.100	2.000	0.025000	0.000000	0.765000	1.372427	1.982221	1.410625	1.271338	True	True	9.99569e-08	2333	3.070135	2.924651	0.500823	0.424268
2.000	0.100	1.100	2.000	0.025000	0.001500	0.765000	1.348923	2.010322	1.365972	1.328375	True	True	9.99021e-08	2289	3.053429	2.928851	0.510678	0.417513
2.000	0.100	1.100	2.000	0.025000	0.003000	0.765000	1.326959	2.040420	1.324088	1.389985	True	True	9.97499e-08	2621	3.038829	2.935648	0.519947	0.410195
2.000	0.100	1.100	2.000	0.025000	0.004500	0.765000	1.306360	2.072939	1.284536	1.457093	True	True	9.98047e-08	2955	3.026305	2.945150	0.528650	0.402260
2.000	0.100	1.100	2.000	0.025000	0.006000	0.765000	1.286999	2.108250	1.246962	1.530768	True	True	9.98994e-08	3097	3.015869	2.957514	0.536794	0.393669
2.000	0.100	1.100	2.000	0.025000	0.007500	0.765000	1.268762	2.146870	1.211036	1.612392	True	True	9.97116e-08	3392	3.007586	2.972978	0.544380	0.384357
2.000	0.100	1.100	2.000	0.025000	0.009000	0.765000	1.251549	2.189464	1.176448	1.703767	True	True	9.98699e-08	3658	3.001576	2.991872	0.551396	0.374242
2.000	0.100	1.100	2.000	0.025000	0.010500	0.765000	1.235273	2.236902	1.142892	1.807297	True	True	9.99499e-08	3782	2.998039	3.014648	0.557817	0.363214
2.000	0.100	1.100	2.000	0.025000	0.012000	0.765000	1.219858	2.290356	1.110051	1.926280	True	True	9.98919e-08	4220	2.997274	3.041929	0.563600	0.351129
2.000	0.100	1.100	2.000	0.025000	0.013500	0.765000	1.205235	2.351456	1.077571	2.065406	True	True	9.98476e-08	4670	2.999725	3.074581	0.568675	0.337793
2.000	0.100	1.100	2.000	0.025000	0.015000	0.765000	1.191338	2.422559	1.045028	2.231633	True	True	9.99855e-08	5242	3.006061	3.113841	0.572935	0.322937
2.000	0.100	1.100	2.000	0.025000	0.016500	0.765000	1.178099	2.507255	1.011867	2.435862	True	True	9.98749e-08	5940	3.017309	3.161542	0.576208	0.306176
2.000	0.100	1.100	2.000	0.025000	0.018000	0.765000	1.165441	2.611387	0.977284	2.696418	True	True	9.98878e-08	6818	3.035135	3.220547	0.578211	0.286922
2.000	0.100	1.100	2.000	0.025000	0.019500	0.765000	1.153251	2.745380	0.939976	3.047315	True	True	9.99684e-08	8440	3.062448	3.295691	0.578438	0.264222
2.000	0.100	1.100	2.000	0.025000	0.021000	0.765000	1.141319	2.930602	0.897493	3.561732	True	True	9.99971e-08	10894	3.104986	3.396149	0.575861	0.236337
2.000	0.100	1.100	2.000	0.025000	0.022500	0.765000	1.129100	3.222360	0.844064	4.441969	True	True	9.99914e-08	16262	3.176643	3.543119	0.567904	0.199450
2.000	0.100	1.100	2.000	0.025000	-0.022500	0.787500	2.435617	1.664838	3.944721	0.588203	True	True	9.99798e-08	13440	3.913548	3.431477	0.200110	0.418764
2.000	0.100	1.100	2.000	0.025000	-0.021000	0.787500	2.195929	1.690456	3.276140	0.655405	True	True	9.98782e-08	9130	3.746337	3.290595	0.245691	0.439021
2.000	0.100	1.100	2.000	0.025000	-0.019500	0.787500	2.039286	1.711950	2.874686	0.708553	True	True	9.99885e-08	7001	3.627112	3.197882	0.281054	0.449772
2.000	0.100	1.100	2.000	0.025000	-0.018000	0.787500	1.923720	1.731665	2.596008	0.754945	True	True	9.99433e-08	5739	3.534521	3.130615	0.310417	0.455791
2.000	0.100	1.100	2.000	0.025000	-0.016500	0.787500	1.832603	1.750570	2.386447	0.797691	True	True	9.98872e-08	4883	3.459083	3.079246	0.335746	0.458972
2.000	0.100	1.100	2.000	0.025000	-0.015000	0.787500	1.757674	1.769180	2.220593	0.838452	True	True	9.97976e-08	4394	3.395709	3.038855	0.358135	0.460242
2.000	0.100	1.100	2.000	0.025000	-0.013500	0.787500	1.694234	1.787813	2.084559	0.878252	True	True	9.97081e-08	3876	3.341336	3.006581	0.378265	0.460121
2.000	0.100	1.100	2.000	0.025000	-0.012000	0.787500	1.639365	1.806692	1.969993	0.917801	True	True	9.98144e-08	3634	3.293976	2.980623	0.396588	0.458922
2.000	0.100	1.100	2.000	0.025000	-0.010500	0.787500	1.591129	1.825995	1.871511	0.957639	True	True	9.99238e-08	3322	3.252267	2.959783	0.413420	0.456845
2.000	0.100	1.100	2.000	0.025000	-0.009000	0.787500	1.548178	1.845873	1.785455	0.998213	True	True	9.97907e-08	3026	3.215239	2.943234	0.428994	0.454022
2.000	0.100	1.100	2.000	0.025000	-0.007500	0.787500	1.509533	1.866468	1.709235	1.039927	True	True	9.98569e-08	2942	3.182178	2.930391	0.443483	0.450543
2.000	0.100	1.100	2.000	0.025000	-0.006000	0.787500	1.474467	1.887919	1.640953	1.083164	True	True	9.96935e-08	2770	3.152549	2.920837	0.457021	0.446465
2.000	0.100	1.100	2.000	0.025000	-0.004500	0.787500	1.442422	1.910372	1.579180	1.128313	True	True	9.97031e-08	2664	3.125947	2.914272	0.469710	0.441827
2.000	0.100	1.100	2.000	0.025000	-0.003000	0.787500	1.412957	1.933982	1.522807	1.175794	True	True	9.99318e-08	2149	3.102060	2.910494	0.481635	0.436652
2.000	0.100	1.100	2.000	0.025000	-0.001500	0.787500	1.385734	1.958934	1.470970	1.226051	True	True	9.99206e-08	2457	3.080656	2.909366	0.492856	0.430947
2.000	0.100	1.100	2.000	0.025000	0.000000	0.787500	1.360465	1.985420	1.422959	1.279613	True	True	9.99455e-08	2603	3.061557	2.910821	0.503426	0.424710
2.000	0.100	1.100	2.000	0.025000	0.001500	0.787500	1.336927	2.013631	1.378207	1.337063	True	True	9.98898e-08	2500	3.044637	2.914841	0.513384	0.417936
2.000	0.100	1.100	2.000	0.025000	0.003000	0.787500	1.314916	2.043937	1.336208	1.399166	True	True	9.96563e-08	2438	3.029822	2.921474	0.522759	0.410583
2.000	0.100	1.100	2.000	0.025000	0.004500	0.787500	1.294283	2.076629	1.296562	1.466776	True	True	9.97152e-08	2983	3.017077	2.930812	0.531569	0.402628
2.000	0.100	1.100	2.000	0.025000	0.006000	0.787500	1.274889	2.112125	1.258899	1.541004	True	True	9.97566e-08	2805	3.006413	2.943020	0.539825	0.394018
2.000	0.100	1.100	2.000	0.025000	0.007500	0.787500	1.256621	2.150945	1.222890	1.623234	True	True	9.98512e-08	3324	2.997891	2.958330	0.547527	0.384693
2.000	0.100	1.100	2.000	0.025000	0.009000	0.787500	1.239380	2.193756	1.188224	1.715289	True	True	9.98331e-08	3672	2.991630	2.977075	0.554665	0.374568
2.000	0.100	1.100	2.000	0.025000	0.010500	0.787500	1.223079	2.241433	1.154595	1.819588	True	True	9.98234e-08	3970	2.987825	2.999707	0.561214	0.363534
2.000	0.100	1.100	2.000	0.025000	0.012000	0.787500	1.207641	2.295155	1.121687	1.939456	True	True	9.87547e-08	4206	2.986769	3.026845	0.567134	0.351449
2.000	0.100	1.100	2.000	0.025000	0.013500	0.787500	1.192998	2.356558	1.089145	2.079620	True	True	9.99012e-08	4545	2.988905	3.059361	0.572357	0.338118
2.000	0.100	1.100	2.000	0.025000	0.015000	0.787500	1.179085	2.428013	1.056547	2.247098	True	True	9.98287e-08	5129	2.994888	3.098487	0.576780	0.323272
2.000	0.100	1.100	2.000	0.025000	0.016500	0.787500	1.165835	2.513130	1.023338	2.452878	True	True	9.996e-08	6007	3.005733	3.146057	0.580236	0.306528
2.000	0.100	1.100	2.000	0.025000	0.018000	0.787500	1.153171	2.617782	0.988717	2.715446	True	True	9.98794e-08	6832	3.023085	3.204937	0.582453	0.287299
2.000	0.100	1.100	2.000	0.025000	0.019500	0.787500	1.140984	2.752457	0.951385	3.069116	True	True	9.99657e-08	8437	3.049819	3.279966	0.582936	0.264634
2.000	0.100	1.100	2.000	0.025000	0.021000	0.787500	1.129068	2.938649	0.908899	3.587741	True	True	9.99724e-08	10985	3.091603	3.380332	0.580691	0.236794
2.000	0.100	1.100	2.000	0.025000	0.022500	0.787500	1.116890	3.232015	0.855509	4.475580	True	True	9.99402e-08	16301	3.162164	3.527274	0.573215	0.199966
2.000	0.100	1.100	2.000	0.025000	-0.022500	0.810000	2.424826	1.665988	3.962378	0.591124	True	True	9.99507e-08	13516	3.909614	3.423277	0.200922	0.420025
2.000	0.100	1.100	2.000	0.025000	-0.021000	0.810000	2.185028	1.691781	3.292483	0.658804	True	True	9.98985e-08	9139	3.741717	3.281425	0.246700	0.440209
2.000	0.100	1.100	2.000	0.025000	-0.019500	0.810000	2.028280	1.713426	2.890217	0.712353	True	True	9.99947e-08	6982	3.621982	3.188012	0.282221	0.450881
2.000	0.100	1.100	2.000	0.025000	-0.018000	0.810000	1.912618	1.733280	2.610961	0.759106	True	True	9.99632e-08	5765	3.528976	3.120188	0.311723	0.456823
2.000	0.100	1.100	2.000	0.025000	-0.016500	0.810000	1.821414	1.752318	2.400956	0.802191	True	True	9.98235e-08	4971	3.453185	3.068356	0.337177	0.459930
2.000	0.100	1.100	2.000	0.025000	-0.015000	0.810000	1.746405	1.771056	2.234744	0.843278	True	True	9.9909e-08	4284	3.389499	3.027565	0.359683	0.461131
2.000	0.100	1.100	2.000	0.025000	-0.013500	0.810000	1.682892	1.789815	2.098412	0.883398	True	True	9.96899e-08	3938	3.334844	2.994938	0.379923	0.460945
2.000	0.100	1.100	2.000	0.025000	-0.012000	0.810000	1.627955	1.808819	1.983591	0.923264	True	True	9.9656e-08	3581	3.287223	2.968664	0.398351	0.459685
2.000	0.100	1.100	2.000	0.025000	-0.010500	0.810000	1.579656	1.828247	1.884886	0.963420	True	True	9.97467e-08	3253	3.245271	2.947536	0.415286	0.457551
2.000	0.100	1.100	2.000	0.025000	-0.009000	0.810000	1.536646	1.848251	1.798632	1.004318	True	True	9.97631e-08	3023	3.208012	2.930722	0.430960	0.454675
2.000	0.100	1.100	2.000	0.025000	-0.007500	0.810000	1.497946	1.868973	1.722236	1.046361	True	True	9.97572e-08	2899	3.174729	2.917634	0.445548	0.451146
2.000	0.100	1.100	2.000	0.025000	-0.006000	0.810000	1.462829	1.890555	1.653794	1.089936	True	True	9.97346e-08	2810	3.144886	2.907850	0.459182	0.447022
2.000	0.100	1.100	2.000	0.025000	-0.004500	0.810000	1.430735	1.913142	1.591875	1.135437	True	True	9.96845e-08	2720	3.118074	2.901071	0.471969	0.442342
2.000	0.100	1.100	2.000	0.025000	-0.003000	0.810000	1.401226	1.936889	1.535368	1.183284	True	True	9.97068e-08	2288	3.093981	2.897089	0.483991	0.437128
2.000	0.100	1.100	2.000	0.025000	-0.001500	0.810000	1.373967	1.961943	1.483417	1.233911	True	True	9.95375e-08	2199	3.072371	2.895768	0.495308	0.431394
2.000	0.100	1.100	2.000	0.025000	0.000000	0.810000	1.348650	1.988616	1.435280	1.287895	True	True	9.97333e-08	2625	3.053065	2.897039	0.505979	0.425117
2.000	0.100	1.100	2.000	0.025000	0.001500	0.810000	1.325067	2.017028	1.390410	1.345802	True	True	9.9993e-08	2460	3.035938	2.900887	0.516038	0.418306
2.000	0.100	1.100	2.000	0.025000	0.003000	0.810000	1.303028	2.047450	1.348324	1.408345	True	True	9.97399e-08	2721	3.020910	2.907347	0.525516	0.410938
2.000	0.100	1.100	2.000	0.025000	0.004500	0.810000	1.282360	2.080316	1.308582	1.476463	True	True	9.98511e-08	2808	3.007948	2.916523	0.534432	0.402960
2.000	0.100	1.100	2.000	0.025000	0.006000	0.810000	1.262934	2.115997	1.270831	1.551243	True	True	9.98076e-08	2670	2.997059	2.928574	0.542797	0.394332
2.000	0.100	1.100	2.000	0.025000	0.007500	0.810000	1.244637	2.155015	1.234741	1.634079	True	True	9.98657e-08	3352	2.988302	2.943730	0.550613	0.384993
2.000	0.100	1.100	2.000	0.025000	0.009000	0.810000	1.227369	2.198043	1.199998	1.726813	True	True	9.98708e-08	3571	2.981793	2.962326	0.557870	0.374858
2.000	0.100	1.100	2.000	0.025000	0.010500	0.810000	1.211042	2.245959	1.166298	1.831881	True	True	9.98985e-08	3800	2.977723	2.984811	0.564546	0.363820
2.000	0.100	1.100	2.000	0.025000	0.012000	0.810000	1.195582	2.299946	1.133324	1.952633	True	True	9.97289e-08	4198	2.976384	3.011809	0.570601	0.351734
2.000	0.100	1.100	2.000	0.025000	0.013500	0.810000	1.180920	2.361651	1.100723	2.093836	True	True	9.99365e-08	4627	2.978204	3.044182	0.575972	0.338408
2.000	0.100	1.100	2.000	0.025000	0.015000	0.810000	1.166990	2.433457	1.068072	2.262562	True	True	9.99964e-08	5203	2.983836	3.083171	0.580557	0.323574
2.000	0.100	1.100	2.000	0.025000	0.016500	0.810000	1.153727	2.518992	1.034817	2.469892	True	True	9.99294e-08	5941	2.994281	3.130606	0.584197	0.306847
2.000	0.100	1.100	2.000	0.025000	0.018000	0.810000	1.141055	2.624163	1.000161	2.734469	True	True	9.99938e-08	6933	3.011163	3.189357	0.586626	0.287645
2.000	0.100	1.100	2.000	0.025000	0.019500	0.810000	1.128867	2.759516	0.962807	3.090909	True	True	9.99231e-08	8407	3.037320	3.264265	0.587368	0.265015
2.000	0.100	1.100	2.000	0.025000	0.021000	0.810000	1.116961	2.946671	0.920322	3.613737	True	True	9.99385e-08	11043	3.078351	3.364530	0.585456	0.237223
2.000	0.100	1.100	2.000	0.025000	0.022500	0.810000	1.104817	3.241635	0.866978	4.509167	True	True	9.99682e-08	16376	3.147816	3.511428	0.578467	0.200457
2.000	0.100	1.100	2.000	0.025000	-0.022500	0.832500	2.414123	1.667137	3.980000	0.594044	True	True	9.99549e-08	13358	3.905696	3.415090	0.201728	0.421274
2.000	0.100	1.100	2.000	0.025000	-0.021000	0.832500	2.174223	1.693105	3.308795	0.662203	True	True	9.99942e-08	9026	3.737120	3.272274	0.247699	0.441382
2.000	0.100	1.100	2.000	0.025000	-0.019500	0.832500	2.017376	1.714902	2.905718	0.716153	True	True	9.98565e-08	6962	3.616880	3.178164	0.283376	0.451971
2.000	0.100	1.100	2.000	0.025000	-0.018000	0.832500	1.901623	1.734895	2.625886	0.763268	True	True	9.98716e-08	5672	3.523466	3.109789	0.313012	0.457834
2.000	0.100	1.100	2.000	0.025000	-0.016500	0.832500	1.810337	1.754066	2.415440	0.806693	True	True	9.99913e-08	4870	3.447326	3.057496	0.338589	0.460866
2.000	0.100	1.100	2.000	0.025000	-0.015000	0.832500	1.735252	1.772932	2.248872	0.848106	True	True	9.98348e-08	4320	3.383333	3.016308	0.361209	0.461996
2.000	0.100	1.100	2.000	0.025000	-0.013500	0.832500	1.671670	1.791817	2.112242	0.888546	True	True	9.99731e-08	3876	3.328400	2.983331	0.381556	0.461743
2.000	0.100	1.100	2.000	0.025000	-0.012000	0.832500	1.616669	1.810946	1.997167	0.928729	True	True	9.99581e-08	3447	3.280525	2.956742	0.400086	0.460421
2.000	0.100	1.100	2.000	0.025000	-0.010500	0.832500	1.568311	1.830499	1.898240	0.969204	True	True	9.9734e-08	3214	3.238333	2.935329	0.417121	0.458228
2.000	0.100	1.100	2.000	0.025000	-0.009000	0.832500	1.525245	1.850629	1.811791	1.010424	True	True	9.9737e-08	3055	3.200847	2.918252	0.432892	0.455298
2.000	0.100	1.100	2.000	0.025000	-0.007500	0.832500	1.486494	1.871480	1.735219	1.052797	True	True	9.96491e-08	2959	3.167347	2.904921	0.447575	0.451718
2.000	0.100	1.100	2.000	0.025000	-0.006000	0.832500	1.451328	1.893191	1.666618	1.096712	True	True	9.97548e-08	2738	3.137294	2.894909	0.461304	0.447547
2.000	0.100	1.100	2.000	0.025000	-0.004500	0.832500	1.419189	1.915911	1.604554	1.142564	True	True	9.9828e-08	2690	3.110276	2.887916	0.474185	0.442824
2.000	0.100	1.100	2.000	0.025000	-0.003000	0.832500	1.389639	1.939798	1.547916	1.190774	True	True	9.99868e-08	2553	3.085981	2.883732	0.486301	0.437570
2.000	0.100	1.100	2.000	0.025000	-0.001500	0.832500	1.362330	1.965031	1.495830	1.241804	True	True	9.97196e-08	2502	3.064168	2.882220	0.497716	0.431793
2.000	0.100	1.100	2.000	0.025000	0.000000	0.832500	1.336989	1.991768	1.447601	1.296162	True	True	9.97775e-08	2463	3.044660	2.883306	0.508481	0.425499
2.000	0.100	1.100	2.000	0.025000	0.001500	0.832500	1.313369	2.020332	1.402624	1.354500	True	True	9.99709e-08	2498	3.027328	2.886978	0.518639	0.418659
2.000	0.100	1.100	2.000	0.025000	0.003000	0.832500	1.291290	2.050963	1.360428	1.417531	True	True	9.97477e-08	2682	3.012094	2.893272	0.528218	0.411256
2.000	0.100	1.100	2.000	0.025000	0.004500	0.832500	1.270589	2.084001	1.320594	1.486154	True	True	9.97212e-08	2714	2.998917	2.902285	0.537237	0.403256
2.000	0.100	1.100	2.000	0.025000	0.006000	0.832500	1.251134	2.119865	1.282758	1.561480	True	True	9.99808e-08	2964	2.987807	2.914176	0.545710	0.394612
2.000	0.100	1.100	2.000	0.025000	0.007500	0.832500	1.232809	2.159082	1.246586	1.644927	True	True	9.99874e-08	3134	2.978819	2.929180	0.553638	0.385258
2.000	0.100	1.100	2.000	0.025000	0.009000	0.832500	1.215514	2.202325	1.211768	1.738339	True	True	9.99588e-08	3603	2.972066	2.947625	0.561013	0.375114
2.000	0.100	1.100	2.000	0.025000	0.010500	0.832500	1.199163	2.250478	1.177999	1.844174	True	True	9.99494e-08	3999	2.967735	2.969964	0.567813	0.364070
2.000	0.100	1.100	2.000	0.025000	0.012000	0.832500	1.183681	2.304731	1.144961	1.965811	True	True	9.9286e-08	4348	2.966111	2.996815	0.574003	0.351985
2.000	0.100	1.100	2.000	0.025000	0.013500	0.832500	1.168998	2.366736	1.112302	2.108050	True	True	9.97673e-08	4695	2.967622	3.029048	0.579519	0.338665
2.000	0.100	1.100	2.000	0.025000	0.015000	0.832500	1.155051	2.438891	1.079600	2.278023	True	True	9.98429e-08	5093	2.972908	3.067896	0.584266	0.323842
2.000	0.100	1.100	2.000	0.025000	0.016500	0.832500	1.141774	2.524842	1.046302	2.486903	True	True	9.98871e-08	5979	2.982956	3.115193	0.588088	0.307135
2.000	0.100	1.100	2.000	0.025000	0.018000	0.832500	1.129092	2.630528	1.011612	2.753487	True	True	9.99177e-08	6912	2.999369	3.173809	0.590730	0.287960
2.000	0.100	1.100	2.000	0.025000	0.019500	0.832500	1.116900	2.766554	0.974240	3.112692	True	True	9.9944e-08	8380	3.024952	3.248590	0.591731	0.265367
2.000	0.100	1.100	2.000	0.025000	0.021000	0.832500	1.105000	2.954668	0.931761	3.639717	True	True	9.99795e-08	10993	3.065232	3.348744	0.590155	0.237625
2.000	0.100	1.100	2.000	0.025000	0.022500	0.832500	1.092881	3.251220	0.878467	4.542727	True	True	9.994e-08	16378	3.133601	3.495585	0.583656	0.200924
2.000	0.100	1.100	2.000	0.025000	-0.022500	0.855000	2.403508	1.668285	3.997586	0.596962	True	True	9.99622e-08	13401	3.901794	3.406919	0.202527	0.422511
2.000	0.100	1.100	2.000	0.025000	-0.021000	0.855000	2.163512	1.694428	3.325074	0.665601	True	True	9.99434e-08	9082	3.732544	3.263143	0.248688	0.442539
2.000	0.100	1.100	2.000	0.025000	-0.019500	0.855000	2.006573	1.716377	2.921190	0.719953	True	True	9.98975e-08	6890	3.611805	3.168341	0.284518	0.453044
2.000	0.100	1.100	2.000	0.025000	-0.018000	0.855000	1.890735	1.736510	2.640784	0.767430	True	True	9.99098e-08	5613	3.517988	3.099418	0.314286	0.458825
2.000	0.100	1.100	2.000	0.025000	-0.016500	0.855000	1.799371	1.755814	2.429897	0.811194	True	True	9.99364e-08	4918	3.441506	3.046667	0.339982	0.461779
2.000	0.100	1.100	2.000	0.025000	-0.015000	0.855000	1.724215	1.774809	2.262974	0.852935	True	True	9.98061e-08	4201	3.377211	3.005085	0.362711	0.462836
2.000	0.100	1.100	2.000	0.025000	-0.013500	0.855000	1.660568	1.793819	2.126049	0.893694	True	True	9.96781e-08	3867	3.322005	2.971761	0.383163	0.462515
2.000	0.100	1.100	2.000	0.025000	-0.012000	0.855000	1.605507	1.813074	2.010721	0.934196	True	True	9.99541e-08	3435	3.273879	2.944860	0.401793	0.461129
2.000	0.100	1.100	2.000	0.025000	-0.010500	0.855000	1.557093	1.832752	1.911574	0.974989	True	True	9.97155e-08	3303	3.231453	2.923163	0.418923	0.458877
2.000	0.100	1.100	2.000	0.025000	-0.009000	0.855000	1.513975	1.853008	1.824930	1.016532	True	True	9.99249e-08	3096	3.193745	2.905826	0.434789	0.455891
2.000	0.100	1.100	2.000	0.025000	-0.007500	0.855000	1.475176	1.873986	1.748183	1.059235	True	True	9.9658e-08	2922	3.160032	2.892252	0.449564	0.452260
2.000	0.100	1.100	2.000	0.025000	-0.006000	0.855000	1.439964	1.895827	1.679425	1.103489	True	True	9.96491e-08	2809	3.129773	2.882015	0.463386	0.448042
2.000	0.100	1.100	2.000	0.025000	-0.004500	0.855000	1.407782	1.918680	1.617217	1.149693	True	True	9.998e-08	2621	3.102554	2.874810	0.476359	0.443274
2.000	0.100	1.100	2.000	0.025000	-0.003000	0.855000	1.378191	1.942704	1.560447	1.198270	True	True	9.9956e-08	2408	3.078059	2.870425	0.488566	0.437980
2.000	0.100	1.100	2.000	0.025000	-0.001500	0.855000	1.350845	1.968078	1.508240	1.249684	True	True	9.9649e-08	2716	3.056049	2.868722	0.500073	0.432166
2.000	0.100	1.100	2.000	0.025000	0.000000	0.855000	1.325463	1.994967	1.459890	1.304462	True	True	9.96611e-08	2210	3.036342	2.869629	0.510934	0.425837
2.000	0.100	1.100	2.000	0.025000	0.001500	0.855000	1.301809	2.023689	1.414808	1.363237	True	True	9.97181e-08	2305	3.018810	2.873127	0.521187	0.418966
2.000	0.100	1.100	2.000	0.025000	0.003000	0.855000	1.279702	2.054473	1.372522	1.426719	True	True	9.97283e-08	2641	3.003372	2.879248	0.530863	0.411541
2.000	0.100	1.100	2.000	0.025000	0.004500	0.855000	1.258972	2.087682	1.332597	1.495843	True	True	9.9887e-08	2949	2.989986	2.888098	0.539984	0.403519
2.000	0.100	1.100	2.000	0.025000	0.006000	0.855000	1.239488	2.123730	1.294675	1.571720	True	True	9.97887e-08	3176	2.978658	2.899831	0.548562	0.394856
2.000	0.100	1.100	2.000	0.025000	0.007500	0.855000	1.221135	2.163144	1.258425	1.655775	True	True	9.98967e-08	3418	2.969441	2.914681	0.556600	0.385489
2.000	0.100	1.100	2.000	0.025000	0.009000	0.855000	1.203814	2.206602	1.223533	1.749865	True	True	9.99186e-08	3708	2.962448	2.932976	0.564090	0.375335
2.000	0.100	1.100	2.000	0.025000	0.010500	0.855000	1.187440	2.254991	1.189696	1.856468	True	True	9.99152e-08	3906	2.957859	2.955166	0.571014	0.364287
2.000	0.100	1.100	2.000	0.025000	0.012000	0.855000	1.171936	2.309507	1.156596	1.978987	True	True	9.89057e-08	4256	2.955957	2.981872	0.577337	0.352202
2.000	0.100	1.100	2.000	0.025000	0.013500	0.855000	1.157233	2.371812	1.123880	2.122262	True	True	9.97745e-08	4681	2.957161	3.013959	0.582997	0.338887
2.000	0.100	1.100	2.000	0.025000	0.015000	0.855000	1.143267	2.444313	1.091129	2.293481	True	True	9.98087e-08	5300	2.962102	3.052664	0.587904	0.324078
2.000	0.100	1.100	2.000	0.025000	0.016500	0.855000	1.129975	2.530678	1.057790	2.503907	True	True	9.99528e-08	5867	2.971757	3.099820	0.591909	0.307390
2.000	0.100	1.100	2.000	0.025000	0.018000	0.855000	1.117281	2.636877	1.023070	2.772496	True	True	9.98775e-08	6943	2.987705	3.158296	0.594764	0.288244
2.000	0.100	1.100	2.000	0.025000	0.019500	0.855000	1.105082	2.773572	0.985683	3.134463	True	True	9.97245e-08	8462	3.012716	3.232943	0.596023	0.265690
2.000	0.100	1.100	2.000	0.025000	0.021000	0.855000	1.093183	2.962639	0.943212	3.665678	True	True	9.99797e-08	11009	3.052247	3.332978	0.594785	0.237999
2.000	0.100	1.100	2.000	0.025000	0.022500	0.855000	1.081082	3.260769	0.889975	4.576258	True	True	9.9959e-08	16358	3.119520	3.479747	0.588780	0.201366
2.000	0.100	1.100	2.000	0.025000	-0.022500	0.877500	2.392979	1.669433	4.015137	0.599880	True	True	9.99883e-08	13378	3.897907	3.398762	0.203320	0.423736
2.000	0.100	1.100	2.000	0.025000	-0.021000	0.877500	2.152896	1.695752	3.341321	0.668998	True	True	9.98762e-08	9035	3.727990	3.254032	0.249667	0.443681
2.000	0.100	1.100	2.000	0.025000	-0.019500	0.877500	1.995869	1.717853	2.936631	0.723752	True	True	9.99114e-08	6897	3.606758	3.158542	0.285646	0.454099
2.000	0.100	1.100	2.000	0.025000	-0.018000	0.877500	1.879951	1.738125	2.655653	0.771592	True	True	9.99028e-08	5630	3.512544	3.089074	0.315543	0.459796
2.000	0.100	1.100	2.000	0.025000	-0.016500	0.877500	1.788514	1.757562	2.444327	0.815696	True	True	9.98789e-08	4872	3.435724	3.035870	0.341355	0.462670
2.000	0.100	1.100	2.000	0.025000	-0.015000	0.877500	1.713292	1.776685	2.277051	0.857764	True	True	9.98598e-08	4215	3.371132	2.993897	0.364192	0.463653
2.000	0.100	1.100	2.000	0.025000	-0.013500	0.877500	1.649584	1.795822	2.139831	0.898844	True	True	9.99512e-08	3856	3.315659	2.960228	0.384744	0.463262
2.000	0.100	1.100	2.000	0.025000	-0.012000	0.877500	1.594467	1.815202	2.024251	0.939663	True	True	9.996e-08	3465	3.267286	2.933018	0.403470	0.461811
2.000	0.100	1.100	2.000	0.025000	-0.010500	0.877500	1.546001	1.835005	1.924886	0.980776	True	True	9.97542e-08	3287	3.224631	2.911039	0.420694	0.459498
2.000	0.100	1.100	2.000	0.025000	-0.009000	0.877500	1.502834	1.855387	1.838048	1.022642	True	True	9.99376e-08	2977	3.186705	2.893443	0.436651	0.456456
2.000	0.100	1.100	2.000	0.025000	-0.007500	0.877500	1.463989	1.876492	1.761127	1.065674	True	True	9.9837e-08	2674	3.152784	2.879630	0.451516	0.452772
2.000	0.100	1.100	2.000	0.025000	-0.006000	0.877500	1.428736	1.898463	1.692213	1.110268	True	True	9.96729e-08	2758	3.122322	2.869169	0.465427	0.448505
2.000	0.100	1.100	2.000	0.025000	-0.004500	0.877500	1.396513	1.921448	1.629862	1.156823	True	True	9.99033e-08	2694	3.094906	2.861753	0.478488	0.443693
2.000	0.100	1.100	2.000	0.025000	-0.003000	0.877500	1.366885	1.945609	1.572962	1.205767	True	True	9.99325e-08	2552	3.070217	2.857168	0.490785	0.438357
2.000	0.100	1.100	2.000	0.025000	-0.001500	0.877500	1.339503	1.971124	1.520634	1.257566	True	True	9.96515e-08	2668	3.048013	2.855275	0.502382	0.432506
2.000	0.100	1.100	2.000	0.025000	0.000000	0.877500	1.314082	1.998174	1.472165	1.312763	True	True	9.9826e-08	2155	3.028111	2.856003	0.513335	0.426140
2.000	0.100	1.100	2.000	0.025000	0.001500	0.877500	1.290398	2.027069	1.426981	1.371971	True	True	9.97736e-08	2269	3.010385	2.859325	0.523680	0.419236
2.000	0.100	1.100	2.000	0.025000	0.003000	0.877500	1.268263	2.057980	1.384604	1.435906	True	True	9.96405e-08	2868	2.994745	2.865278	0.533452	0.411791
2.000	0.100	1.100	2.000	0.025000	0.004500	0.877500	1.247504	2.091361	1.344589	1.505536	True	True	9.97442e-08	2819	2.981153	2.873966	0.542672	0.403747
2.000	0.100	1.100	2.000	0.025000	0.006000	0.877500	1.227993	2.127591	1.306583	1.581962	True	True	9.98946e-08	3049	2.969611	2.885541	0.551353	0.395066
2.000	0.100	1.100	2.000	0.025000	0.007500	0.877500	1.209614	2.167202	1.270254	1.666623	True	True	9.96762e-08	3460	2.960171	2.900236	0.559498	0.385685
2.000	0.100	1.100	2.000	0.025000	0.009000	0.877500	1.192269	2.210873	1.235291	1.761390	True	True	9.99091e-08	3693	2.952939	2.918379	0.567103	0.375522
2.000	0.100	1.100	2.000	0.025000	0.010500	0.877500	1.175871	2.259498	1.201387	1.868760	True	True	9.99115e-08	3911	2.948097	2.940420	0.574148	0.364469
2.000	0.100	1.100	2.000	0.025000	0.012000	0.877500	1.160345	2.314276	1.168226	1.992161	True	True	9.99836e-08	4181	2.945919	2.966978	0.580601	0.352385
2.000	0.100	1.100	2.000	0.025000	0.013500	0.877500	1.145622	2.376878	1.135456	2.136471	True	True	9.98645e-08	4698	2.946820	2.998919	0.586406	0.339077
2.000	0.100	1.100	2.000	0.025000	0.015000	0.877500	1.131639	2.449725	1.102657	2.308934	True	True	9.99059e-08	5288	2.951421	3.037478	0.591472	0.324281
2.000	0.100	1.100	2.000	0.025000	0.016500	0.877500	1.118330	2.536501	1.069279	2.520905	True	True	9.99803e-08	5889	2.960684	3.084489	0.595658	0.307614
2.000	0.100	1.100	2.000	0.025000	0.018000	0.877500	1.105622	2.643209	1.034531	2.791495	True	True	9.99424e-08	6950	2.976171	3.142821	0.598725	0.288497
2.000	0.100	1.100	2.000	0.025000	0.019500	0.877500	1.093413	2.780570	0.997131	3.156220	True	True	9.99639e-08	8444	3.000614	3.217328	0.600244	0.265984
2.000	0.100	1.100	2.000	0.025000	0.021000	0.877500	1.081510	2.970584	0.954674	3.691620	True	True	9.99439e-08	10942	3.039397	3.317234	0.599346	0.238347
2.000	0.100	1.100	2.000	0.025000	0.022500	0.877500	1.069418	3.270282	0.901499	4.609755	True	True	9.99891e-08	16374	3.105575	3.463916	0.593839	0.201784
2.000	0.100	1.100	2.000	0.025000	-0.022500	0.900000	2.382537	1.670579	4.032653	0.602796	True	True	9.9976e-08	13378	3.894035	3.390620	0.204106	0.424949
2.000	0.100	1.100	2.000	0.025000	-0.021000	0.900000	2.142372	1.697074	3.357536	0.672395	True	True	9.98694e-08	8988	3.723457	3.244941	0.250636	0.444808
2.000	0.100	1.100	2.000	0.025000	-0.019500	0.900000	1.985264	1.719327	2.952042	0.727551	True	True	9.9946e-08	6850	3.601740	3.148768	0.286761	0.455136
2.000	0.100	1.100	2.000	0.025000	-0.018000	0.900000	1.869272	1.739740	2.670493	0.775754	True	True	9.9896e-08	5712	3.507133	3.078759	0.316784	0.460747
2.000	0.100	1.100	2.000	0.025000	-0.016500	0.900000	1.777767	1.759309	2.458730	0.820199	True	True	9.98281e-08	4836	3.429981	3.025105	0.342708	0.463539
2.000	0.100	1.100	2.000	0.025000	-0.015000	0.900000	1.702482	1.778562	2.291102	0.862593	True	True	9.99512e-08	4313	3.365097	2.982744	0.365649	0.464446
2.000	0.100	1.100	2.000	0.025000	-0.013500	0.900000	1.638717	1.797825	2.153589	0.903994	True	True	9.98857e-08	3832	3.309361	2.948733	0.386299	0.463984
2.000	0.100	1.100	2.000	0.025000	-0.012000	0.900000	1.583548	1.817329	2.037758	0.945131	True	True	9.9928e-08	3516	3.260747	2.921216	0.405119	0.462466
2.000	0.100	1.100	2.000	0.025000	-0.010500	0.900000	1.535033	1.837258	1.938174	0.986563	True	True	9.98617e-08	3256	3.217866	2.898958	0.422433	0.460091
2.000	0.100	1.100	2.000	0.025000	-0.009000	0.900000	1.491821	1.857765	1.851144	1.028753	True	True	9.99536e-08	3073	3.179727	2.881106	0.438478	0.456991
2.000	0.100	1.100	2.000	0.025000	-0.007500	0.900000	1.452934	1.878997	1.774051	1.072115	True	True	9.9921e-08	2961	3.145601	2.867055	0.453430	0.453253
2.000	0.100	1.100	2.000	0.025000	-0.006000	0.900000	1.417641	1.901098	1.704981	1.117048	True	True	9.99501e-08	2763	3.114942	2.856371	0.467427	0.448937
2.000	0.100	1.100	2.000	0.025000	-0.004500	0.900000	1.385381	1.924216	1.642488	1.163955	True	True	9.98006e-08	2520	3.087333	2.848746	0.480574	0.444079
2.000	0.100	1.100	2.000	0.025000	-0.003000	0.900000	1.355717	1.948512	1.585458	1.213265	True	True	9.96824e-08	2529	3.062453	2.843963	0.492957	0.438702
2.000	0.100	1.100	2.000	0.025000	-0.001500	0.900000	1.328306	1.974129	1.533017	1.265440	True	True	9.98985e-08	2236	3.040059	2.841883	0.504642	0.432820
2.000	0.100	1.100	2.000	0.025000	0.000000	0.900000	1.302859	2.001345	1.484445	1.321028	True	True	9.99218e-08	2642	3.019969	2.842425	0.515681	0.426418
2.000	0.100	1.100	2.000	0.025000	0.001500	0.900000	1.279143	2.030369	1.439157	1.380666	True	True	9.96496e-08	2739	3.002048	2.845574	0.526119	0.419488
2.000	0.100	1.100	2.000	0.025000	0.003000	0.900000	1.256971	2.061485	1.396670	1.445098	True	True	9.99151e-08	2561	2.986212	2.851365	0.535985	0.412006
2.000	0.100	1.100	2.000	0.025000	0.004500	0.900000	1.236184	2.095040	1.356563	1.515240	True	True	9.96315e-08	2528	2.972418	2.859893	0.545301	0.403939
2.000	0.100	1.100	2.000	0.025000	0.006000	0.900000	1.216649	2.131447	1.318480	1.592203	True	True	9.96714e-08	3188	2.960666	2.871306	0.554082	0.395241
2.000	0.100	1.100	2.000	0.025000	0.007500	0.900000	1.198245	2.171254	1.282073	1.677472	True	True	9.99383e-08	3056	2.951006	2.885847	0.562333	0.385846
2.000	0.100	1.100	2.000	0.025000	0.009000	0.900000	1.180877	2.215138	1.247039	1.772914	True	True	9.97302e-08	3562	2.943541	2.903837	0.570049	0.375674
2.000	0.100	1.100	2.000	0.025000	0.010500	0.900000	1.164457	2.263997	1.213070	1.881049	True	True	9.98183e-08	3865	2.938448	2.925728	0.577214	0.364617
2.000	0.100	1.100	2.000	0.025000	0.012000	0.900000	1.148909	2.319036	1.179850	2.005331	True	True	9.98405e-08	4292	2.935998	2.952137	0.583797	0.352534
2.000	0.100	1.100	2.000	0.025000	0.013500	0.900000	1.134166	2.381934	1.147027	2.150674	True	True	9.99753e-08	4717	2.936599	2.983930	0.589743	0.339234
2.000	0.100	1.100	2.000	0.025000	0.015000	0.900000	1.120163	2.455124	1.114182	2.324380	True	True	9.98393e-08	5273	2.940863	3.022340	0.594967	0.324451
2.000	0.100	1.100	2.000	0.025000	0.016500	0.900000	1.106837	2.542309	1.080768	2.537893	True	True	9.99875e-08	5897	2.949739	3.069202	0.599334	0.307806
2.000	0.100	1.100	2.000	0.025000	0.018000	0.900000	1.094114	2.649524	1.045994	2.810482	True	True	9.98974e-08	6924	2.964767	3.127385	0.602613	0.288720
2.000	0.100	1.100	2.000	0.025000	0.019500	0.900000	1.081892	2.787547	1.008585	3.177960	True	True	9.99722e-08	8543	2.988644	3.201745	0.604392	0.266248
2.000	0.100	1.100	2.000	0.025000	0.021000	0.900000	1.069981	2.978502	0.966143	3.717538	True	True	9.99443e-08	11032	3.026683	3.301514	0.603835	0.238667
2.000	0.100	1.100	2.000	0.025000	0.022500	0.900000	1.057891	3.279758	0.913037	4.643217	True	True	9.99827e-08	16416	3.091767	3.448096	0.598830	0.202179
