# Supplementary material for: On maternity and the stronger immune response in women
Source: Nat Commun. 2022 Aug 18;13:4858. doi: 10.1038/s41467-022-32569-6 (PMC9386672; doi:10.1038/s41467-022-32569-6)
Supplement: Supplementary file 3 — Source Data [file 41467_2022_32569_MOESM3_ESM.zip › Source Data/Source Data Fig 4/demo5_d.csv]

bmax	mu	betaC1	betaC2	base_c	diff_c	prVert	alphaf	alpham	gammaf	gammam	p_ESS?	h_ESS?	NormGrad	Iter	Sfbar	Smbar	Ifbar	Imbar
2.000	0.100	1.100	2.000	0.100000	-0.075000	0.000000	1.930467	1.394696	1.150515	0.259722	True	True	9.97393e-08	2451	3.154845	2.882507	0.437725	0.641077
2.000	0.100	1.100	2.000	0.100000	-0.070000	0.000000	1.864125	1.398507	1.030293	0.270698	True	True	9.98512e-08	2331	3.095748	2.852980	0.463459	0.647439
2.000	0.100	1.100	2.000	0.100000	-0.065000	0.000000	1.810305	1.402886	0.935840	0.281258	True	True	9.94835e-08	2032	3.047337	2.830622	0.485575	0.651827
2.000	0.100	1.100	2.000	0.100000	-0.060000	0.000000	1.765418	1.407759	0.859133	0.291654	True	True	9.95474e-08	1679	3.006797	2.813457	0.504897	0.654739
2.000	0.100	1.100	2.000	0.100000	-0.055000	0.000000	1.727197	1.413089	0.795274	0.302058	True	True	9.97598e-08	1308	2.972304	2.800244	0.521984	0.656487
2.000	0.100	1.100	2.000	0.100000	-0.050000	0.000000	1.694117	1.418858	0.741060	0.312602	True	True	9.96232e-08	1574	2.942598	2.790155	0.537235	0.657278
2.000	0.100	1.100	2.000	0.100000	-0.045000	0.000000	1.665120	1.425064	0.694320	0.323391	True	True	9.92159e-08	1512	2.916795	2.782626	0.550941	0.657252
2.000	0.100	1.100	2.000	0.100000	-0.040000	0.000000	1.639429	1.431713	0.653499	0.334518	True	True	9.95138e-08	1504	2.894237	2.777253	0.563325	0.656509
2.000	0.100	1.100	2.000	0.100000	-0.035000	0.000000	1.616488	1.438819	0.617467	0.346068	True	True	9.93435e-08	1049	2.874435	2.773749	0.574552	0.655117
2.000	0.100	1.100	2.000	0.100000	-0.030000	0.000000	1.595785	1.446416	0.585351	0.358127	True	True	9.99465e-08	1274	2.857005	2.771897	0.584780	0.653126
2.000	0.100	1.100	2.000	0.100000	-0.025000	0.000000	1.577064	1.454521	0.556512	0.370780	True	True	9.9468e-08	1177	2.841659	2.771553	0.594092	0.650569
2.000	0.100	1.100	2.000	0.100000	-0.020000	0.000000	1.559963	1.463182	0.530423	0.384116	True	True	9.91557e-08	1147	2.828170	2.772602	0.602599	0.647468
2.000	0.100	1.100	2.000	0.100000	-0.015000	0.000000	1.544322	1.472437	0.506678	0.398235	True	True	9.91657e-08	1064	2.816357	2.774977	0.610358	0.643831
2.000	0.100	1.100	2.000	0.100000	-0.010000	0.000000	1.529939	1.482347	0.484941	0.413244	True	True	9.90104e-08	1078	2.806080	2.778632	0.617430	0.639662
2.000	0.100	1.100	2.000	0.100000	-0.005000	0.000000	1.516681	1.492964	0.464939	0.429268	True	True	9.98581e-08	979	2.797234	2.783553	0.623860	0.634955
2.000	0.100	1.100	2.000	0.100000	0.000000	0.000000	1.504388	1.504376	0.446445	0.446446	True	True	9.98797e-08	1191	2.789743	2.789744	0.629693	0.629696
2.000	0.100	1.100	2.000	0.100000	0.005000	0.000000	1.492961	1.516672	0.429268	0.464939	True	True	9.91264e-08	1008	2.783553	2.797235	0.634956	0.623863
2.000	0.100	1.100	2.000	0.100000	0.010000	0.000000	1.482345	1.529939	0.413244	0.484941	True	True	9.92934e-08	1056	2.778632	2.806080	0.639662	0.617430
2.000	0.100	1.100	2.000	0.100000	0.015000	0.000000	1.472432	1.544326	0.398234	0.506680	True	True	9.95413e-08	897	2.774977	2.816358	0.643832	0.610356
2.000	0.100	1.100	2.000	0.100000	0.020000	0.000000	1.463182	1.559963	0.384116	0.530423	True	True	9.98868e-08	1185	2.772602	2.828170	0.647467	0.602599
2.000	0.100	1.100	2.000	0.100000	0.025000	0.000000	1.454519	1.577064	0.370780	0.556513	True	True	9.98079e-08	1079	2.771553	2.841660	0.650570	0.594091
2.000	0.100	1.100	2.000	0.100000	0.030000	0.000000	1.446414	1.595807	0.358127	0.585354	True	True	9.9963e-08	1142	2.771899	2.857005	0.653126	0.584774
2.000	0.100	1.100	2.000	0.100000	0.035000	0.000000	1.438823	1.616465	0.346069	0.617461	True	True	9.91867e-08	1351	2.773747	2.874433	0.655117	0.574559
2.000	0.100	1.100	2.000	0.100000	0.040000	0.000000	1.431713	1.639429	0.334518	0.653499	True	True	9.98298e-08	1392	2.777253	2.894237	0.656509	0.563325
2.000	0.100	1.100	2.000	0.100000	0.045000	0.000000	1.425064	1.665120	0.323391	0.694320	True	True	9.93281e-08	1425	2.782626	2.916795	0.657252	0.550941
2.000	0.100	1.100	2.000	0.100000	0.050000	0.000000	1.418858	1.694117	0.312602	0.741060	True	True	9.96303e-08	1690	2.790155	2.942598	0.657278	0.537235
2.000	0.100	1.100	2.000	0.100000	0.055000	0.000000	1.413088	1.727223	0.302058	0.795279	True	True	9.95182e-08	1419	2.800246	2.972304	0.656486	0.521977
2.000	0.100	1.100	2.000	0.100000	0.060000	0.000000	1.407759	1.765418	0.291654	0.859133	True	True	9.96267e-08	1765	2.813457	3.006797	0.654740	0.504897
2.000	0.100	1.100	2.000	0.100000	0.065000	0.000000	1.402886	1.810307	0.281257	0.935845	True	True	9.95777e-08	1490	2.830624	3.047340	0.651827	0.485573
2.000	0.100	1.100	2.000	0.100000	0.070000	0.000000	1.398507	1.864125	0.270698	1.030293	True	True	9.95946e-08	2179	2.852980	3.095748	0.647439	0.463459
2.000	0.100	1.100	2.000	0.100000	0.075000	0.000000	1.394696	1.930467	0.259722	1.150515	True	True	9.96335e-08	2520	2.882507	3.154845	0.641077	0.437725
2.000	0.100	1.100	2.000	0.100000	-0.075000	0.022500	1.910045	1.394893	1.162769	0.261992	True	True	9.97073e-08	2467	3.144591	2.865918	0.441797	0.643908
2.000	0.100	1.100	2.000	0.100000	-0.070000	0.022500	1.843123	1.398760	1.041991	0.273130	True	True	9.97028e-08	1987	3.084760	2.835747	0.468034	0.650306
2.000	0.100	1.100	2.000	0.100000	-0.065000	0.022500	1.788785	1.403197	0.947056	0.283844	True	True	9.99071e-08	1797	3.035686	2.812841	0.490624	0.654724
2.000	0.100	1.100	2.000	0.100000	-0.060000	0.022500	1.743428	1.408132	0.869922	0.294388	True	True	9.98111e-08	1793	2.994539	2.795202	0.510397	0.657660
2.000	0.100	1.100	2.000	0.100000	-0.055000	0.022500	1.704806	1.413524	0.805689	0.304937	True	True	9.98575e-08	1223	2.959488	2.781577	0.527903	0.659425
2.000	0.100	1.100	2.000	0.100000	-0.050000	0.022500	1.671310	1.419361	0.751117	0.315625	True	True	9.95754e-08	1376	2.929256	2.771119	0.543570	0.660232
2.000	0.100	1.100	2.000	0.100000	-0.045000	0.022500	1.641954	1.425636	0.704055	0.326558	True	True	9.92216e-08	1496	2.902962	2.763263	0.557664	0.660217
2.000	0.100	1.100	2.000	0.100000	-0.040000	0.022500	1.615933	1.432357	0.662938	0.337829	True	True	9.92299e-08	1225	2.879943	2.757601	0.570417	0.659480
2.000	0.100	1.100	2.000	0.100000	-0.035000	0.022500	1.592688	1.439540	0.626627	0.349527	True	True	9.98403e-08	1130	2.859703	2.753837	0.581998	0.658090
2.000	0.100	1.100	2.000	0.100000	-0.030000	0.022500	1.571707	1.447213	0.594256	0.361736	True	True	9.9888e-08	1099	2.841860	2.751754	0.592562	0.656098
2.000	0.100	1.100	2.000	0.100000	-0.025000	0.022500	1.552727	1.455401	0.565173	0.374543	True	True	9.93455e-08	1198	2.826119	2.751200	0.602195	0.653536
2.000	0.100	1.100	2.000	0.100000	-0.020000	0.022500	1.535391	1.464149	0.538857	0.388040	True	True	9.92259e-08	1057	2.812253	2.752062	0.611009	0.650424
2.000	0.100	1.100	2.000	0.100000	-0.015000	0.022500	1.519534	1.473493	0.514895	0.402325	True	True	9.90977e-08	1006	2.800078	2.754269	0.619058	0.646775
2.000	0.100	1.100	2.000	0.100000	-0.010000	0.022500	1.504955	1.483502	0.492954	0.417510	True	True	9.95254e-08	1021	2.789455	2.757775	0.626407	0.642587
2.000	0.100	1.100	2.000	0.100000	-0.005000	0.022500	1.491501	1.494214	0.472757	0.433717	True	True	9.96353e-08	1013	2.780275	2.762562	0.633104	0.637862
2.000	0.100	1.100	2.000	0.100000	0.000000	0.022500	1.479046	1.505736	0.454078	0.451088	True	True	9.95928e-08	1046	2.772461	2.768636	0.639186	0.632577
2.000	0.100	1.100	2.000	0.100000	0.005000	0.022500	1.467504	1.518135	0.436724	0.469789	True	True	9.92721e-08	994	2.765956	2.776026	0.644677	0.626717
2.000	0.100	1.100	2.000	0.100000	0.010000	0.022500	1.456751	1.531527	0.420531	0.490012	True	True	9.91467e-08	928	2.760732	2.784783	0.649607	0.620251
2.000	0.100	1.100	2.000	0.100000	0.015000	0.022500	1.446729	1.546033	0.405359	0.511985	True	True	9.95832e-08	1146	2.756779	2.794984	0.653987	0.613144
2.000	0.100	1.100	2.000	0.100000	0.020000	0.022500	1.437377	1.561809	0.391084	0.535987	True	True	9.94565e-08	1068	2.754115	2.806736	0.657820	0.605346
2.000	0.100	1.100	2.000	0.100000	0.025000	0.022500	1.428643	1.579033	0.377597	0.562353	True	True	9.96751e-08	1250	2.752779	2.820177	0.661104	0.596801
2.000	0.100	1.100	2.000	0.100000	0.030000	0.022500	1.420478	1.597931	0.364799	0.591499	True	True	9.95321e-08	1276	2.752842	2.835485	0.663831	0.587437
2.000	0.100	1.100	2.000	0.100000	0.035000	0.022500	1.412846	1.618779	0.352600	0.623946	True	True	9.9282e-08	1233	2.754412	2.852891	0.665978	0.577165
2.000	0.100	1.100	2.000	0.100000	0.040000	0.022500	1.405718	1.641927	0.340913	0.660359	True	True	9.93939e-08	1377	2.757638	2.872686	0.667512	0.565876
2.000	0.100	1.100	2.000	0.100000	0.045000	0.022500	1.399071	1.667821	0.329652	0.701602	True	True	9.92376e-08	1441	2.762728	2.895247	0.668384	0.553435
2.000	0.100	1.100	2.000	0.100000	0.050000	0.022500	1.392891	1.697070	0.318732	0.748833	True	True	9.97233e-08	1246	2.769973	2.921071	0.668524	0.539660
2.000	0.100	1.100	2.000	0.100000	0.055000	0.022500	1.387175	1.730373	0.308060	0.803592	True	True	9.94641e-08	1434	2.779762	2.950806	0.667835	0.524352
2.000	0.100	1.100	2.000	0.100000	0.060000	0.022500	1.381929	1.768882	0.297528	0.868106	True	True	9.9709e-08	1832	2.792667	2.985353	0.666172	0.507196
2.000	0.100	1.100	2.000	0.100000	0.065000	0.022500	1.377174	1.814102	0.287006	0.945599	True	True	9.93937e-08	1677	2.809503	3.025965	0.663329	0.487801
2.000	0.100	1.100	2.000	0.100000	0.070000	0.022500	1.372957	1.868315	0.276318	1.041020	True	True	9.97905e-08	2212	2.831502	3.074472	0.658993	0.465610
2.000	0.100	1.100	2.000	0.100000	0.075000	0.022500	1.369362	1.935140	0.265211	1.162483	True	True	9.98911e-08	2391	2.860624	3.133698	0.652665	0.439797
2.000	0.100	1.100	2.000	0.100000	-0.075000	0.045000	1.889839	1.395102	1.175058	0.264276	True	True	9.98308e-08	2436	3.134413	2.849327	0.445854	0.646695
2.000	0.100	1.100	2.000	0.100000	-0.070000	0.045000	1.822346	1.399027	1.053733	0.275579	True	True	9.97471e-08	2204	3.073855	2.818506	0.472595	0.653125
2.000	0.100	1.100	2.000	0.100000	-0.065000	0.045000	1.767494	1.403524	0.958323	0.286449	True	True	9.97727e-08	1979	3.024122	2.795047	0.495663	0.657569
2.000	0.100	1.100	2.000	0.100000	-0.060000	0.045000	1.721672	1.408521	0.880769	0.297144	True	True	9.99436e-08	1807	2.982372	2.776928	0.515889	0.660526
2.000	0.100	1.100	2.000	0.100000	-0.055000	0.045000	1.682597	1.413981	0.816145	0.307842	True	True	9.99996e-08	1484	2.946756	2.762878	0.533837	0.662310
2.000	0.100	1.100	2.000	0.100000	-0.050000	0.045000	1.648740	1.419884	0.761240	0.318676	True	True	9.9937e-08	1587	2.916008	2.752052	0.549907	0.663128
2.000	0.100	1.100	2.000	0.100000	-0.045000	0.045000	1.619026	1.426230	0.713863	0.329754	True	True	9.98853e-08	1394	2.889225	2.743866	0.564396	0.663122
2.000	0.100	1.100	2.000	0.100000	-0.040000	0.045000	1.592676	1.433025	0.672452	0.341173	True	True	9.95815e-08	1405	2.865745	2.737908	0.577526	0.662389
2.000	0.100	1.100	2.000	0.100000	-0.035000	0.045000	1.569105	1.440287	0.635865	0.353021	True	True	9.99404e-08	1316	2.845067	2.733878	0.589472	0.661000
2.000	0.100	1.100	2.000	0.100000	-0.030000	0.045000	1.547865	1.448039	0.603242	0.365383	True	True	9.97179e-08	1194	2.826810	2.731558	0.600374	0.659005
2.000	0.100	1.100	2.000	0.100000	-0.025000	0.045000	1.528609	1.456314	0.573920	0.378347	True	True	9.98318e-08	1048	2.810674	2.730790	0.610340	0.656435
2.000	0.100	1.100	2.000	0.100000	-0.020000	0.045000	1.511055	1.465140	0.547377	0.392007	True	True	9.90302e-08	1027	2.796429	2.731461	0.619461	0.653315
2.000	0.100	1.100	2.000	0.100000	-0.015000	0.045000	1.494988	1.474574	0.523204	0.406461	True	True	9.94898e-08	883	2.783891	2.733497	0.627806	0.649653
2.000	0.100	1.100	2.000	0.100000	-0.010000	0.045000	1.480213	1.484674	0.501058	0.421824	True	True	9.99982e-08	1055	2.772917	2.736849	0.635439	0.645448
2.000	0.100	1.100	2.000	0.100000	-0.005000	0.045000	1.466563	1.495508	0.480668	0.438217	True	True	9.98903e-08	1039	2.763402	2.741497	0.642410	0.640696
2.000	0.100	1.100	2.000	0.100000	0.000000	0.045000	1.453949	1.507122	0.461805	0.455786	True	True	9.93407e-08	1031	2.755261	2.747451	0.648747	0.635390
2.000	0.100	1.100	2.000	0.100000	0.005000	0.045000	1.442249	1.519636	0.444275	0.474696	True	True	9.97915e-08	1051	2.748441	2.754734	0.654484	0.629502
2.000	0.100	1.100	2.000	0.100000	0.010000	0.045000	1.431361	1.533166	0.427913	0.495144	True	True	9.97913e-08	914	2.742910	2.763398	0.659645	0.622999
2.000	0.100	1.100	2.000	0.100000	0.015000	0.045000	1.421236	1.547805	0.412579	0.517360	True	True	9.93241e-08	906	2.738657	2.773522	0.664237	0.615853
2.000	0.100	1.100	2.000	0.100000	0.020000	0.045000	1.411786	1.563696	0.398150	0.541618	True	True	9.90433e-08	995	2.735698	2.785208	0.668274	0.608022
2.000	0.100	1.100	2.000	0.100000	0.025000	0.045000	1.402973	1.581065	0.384513	0.568265	True	True	9.96231e-08	1209	2.734072	2.798596	0.671749	0.599435
2.000	0.100	1.100	2.000	0.100000	0.030000	0.045000	1.394744	1.600142	0.371571	0.597722	True	True	9.94606e-08	1166	2.733851	2.813864	0.674651	0.590018
2.000	0.100	1.100	2.000	0.100000	0.035000	0.045000	1.387069	1.621138	0.359231	0.630508	True	True	9.93877e-08	1330	2.735135	2.831244	0.676961	0.579702
2.000	0.100	1.100	2.000	0.100000	0.040000	0.045000	1.379917	1.644472	0.347408	0.667301	True	True	9.93896e-08	1399	2.738075	2.851025	0.678645	0.568360
2.000	0.100	1.100	2.000	0.100000	0.045000	0.045000	1.373267	1.670569	0.336015	0.708972	True	True	9.97567e-08	1521	2.742878	2.873586	0.679653	0.555862
2.000	0.100	1.100	2.000	0.100000	0.050000	0.045000	1.367108	1.700044	0.324965	0.756686	True	True	9.96714e-08	1377	2.749829	2.899423	0.679913	0.542027
2.000	0.100	1.100	2.000	0.100000	0.055000	0.045000	1.361439	1.733600	0.314165	0.812008	True	True	9.98196e-08	1556	2.759317	2.929190	0.679330	0.526655
2.000	0.100	1.100	2.000	0.100000	0.060000	0.045000	1.356268	1.772398	0.303506	0.877184	True	True	9.96073e-08	1586	2.771906	2.963785	0.677757	0.509431
2.000	0.100	1.100	2.000	0.100000	0.065000	0.045000	1.351624	1.817951	0.292857	0.955466	True	True	9.9781e-08	2067	2.788405	3.004464	0.674987	0.489966
2.000	0.100	1.100	2.000	0.100000	0.070000	0.045000	1.347560	1.872559	0.282041	1.051865	True	True	9.94773e-08	2143	2.810037	3.053064	0.670708	0.467702
2.000	0.100	1.100	2.000	0.100000	0.075000	0.045000	1.344172	1.939865	0.270803	1.174579	True	True	9.97285e-08	2541	2.838745	3.112413	0.664420	0.441813
2.000	0.100	1.100	2.000	0.100000	-0.075000	0.067500	1.869851	1.395323	1.187380	0.266575	True	True	9.96636e-08	2274	3.124313	2.832735	0.449894	0.649439
2.000	0.100	1.100	2.000	0.100000	-0.070000	0.067500	1.801793	1.399307	1.065516	0.278046	True	True	9.9616e-08	2189	3.063033	2.801260	0.477141	0.655896
2.000	0.100	1.100	2.000	0.100000	-0.065000	0.067500	1.746433	1.403866	0.969639	0.289075	True	True	9.97898e-08	1857	3.012648	2.777242	0.500689	0.660363
2.000	0.100	1.100	2.000	0.100000	-0.060000	0.067500	1.700149	1.408928	0.891672	0.299924	True	True	9.99475e-08	1568	2.970298	2.758638	0.521373	0.663338
2.000	0.100	1.100	2.000	0.100000	-0.055000	0.067500	1.660653	1.414454	0.826674	0.310772	True	True	9.94699e-08	1648	2.934126	2.744162	0.539757	0.665136
2.000	0.100	1.100	2.000	0.100000	-0.050000	0.067500	1.626409	1.420428	0.771431	0.321754	True	True	9.99749e-08	1479	2.902859	2.732959	0.556245	0.665964
2.000	0.100	1.100	2.000	0.100000	-0.045000	0.067500	1.596339	1.426846	0.723741	0.332982	True	True	9.94002e-08	1390	2.875588	2.724437	0.571133	0.665964
2.000	0.100	1.100	2.000	0.100000	-0.040000	0.067500	1.569660	1.433717	0.682041	0.344551	True	True	9.94486e-08	1469	2.851648	2.718179	0.584645	0.665234
2.000	0.100	1.100	2.000	0.100000	-0.035000	0.067500	1.545786	1.441055	0.645186	0.356550	True	True	9.96897e-08	1063	2.830534	2.713879	0.596958	0.663845
2.000	0.100	1.100	2.000	0.100000	-0.030000	0.067500	1.524286	1.448888	0.612312	0.369068	True	True	9.99716e-08	1163	2.811860	2.711317	0.608204	0.661844
2.000	0.100	1.100	2.000	0.100000	-0.025000	0.067500	1.504749	1.457249	0.582749	0.382193	True	True	9.9329e-08	1184	2.795328	2.710329	0.618512	0.659268
2.000	0.100	1.100	2.000	0.100000	-0.020000	0.067500	1.486956	1.466170	0.555983	0.396018	True	True	9.99845e-08	1120	2.780703	2.710803	0.627953	0.656135
2.000	0.100	1.100	2.000	0.100000	-0.015000	0.067500	1.470678	1.475697	0.531597	0.410646	True	True	9.9644e-08	1097	2.767799	2.712662	0.636602	0.652457
2.000	0.100	1.100	2.000	0.100000	-0.010000	0.067500	1.455693	1.485891	0.509251	0.426188	True	True	9.98078e-08	1098	2.756475	2.715856	0.644529	0.648236
2.000	0.100	1.100	2.000	0.100000	-0.005000	0.067500	1.441873	1.496832	0.488671	0.442771	True	True	9.95251e-08	948	2.746621	2.720363	0.651773	0.643460
2.000	0.100	1.100	2.000	0.100000	0.000000	0.067500	1.429077	1.508564	0.469625	0.460539	True	True	9.90523e-08	1066	2.738153	2.726190	0.658379	0.638127
2.000	0.100	1.100	2.000	0.100000	0.005000	0.067500	1.417227	1.521198	0.451921	0.479662	True	True	9.9882e-08	974	2.731014	2.733362	0.664366	0.632207
2.000	0.100	1.100	2.000	0.100000	0.010000	0.067500	1.406211	1.534812	0.435392	0.500334	True	True	9.98251e-08	1054	2.725171	2.741931	0.669764	0.625683
2.000	0.100	1.100	2.000	0.100000	0.015000	0.067500	1.395959	1.549595	0.419898	0.522792	True	True	9.91175e-08	1121	2.720616	2.751970	0.674582	0.618498
2.000	0.100	1.100	2.000	0.100000	0.020000	0.067500	1.386414	1.565624	0.405313	0.547316	True	True	9.91115e-08	1168	2.717358	2.763588	0.678828	0.610627
2.000	0.100	1.100	2.000	0.100000	0.025000	0.067500	1.377515	1.583142	0.391528	0.574250	True	True	9.92375e-08	1151	2.715440	2.776922	0.682499	0.601995
2.000	0.100	1.100	2.000	0.100000	0.030000	0.067500	1.369220	1.602377	0.378442	0.604020	True	True	9.99955e-08	1109	2.714929	2.792147	0.685585	0.592532
2.000	0.100	1.100	2.000	0.100000	0.035000	0.067500	1.361497	1.623544	0.365963	0.637151	True	True	9.97751e-08	1348	2.715923	2.809496	0.688065	0.582167
2.000	0.100	1.100	2.000	0.100000	0.040000	0.067500	1.354315	1.647087	0.354002	0.674338	True	True	9.94063e-08	1055	2.718577	2.829264	0.689902	0.570764
2.000	0.100	1.100	2.000	0.100000	0.045000	0.067500	1.347658	1.673366	0.342478	0.716430	True	True	9.97302e-08	1489	2.723084	2.851817	0.691053	0.558218
2.000	0.100	1.100	2.000	0.100000	0.050000	0.067500	1.341513	1.703069	0.331298	0.764637	True	True	9.976e-08	1321	2.729737	2.877667	0.691440	0.544323
2.000	0.100	1.100	2.000	0.100000	0.055000	0.067500	1.335884	1.736879	0.320371	0.820524	True	True	9.98346e-08	1757	2.738917	2.907459	0.690968	0.528889
2.000	0.100	1.100	2.000	0.100000	0.060000	0.067500	1.330783	1.775966	0.309586	0.886365	True	True	9.94131e-08	1703	2.751184	2.942098	0.689491	0.511600
2.000	0.100	1.100	2.000	0.100000	0.065000	0.067500	1.326242	1.821853	0.298811	0.965446	True	True	9.95103e-08	2050	2.767339	2.982840	0.686800	0.492067
2.000	0.100	1.100	2.000	0.100000	0.070000	0.067500	1.322322	1.876857	0.287868	1.062829	True	True	9.98695e-08	2280	2.788594	3.031527	0.682583	0.469732
2.000	0.100	1.100	2.000	0.100000	0.075000	0.067500	1.319131	1.944645	0.276500	1.186805	True	True	9.96757e-08	2604	2.816878	3.090993	0.676338	0.443771
2.000	0.100	1.100	2.000	0.100000	-0.075000	0.090000	1.850078	1.395556	1.199734	0.268889	True	True	9.99924e-08	2376	3.114291	2.816145	0.453917	0.652137
2.000	0.100	1.100	2.000	0.100000	-0.070000	0.090000	1.781463	1.399600	1.077339	0.280530	True	True	9.97534e-08	2179	3.052297	2.784011	0.481671	0.658618
2.000	0.100	1.100	2.000	0.100000	-0.065000	0.090000	1.725601	1.404223	0.981003	0.291721	True	True	9.94878e-08	1959	3.001264	2.759429	0.505701	0.663103
2.000	0.100	1.100	2.000	0.100000	-0.060000	0.090000	1.678861	1.409352	0.902628	0.302726	True	True	9.95019e-08	1615	2.958319	2.740335	0.526844	0.666093
2.000	0.100	1.100	2.000	0.100000	-0.055000	0.090000	1.638947	1.414947	0.837264	0.313727	True	True	9.98721e-08	1685	2.921594	2.725427	0.545670	0.667904
2.000	0.100	1.100	2.000	0.100000	-0.050000	0.090000	1.604319	1.420992	0.781686	0.324861	True	True	9.96106e-08	1348	2.889811	2.713842	0.562580	0.668739
2.000	0.100	1.100	2.000	0.100000	-0.045000	0.090000	1.573894	1.427484	0.733688	0.336240	True	True	9.9388e-08	1435	2.862055	2.704980	0.577872	0.668742
2.000	0.100	1.100	2.000	0.100000	-0.040000	0.090000	1.546888	1.434432	0.691703	0.347962	True	True	9.91546e-08	1326	2.837655	2.698415	0.591773	0.668013
2.000	0.100	1.100	2.000	0.100000	-0.035000	0.090000	1.522730	1.441847	0.654585	0.360116	True	True	9.91021e-08	1067	2.816106	2.693842	0.604452	0.666621
2.000	0.100	1.100	2.000	0.100000	-0.030000	0.090000	1.500910	1.449770	0.621456	0.372792	True	True	9.96266e-08	1201	2.797016	2.691030	0.616067	0.664615
2.000	0.100	1.100	2.000	0.100000	-0.025000	0.090000	1.481151	1.458208	0.591663	0.386080	True	True	9.98143e-08	997	2.780087	2.689821	0.626705	0.662030
2.000	0.100	1.100	2.000	0.100000	-0.020000	0.090000	1.463116	1.467234	0.564677	0.400073	True	True	9.95748e-08	914	2.765082	2.690093	0.636474	0.658881
2.000	0.100	1.100	2.000	0.100000	-0.015000	0.090000	1.446585	1.476851	0.540077	0.414876	True	True	9.91929e-08	1029	2.751813	2.691769	0.645447	0.655190
2.000	0.100	1.100	2.000	0.100000	-0.010000	0.090000	1.431402	1.487144	0.517533	0.430601	True	True	9.95407e-08	1041	2.740136	2.694800	0.653672	0.650949
2.000	0.100	1.100	2.000	0.100000	-0.005000	0.090000	1.417394	1.498177	0.496763	0.447377	True	True	9.97617e-08	1025	2.729940	2.699163	0.661202	0.646155
2.000	0.100	1.100	2.000	0.100000	0.000000	0.090000	1.404450	1.510014	0.477536	0.465348	True	True	9.95715e-08	1036	2.721140	2.704861	0.668074	0.640796
2.000	0.100	1.100	2.000	0.100000	0.005000	0.090000	1.392440	1.522779	0.459659	0.484687	True	True	9.95965e-08	920	2.713681	2.711918	0.674320	0.634843
2.000	0.100	1.100	2.000	0.100000	0.010000	0.090000	1.381288	1.536515	0.442965	0.505589	True	True	9.98591e-08	1118	2.707525	2.720386	0.679963	0.628286
2.000	0.100	1.100	2.000	0.100000	0.015000	0.090000	1.370916	1.551410	0.427311	0.528293	True	True	9.90007e-08	1141	2.702663	2.730340	0.685013	0.621071
2.000	0.100	1.100	2.000	0.100000	0.020000	0.090000	1.361264	1.567596	0.412573	0.553083	True	True	9.91872e-08	1239	2.699106	2.741885	0.689476	0.613155
2.000	0.100	1.100	2.000	0.100000	0.025000	0.090000	1.352274	1.585266	0.398639	0.580311	True	True	9.92446e-08	947	2.696891	2.755160	0.693352	0.604479
2.000	0.100	1.100	2.000	0.100000	0.030000	0.090000	1.343913	1.604635	0.385411	0.610391	True	True	9.96066e-08	1241	2.696084	2.770337	0.696629	0.594979
2.000	0.100	1.100	2.000	0.100000	0.035000	0.090000	1.336136	1.625997	0.372793	0.643874	True	True	9.9869e-08	1356	2.696786	2.787651	0.699285	0.584558
2.000	0.100	1.100	2.000	0.100000	0.040000	0.090000	1.328921	1.649705	0.360699	0.681439	True	True	9.92113e-08	1434	2.699143	2.807394	0.701287	0.573111
2.000	0.100	1.100	2.000	0.100000	0.045000	0.090000	1.322250	1.676214	0.349042	0.723978	True	True	9.97078e-08	1516	2.703356	2.829945	0.702583	0.560502
2.000	0.100	1.100	2.000	0.100000	0.050000	0.090000	1.316115	1.706117	0.337734	0.772673	True	True	9.94487e-08	1629	2.709703	2.855799	0.703104	0.546556
2.000	0.100	1.100	2.000	0.100000	0.055000	0.090000	1.310518	1.740211	0.326679	0.829140	True	True	9.9774e-08	1677	2.718571	2.885616	0.702748	0.531053
2.000	0.100	1.100	2.000	0.100000	0.060000	0.090000	1.305479	1.779587	0.315769	0.895653	True	True	9.99777e-08	1845	2.730510	2.920294	0.701372	0.513700
2.000	0.100	1.100	2.000	0.100000	0.065000	0.090000	1.301033	1.825810	0.304868	0.975539	True	True	9.97446e-08	1829	2.746313	2.961096	0.698765	0.494101
2.000	0.100	1.100	2.000	0.100000	0.070000	0.090000	1.297248	1.881209	0.293799	1.073916	True	True	9.9576e-08	2354	2.767184	3.009865	0.694615	0.471699
2.000	0.100	1.100	2.000	0.100000	0.075000	0.090000	1.294242	1.949481	0.282301	1.199163	True	True	9.98275e-08	2539	2.795034	3.069442	0.688418	0.445669
2.000	0.100	1.100	2.000	0.100000	-0.075000	0.112500	1.830521	1.395800	1.212118	0.271217	True	True	9.96539e-08	2477	3.104349	2.799558	0.457920	0.654789
2.000	0.100	1.100	2.000	0.100000	-0.070000	0.112500	1.761357	1.399908	1.089201	0.283032	True	True	9.9622e-08	2024	3.041649	2.766760	0.486181	0.661289
2.000	0.100	1.100	2.000	0.100000	-0.065000	0.112500	1.704999	1.404596	0.992412	0.294388	True	True	9.97629e-08	1969	2.989974	2.741610	0.510695	0.665790
2.000	0.100	1.100	2.000	0.100000	-0.060000	0.112500	1.657808	1.409793	0.913637	0.305552	True	True	9.98654e-08	1446	2.946439	2.722022	0.532302	0.668791
2.000	0.100	1.100	2.000	0.100000	-0.055000	0.112500	1.617480	1.415458	0.847911	0.316708	True	True	9.99682e-08	1602	2.909165	2.706678	0.551572	0.670609
2.000	0.100	1.100	2.000	0.100000	-0.050000	0.112500	1.582470	1.421577	0.792003	0.327996	True	True	9.99143e-08	1542	2.876868	2.694705	0.568908	0.671450
2.000	0.100	1.100	2.000	0.100000	-0.045000	0.112500	1.551694	1.428145	0.743702	0.339530	True	True	9.97963e-08	1467	2.848629	2.685497	0.584610	0.671455
2.000	0.100	1.100	2.000	0.100000	-0.040000	0.112500	1.524362	1.435173	0.701436	0.351406	True	True	9.95589e-08	1086	2.823772	2.678623	0.598904	0.670724
2.000	0.100	1.100	2.000	0.100000	-0.035000	0.112500	1.499882	1.442675	0.664050	0.363719	True	True	9.93282e-08	1313	2.801786	2.673767	0.611968	0.669328
2.000	0.100	1.100	2.000	0.100000	-0.030000	0.112500	1.477802	1.450677	0.630679	0.376556	True	True	9.95584e-08	1272	2.782283	2.670704	0.623940	0.667315
2.000	0.100	1.100	2.000	0.100000	-0.025000	0.112500	1.457766	1.459211	0.600653	0.390009	True	True	9.91093e-08	1151	2.764957	2.669266	0.634933	0.664718
2.000	0.100	1.100	2.000	0.100000	-0.020000	0.112500	1.439492	1.468315	0.573447	0.404175	True	True	9.99231e-08	1159	2.749570	2.669333	0.645036	0.661559
2.000	0.100	1.100	2.000	0.100000	-0.015000	0.112500	1.422768	1.478031	0.548644	0.419155	True	True	9.92996e-08	1087	2.735934	2.670825	0.654320	0.657849
2.000	0.100	1.100	2.000	0.100000	-0.010000	0.112500	1.407371	1.488427	0.525902	0.435066	True	True	9.93255e-08	1000	2.723904	2.673689	0.662854	0.653588
2.000	0.100	1.100	2.000	0.100000	-0.005000	0.112500	1.393187	1.499572	0.504945	0.452037	True	True	9.93202e-08	963	2.713366	2.677901	0.670673	0.648767
2.000	0.100	1.100	2.000	0.100000	0.000000	0.112500	1.380045	1.511528	0.485538	0.470215	True	True	9.99759e-08	937	2.704235	2.683464	0.677833	0.643381
2.000	0.100	1.100	2.000	0.100000	0.005000	0.112500	1.367884	1.524397	0.467490	0.489771	True	True	9.98284e-08	1016	2.696452	2.690402	0.684344	0.637402
2.000	0.100	1.100	2.000	0.100000	0.010000	0.112500	1.356590	1.538274	0.450630	0.510908	True	True	9.96082e-08	956	2.689982	2.698768	0.690239	0.630807
2.000	0.100	1.100	2.000	0.100000	0.015000	0.112500	1.346102	1.553286	0.434819	0.533861	True	True	9.9634e-08	1194	2.684809	2.708632	0.695526	0.623559
2.000	0.100	1.100	2.000	0.100000	0.020000	0.112500	1.336342	1.569613	0.419929	0.558922	True	True	9.93632e-08	1211	2.680948	2.720099	0.700215	0.615605
2.000	0.100	1.100	2.000	0.100000	0.025000	0.112500	1.327264	1.587428	0.405849	0.586438	True	True	9.97791e-08	1290	2.678432	2.733308	0.704302	0.606889
2.000	0.100	1.100	2.000	0.100000	0.030000	0.112500	1.318825	1.606962	0.392477	0.616843	True	True	9.95563e-08	1235	2.677328	2.748437	0.707777	0.597341
2.000	0.100	1.100	2.000	0.100000	0.035000	0.112500	1.310991	1.628498	0.379722	0.650679	True	True	9.994e-08	1340	2.677733	2.765714	0.710617	0.586872
2.000	0.100	1.100	2.000	0.100000	0.040000	0.112500	1.303737	1.652396	0.367493	0.688637	True	True	9.99264e-08	1376	2.679792	2.785433	0.712787	0.575374
2.000	0.100	1.100	2.000	0.100000	0.045000	0.112500	1.297048	1.679112	0.355706	0.731617	True	True	9.95722e-08	1407	2.683703	2.807973	0.714238	0.562709
2.000	0.100	1.100	2.000	0.100000	0.050000	0.112500	1.290915	1.709269	0.344269	0.780827	True	True	9.99283e-08	1175	2.689745	2.833837	0.714896	0.548698
2.000	0.100	1.100	2.000	0.100000	0.055000	0.112500	1.285346	1.743614	0.333088	0.837874	True	True	9.97243e-08	1229	2.698294	2.863674	0.714663	0.533137
2.000	0.100	1.100	2.000	0.100000	0.060000	0.112500	1.280362	1.783263	0.322054	0.905049	True	True	9.97995e-08	1892	2.709893	2.898379	0.713396	0.515730
2.000	0.100	1.100	2.000	0.100000	0.065000	0.112500	1.276003	1.829821	0.311029	0.985748	True	True	9.97275e-08	1938	2.725338	2.939235	0.710880	0.496067
2.000	0.100	1.100	2.000	0.100000	0.070000	0.112500	1.272344	1.885618	0.299833	1.085126	True	True	9.96675e-08	2274	2.745816	2.988081	0.706801	0.473600
2.000	0.100	1.100	2.000	0.100000	0.075000	0.112500	1.269514	1.954373	0.288207	1.211654	True	True	9.99261e-08	2562	2.773221	3.047764	0.700659	0.447504
2.000	0.100	1.100	2.000	0.100000	-0.075000	0.135000	1.811179	1.396057	1.224531	0.273561	True	True	9.97496e-08	2335	3.094488	2.782977	0.461902	0.657395
2.000	0.100	1.100	2.000	0.100000	-0.070000	0.135000	1.741474	1.400229	1.101099	0.285552	True	True	9.94842e-08	2125	3.031088	2.749512	0.490671	0.663910
2.000	0.100	1.100	2.000	0.100000	-0.065000	0.135000	1.684628	1.404985	1.003865	0.297075	True	True	9.98524e-08	1971	2.978778	2.723789	0.515671	0.668421
2.000	0.100	1.100	2.000	0.100000	-0.060000	0.135000	1.636991	1.410251	0.924694	0.308401	True	True	9.96957e-08	1660	2.934658	2.703701	0.537743	0.671430
2.000	0.100	1.100	2.000	0.100000	-0.055000	0.135000	1.596253	1.415990	0.858613	0.319716	True	True	9.96373e-08	1489	2.896841	2.687917	0.557460	0.673253
2.000	0.100	1.100	2.000	0.100000	-0.050000	0.135000	1.560866	1.422183	0.802381	0.331161	True	True	9.95367e-08	1515	2.864034	2.675553	0.575226	0.674096
2.000	0.100	1.100	2.000	0.100000	-0.045000	0.135000	1.529740	1.428829	0.753780	0.342851	True	True	9.97015e-08	1414	2.835314	2.665994	0.591342	0.674100
2.000	0.100	1.100	2.000	0.100000	-0.040000	0.135000	1.502084	1.435937	0.711236	0.354886	True	True	9.97547e-08	1459	2.810001	2.658803	0.606036	0.673366
2.000	0.100	1.100	2.000	0.100000	-0.035000	0.135000	1.477303	1.443523	0.673593	0.367359	True	True	9.92045e-08	1304	2.787582	2.653664	0.619483	0.671963
2.000	0.100	1.100	2.000	0.100000	-0.030000	0.135000	1.454943	1.451612	0.639978	0.380360	True	True	9.94269e-08	1217	2.767665	2.650344	0.631825	0.669941
2.000	0.100	1.100	2.000	0.100000	-0.025000	0.135000	1.434648	1.460237	0.609724	0.393982	True	True	9.97851e-08	1212	2.749943	2.648673	0.643173	0.667332
2.000	0.100	1.100	2.000	0.100000	-0.020000	0.135000	1.416141	1.469443	0.582304	0.408321	True	True	9.98495e-08	850	2.734176	2.648530	0.653615	0.664154
2.000	0.100	1.100	2.000	0.100000	-0.015000	0.135000	1.399173	1.479259	0.557293	0.423483	True	True	9.91325e-08	1085	2.720173	2.649830	0.663233	0.660426
2.000	0.100	1.100	2.000	0.100000	-0.010000	0.135000	1.383577	1.489758	0.534356	0.439583	True	True	9.89986e-08	1042	2.707788	2.652522	0.672079	0.656144
2.000	0.100	1.100	2.000	0.100000	-0.005000	0.135000	1.369199	1.500992	0.513212	0.456752	True	True	9.98343e-08	1066	2.696906	2.656583	0.680201	0.651305
2.000	0.100	1.100	2.000	0.100000	0.000000	0.135000	1.355897	1.513075	0.493629	0.475139	True	True	9.9941e-08	1024	2.687442	2.662007	0.687642	0.645886
2.000	0.100	1.100	2.000	0.100000	0.005000	0.135000	1.343580	1.526040	0.475410	0.494917	True	True	9.93113e-08	1128	2.679333	2.668825	0.694427	0.639884
2.000	0.100	1.100	2.000	0.100000	0.010000	0.135000	1.332147	1.540046	0.458388	0.516290	True	True	9.92994e-08	1156	2.672544	2.677081	0.700581	0.633255
2.000	0.100	1.100	2.000	0.100000	0.015000	0.135000	1.321525	1.555225	0.442420	0.539498	True	True	9.92613e-08	1130	2.667061	2.686849	0.706116	0.625961
2.000	0.100	1.100	2.000	0.100000	0.020000	0.135000	1.311654	1.571674	0.427379	0.564832	True	True	9.89971e-08	1176	2.662892	2.698237	0.711038	0.617973
2.000	0.100	1.100	2.000	0.100000	0.025000	0.135000	1.302481	1.589641	0.413152	0.592645	True	True	9.91562e-08	1148	2.660074	2.711379	0.715345	0.609215
2.000	0.100	1.100	2.000	0.100000	0.030000	0.135000	1.293964	1.609337	0.399640	0.623374	True	True	9.9816e-08	1300	2.658668	2.726454	0.719024	0.599622
2.000	0.100	1.100	2.000	0.100000	0.035000	0.135000	1.286069	1.631049	0.386748	0.657567	True	True	9.90985e-08	1249	2.658773	2.743690	0.722055	0.589105
2.000	0.100	1.100	2.000	0.100000	0.040000	0.135000	1.278772	1.655137	0.374386	0.695923	True	True	9.9283e-08	1486	2.660530	2.763380	0.724401	0.577556
2.000	0.100	1.100	2.000	0.100000	0.045000	0.135000	1.272058	1.682068	0.362468	0.739355	True	True	9.95249e-08	1151	2.664136	2.785909	0.726013	0.564836
2.000	0.100	1.100	2.000	0.100000	0.050000	0.135000	1.265923	1.712426	0.350905	0.789052	True	True	9.98461e-08	1575	2.669859	2.811763	0.726819	0.550780
2.000	0.100	1.100	2.000	0.100000	0.055000	0.135000	1.260375	1.747034	0.339600	0.846680	True	True	9.99258e-08	1760	2.678083	2.841613	0.726716	0.535160
2.000	0.100	1.100	2.000	0.100000	0.060000	0.135000	1.255438	1.786994	0.328440	0.914555	True	True	9.99095e-08	1685	2.689345	2.876357	0.725560	0.517685
2.000	0.100	1.100	2.000	0.100000	0.065000	0.135000	1.251158	1.833889	0.317291	0.996074	True	True	9.96965e-08	1952	2.704424	2.917262	0.723139	0.497961
2.000	0.100	1.100	2.000	0.100000	0.070000	0.135000	1.247617	1.890083	0.305971	1.096462	True	True	9.95602e-08	2132	2.724501	2.966180	0.719139	0.475432
2.000	0.100	1.100	2.000	0.100000	0.075000	0.135000	1.244950	1.959322	0.294217	1.224280	True	True	9.97132e-08	2645	2.751452	3.025961	0.713056	0.449275
2.000	0.100	1.100	2.000	0.100000	-0.075000	0.157500	1.792052	1.396325	1.236970	0.275919	True	True	9.99202e-08	2372	3.084708	2.766405	0.465862	0.659953
2.000	0.100	1.100	2.000	0.100000	-0.070000	0.157500	1.721815	1.400564	1.113032	0.288089	True	True	9.98875e-08	2187	3.020618	2.732269	0.495139	0.666478
2.000	0.100	1.100	2.000	0.100000	-0.065000	0.157500	1.664487	1.405390	1.015360	0.299783	True	True	9.99001e-08	1947	2.967680	2.705969	0.520625	0.670996
2.000	0.100	1.100	2.000	0.100000	-0.060000	0.157500	1.616410	1.410728	0.935801	0.311273	True	True	9.96265e-08	1735	2.922981	2.685377	0.543164	0.674010
2.000	0.100	1.100	2.000	0.100000	-0.055000	0.157500	1.575272	1.416539	0.869376	0.322748	True	True	9.99439e-08	1100	2.884628	2.669150	0.563328	0.675833
2.000	0.100	1.100	2.000	0.100000	-0.050000	0.157500	1.539507	1.422811	0.812817	0.334354	True	True	9.94543e-08	1307	2.851311	2.656387	0.581531	0.676676
2.000	0.100	1.100	2.000	0.100000	-0.045000	0.157500	1.508057	1.429534	0.763928	0.346203	True	True	9.94364e-08	1190	2.822115	2.646476	0.598058	0.676676
2.000	0.100	1.100	2.000	0.100000	-0.040000	0.157500	1.480056	1.436727	0.721104	0.358400	True	True	9.93577e-08	1248	2.796348	2.638963	0.613163	0.675937
2.000	0.100	1.100	2.000	0.100000	-0.035000	0.157500	1.454976	1.444399	0.683205	0.371036	True	True	9.97054e-08	1220	2.773498	2.633534	0.627000	0.674525
2.000	0.100	1.100	2.000	0.100000	-0.030000	0.157500	1.432338	1.452576	0.649351	0.384204	True	True	9.94196e-08	1237	2.753168	2.629953	0.639718	0.672491
2.000	0.100	1.100	2.000	0.100000	-0.025000	0.157500	1.411799	1.461284	0.618873	0.397998	True	True	9.98998e-08	865	2.735050	2.628047	0.651422	0.669870
2.000	0.100	1.100	2.000	0.100000	-0.020000	0.157500	1.393036	1.470578	0.591235	0.412514	True	True	9.92118e-08	996	2.718901	2.627688	0.662218	0.666680
2.000	0.100	1.100	2.000	0.100000	-0.015000	0.157500	1.375846	1.480503	0.566022	0.427860	True	True	9.8915e-08	1025	2.704532	2.628794	0.672170	0.662930
2.000	0.100	1.100	2.000	0.100000	-0.010000	0.157500	1.360053	1.491104	0.542894	0.444152	True	True	9.93336e-08	1052	2.691792	2.631311	0.681333	0.658625
2.000	0.100	1.100	2.000	0.100000	-0.005000	0.157500	1.345473	1.502458	0.521565	0.461522	True	True	9.92483e-08	1071	2.680567	2.635212	0.689766	0.653758
2.000	0.100	1.100	2.000	0.100000	0.000000	0.157500	1.332003	1.514639	0.501806	0.480122	True	True	9.99166e-08	1040	2.670766	2.640496	0.697499	0.648316
2.000	0.100	1.100	2.000	0.100000	0.005000	0.157500	1.319520	1.527741	0.483419	0.500126	True	True	9.98227e-08	990	2.662331	2.647186	0.704568	0.642278
2.000	0.100	1.100	2.000	0.100000	0.010000	0.157500	1.307942	1.541874	0.466236	0.521738	True	True	9.97366e-08	1174	2.655223	2.655330	0.710989	0.635616
2.000	0.100	1.100	2.000	0.100000	0.015000	0.157500	1.297192	1.557168	0.450112	0.545203	True	True	9.90702e-08	1168	2.649426	2.665001	0.716778	0.628291
2.000	0.100	1.100	2.000	0.100000	0.020000	0.157500	1.287206	1.573802	0.434921	0.570815	True	True	9.9263e-08	1146	2.644950	2.676303	0.721940	0.620252
2.000	0.100	1.100	2.000	0.100000	0.025000	0.157500	1.277932	1.591920	0.420549	0.598935	True	True	9.9377e-08	931	2.641827	2.689378	0.726473	0.611451
2.000	0.100	1.100	2.000	0.100000	0.030000	0.157500	1.269335	1.611761	0.406898	0.629986	True	True	9.99685e-08	1222	2.640115	2.704392	0.730365	0.601819
2.000	0.100	1.100	2.000	0.100000	0.035000	0.157500	1.261374	1.633659	0.393868	0.664548	True	True	9.94247e-08	1021	2.639918	2.721587	0.733592	0.591251
2.000	0.100	1.100	2.000	0.100000	0.040000	0.157500	1.254030	1.657930	0.381376	0.703297	True	True	9.93442e-08	1475	2.641366	2.741242	0.736124	0.579656
2.000	0.100	1.100	2.000	0.100000	0.045000	0.157500	1.247287	1.685071	0.369329	0.747180	True	True	9.96576e-08	1151	2.644662	2.763753	0.737903	0.566883
2.000	0.100	1.100	2.000	0.100000	0.050000	0.157500	1.241145	1.715661	0.357640	0.797389	True	True	9.92653e-08	1695	2.650067	2.789602	0.738862	0.552773
2.000	0.100	1.100	2.000	0.100000	0.055000	0.157500	1.235611	1.750528	0.346210	0.855606	True	True	9.93159e-08	1773	2.657961	2.819462	0.738895	0.537097
2.000	0.100	1.100	2.000	0.100000	0.060000	0.157500	1.230715	1.790781	0.334928	0.924172	True	True	9.96798e-08	1819	2.668875	2.854233	0.737859	0.519564
2.000	0.100	1.100	2.000	0.100000	0.065000	0.157500	1.226506	1.838014	0.323656	1.006517	True	True	9.99326e-08	1878	2.683582	2.895182	0.735540	0.499782
2.000	0.100	1.100	2.000	0.100000	0.070000	0.157500	1.223071	1.894606	0.312213	1.107923	True	True	9.97093e-08	2142	2.703249	2.944165	0.731624	0.477193
2.000	0.100	1.100	2.000	0.100000	0.075000	0.157500	1.220558	1.964330	0.300331	1.237043	True	True	9.96976e-08	2637	2.729735	3.004040	0.725607	0.450978
2.000	0.100	1.100	2.000	0.100000	-0.075000	0.180000	1.773139	1.396606	1.249434	0.278292	True	True	9.98553e-08	2320	3.075012	2.749843	0.469798	0.662464
2.000	0.100	1.100	2.000	0.100000	-0.070000	0.180000	1.702380	1.400914	1.124998	0.290644	True	True	9.97354e-08	2087	3.010239	2.715033	0.499583	0.668993
2.000	0.100	1.100	2.000	0.100000	-0.065000	0.180000	1.644577	1.405810	1.026894	0.302511	True	True	9.95492e-08	1952	2.956680	2.688153	0.525555	0.673513
2.000	0.100	1.100	2.000	0.100000	-0.060000	0.180000	1.596066	1.411222	0.946953	0.314168	True	True	9.94477e-08	1565	2.911407	2.667052	0.548564	0.676528
2.000	0.100	1.100	2.000	0.100000	-0.055000	0.180000	1.554525	1.417111	0.880177	0.325809	True	True	9.97619e-08	1265	2.872518	2.650375	0.569183	0.678350
2.000	0.100	1.100	2.000	0.100000	-0.050000	0.180000	1.518394	1.423460	0.823309	0.337576	True	True	9.92928e-08	1476	2.838703	2.637213	0.587820	0.679188
2.000	0.100	1.100	2.000	0.100000	-0.045000	0.180000	1.486578	1.430268	0.774124	0.349589	True	True	9.98899e-08	1323	2.809032	2.626939	0.604777	0.679183
2.000	0.100	1.100	2.000	0.100000	-0.040000	0.180000	1.458281	1.437542	0.731036	0.361949	True	True	9.92746e-08	1328	2.782816	2.619105	0.620282	0.678434
2.000	0.100	1.100	2.000	0.100000	-0.035000	0.180000	1.432904	1.445301	0.692885	0.374752	True	True	9.96365e-08	1199	2.759537	2.613383	0.634514	0.677012
2.000	0.100	1.100	2.000	0.100000	-0.030000	0.180000	1.409989	1.453565	0.658794	0.388090	True	True	9.94469e-08	990	2.738796	2.609536	0.647612	0.674966
2.000	0.100	1.100	2.000	0.100000	-0.025000	0.180000	1.389176	1.462381	0.628091	0.402057	True	True	9.90861e-08	1169	2.720284	2.607386	0.659689	0.672325
2.000	0.100	1.100	2.000	0.100000	-0.020000	0.180000	1.370181	1.471774	0.600244	0.416754	True	True	9.97015e-08	1009	2.703756	2.606810	0.670836	0.669115
2.000	0.100	1.100	2.000	0.100000	-0.015000	0.180000	1.352773	1.481794	0.574831	0.432287	True	True	9.91182e-08	1045	2.689021	2.607718	0.681127	0.665346
2.000	0.100	1.100	2.000	0.100000	-0.010000	0.180000	1.336778	1.492500	0.551512	0.448775	True	True	9.93797e-08	865	2.675925	2.610057	0.690616	0.661018
2.000	0.100	1.100	2.000	0.100000	-0.005000	0.180000	1.322004	1.503961	0.530002	0.466349	True	True	9.89241e-08	1039	2.664355	2.613794	0.699366	0.656126
2.000	0.100	1.100	2.000	0.100000	0.000000	0.180000	1.308352	1.516277	0.510069	0.485164	True	True	9.93903e-08	1060	2.654220	2.618931	0.707402	0.650650
2.000	0.100	1.100	2.000	0.100000	0.005000	0.180000	1.295713	1.529484	0.491515	0.505396	True	True	9.92231e-08	1122	2.645456	2.625492	0.714758	0.644586
2.000	0.100	1.100	2.000	0.100000	0.010000	0.180000	1.283987	1.543766	0.474172	0.527253	True	True	9.99802e-08	1004	2.638028	2.633519	0.721454	0.637883
2.000	0.100	1.100	2.000	0.100000	0.015000	0.180000	1.273106	1.559176	0.457894	0.550978	True	True	9.94531e-08	1186	2.631915	2.643091	0.727505	0.630528
2.000	0.100	1.100	2.000	0.100000	0.020000	0.180000	1.263005	1.575933	0.442554	0.576870	True	True	9.95978e-08	1228	2.627126	2.654306	0.732915	0.622455
2.000	0.100	1.100	2.000	0.100000	0.025000	0.180000	1.253632	1.594208	0.428040	0.605288	True	True	9.93198e-08	1267	2.623694	2.667302	0.737682	0.613613
2.000	0.100	1.100	2.000	0.100000	0.030000	0.180000	1.244947	1.614234	0.414249	0.636678	True	True	9.97481e-08	1365	2.621677	2.682257	0.741794	0.603930
2.000	0.100	1.100	2.000	0.100000	0.035000	0.180000	1.236916	1.636302	0.401086	0.671600	True	True	9.94532e-08	1184	2.621172	2.699400	0.745227	0.593319
2.000	0.100	1.100	2.000	0.100000	0.040000	0.180000	1.229519	1.660777	0.388461	0.710765	True	True	9.92956e-08	1196	2.622313	2.719024	0.747947	0.581670
2.000	0.100	1.100	2.000	0.100000	0.045000	0.180000	1.222743	1.688122	0.376287	0.755094	True	True	9.93056e-08	1506	2.625291	2.741508	0.749903	0.568849
2.000	0.100	1.100	2.000	0.100000	0.050000	0.180000	1.216586	1.718951	0.364473	0.805826	True	True	9.9339e-08	1614	2.630375	2.767352	0.751021	0.554684
2.000	0.100	1.100	2.000	0.100000	0.055000	0.180000	1.211061	1.754078	0.352919	0.864639	True	True	9.96032e-08	1750	2.637934	2.797218	0.751198	0.538952
2.000	0.100	1.100	2.000	0.100000	0.060000	0.180000	1.206198	1.794625	0.341515	0.933901	True	True	9.9998e-08	1775	2.648495	2.832011	0.750287	0.521364
2.000	0.100	1.100	2.000	0.100000	0.065000	0.180000	1.202052	1.842197	0.330122	1.017080	True	True	9.97237e-08	2194	2.662822	2.873000	0.748078	0.501526
2.000	0.100	1.100	2.000	0.100000	0.070000	0.180000	1.198716	1.899187	0.318556	1.119513	True	True	9.95396e-08	2210	2.682071	2.922043	0.744252	0.478882
2.000	0.100	1.100	2.000	0.100000	0.075000	0.180000	1.196344	1.969396	0.306550	1.249944	True	True	9.98763e-08	2611	2.708083	2.982003	0.738308	0.452612
2.000	0.100	1.100	2.000	0.100000	-0.075000	0.202500	1.754440	1.396899	1.261922	0.280680	True	True	9.97878e-08	2429	3.065400	2.733294	0.473708	0.664925
2.000	0.100	1.100	2.000	0.100000	-0.070000	0.202500	1.683167	1.401277	1.136995	0.293217	True	True	9.97794e-08	2114	2.999953	2.697806	0.504000	0.671454
2.000	0.100	1.100	2.000	0.100000	-0.065000	0.202500	1.624899	1.406247	1.038467	0.305260	True	True	9.97748e-08	1923	2.945781	2.670342	0.530459	0.675973
2.000	0.100	1.100	2.000	0.100000	-0.060000	0.202500	1.575960	1.411735	0.958149	0.317088	True	True	9.93228e-08	1755	2.899942	2.648731	0.553938	0.678983
2.000	0.100	1.100	2.000	0.100000	-0.055000	0.202500	1.534024	1.417702	0.891032	0.328895	True	True	9.98402e-08	1531	2.860523	2.631600	0.575011	0.680800
2.000	0.100	1.100	2.000	0.100000	-0.050000	0.202500	1.497529	1.424132	0.833855	0.340828	True	True	9.95021e-08	1528	2.826213	2.618034	0.594088	0.681630
2.000	0.100	1.100	2.000	0.100000	-0.045000	0.202500	1.465374	1.431023	0.784384	0.353006	True	True	9.97097e-08	1398	2.796072	2.607397	0.611471	0.681616
2.000	0.100	1.100	2.000	0.100000	-0.040000	0.202500	1.436760	1.438383	0.741031	0.365533	True	True	9.91131e-08	1323	2.769409	2.599234	0.627389	0.680856
2.000	0.100	1.100	2.000	0.100000	-0.035000	0.202500	1.411089	1.446232	0.702631	0.378505	True	True	9.9409e-08	981	2.745704	2.593215	0.642019	0.679420
2.000	0.100	1.100	2.000	0.100000	-0.030000	0.202500	1.387898	1.454593	0.668307	0.392016	True	True	9.93672e-08	1213	2.724555	2.589097	0.655503	0.677357
2.000	0.100	1.100	2.000	0.100000	-0.025000	0.202500	1.366834	1.463505	0.637384	0.406161	True	True	9.99611e-08	930	2.705651	2.586703	0.667952	0.674699
2.000	0.100	1.100	2.000	0.100000	-0.020000	0.202500	1.347607	1.472981	0.609329	0.421041	True	True	9.95289e-08	1073	2.688745	2.585905	0.679456	0.671473
2.000	0.100	1.100	2.000	0.100000	-0.015000	0.202500	1.329973	1.483107	0.583718	0.436764	True	True	9.97877e-08	893	2.673643	2.586610	0.690096	0.667681
2.000	0.100	1.100	2.000	0.100000	-0.010000	0.202500	1.313748	1.493937	0.560206	0.453454	True	True	9.98258e-08	755	2.660193	2.588764	0.699928	0.663323
2.000	0.100	1.100	2.000	0.100000	-0.005000	0.202500	1.298798	1.505503	0.538520	0.471233	True	True	9.90827e-08	1060	2.648277	2.592336	0.708994	0.658407
2.000	0.100	1.100	2.000	0.100000	0.000000	0.202500	1.284968	1.517919	0.518414	0.490267	True	True	9.93774e-08	1106	2.637806	2.597324	0.717340	0.652907
2.000	0.100	1.100	2.000	0.100000	0.005000	0.202500	1.272163	1.531268	0.499695	0.510731	True	True	9.97161e-08	1086	2.628715	2.603749	0.724992	0.646805
2.000	0.100	1.100	2.000	0.100000	0.010000	0.202500	1.260291	1.545661	0.482193	0.532834	True	True	9.90457e-08	1168	2.620964	2.611658	0.731970	0.640073
2.000	0.100	1.100	2.000	0.100000	0.015000	0.202500	1.249276	1.561230	0.465763	0.556824	True	True	9.9591e-08	1132	2.614535	2.621123	0.738290	0.632675
2.000	0.100	1.100	2.000	0.100000	0.020000	0.202500	1.239055	1.578133	0.450276	0.583000	True	True	9.98499e-08	1198	2.609433	2.632247	0.743955	0.624562
2.000	0.100	1.100	2.000	0.100000	0.025000	0.202500	1.229578	1.596564	0.435620	0.611727	True	True	9.90988e-08	1179	2.605691	2.645165	0.748964	0.615678
2.000	0.100	1.100	2.000	0.100000	0.030000	0.202500	1.220803	1.616757	0.421691	0.643454	True	True	9.96259e-08	1332	2.603365	2.660055	0.753302	0.605951
2.000	0.100	1.100	2.000	0.100000	0.035000	0.202500	1.212700	1.639005	0.408395	0.678744	True	True	9.96505e-08	1460	2.602549	2.677145	0.756949	0.595294
2.000	0.100	1.100	2.000	0.100000	0.040000	0.202500	1.205247	1.663673	0.395641	0.718318	True	True	9.93754e-08	1382	2.603377	2.696729	0.759867	0.583597
2.000	0.100	1.100	2.000	0.100000	0.045000	0.202500	1.198432	1.691233	0.383340	0.763110	True	True	9.97927e-08	1455	2.606037	2.719188	0.762005	0.570725
2.000	0.100	1.100	2.000	0.100000	0.050000	0.202500	1.192255	1.722296	0.371402	0.814364	True	True	9.99374e-08	1716	2.610794	2.745019	0.763290	0.556508
2.000	0.100	1.100	2.000	0.100000	0.055000	0.202500	1.186733	1.757685	0.359726	0.873778	True	True	9.94642e-08	1788	2.618013	2.774887	0.763616	0.540724
2.000	0.100	1.100	2.000	0.100000	0.060000	0.202500	1.181896	1.798527	0.348202	0.943744	True	True	9.98925e-08	1821	2.628214	2.809697	0.762839	0.523083
2.000	0.100	1.100	2.000	0.100000	0.065000	0.202500	1.177804	1.846438	0.336689	1.027764	True	True	9.99141e-08	2016	2.642155	2.850720	0.760746	0.503191
2.000	0.100	1.100	2.000	0.100000	0.070000	0.202500	1.174556	1.903828	0.325001	1.131231	True	True	9.96035e-08	2168	2.660979	2.899818	0.757018	0.480494
2.000	0.100	1.100	2.000	0.100000	0.075000	0.202500	1.172314	1.974522	0.312871	1.262984	True	True	9.99729e-08	2561	2.686507	2.959857	0.751153	0.454174
2.000	0.100	1.100	2.000	0.100000	-0.075000	0.225000	1.735955	1.397204	1.274431	0.283084	True	True	9.95309e-08	2304	3.055873	2.716760	0.477592	0.667336
2.000	0.100	1.100	2.000	0.100000	-0.070000	0.225000	1.664178	1.401655	1.149021	0.295808	True	True	9.99379e-08	2034	2.989762	2.680592	0.508389	0.673860
2.000	0.100	1.100	2.000	0.100000	-0.065000	0.225000	1.605451	1.406701	1.050075	0.308029	True	True	9.93949e-08	1832	2.934983	2.652541	0.535336	0.678373
2.000	0.100	1.100	2.000	0.100000	-0.060000	0.225000	1.556092	1.412266	0.969386	0.320031	True	True	9.97238e-08	1609	2.888585	2.630416	0.559284	0.681375
2.000	0.100	1.100	2.000	0.100000	-0.055000	0.225000	1.513769	1.418313	0.901936	0.332008	True	True	9.94938e-08	1603	2.848645	2.612829	0.580813	0.683182
2.000	0.100	1.100	2.000	0.100000	-0.050000	0.225000	1.476913	1.424825	0.844453	0.344109	True	True	9.93741e-08	1354	2.813843	2.598854	0.600332	0.684002
2.000	0.100	1.100	2.000	0.100000	-0.045000	0.225000	1.444423	1.431801	0.794700	0.356456	True	True	9.95209e-08	1254	2.783237	2.587849	0.618144	0.683975
2.000	0.100	1.100	2.000	0.100000	-0.040000	0.225000	1.415497	1.439250	0.751085	0.369153	True	True	9.97065e-08	1339	2.756132	2.579354	0.634478	0.683201
2.000	0.100	1.100	2.000	0.100000	-0.035000	0.225000	1.389533	1.447190	0.712441	0.382297	True	True	9.98221e-08	1214	2.732004	2.573033	0.649512	0.681750
2.000	0.100	1.100	2.000	0.100000	-0.030000	0.225000	1.366069	1.455644	0.677886	0.395984	True	True	9.9457e-08	1134	2.710449	2.568642	0.663387	0.679670
2.000	0.100	1.100	2.000	0.100000	-0.025000	0.225000	1.344745	1.464649	0.646745	0.410309	True	True	9.87856e-08	1129	2.691155	2.565999	0.676215	0.676992
2.000	0.100	1.100	2.000	0.100000	-0.020000	0.225000	1.325276	1.474248	0.618484	0.425376	True	True	9.96228e-08	925	2.673873	2.564972	0.688087	0.673738
2.000	0.100	1.100	2.000	0.100000	-0.015000	0.225000	1.307427	1.484464	0.592679	0.441292	True	True	9.92274e-08	1065	2.658406	2.565473	0.699078	0.669927
2.000	0.100	1.100	2.000	0.100000	-0.010000	0.225000	1.291003	1.495392	0.568984	0.458179	True	True	9.99871e-08	1085	2.644602	2.567438	0.709248	0.665547
2.000	0.100	1.100	2.000	0.100000	-0.005000	0.225000	1.275853	1.507084	0.547116	0.476173	True	True	9.98244e-08	1099	2.632342	2.570841	0.718645	0.660598
2.000	0.100	1.100	2.000	0.100000	0.000000	0.225000	1.261845	1.519621	0.526840	0.495430	True	True	9.93297e-08	1028	2.621535	2.575676	0.727307	0.655067
2.000	0.100	1.100	2.000	0.100000	0.005000	0.225000	1.248876	1.533097	0.507957	0.516130	True	True	9.97092e-08	978	2.612115	2.581963	0.735262	0.648932
2.000	0.100	1.100	2.000	0.100000	0.010000	0.225000	1.236856	1.547621	0.490299	0.538483	True	True	9.96924e-08	1287	2.604041	2.589749	0.742529	0.642165
2.000	0.100	1.100	2.000	0.100000	0.015000	0.225000	1.225705	1.563329	0.473718	0.562741	True	True	9.93502e-08	1222	2.597294	2.599106	0.749125	0.634729
2.000	0.100	1.100	2.000	0.100000	0.020000	0.225000	1.215363	1.580404	0.458086	0.589209	True	True	9.96001e-08	985	2.591880	2.610134	0.755052	0.626569
2.000	0.100	1.100	2.000	0.100000	0.025000	0.225000	1.205779	1.598971	0.443289	0.618246	True	True	9.92966e-08	1103	2.587824	2.622971	0.760310	0.617650
2.000	0.100	1.100	2.000	0.100000	0.030000	0.225000	1.196912	1.619331	0.429224	0.650312	True	True	9.93156e-08	1384	2.585187	2.637791	0.764884	0.607880
2.000	0.100	1.100	2.000	0.100000	0.035000	0.225000	1.188732	1.641760	0.415796	0.685977	True	True	9.98314e-08	1400	2.584058	2.654825	0.768751	0.597176
2.000	0.100	1.100	2.000	0.100000	0.040000	0.225000	1.181218	1.666625	0.402913	0.725967	True	True	9.94992e-08	1500	2.584570	2.674367	0.771874	0.585432
2.000	0.100	1.100	2.000	0.100000	0.045000	0.225000	1.174360	1.694400	0.390487	0.771225	True	True	9.93001e-08	1351	2.586909	2.696796	0.774202	0.572511
2.000	0.100	1.100	2.000	0.100000	0.050000	0.225000	1.168159	1.725726	0.378426	0.823008	True	True	9.95722e-08	1573	2.591336	2.722609	0.775659	0.558237
2.000	0.100	1.100	2.000	0.100000	0.055000	0.225000	1.162632	1.761349	0.366630	0.883026	True	True	9.94912e-08	1704	2.598209	2.752476	0.776145	0.542409
2.000	0.100	1.100	2.000	0.100000	0.060000	0.225000	1.157815	1.802488	0.354986	0.953701	True	True	9.97499e-08	1887	2.608046	2.787297	0.775508	0.524717
2.000	0.100	1.100	2.000	0.100000	0.065000	0.225000	1.153769	1.850738	0.343354	1.038571	True	True	9.98503e-08	1978	2.621594	2.828350	0.773538	0.504774
2.000	0.100	1.100	2.000	0.100000	0.070000	0.225000	1.150600	1.908528	0.331547	1.143080	True	True	9.96307e-08	2274	2.639985	2.877495	0.769915	0.482029
2.000	0.100	1.100	2.000	0.100000	0.075000	0.225000	1.148477	1.979708	0.319295	1.276164	True	True	9.97324e-08	2582	2.665019	2.937607	0.764138	0.455663
2.000	0.100	1.100	2.000	0.100000	-0.075000	0.247500	1.717682	1.397522	1.286960	0.285502	True	True	9.94738e-08	2228	3.046432	2.700243	0.481448	0.669697
2.000	0.100	1.100	2.000	0.100000	-0.070000	0.247500	1.645411	1.402048	1.161074	0.298417	True	True	9.95178e-08	2058	2.979666	2.663394	0.512748	0.676211
2.000	0.100	1.100	2.000	0.100000	-0.065000	0.247500	1.586235	1.407170	1.061717	0.310820	True	True	9.98462e-08	1675	2.924290	2.634753	0.540180	0.680712
2.000	0.100	1.100	2.000	0.100000	-0.060000	0.247500	1.536463	1.412815	0.980663	0.322997	True	True	9.96366e-08	1573	2.877341	2.612110	0.564600	0.683702
2.000	0.100	1.100	2.000	0.100000	-0.055000	0.247500	1.493758	1.418944	0.912884	0.335147	True	True	9.94985e-08	1256	2.836885	2.594064	0.586585	0.685496
2.000	0.100	1.100	2.000	0.100000	-0.050000	0.247500	1.456547	1.425541	0.855101	0.347420	True	True	9.99233e-08	1450	2.801598	2.579678	0.606548	0.686301
2.000	0.100	1.100	2.000	0.100000	-0.045000	0.247500	1.423727	1.432605	0.805070	0.359939	True	True	9.96568e-08	1293	2.770531	2.568301	0.624791	0.686259
2.000	0.100	1.100	2.000	0.100000	-0.040000	0.247500	1.394511	1.440137	0.761203	0.372807	True	True	9.92919e-08	1032	2.742990	2.559473	0.641537	0.685468
2.000	0.100	1.100	2.000	0.100000	-0.035000	0.247500	1.368240	1.448176	0.722311	0.386128	True	True	9.92465e-08	1240	2.718441	2.552845	0.656985	0.683998
2.000	0.100	1.100	2.000	0.100000	-0.030000	0.247500	1.344521	1.456719	0.687533	0.399993	True	True	9.91003e-08	1112	2.696484	2.548177	0.671250	0.681899
2.000	0.100	1.100	2.000	0.100000	-0.025000	0.247500	1.322930	1.465824	0.656174	0.414503	True	True	9.96803e-08	1039	2.676802	2.545280	0.684467	0.679200
2.000	0.100	1.100	2.000	0.100000	-0.020000	0.247500	1.303223	1.475518	0.627710	0.429759	True	True	9.89126e-08	1038	2.659144	2.544023	0.696711	0.675925
2.000	0.100	1.100	2.000	0.100000	-0.015000	0.247500	1.285144	1.485862	0.601710	0.445871	True	True	9.92883e-08	1060	2.643315	2.544312	0.708064	0.672081
2.000	0.100	1.100	2.000	0.100000	-0.010000	0.247500	1.268517	1.496913	0.577833	0.462963	True	True	9.99461e-08	1052	2.629160	2.546086	0.718579	0.667670
2.000	0.100	1.100	2.000	0.100000	-0.005000	0.247500	1.253174	1.508707	0.555788	0.481172	True	True	9.93204e-08	994	2.616556	2.549316	0.728312	0.662696
2.000	0.100	1.100	2.000	0.100000	0.000000	0.247500	1.238995	1.521363	0.535345	0.500655	True	True	9.9048e-08	1113	2.605413	2.553994	0.737294	0.657133
2.000	0.100	1.100	2.000	0.100000	0.005000	0.247500	1.225862	1.534966	0.516301	0.521593	True	True	9.92913e-08	1178	2.595665	2.560141	0.745558	0.650965
2.000	0.100	1.100	2.000	0.100000	0.010000	0.247500	1.213689	1.549625	0.498487	0.544200	True	True	9.99491e-08	1179	2.587268	2.567800	0.753123	0.644162
2.000	0.100	1.100	2.000	0.100000	0.015000	0.247500	1.202401	1.565476	0.481756	0.568730	True	True	9.98575e-08	1120	2.580203	2.577044	0.760003	0.636687
2.000	0.100	1.100	2.000	0.100000	0.020000	0.247500	1.191936	1.582677	0.465980	0.595487	True	True	9.96707e-08	1280	2.574472	2.587974	0.766201	0.628495
2.000	0.100	1.100	2.000	0.100000	0.025000	0.247500	1.182242	1.601425	0.451044	0.624843	True	True	9.96528e-08	1314	2.570104	2.600725	0.771714	0.619527
2.000	0.100	1.100	2.000	0.100000	0.030000	0.247500	1.173279	1.621974	0.436843	0.657264	True	True	9.9885e-08	980	2.567156	2.615478	0.776529	0.609705
2.000	0.100	1.100	2.000	0.100000	0.035000	0.247500	1.165020	1.644569	0.423285	0.693300	True	True	9.9532e-08	1257	2.565710	2.632448	0.780624	0.598963
2.000	0.100	1.100	2.000	0.100000	0.040000	0.247500	1.157441	1.669632	0.410276	0.733709	True	True	9.97457e-08	1358	2.565904	2.651942	0.783961	0.587172
2.000	0.100	1.100	2.000	0.100000	0.045000	0.247500	1.150535	1.697621	0.397725	0.779436	True	True	9.96695e-08	1589	2.567917	2.674337	0.786486	0.574204
2.000	0.100	1.100	2.000	0.100000	0.050000	0.247500	1.144304	1.729157	0.385543	0.831751	True	True	9.95325e-08	1669	2.572008	2.700131	0.788126	0.559888
2.000	0.100	1.100	2.000	0.100000	0.055000	0.247500	1.138767	1.765071	0.373628	0.892384	True	True	9.9839e-08	1752	2.578533	2.729989	0.788776	0.544004
2.000	0.100	1.100	2.000	0.100000	0.060000	0.247500	1.133962	1.806507	0.361866	0.963775	True	True	9.96983e-08	1726	2.588001	2.764819	0.788287	0.526263
2.000	0.100	1.100	2.000	0.100000	0.065000	0.247500	1.129955	1.855099	0.350116	1.049500	True	True	9.96365e-08	1921	2.601150	2.805894	0.786447	0.506273
2.000	0.100	1.100	2.000	0.100000	0.070000	0.247500	1.126855	1.913289	0.338192	1.155061	True	True	9.99171e-08	2290	2.619100	2.855081	0.782938	0.483483
2.000	0.100	1.100	2.000	0.100000	0.075000	0.247500	1.124840	1.984954	0.325819	1.289486	True	True	9.98154e-08	2573	2.643630	2.915258	0.777256	0.457075
2.000	0.100	1.100	2.000	0.100000	-0.075000	0.270000	1.699620	1.397852	1.299507	0.287935	True	True	9.96763e-08	2426	3.037077	2.683746	0.485273	0.672007
2.000	0.100	1.100	2.000	0.100000	-0.070000	0.270000	1.626866	1.402455	1.173153	0.301044	True	True	9.96906e-08	2088	2.969665	2.646213	0.517076	0.678506
2.000	0.100	1.100	2.000	0.100000	-0.065000	0.270000	1.567250	1.407657	1.073390	0.313631	True	True	9.99468e-08	1650	2.913703	2.616982	0.544992	0.682989
2.000	0.100	1.100	2.000	0.100000	-0.060000	0.270000	1.517074	1.413383	0.991978	0.325988	True	True	9.99828e-08	1571	2.866209	2.593818	0.569881	0.685963
2.000	0.100	1.100	2.000	0.100000	-0.055000	0.270000	1.473993	1.419596	0.923875	0.338314	True	True	9.99147e-08	1313	2.825245	2.575309	0.592324	0.687739
2.000	0.100	1.100	2.000	0.100000	-0.050000	0.270000	1.436434	1.426280	0.865795	0.350761	True	True	9.93748e-08	1434	2.789479	2.560508	0.612732	0.688526
2.000	0.100	1.100	2.000	0.100000	-0.045000	0.270000	1.403288	1.433432	0.815492	0.363454	True	True	9.98554e-08	1336	2.757958	2.548758	0.631409	0.688465
2.000	0.100	1.100	2.000	0.100000	-0.040000	0.270000	1.373749	1.441062	0.771365	0.376499	True	True	9.99584e-08	1033	2.729981	2.539587	0.648583	0.687654
2.000	0.100	1.100	2.000	0.100000	-0.035000	0.270000	1.347211	1.449189	0.732240	0.389997	True	True	9.98194e-08	1119	2.705019	2.532653	0.664435	0.686163
2.000	0.100	1.100	2.000	0.100000	-0.030000	0.270000	1.323219	1.457829	0.697237	0.404045	True	True	9.90083e-08	991	2.682664	2.527705	0.679101	0.684041
2.000	0.100	1.100	2.000	0.100000	-0.025000	0.270000	1.301381	1.467045	0.665668	0.418741	True	True	9.89047e-08	1033	2.662597	2.524551	0.692704	0.681315
2.000	0.100	1.100	2.000	0.100000	-0.020000	0.270000	1.281437	1.476846	0.637003	0.434190	True	True	9.97129e-08	1061	2.644568	2.523059	0.705326	0.678014
2.000	0.100	1.100	2.000	0.100000	-0.015000	0.270000	1.263142	1.487291	0.610813	0.450503	True	True	9.88287e-08	1023	2.628378	2.523135	0.717042	0.674145
2.000	0.100	1.100	2.000	0.100000	-0.010000	0.270000	1.246308	1.498442	0.586752	0.467803	True	True	9.93885e-08	992	2.613871	2.524716	0.727912	0.669709
2.000	0.100	1.100	2.000	0.100000	-0.005000	0.270000	1.230779	1.510366	0.564536	0.486229	True	True	9.94679e-08	1110	2.600926	2.527768	0.737983	0.664699
2.000	0.100	1.100	2.000	0.100000	0.000000	0.270000	1.216413	1.523164	0.543925	0.505942	True	True	9.95197e-08	965	2.589450	2.532285	0.747296	0.659098
2.000	0.100	1.100	2.000	0.100000	0.005000	0.270000	1.203120	1.536880	0.524722	0.527122	True	True	9.90374e-08	1143	2.579372	2.538287	0.755875	0.652899
2.000	0.100	1.100	2.000	0.100000	0.010000	0.270000	1.190796	1.551675	0.506755	0.549987	True	True	9.97514e-08	1067	2.570653	2.545817	0.763743	0.646060
2.000	0.100	1.100	2.000	0.100000	0.015000	0.270000	1.179369	1.567669	0.489876	0.574793	True	True	9.92869e-08	1267	2.563269	2.554945	0.770914	0.638547
2.000	0.100	1.100	2.000	0.100000	0.020000	0.270000	1.168779	1.585022	0.473957	0.601846	True	True	9.92319e-08	1282	2.557222	2.565773	0.777389	0.630314
2.000	0.100	1.100	2.000	0.100000	0.025000	0.270000	1.158973	1.603931	0.458884	0.631522	True	True	9.92652e-08	1473	2.552539	2.578435	0.783166	0.621304
2.000	0.100	1.100	2.000	0.100000	0.030000	0.270000	1.149913	1.624649	0.444549	0.664292	True	True	9.90289e-08	991	2.549276	2.593112	0.788230	0.611440
2.000	0.100	1.100	2.000	0.100000	0.035000	0.270000	1.141570	1.647431	0.430862	0.700711	True	True	9.95362e-08	1443	2.547514	2.610019	0.792561	0.600653
2.000	0.100	1.100	2.000	0.100000	0.040000	0.270000	1.133923	1.672694	0.417726	0.741546	True	True	9.98609e-08	1279	2.547387	2.629463	0.796118	0.588815
2.000	0.100	1.100	2.000	0.100000	0.045000	0.270000	1.126964	1.700900	0.405054	0.787749	True	True	9.92457e-08	1335	2.549073	2.651820	0.798848	0.575800
2.000	0.100	1.100	2.000	0.100000	0.050000	0.270000	1.120699	1.732674	0.392751	0.840600	True	True	9.93857e-08	1705	2.552825	2.677588	0.800677	0.561437
2.000	0.100	1.100	2.000	0.100000	0.055000	0.270000	1.115146	1.768852	0.380718	0.901851	True	True	9.98658e-08	1812	2.558997	2.707435	0.801500	0.545507
2.000	0.100	1.100	2.000	0.100000	0.060000	0.270000	1.110346	1.810586	0.368840	0.973965	True	True	9.94994e-08	1926	2.568090	2.742266	0.801167	0.527720
2.000	0.100	1.100	2.000	0.100000	0.065000	0.270000	1.106369	1.859519	0.356975	1.060553	True	True	9.9862e-08	2119	2.580835	2.783360	0.799466	0.507685
2.000	0.100	1.100	2.000	0.100000	0.070000	0.270000	1.103328	1.918111	0.344934	1.167174	True	True	9.98704e-08	2166	2.598336	2.832583	0.796078	0.484853
2.000	0.100	1.100	2.000	0.100000	0.075000	0.270000	1.101409	1.990261	0.332443	1.302950	True	True	9.97599e-08	2552	2.622355	2.892817	0.790501	0.458408
2.000	0.100	1.100	2.000	0.100000	-0.075000	0.292500	1.681771	1.398195	1.312071	0.290383	True	True	9.96685e-08	2320	3.027811	2.667272	0.489067	0.674266
2.000	0.100	1.100	2.000	0.100000	-0.070000	0.292500	1.608544	1.402877	1.185255	0.303688	True	True	9.95366e-08	2066	2.959765	2.629055	0.521368	0.680741
2.000	0.100	1.100	2.000	0.100000	-0.065000	0.292500	1.548497	1.408159	1.085093	0.316463	True	True	9.99184e-08	1875	2.903223	2.599229	0.549767	0.685204
2.000	0.100	1.100	2.000	0.100000	-0.060000	0.292500	1.497924	1.413969	1.003328	0.329002	True	True	9.94265e-08	1621	2.855194	2.575543	0.575126	0.688156
2.000	0.100	1.100	2.000	0.100000	-0.055000	0.292500	1.454475	1.420269	0.934906	0.341507	True	True	9.93216e-08	1413	2.813728	2.556569	0.598026	0.689911
2.000	0.100	1.100	2.000	0.100000	-0.050000	0.292500	1.416573	1.427041	0.876535	0.354132	True	True	9.98803e-08	1444	2.777489	2.541350	0.618880	0.690676
2.000	0.100	1.100	2.000	0.100000	-0.045000	0.292500	1.383107	1.434285	0.825962	0.367002	True	True	9.93793e-08	1332	2.745520	2.529223	0.637991	0.690592
2.000	0.100	1.100	2.000	0.100000	-0.040000	0.292500	1.353268	1.442010	0.781585	0.380226	True	True	9.95453e-08	1313	2.717115	2.519710	0.655590	0.689757
2.000	0.100	1.100	2.000	0.100000	-0.035000	0.292500	1.326449	1.450233	0.742226	0.393906	True	True	9.95039e-08	1157	2.691742	2.512464	0.671856	0.688242
2.000	0.100	1.100	2.000	0.100000	-0.030000	0.292500	1.302184	1.458984	0.707000	0.408139	True	True	9.91952e-08	1164	2.668993	2.507230	0.686927	0.686091
2.000	0.100	1.100	2.000	0.100000	-0.025000	0.292500	1.280120	1.468282	0.675227	0.423025	True	True	9.98228e-08	844	2.648545	2.503819	0.700914	0.683344
2.000	0.100	1.100	2.000	0.100000	-0.020000	0.292500	1.259931	1.478204	0.646362	0.438670	True	True	9.97601e-08	1035	2.630147	2.502089	0.713921	0.680011
2.000	0.100	1.100	2.000	0.100000	-0.015000	0.292500	1.241420	1.488752	0.619983	0.455186	True	True	9.92361e-08	1041	2.613599	2.501948	0.726007	0.676115
2.000	0.100	1.100	2.000	0.100000	-0.010000	0.292500	1.224380	1.500021	0.595743	0.472698	True	True	9.96838e-08	1035	2.598744	2.503331	0.737235	0.671647
2.000	0.100	1.100	2.000	0.100000	-0.005000	0.292500	1.208660	1.512066	0.573355	0.491346	True	True	9.90826e-08	1109	2.585459	2.506203	0.747653	0.666604
2.000	0.100	1.100	2.000	0.100000	0.000000	0.292500	1.194115	1.524989	0.552579	0.511291	True	True	9.99572e-08	936	2.573649	2.510556	0.757301	0.660969
2.000	0.100	1.100	2.000	0.100000	0.005000	0.292500	1.180655	1.538840	0.533218	0.532719	True	True	9.88592e-08	961	2.563245	2.516411	0.766204	0.654733
2.000	0.100	1.100	2.000	0.100000	0.010000	0.292500	1.168181	1.553771	0.515099	0.555844	True	True	9.94195e-08	1196	2.554203	2.523807	0.774382	0.647857
2.000	0.100	1.100	2.000	0.100000	0.015000	0.292500	1.156615	1.569909	0.498075	0.580929	True	True	9.93238e-08	1275	2.546500	2.532816	0.781849	0.640305
2.000	0.100	1.100	2.000	0.100000	0.020000	0.292500	1.145898	1.587416	0.482015	0.608282	True	True	9.97847e-08	1235	2.540138	2.543538	0.788609	0.632031
2.000	0.100	1.100	2.000	0.100000	0.025000	0.292500	1.135980	1.606488	0.466805	0.638282	True	True	9.94824e-08	1345	2.535140	2.556107	0.794657	0.622980
2.000	0.100	1.100	2.000	0.100000	0.030000	0.292500	1.126820	1.627365	0.452340	0.671397	True	True	9.93468e-08	1383	2.531559	2.570701	0.799979	0.613078
2.000	0.100	1.100	2.000	0.100000	0.035000	0.292500	1.118390	1.650348	0.438523	0.708213	True	True	9.94574e-08	1347	2.529481	2.587545	0.804551	0.602240
2.000	0.100	1.100	2.000	0.100000	0.040000	0.292500	1.110671	1.675810	0.425263	0.749476	True	True	9.94972e-08	1488	2.529031	2.606934	0.808336	0.590359
2.000	0.100	1.100	2.000	0.100000	0.045000	0.292500	1.103656	1.704234	0.412470	0.796159	True	True	9.99885e-08	1600	2.530387	2.629249	0.811279	0.577298
2.000	0.100	1.100	2.000	0.100000	0.050000	0.292500	1.097350	1.736248	0.400048	0.849556	True	True	9.93191e-08	1682	2.533798	2.654989	0.813305	0.562890
2.000	0.100	1.100	2.000	0.100000	0.055000	0.292500	1.091776	1.772693	0.387899	0.911431	True	True	9.94373e-08	1691	2.539613	2.684819	0.814308	0.546914
2.000	0.100	1.100	2.000	0.100000	0.060000	0.292500	1.086975	1.814725	0.375907	0.984273	True	True	9.93964e-08	1847	2.548326	2.719649	0.814140	0.529083
2.000	0.100	1.100	2.000	0.100000	0.065000	0.292500	1.083020	1.864001	0.363928	1.071731	True	True	9.97155e-08	2147	2.560661	2.760755	0.812586	0.509008
2.000	0.100	1.100	2.000	0.100000	0.070000	0.292500	1.080028	1.922994	0.351773	1.179419	True	True	9.96391e-08	2350	2.577707	2.810007	0.809328	0.486138
2.000	0.100	1.100	2.000	0.100000	0.075000	0.292500	1.078193	1.995630	0.339166	1.316557	True	True	9.98432e-08	2580	2.601204	2.870290	0.803864	0.459661
2.000	0.100	1.100	2.000	0.100000	-0.075000	0.315000	1.664132	1.398550	1.324649	0.292845	True	True	9.9884e-08	2361	3.018633	2.650823	0.492829	0.676471
2.000	0.100	1.100	2.000	0.100000	-0.070000	0.315000	1.590444	1.403313	1.197379	0.306351	True	True	9.97385e-08	1991	2.949962	2.611918	0.525625	0.682921
2.000	0.100	1.100	2.000	0.100000	-0.065000	0.315000	1.529975	1.408679	1.096824	0.319316	True	True	9.95673e-08	1780	2.892851	2.581498	0.554505	0.687356
2.000	0.100	1.100	2.000	0.100000	-0.060000	0.315000	1.479013	1.414575	1.014710	0.332040	True	True	9.99447e-08	1612	2.844295	2.557289	0.580332	0.690281
2.000	0.100	1.100	2.000	0.100000	-0.055000	0.315000	1.435205	1.420962	0.945974	0.344727	True	True	9.96189e-08	1514	2.802337	2.537847	0.603688	0.692010
2.000	0.100	1.100	2.000	0.100000	-0.050000	0.315000	1.396967	1.427824	0.887317	0.357533	True	True	9.98801e-08	1099	2.765632	2.522209	0.624988	0.692749
2.000	0.100	1.100	2.000	0.100000	-0.045000	0.315000	1.363187	1.435162	0.836479	0.370583	True	True	9.98223e-08	1273	2.733220	2.509701	0.644535	0.692638
2.000	0.100	1.100	2.000	0.100000	-0.040000	0.315000	1.333053	1.442983	0.791855	0.383990	True	True	9.93363e-08	1214	2.704393	2.499843	0.662560	0.691777
2.000	0.100	1.100	2.000	0.100000	-0.035000	0.315000	1.305957	1.451307	0.752265	0.397854	True	True	9.9379e-08	1218	2.678617	2.492283	0.679240	0.690232
2.000	0.100	1.100	2.000	0.100000	-0.030000	0.315000	1.281432	1.460159	0.716822	0.412275	True	True	9.99759e-08	1126	2.655477	2.486762	0.694718	0.688054
2.000	0.100	1.100	2.000	0.100000	-0.025000	0.315000	1.259114	1.469562	0.684840	0.427355	True	True	9.96132e-08	1002	2.634651	2.483087	0.709105	0.685279
2.000	0.100	1.100	2.000	0.100000	-0.020000	0.315000	1.238703	1.479588	0.655781	0.443199	True	True	9.9378e-08	974	2.615888	2.481117	0.722493	0.681916
2.000	0.100	1.100	2.000	0.100000	-0.015000	0.315000	1.219974	1.490259	0.629217	0.459922	True	True	9.95108e-08	1005	2.598986	2.480756	0.734953	0.677985
2.000	0.100	1.100	2.000	0.100000	-0.010000	0.315000	1.202737	1.501638	0.604801	0.477648	True	True	9.99463e-08	1090	2.583785	2.481938	0.746543	0.673486
2.000	0.100	1.100	2.000	0.100000	-0.005000	0.315000	1.186820	1.513810	0.582242	0.496522	True	True	9.99526e-08	1011	2.570161	2.484627	0.757315	0.668408
2.000	0.100	1.100	2.000	0.100000	0.000000	0.315000	1.172107	1.526842	0.561305	0.516702	True	True	9.97024e-08	1160	2.558020	2.488814	0.767300	0.662742
2.000	0.100	1.100	2.000	0.100000	0.005000	0.315000	1.158480	1.540839	0.541788	0.538379	True	True	9.94292e-08	1196	2.547290	2.494516	0.776532	0.656466
2.000	0.100	1.100	2.000	0.100000	0.010000	0.315000	1.145851	1.555912	0.523518	0.561771	True	True	9.98903e-08	1142	2.537927	2.501776	0.785028	0.649550
2.000	0.100	1.100	2.000	0.100000	0.015000	0.315000	1.134146	1.572198	0.506349	0.587139	True	True	9.95576e-08	1275	2.529907	2.510663	0.792799	0.641958
2.000	0.100	1.100	2.000	0.100000	0.020000	0.315000	1.123301	1.589860	0.490150	0.614796	True	True	9.95712e-08	1316	2.523228	2.521276	0.799850	0.633644
2.000	0.100	1.100	2.000	0.100000	0.025000	0.315000	1.113267	1.609096	0.474805	0.645125	True	True	9.97782e-08	1296	2.517915	2.533750	0.806176	0.624550
2.000	0.100	1.100	2.000	0.100000	0.030000	0.315000	1.104005	1.630152	0.460209	0.678601	True	True	9.92046e-08	1076	2.514019	2.548263	0.811762	0.614604
2.000	0.100	1.100	2.000	0.100000	0.035000	0.315000	1.095486	1.653318	0.446267	0.715805	True	True	9.94349e-08	1461	2.511621	2.565034	0.816584	0.603724
2.000	0.100	1.100	2.000	0.100000	0.040000	0.315000	1.087692	1.678983	0.432884	0.757503	True	True	9.94029e-08	1500	2.510847	2.584366	0.820604	0.591798
2.000	0.100	1.100	2.000	0.100000	0.045000	0.315000	1.080616	1.707627	0.419971	0.804672	True	True	9.94581e-08	1522	2.511870	2.606635	0.823768	0.578694
2.000	0.100	1.100	2.000	0.100000	0.050000	0.315000	1.074266	1.739881	0.407433	0.858617	True	True	9.95193e-08	1564	2.514937	2.632341	0.825999	0.564242
2.000	0.100	1.100	2.000	0.100000	0.055000	0.315000	1.068664	1.776592	0.395169	0.921122	True	True	9.9714e-08	1689	2.520391	2.662151	0.827190	0.548223
2.000	0.100	1.100	2.000	0.100000	0.060000	0.315000	1.063855	1.818925	0.383063	0.994699	True	True	9.94862e-08	1960	2.528721	2.696972	0.827194	0.530352
2.000	0.100	1.100	2.000	0.100000	0.065000	0.315000	1.059914	1.868544	0.370973	1.083034	True	True	9.98392e-08	2090	2.540640	2.738085	0.825796	0.510238
2.000	0.100	1.100	2.000	0.100000	0.070000	0.315000	1.056963	1.927938	0.358705	1.191799	True	True	9.95491e-08	2275	2.557224	2.787360	0.822677	0.487334
2.000	0.100	1.100	2.000	0.100000	0.075000	0.315000	1.055201	2.001060	0.345984	1.330307	True	True	9.99501e-08	2614	2.580191	2.847684	0.817337	0.460830
2.000	0.100	1.100	2.000	0.100000	-0.075000	0.337500	1.646703	1.398918	1.337240	0.295323	True	True	9.98804e-08	2231	3.009544	2.634400	0.496556	0.678624
2.000	0.100	1.100	2.000	0.100000	-0.070000	0.337500	1.572565	1.403764	1.209522	0.309031	True	True	9.96587e-08	2023	2.940260	2.594809	0.529844	0.685040
2.000	0.100	1.100	2.000	0.100000	-0.065000	0.337500	1.511685	1.409215	1.108580	0.322190	True	True	9.95978e-08	1798	2.882590	2.563794	0.559201	0.689443
2.000	0.100	1.100	2.000	0.100000	-0.060000	0.337500	1.460344	1.415199	1.026124	0.335102	True	True	9.95502e-08	1671	2.833516	2.539058	0.585494	0.692337
2.000	0.100	1.100	2.000	0.100000	-0.055000	0.337500	1.416182	1.421676	0.957079	0.347974	True	True	9.97303e-08	1400	2.791073	2.519148	0.609306	0.694035
2.000	0.100	1.100	2.000	0.100000	-0.050000	0.337500	1.377616	1.428632	0.898139	0.360963	True	True	9.93418e-08	1433	2.753910	2.503087	0.631052	0.694743
2.000	0.100	1.100	2.000	0.100000	-0.045000	0.337500	1.343527	1.436064	0.847040	0.374198	True	True	9.92694e-08	1328	2.721063	2.490197	0.651035	0.694603
2.000	0.100	1.100	2.000	0.100000	-0.040000	0.337500	1.313104	1.443983	0.802173	0.387789	True	True	9.98115e-08	1170	2.691820	2.479992	0.669487	0.693710
2.000	0.100	1.100	2.000	0.100000	-0.035000	0.337500	1.285736	1.452407	0.762355	0.401842	True	True	9.98749e-08	1143	2.665644	2.472115	0.686585	0.692135
2.000	0.100	1.100	2.000	0.100000	-0.030000	0.337500	1.260955	1.461364	0.726697	0.416455	True	True	9.95224e-08	1200	2.642119	2.466303	0.702470	0.689926
2.000	0.100	1.100	2.000	0.100000	-0.025000	0.337500	1.238393	1.470883	0.694512	0.431731	True	True	9.92148e-08	1104	2.620921	2.462363	0.717256	0.687116
2.000	0.100	1.100	2.000	0.100000	-0.020000	0.337500	1.217764	1.481002	0.665262	0.447778	True	True	9.9468e-08	1082	2.601797	2.460152	0.731030	0.683725
2.000	0.100	1.100	2.000	0.100000	-0.015000	0.337500	1.198816	1.491802	0.638514	0.464710	True	True	9.91122e-08	1011	2.584544	2.459566	0.743870	0.679756
2.000	0.100	1.100	2.000	0.100000	-0.010000	0.337500	1.181376	1.503314	0.613922	0.482655	True	True	9.95435e-08	1032	2.569001	2.460543	0.755827	0.675218
2.000	0.100	1.100	2.000	0.100000	-0.005000	0.337500	1.165276	1.515590	0.591196	0.501757	True	True	9.91769e-08	1111	2.555041	2.463047	0.766955	0.670110
2.000	0.100	1.100	2.000	0.100000	0.000000	0.337500	1.150384	1.528754	0.570098	0.522178	True	True	9.95799e-08	1166	2.542570	2.467064	0.777288	0.664406
2.000	0.100	1.100	2.000	0.100000	0.005000	0.337500	1.136593	1.542886	0.550426	0.544108	True	True	9.98443e-08	1117	2.531517	2.472612	0.786854	0.658091
2.000	0.100	1.100	2.000	0.100000	0.010000	0.337500	1.123812	1.558101	0.532009	0.567769	True	True	9.96526e-08	1106	2.521834	2.479733	0.795672	0.651136
2.000	0.100	1.100	2.000	0.100000	0.015000	0.337500	1.111966	1.574535	0.514697	0.593424	True	True	9.99481e-08	1256	2.513497	2.488494	0.803753	0.643504
2.000	0.100	1.100	2.000	0.100000	0.020000	0.337500	1.100993	1.592354	0.498360	0.621389	True	True	9.95456e-08	1187	2.506503	2.498996	0.811102	0.635149
2.000	0.100	1.100	2.000	0.100000	0.025000	0.337500	1.090843	1.611756	0.482882	0.652051	True	True	9.99857e-08	1350	2.500874	2.511371	0.817712	0.626013
2.000	0.100	1.100	2.000	0.100000	0.030000	0.337500	1.081477	1.632985	0.468158	0.685886	True	True	9.944e-08	1504	2.496661	2.525795	0.823570	0.616026
2.000	0.100	1.100	2.000	0.100000	0.035000	0.337500	1.072866	1.656344	0.454090	0.723490	True	True	9.9589e-08	1501	2.493944	2.542495	0.828649	0.605101
2.000	0.100	1.100	2.000	0.100000	0.040000	0.337500	1.064994	1.682212	0.440586	0.765626	True	True	9.96923e-08	1544	2.492844	2.561764	0.832912	0.593132
2.000	0.100	1.100	2.000	0.100000	0.045000	0.337500	1.057854	1.711077	0.427554	0.813286	True	True	9.9432e-08	1468	2.493534	2.583984	0.836303	0.579985
2.000	0.100	1.100	2.000	0.100000	0.050000	0.337500	1.051454	1.743573	0.414901	0.867785	True	True	9.95087e-08	1791	2.496254	2.609652	0.838747	0.565491
2.000	0.100	1.100	2.000	0.100000	0.055000	0.337500	1.045820	1.780552	0.402524	0.930925	True	True	9.98666e-08	1726	2.501345	2.639436	0.840136	0.549432
2.000	0.100	1.100	2.000	0.100000	0.060000	0.337500	1.040996	1.823185	0.390308	1.005244	True	True	9.99161e-08	1895	2.509287	2.674245	0.840321	0.531522
2.000	0.100	1.100	2.000	0.100000	0.065000	0.337500	1.037061	1.873148	0.378107	1.094463	True	True	9.97817e-08	2137	2.520785	2.715359	0.839087	0.511374
2.000	0.100	1.100	2.000	0.100000	0.070000	0.337500	1.034141	1.932944	0.365730	1.204312	True	True	9.99219e-08	2268	2.536900	2.764649	0.836117	0.488440
2.000	0.100	1.100	2.000	0.100000	0.075000	0.337500	1.032439	2.006552	0.352897	1.344201	True	True	9.94957e-08	2643	2.559329	2.825007	0.830911	0.461914
2.000	0.100	1.100	2.000	0.100000	-0.075000	0.360000	1.629483	1.399299	1.349842	0.297816	True	True	9.99259e-08	2334	3.000545	2.618007	0.500247	0.680723
2.000	0.100	1.100	2.000	0.100000	-0.070000	0.360000	1.554907	1.404230	1.221682	0.311729	True	True	9.95103e-08	1970	2.930659	2.577730	0.534022	0.687099
2.000	0.100	1.100	2.000	0.100000	-0.065000	0.360000	1.493626	1.409769	1.120360	0.325085	True	True	9.94083e-08	1862	2.872440	2.546118	0.563854	0.691465
2.000	0.100	1.100	2.000	0.100000	-0.060000	0.360000	1.441914	1.415842	1.037566	0.338188	True	True	9.94615e-08	1673	2.822858	2.520856	0.590611	0.694322
2.000	0.100	1.100	2.000	0.100000	-0.055000	0.360000	1.397409	1.422411	0.968217	0.351248	True	True	9.98154e-08	1536	2.779938	2.500475	0.614877	0.695985
2.000	0.100	1.100	2.000	0.100000	-0.050000	0.360000	1.358520	1.429461	0.908998	0.364424	True	True	9.99641e-08	1362	2.742325	2.483990	0.637067	0.696658
2.000	0.100	1.100	2.000	0.100000	-0.045000	0.360000	1.324131	1.436991	0.857642	0.377845	True	True	9.98699e-08	1228	2.709050	2.470717	0.657487	0.696483
2.000	0.100	1.100	2.000	0.100000	-0.040000	0.360000	1.293424	1.445008	0.812535	0.391626	True	True	9.92892e-08	1137	2.679398	2.460162	0.676365	0.695557
2.000	0.100	1.100	2.000	0.100000	-0.035000	0.360000	1.265789	1.453537	0.772493	0.405869	True	True	9.96963e-08	1174	2.652828	2.451966	0.693882	0.693948
2.000	0.100	1.100	2.000	0.100000	-0.030000	0.360000	1.240757	1.462601	0.736624	0.420677	True	True	9.9922e-08	1154	2.628924	2.445861	0.710177	0.691703
2.000	0.100	1.100	2.000	0.100000	-0.025000	0.360000	1.217959	1.472233	0.704239	0.436153	True	True	9.93311e-08	1104	2.607360	2.441653	0.725363	0.688856
2.000	0.100	1.100	2.000	0.100000	-0.020000	0.360000	1.197100	1.482474	0.674798	0.452406	True	True	9.97016e-08	1010	2.587879	2.439195	0.739530	0.685428
2.000	0.100	1.100	2.000	0.100000	-0.015000	0.360000	1.177950	1.493367	0.647870	0.469551	True	True	9.94495e-08	1022	2.570277	2.438386	0.752749	0.681430
2.000	0.100	1.100	2.000	0.100000	-0.010000	0.360000	1.160309	1.504994	0.623104	0.487718	True	True	9.96319e-08	1080	2.554394	2.439157	0.765080	0.676857
2.000	0.100	1.100	2.000	0.100000	-0.005000	0.360000	1.144023	1.517413	0.600213	0.507052	True	True	9.94419e-08	1104	2.540103	2.441471	0.776568	0.671706
2.000	0.100	1.100	2.000	0.100000	0.000000	0.360000	1.128956	1.530708	0.578957	0.527717	True	True	9.91936e-08	1200	2.527306	2.445315	0.787251	0.665963
2.000	0.100	1.100	2.000	0.100000	0.005000	0.360000	1.115001	1.544978	0.559132	0.549904	True	True	9.952e-08	1037	2.515932	2.450706	0.797157	0.659608
2.000	0.100	1.100	2.000	0.100000	0.010000	0.360000	1.102069	1.560335	0.540568	0.573838	True	True	9.91518e-08	1230	2.505931	2.457684	0.806303	0.652613
2.000	0.100	1.100	2.000	0.100000	0.015000	0.360000	1.090082	1.576921	0.523115	0.599785	True	True	9.98371e-08	1059	2.497278	2.466318	0.814700	0.644939
2.000	0.100	1.100	2.000	0.100000	0.020000	0.360000	1.078981	1.594897	0.506642	0.628061	True	True	9.9604e-08	1371	2.489970	2.476704	0.822353	0.636543
2.000	0.100	1.100	2.000	0.100000	0.025000	0.360000	1.068713	1.614467	0.491032	0.659060	True	True	9.92996e-08	1334	2.484027	2.488977	0.829254	0.627365
2.000	0.100	1.100	2.000	0.100000	0.030000	0.360000	1.059241	1.635875	0.476181	0.693261	True	True	9.99544e-08	1449	2.479498	2.503311	0.835390	0.617335
2.000	0.100	1.100	2.000	0.100000	0.035000	0.360000	1.050537	1.659424	0.461990	0.731267	True	True	9.96483e-08	1480	2.476461	2.519934	0.840733	0.606368
2.000	0.100	1.100	2.000	0.100000	0.040000	0.360000	1.042583	1.685498	0.448366	0.773847	True	True	9.98859e-08	1423	2.475035	2.539138	0.845246	0.594357
2.000	0.100	1.100	2.000	0.100000	0.045000	0.360000	1.035376	1.714584	0.435218	0.822001	True	True	9.97598e-08	1644	2.475389	2.561304	0.848873	0.581168
2.000	0.100	1.100	2.000	0.100000	0.050000	0.360000	1.028923	1.747324	0.422451	0.877060	True	True	9.97065e-08	1755	2.477761	2.586931	0.851538	0.566634
2.000	0.100	1.100	2.000	0.100000	0.055000	0.360000	1.023250	1.784571	0.409963	0.940842	True	True	9.94413e-08	1826	2.482485	2.616685	0.853132	0.550537
2.000	0.100	1.100	2.000	0.100000	0.060000	0.360000	1.018405	1.827506	0.397637	1.015909	True	True	9.99334e-08	2000	2.490036	2.651476	0.853506	0.532592
2.000	0.100	1.100	2.000	0.100000	0.065000	0.360000	1.014469	1.877813	0.385328	1.106019	True	True	9.9735e-08	2050	2.501108	2.692584	0.852447	0.512412
2.000	0.100	1.100	2.000	0.100000	0.070000	0.360000	1.011570	1.938012	0.372843	1.216960	True	True	9.95318e-08	2346	2.516749	2.741883	0.849636	0.489454
2.000	0.100	1.100	2.000	0.100000	0.075000	0.360000	1.009917	2.012106	0.359902	1.358238	True	True	9.97417e-08	2749	2.538631	2.802265	0.844576	0.462910
2.000	0.100	1.100	2.000	0.100000	-0.075000	0.382500	1.612473	1.399692	1.362455	0.300323	True	True	9.99034e-08	2323	2.991636	2.601647	0.503900	0.682768
2.000	0.100	1.100	2.000	0.100000	-0.070000	0.382500	1.537470	1.404710	1.233858	0.314445	True	True	9.97306e-08	2068	2.921160	2.560683	0.538159	0.689098
2.000	0.100	1.100	2.000	0.100000	-0.065000	0.382500	1.475799	1.410339	1.132161	0.328001	True	True	9.951e-08	1754	2.862403	2.528475	0.568461	0.693420
2.000	0.100	1.100	2.000	0.100000	-0.060000	0.382500	1.423726	1.416503	1.049034	0.341298	True	True	9.98732e-08	1570	2.812322	2.502685	0.595678	0.696236
2.000	0.100	1.100	2.000	0.100000	-0.055000	0.382500	1.378885	1.423167	0.979385	0.354549	True	True	9.95657e-08	1533	2.768935	2.481832	0.620396	0.697858
2.000	0.100	1.100	2.000	0.100000	-0.050000	0.382500	1.339682	1.430314	0.919893	0.367915	True	True	9.98138e-08	1284	2.730881	2.464923	0.643030	0.698492
2.000	0.100	1.100	2.000	0.100000	-0.045000	0.382500	1.304998	1.437943	0.868283	0.381526	True	True	9.95509e-08	1358	2.697185	2.451264	0.663884	0.698279
2.000	0.100	1.100	2.000	0.100000	-0.040000	0.382500	1.274014	1.446064	0.822940	0.395498	True	True	9.92765e-08	1222	2.667131	2.440358	0.683190	0.697314
2.000	0.100	1.100	2.000	0.100000	-0.035000	0.382500	1.246119	1.454697	0.782677	0.409935	True	True	9.99525e-08	1148	2.640174	2.431840	0.701126	0.695667
2.000	0.100	1.100	2.000	0.100000	-0.030000	0.382500	1.220839	1.463865	0.746599	0.424942	True	True	9.91066e-08	1131	2.615896	2.425442	0.717833	0.693386
2.000	0.100	1.100	2.000	0.100000	-0.025000	0.382500	1.197808	1.473610	0.714017	0.440621	True	True	9.99733e-08	1089	2.593970	2.420963	0.733421	0.690501
2.000	0.100	1.100	2.000	0.100000	-0.020000	0.382500	1.176733	1.483955	0.684389	0.457083	True	True	9.94086e-08	1077	2.574137	2.418258	0.747980	0.687038
2.000	0.100	1.100	2.000	0.100000	-0.015000	0.382500	1.157375	1.494978	0.657282	0.474445	True	True	9.96636e-08	1085	2.556193	2.417221	0.761583	0.682997
2.000	0.100	1.100	2.000	0.100000	-0.010000	0.382500	1.139538	1.506729	0.632345	0.492838	True	True	9.94352e-08	1050	2.539976	2.417783	0.774289	0.678384
2.000	0.100	1.100	2.000	0.100000	-0.005000	0.382500	1.123066	1.519277	0.609291	0.512407	True	True	9.98855e-08	1169	2.525356	2.419904	0.786143	0.673194
2.000	0.100	1.100	2.000	0.100000	0.000000	0.382500	1.107826	1.532705	0.587877	0.533319	True	True	9.97585e-08	1177	2.512236	2.423574	0.797181	0.667411
2.000	0.100	1.100	2.000	0.100000	0.005000	0.382500	1.093710	1.547114	0.567902	0.555768	True	True	9.9251e-08	1008	2.500542	2.428806	0.807431	0.661015
2.000	0.100	1.100	2.000	0.100000	0.010000	0.382500	1.080627	1.562617	0.549194	0.579978	True	True	9.99363e-08	1180	2.490226	2.435638	0.816910	0.653978
2.000	0.100	1.100	2.000	0.100000	0.015000	0.382500	1.068501	1.579354	0.531601	0.606219	True	True	9.95315e-08	1321	2.481260	2.444140	0.825629	0.646263
2.000	0.100	1.100	2.000	0.100000	0.020000	0.382500	1.057270	1.597492	0.514993	0.634813	True	True	9.9274e-08	1322	2.473639	2.454409	0.833591	0.637823
2.000	0.100	1.100	2.000	0.100000	0.025000	0.382500	1.046884	1.617231	0.499254	0.666153	True	True	9.98397e-08	1340	2.467383	2.466577	0.840790	0.628603
2.000	0.100	1.100	2.000	0.100000	0.030000	0.382500	1.037305	1.638818	0.484276	0.700725	True	True	9.99271e-08	1459	2.462538	2.480819	0.847210	0.618531
2.000	0.100	1.100	2.000	0.100000	0.035000	0.382500	1.028505	1.662560	0.469964	0.739136	True	True	9.95175e-08	1492	2.459181	2.497361	0.852824	0.607522
2.000	0.100	1.100	2.000	0.100000	0.040000	0.382500	1.020468	1.688840	0.456222	0.782165	True	True	9.9739e-08	1475	2.457428	2.516496	0.857595	0.595470
2.000	0.100	1.100	2.000	0.100000	0.045000	0.382500	1.013189	1.718150	0.442959	0.830819	True	True	9.96538e-08	1684	2.457446	2.538604	0.861465	0.582241
2.000	0.100	1.100	2.000	0.100000	0.050000	0.382500	1.006679	1.751134	0.430080	0.886443	True	True	9.98511e-08	1652	2.459468	2.564185	0.864358	0.567668
2.000	0.100	1.100	2.000	0.100000	0.055000	0.382500	1.000963	1.788651	0.417483	0.950872	True	True	9.99423e-08	1815	2.463824	2.593904	0.866166	0.551535
2.000	0.100	1.100	2.000	0.100000	0.060000	0.382500	0.996091	1.831888	0.405049	1.026693	True	True	9.98422e-08	1955	2.470981	2.628672	0.866739	0.533558
2.000	0.100	1.100	2.000	0.100000	0.065000	0.382500	0.992146	1.882540	0.392634	1.117701	True	True	9.95057e-08	2185	2.481623	2.669769	0.865864	0.513351
2.000	0.100	1.100	2.000	0.100000	0.070000	0.382500	0.989259	1.943141	0.380044	1.229743	True	True	9.97609e-08	2447	2.496782	2.719069	0.863222	0.490372
2.000	0.100	1.100	2.000	0.100000	0.075000	0.382500	0.987643	2.017721	0.366996	1.372420	True	True	9.97484e-08	2612	2.518112	2.779469	0.858318	0.463816
2.000	0.100	1.100	2.000	0.100000	-0.075000	0.405000	1.595670	1.400098	1.375074	0.302846	True	True	9.98206e-08	2334	2.982818	2.585319	0.507516	0.684759
2.000	0.100	1.100	2.000	0.100000	-0.070000	0.405000	1.520253	1.405206	1.246049	0.317178	True	True	9.95391e-08	2025	2.911764	2.543672	0.542251	0.691036
2.000	0.100	1.100	2.000	0.100000	-0.065000	0.405000	1.458202	1.410925	1.143981	0.330937	True	True	9.94523e-08	1641	2.852480	2.510867	0.573020	0.695308
2.000	0.100	1.100	2.000	0.100000	-0.060000	0.405000	1.405778	1.417184	1.060527	0.344431	True	True	9.99717e-08	1598	2.801911	2.484550	0.600694	0.698077
2.000	0.100	1.100	2.000	0.100000	-0.055000	0.405000	1.360610	1.423944	0.990582	0.357876	True	True	9.99916e-08	1302	2.758066	2.463225	0.625861	0.699654
2.000	0.100	1.100	2.000	0.100000	-0.050000	0.405000	1.321102	1.431189	0.930820	0.371435	True	True	9.92313e-08	1199	2.719578	2.445890	0.648935	0.700244
2.000	0.100	1.100	2.000	0.100000	-0.045000	0.405000	1.286131	1.438920	0.878961	0.385240	True	True	9.93113e-08	1319	2.685470	2.431844	0.670224	0.699988
2.000	0.100	1.100	2.000	0.100000	-0.040000	0.405000	1.254876	1.447139	0.833385	0.399407	True	True	9.95673e-08	1083	2.655021	2.420585	0.689956	0.698983
2.000	0.100	1.100	2.000	0.100000	-0.035000	0.405000	1.226725	1.455879	0.792903	0.414042	True	True	9.931e-08	1066	2.627684	2.411745	0.708311	0.697295
2.000	0.100	1.100	2.000	0.100000	-0.030000	0.405000	1.201212	1.465152	0.756622	0.429250	True	True	9.91886e-08	1041	2.603039	2.405052	0.725426	0.694974
2.000	0.100	1.100	2.000	0.100000	-0.025000	0.405000	1.177947	1.475010	0.723843	0.445136	True	True	9.97684e-08	1078	2.580757	2.400300	0.741420	0.692048
2.000	0.100	1.100	2.000	0.100000	-0.020000	0.405000	1.156652	1.485489	0.694029	0.461811	True	True	9.97775e-08	1053	2.560579	2.397344	0.756376	0.688538
2.000	0.100	1.100	2.000	0.100000	-0.015000	0.405000	1.137093	1.496628	0.666747	0.479393	True	True	9.9528e-08	1095	2.542297	2.396078	0.770364	0.684458
2.000	0.100	1.100	2.000	0.100000	-0.010000	0.405000	1.119060	1.508520	0.641641	0.498016	True	True	9.98073e-08	932	2.525749	2.396427	0.783449	0.679798
2.000	0.100	1.100	2.000	0.100000	-0.005000	0.405000	1.102411	1.521182	0.618425	0.517823	True	True	9.9671e-08	1136	2.510805	2.398356	0.795670	0.674571
2.000	0.100	1.100	2.000	0.100000	0.000000	0.405000	1.087001	1.534746	0.596857	0.538986	True	True	9.95294e-08	1295	2.497365	2.401848	0.807067	0.668746
2.000	0.100	1.100	2.000	0.100000	0.005000	0.405000	1.072725	1.549294	0.576734	0.561699	True	True	9.93656e-08	1250	2.485356	2.406917	0.817664	0.662308
2.000	0.100	1.100	2.000	0.100000	0.010000	0.405000	1.059492	1.564945	0.557882	0.586190	True	True	9.93551e-08	1286	2.474727	2.413603	0.827481	0.655228
2.000	0.100	1.100	2.000	0.100000	0.015000	0.405000	1.047227	1.581836	0.540151	0.612730	True	True	9.94127e-08	1258	2.465450	2.421971	0.836527	0.647470
2.000	0.100	1.100	2.000	0.100000	0.020000	0.405000	1.035867	1.600136	0.523411	0.641644	True	True	9.95046e-08	1262	2.457518	2.432119	0.844804	0.638988
2.000	0.100	1.100	2.000	0.100000	0.025000	0.405000	1.025362	1.620047	0.507542	0.673331	True	True	9.97212e-08	1150	2.450951	2.444180	0.852306	0.629725
2.000	0.100	1.100	2.000	0.100000	0.030000	0.405000	1.015675	1.641816	0.492441	0.708276	True	True	9.9842e-08	1479	2.445791	2.458325	0.859016	0.619611
2.000	0.100	1.100	2.000	0.100000	0.035000	0.405000	1.006778	1.665751	0.478008	0.747099	True	True	9.99214e-08	1548	2.442115	2.474783	0.864909	0.608561
2.000	0.100	1.100	2.000	0.100000	0.040000	0.405000	0.998655	1.692238	0.464150	0.790580	True	True	9.99898e-08	1400	2.440035	2.493846	0.869944	0.596468
2.000	0.100	1.100	2.000	0.100000	0.045000	0.405000	0.991303	1.721773	0.450773	0.839740	True	True	9.93213e-08	1672	2.439716	2.515893	0.874065	0.583201
2.000	0.100	1.100	2.000	0.100000	0.050000	0.405000	0.984730	1.755002	0.437784	0.895934	True	True	9.94594e-08	1623	2.441387	2.541424	0.877194	0.568591
2.000	0.100	1.100	2.000	0.100000	0.055000	0.405000	0.978966	1.792790	0.425079	0.961015	True	True	9.97667e-08	1831	2.445372	2.571104	0.879225	0.552425
2.000	0.100	1.100	2.000	0.100000	0.060000	0.405000	0.974061	1.836330	0.412540	1.037596	True	True	9.94946e-08	2061	2.452132	2.605843	0.880006	0.534419
2.000	0.100	1.100	2.000	0.100000	0.065000	0.405000	0.970100	1.887327	0.400021	1.129510	True	True	9.9564e-08	2110	2.462340	2.646923	0.879324	0.514188
2.000	0.100	1.100	2.000	0.100000	0.070000	0.405000	0.967215	1.948332	0.387328	1.242659	True	True	9.98776e-08	2461	2.477015	2.696218	0.876862	0.491192
2.000	0.100	1.100	2.000	0.100000	0.075000	0.405000	0.965626	2.023397	0.374177	1.386744	True	True	9.98135e-08	2772	2.497783	2.756625	0.872127	0.464629
2.000	0.100	1.100	2.000	0.100000	-0.075000	0.427500	1.579074	1.400517	1.387700	0.305383	True	True	9.95385e-08	2268	2.974092	2.569030	0.511090	0.686693
2.000	0.100	1.100	2.000	0.100000	-0.070000	0.427500	1.503255	1.405716	1.258251	0.319930	True	True	9.96762e-08	1954	2.902472	2.526698	0.546298	0.692912
2.000	0.100	1.100	2.000	0.100000	-0.065000	0.427500	1.440836	1.411529	1.155818	0.333894	True	True	9.97461e-08	1756	2.842672	2.493298	0.577528	0.697129
2.000	0.100	1.100	2.000	0.100000	-0.060000	0.427500	1.388072	1.417884	1.072041	0.347588	True	True	9.99382e-08	1477	2.791625	2.466454	0.605655	0.699845
2.000	0.100	1.100	2.000	0.100000	-0.055000	0.427500	1.342586	1.424742	1.001806	0.361231	True	True	9.92619e-08	1450	2.747332	2.444657	0.631266	0.701371
2.000	0.100	1.100	2.000	0.100000	-0.050000	0.427500	1.302781	1.432088	0.941777	0.374986	True	True	9.92521e-08	1275	2.708420	2.426895	0.654779	0.701913
2.000	0.100	1.100	2.000	0.100000	-0.045000	0.427500	1.267529	1.439922	0.889672	0.388987	True	True	9.95784e-08	1319	2.673909	2.412461	0.676499	0.701609
2.000	0.100	1.100	2.000	0.100000	-0.040000	0.427500	1.236017	1.448242	0.843869	0.403351	True	True	9.9835e-08	1005	2.643073	2.400851	0.696654	0.700559
2.000	0.100	1.100	2.000	0.100000	-0.035000	0.427500	1.207611	1.457099	0.803170	0.418188	True	True	9.97799e-08	1128	2.615363	2.391685	0.715430	0.698823
2.000	0.100	1.100	2.000	0.100000	-0.030000	0.427500	1.181856	1.466496	0.766684	0.433601	True	True	9.98697e-08	1140	2.590358	2.384693	0.732957	0.696454
2.000	0.100	1.100	2.000	0.100000	-0.025000	0.427500	1.158376	1.476454	0.733715	0.449697	True	True	9.93876e-08	1056	2.567726	2.379670	0.749353	0.693489
2.000	0.100	1.100	2.000	0.100000	-0.020000	0.427500	1.136869	1.487060	0.703718	0.466588	True	True	9.98704e-08	962	2.547208	2.376461	0.764705	0.689932
2.000	0.100	1.100	2.000	0.100000	-0.015000	0.427500	1.117110	1.498315	0.676261	0.484394	True	True	9.96583e-08	1109	2.528594	2.374963	0.779082	0.685810
2.000	0.100	1.100	2.000	0.100000	-0.010000	0.427500	1.098892	1.510318	0.650990	0.503248	True	True	9.98236e-08	1118	2.511720	2.375101	0.792545	0.681112
2.000	0.100	1.100	2.000	0.100000	-0.005000	0.427500	1.082056	1.523141	0.627613	0.523301	True	True	9.9935e-08	946	2.496456	2.376833	0.805141	0.675831
2.000	0.100	1.100	2.000	0.100000	0.000000	0.427500	1.066484	1.536829	0.605894	0.544717	True	True	9.94325e-08	1234	2.482701	2.380146	0.816897	0.669966
2.000	0.100	1.100	2.000	0.100000	0.005000	0.427500	1.052050	1.551520	0.585623	0.567699	True	True	9.97452e-08	1243	2.470380	2.385051	0.827846	0.663484
2.000	0.100	1.100	2.000	0.100000	0.010000	0.427500	1.038669	1.567319	0.566630	0.592474	True	True	9.99022e-08	1301	2.459442	2.391586	0.838005	0.656361
2.000	0.100	1.100	2.000	0.100000	0.015000	0.427500	1.026266	1.584367	0.548763	0.619317	True	True	9.97833e-08	1342	2.449856	2.399818	0.847382	0.648559
2.000	0.100	1.100	2.000	0.100000	0.020000	0.427500	1.014777	1.602830	0.531891	0.648555	True	True	9.94751e-08	1339	2.441617	2.409843	0.855979	0.640034
2.000	0.100	1.100	2.000	0.100000	0.025000	0.427500	1.004154	1.622914	0.515896	0.680590	True	True	9.94763e-08	1378	2.434739	2.421793	0.863789	0.630728
2.000	0.100	1.100	2.000	0.100000	0.030000	0.427500	0.994358	1.644866	0.500672	0.715917	True	True	9.94622e-08	1445	2.429267	2.435840	0.870796	0.620573
2.000	0.100	1.100	2.000	0.100000	0.035000	0.427500	0.985363	1.668996	0.486121	0.755154	True	True	9.94807e-08	1439	2.425272	2.452211	0.876973	0.609481
2.000	0.100	1.100	2.000	0.100000	0.040000	0.427500	0.977152	1.695693	0.472147	0.799093	True	True	9.98737e-08	1669	2.422866	2.471198	0.882279	0.597349
2.000	0.100	1.100	2.000	0.100000	0.045000	0.427500	0.969723	1.725454	0.458659	0.848763	True	True	9.98397e-08	1587	2.422210	2.493180	0.886658	0.584045
2.000	0.100	1.100	2.000	0.100000	0.050000	0.427500	0.963085	1.758929	0.445561	0.905532	True	True	9.97865e-08	1818	2.423529	2.518656	0.890032	0.569401
2.000	0.100	1.100	2.000	0.100000	0.055000	0.427500	0.957268	1.796989	0.432751	0.971272	True	True	9.98725e-08	1860	2.427143	2.548292	0.892293	0.553204
2.000	0.100	1.100	2.000	0.100000	0.060000	0.427500	0.952324	1.840834	0.420108	1.048620	True	True	9.98103e-08	1838	2.433503	2.582998	0.893291	0.535171
2.000	0.100	1.100	2.000	0.100000	0.065000	0.427500	0.948339	1.892176	0.407487	1.141445	True	True	9.95158e-08	2208	2.443273	2.624054	0.892813	0.514921
2.000	0.100	1.100	2.000	0.100000	0.070000	0.427500	0.945448	1.953584	0.394693	1.255709	True	True	9.97938e-08	2456	2.457458	2.673337	0.890543	0.491913
2.000	0.100	1.100	2.000	0.100000	0.075000	0.427500	0.943873	2.029133	0.381441	1.401211	True	True	9.99807e-08	2741	2.477658	2.733743	0.885989	0.465349
2.000	0.100	1.100	2.000	0.100000	-0.075000	0.450000	1.562685	1.400948	1.400330	0.307934	True	True	9.95641e-08	2157	2.965459	2.552780	0.514622	0.688571
2.000	0.100	1.100	2.000	0.100000	-0.070000	0.450000	1.486477	1.406241	1.270462	0.322698	True	True	9.96364e-08	1966	2.893285	2.509766	0.550296	0.694725
2.000	0.100	1.100	2.000	0.100000	-0.065000	0.450000	1.423701	1.412150	1.167670	0.336871	True	True	9.98732e-08	1805	2.832981	2.475772	0.581982	0.698881
2.000	0.100	1.100	2.000	0.100000	-0.060000	0.450000	1.370606	1.418603	1.083575	0.350769	True	True	9.95605e-08	1437	2.781466	2.448401	0.610557	0.701538
2.000	0.100	1.100	2.000	0.100000	-0.055000	0.450000	1.324812	1.425561	1.013053	0.364612	True	True	9.98714e-08	1486	2.736735	2.426132	0.636610	0.703009
2.000	0.100	1.100	2.000	0.100000	-0.050000	0.450000	1.284718	1.433010	0.952761	0.378566	True	True	9.96519e-08	1258	2.697409	2.407944	0.660558	0.703497
2.000	0.100	1.100	2.000	0.100000	-0.045000	0.450000	1.249195	1.440949	0.900414	0.392767	True	True	9.9116e-08	1352	2.662502	2.393122	0.682706	0.703141
2.000	0.100	1.100	2.000	0.100000	-0.040000	0.450000	1.217421	1.449387	0.854383	0.407333	True	True	9.93959e-08	1113	2.631288	2.381156	0.703286	0.702038
2.000	0.100	1.100	2.000	0.100000	-0.035000	0.450000	1.188778	1.458346	0.813475	0.422373	True	True	9.92395e-08	1172	2.603213	2.371666	0.722476	0.700255
2.000	0.100	1.100	2.000	0.100000	-0.030000	0.450000	1.162793	1.467852	0.776788	0.437994	True	True	9.97199e-08	1123	2.577855	2.364376	0.740415	0.697839
2.000	0.100	1.100	2.000	0.100000	-0.025000	0.450000	1.139094	1.477943	0.743629	0.454304	True	True	9.91055e-08	1013	2.554882	2.359077	0.757214	0.694821
2.000	0.100	1.100	2.000	0.100000	-0.020000	0.450000	1.117386	1.488662	0.713453	0.471415	True	True	9.91094e-08	1075	2.534030	2.355617	0.772960	0.691219
2.000	0.100	1.100	2.000	0.100000	-0.015000	0.450000	1.097430	1.500039	0.685824	0.489448	True	True	9.94647e-08	1133	2.515089	2.353886	0.787727	0.687052
2.000	0.100	1.100	2.000	0.100000	-0.010000	0.450000	1.079028	1.512171	0.660388	0.508539	True	True	9.94536e-08	1042	2.497895	2.353809	0.801572	0.682307
2.000	0.100	1.100	2.000	0.100000	-0.005000	0.450000	1.062022	1.525115	0.636855	0.528836	True	True	9.99488e-08	1153	2.482316	2.355344	0.814537	0.676985
2.000	0.100	1.100	2.000	0.100000	0.000000	0.450000	1.046278	1.538956	0.614983	0.550513	True	True	9.91833e-08	1019	2.468250	2.358475	0.826660	0.671070
2.000	0.100	1.100	2.000	0.100000	0.005000	0.450000	1.031691	1.553790	0.594568	0.573766	True	True	9.95624e-08	1243	2.455621	2.363214	0.837964	0.664542
2.000	0.100	1.100	2.000	0.100000	0.010000	0.450000	1.018164	1.569740	0.575435	0.598830	True	True	9.95059e-08	1297	2.444377	2.369597	0.848468	0.657374
2.000	0.100	1.100	2.000	0.100000	0.015000	0.450000	1.005623	1.586946	0.557433	0.625979	True	True	9.9652e-08	1324	2.434487	2.377691	0.858180	0.649528
2.000	0.100	1.100	2.000	0.100000	0.020000	0.450000	0.994006	1.605575	0.540432	0.655546	True	True	9.9898e-08	1398	2.425942	2.387590	0.867102	0.640959
2.000	0.100	1.100	2.000	0.100000	0.025000	0.450000	0.983265	1.625833	0.524311	0.687935	True	True	9.94291e-08	1446	2.418757	2.399426	0.875225	0.631610
2.000	0.100	1.100	2.000	0.100000	0.030000	0.450000	0.973360	1.647970	0.508966	0.723645	True	True	9.97312e-08	1370	2.412974	2.413372	0.882534	0.621413
2.000	0.100	1.100	2.000	0.100000	0.035000	0.450000	0.964266	1.672296	0.494297	0.763302	True	True	9.97397e-08	1579	2.408662	2.429653	0.889001	0.610281
2.000	0.100	1.100	2.000	0.100000	0.040000	0.450000	0.955965	1.699204	0.480210	0.807703	True	True	9.94844e-08	1636	2.405931	2.448561	0.894585	0.598111
2.000	0.100	1.100	2.000	0.100000	0.045000	0.450000	0.948457	1.729192	0.466612	0.857888	True	True	9.98444e-08	1716	2.404939	2.470474	0.899229	0.584770
2.000	0.100	1.100	2.000	0.100000	0.050000	0.450000	0.941751	1.762915	0.453408	0.915239	True	True	9.94311e-08	1665	2.405906	2.495891	0.902855	0.570094
2.000	0.100	1.100	2.000	0.100000	0.055000	0.450000	0.935877	1.801248	0.440493	0.981642	True	True	9.96732e-08	1885	2.409146	2.525479	0.905355	0.553869
2.000	0.100	1.100	2.000	0.100000	0.060000	0.450000	0.930888	1.845396	0.427749	1.059762	True	True	9.95206e-08	2080	2.415104	2.560145	0.906581	0.535814
2.000	0.100	1.100	2.000	0.100000	0.065000	0.450000	0.926872	1.897085	0.415029	1.153505	True	True	9.98537e-08	2082	2.424435	2.601172	0.906316	0.515547
2.000	0.100	1.100	2.000	0.100000	0.070000	0.450000	0.923966	1.958895	0.402136	1.268892	True	True	9.99803e-08	2465	2.438125	2.650435	0.904249	0.492531
2.000	0.100	1.100	2.000	0.100000	0.075000	0.450000	0.922394	2.034930	0.388786	1.415820	True	True	9.97831e-08	2708	2.457750	2.710831	0.899890	0.465972
2.000	0.100	1.100	2.000	0.100000	-0.075000	0.472500	1.546501	1.401392	1.412963	0.310500	True	True	9.98059e-08	2231	2.956918	2.536572	0.518111	0.690393
2.000	0.100	1.100	2.000	0.100000	-0.070000	0.472500	1.469917	1.406781	1.282682	0.325485	True	True	9.99522e-08	1890	2.884203	2.492879	0.554245	0.696475
2.000	0.100	1.100	2.000	0.100000	-0.065000	0.472500	1.406795	1.412788	1.179535	0.339869	True	True	9.95886e-08	1627	2.823406	2.458291	0.586381	0.700563
2.000	0.100	1.100	2.000	0.100000	-0.060000	0.472500	1.353381	1.419340	1.095126	0.353974	True	True	9.97607e-08	1522	2.771435	2.430395	0.615398	0.703156
2.000	0.100	1.100	2.000	0.100000	-0.055000	0.472500	1.307289	1.426401	1.024321	0.368020	True	True	9.95591e-08	1397	2.726276	2.407655	0.641887	0.704566
2.000	0.100	1.100	2.000	0.100000	-0.050000	0.472500	1.266915	1.433955	0.963771	0.382176	True	True	9.92945e-08	1351	2.686546	2.389041	0.666266	0.704995
2.000	0.100	1.100	2.000	0.100000	-0.045000	0.472500	1.231129	1.442001	0.911185	0.396580	True	True	9.94328e-08	1314	2.651254	2.373831	0.688839	0.704583
2.000	0.100	1.100	2.000	0.100000	-0.040000	0.472500	1.199107	1.450551	0.864931	0.411350	True	True	9.99517e-08	1219	2.619670	2.361510	0.709839	0.703424
2.000	0.100	1.100	2.000	0.100000	-0.035000	0.472500	1.170229	1.459621	0.823813	0.426598	True	True	9.89984e-08	1137	2.591239	2.351696	0.729443	0.701588
2.000	0.100	1.100	2.000	0.100000	-0.030000	0.472500	1.144020	1.469241	0.786929	0.442431	True	True	9.93835e-08	1086	2.565535	2.344107	0.747791	0.699121
2.000	0.100	1.100	2.000	0.100000	-0.025000	0.472500	1.120109	1.479452	0.753583	0.458957	True	True	9.92765e-08	940	2.542226	2.338532	0.764992	0.696051
2.000	0.100	1.100	2.000	0.100000	-0.020000	0.472500	1.098205	1.490279	0.723230	0.476291	True	True	9.9849e-08	1114	2.521046	2.334819	0.781133	0.692404
2.000	0.100	1.100	2.000	0.100000	-0.015000	0.472500	1.078053	1.501818	0.695430	0.494555	True	True	9.95877e-08	1060	2.501787	2.332851	0.796290	0.688175
2.000	0.100	1.100	2.000	0.100000	-0.010000	0.472500	1.059474	1.514084	0.669833	0.513885	True	True	9.95163e-08	1032	2.484279	2.332559	0.810514	0.683381
2.000	0.100	1.100	2.000	0.100000	-0.005000	0.472500	1.042296	1.527143	0.646144	0.534433	True	True	9.92767e-08	1110	2.468390	2.333896	0.823856	0.678017
2.000	0.100	1.100	2.000	0.100000	0.000000	0.472500	1.026392	1.541123	0.624123	0.556372	True	True	9.92507e-08	1203	2.454018	2.336844	0.836344	0.672054
2.000	0.100	1.100	2.000	0.100000	0.005000	0.472500	1.011650	1.556105	0.603564	0.579902	True	True	9.99529e-08	1138	2.441087	2.341414	0.848006	0.665480
2.000	0.100	1.100	2.000	0.100000	0.010000	0.472500	0.997979	1.572208	0.584293	0.605257	True	True	9.93026e-08	1373	2.429541	2.347644	0.858857	0.658265
2.000	0.100	1.100	2.000	0.100000	0.015000	0.472500	0.985304	1.589572	0.566159	0.632717	True	True	9.96895e-08	1251	2.419350	2.355597	0.868908	0.650374
2.000	0.100	1.100	2.000	0.100000	0.020000	0.472500	0.973561	1.608369	0.549029	0.662617	True	True	9.99844e-08	1423	2.410503	2.365368	0.878158	0.641760
2.000	0.100	1.100	2.000	0.100000	0.025000	0.472500	0.962702	1.628803	0.532785	0.695364	True	True	9.9945e-08	1451	2.403014	2.377089	0.886599	0.632368
2.000	0.100	1.100	2.000	0.100000	0.030000	0.472500	0.952688	1.651126	0.517320	0.731462	True	True	9.95259e-08	1350	2.396922	2.390931	0.894215	0.622129
2.000	0.100	1.100	2.000	0.100000	0.035000	0.472500	0.943493	1.675651	0.502535	0.771542	True	True	9.94661e-08	1588	2.392295	2.407119	0.900978	0.610958
2.000	0.100	1.100	2.000	0.100000	0.040000	0.472500	0.935102	1.702770	0.488337	0.816411	True	True	9.96902e-08	1669	2.389241	2.425944	0.906846	0.598750
2.000	0.100	1.100	2.000	0.100000	0.045000	0.472500	0.927512	1.732987	0.474630	0.867116	True	True	9.95037e-08	1616	2.387912	2.447785	0.911762	0.585376
2.000	0.100	1.100	2.000	0.100000	0.050000	0.472500	0.920734	1.766959	0.461320	0.925052	True	True	9.96322e-08	1814	2.388527	2.473140	0.915648	0.570669
2.000	0.100	1.100	2.000	0.100000	0.055000	0.472500	0.914799	1.805565	0.448303	0.992125	True	True	9.99806e-08	1871	2.391393	2.502673	0.918397	0.554418
2.000	0.100	1.100	2.000	0.100000	0.060000	0.472500	0.909760	1.850018	0.435460	1.071023	True	True	9.96468e-08	1951	2.396950	2.537296	0.919857	0.536343
2.000	0.100	1.100	2.000	0.100000	0.065000	0.472500	0.905706	1.902053	0.422642	1.165690	True	True	9.96331e-08	2158	2.405837	2.578287	0.919817	0.516064
2.000	0.100	1.100	2.000	0.100000	0.070000	0.472500	0.902776	1.964267	0.409653	1.282207	True	True	9.97341e-08	2516	2.419028	2.627522	0.917965	0.493046
2.000	0.100	1.100	2.000	0.100000	0.075000	0.472500	0.901197	2.040785	0.396208	1.430570	True	True	9.98385e-08	2711	2.438073	2.687899	0.913815	0.466497
2.000	0.100	1.100	2.000	0.100000	-0.075000	0.495000	1.530522	1.401849	1.425597	0.313081	True	True	9.99983e-08	2368	2.948471	2.520408	0.521555	0.692158
2.000	0.100	1.100	2.000	0.100000	-0.070000	0.495000	1.453574	1.407335	1.294909	0.328289	True	True	9.9542e-08	1967	2.875228	2.476038	0.558141	0.698161
2.000	0.100	1.100	2.000	0.100000	-0.065000	0.495000	1.390120	1.413442	1.191410	0.342888	True	True	9.97096e-08	1789	2.813950	2.440860	0.590721	0.702175
2.000	0.100	1.100	2.000	0.100000	-0.060000	0.495000	1.336397	1.420097	1.106692	0.357201	True	True	9.98134e-08	1569	2.761534	2.412440	0.620175	0.704698
2.000	0.100	1.100	2.000	0.100000	-0.055000	0.495000	1.290017	1.427262	1.035608	0.371454	True	True	9.9199e-08	1522	2.715958	2.389230	0.647095	0.706041
2.000	0.100	1.100	2.000	0.100000	-0.050000	0.495000	1.249373	1.434923	0.974803	0.385816	True	True	9.96119e-08	1352	2.675834	2.370190	0.671899	0.706407
2.000	0.100	1.100	2.000	0.100000	-0.045000	0.495000	1.213332	1.443078	0.921981	0.400425	True	True	9.93588e-08	1299	2.640166	2.354594	0.694894	0.705933
2.000	0.100	1.100	2.000	0.100000	-0.040000	0.495000	1.181076	1.451727	0.875510	0.415403	True	True	9.89022e-08	1064	2.608221	2.341921	0.716306	0.704719
2.000	0.100	1.100	2.000	0.100000	-0.035000	0.495000	1.151964	1.460927	0.834184	0.430862	True	True	9.91382e-08	1164	2.579442	2.331779	0.736324	0.702821
2.000	0.100	1.100	2.000	0.100000	-0.030000	0.495000	1.125541	1.470670	0.797106	0.446910	True	True	9.99217e-08	1055	2.553402	2.323890	0.755077	0.700295
2.000	0.100	1.100	2.000	0.100000	-0.025000	0.495000	1.101423	1.480991	0.763574	0.463656	True	True	9.95715e-08	1046	2.529764	2.318040	0.772680	0.697175
2.000	0.100	1.100	2.000	0.100000	-0.020000	0.495000	1.079321	1.491950	0.733044	0.481217	True	True	9.91465e-08	1057	2.508265	2.314071	0.789217	0.693472
2.000	0.100	1.100	2.000	0.100000	-0.015000	0.495000	1.058989	1.503597	0.705078	0.499715	True	True	9.96274e-08	1104	2.488691	2.311871	0.804761	0.689197
2.000	0.100	1.100	2.000	0.100000	-0.010000	0.495000	1.040231	1.515993	0.679320	0.519289	True	True	9.97076e-08	1185	2.470875	2.311361	0.819369	0.684352
2.000	0.100	1.100	2.000	0.100000	-0.005000	0.495000	1.022888	1.529210	0.655478	0.540090	True	True	9.94031e-08	1174	2.454683	2.312496	0.833083	0.678930
2.000	0.100	1.100	2.000	0.100000	0.000000	0.495000	1.006825	1.543334	0.633309	0.562295	True	True	9.91369e-08	1229	2.440012	2.315260	0.845938	0.672918
2.000	0.100	1.100	2.000	0.100000	0.005000	0.495000	0.991934	1.558464	0.612609	0.586104	True	True	9.99417e-08	1200	2.426783	2.319661	0.857958	0.666295
2.000	0.100	1.100	2.000	0.100000	0.010000	0.495000	0.978122	1.574721	0.593202	0.611756	True	True	9.98449e-08	1287	2.414940	2.325735	0.869160	0.659032
2.000	0.100	1.100	2.000	0.100000	0.015000	0.495000	0.965313	1.592247	0.574936	0.639531	True	True	9.94584e-08	1380	2.404452	2.333546	0.879551	0.651094
2.000	0.100	1.100	2.000	0.100000	0.020000	0.495000	0.953445	1.611212	0.557679	0.669767	True	True	9.98393e-08	1321	2.395307	2.343188	0.889133	0.642435
2.000	0.100	1.100	2.000	0.100000	0.025000	0.495000	0.942469	1.631824	0.541313	0.702876	True	True	9.93539e-08	1481	2.387517	2.354790	0.897896	0.633000
2.000	0.100	1.100	2.000	0.100000	0.030000	0.495000	0.932347	1.654335	0.525730	0.739367	True	True	9.98082e-08	1350	2.381119	2.368526	0.905824	0.622719
2.000	0.100	1.100	2.000	0.100000	0.035000	0.495000	0.923052	1.679059	0.510831	0.779875	True	True	9.94845e-08	1591	2.376180	2.384618	0.912887	0.611509
2.000	0.100	1.100	2.000	0.100000	0.040000	0.495000	0.914568	1.706392	0.496522	0.825215	True	True	9.99555e-08	1678	2.372803	2.403357	0.919045	0.599265
2.000	0.100	1.100	2.000	0.100000	0.045000	0.495000	0.906895	1.736838	0.482709	0.876445	True	True	9.93636e-08	1695	2.371141	2.425122	0.924240	0.585858
2.000	0.100	1.100	2.000	0.100000	0.050000	0.495000	0.900042	1.771059	0.469296	0.934972	True	True	9.94494e-08	1865	2.371404	2.450410	0.928393	0.571123
2.000	0.100	1.100	2.000	0.100000	0.055000	0.495000	0.894042	1.809940	0.456178	1.002719	True	True	9.97305e-08	1946	2.373897	2.479886	0.931397	0.554849
2.000	0.100	1.100	2.000	0.100000	0.060000	0.495000	0.888948	1.854699	0.443237	1.082401	True	True	9.95079e-08	2027	2.379049	2.514459	0.933103	0.536757
2.000	0.100	1.100	2.000	0.100000	0.065000	0.495000	0.884850	1.907081	0.430323	1.177999	True	True	9.99992e-08	2261	2.387491	2.555407	0.933298	0.516470
2.000	0.100	1.100	2.000	0.100000	0.070000	0.495000	0.881888	1.969697	0.417241	1.295654	True	True	9.99558e-08	2492	2.400180	2.604607	0.931674	0.493455
2.000	0.100	1.100	2.000	0.100000	0.075000	0.495000	0.880289	2.046699	0.403704	1.445460	True	True	9.99487e-08	2766	2.418639	2.664957	0.927748	0.466923
2.000	0.100	1.100	2.000	0.100000	-0.075000	0.517500	1.514746	1.402319	1.438231	0.315676	True	True	9.96638e-08	2257	2.940117	2.504291	0.524952	0.693865
2.000	0.100	1.100	2.000	0.100000	-0.070000	0.517500	1.437448	1.407905	1.307139	0.331109	True	True	9.97064e-08	1875	2.866358	2.459247	0.561984	0.699783
2.000	0.100	1.100	2.000	0.100000	-0.065000	0.517500	1.373673	1.414113	1.203295	0.345926	True	True	9.98563e-08	1731	2.804612	2.423481	0.595000	0.703717
2.000	0.100	1.100	2.000	0.100000	-0.060000	0.517500	1.319653	1.420872	1.118271	0.360452	True	True	9.94901e-08	1570	2.751763	2.394540	0.624884	0.706164
2.000	0.100	1.100	2.000	0.100000	-0.055000	0.517500	1.272996	1.428144	1.046912	0.374914	True	True	9.91592e-08	1446	2.705782	2.370861	0.652229	0.707434
2.000	0.100	1.100	2.000	0.100000	-0.050000	0.517500	1.232091	1.435913	0.985856	0.389485	True	True	9.98704e-08	1329	2.665273	2.351398	0.677453	0.707731
2.000	0.100	1.100	2.000	0.100000	-0.045000	0.517500	1.195805	1.444180	0.932801	0.404303	True	True	9.92662e-08	1195	2.629239	2.335415	0.700864	0.707190
2.000	0.100	1.100	2.000	0.100000	-0.040000	0.517500	1.163309	1.452956	0.886111	0.419492	True	True	9.91981e-08	1193	2.596943	2.322386	0.722691	0.705908
2.000	0.100	1.100	2.000	0.100000	-0.035000	0.517500	1.133983	1.462258	0.844583	0.435165	True	True	9.90715e-08	1150	2.567825	2.311921	0.743114	0.703953
2.000	0.100	1.100	2.000	0.100000	-0.030000	0.517500	1.107351	1.472122	0.807312	0.451431	True	True	9.99787e-08	1036	2.541457	2.303733	0.762269	0.701367
2.000	0.100	1.100	2.000	0.100000	-0.025000	0.517500	1.083042	1.482560	0.773601	0.468401	True	True	9.92027e-08	1140	2.517500	2.297608	0.780267	0.698190
2.000	0.100	1.100	2.000	0.100000	-0.020000	0.517500	1.060747	1.493651	0.742897	0.486191	True	True	9.90522e-08	1083	2.495688	2.293384	0.797199	0.694428
2.000	0.100	1.100	2.000	0.100000	-0.015000	0.517500	1.040231	1.505432	0.714764	0.504928	True	True	9.90227e-08	1054	2.475808	2.290947	0.813131	0.690097
2.000	0.100	1.100	2.000	0.100000	-0.010000	0.517500	1.021305	1.517962	0.688848	0.524748	True	True	9.90822e-08	1177	2.457691	2.290220	0.828118	0.685198
2.000	0.100	1.100	2.000	0.100000	-0.005000	0.517500	1.003799	1.531318	0.664854	0.545807	True	True	9.96305e-08	1163	2.441202	2.291155	0.842206	0.679723
2.000	0.100	1.100	2.000	0.100000	0.000000	0.517500	0.987583	1.545586	0.642540	0.568281	True	True	9.91843e-08	1206	2.426237	2.293733	0.855428	0.673658
2.000	0.100	1.100	2.000	0.100000	0.005000	0.517500	0.972546	1.560867	0.621699	0.592374	True	True	9.92119e-08	1166	2.412715	2.297963	0.867808	0.666984
2.000	0.100	1.100	2.000	0.100000	0.010000	0.517500	0.958595	1.577280	0.602157	0.618326	True	True	9.91549e-08	1257	2.400581	2.303880	0.879361	0.659673
2.000	0.100	1.100	2.000	0.100000	0.015000	0.517500	0.945656	1.594968	0.583762	0.646419	True	True	9.96371e-08	1326	2.389801	2.311547	0.890096	0.651687
2.000	0.100	1.100	2.000	0.100000	0.020000	0.517500	0.933665	1.614104	0.566380	0.676996	True	True	9.92347e-08	1415	2.380362	2.321057	0.900012	0.642983
2.000	0.100	1.100	2.000	0.100000	0.025000	0.517500	0.922573	1.634895	0.549893	0.710472	True	True	9.96599e-08	1449	2.372274	2.332540	0.909100	0.633504
2.000	0.100	1.100	2.000	0.100000	0.030000	0.517500	0.912343	1.657595	0.534193	0.747358	True	True	9.96383e-08	1455	2.365574	2.346166	0.917343	0.623182
2.000	0.100	1.100	2.000	0.100000	0.035000	0.517500	0.902947	1.682521	0.519182	0.788300	True	True	9.96853e-08	1475	2.360325	2.362160	0.924712	0.611933
2.000	0.100	1.100	2.000	0.100000	0.040000	0.517500	0.894371	1.710068	0.504764	0.834116	True	True	9.93975e-08	1559	2.356629	2.380810	0.931165	0.599654
2.000	0.100	1.100	2.000	0.100000	0.045000	0.517500	0.886612	1.740745	0.490845	0.885875	True	True	9.96706e-08	1734	2.354633	2.402496	0.936644	0.586215
2.000	0.100	1.100	2.000	0.100000	0.050000	0.517500	0.879683	1.775216	0.477330	0.944998	True	True	9.96395e-08	1802	2.354547	2.427713	0.941073	0.571455
2.000	0.100	1.100	2.000	0.100000	0.055000	0.517500	0.873614	1.814371	0.464114	1.013425	True	True	9.94228e-08	2027	2.356666	2.457127	0.944341	0.555160
2.000	0.100	1.100	2.000	0.100000	0.060000	0.517500	0.868460	1.859437	0.451076	1.093896	True	True	9.94496e-08	2084	2.361414	2.491644	0.946301	0.537055
2.000	0.100	1.100	2.000	0.100000	0.065000	0.517500	0.864311	1.912166	0.438070	1.190432	True	True	9.96533e-08	2307	2.369409	2.532544	0.946743	0.516764
2.000	0.100	1.100	2.000	0.100000	0.070000	0.517500	0.861308	1.975185	0.424897	1.309230	True	True	9.98758e-08	2548	2.381592	2.581702	0.945359	0.493757
2.000	0.100	1.100	2.000	0.100000	0.075000	0.517500	0.859680	2.052670	0.411270	1.460487	True	True	9.9917e-08	2793	2.399461	2.642013	0.941672	0.467247
2.000	0.100	1.100	2.000	0.100000	-0.075000	0.540000	1.499173	1.402801	1.450862	0.318285	True	True	9.95713e-08	2155	2.931857	2.488223	0.528302	0.695515
2.000	0.100	1.100	2.000	0.100000	-0.070000	0.540000	1.421539	1.408489	1.319372	0.333948	True	True	9.94507e-08	1967	2.857596	2.442510	0.565770	0.701340
2.000	0.100	1.100	2.000	0.100000	-0.065000	0.540000	1.357455	1.414801	1.215186	0.348985	True	True	9.97199e-08	1707	2.795394	2.406159	0.599215	0.705186
2.000	0.100	1.100	2.000	0.100000	-0.060000	0.540000	1.303149	1.421666	1.129861	0.363726	True	True	9.93887e-08	1577	2.742124	2.376698	0.629522	0.707551
2.000	0.100	1.100	2.000	0.100000	-0.055000	0.540000	1.256225	1.429046	1.058230	0.378401	True	True	9.99981e-08	1420	2.695748	2.352554	0.657285	0.708744
2.000	0.100	1.100	2.000	0.100000	-0.050000	0.540000	1.215069	1.436926	0.996926	0.393183	True	True	9.93572e-08	1345	2.654867	2.332668	0.682924	0.708966
2.000	0.100	1.100	2.000	0.100000	-0.045000	0.540000	1.178547	1.445306	0.943641	0.408213	True	True	9.96143e-08	1256	2.618477	2.316301	0.706745	0.708354
2.000	0.100	1.100	2.000	0.100000	-0.040000	0.540000	1.145827	1.454196	0.896737	0.423617	True	True	9.98792e-08	1129	2.585838	2.302918	0.728979	0.707004
2.000	0.100	1.100	2.000	0.100000	-0.035000	0.540000	1.116290	1.463618	0.855008	0.439507	True	True	9.93766e-08	1011	2.556391	2.292130	0.749805	0.704982
2.000	0.100	1.100	2.000	0.100000	-0.030000	0.540000	1.089455	1.473599	0.817547	0.455994	True	True	9.89735e-08	1106	2.529703	2.283643	0.769360	0.702334
2.000	0.100	1.100	2.000	0.100000	-0.025000	0.540000	1.064953	1.484169	0.783656	0.473191	True	True	9.95448e-08	1113	2.505435	2.277242	0.787752	0.699092
2.000	0.100	1.100	2.000	0.100000	-0.020000	0.540000	1.042477	1.495388	0.752781	0.491215	True	True	9.99837e-08	1047	2.483319	2.272763	0.805072	0.695270
2.000	0.100	1.100	2.000	0.100000	-0.015000	0.540000	1.021792	1.507321	0.724487	0.510193	True	True	9.9984e-08	1030	2.463143	2.270090	0.821385	0.690873
2.000	0.100	1.100	2.000	0.100000	-0.010000	0.540000	1.002698	1.519968	0.698413	0.530263	True	True	9.99968e-08	1288	2.444730	2.269145	0.836753	0.685923
2.000	0.100	1.100	2.000	0.100000	-0.005000	0.540000	0.985035	1.533466	0.674269	0.551583	True	True	9.95338e-08	1176	2.427951	2.269878	0.851214	0.680392
2.000	0.100	1.100	2.000	0.100000	0.000000	0.540000	0.968669	1.547880	0.651811	0.574330	True	True	9.94406e-08	1252	2.412698	2.272271	0.864803	0.674274
2.000	0.100	1.100	2.000	0.100000	0.005000	0.540000	0.953489	1.563312	0.630832	0.598711	True	True	9.95723e-08	1290	2.398889	2.276329	0.877542	0.667548
2.000	0.100	1.100	2.000	0.100000	0.010000	0.540000	0.939404	1.579883	0.611157	0.624966	True	True	9.94154e-08	1359	2.386470	2.282088	0.889447	0.660185
2.000	0.100	1.100	2.000	0.100000	0.015000	0.540000	0.926336	1.597736	0.592633	0.653382	True	True	9.95609e-08	1387	2.375402	2.289609	0.900526	0.652151
2.000	0.100	1.100	2.000	0.100000	0.020000	0.540000	0.914225	1.617044	0.575127	0.684304	True	True	9.99781e-08	1342	2.365674	2.298986	0.910778	0.643400
2.000	0.100	1.100	2.000	0.100000	0.025000	0.540000	0.903019	1.638016	0.558521	0.718149	True	True	9.94009e-08	1470	2.357294	2.310347	0.920194	0.633877
2.000	0.100	1.100	2.000	0.100000	0.030000	0.540000	0.892682	1.660907	0.542706	0.755437	True	True	9.99187e-08	1450	2.350294	2.323862	0.928756	0.623514
2.000	0.100	1.100	2.000	0.100000	0.035000	0.540000	0.883186	1.686034	0.527584	0.796815	True	True	9.98452e-08	1561	2.344739	2.339754	0.936434	0.612227
2.000	0.100	1.100	2.000	0.100000	0.040000	0.540000	0.874516	1.713797	0.513058	0.843112	True	True	9.9916e-08	1637	2.340727	2.358314	0.943188	0.599914
2.000	0.100	1.100	2.000	0.100000	0.045000	0.540000	0.866671	1.744706	0.499036	0.895405	True	True	9.98894e-08	1729	2.338400	2.379916	0.948959	0.586447
2.000	0.100	1.100	2.000	0.100000	0.050000	0.540000	0.859662	1.779429	0.485420	0.955128	True	True	9.96923e-08	1819	2.337965	2.405060	0.953668	0.571661
2.000	0.100	1.100	2.000	0.100000	0.055000	0.540000	0.853521	1.818860	0.472107	1.024240	True	True	9.97824e-08	1894	2.339712	2.434406	0.957208	0.555349
2.000	0.100	1.100	2.000	0.100000	0.060000	0.540000	0.848303	1.864231	0.458975	1.105506	True	True	9.94979e-08	2021	2.344055	2.468863	0.959432	0.537235
2.000	0.100	1.100	2.000	0.100000	0.065000	0.540000	0.844097	1.917308	0.445877	1.202985	True	True	9.95746e-08	2336	2.351603	2.509708	0.960132	0.516944
2.000	0.100	1.100	2.000	0.100000	0.070000	0.540000	0.841045	1.980730	0.432616	1.322935	True	True	9.99685e-08	2418	2.363277	2.558814	0.959001	0.493949
2.000	0.100	1.100	2.000	0.100000	0.075000	0.540000	0.839377	2.058697	0.418902	1.475651	True	True	9.9939e-08	2774	2.380552	2.619079	0.955569	0.467468
2.000	0.100	1.100	2.000	0.100000	-0.075000	0.562500	1.483802	1.403296	1.463489	0.320908	True	True	9.9726e-08	2225	2.923691	2.472207	0.531603	0.697106
2.000	0.100	1.100	2.000	0.100000	-0.070000	0.562500	1.405845	1.409087	1.331606	0.336803	True	True	9.97164e-08	1976	2.848941	2.425828	0.569500	0.702831
2.000	0.100	1.100	2.000	0.100000	-0.065000	0.562500	1.341465	1.415506	1.227082	0.352063	True	True	9.97144e-08	1639	2.786296	2.388896	0.603365	0.706584
2.000	0.100	1.100	2.000	0.100000	-0.060000	0.562500	1.286885	1.422479	1.141459	0.367023	True	True	9.97172e-08	1463	2.732617	2.358919	0.634087	0.708861
2.000	0.100	1.100	2.000	0.100000	-0.055000	0.562500	1.239704	1.429969	1.069560	0.381913	True	True	9.95149e-08	1326	2.685859	2.334311	0.662261	0.709970
2.000	0.100	1.100	2.000	0.100000	-0.050000	0.562500	1.198308	1.437960	1.008010	0.396910	True	True	9.97245e-08	1177	2.644615	2.314005	0.688307	0.710112
2.000	0.100	1.100	2.000	0.100000	-0.045000	0.562500	1.161559	1.446458	0.954500	0.412156	True	True	9.99187e-08	1224	2.607881	2.297255	0.712531	0.709422
2.000	0.100	1.100	2.000	0.100000	-0.040000	0.562500	1.128625	1.455466	0.907384	0.427776	True	True	9.937e-08	1190	2.574910	2.283521	0.735167	0.707999
2.000	0.100	1.100	2.000	0.100000	-0.035000	0.562500	1.098885	1.465012	0.865458	0.443887	True	True	9.93006e-08	1159	2.545144	2.272410	0.756388	0.705905
2.000	0.100	1.100	2.000	0.100000	-0.030000	0.562500	1.071856	1.475113	0.827809	0.460599	True	True	9.9278e-08	1052	2.518145	2.263625	0.776338	0.703190
2.000	0.100	1.100	2.000	0.100000	-0.025000	0.562500	1.047169	1.485810	0.793739	0.478026	True	True	9.97609e-08	1118	2.493574	2.256949	0.795120	0.699882
2.000	0.100	1.100	2.000	0.100000	-0.020000	0.562500	1.024516	1.497161	0.762695	0.496287	True	True	9.96831e-08	1054	2.471162	2.252215	0.812827	0.695995
2.000	0.100	1.100	2.000	0.100000	-0.015000	0.562500	1.003665	1.509205	0.734240	0.515509	True	True	9.97223e-08	1112	2.450694	2.249308	0.829521	0.691544
2.000	0.100	1.100	2.000	0.100000	-0.010000	0.562500	0.984411	1.522012	0.708012	0.535834	True	True	9.97181e-08	1133	2.431997	2.248145	0.845264	0.686527
2.000	0.100	1.100	2.000	0.100000	-0.005000	0.562500	0.966596	1.535653	0.683720	0.557418	True	True	9.95861e-08	1194	2.414935	2.248676	0.860096	0.680938
2.000	0.100	1.100	2.000	0.100000	0.000000	0.562500	0.950085	1.550215	0.661120	0.580442	True	True	9.93324e-08	1213	2.399400	2.250882	0.874049	0.674763
2.000	0.100	1.100	2.000	0.100000	0.005000	0.562500	0.934768	1.565801	0.640004	0.605114	True	True	9.99896e-08	1085	2.385312	2.254768	0.887146	0.667982
2.000	0.100	1.100	2.000	0.100000	0.010000	0.562500	0.920551	1.582531	0.620197	0.631677	True	True	9.94479e-08	1273	2.372612	2.260368	0.899403	0.660568
2.000	0.100	1.100	2.000	0.100000	0.015000	0.562500	0.907359	1.600550	0.601546	0.660419	True	True	9.93748e-08	1444	2.361263	2.267743	0.910827	0.652484
2.000	0.100	1.100	2.000	0.100000	0.020000	0.562500	0.895129	1.620031	0.583918	0.691689	True	True	9.98523e-08	1383	2.351251	2.276985	0.921417	0.643685
2.000	0.100	1.100	2.000	0.100000	0.025000	0.562500	0.883811	1.641185	0.567194	0.725909	True	True	9.95886e-08	1523	2.342582	2.288222	0.931162	0.634118
2.000	0.100	1.100	2.000	0.100000	0.030000	0.562500	0.873368	1.664268	0.551266	0.763601	True	True	9.99812e-08	1526	2.335289	2.301624	0.940046	0.623714
2.000	0.100	1.100	2.000	0.100000	0.035000	0.562500	0.863772	1.689599	0.536033	0.805421	True	True	9.94232e-08	1611	2.329431	2.317413	0.948037	0.612390
2.000	0.100	1.100	2.000	0.100000	0.040000	0.562500	0.855009	1.717578	0.521402	0.852203	True	True	9.99791e-08	1608	2.325105	2.335877	0.955096	0.600044
2.000	0.100	1.100	2.000	0.100000	0.045000	0.562500	0.847076	1.748720	0.507277	0.905034	True	True	9.94915e-08	1747	2.322450	2.357394	0.961162	0.586548
2.000	0.100	1.100	2.000	0.100000	0.050000	0.562500	0.839987	1.783695	0.493563	0.965362	True	True	9.95041e-08	1891	2.321669	2.382459	0.966159	0.571741
2.000	0.100	1.100	2.000	0.100000	0.055000	0.562500	0.833770	1.823402	0.480154	1.035164	True	True	9.97966e-08	1977	2.323043	2.411734	0.969980	0.555414
2.000	0.100	1.100	2.000	0.100000	0.060000	0.562500	0.828483	1.869081	0.466930	1.117231	True	True	9.97968e-08	2018	2.326982	2.446124	0.972477	0.537294
2.000	0.100	1.100	2.000	0.100000	0.065000	0.562500	0.824214	1.922505	0.453743	1.215658	True	True	9.97998e-08	2320	2.334082	2.486908	0.973445	0.517008
2.000	0.100	1.100	2.000	0.100000	0.070000	0.562500	0.821106	1.986329	0.440394	1.336766	True	True	9.99025e-08	2577	2.345247	2.535956	0.972582	0.494031
2.000	0.100	1.100	2.000	0.100000	0.075000	0.562500	0.819388	2.064779	0.426597	1.490948	True	True	9.99981e-08	2830	2.361923	2.596164	0.969420	0.467585
2.000	0.100	1.100	2.000	0.100000	-0.075000	0.585000	1.468631	1.403803	1.476111	0.323545	True	True	9.99695e-08	2174	2.915619	2.456245	0.534853	0.698638
2.000	0.100	1.100	2.000	0.100000	-0.070000	0.585000	1.390365	1.409701	1.343838	0.339675	True	True	9.96539e-08	1918	2.840394	2.409205	0.573169	0.704257
2.000	0.100	1.100	2.000	0.100000	-0.065000	0.585000	1.325702	1.416227	1.238981	0.355161	True	True	9.94659e-08	1667	2.777319	2.371696	0.607447	0.707910
2.000	0.100	1.100	2.000	0.100000	-0.060000	0.585000	1.270859	1.423310	1.153063	0.370342	True	True	9.92931e-08	1528	2.723243	2.341207	0.638576	0.710092
2.000	0.100	1.100	2.000	0.100000	-0.055000	0.585000	1.223434	1.430912	1.080900	0.385451	True	True	9.97969e-08	1466	2.676114	2.316138	0.667152	0.711110
2.000	0.100	1.100	2.000	0.100000	-0.050000	0.585000	1.181808	1.439020	1.019108	0.400665	True	True	9.92389e-08	1272	2.634520	2.295415	0.693598	0.711167
2.000	0.100	1.100	2.000	0.100000	-0.045000	0.585000	1.144842	1.447633	0.965374	0.416130	True	True	9.86364e-08	1257	2.597451	2.278284	0.718219	0.710396
2.000	0.100	1.100	2.000	0.100000	-0.040000	0.585000	1.111703	1.456760	0.918050	0.431971	True	True	9.93461e-08	1114	2.564160	2.264201	0.741248	0.708895
2.000	0.100	1.100	2.000	0.100000	-0.035000	0.585000	1.081766	1.466424	0.875927	0.448305	True	True	9.94116e-08	1055	2.534083	2.252768	0.762862	0.706727
2.000	0.100	1.100	2.000	0.100000	-0.030000	0.585000	1.054556	1.476647	0.838095	0.465245	True	True	9.90744e-08	1092	2.506783	2.243688	0.783197	0.703940
2.000	0.100	1.100	2.000	0.100000	-0.025000	0.585000	1.029689	1.487481	0.803849	0.482906	True	True	9.99058e-08	1087	2.481920	2.236737	0.802365	0.700559
2.000	0.100	1.100	2.000	0.100000	-0.020000	0.585000	1.006869	1.498963	0.772638	0.501407	True	True	9.9247e-08	1107	2.459221	2.231750	0.820451	0.696605
2.000	0.100	1.100	2.000	0.100000	-0.015000	0.585000	0.985854	1.511147	0.744021	0.520878	True	True	9.94988e-08	1016	2.438470	2.228607	0.837525	0.692087
2.000	0.100	1.100	2.000	0.100000	-0.010000	0.585000	0.966449	1.524092	0.717642	0.541459	True	True	9.94174e-08	1201	2.419495	2.227227	0.853639	0.687008
2.000	0.100	1.100	2.000	0.100000	-0.005000	0.585000	0.948487	1.537878	0.693204	0.563311	True	True	9.93824e-08	1246	2.402157	2.227557	0.868838	0.681357
2.000	0.100	1.100	2.000	0.100000	0.000000	0.585000	0.931836	1.552590	0.670463	0.586616	True	True	9.98176e-08	1262	2.386349	2.229575	0.883153	0.675124
2.000	0.100	1.100	2.000	0.100000	0.005000	0.585000	0.916385	1.568330	0.649212	0.611582	True	True	9.94394e-08	1323	2.371988	2.233289	0.896608	0.668287
2.000	0.100	1.100	2.000	0.100000	0.010000	0.585000	0.902041	1.585221	0.629275	0.638456	True	True	9.94452e-08	1292	2.359014	2.238729	0.909216	0.660819
2.000	0.100	1.100	2.000	0.100000	0.015000	0.585000	0.888727	1.603408	0.610499	0.667529	True	True	9.97923e-08	1431	2.347390	2.245956	0.920984	0.652684
2.000	0.100	1.100	2.000	0.100000	0.020000	0.585000	0.876382	1.623065	0.592750	0.699151	True	True	9.95685e-08	1497	2.337099	2.255062	0.931911	0.643838
2.000	0.100	1.100	2.000	0.100000	0.025000	0.585000	0.864954	1.644402	0.575909	0.733749	True	True	9.99729e-08	1513	2.328147	2.266174	0.941987	0.634226
2.000	0.100	1.100	2.000	0.100000	0.030000	0.585000	0.854406	1.667678	0.559868	0.771850	True	True	9.94001e-08	1525	2.320564	2.279461	0.951194	0.623780
2.000	0.100	1.100	2.000	0.100000	0.035000	0.585000	0.844712	1.693214	0.544527	0.814115	True	True	9.96663e-08	1595	2.314407	2.295144	0.959502	0.612420
2.000	0.100	1.100	2.000	0.100000	0.040000	0.585000	0.835855	1.721411	0.529791	0.861386	True	True	9.93664e-08	1677	2.309771	2.313512	0.966869	0.600042
2.000	0.100	1.100	2.000	0.100000	0.045000	0.585000	0.827835	1.752787	0.515566	0.914761	True	True	9.94832e-08	1876	2.306792	2.334940	0.973236	0.586520
2.000	0.100	1.100	2.000	0.100000	0.050000	0.585000	0.820662	1.788015	0.501754	0.975699	True	True	9.99769e-08	2000	2.305666	2.359922	0.978527	0.571693
2.000	0.100	1.100	2.000	0.100000	0.055000	0.585000	0.814368	1.827999	0.488251	1.046195	True	True	9.98647e-08	2064	2.306671	2.389120	0.982636	0.555355
2.000	0.100	1.100	2.000	0.100000	0.060000	0.585000	0.809007	1.873985	0.474937	1.129067	True	True	9.97619e-08	2172	2.310207	2.423439	0.985416	0.537232
2.000	0.100	1.100	2.000	0.100000	0.065000	0.585000	0.804670	1.927756	0.461662	1.228449	True	True	9.9938e-08	2404	2.316857	2.464155	0.986664	0.516955
2.000	0.100	1.100	2.000	0.100000	0.070000	0.585000	0.801498	1.991983	0.448229	1.350720	True	True	9.97642e-08	2518	2.327511	2.513137	0.986080	0.494001
2.000	0.100	1.100	2.000	0.100000	0.075000	0.585000	0.799720	2.070913	0.434350	1.506376	True	True	9.99622e-08	2952	2.343585	2.573278	0.983206	0.467597
2.000	0.100	1.100	2.000	0.100000	-0.075000	0.607500	1.453661	1.404323	1.488726	0.326196	True	True	9.9617e-08	2236	2.907642	2.440340	0.538052	0.700111
2.000	0.100	1.100	2.000	0.100000	-0.070000	0.607500	1.375099	1.410329	1.356068	0.342563	True	True	9.96e-08	1910	2.831956	2.392644	0.576778	0.705616
2.000	0.100	1.100	2.000	0.100000	-0.065000	0.607500	1.310166	1.416965	1.250880	0.358279	True	True	9.96109e-08	1701	2.768464	2.354562	0.611458	0.709162
2.000	0.100	1.100	2.000	0.100000	-0.060000	0.607500	1.255073	1.424160	1.164672	0.373684	True	True	9.98149e-08	1622	2.714004	2.323564	0.642984	0.711243
2.000	0.100	1.100	2.000	0.100000	-0.055000	0.607500	1.207414	1.431876	1.092247	0.389014	True	True	9.94509e-08	1413	2.666515	2.298039	0.671955	0.712166
2.000	0.100	1.100	2.000	0.100000	-0.050000	0.607500	1.165569	1.440100	1.030216	0.404449	True	True	9.93845e-08	1352	2.624582	2.276901	0.698792	0.712131
2.000	0.100	1.100	2.000	0.100000	-0.045000	0.607500	1.128395	1.448830	0.976261	0.420135	True	True	9.92533e-08	1279	2.587190	2.259392	0.723802	0.711274
2.000	0.100	1.100	2.000	0.100000	-0.040000	0.607500	1.095060	1.458080	0.928731	0.436199	True	True	9.99952e-08	1188	2.553589	2.244963	0.747217	0.709689
2.000	0.100	1.100	2.000	0.100000	-0.035000	0.607500	1.064940	1.467875	0.886416	0.452760	True	True	9.93354e-08	1120	2.523213	2.233211	0.769213	0.707438
2.000	0.100	1.100	2.000	0.100000	-0.030000	0.607500	1.037551	1.478217	0.848400	0.469931	True	True	9.93155e-08	1141	2.495622	2.223837	0.789931	0.704577
2.000	0.100	1.100	2.000	0.100000	-0.025000	0.607500	1.012514	1.489184	0.813980	0.487829	True	True	9.95377e-08	1091	2.470474	2.216612	0.809478	0.701122
2.000	0.100	1.100	2.000	0.100000	-0.020000	0.607500	0.989531	1.500803	0.782604	0.506574	True	True	9.99146e-08	1036	2.447497	2.211373	0.827941	0.697096
2.000	0.100	1.100	2.000	0.100000	-0.015000	0.607500	0.968366	1.513120	0.753831	0.526296	True	True	9.92133e-08	1161	2.426474	2.207997	0.845384	0.692511
2.000	0.100	1.100	2.000	0.100000	-0.010000	0.607500	0.948812	1.526209	0.727301	0.547138	True	True	9.94437e-08	1204	2.407228	2.206399	0.861867	0.687364
2.000	0.100	1.100	2.000	0.100000	-0.005000	0.607500	0.930709	1.540141	0.702718	0.569262	True	True	9.96273e-08	1259	2.389623	2.206527	0.877429	0.681650
2.000	0.100	1.100	2.000	0.100000	0.000000	0.607500	0.913924	1.555004	0.679838	0.592851	True	True	9.92213e-08	1328	2.373549	2.208360	0.892104	0.675356
2.000	0.100	1.100	2.000	0.100000	0.005000	0.607500	0.898344	1.570901	0.658453	0.618115	True	True	9.98549e-08	1358	2.358921	2.211900	0.905912	0.668461
2.000	0.100	1.100	2.000	0.100000	0.010000	0.607500	0.883876	1.587955	0.638387	0.645304	True	True	9.93627e-08	1302	2.345681	2.217180	0.918869	0.660937
2.000	0.100	1.100	2.000	0.100000	0.015000	0.607500	0.870445	1.606310	0.619487	0.674711	True	True	9.99647e-08	1453	2.333788	2.224259	0.930980	0.652750
2.000	0.100	1.100	2.000	0.100000	0.020000	0.607500	0.857987	1.626144	0.601618	0.706689	True	True	9.94102e-08	1413	2.323224	2.233228	0.942245	0.643855
2.000	0.100	1.100	2.000	0.100000	0.025000	0.607500	0.846452	1.647666	0.584662	0.741669	True	True	9.97221e-08	1565	2.313994	2.244214	0.952652	0.634198
2.000	0.100	1.100	2.000	0.100000	0.030000	0.607500	0.835802	1.671137	0.568511	0.780183	True	True	9.94799e-08	1627	2.306126	2.257384	0.962183	0.623712
2.000	0.100	1.100	2.000	0.100000	0.035000	0.607500	0.826010	1.696878	0.553063	0.822897	True	True	9.93064e-08	1587	2.299676	2.272959	0.970810	0.612316
2.000	0.100	1.100	2.000	0.100000	0.040000	0.607500	0.817060	1.725294	0.538223	0.870662	True	True	9.96482e-08	1770	2.294734	2.291227	0.978488	0.599907
2.000	0.100	1.100	2.000	0.100000	0.045000	0.607500	0.808951	1.756904	0.523898	0.924583	True	True	9.99475e-08	1867	2.291434	2.312563	0.985161	0.586361
2.000	0.100	1.100	2.000	0.100000	0.050000	0.607500	0.801694	1.792385	0.509990	0.986135	True	True	9.95547e-08	1940	2.289966	2.337459	0.990752	0.571516
2.000	0.100	1.100	2.000	0.100000	0.055000	0.607500	0.795319	1.832647	0.496395	1.057331	True	True	9.98765e-08	2077	2.290604	2.366576	0.995156	0.555169
2.000	0.100	1.100	2.000	0.100000	0.060000	0.607500	0.789882	1.878941	0.482992	1.141014	True	True	9.96361e-08	2164	2.293737	2.400819	0.998228	0.537047
2.000	0.100	1.100	2.000	0.100000	0.065000	0.607500	0.785471	1.933059	0.469632	1.241356	True	True	9.95591e-08	2403	2.299939	2.441460	0.999767	0.516784
2.000	0.100	1.100	2.000	0.100000	0.070000	0.607500	0.782228	1.997688	0.456117	1.364796	True	True	9.99251e-08	2557	2.310080	2.490368	0.999477	0.493859
2.000	0.100	1.100	2.000	0.100000	0.075000	0.607500	0.780381	2.077098	0.442159	1.521932	True	True	9.96883e-08	2931	2.325551	2.550432	0.996907	0.467502
2.000	0.100	1.100	2.000	0.100000	-0.075000	0.630000	1.438888	1.404855	1.501332	0.328861	True	True	9.99639e-08	2146	2.899759	2.424494	0.541197	0.701525
2.000	0.100	1.100	2.000	0.100000	-0.070000	0.630000	1.360046	1.410971	1.368292	0.345468	True	True	9.98046e-08	1933	2.823626	2.376148	0.580323	0.706909
2.000	0.100	1.100	2.000	0.100000	-0.065000	0.630000	1.294855	1.417719	1.262778	0.361416	True	True	9.97994e-08	1693	2.759729	2.337498	0.615396	0.710341
2.000	0.100	1.100	2.000	0.100000	-0.060000	0.630000	1.239524	1.425027	1.176282	0.377047	True	True	9.94669e-08	1515	2.704898	2.305996	0.647311	0.712315
2.000	0.100	1.100	2.000	0.100000	-0.055000	0.630000	1.191643	1.432860	1.103599	0.392602	True	True	9.92729e-08	1372	2.657063	2.280018	0.676667	0.713136
2.000	0.100	1.100	2.000	0.100000	-0.050000	0.630000	1.149589	1.441201	1.041332	0.408261	True	True	9.9348e-08	1318	2.614802	2.258469	0.703886	0.713004
2.000	0.100	1.100	2.000	0.100000	-0.045000	0.630000	1.112219	1.450054	0.987158	0.424171	True	True	9.96691e-08	1282	2.577098	2.240586	0.729276	0.712054
2.000	0.100	1.100	2.000	0.100000	-0.040000	0.630000	1.078698	1.459428	0.939425	0.440462	True	True	9.91037e-08	1189	2.543198	2.225812	0.753068	0.710380
2.000	0.100	1.100	2.000	0.100000	-0.035000	0.630000	1.048398	1.469344	0.896918	0.457253	True	True	9.95275e-08	1155	2.512533	2.213744	0.775442	0.708047
2.000	0.100	1.100	2.000	0.100000	-0.030000	0.630000	1.020843	1.479837	0.858723	0.474658	True	True	9.92587e-08	1125	2.484663	2.204076	0.796531	0.705096
2.000	0.100	1.100	2.000	0.100000	-0.025000	0.630000	0.995645	1.490917	0.824132	0.492796	True	True	9.99722e-08	1005	2.459240	2.196582	0.816451	0.701569
2.000	0.100	1.100	2.000	0.100000	-0.020000	0.630000	0.972512	1.502667	0.792594	0.511787	True	True	9.92177e-08	1151	2.435995	2.191093	0.835280	0.697470
2.000	0.100	1.100	2.000	0.100000	-0.015000	0.630000	0.951197	1.515128	0.763664	0.531764	True	True	9.9781e-08	1136	2.414707	2.187484	0.853091	0.692811
2.000	0.100	1.100	2.000	0.100000	-0.010000	0.630000	0.931502	1.528360	0.736984	0.552871	True	True	9.9605e-08	1148	2.395200	2.185670	0.869936	0.687595
2.000	0.100	1.100	2.000	0.100000	-0.005000	0.630000	0.913264	1.542441	0.712258	0.575270	True	True	9.95953e-08	1263	2.377336	2.185598	0.885857	0.681815
2.000	0.100	1.100	2.000	0.100000	0.000000	0.630000	0.896350	1.557456	0.689241	0.599145	True	True	9.97166e-08	1305	2.361003	2.187244	0.900886	0.675458
2.000	0.100	1.100	2.000	0.100000	0.005000	0.630000	0.880646	1.573511	0.667724	0.624712	True	True	9.97871e-08	1262	2.346117	2.190612	0.915045	0.668502
2.000	0.100	1.100	2.000	0.100000	0.010000	0.630000	0.866060	1.590729	0.647531	0.652219	True	True	9.96726e-08	1317	2.332617	2.195731	0.928348	0.660922
2.000	0.100	1.100	2.000	0.100000	0.015000	0.630000	0.852515	1.609255	0.628508	0.681963	True	True	9.9376e-08	1322	2.320461	2.202662	0.940800	0.652681
2.000	0.100	1.100	2.000	0.100000	0.020000	0.630000	0.839948	1.629266	0.610522	0.714301	True	True	9.97375e-08	1449	2.309632	2.211493	0.952401	0.643737
2.000	0.100	1.100	2.000	0.100000	0.025000	0.630000	0.828309	1.650975	0.593452	0.749667	True	True	9.94127e-08	1500	2.300130	2.222351	0.963138	0.634034
2.000	0.100	1.100	2.000	0.100000	0.030000	0.630000	0.817558	1.674641	0.577190	0.788598	True	True	9.99165e-08	1573	2.291983	2.235402	0.972996	0.623508
2.000	0.100	1.100	2.000	0.100000	0.035000	0.630000	0.807670	1.700589	0.561636	0.831765	True	True	9.93876e-08	1652	2.285244	2.250868	0.981941	0.612076
2.000	0.100	1.100	2.000	0.100000	0.040000	0.630000	0.798628	1.729225	0.546695	0.880027	True	True	9.97913e-08	1794	2.280001	2.269034	0.989934	0.599638
2.000	0.100	1.100	2.000	0.100000	0.045000	0.630000	0.790430	1.761070	0.532271	0.934500	True	True	9.96688e-08	1785	2.276383	2.290274	0.996917	0.586068
2.000	0.100	1.100	2.000	0.100000	0.050000	0.630000	0.783087	1.796806	0.518269	0.996671	True	True	9.95151e-08	1996	2.274577	2.315081	1.002813	0.571209
2.000	0.100	1.100	2.000	0.100000	0.055000	0.630000	0.776630	1.837345	0.504582	1.068571	True	True	9.96743e-08	2085	2.274849	2.344113	1.007518	0.554856
2.000	0.100	1.100	2.000	0.100000	0.060000	0.630000	0.771113	1.883947	0.491092	1.153068	True	True	9.97695e-08	2187	2.277582	2.378273	1.010891	0.536739
2.000	0.100	1.100	2.000	0.100000	0.065000	0.630000	0.766624	1.938413	0.477648	1.254375	True	True	9.97479e-08	2356	2.283337	2.418833	1.012732	0.516493
2.000	0.100	1.100	2.000	0.100000	0.070000	0.630000	0.763303	2.003443	0.464053	1.378991	True	True	9.97088e-08	2650	2.292966	2.467659	1.012750	0.493602
2.000	0.100	1.100	2.000	0.100000	0.075000	0.630000	0.761376	2.083332	0.450018	1.537614	True	True	9.99027e-08	2957	2.307830	2.527637	1.010502	0.467300
2.000	0.100	1.100	2.000	0.100000	-0.075000	0.652500	1.424313	1.405400	1.513928	0.331539	True	True	9.95746e-08	2143	2.891971	2.408709	0.544288	0.702879
2.000	0.100	1.100	2.000	0.100000	-0.070000	0.652500	1.345204	1.411628	1.380510	0.348389	True	True	9.9597e-08	1936	2.815404	2.359719	0.583803	0.708135
2.000	0.100	1.100	2.000	0.100000	-0.065000	0.652500	1.279769	1.418489	1.274673	0.364572	True	True	9.96272e-08	1729	2.751117	2.320507	0.619259	0.711446
2.000	0.100	1.100	2.000	0.100000	-0.060000	0.652500	1.224212	1.425913	1.187893	0.380433	True	True	9.9864e-08	1566	2.695928	2.288506	0.651552	0.713306
2.000	0.100	1.100	2.000	0.100000	-0.055000	0.652500	1.176120	1.433863	1.114953	0.396215	True	True	9.96941e-08	1339	2.647758	2.262079	0.681283	0.714019
2.000	0.100	1.100	2.000	0.100000	-0.050000	0.652500	1.133869	1.442325	1.052453	0.412100	True	True	9.96667e-08	1342	2.605182	2.240124	0.708875	0.713785
2.000	0.100	1.100	2.000	0.100000	-0.045000	0.652500	1.096312	1.451299	0.998064	0.428237	True	True	9.93761e-08	1221	2.567178	2.221869	0.734635	0.712737
2.000	0.100	1.100	2.000	0.100000	-0.040000	0.652500	1.062616	1.460787	0.950130	0.444758	True	True	9.99058e-08	1087	2.532989	2.206756	0.758798	0.710974
2.000	0.100	1.100	2.000	0.100000	-0.035000	0.652500	1.032148	1.470841	0.907433	0.461782	True	True	9.90949e-08	1101	2.502046	2.194373	0.781538	0.708548
2.000	0.100	1.100	2.000	0.100000	-0.030000	0.652500	1.004430	1.481450	0.869059	0.479425	True	True	9.89666e-08	1101	2.473904	2.184416	0.802995	0.705517
2.000	0.100	1.100	2.000	0.100000	-0.025000	0.652500	0.979082	1.492681	0.834300	0.497805	True	True	9.92582e-08	1103	2.448219	2.176654	0.823276	0.701901
2.000	0.100	1.100	2.000	0.100000	-0.020000	0.652500	0.955803	1.504568	0.802601	0.517046	True	True	9.97581e-08	1135	2.424715	2.170915	0.842466	0.697723
2.000	0.100	1.100	2.000	0.100000	-0.015000	0.652500	0.934349	1.517169	0.773518	0.537281	True	True	9.99573e-08	1305	2.403172	2.167075	0.860635	0.692989
2.000	0.100	1.100	2.000	0.100000	-0.010000	0.652500	0.914521	1.530547	0.746690	0.558655	True	True	9.92088e-08	1285	2.383413	2.165047	0.877836	0.687700
2.000	0.100	1.100	2.000	0.100000	-0.005000	0.652500	0.896155	1.544776	0.721823	0.581333	True	True	9.98222e-08	1197	2.365298	2.164776	0.894110	0.681851
2.000	0.100	1.100	2.000	0.100000	0.000000	0.652500	0.879117	1.559946	0.698670	0.605499	True	True	9.97548e-08	1302	2.348715	2.166237	0.909489	0.675428
2.000	0.100	1.100	2.000	0.100000	0.005000	0.652500	0.863295	1.576161	0.677022	0.631371	True	True	9.93426e-08	1375	2.333579	2.169432	0.923994	0.668410
2.000	0.100	1.100	2.000	0.100000	0.010000	0.652500	0.848596	1.593544	0.656703	0.659200	True	True	9.98362e-08	1333	2.319826	2.174392	0.937638	0.660771
2.000	0.100	1.100	2.000	0.100000	0.015000	0.652500	0.834941	1.612242	0.637559	0.689285	True	True	9.95187e-08	1482	2.307416	2.181173	0.950428	0.652476
2.000	0.100	1.100	2.000	0.100000	0.020000	0.652500	0.822269	1.632432	0.619456	0.721986	True	True	9.97806e-08	1496	2.296327	2.189866	0.962362	0.643481
2.000	0.100	1.100	2.000	0.100000	0.025000	0.652500	0.810528	1.654327	0.602273	0.757742	True	True	9.93437e-08	1560	2.286560	2.200595	0.973429	0.633733
2.000	0.100	1.100	2.000	0.100000	0.030000	0.652500	0.799680	1.678190	0.585903	0.797093	True	True	9.96009e-08	1583	2.278139	2.213527	0.983611	0.623167
2.000	0.100	1.100	2.000	0.100000	0.035000	0.652500	0.789697	1.704346	0.570244	0.840717	True	True	9.99288e-08	1649	2.271117	2.228881	0.992877	0.611700
2.000	0.100	1.100	2.000	0.100000	0.040000	0.652500	0.780563	1.733202	0.555202	0.889480	True	True	9.98226e-08	1786	2.265577	2.246943	1.001186	0.599233
2.000	0.100	1.100	2.000	0.100000	0.045000	0.652500	0.772277	1.765284	0.540681	0.944509	True	True	9.95272e-08	1769	2.261646	2.268084	1.008482	0.585642
2.000	0.100	1.100	2.000	0.100000	0.050000	0.652500	0.764848	1.801275	0.526586	1.007302	True	True	9.97424e-08	1965	2.259505	2.292798	1.014688	0.570770
2.000	0.100	1.100	2.000	0.100000	0.055000	0.652500	0.758306	1.842092	0.512810	1.079910	True	True	9.98626e-08	2103	2.259416	2.321740	1.019703	0.554414
2.000	0.100	1.100	2.000	0.100000	0.060000	0.652500	0.752705	1.889002	0.499233	1.165227	True	True	9.94906e-08	2236	2.261751	2.355813	1.023385	0.536306
2.000	0.100	1.100	2.000	0.100000	0.065000	0.652500	0.748133	1.943815	0.485707	1.267505	True	True	9.96551e-08	2479	2.267059	2.396285	1.025538	0.516083
2.000	0.100	1.100	2.000	0.100000	0.070000	0.652500	0.744727	2.009245	0.472033	1.393301	True	True	9.97486e-08	2674	2.276176	2.445021	1.025878	0.493232
2.000	0.100	1.100	2.000	0.100000	0.075000	0.652500	0.742713	2.089613	0.457924	1.553417	True	True	9.96963e-08	2964	2.290433	2.504902	1.023969	0.466989
2.000	0.100	1.100	2.000	0.100000	-0.075000	0.675000	1.409935	1.405957	1.526512	0.334231	True	True	9.98802e-08	2099	2.884278	2.392988	0.547323	0.704173
2.000	0.100	1.100	2.000	0.100000	-0.070000	0.675000	1.330572	1.412299	1.392720	0.351326	True	True	9.98921e-08	1921	2.807291	2.343361	0.587217	0.709293
2.000	0.100	1.100	2.000	0.100000	-0.065000	0.675000	1.264906	1.419276	1.286563	0.367746	True	True	9.97155e-08	1645	2.742628	2.303593	0.623045	0.712477
2.000	0.100	1.100	2.000	0.100000	-0.060000	0.675000	1.209136	1.426817	1.199501	0.383840	True	True	9.9594e-08	1530	2.687092	2.271098	0.655705	0.714216
2.000	0.100	1.100	2.000	0.100000	-0.055000	0.675000	1.160846	1.434886	1.126308	0.399851	True	True	9.95765e-08	1385	2.638601	2.244228	0.685801	0.714816
2.000	0.100	1.100	2.000	0.100000	-0.050000	0.675000	1.118408	1.443470	1.063577	0.415966	True	True	9.982e-08	1342	2.595722	2.221871	0.713755	0.714474
2.000	0.100	1.100	2.000	0.100000	-0.045000	0.675000	1.080676	1.452568	1.008975	0.432334	True	True	9.97575e-08	1267	2.557429	2.203248	0.739876	0.713323
2.000	0.100	1.100	2.000	0.100000	-0.040000	0.675000	1.046813	1.462194	0.960842	0.449087	True	True	9.98918e-08	1134	2.522964	2.187798	0.764397	0.711456
2.000	0.100	1.100	2.000	0.100000	-0.035000	0.675000	1.016190	1.472371	0.917961	0.466346	True	True	9.99572e-08	1106	2.491754	2.175106	0.787493	0.708937
2.000	0.100	1.100	2.000	0.100000	-0.030000	0.675000	0.988320	1.483105	0.879409	0.484229	True	True	9.99161e-08	1138	2.463352	2.164862	0.809308	0.705819
2.000	0.100	1.100	2.000	0.100000	-0.025000	0.675000	0.962827	1.494473	0.844482	0.502856	True	True	9.92234e-08	1053	2.437414	2.156834	0.829944	0.702117
2.000	0.100	1.100	2.000	0.100000	-0.020000	0.675000	0.939411	1.506498	0.812625	0.522350	True	True	9.94538e-08	1297	2.413661	2.150849	0.849486	0.697855
2.000	0.100	1.100	2.000	0.100000	-0.015000	0.675000	0.917824	1.519242	0.783389	0.542846	True	True	9.99671e-08	1223	2.391872	2.146780	0.868006	0.693042
2.000	0.100	1.100	2.000	0.100000	-0.010000	0.675000	0.897869	1.532767	0.756415	0.564491	True	True	9.95469e-08	1201	2.371871	2.144539	0.885556	0.687678
2.000	0.100	1.100	2.000	0.100000	-0.005000	0.675000	0.879382	1.547147	0.731409	0.587450	True	True	9.96212e-08	1136	2.353514	2.144070	0.902176	0.681757
2.000	0.100	1.100	2.000	0.100000	0.000000	0.675000	0.862227	1.562473	0.708121	0.611911	True	True	9.9479e-08	1347	2.336690	2.145346	0.917898	0.675266
2.000	0.100	1.100	2.000	0.100000	0.005000	0.675000	0.846292	1.578848	0.686344	0.638091	True	True	9.99333e-08	1397	2.321311	2.148370	0.932743	0.668184
2.000	0.100	1.100	2.000	0.100000	0.010000	0.675000	0.831484	1.596397	0.665901	0.666245	True	True	9.95957e-08	1362	2.307314	2.153170	0.946725	0.660485
2.000	0.100	1.100	2.000	0.100000	0.015000	0.675000	0.817724	1.615268	0.646637	0.696675	True	True	9.97719e-08	1404	2.294656	2.159803	0.959849	0.652134
2.000	0.100	1.100	2.000	0.100000	0.020000	0.675000	0.804951	1.635638	0.628418	0.729743	True	True	9.98458e-08	1507	2.283314	2.168358	0.972113	0.643089
2.000	0.100	1.100	2.000	0.100000	0.025000	0.675000	0.793112	1.657722	0.611124	0.765892	True	True	9.93819e-08	1660	2.273288	2.178957	0.983508	0.633295
2.000	0.100	1.100	2.000	0.100000	0.030000	0.675000	0.782168	1.681783	0.594647	0.805667	True	True	9.9372e-08	1636	2.264601	2.191768	0.994013	0.622687
2.000	0.100	1.100	2.000	0.100000	0.035000	0.675000	0.772093	1.708147	0.578885	0.849751	True	True	9.94217e-08	1707	2.257301	2.207009	1.003599	0.611186
2.000	0.100	1.100	2.000	0.100000	0.040000	0.675000	0.762870	1.737225	0.563742	0.899020	True	True	9.95977e-08	1781	2.251470	2.224964	1.012226	0.598692
2.000	0.100	1.100	2.000	0.100000	0.045000	0.675000	0.754494	1.769543	0.549126	0.954607	True	True	9.96251e-08	1802	2.247230	2.246004	1.019837	0.585083
2.000	0.100	1.100	2.000	0.100000	0.050000	0.675000	0.746979	1.805789	0.534938	1.018027	True	True	9.95015e-08	2022	2.244759	2.270620	1.026357	0.570200
2.000	0.100	1.100	2.000	0.100000	0.055000	0.675000	0.740351	1.846885	0.521073	1.091348	True	True	9.97682e-08	2080	2.244311	2.299469	1.031686	0.553844
2.000	0.100	1.100	2.000	0.100000	0.060000	0.675000	0.734664	1.894103	0.507412	1.177489	True	True	9.95562e-08	2296	2.246251	2.333448	1.035686	0.535749
2.000	0.100	1.100	2.000	0.100000	0.065000	0.675000	0.730004	1.949262	0.493805	1.280741	True	True	9.99174e-08	2459	2.251115	2.373826	1.038163	0.515553
2.000	0.100	1.100	2.000	0.100000	0.070000	0.675000	0.726508	2.015093	0.480054	1.407723	True	True	9.98043e-08	2625	2.259720	2.422464	1.038839	0.492746
2.000	0.100	1.100	2.000	0.100000	0.075000	0.675000	0.724396	2.095938	0.465873	1.569339	True	True	9.96445e-08	3017	2.273370	2.482239	1.037287	0.466571
2.000	0.100	1.100	2.000	0.100000	-0.075000	0.697500	1.395751	1.406526	1.539083	0.336935	True	True	9.96805e-08	2109	2.876679	2.377333	0.550301	0.705407
2.000	0.100	1.100	2.000	0.100000	-0.070000	0.697500	1.316150	1.412984	1.404920	0.354279	True	True	9.95235e-08	1832	2.799287	2.327076	0.590563	0.710384
2.000	0.100	1.100	2.000	0.100000	-0.065000	0.697500	1.250266	1.420078	1.298446	0.370939	True	True	9.97272e-08	1706	2.734260	2.286758	0.626751	0.713433
2.000	0.100	1.100	2.000	0.100000	-0.060000	0.697500	1.194295	1.427738	1.211105	0.387268	True	True	9.95396e-08	1468	2.678392	2.253776	0.659768	0.715046
2.000	0.100	1.100	2.000	0.100000	-0.055000	0.697500	1.145818	1.435929	1.137662	0.403512	True	True	9.97877e-08	1388	2.629592	2.226467	0.690217	0.715526
2.000	0.100	1.100	2.000	0.100000	-0.050000	0.697500	1.103205	1.444634	1.074702	0.419859	True	True	9.98136e-08	1206	2.586421	2.203713	0.718522	0.715070
2.000	0.100	1.100	2.000	0.100000	-0.045000	0.697500	1.065308	1.453857	1.019889	0.436459	True	True	9.97929e-08	1105	2.547852	2.184728	0.744994	0.713810
2.000	0.100	1.100	2.000	0.100000	-0.040000	0.697500	1.031288	1.463610	0.971559	0.453448	True	True	9.91815e-08	1162	2.513122	2.168945	0.769863	0.711841
2.000	0.100	1.100	2.000	0.100000	-0.035000	0.697500	1.000515	1.473916	0.928493	0.470946	True	True	9.99558e-08	1135	2.481655	2.155946	0.793308	0.709223
2.000	0.100	1.100	2.000	0.100000	-0.030000	0.697500	0.972507	1.484789	0.889769	0.489072	True	True	9.99696e-08	1048	2.453006	2.145419	0.815466	0.706009
2.000	0.100	1.100	2.000	0.100000	-0.025000	0.697500	0.946880	1.496292	0.854677	0.507948	True	True	9.91774e-08	1073	2.426825	2.137129	0.836447	0.702216
2.000	0.100	1.100	2.000	0.100000	-0.020000	0.697500	0.923331	1.508463	0.822660	0.527699	True	True	9.9377e-08	1045	2.402833	2.130900	0.856335	0.697867
2.000	0.100	1.100	2.000	0.100000	-0.015000	0.697500	0.901622	1.521348	0.793275	0.548459	True	True	9.98467e-08	1162	2.380809	2.126605	0.875195	0.692972
2.000	0.100	1.100	2.000	0.100000	-0.010000	0.697500	0.881548	1.535020	0.766158	0.570377	True	True	9.93755e-08	1115	2.360574	2.124153	0.893085	0.687529
2.000	0.100	1.100	2.000	0.100000	-0.005000	0.697500	0.862946	1.549552	0.741013	0.593621	True	True	9.94964e-08	1299	2.341985	2.123488	0.910043	0.681534
2.000	0.100	1.100	2.000	0.100000	0.000000	0.697500	0.845681	1.565035	0.717592	0.618379	True	True	9.92603e-08	1320	2.324928	2.124582	0.926101	0.674972
2.000	0.100	1.100	2.000	0.100000	0.005000	0.697500	0.829639	1.581572	0.695688	0.644871	True	True	9.94327e-08	1434	2.309316	2.127436	0.941280	0.667824
2.000	0.100	1.100	2.000	0.100000	0.010000	0.697500	0.814727	1.599289	0.675121	0.673353	True	True	9.95899e-08	1465	2.295082	2.132077	0.955593	0.660063
2.000	0.100	1.100	2.000	0.100000	0.015000	0.697500	0.800868	1.618334	0.655739	0.704130	True	True	9.96268e-08	1516	2.282184	2.138561	0.969046	0.651655
2.000	0.100	1.100	2.000	0.100000	0.020000	0.697500	0.787997	1.638885	0.637406	0.737569	True	True	9.98585e-08	1545	2.270598	2.146977	0.981636	0.642558
2.000	0.100	1.100	2.000	0.100000	0.025000	0.697500	0.776063	1.661158	0.620002	0.774114	True	True	9.98175e-08	1525	2.260320	2.157447	0.993355	0.632718
2.000	0.100	1.100	2.000	0.100000	0.030000	0.697500	0.765028	1.685417	0.603418	0.814316	True	True	9.94962e-08	1684	2.251372	2.170136	1.004181	0.622070
2.000	0.100	1.100	2.000	0.100000	0.035000	0.697500	0.754862	1.711990	0.587553	0.858865	True	True	9.95638e-08	1733	2.243800	2.185261	1.014087	0.610535
2.000	0.100	1.100	2.000	0.100000	0.040000	0.697500	0.745550	1.741290	0.572313	0.908642	True	True	9.95182e-08	1783	2.237684	2.203107	1.023032	0.598016
2.000	0.100	1.100	2.000	0.100000	0.045000	0.697500	0.737087	1.773845	0.557601	0.964793	True	True	9.9872e-08	1930	2.233141	2.224043	1.030960	0.584388
2.000	0.100	1.100	2.000	0.100000	0.050000	0.697500	0.729484	1.810347	0.543322	1.028843	True	True	9.96672e-08	2021	2.230344	2.248559	1.037799	0.569498
2.000	0.100	1.100	2.000	0.100000	0.055000	0.697500	0.722769	1.851722	0.529371	1.102880	True	True	9.99086e-08	2087	2.229541	2.277309	1.043448	0.553145
2.000	0.100	1.100	2.000	0.100000	0.060000	0.697500	0.716993	1.899247	0.515626	1.189849	True	True	9.95745e-08	2386	2.231089	2.311190	1.047773	0.535066
2.000	0.100	1.100	2.000	0.100000	0.065000	0.697500	0.712242	1.954754	0.501939	1.294080	True	True	9.97137e-08	2517	2.235511	2.351468	1.050584	0.514901
2.000	0.100	1.100	2.000	0.100000	0.070000	0.697500	0.708649	2.020984	0.488113	1.422254	True	True	9.96001e-08	2674	2.243605	2.399999	1.051610	0.492145
2.000	0.100	1.100	2.000	0.100000	0.075000	0.697500	0.706433	2.102305	0.473860	1.585374	True	True	9.9676e-08	3153	2.256648	2.459658	1.050432	0.466043
2.000	0.100	1.100	2.000	0.100000	-0.075000	0.720000	1.381761	1.407108	1.551640	0.339653	True	True	9.99823e-08	2148	2.869174	2.361747	0.553222	0.706581
2.000	0.100	1.100	2.000	0.100000	-0.070000	0.720000	1.301935	1.413683	1.417108	0.357248	True	True	9.96381e-08	1871	2.791391	2.310866	0.593839	0.711407
2.000	0.100	1.100	2.000	0.100000	-0.065000	0.720000	1.235848	1.420896	1.310320	0.374150	True	True	9.99874e-08	1601	2.726015	2.270006	0.630376	0.714315
2.000	0.100	1.100	2.000	0.100000	-0.060000	0.720000	1.179689	1.428677	1.222703	0.390717	True	True	9.93029e-08	1520	2.669827	2.236542	0.663737	0.715794
2.000	0.100	1.100	2.000	0.100000	-0.055000	0.720000	1.131037	1.436991	1.149012	0.407196	True	True	9.9802e-08	1289	2.620731	2.208802	0.694528	0.716148
2.000	0.100	1.100	2.000	0.100000	-0.050000	0.720000	1.088261	1.445823	1.085827	0.423777	True	True	9.93152e-08	1338	2.577282	2.185656	0.723172	0.715571
2.000	0.100	1.100	2.000	0.100000	-0.045000	0.720000	1.050209	1.455170	1.030804	0.440614	True	True	9.99145e-08	1181	2.538448	2.166314	0.749982	0.714199
2.000	0.100	1.100	2.000	0.100000	-0.040000	0.720000	1.016043	1.465050	0.982280	0.457840	True	True	9.98302e-08	1082	2.503465	2.150203	0.775190	0.712121
2.000	0.100	1.100	2.000	0.100000	-0.035000	0.720000	0.985132	1.475492	0.939031	0.475580	True	True	9.9463e-08	1184	2.471754	2.136901	0.798970	0.709398
2.000	0.100	1.100	2.000	0.100000	-0.030000	0.720000	0.956991	1.486501	0.900134	0.493953	True	True	9.89386e-08	1129	2.442867	2.126095	0.821464	0.706084
2.000	0.100	1.100	2.000	0.100000	-0.025000	0.720000	0.931240	1.498139	0.864880	0.513080	True	True	9.93121e-08	1227	2.416454	2.117547	0.842777	0.702198
2.000	0.100	1.100	2.000	0.100000	-0.020000	0.720000	0.907571	1.510450	0.832708	0.533090	True	True	9.96706e-08	1194	2.392234	2.111077	0.862998	0.697759
2.000	0.100	1.100	2.000	0.100000	-0.015000	0.720000	0.885743	1.523484	0.803173	0.554117	True	True	9.92863e-08	1097	2.369985	2.106558	0.882192	0.692776
2.000	0.100	1.100	2.000	0.100000	-0.010000	0.720000	0.865558	1.537304	0.775914	0.576312	True	True	9.97534e-08	1255	2.349526	2.103898	0.900412	0.687252
2.000	0.100	1.100	2.000	0.100000	-0.005000	0.720000	0.846848	1.551990	0.750632	0.599843	True	True	9.91746e-08	1250	2.330714	2.103039	0.917700	0.681179
2.000	0.100	1.100	2.000	0.100000	0.000000	0.720000	0.829479	1.567630	0.727081	0.624902	True	True	9.94662e-08	1332	2.313433	2.103952	0.934085	0.674545
2.000	0.100	1.100	2.000	0.100000	0.005000	0.720000	0.813336	1.584331	0.705050	0.651708	True	True	9.99896e-08	1433	2.297596	2.106637	0.949590	0.667329
2.000	0.100	1.100	2.000	0.100000	0.010000	0.720000	0.798327	1.602216	0.684362	0.680522	True	True	9.9488e-08	1434	2.283135	2.111120	0.964228	0.659505
2.000	0.100	1.100	2.000	0.100000	0.015000	0.720000	0.784372	1.621436	0.664862	0.711651	True	True	9.99397e-08	1459	2.270005	2.117456	0.978004	0.651039
2.000	0.100	1.100	2.000	0.100000	0.020000	0.720000	0.771408	1.642169	0.646416	0.745463	True	True	9.93849e-08	1560	2.258181	2.125733	0.990916	0.641889
2.000	0.100	1.100	2.000	0.100000	0.025000	0.720000	0.759384	1.664632	0.628903	0.782408	True	True	9.95028e-08	1642	2.247659	2.136073	1.002954	0.632002
2.000	0.100	1.100	2.000	0.100000	0.030000	0.720000	0.748260	1.689091	0.612214	0.823040	True	True	9.97987e-08	1690	2.238457	2.148639	1.014099	0.621315
2.000	0.100	1.100	2.000	0.100000	0.035000	0.720000	0.738006	1.715874	0.596248	0.868057	True	True	9.94511e-08	1752	2.230621	2.163649	1.024322	0.609747
2.000	0.100	1.100	2.000	0.100000	0.040000	0.720000	0.728607	1.745396	0.580910	0.918346	True	True	9.96247e-08	1755	2.224224	2.181383	1.033585	0.597203
2.000	0.100	1.100	2.000	0.100000	0.045000	0.720000	0.720058	1.778189	0.566105	0.975062	True	True	9.95789e-08	1895	2.219383	2.202213	1.041832	0.583560
2.000	0.100	1.100	2.000	0.100000	0.050000	0.720000	0.712368	1.814947	0.551736	1.039747	True	True	9.98769e-08	2055	2.216266	2.226625	1.048992	0.568664
2.000	0.100	1.100	2.000	0.100000	0.055000	0.720000	0.705564	1.856600	0.537698	1.114503	True	True	9.95057e-08	2223	2.215112	2.255272	1.054967	0.552318
2.000	0.100	1.100	2.000	0.100000	0.060000	0.720000	0.699697	1.904434	0.523870	1.202305	True	True	9.99444e-08	2327	2.216272	2.289049	1.059624	0.534258
2.000	0.100	1.100	2.000	0.100000	0.065000	0.720000	0.694850	1.960287	0.510105	1.307519	True	True	9.96859e-08	2557	2.220255	2.329219	1.062780	0.514130
2.000	0.100	1.100	2.000	0.100000	0.070000	0.720000	0.691155	2.026916	0.496205	1.436888	True	True	9.96703e-08	2704	2.227840	2.377636	1.064168	0.491429
2.000	0.100	1.100	2.000	0.100000	0.075000	0.720000	0.688826	2.108712	0.481884	1.601519	True	True	9.98144e-08	3069	2.240275	2.437168	1.063384	0.465407
2.000	0.100	1.100	2.000	0.100000	-0.075000	0.742500	1.367963	1.407702	1.564181	0.342384	True	True	9.97363e-08	2089	2.861764	2.346231	0.556082	0.707694
2.000	0.100	1.100	2.000	0.100000	-0.070000	0.742500	1.287928	1.414396	1.429283	0.360232	True	True	9.95446e-08	1900	2.783604	2.294736	0.597043	0.712362
2.000	0.100	1.100	2.000	0.100000	-0.065000	0.742500	1.221649	1.421730	1.322183	0.377379	True	True	9.97762e-08	1655	2.717892	2.253340	0.633917	0.715122
2.000	0.100	1.100	2.000	0.100000	-0.060000	0.742500	1.165315	1.429633	1.234293	0.394186	True	True	9.94802e-08	1501	2.661398	2.219402	0.667611	0.716462
2.000	0.100	1.100	2.000	0.100000	-0.055000	0.742500	1.116501	1.438071	1.160356	0.410903	True	True	9.91847e-08	1434	2.612019	2.191236	0.698730	0.716682
2.000	0.100	1.100	2.000	0.100000	-0.050000	0.742500	1.073573	1.447029	1.096947	0.427722	True	True	9.92593e-08	1255	2.568304	2.167704	0.727702	0.715980
2.000	0.100	1.100	2.000	0.100000	-0.045000	0.742500	1.035380	1.456510	1.041719	0.444796	True	True	9.94372e-08	1259	2.529218	2.148010	0.754837	0.714486
2.000	0.100	1.100	2.000	0.100000	-0.040000	0.742500	1.001079	1.466524	0.993003	0.462263	True	True	9.90909e-08	1150	2.493993	2.131576	0.780369	0.712294
2.000	0.100	1.100	2.000	0.100000	-0.035000	0.742500	0.970040	1.477096	0.949574	0.480247	True	True	9.93549e-08	1133	2.462050	2.117977	0.804473	0.709463
2.000	0.100	1.100	2.000	0.100000	-0.030000	0.742500	0.941775	1.488234	0.910506	0.498869	True	True	9.94204e-08	1137	2.432935	2.106897	0.827292	0.706048
2.000	0.100	1.100	2.000	0.100000	-0.025000	0.742500	0.915905	1.500016	0.875089	0.518251	True	True	9.94507e-08	1201	2.406301	2.098092	0.848929	0.702062
2.000	0.100	1.100	2.000	0.100000	-0.020000	0.742500	0.892124	1.512468	0.842764	0.538523	True	True	9.93099e-08	1103	2.381864	2.091387	0.869472	0.697529
2.000	0.100	1.100	2.000	0.100000	-0.015000	0.742500	0.870189	1.525648	0.813082	0.559820	True	True	9.90841e-08	1221	2.359400	2.086647	0.888987	0.692457
2.000	0.100	1.100	2.000	0.100000	-0.010000	0.742500	0.849899	1.539619	0.785682	0.582295	True	True	9.92948e-08	1241	2.338727	2.083782	0.907527	0.686848
2.000	0.100	1.100	2.000	0.100000	-0.005000	0.742500	0.831089	1.554460	0.760265	0.606116	True	True	9.98451e-08	1371	2.319702	2.082731	0.925135	0.680695
2.000	0.100	1.100	2.000	0.100000	0.000000	0.742500	0.813622	1.570259	0.736584	0.631478	True	True	9.95469e-08	1402	2.302207	2.083465	0.941839	0.673985
2.000	0.100	1.100	2.000	0.100000	0.005000	0.742500	0.797385	1.587123	0.714428	0.658602	True	True	9.98545e-08	1461	2.286154	2.085982	0.957661	0.666699
2.000	0.100	1.100	2.000	0.100000	0.010000	0.742500	0.782284	1.605178	0.693620	0.687751	True	True	9.9599e-08	1462	2.271474	2.090309	0.972616	0.658810
2.000	0.100	1.100	2.000	0.100000	0.015000	0.742500	0.768239	1.624574	0.674004	0.719233	True	True	9.9328e-08	1475	2.258120	2.096498	0.986707	0.650285
2.000	0.100	1.100	2.000	0.100000	0.020000	0.742500	0.755187	1.645490	0.655446	0.753422	True	True	9.96448e-08	1598	2.246067	2.104637	0.999935	0.641082
2.000	0.100	1.100	2.000	0.100000	0.025000	0.742500	0.743076	1.668144	0.637825	0.790769	True	True	9.95682e-08	1668	2.235308	2.114846	1.012288	0.631148
2.000	0.100	1.100	2.000	0.100000	0.030000	0.742500	0.731866	1.692802	0.621032	0.831836	True	True	9.97498e-08	1704	2.225860	2.127289	1.023747	0.620421
2.000	0.100	1.100	2.000	0.100000	0.035000	0.742500	0.721528	1.719796	0.604967	0.877323	True	True	9.96202e-08	1745	2.217765	2.142180	1.034286	0.608822
2.000	0.100	1.100	2.000	0.100000	0.040000	0.742500	0.712044	1.749541	0.589532	0.928127	True	True	9.95971e-08	1897	2.211095	2.159802	1.043865	0.596254
2.000	0.100	1.100	2.000	0.100000	0.045000	0.742500	0.703409	1.782572	0.574634	0.985413	True	True	9.96256e-08	1938	2.205962	2.180522	1.052432	0.582597
2.000	0.100	1.100	2.000	0.100000	0.050000	0.742500	0.695632	1.819586	0.560176	1.050735	True	True	9.96041e-08	2044	2.202529	2.204827	1.059915	0.567698
2.000	0.100	1.100	2.000	0.100000	0.055000	0.742500	0.688739	1.861517	0.546052	1.126215	True	True	9.99383e-08	2151	2.201030	2.233367	1.066220	0.551361
2.000	0.100	1.100	2.000	0.100000	0.060000	0.742500	0.682779	1.909659	0.532143	1.214853	True	True	9.99403e-08	2386	2.201805	2.267035	1.071217	0.533325
2.000	0.100	1.100	2.000	0.100000	0.065000	0.742500	0.677833	1.965857	0.518301	1.321054	True	True	9.98248e-08	2600	2.205352	2.307092	1.074727	0.513237
2.000	0.100	1.100	2.000	0.100000	0.070000	0.742500	0.674031	2.032885	0.504328	1.451623	True	True	9.9947e-08	2734	2.212431	2.355386	1.076492	0.490598
2.000	0.100	1.100	2.000	0.100000	0.075000	0.742500	0.671581	2.115154	0.489938	1.617768	True	True	9.98364e-08	3171	2.224260	2.414780	1.076119	0.464662
2.000	0.100	1.100	2.000	0.100000	-0.075000	0.765000	1.354357	1.408307	1.576704	0.345127	True	True	9.99576e-08	2172	2.854448	2.330788	0.558883	0.708747
2.000	0.100	1.100	2.000	0.100000	-0.070000	0.765000	1.274125	1.415122	1.441444	0.363230	True	True	9.96594e-08	1902	2.775925	2.278687	0.600175	0.713249
2.000	0.100	1.100	2.000	0.100000	-0.065000	0.765000	1.207670	1.422579	1.334034	0.380625	True	True	9.92736e-08	1633	2.709890	2.236764	0.637373	0.715854
2.000	0.100	1.100	2.000	0.100000	-0.060000	0.765000	1.151173	1.430606	1.245872	0.397675	True	True	9.96983e-08	1423	2.653105	2.202358	0.671386	0.717047
2.000	0.100	1.100	2.000	0.100000	-0.055000	0.765000	1.102209	1.439170	1.171693	0.414632	True	True	9.97802e-08	1410	2.603454	2.173773	0.702822	0.717130
2.000	0.100	1.100	2.000	0.100000	-0.050000	0.765000	1.059140	1.448255	1.108062	0.431691	True	True	9.9456e-08	1234	2.559486	2.149862	0.732109	0.716296
2.000	0.100	1.100	2.000	0.100000	-0.045000	0.765000	1.020813	1.457862	1.052628	0.449007	True	True	9.94548e-08	1165	2.520160	2.129822	0.759558	0.714679
2.000	0.100	1.100	2.000	0.100000	-0.040000	0.765000	0.986387	1.468007	1.003722	0.466717	True	True	9.89909e-08	1130	2.484705	2.113070	0.785402	0.712368
2.000	0.100	1.100	2.000	0.100000	-0.035000	0.765000	0.955229	1.478713	0.960113	0.484948	True	True	9.98602e-08	995	2.452540	2.099179	0.809819	0.709425
2.000	0.100	1.100	2.000	0.100000	-0.030000	0.765000	0.926851	1.490002	0.920878	0.503821	True	True	9.96158e-08	1062	2.423212	2.087827	0.832948	0.705896
2.000	0.100	1.100	2.000	0.100000	-0.025000	0.765000	0.900876	1.501918	0.885303	0.523461	True	True	9.95572e-08	1223	2.396367	2.078774	0.854894	0.701809
2.000	0.100	1.100	2.000	0.100000	-0.020000	0.765000	0.876993	1.514514	0.852825	0.543996	True	True	9.93114e-08	1223	2.371724	2.071835	0.875746	0.697178
2.000	0.100	1.100	2.000	0.100000	-0.015000	0.765000	0.854958	1.527841	0.822998	0.565566	True	True	9.93554e-08	1283	2.349055	2.066879	0.895571	0.692013
2.000	0.100	1.100	2.000	0.100000	-0.010000	0.765000	0.834572	1.541964	0.795459	0.588323	True	True	9.95703e-08	1293	2.328179	2.063812	0.914421	0.686316
2.000	0.100	1.100	2.000	0.100000	-0.005000	0.765000	0.815668	1.556960	0.769909	0.612438	True	True	9.92801e-08	1303	2.308950	2.062572	0.932337	0.680080
2.000	0.100	1.100	2.000	0.100000	0.000000	0.765000	0.798111	1.572919	0.746099	0.638106	True	True	9.93646e-08	1405	2.291252	2.063129	0.949350	0.673293
2.000	0.100	1.100	2.000	0.100000	0.005000	0.765000	0.781786	1.589948	0.723820	0.665551	True	True	9.97992e-08	1368	2.274991	2.065481	0.965481	0.665935
2.000	0.100	1.100	2.000	0.100000	0.010000	0.765000	0.766598	1.608173	0.702893	0.695037	True	True	9.97671e-08	1459	2.260101	2.069652	0.980743	0.657979
2.000	0.100	1.100	2.000	0.100000	0.015000	0.765000	0.752469	1.627746	0.683162	0.726876	True	True	9.94334e-08	1494	2.246533	2.075695	0.995143	0.649394
2.000	0.100	1.100	2.000	0.100000	0.020000	0.765000	0.739334	1.648845	0.664494	0.761444	True	True	9.93879e-08	1594	2.234258	2.083696	1.008679	0.640137
2.000	0.100	1.100	2.000	0.100000	0.025000	0.765000	0.727140	1.671690	0.646766	0.799197	True	True	9.94038e-08	1637	2.223270	2.093775	1.021340	0.630157
2.000	0.100	1.100	2.000	0.100000	0.030000	0.765000	0.715848	1.696549	0.629870	0.840700	True	True	9.99339e-08	1752	2.213583	2.106094	1.033109	0.619390
2.000	0.100	1.100	2.000	0.100000	0.035000	0.765000	0.705428	1.723753	0.613705	0.886660	True	True	9.9728e-08	1795	2.205237	2.120867	1.043960	0.607759
2.000	0.100	1.100	2.000	0.100000	0.040000	0.765000	0.695861	1.753722	0.598175	0.937982	True	True	9.96095e-08	1829	2.198300	2.138374	1.053854	0.595169
2.000	0.100	1.100	2.000	0.100000	0.045000	0.765000	0.687142	1.786991	0.583185	0.995841	True	True	9.98278e-08	2013	2.192881	2.158982	1.062739	0.581500
2.000	0.100	1.100	2.000	0.100000	0.050000	0.765000	0.679279	1.824260	0.568639	1.061804	True	True	9.99931e-08	1999	2.189138	2.183176	1.070547	0.566601
2.000	0.100	1.100	2.000	0.100000	0.055000	0.765000	0.672296	1.866471	0.554431	1.138010	True	True	9.99696e-08	2222	2.187299	2.211605	1.077186	0.550276
2.000	0.100	1.100	2.000	0.100000	0.060000	0.765000	0.666241	1.914920	0.540441	1.227487	True	True	9.9662e-08	2338	2.187693	2.245159	1.082529	0.532268
2.000	0.100	1.100	2.000	0.100000	0.065000	0.765000	0.661193	1.971464	0.526522	1.334679	True	True	9.98797e-08	2514	2.190808	2.285094	1.086403	0.512225
2.000	0.100	1.100	2.000	0.100000	0.070000	0.765000	0.657279	2.038888	0.512477	1.466452	True	True	9.99771e-08	2897	2.197384	2.333258	1.088557	0.489652
2.000	0.100	1.100	2.000	0.100000	0.075000	0.765000	0.654702	2.121631	0.498021	1.634117	True	True	9.99279e-08	3218	2.208608	2.392505	1.088615	0.463810
2.000	0.100	1.100	2.000	0.100000	-0.075000	0.787500	1.340940	1.408924	1.589208	0.347882	True	True	9.9623e-08	2164	2.847226	2.315420	0.561622	0.709739
2.000	0.100	1.100	2.000	0.100000	-0.070000	0.787500	1.260527	1.415862	1.453587	0.366244	True	True	9.98995e-08	1905	2.768354	2.262722	0.603232	0.714068
2.000	0.100	1.100	2.000	0.100000	-0.065000	0.787500	1.193908	1.423443	1.345871	0.383889	True	True	9.93395e-08	1651	2.702011	2.220279	0.640741	0.716511
2.000	0.100	1.100	2.000	0.100000	-0.060000	0.787500	1.137262	1.431596	1.257440	0.401183	True	True	9.95581e-08	1496	2.644946	2.185415	0.675061	0.717551
2.000	0.100	1.100	2.000	0.100000	-0.055000	0.787500	1.088159	1.440287	1.183019	0.418384	True	True	9.92796e-08	1424	2.595039	2.156418	0.706800	0.717489
2.000	0.100	1.100	2.000	0.100000	-0.050000	0.787500	1.044962	1.449502	1.119169	0.435684	True	True	9.94633e-08	1342	2.550830	2.132134	0.736387	0.716518
2.000	0.100	1.100	2.000	0.100000	-0.045000	0.787500	1.006513	1.459240	1.063533	0.453243	True	True	9.95831e-08	1191	2.511275	2.111753	0.764137	0.714771
2.000	0.100	1.100	2.000	0.100000	-0.040000	0.787500	0.971974	1.469519	1.014438	0.471199	True	True	9.9088e-08	1185	2.475604	2.094691	0.790279	0.712335
2.000	0.100	1.100	2.000	0.100000	-0.035000	0.787500	0.940709	1.480349	0.970654	0.489679	True	True	9.93188e-08	1161	2.443228	2.080514	0.814994	0.709278
2.000	0.100	1.100	2.000	0.100000	-0.030000	0.787500	0.912230	1.491781	0.931252	0.508806	True	True	9.9284e-08	1197	2.413697	2.068897	0.838419	0.705635
2.000	0.100	1.100	2.000	0.100000	-0.025000	0.787500	0.886149	1.503859	0.895516	0.528707	True	True	9.96657e-08	1039	2.386654	2.059596	0.860665	0.701434
2.000	0.100	1.100	2.000	0.100000	-0.020000	0.787500	0.862174	1.516587	0.862889	0.549509	True	True	9.92876e-08	1151	2.361814	2.052430	0.881814	0.696706
2.000	0.100	1.100	2.000	0.100000	-0.015000	0.787500	0.840048	1.530062	0.832919	0.571354	True	True	9.93198e-08	1181	2.338951	2.047261	0.901936	0.691445
2.000	0.100	1.100	2.000	0.100000	-0.010000	0.787500	0.819574	1.544337	0.805242	0.594396	True	True	9.96921e-08	1299	2.317883	2.043995	0.921083	0.685657
2.000	0.100	1.100	2.000	0.100000	-0.005000	0.787500	0.800585	1.559489	0.779560	0.618807	True	True	9.98818e-08	1321	2.298460	2.042569	0.939297	0.679336
2.000	0.100	1.100	2.000	0.100000	0.000000	0.787500	0.782944	1.575608	0.755624	0.644783	True	True	9.9731e-08	1393	2.280567	2.042953	0.956607	0.672469
2.000	0.100	1.100	2.000	0.100000	0.005000	0.787500	0.766538	1.592803	0.733222	0.672551	True	True	9.98672e-08	1409	2.264109	2.045141	0.973035	0.665037
2.000	0.100	1.100	2.000	0.100000	0.010000	0.787500	0.751270	1.611200	0.712178	0.702377	True	True	9.99825e-08	1504	2.249018	2.049158	0.988596	0.657014
2.000	0.100	1.100	2.000	0.100000	0.015000	0.787500	0.737062	1.630949	0.692334	0.734576	True	True	9.97888e-08	1551	2.235243	2.055057	1.003295	0.648367
2.000	0.100	1.100	2.000	0.100000	0.020000	0.787500	0.723849	1.652232	0.673556	0.769526	True	True	9.9734e-08	1606	2.222756	2.062921	1.017131	0.639055
2.000	0.100	1.100	2.000	0.100000	0.025000	0.787500	0.711577	1.675269	0.655723	0.807687	True	True	9.97411e-08	1656	2.211547	2.072869	1.030094	0.629028
2.000	0.100	1.100	2.000	0.100000	0.030000	0.787500	0.700207	1.700329	0.638725	0.849629	True	True	9.94083e-08	1685	2.201629	2.085064	1.042168	0.618222
2.000	0.100	1.100	2.000	0.100000	0.035000	0.787500	0.689708	1.727744	0.622462	0.896066	True	True	9.95785e-08	1777	2.193038	2.099717	1.053326	0.606561
2.000	0.100	1.100	2.000	0.100000	0.040000	0.787500	0.680061	1.757936	0.606837	0.947909	True	True	9.96236e-08	1950	2.185842	2.117108	1.063532	0.593950
2.000	0.100	1.100	2.000	0.100000	0.045000	0.787500	0.671259	1.791443	0.591756	1.006344	True	True	9.94726e-08	2052	2.180144	2.137602	1.072735	0.580271
2.000	0.100	1.100	2.000	0.100000	0.050000	0.787500	0.663310	1.828969	0.577122	1.072949	True	True	9.99292e-08	2064	2.176096	2.161681	1.080869	0.565374
2.000	0.100	1.100	2.000	0.100000	0.055000	0.787500	0.656237	1.871458	0.562831	1.149886	True	True	9.96401e-08	2292	2.173922	2.189995	1.087844	0.549064
2.000	0.100	1.100	2.000	0.100000	0.060000	0.787500	0.650086	1.920214	0.548761	1.240205	True	True	9.98886e-08	2420	2.173941	2.223429	1.093539	0.531087
2.000	0.100	1.100	2.000	0.100000	0.065000	0.787500	0.644933	1.977102	0.534766	1.348391	True	True	9.96549e-08	2622	2.176628	2.263238	1.097786	0.511094
2.000	0.100	1.100	2.000	0.100000	0.070000	0.787500	0.640902	2.044923	0.520650	1.481371	True	True	9.97804e-08	2851	2.182704	2.311261	1.100343	0.488592
2.000	0.100	1.100	2.000	0.100000	0.075000	0.787500	0.638191	2.128137	0.506128	1.650560	True	True	9.98903e-08	3249	2.193325	2.370351	1.100849	0.462850
2.000	0.100	1.100	2.000	0.100000	-0.075000	0.810000	1.327712	1.409553	1.601692	0.350650	True	True	9.9579e-08	2043	2.840098	2.300130	0.564299	0.710670
2.000	0.100	1.100	2.000	0.100000	-0.070000	0.810000	1.247132	1.416616	1.465713	0.369272	True	True	9.9777e-08	1888	2.760891	2.246843	0.606214	0.714819
2.000	0.100	1.100	2.000	0.100000	-0.065000	0.810000	1.180362	1.424322	1.357692	0.387169	True	True	9.92627e-08	1667	2.694254	2.203891	0.644021	0.717093
2.000	0.100	1.100	2.000	0.100000	-0.060000	0.810000	1.123579	1.432602	1.268994	0.404711	True	True	9.91913e-08	1463	2.636923	2.168575	0.678632	0.717974
2.000	0.100	1.100	2.000	0.100000	-0.055000	0.810000	1.074350	1.441422	1.194334	0.422156	True	True	9.97962e-08	1399	2.586770	2.139174	0.710661	0.717761
2.000	0.100	1.100	2.000	0.100000	-0.050000	0.810000	1.031036	1.450767	1.130266	0.439701	True	True	9.97578e-08	1233	2.542334	2.114525	0.740536	0.716647
2.000	0.100	1.100	2.000	0.100000	-0.045000	0.810000	0.992478	1.460632	1.074429	0.457506	True	True	9.97913e-08	1130	2.502564	2.093812	0.768571	0.714766
2.000	0.100	1.100	2.000	0.100000	-0.040000	0.810000	0.957835	1.471053	1.025148	0.475710	True	True	9.95016e-08	1150	2.466687	2.076444	0.794997	0.712199
2.000	0.100	1.100	2.000	0.100000	-0.035000	0.810000	0.926470	1.482026	0.981188	0.494442	True	True	9.99893e-08	1138	2.434114	2.061985	0.819997	0.709017
2.000	0.100	1.100	2.000	0.100000	-0.030000	0.810000	0.897900	1.493590	0.941622	0.513825	True	True	9.91022e-08	1180	2.404391	2.050109	0.843705	0.705260
2.000	0.100	1.100	2.000	0.100000	-0.025000	0.810000	0.871734	1.505797	0.905732	0.533988	True	True	9.9173e-08	1196	2.377159	2.040568	0.866234	0.700952
2.000	0.100	1.100	2.000	0.100000	-0.020000	0.810000	0.847670	1.518684	0.872955	0.555059	True	True	9.93764e-08	1265	2.352135	2.033177	0.887667	0.696114
2.000	0.100	1.100	2.000	0.100000	-0.015000	0.810000	0.825461	1.532309	0.842842	0.577182	True	True	9.91748e-08	1187	2.329089	2.027800	0.908073	0.690754
2.000	0.100	1.100	2.000	0.100000	-0.010000	0.810000	0.804906	1.546736	0.815030	0.600512	True	True	9.97063e-08	1332	2.307838	2.024339	0.927505	0.684872
2.000	0.100	1.100	2.000	0.100000	-0.005000	0.810000	0.785839	1.562045	0.789217	0.625221	True	True	9.94567e-08	1394	2.288232	2.022731	0.946003	0.678463
2.000	0.100	1.100	2.000	0.100000	0.000000	0.810000	0.768122	1.578326	0.765155	0.651508	True	True	9.97359e-08	1454	2.270154	2.022943	0.963599	0.671513
2.000	0.100	1.100	2.000	0.100000	0.005000	0.810000	0.751641	1.595687	0.742634	0.679602	True	True	9.9576e-08	1481	2.253509	2.024971	0.980314	0.664005
2.000	0.100	1.100	2.000	0.100000	0.010000	0.810000	0.736299	1.614255	0.721473	0.709770	True	True	9.9929e-08	1473	2.238226	2.028837	0.996162	0.655913
2.000	0.100	1.100	2.000	0.100000	0.015000	0.810000	0.722018	1.634182	0.701517	0.742331	True	True	9.97052e-08	1599	2.224254	2.034592	1.011151	0.647204
2.000	0.100	1.100	2.000	0.100000	0.020000	0.810000	0.708731	1.655650	0.682631	0.777665	True	True	9.95613e-08	1559	2.211563	2.042320	1.025278	0.637837
2.000	0.100	1.100	2.000	0.100000	0.025000	0.810000	0.696387	1.678879	0.664693	0.816237	True	True	9.98197e-08	1710	2.200141	2.052139	1.038535	0.627762
2.000	0.100	1.100	2.000	0.100000	0.030000	0.810000	0.684942	1.704139	0.647595	0.858622	True	True	9.97523e-08	1720	2.189999	2.064208	1.050906	0.616918
2.000	0.100	1.100	2.000	0.100000	0.035000	0.810000	0.674367	1.731766	0.631234	0.905537	True	True	9.99764e-08	1820	2.181172	2.078740	1.062367	0.605227
2.000	0.100	1.100	2.000	0.100000	0.040000	0.810000	0.664642	1.762182	0.615516	0.957904	True	True	9.94051e-08	1976	2.173723	2.096013	1.072881	0.592597
2.000	0.100	1.100	2.000	0.100000	0.045000	0.810000	0.655760	1.795927	0.600345	1.016916	True	True	9.9821e-08	2029	2.167752	2.116390	1.082400	0.578910
2.000	0.100	1.100	2.000	0.100000	0.050000	0.810000	0.647726	1.833708	0.585624	1.084168	True	True	9.96436e-08	2158	2.163407	2.140353	1.090860	0.564017
2.000	0.100	1.100	2.000	0.100000	0.055000	0.810000	0.640563	1.876476	0.571249	1.161836	True	True	9.95308e-08	2247	2.160903	2.168547	1.098174	0.547726
2.000	0.100	1.100	2.000	0.100000	0.060000	0.810000	0.634315	1.925538	0.557100	1.253001	True	True	9.99706e-08	2469	2.160552	2.201856	1.104226	0.529784
2.000	0.100	1.100	2.000	0.100000	0.065000	0.810000	0.629055	1.982770	0.543030	1.362184	True	True	9.97049e-08	2666	2.162816	2.241531	1.108854	0.509845
2.000	0.100	1.100	2.000	0.100000	0.070000	0.810000	0.624903	2.050987	0.528844	1.496375	True	True	9.99683e-08	2940	2.168395	2.289407	1.111828	0.487420
2.000	0.100	1.100	2.000	0.100000	0.075000	0.810000	0.622051	2.134671	0.514257	1.667092	True	True	9.99213e-08	3283	2.178417	2.348329	1.112798	0.461783
2.000	0.100	1.100	2.000	0.100000	-0.075000	0.832500	1.314670	1.410194	1.614154	0.353429	True	True	9.97104e-08	2055	2.833062	2.284919	0.566912	0.711540
2.000	0.100	1.100	2.000	0.100000	-0.070000	0.832500	1.233937	1.417382	1.477820	0.372314	True	True	9.94544e-08	1886	2.753536	2.231054	0.609119	0.715502
2.000	0.100	1.100	2.000	0.100000	-0.065000	0.832500	1.167031	1.425216	1.369496	0.390465	True	True	9.95522e-08	1605	2.686617	2.187600	0.647209	0.717600
2.000	0.100	1.100	2.000	0.100000	-0.060000	0.832500	1.110124	1.433624	1.280532	0.408257	True	True	9.99318e-08	1416	2.629033	2.151842	0.682100	0.718316
2.000	0.100	1.100	2.000	0.100000	-0.055000	0.832500	1.060781	1.442573	1.205635	0.425949	True	True	9.93858e-08	1287	2.578650	2.122045	0.714403	0.717946
2.000	0.100	1.100	2.000	0.100000	-0.050000	0.832500	1.017361	1.452051	1.141351	0.443741	True	True	9.96529e-08	1347	2.533998	2.097038	0.744550	0.716684
2.000	0.100	1.100	2.000	0.100000	-0.045000	0.832500	0.978705	1.462051	1.085316	0.461794	True	True	9.87448e-08	1146	2.494025	2.075999	0.772857	0.714661
2.000	0.100	1.100	2.000	0.100000	-0.040000	0.832500	0.943971	1.472609	1.035851	0.480248	True	True	9.97689e-08	1142	2.457955	2.058333	0.799551	0.711958
2.000	0.100	1.100	2.000	0.100000	-0.035000	0.832500	0.912521	1.483708	0.991719	0.499233	True	True	9.98781e-08	1187	2.425196	2.043601	0.824820	0.708654
2.000	0.100	1.100	2.000	0.100000	-0.030000	0.832500	0.883862	1.495423	0.951987	0.518876	True	True	9.96853e-08	1162	2.395292	2.031470	0.848800	0.704772
2.000	0.100	1.100	2.000	0.100000	-0.025000	0.832500	0.857618	1.507772	0.915943	0.539303	True	True	9.93028e-08	1239	2.367884	2.021694	0.871597	0.700350
2.000	0.100	1.100	2.000	0.100000	-0.020000	0.832500	0.833476	1.520807	0.883018	0.560647	True	True	9.93835e-08	1172	2.342686	2.014084	0.893300	0.695403
2.000	0.100	1.100	2.000	0.100000	-0.015000	0.832500	0.811194	1.534580	0.852766	0.583049	True	True	9.94431e-08	1274	2.319468	2.008502	0.913975	0.689940
2.000	0.100	1.100	2.000	0.100000	-0.010000	0.832500	0.790567	1.549162	0.824819	0.606668	True	True	9.93003e-08	1319	2.298045	2.004851	0.933677	0.683961
2.000	0.100	1.100	2.000	0.100000	-0.005000	0.832500	0.771430	1.564628	0.798878	0.631678	True	True	9.9772e-08	1410	2.278266	2.003064	0.952447	0.677461
2.000	0.100	1.100	2.000	0.100000	0.000000	0.832500	0.753644	1.581071	0.774692	0.658278	True	True	9.994e-08	1416	2.260013	2.003109	0.970315	0.670428
2.000	0.100	1.100	2.000	0.100000	0.005000	0.832500	0.737094	1.598598	0.752051	0.686700	True	True	9.99613e-08	1467	2.243190	2.004978	0.987304	0.662842
2.000	0.100	1.100	2.000	0.100000	0.010000	0.832500	0.721685	1.617339	0.730775	0.717213	True	True	9.93049e-08	1552	2.227724	2.008695	1.003429	0.654679
2.000	0.100	1.100	2.000	0.100000	0.015000	0.832500	0.707336	1.637443	0.710709	0.750138	True	True	9.94735e-08	1631	2.213564	2.014308	1.018696	0.645907
2.000	0.100	1.100	2.000	0.100000	0.020000	0.832500	0.693981	1.659096	0.691716	0.785859	True	True	9.96211e-08	1692	2.200678	2.021901	1.033105	0.636485
2.000	0.100	1.100	2.000	0.100000	0.025000	0.832500	0.681568	1.682517	0.673675	0.824844	True	True	9.95357e-08	1749	2.189052	2.031591	1.046647	0.626362
2.000	0.100	1.100	2.000	0.100000	0.030000	0.832500	0.670053	1.707978	0.656477	0.867673	True	True	9.99037e-08	1749	2.178695	2.043535	1.059309	0.615479
2.000	0.100	1.100	2.000	0.100000	0.035000	0.832500	0.659406	1.735816	0.640020	0.915070	True	True	9.9794e-08	1914	2.169639	2.057946	1.071066	0.603760
2.000	0.100	1.100	2.000	0.100000	0.040000	0.832500	0.649607	1.766455	0.624209	0.967962	True	True	9.99174e-08	1997	2.161944	2.075100	1.081884	0.591112
2.000	0.100	1.100	2.000	0.100000	0.045000	0.832500	0.640646	1.800438	0.608948	1.027555	True	True	9.95804e-08	2073	2.155707	2.095358	1.091716	0.577418
2.000	0.100	1.100	2.000	0.100000	0.050000	0.832500	0.632528	1.838475	0.594142	1.095454	True	True	9.98194e-08	2191	2.151071	2.119201	1.100501	0.562532
2.000	0.100	1.100	2.000	0.100000	0.055000	0.832500	0.625275	1.881520	0.579684	1.173858	True	True	9.97354e-08	2356	2.148244	2.147271	1.108156	0.546263
2.000	0.100	1.100	2.000	0.100000	0.060000	0.832500	0.618929	1.930888	0.565457	1.265870	True	True	9.99588e-08	2464	2.147529	2.180450	1.114570	0.528360
2.000	0.100	1.100	2.000	0.100000	0.065000	0.832500	0.613559	1.988464	0.551312	1.376053	True	True	9.99634e-08	2708	2.149374	2.219984	1.119587	0.508479
2.000	0.100	1.100	2.000	0.100000	0.070000	0.832500	0.609282	2.057075	0.537055	1.511458	True	True	9.97951e-08	2963	2.154461	2.267704	1.122988	0.486137
2.000	0.100	1.100	2.000	0.100000	0.075000	0.832500	0.606285	2.141228	0.522404	1.683706	True	True	9.9773e-08	3270	2.163888	2.326448	1.124441	0.460611
2.000	0.100	1.100	2.000	0.100000	-0.075000	0.855000	1.301814	1.410846	1.626594	0.356220	True	True	9.96946e-08	2069	2.826120	2.269789	0.569462	0.712350
2.000	0.100	1.100	2.000	0.100000	-0.070000	0.855000	1.220942	1.418162	1.489905	0.375369	True	True	9.97461e-08	1811	2.746287	2.215357	0.611946	0.716117
2.000	0.100	1.100	2.000	0.100000	-0.065000	0.855000	1.153913	1.426124	1.381280	0.393777	True	True	9.97258e-08	1698	2.679101	2.171411	0.650306	0.718032
2.000	0.100	1.100	2.000	0.100000	-0.060000	0.855000	1.096894	1.434662	1.292053	0.411821	True	True	9.99301e-08	1472	2.621278	2.135219	0.685460	0.718576
2.000	0.100	1.100	2.000	0.100000	-0.055000	0.855000	1.047450	1.443743	1.216921	0.429763	True	True	9.91412e-08	1335	2.570676	2.105034	0.718023	0.718044
2.000	0.100	1.100	2.000	0.100000	-0.050000	0.855000	1.003936	1.453352	1.152422	0.447804	True	True	9.99153e-08	1257	2.525821	2.079678	0.748428	0.716628
2.000	0.100	1.100	2.000	0.100000	-0.045000	0.855000	0.965192	1.463487	1.096190	0.466107	True	True	9.98474e-08	1106	2.485657	2.058321	0.776990	0.714459
2.000	0.100	1.100	2.000	0.100000	-0.040000	0.855000	0.930374	1.474173	1.046541	0.484813	True	True	9.98222e-08	1097	2.449406	2.040364	0.803942	0.711621
2.000	0.100	1.100	2.000	0.100000	-0.035000	0.855000	0.898848	1.485420	1.002238	0.504054	True	True	9.95055e-08	1144	2.416473	2.025364	0.829463	0.708180
2.000	0.100	1.100	2.000	0.100000	-0.030000	0.855000	0.870117	1.497276	0.962346	0.523958	True	True	9.94048e-08	1132	2.386400	2.012985	0.853696	0.704173
2.000	0.100	1.100	2.000	0.100000	-0.025000	0.855000	0.843802	1.509770	0.926148	0.544651	True	True	9.96464e-08	1193	2.358828	2.002980	0.876747	0.699632
2.000	0.100	1.100	2.000	0.100000	-0.020000	0.855000	0.819593	1.522951	0.893079	0.566268	True	True	9.94262e-08	1254	2.333467	1.995156	0.898704	0.694573
2.000	0.100	1.100	2.000	0.100000	-0.015000	0.855000	0.797245	1.536876	0.862687	0.588953	True	True	9.9806e-08	1346	2.310087	1.989376	0.919635	0.689003
2.000	0.100	1.100	2.000	0.100000	-0.010000	0.855000	0.776554	1.551611	0.834608	0.612864	True	True	9.94551e-08	1331	2.288502	1.985538	0.939593	0.682925
2.000	0.100	1.100	2.000	0.100000	-0.005000	0.855000	0.757354	1.567236	0.808539	0.638176	True	True	9.92907e-08	1413	2.268561	1.983577	0.958620	0.676333
2.000	0.100	1.100	2.000	0.100000	0.000000	0.855000	0.739507	1.583841	0.784231	0.665092	True	True	9.93071e-08	1498	2.250143	1.983457	0.976747	0.669213
2.000	0.100	1.100	2.000	0.100000	0.005000	0.855000	0.722896	1.601535	0.761473	0.693844	True	True	9.98373e-08	1449	2.233152	1.985171	0.993997	0.661548
2.000	0.100	1.100	2.000	0.100000	0.010000	0.855000	0.707425	1.620447	0.740083	0.724704	True	True	9.9724e-08	1548	2.217513	1.988741	1.010386	0.653313
2.000	0.100	1.100	2.000	0.100000	0.015000	0.855000	0.693015	1.640730	0.719907	0.757995	True	True	9.97812e-08	1650	2.203175	1.994215	1.025920	0.644477
2.000	0.100	1.100	2.000	0.100000	0.020000	0.855000	0.679598	1.662567	0.700808	0.794104	True	True	9.97795e-08	1647	2.190102	2.001674	1.040599	0.634999
2.000	0.100	1.100	2.000	0.100000	0.025000	0.855000	0.667121	1.686180	0.682665	0.833505	True	True	9.97103e-08	1756	2.178280	2.011235	1.054418	0.624829
2.000	0.100	1.100	2.000	0.100000	0.030000	0.855000	0.655540	1.711843	0.665369	0.876779	True	True	9.96478e-08	1844	2.167716	2.023054	1.067362	0.613908
2.000	0.100	1.100	2.000	0.100000	0.035000	0.855000	0.644824	1.739892	0.648817	0.924659	True	True	9.99229e-08	1923	2.158440	2.037343	1.079407	0.602161
2.000	0.100	1.100	2.000	0.100000	0.040000	0.855000	0.634953	1.770754	0.632914	0.978079	True	True	9.95458e-08	1984	2.150507	2.054376	1.090523	0.589496
2.000	0.100	1.100	2.000	0.100000	0.045000	0.855000	0.625915	1.804975	0.617565	1.038254	True	True	9.96418e-08	2033	2.144012	2.074513	1.100665	0.575798
2.000	0.100	1.100	2.000	0.100000	0.050000	0.855000	0.617716	1.843267	0.602673	1.106804	True	True	9.95193e-08	2206	2.139091	2.098232	1.109774	0.560921
2.000	0.100	1.100	2.000	0.100000	0.055000	0.855000	0.610373	1.886589	0.588133	1.185945	True	True	9.97648e-08	2413	2.135947	2.126174	1.117771	0.544677
2.000	0.100	1.100	2.000	0.100000	0.060000	0.855000	0.603928	1.936262	0.573827	1.278807	True	True	9.97812e-08	2525	2.134873	2.159218	1.124550	0.526816
2.000	0.100	1.100	2.000	0.100000	0.065000	0.855000	0.598447	1.994181	0.559608	1.389993	True	True	9.96076e-08	2656	2.136305	2.198605	1.129964	0.506998
2.000	0.100	1.100	2.000	0.100000	0.070000	0.855000	0.594042	2.063185	0.545281	1.526614	True	True	9.97421e-08	2999	2.140905	2.246162	1.133804	0.484743
2.000	0.100	1.100	2.000	0.100000	0.075000	0.855000	0.590893	2.147805	0.530565	1.700397	True	True	9.97925e-08	3378	2.149740	2.304716	1.135756	0.459335
2.000	0.100	1.100	2.000	0.100000	-0.075000	0.877500	1.289142	1.411509	1.639009	0.359022	True	True	9.96666e-08	2125	2.819270	2.254743	0.571946	0.713099
2.000	0.100	1.100	2.000	0.100000	-0.070000	0.877500	1.208146	1.418955	1.501968	0.378439	True	True	9.9736e-08	1863	2.739145	2.199754	0.614694	0.716664
2.000	0.100	1.100	2.000	0.100000	-0.065000	0.877500	1.141006	1.427046	1.393044	0.397105	True	True	9.94745e-08	1782	2.671705	2.155326	0.653308	0.718390
2.000	0.100	1.100	2.000	0.100000	-0.060000	0.877500	1.083889	1.435716	1.303556	0.415402	True	True	9.92717e-08	1489	2.613656	2.118710	0.688711	0.718756
2.000	0.100	1.100	2.000	0.100000	-0.055000	0.877500	1.034355	1.444928	1.228189	0.433596	True	True	9.94015e-08	1366	2.562848	2.088147	0.721520	0.718055
2.000	0.100	1.100	2.000	0.100000	-0.050000	0.877500	0.990760	1.454673	1.163479	0.451887	True	True	9.94403e-08	1280	2.517804	2.062449	0.752166	0.716479
2.000	0.100	1.100	2.000	0.100000	-0.045000	0.877500	0.951940	1.464948	1.107051	0.470442	True	True	9.96243e-08	1200	2.477462	2.040782	0.780968	0.714156
2.000	0.100	1.100	2.000	0.100000	-0.040000	0.877500	0.917051	1.475773	1.057221	0.489403	True	True	9.99877e-08	1136	2.441041	2.022541	0.808158	0.711174
2.000	0.100	1.100	2.000	0.100000	-0.035000	0.877500	0.885456	1.487153	1.012747	0.508902	True	True	9.93573e-08	1186	2.407945	2.007279	0.833919	0.707600
2.000	0.100	1.100	2.000	0.100000	-0.030000	0.877500	0.856659	1.499155	0.972694	0.529069	True	True	9.91164e-08	1190	2.377715	1.994660	0.858391	0.703463
2.000	0.100	1.100	2.000	0.100000	-0.025000	0.877500	0.830285	1.511788	0.936347	0.550030	True	True	9.95428e-08	1308	2.349989	1.984431	0.881678	0.698800
2.000	0.100	1.100	2.000	0.100000	-0.020000	0.877500	0.806017	1.525118	0.903133	0.571924	True	True	9.97293e-08	1158	2.324476	1.976400	0.903874	0.693625
2.000	0.100	1.100	2.000	0.100000	-0.015000	0.877500	0.783612	1.539194	0.872605	0.594892	True	True	9.99183e-08	1334	2.300946	1.970426	0.925044	0.687947
2.000	0.100	1.100	2.000	0.100000	-0.010000	0.877500	0.762866	1.554084	0.844394	0.619096	True	True	9.91956e-08	1408	2.279211	1.966406	0.945243	0.681766
2.000	0.100	1.100	2.000	0.100000	-0.005000	0.877500	0.743611	1.569866	0.818200	0.644713	True	True	9.9594e-08	1379	2.259117	1.964275	0.964512	0.675078
2.000	0.100	1.100	2.000	0.100000	0.000000	0.877500	0.725709	1.586633	0.793771	0.671946	True	True	9.93523e-08	1439	2.240544	1.963994	0.982884	0.667871
2.000	0.100	1.100	2.000	0.100000	0.005000	0.877500	0.709044	1.604495	0.770896	0.701030	True	True	9.99686e-08	1490	2.223394	1.965557	1.000382	0.660125
2.000	0.100	1.100	2.000	0.100000	0.010000	0.877500	0.693519	1.623579	0.749395	0.732239	True	True	9.95101e-08	1574	2.207593	1.968982	1.017021	0.651817
2.000	0.100	1.100	2.000	0.100000	0.015000	0.877500	0.679053	1.644040	0.729110	0.765897	True	True	9.95104e-08	1686	2.193084	1.974318	1.032810	0.642916
2.000	0.100	1.100	2.000	0.100000	0.020000	0.877500	0.665579	1.666062	0.709907	0.802397	True	True	9.94219e-08	1687	2.179834	1.981645	1.047749	0.633381
2.000	0.100	1.100	2.000	0.100000	0.025000	0.877500	0.653042	1.689867	0.691663	0.842215	True	True	9.94831e-08	1750	2.167826	1.991078	1.061833	0.623165
2.000	0.100	1.100	2.000	0.100000	0.030000	0.877500	0.641400	1.715730	0.674269	0.885937	True	True	9.99927e-08	1803	2.157063	2.002774	1.075050	0.612206
2.000	0.100	1.100	2.000	0.100000	0.035000	0.877500	0.630620	1.743991	0.657623	0.934302	True	True	9.94947e-08	1948	2.147574	2.016940	1.087377	0.600432
2.000	0.100	1.100	2.000	0.100000	0.040000	0.877500	0.620679	1.775076	0.641629	0.988251	True	True	9.97803e-08	1948	2.139411	2.033850	1.098785	0.587752
2.000	0.100	1.100	2.000	0.100000	0.045000	0.877500	0.611568	1.809533	0.626191	1.049011	True	True	9.97214e-08	2081	2.132664	2.053865	1.109232	0.574052
2.000	0.100	1.100	2.000	0.100000	0.050000	0.877500	0.603288	1.848080	0.611215	1.118213	True	True	9.98988e-08	2239	2.127466	2.077457	1.118662	0.559186
2.000	0.100	1.100	2.000	0.100000	0.055000	0.877500	0.595856	1.891679	0.596594	1.198093	True	True	9.97999e-08	2333	2.124012	2.105267	1.127002	0.542970
2.000	0.100	1.100	2.000	0.100000	0.060000	0.877500	0.589311	1.941656	0.582210	1.291807	True	True	9.96548e-08	2516	2.122586	2.138171	1.134148	0.525154
2.000	0.100	1.100	2.000	0.100000	0.065000	0.877500	0.583718	1.999916	0.567916	1.403997	True	True	9.97537e-08	2744	2.123610	2.177404	1.139965	0.505404
2.000	0.100	1.100	2.000	0.100000	0.070000	0.877500	0.579181	2.069313	0.553520	1.541837	True	True	9.98312e-08	2968	2.127729	2.224788	1.144255	0.483241
2.000	0.100	1.100	2.000	0.100000	0.075000	0.877500	0.575876	2.154399	0.538739	1.717157	True	True	9.99714e-08	3373	2.135977	2.283143	1.146723	0.457956
2.000	0.100	1.100	2.000	0.100000	-0.075000	0.900000	1.276652	1.412184	1.651399	0.361836	True	True	9.99568e-08	2103	2.812512	2.239783	0.574364	0.713787
2.000	0.100	1.100	2.000	0.100000	-0.070000	0.900000	1.195545	1.419760	1.514007	0.381521	True	True	9.94623e-08	1802	2.732109	2.184247	0.617361	0.717144
2.000	0.100	1.100	2.000	0.100000	-0.065000	0.900000	1.128309	1.427983	1.404786	0.400448	True	True	9.98522e-08	1580	2.664429	2.139348	0.656216	0.718674
2.000	0.100	1.100	2.000	0.100000	-0.060000	0.900000	1.071106	1.436784	1.315037	0.419001	True	True	9.98995e-08	1466	2.606167	2.102318	0.691852	0.718855
2.000	0.100	1.100	2.000	0.100000	-0.055000	0.900000	1.021494	1.446130	1.239438	0.437447	True	True	9.92821e-08	1400	2.555166	2.071385	0.724890	0.717980
2.000	0.100	1.100	2.000	0.100000	-0.050000	0.900000	0.977826	1.456002	1.174515	0.455992	True	True	9.91879e-08	1184	2.509942	2.045354	0.755765	0.716242
2.000	0.100	1.100	2.000	0.100000	-0.045000	0.900000	0.938944	1.466423	1.117897	0.474800	True	True	9.96656e-08	1235	2.469437	2.023385	0.784787	0.713759
2.000	0.100	1.100	2.000	0.100000	-0.040000	0.900000	0.903993	1.477384	1.067885	0.494018	True	True	9.9588e-08	1135	2.432858	2.004868	0.812201	0.710629
2.000	0.100	1.100	2.000	0.100000	-0.035000	0.900000	0.872339	1.488917	1.023243	0.513777	True	True	9.96943e-08	1215	2.399612	1.989353	0.838184	0.706910
2.000	0.100	1.100	2.000	0.100000	-0.030000	0.900000	0.843493	1.501044	0.983034	0.534207	True	True	9.96087e-08	1142	2.369236	1.976501	0.862876	0.702645
2.000	0.100	1.100	2.000	0.100000	-0.025000	0.900000	0.817065	1.513828	0.946536	0.555440	True	True	9.94929e-08	1226	2.341367	1.966055	0.886387	0.697855
2.000	0.100	1.100	2.000	0.100000	-0.020000	0.900000	0.792748	1.527306	0.913180	0.577610	True	True	9.9169e-08	1118	2.315714	1.957822	0.908805	0.692561
2.000	0.100	1.100	2.000	0.100000	-0.015000	0.900000	0.770295	1.541533	0.882516	0.600864	True	True	9.94024e-08	1336	2.292044	1.951659	0.930198	0.686771
2.000	0.100	1.100	2.000	0.100000	-0.010000	0.900000	0.749501	1.556577	0.854176	0.625363	True	True	9.94576e-08	1407	2.270168	1.947463	0.950622	0.680486
2.000	0.100	1.100	2.000	0.100000	-0.005000	0.900000	0.730199	1.572518	0.827857	0.651287	True	True	9.93542e-08	1416	2.249932	1.945165	0.970118	0.673700
2.000	0.100	1.100	2.000	0.100000	0.000000	0.900000	0.712250	1.589448	0.803309	0.678839	True	True	9.98798e-08	1446	2.231215	1.944728	0.988719	0.666403
2.000	0.100	1.100	2.000	0.100000	0.005000	0.900000	0.695537	1.607476	0.780319	0.708256	True	True	9.97143e-08	1507	2.213916	1.946142	1.006450	0.658575
2.000	0.100	1.100	2.000	0.100000	0.010000	0.900000	0.679963	1.626733	0.758707	0.739815	True	True	9.93904e-08	1567	2.197960	1.949426	1.023326	0.650193
2.000	0.100	1.100	2.000	0.100000	0.015000	0.900000	0.665448	1.647372	0.738316	0.773843	True	True	9.94302e-08	1631	2.183292	1.954627	1.039356	0.641226
2.000	0.100	1.100	2.000	0.100000	0.020000	0.900000	0.651922	1.669578	0.719010	0.810735	True	True	9.9907e-08	1707	2.169874	1.961824	1.054543	0.631635
2.000	0.100	1.100	2.000	0.100000	0.025000	0.900000	0.639332	1.693575	0.700666	0.850971	True	True	9.96768e-08	1732	2.157687	1.971130	1.068881	0.621371
2.000	0.100	1.100	2.000	0.100000	0.030000	0.900000	0.627633	1.719639	0.683175	0.895143	True	True	9.95505e-08	1889	2.146734	1.982701	1.082360	0.610376
2.000	0.100	1.100	2.000	0.100000	0.035000	0.900000	0.616791	1.748109	0.666436	0.943994	True	True	9.95267e-08	1995	2.137040	1.996744	1.094960	0.598576
2.000	0.100	1.100	2.000	0.100000	0.040000	0.900000	0.606785	1.779416	0.650351	0.998474	True	True	9.96682e-08	1999	2.128656	2.013531	1.106653	0.585882
2.000	0.100	1.100	2.000	0.100000	0.045000	0.900000	0.597602	1.814110	0.634827	1.059819	True	True	9.97224e-08	2087	2.121665	2.033420	1.117401	0.572181
2.000	0.100	1.100	2.000	0.100000	0.050000	0.900000	0.589242	1.852911	0.619766	1.129675	True	True	9.99681e-08	2194	2.116197	2.056884	1.127149	0.557330
2.000	0.100	1.100	2.000	0.100000	0.055000	0.900000	0.581723	1.896786	0.605064	1.210295	True	True	9.95156e-08	2423	2.112440	2.084558	1.135830	0.541144
2.000	0.100	1.100	2.000	0.100000	0.060000	0.900000	0.575079	1.947067	0.590602	1.304863	True	True	9.99329e-08	2584	2.110668	2.117315	1.143347	0.523377
2.000	0.100	1.100	2.000	0.100000	0.065000	0.900000	0.569371	2.005667	0.576234	1.418060	True	True	9.97391e-08	2778	2.111290	2.156388	1.149573	0.503698
2.000	0.100	1.100	2.000	0.100000	0.070000	0.900000	0.564701	2.075455	0.561768	1.557121	True	True	9.98999e-08	3047	2.114933	2.203592	1.154323	0.481633
2.000	0.100	1.100	2.000	0.100000	0.075000	0.900000	0.561235	2.161005	0.546923	1.733980	True	True	9.97493e-08	3409	2.122599	2.261738	1.157321	0.456476
