# Supplementary material for: On maternity and the stronger immune response in women
Source: Nat Commun. 2022 Aug 18;13:4858. doi: 10.1038/s41467-022-32569-6 (PMC9386672; doi:10.1038/s41467-022-32569-6)
Supplement: Supplementary file 3 — Source Data [file 41467_2022_32569_MOESM3_ESM.zip › Source Data/Source Data Fig 4/demo5_e.csv]

bmax	mu	betaC1	betaC2	base_c	diff_c	prVert	alphaf	alpham	gammaf	gammam	p_ESS?	h_ESS?	NormGrad	Iter	Sfbar	Smbar	Ifbar	Imbar
2.000	0.100	1.100	2.000	0.125000	-0.075000	0.000000	1.697012	1.369690	0.749845	0.247923	True	True	9.98803e-08	1463	2.919155	2.733715	0.543577	0.692063
2.000	0.100	1.100	2.000	0.125000	-0.070000	0.000000	1.667868	1.373258	0.702907	0.254953	True	True	9.98848e-08	1275	2.892134	2.723542	0.557761	0.693732
2.000	0.100	1.100	2.000	0.125000	-0.065000	0.000000	1.642019	1.377113	0.661942	0.262068	True	True	9.9609e-08	1253	2.868267	2.715349	0.570655	0.694759
2.000	0.100	1.100	2.000	0.125000	-0.060000	0.000000	1.618887	1.381245	0.625812	0.269315	True	True	9.95268e-08	1352	2.847054	2.708825	0.582433	0.695225
2.000	0.100	1.100	2.000	0.125000	-0.055000	0.000000	1.598073	1.385651	0.593660	0.276738	True	True	9.98104e-08	1295	2.828104	2.703739	0.593222	0.695189
2.000	0.100	1.100	2.000	0.125000	-0.050000	0.000000	1.579202	1.390333	0.564819	0.284376	True	True	9.93352e-08	1244	2.811110	2.699912	0.603144	0.694698
2.000	0.100	1.100	2.000	0.125000	-0.045000	0.000000	1.562017	1.395294	0.538774	0.292266	True	True	9.91107e-08	971	2.795828	2.697206	0.612286	0.693789
2.000	0.100	1.100	2.000	0.125000	-0.040000	0.000000	1.546234	1.400555	0.515105	0.300446	True	True	9.99769e-08	1112	2.782059	2.695511	0.620742	0.692486
2.000	0.100	1.100	2.000	0.125000	-0.035000	0.000000	1.531729	1.406116	0.493485	0.308954	True	True	9.9372e-08	1208	2.769643	2.694751	0.628560	0.690810
2.000	0.100	1.100	2.000	0.125000	-0.030000	0.000000	1.518337	1.412001	0.473644	0.317829	True	True	9.86114e-08	822	2.758450	2.694861	0.635796	0.688772
2.000	0.100	1.100	2.000	0.125000	-0.025000	0.000000	1.505912	1.418217	0.455344	0.327114	True	True	9.93811e-08	1009	2.748366	2.695795	0.642506	0.686386
2.000	0.100	1.100	2.000	0.125000	-0.020000	0.000000	1.494366	1.424796	0.438408	0.336853	True	True	9.95807e-08	1012	2.739308	2.697520	0.648720	0.683653
2.000	0.100	1.100	2.000	0.125000	-0.015000	0.000000	1.483608	1.431755	0.422673	0.347096	True	True	9.93343e-08	989	2.731201	2.700015	0.654471	0.680575
2.000	0.100	1.100	2.000	0.125000	-0.010000	0.000000	1.473559	1.439141	0.408006	0.357897	True	True	9.92696e-08	826	2.723986	2.703269	0.659786	0.677144
2.000	0.100	1.100	2.000	0.125000	-0.005000	0.000000	1.464126	1.446962	0.394288	0.369316	True	True	9.946e-08	941	2.717617	2.707281	0.664700	0.673365
2.000	0.100	1.100	2.000	0.125000	0.000000	0.000000	1.455283	1.455276	0.381420	0.381421	True	True	9.89024e-08	943	2.712057	2.712058	0.669219	0.669221
2.000	0.100	1.100	2.000	0.125000	0.005000	0.000000	1.446962	1.464126	0.369315	0.394288	True	True	9.88381e-08	905	2.707281	2.717617	0.673365	0.664700
2.000	0.100	1.100	2.000	0.125000	0.010000	0.000000	1.439140	1.473558	0.357897	0.408006	True	True	9.8933e-08	913	2.703269	2.723986	0.677145	0.659787
2.000	0.100	1.100	2.000	0.125000	0.015000	0.000000	1.431761	1.483619	0.347096	0.422674	True	True	9.90736e-08	984	2.700015	2.731200	0.680572	0.654467
2.000	0.100	1.100	2.000	0.125000	0.020000	0.000000	1.424797	1.494366	0.336853	0.438408	True	True	9.97128e-08	1056	2.697520	2.739308	0.683652	0.648720
2.000	0.100	1.100	2.000	0.125000	0.025000	0.000000	1.418213	1.505913	0.327114	0.455344	True	True	9.95093e-08	941	2.695795	2.748366	0.686388	0.642506
2.000	0.100	1.100	2.000	0.125000	0.030000	0.000000	1.411998	1.518331	0.317829	0.473640	True	True	9.94865e-08	1155	2.694861	2.758448	0.688774	0.635799
2.000	0.100	1.100	2.000	0.125000	0.035000	0.000000	1.406110	1.531736	0.308954	0.493489	True	True	9.96409e-08	853	2.694752	2.769645	0.690812	0.628557
2.000	0.100	1.100	2.000	0.125000	0.040000	0.000000	1.400555	1.546234	0.300446	0.515105	True	True	9.95933e-08	1149	2.695511	2.782059	0.692486	0.620742
2.000	0.100	1.100	2.000	0.125000	0.045000	0.000000	1.395298	1.561997	0.292266	0.538772	True	True	9.9731e-08	1121	2.697204	2.795828	0.693789	0.612292
2.000	0.100	1.100	2.000	0.125000	0.050000	0.000000	1.390333	1.579202	0.284376	0.564819	True	True	9.94718e-08	1260	2.699912	2.811110	0.694698	0.603144
2.000	0.100	1.100	2.000	0.125000	0.055000	0.000000	1.385651	1.598073	0.276738	0.593660	True	True	9.99806e-08	1378	2.703739	2.828104	0.695189	0.593222
2.000	0.100	1.100	2.000	0.125000	0.060000	0.000000	1.381245	1.618887	0.269315	0.625812	True	True	9.95947e-08	1290	2.708825	2.847054	0.695225	0.582433
2.000	0.100	1.100	2.000	0.125000	0.065000	0.000000	1.377113	1.642019	0.262067	0.661943	True	True	9.93676e-08	1203	2.715349	2.868268	0.694758	0.570654
2.000	0.100	1.100	2.000	0.125000	0.070000	0.000000	1.373259	1.667843	0.254953	0.702901	True	True	9.9984e-08	1456	2.723540	2.892132	0.693733	0.557768
2.000	0.100	1.100	2.000	0.125000	0.075000	0.000000	1.369690	1.697012	0.247923	0.749845	True	True	9.93047e-08	1509	2.733715	2.919155	0.692063	0.543577
2.000	0.100	1.100	2.000	0.125000	-0.075000	0.022500	1.673802	1.369803	0.759959	0.250372	True	True	9.98182e-08	1670	2.905896	2.714304	0.550048	0.695330
2.000	0.100	1.100	2.000	0.125000	-0.070000	0.022500	1.644251	1.373419	0.712696	0.257505	True	True	9.99954e-08	1287	2.878390	2.703786	0.564643	0.697027
2.000	0.100	1.100	2.000	0.125000	-0.065000	0.022500	1.618050	1.377321	0.671437	0.264721	True	True	9.98687e-08	1301	2.854070	2.695285	0.577923	0.698076
2.000	0.100	1.100	2.000	0.125000	-0.060000	0.022500	1.594614	1.381502	0.635034	0.272070	True	True	9.92649e-08	1356	2.832427	2.688484	0.590064	0.698560
2.000	0.100	1.100	2.000	0.125000	-0.055000	0.022500	1.573493	1.385960	0.602624	0.279595	True	True	9.99348e-08	1212	2.813070	2.683145	0.601209	0.698540
2.000	0.100	1.100	2.000	0.125000	-0.050000	0.022500	1.554337	1.390696	0.573542	0.287336	True	True	9.93756e-08	1228	2.795690	2.679088	0.611470	0.698061
2.000	0.100	1.100	2.000	0.125000	-0.045000	0.022500	1.536887	1.395714	0.547269	0.295330	True	True	9.92263e-08	1007	2.780039	2.676174	0.620937	0.697160
2.000	0.100	1.100	2.000	0.125000	-0.040000	0.022500	1.520856	1.401031	0.523385	0.303616	True	True	9.99662e-08	1159	2.765919	2.674290	0.629706	0.695863
2.000	0.100	1.100	2.000	0.125000	-0.035000	0.022500	1.506138	1.406651	0.501563	0.312233	True	True	9.94409e-08	1107	2.753166	2.673357	0.637816	0.694188
2.000	0.100	1.100	2.000	0.125000	-0.030000	0.022500	1.492524	1.412594	0.481525	0.321219	True	True	9.91158e-08	1009	2.741650	2.673310	0.645342	0.692150
2.000	0.100	1.100	2.000	0.125000	-0.025000	0.022500	1.479904	1.418878	0.463045	0.330619	True	True	9.90041e-08	962	2.731259	2.674100	0.652322	0.689757
2.000	0.100	1.100	2.000	0.125000	-0.020000	0.022500	1.468163	1.425522	0.445934	0.340477	True	True	9.965e-08	869	2.721904	2.675695	0.658799	0.687017
2.000	0.100	1.100	2.000	0.125000	-0.015000	0.022500	1.457218	1.432568	0.430033	0.350843	True	True	9.92522e-08	972	2.713511	2.678071	0.664804	0.683922
2.000	0.100	1.100	2.000	0.125000	-0.010000	0.022500	1.447014	1.440024	0.415207	0.361772	True	True	9.96157e-08	865	2.706019	2.681219	0.670356	0.680478
2.000	0.100	1.100	2.000	0.125000	-0.005000	0.022500	1.437439	1.447918	0.401335	0.373326	True	True	9.93528e-08	930	2.699383	2.685136	0.675495	0.676682
2.000	0.100	1.100	2.000	0.125000	0.000000	0.022500	1.428453	1.456326	0.388322	0.385571	True	True	9.94138e-08	971	2.693565	2.689827	0.680232	0.672512
2.000	0.100	1.100	2.000	0.125000	0.005000	0.022500	1.420023	1.465240	0.376076	0.398587	True	True	9.97986e-08	999	2.688535	2.695313	0.684580	0.667973
2.000	0.100	1.100	2.000	0.125000	0.010000	0.022500	1.412077	1.474761	0.364522	0.412461	True	True	9.96788e-08	908	2.684280	2.701616	0.688558	0.663033
2.000	0.100	1.100	2.000	0.125000	0.015000	0.022500	1.404605	1.484924	0.353592	0.427295	True	True	9.98419e-08	955	2.680788	2.708773	0.692167	0.657679
2.000	0.100	1.100	2.000	0.125000	0.020000	0.022500	1.397553	1.495769	0.343223	0.443205	True	True	9.94007e-08	1003	2.678060	2.716834	0.695420	0.651898
2.000	0.100	1.100	2.000	0.125000	0.025000	0.022500	1.390899	1.507420	0.333363	0.460329	True	True	9.97153e-08	1187	2.676107	2.725853	0.698317	0.645647
2.000	0.100	1.100	2.000	0.125000	0.030000	0.022500	1.384614	1.519968	0.323961	0.478827	True	True	9.97949e-08	973	2.674950	2.735904	0.700857	0.638893
2.000	0.100	1.100	2.000	0.125000	0.035000	0.022500	1.378684	1.533466	0.314972	0.498889	True	True	9.95649e-08	1125	2.674619	2.747078	0.703035	0.631615
2.000	0.100	1.100	2.000	0.125000	0.040000	0.022500	1.373085	1.548096	0.306354	0.520743	True	True	9.97496e-08	1189	2.675162	2.759481	0.704842	0.623750
2.000	0.100	1.100	2.000	0.125000	0.045000	0.022500	1.367802	1.564015	0.298067	0.544667	True	True	9.92294e-08	991	2.676640	2.773246	0.706264	0.615242
2.000	0.100	1.100	2.000	0.125000	0.050000	0.022500	1.362829	1.581344	0.290073	0.570991	True	True	9.93755e-08	1274	2.679132	2.788534	0.707282	0.606046
2.000	0.100	1.100	2.000	0.125000	0.055000	0.022500	1.358151	1.600371	0.282333	0.600138	True	True	9.91943e-08	1244	2.682744	2.805542	0.707870	0.596066
2.000	0.100	1.100	2.000	0.125000	0.060000	0.022500	1.353766	1.621355	0.274810	0.632631	True	True	9.93923e-08	1315	2.687612	2.824515	0.707992	0.585216
2.000	0.100	1.100	2.000	0.125000	0.065000	0.022500	1.349673	1.644649	0.267465	0.669138	True	True	9.94773e-08	1404	2.693914	2.845762	0.707602	0.573380
2.000	0.100	1.100	2.000	0.125000	0.070000	0.022500	1.345875	1.670710	0.260254	0.710539	True	True	9.89552e-08	1097	2.701883	2.869678	0.706636	0.560415
2.000	0.100	1.100	2.000	0.125000	0.075000	0.022500	1.342385	1.700098	0.253129	0.757962	True	True	9.9452e-08	1669	2.711822	2.896752	0.705016	0.546156
2.000	0.100	1.100	2.000	0.125000	-0.075000	0.045000	1.650860	1.369934	0.770148	0.252845	True	True	9.97751e-08	1380	2.892736	2.694863	0.556517	0.698537
2.000	0.100	1.100	2.000	0.125000	-0.070000	0.045000	1.620902	1.373598	0.722561	0.260083	True	True	9.99441e-08	1494	2.864745	2.683993	0.571531	0.700261
2.000	0.100	1.100	2.000	0.125000	-0.065000	0.045000	1.594348	1.377550	0.681010	0.267403	True	True	9.93329e-08	1293	2.839970	2.675178	0.585204	0.701331
2.000	0.100	1.100	2.000	0.125000	-0.060000	0.045000	1.570583	1.381782	0.644335	0.274856	True	True	9.92309e-08	1345	2.817897	2.668092	0.597723	0.701834
2.000	0.100	1.100	2.000	0.125000	-0.055000	0.045000	1.549156	1.386293	0.611670	0.282484	True	True	9.99073e-08	1354	2.798133	2.662497	0.609230	0.701827
2.000	0.100	1.100	2.000	0.125000	-0.050000	0.045000	1.529715	1.391084	0.582348	0.290330	True	True	9.9385e-08	1269	2.780366	2.658205	0.619839	0.701359
2.000	0.100	1.100	2.000	0.125000	-0.045000	0.045000	1.511997	1.396160	0.555850	0.298431	True	True	9.93981e-08	1048	2.764346	2.655077	0.629640	0.700465
2.000	0.100	1.100	2.000	0.125000	-0.040000	0.045000	1.495718	1.401537	0.531755	0.306825	True	True	9.92503e-08	970	2.749874	2.652999	0.638728	0.699171
2.000	0.100	1.100	2.000	0.125000	-0.035000	0.045000	1.480748	1.407220	0.509729	0.315552	True	True	9.90481e-08	1027	2.736784	2.651888	0.647152	0.697498
2.000	0.100	1.100	2.000	0.125000	-0.030000	0.045000	1.466932	1.413222	0.489501	0.324652	True	True	9.99776e-08	917	2.724942	2.651679	0.654966	0.695458
2.000	0.100	1.100	2.000	0.125000	-0.025000	0.045000	1.454108	1.419573	0.470838	0.334169	True	True	9.88837e-08	910	2.714240	2.652322	0.662229	0.693060
2.000	0.100	1.100	2.000	0.125000	-0.020000	0.045000	1.442175	1.426299	0.453554	0.344148	True	True	9.97486e-08	980	2.704586	2.653782	0.668977	0.690306
2.000	0.100	1.100	2.000	0.125000	-0.015000	0.045000	1.431072	1.433399	0.437488	0.354640	True	True	9.88821e-08	881	2.695902	2.656038	0.675235	0.687205
2.000	0.100	1.100	2.000	0.125000	-0.010000	0.045000	1.420684	1.440930	0.422501	0.365700	True	True	9.9205e-08	1004	2.688132	2.659076	0.681041	0.683746
2.000	0.100	1.100	2.000	0.125000	-0.005000	0.045000	1.410964	1.448914	0.408479	0.377389	True	True	9.97706e-08	981	2.681225	2.662893	0.686412	0.679928
2.000	0.100	1.100	2.000	0.125000	0.000000	0.045000	1.401847	1.457400	0.395320	0.389778	True	True	9.88769e-08	944	2.675144	2.667496	0.691372	0.675737
2.000	0.100	1.100	2.000	0.125000	0.005000	0.045000	1.393286	1.466417	0.382935	0.402945	True	True	9.93102e-08	871	2.669861	2.672902	0.695934	0.671168
2.000	0.100	1.100	2.000	0.125000	0.010000	0.045000	1.385240	1.476006	0.371245	0.416978	True	True	9.93425e-08	986	2.665356	2.679138	0.700110	0.666206
2.000	0.100	1.100	2.000	0.125000	0.015000	0.045000	1.377660	1.486255	0.360185	0.431980	True	True	9.94835e-08	1043	2.661622	2.686236	0.703913	0.660825
2.000	0.100	1.100	2.000	0.125000	0.020000	0.045000	1.370513	1.497235	0.349692	0.448069	True	True	9.96795e-08	990	2.658659	2.694243	0.707348	0.654998
2.000	0.100	1.100	2.000	0.125000	0.025000	0.045000	1.363784	1.508975	0.339710	0.465384	True	True	9.89106e-08	953	2.656474	2.703223	0.710412	0.648714
2.000	0.100	1.100	2.000	0.125000	0.030000	0.045000	1.357434	1.521617	0.330192	0.484087	True	True	9.89138e-08	958	2.655088	2.713241	0.713113	0.641926
2.000	0.100	1.100	2.000	0.125000	0.035000	0.045000	1.351448	1.535252	0.321090	0.504368	True	True	9.93536e-08	1011	2.654534	2.724391	0.715438	0.634598
2.000	0.100	1.100	2.000	0.125000	0.040000	0.045000	1.345807	1.550009	0.312362	0.526460	True	True	9.94991e-08	1153	2.654855	2.736778	0.717383	0.626686
2.000	0.100	1.100	2.000	0.125000	0.045000	0.045000	1.340497	1.566043	0.303968	0.550640	True	True	9.92899e-08	1121	2.656112	2.750536	0.718931	0.618134
2.000	0.100	1.100	2.000	0.125000	0.050000	0.045000	1.335507	1.583538	0.295869	0.577248	True	True	9.94621e-08	1279	2.658385	2.765826	0.720065	0.608878
2.000	0.100	1.100	2.000	0.125000	0.055000	0.045000	1.330829	1.602746	0.288028	0.606709	True	True	9.98891e-08	1143	2.661778	2.782845	0.720755	0.598835
2.000	0.100	1.100	2.000	0.125000	0.060000	0.045000	1.326459	1.623903	0.280406	0.639547	True	True	9.98716e-08	1120	2.666425	2.801841	0.720968	0.587922
2.000	0.100	1.100	2.000	0.125000	0.065000	0.045000	1.322399	1.647383	0.272963	0.676438	True	True	9.92269e-08	1259	2.672501	2.823118	0.720657	0.576023
2.000	0.100	1.100	2.000	0.125000	0.070000	0.045000	1.318654	1.673617	0.265656	0.718260	True	True	9.91872e-08	1380	2.680235	2.847071	0.719759	0.563002
2.000	0.100	1.100	2.000	0.125000	0.075000	0.045000	1.315237	1.703242	0.258436	0.766189	True	True	9.95332e-08	1389	2.689937	2.874206	0.718189	0.548668
2.000	0.100	1.100	2.000	0.125000	-0.075000	0.067500	1.628108	1.370087	0.780390	0.255343	True	True	9.97727e-08	1516	2.879672	2.675388	0.563006	0.701688
2.000	0.100	1.100	2.000	0.125000	-0.070000	0.067500	1.597798	1.373798	0.732497	0.262687	True	True	9.94382e-08	1488	2.851201	2.664166	0.578428	0.703433
2.000	0.100	1.100	2.000	0.125000	-0.065000	0.067500	1.570892	1.377801	0.690657	0.270114	True	True	9.90949e-08	1375	2.825973	2.655030	0.592502	0.704523
2.000	0.100	1.100	2.000	0.125000	-0.060000	0.067500	1.546799	1.382086	0.653712	0.277672	True	True	9.95702e-08	1280	2.803471	2.647655	0.605406	0.705042
2.000	0.100	1.100	2.000	0.125000	-0.055000	0.067500	1.525066	1.386651	0.620795	0.285407	True	True	9.90679e-08	1306	2.783299	2.641796	0.617282	0.705048
2.000	0.100	1.100	2.000	0.125000	-0.050000	0.067500	1.505338	1.391499	0.591237	0.293359	True	True	9.90581e-08	1147	2.765144	2.637266	0.628247	0.704589
2.000	0.100	1.100	2.000	0.125000	-0.045000	0.067500	1.487333	1.396635	0.564515	0.301568	True	True	9.96467e-08	993	2.748755	2.633918	0.638396	0.703702
2.000	0.100	1.100	2.000	0.125000	-0.040000	0.067500	1.470822	1.402072	0.540210	0.310073	True	True	9.9032e-08	984	2.733928	2.631641	0.647806	0.702411
2.000	0.100	1.100	2.000	0.125000	-0.035000	0.067500	1.455619	1.407818	0.517985	0.318913	True	True	9.8956e-08	991	2.720499	2.630348	0.656545	0.700736
2.000	0.100	1.100	2.000	0.125000	-0.030000	0.067500	1.441587	1.413892	0.497567	0.328129	True	True	9.94332e-08	884	2.708331	2.629973	0.664661	0.698691
2.000	0.100	1.100	2.000	0.125000	-0.025000	0.067500	1.428542	1.420312	0.478723	0.337765	True	True	9.97132e-08	1008	2.697316	2.630464	0.672220	0.696287
2.000	0.100	1.100	2.000	0.125000	-0.020000	0.067500	1.416431	1.427102	0.461267	0.347867	True	True	9.96957e-08	998	2.687359	2.631786	0.679242	0.693525
2.000	0.100	1.100	2.000	0.125000	-0.015000	0.067500	1.405144	1.434277	0.445035	0.358487	True	True	9.99879e-08	909	2.678384	2.633917	0.685769	0.690411
2.000	0.100	1.100	2.000	0.125000	-0.010000	0.067500	1.394600	1.441882	0.429892	0.369680	True	True	9.99822e-08	965	2.670331	2.636841	0.691827	0.686937
2.000	0.100	1.100	2.000	0.125000	-0.005000	0.067500	1.384730	1.449946	0.415719	0.381509	True	True	9.95212e-08	963	2.663150	2.640555	0.697442	0.683100
2.000	0.100	1.100	2.000	0.125000	0.000000	0.067500	1.375471	1.458508	0.402414	0.394044	True	True	9.94269e-08	937	2.656804	2.645067	0.702634	0.678890
2.000	0.100	1.100	2.000	0.125000	0.005000	0.067500	1.366783	1.467625	0.389890	0.407363	True	True	9.91099e-08	1141	2.651263	2.650390	0.707417	0.674291
2.000	0.100	1.100	2.000	0.125000	0.010000	0.067500	1.358613	1.477320	0.378067	0.421558	True	True	9.94703e-08	946	2.646508	2.656553	0.711805	0.669297
2.000	0.100	1.100	2.000	0.125000	0.015000	0.067500	1.350930	1.487648	0.366876	0.436731	True	True	9.93997e-08	1122	2.642528	2.663590	0.715806	0.663889
2.000	0.100	1.100	2.000	0.125000	0.020000	0.067500	1.343691	1.498732	0.356259	0.453002	True	True	9.96941e-08	924	2.639325	2.671544	0.719428	0.658028
2.000	0.100	1.100	2.000	0.125000	0.025000	0.067500	1.336877	1.510577	0.346157	0.470510	True	True	9.91547e-08	1104	2.636904	2.680478	0.722673	0.651708
2.000	0.100	1.100	2.000	0.125000	0.030000	0.067500	1.330457	1.523352	0.336522	0.489419	True	True	9.94013e-08	1054	2.635288	2.690460	0.725538	0.644873
2.000	0.100	1.100	2.000	0.125000	0.035000	0.067500	1.324411	1.537092	0.327306	0.509927	True	True	9.9632e-08	872	2.634506	2.701585	0.728020	0.637505
2.000	0.100	1.100	2.000	0.125000	0.040000	0.067500	1.318727	1.551975	0.318468	0.532258	True	True	9.94577e-08	995	2.634600	2.713953	0.730108	0.629547
2.000	0.100	1.100	2.000	0.125000	0.045000	0.067500	1.313384	1.568145	0.309968	0.556699	True	True	9.91576e-08	1175	2.635633	2.727701	0.731790	0.620945
2.000	0.100	1.100	2.000	0.125000	0.050000	0.067500	1.308375	1.585788	0.301765	0.583593	True	True	9.95143e-08	1245	2.637681	2.742990	0.733044	0.611636
2.000	0.100	1.100	2.000	0.125000	0.055000	0.067500	1.303692	1.605154	0.293823	0.613367	True	True	9.94085e-08	1213	2.640850	2.760017	0.733843	0.601536
2.000	0.100	1.100	2.000	0.125000	0.060000	0.067500	1.299334	1.626459	0.286101	0.646551	True	True	9.95905e-08	1245	2.645269	2.779032	0.734154	0.590571
2.000	0.100	1.100	2.000	0.125000	0.065000	0.067500	1.295301	1.650128	0.278560	0.683831	True	True	9.96835e-08	1449	2.651114	2.800339	0.733926	0.578608
2.000	0.100	1.100	2.000	0.125000	0.070000	0.067500	1.291602	1.676592	0.271157	0.726095	True	True	9.93278e-08	1383	2.658613	2.824333	0.733097	0.565513
2.000	0.100	1.100	2.000	0.125000	0.075000	0.067500	1.288251	1.706475	0.263842	0.774533	True	True	9.97798e-08	1265	2.668073	2.851521	0.731581	0.551102
2.000	0.100	1.100	2.000	0.125000	-0.075000	0.090000	1.605627	1.370257	0.790702	0.257866	True	True	9.96542e-08	1494	2.866713	2.655889	0.569487	0.704776
2.000	0.100	1.100	2.000	0.125000	-0.070000	0.090000	1.574940	1.374019	0.742501	0.265319	True	True	9.99573e-08	1453	2.837763	2.644306	0.585332	0.706542
2.000	0.100	1.100	2.000	0.125000	-0.065000	0.090000	1.547684	1.378074	0.700375	0.272854	True	True	9.96966e-08	1311	2.812082	2.634846	0.599812	0.707650
2.000	0.100	1.100	2.000	0.125000	-0.060000	0.090000	1.523263	1.382413	0.663165	0.280520	True	True	9.99815e-08	1254	2.789152	2.627176	0.613108	0.708182
2.000	0.100	1.100	2.000	0.125000	-0.055000	0.090000	1.501245	1.387033	0.630002	0.288364	True	True	9.97311e-08	1104	2.768573	2.621051	0.625355	0.708199
2.000	0.100	1.100	2.000	0.125000	-0.050000	0.090000	1.481216	1.391936	0.600211	0.296425	True	True	9.8836e-08	845	2.750032	2.616276	0.636687	0.707750
2.000	0.100	1.100	2.000	0.125000	-0.045000	0.090000	1.462937	1.397138	0.573264	0.304745	True	True	9.97739e-08	1000	2.733270	2.612703	0.647188	0.706866
2.000	0.100	1.100	2.000	0.125000	-0.040000	0.090000	1.446175	1.402637	0.548750	0.313362	True	True	9.91652e-08	1124	2.718088	2.610222	0.656935	0.705577
2.000	0.100	1.100	2.000	0.125000	-0.035000	0.090000	1.430736	1.408448	0.526327	0.322317	True	True	9.93226e-08	978	2.704318	2.608742	0.665998	0.703901
2.000	0.100	1.100	2.000	0.125000	-0.030000	0.090000	1.416466	1.414588	0.505721	0.331651	True	True	9.91635e-08	827	2.691825	2.608196	0.674431	0.701853
2.000	0.100	1.100	2.000	0.125000	-0.025000	0.090000	1.403233	1.421076	0.486698	0.341408	True	True	9.96813e-08	987	2.680493	2.608532	0.682283	0.699441
2.000	0.100	1.100	2.000	0.125000	-0.020000	0.090000	1.390929	1.427941	0.469071	0.351636	True	True	9.93284e-08	927	2.670232	2.609712	0.689592	0.696667
2.000	0.100	1.100	2.000	0.125000	-0.015000	0.090000	1.379459	1.435199	0.452676	0.362386	True	True	9.96436e-08	960	2.660964	2.611713	0.696394	0.693538
2.000	0.100	1.100	2.000	0.125000	-0.010000	0.090000	1.368745	1.442884	0.437376	0.373715	True	True	9.91296e-08	951	2.652626	2.614519	0.702717	0.690047
2.000	0.100	1.100	2.000	0.125000	-0.005000	0.090000	1.358722	1.451022	0.423052	0.385685	True	True	9.90593e-08	982	2.645169	2.618128	0.708584	0.686193
2.000	0.100	1.100	2.000	0.125000	0.000000	0.090000	1.349327	1.459666	0.409603	0.398368	True	True	9.97334e-08	957	2.638554	2.622544	0.714015	0.681961
2.000	0.100	1.100	2.000	0.125000	0.005000	0.090000	1.340507	1.468858	0.396940	0.411844	True	True	9.88921e-08	1028	2.632752	2.627784	0.719028	0.677342
2.000	0.100	1.100	2.000	0.125000	0.010000	0.090000	1.332217	1.478663	0.384984	0.426203	True	True	9.91924e-08	835	2.627743	2.633869	0.723634	0.672314
2.000	0.100	1.100	2.000	0.125000	0.015000	0.090000	1.324422	1.489107	0.373665	0.441549	True	True	9.97349e-08	964	2.623515	2.640839	0.727844	0.666870
2.000	0.100	1.100	2.000	0.125000	0.020000	0.090000	1.317088	1.500257	0.362922	0.458004	True	True	9.95177e-08	1072	2.620067	2.648738	0.731663	0.660985
2.000	0.100	1.100	2.000	0.125000	0.025000	0.090000	1.310187	1.512229	0.352700	0.475709	True	True	9.9823e-08	1056	2.617408	2.657624	0.735093	0.654622
2.000	0.100	1.100	2.000	0.125000	0.030000	0.090000	1.303694	1.525099	0.342949	0.494828	True	True	9.9198e-08	1138	2.615557	2.667568	0.738132	0.647752
2.000	0.100	1.100	2.000	0.125000	0.035000	0.090000	1.297587	1.538978	0.333621	0.515560	True	True	9.98705e-08	963	2.614542	2.678661	0.740776	0.640336
2.000	0.100	1.100	2.000	0.125000	0.040000	0.090000	1.291851	1.553993	0.324674	0.538136	True	True	9.97128e-08	1201	2.614407	2.691008	0.743015	0.632330
2.000	0.100	1.100	2.000	0.125000	0.045000	0.090000	1.286472	1.570302	0.316066	0.562843	True	True	9.97926e-08	1220	2.615211	2.704745	0.744836	0.623678
2.000	0.100	1.100	2.000	0.125000	0.050000	0.090000	1.281439	1.588115	0.307760	0.590029	True	True	9.95914e-08	1128	2.617033	2.720030	0.746217	0.614309
2.000	0.100	1.100	2.000	0.125000	0.055000	0.090000	1.276747	1.607598	0.299716	0.620120	True	True	9.97161e-08	1101	2.619971	2.737067	0.747132	0.604165
2.000	0.100	1.100	2.000	0.125000	0.060000	0.090000	1.272394	1.629122	0.291896	0.653659	True	True	9.99188e-08	1128	2.624160	2.756096	0.747543	0.593128
2.000	0.100	1.100	2.000	0.125000	0.065000	0.090000	1.268385	1.652956	0.284258	0.691330	True	True	9.9347e-08	1332	2.629768	2.777429	0.747406	0.581110
2.000	0.100	1.100	2.000	0.125000	0.070000	0.090000	1.264727	1.679628	0.276759	0.734038	True	True	9.92278e-08	1373	2.637026	2.801460	0.746652	0.567951
2.000	0.100	1.100	2.000	0.125000	0.075000	0.090000	1.261437	1.709715	0.269349	0.782973	True	True	9.98215e-08	1373	2.646232	2.828695	0.745199	0.553479
2.000	0.100	1.100	2.000	0.125000	-0.075000	0.112500	1.583392	1.370447	0.801075	0.260413	True	True	9.95448e-08	1522	2.853860	2.636367	0.575966	0.707801
2.000	0.100	1.100	2.000	0.125000	-0.070000	0.112500	1.552355	1.374260	0.752577	0.267978	True	True	9.99703e-08	1209	2.824435	2.624422	0.592231	0.709585
2.000	0.100	1.100	2.000	0.125000	-0.065000	0.112500	1.524748	1.378368	0.710168	0.275624	True	True	9.987e-08	1153	2.798302	2.614630	0.607125	0.710709
2.000	0.100	1.100	2.000	0.125000	-0.060000	0.112500	1.499979	1.382765	0.672691	0.283401	True	True	9.95614e-08	1309	2.774944	2.606659	0.620826	0.711254
2.000	0.100	1.100	2.000	0.125000	-0.055000	0.112500	1.477635	1.387445	0.639279	0.291354	True	True	9.92073e-08	1315	2.753959	2.600259	0.633464	0.711281
2.000	0.100	1.100	2.000	0.125000	-0.050000	0.112500	1.457354	1.392409	0.609258	0.299527	True	True	9.98404e-08	1067	2.735028	2.595235	0.645156	0.710836
2.000	0.100	1.100	2.000	0.125000	-0.045000	0.112500	1.438793	1.397670	0.582094	0.307960	True	True	9.90353e-08	1082	2.717897	2.591435	0.656018	0.709957
2.000	0.100	1.100	2.000	0.125000	-0.040000	0.112500	1.421796	1.403229	0.557375	0.316692	True	True	9.98658e-08	958	2.702360	2.588747	0.666104	0.708669
2.000	0.100	1.100	2.000	0.125000	-0.035000	0.112500	1.406104	1.409110	0.534754	0.325764	True	True	9.9676e-08	1004	2.688249	2.587075	0.675505	0.706991
2.000	0.100	1.100	2.000	0.125000	-0.030000	0.112500	1.391613	1.415316	0.513960	0.335219	True	True	9.86822e-08	945	2.675427	2.586354	0.684257	0.704937
2.000	0.100	1.100	2.000	0.125000	-0.025000	0.112500	1.378174	1.421888	0.494762	0.345100	True	True	9.99877e-08	791	2.663779	2.586529	0.692415	0.702512
2.000	0.100	1.100	2.000	0.125000	-0.020000	0.112500	1.365673	1.428816	0.476964	0.355456	True	True	9.95521e-08	956	2.653211	2.587563	0.700022	0.699732
2.000	0.100	1.100	2.000	0.125000	-0.015000	0.112500	1.354037	1.436148	0.460407	0.366339	True	True	9.94972e-08	921	2.643646	2.589431	0.707103	0.696588
2.000	0.100	1.100	2.000	0.125000	-0.010000	0.112500	1.343143	1.443923	0.444951	0.377805	True	True	9.88364e-08	954	2.635023	2.592115	0.713702	0.693078
2.000	0.100	1.100	2.000	0.125000	-0.005000	0.112500	1.332962	1.452137	0.430478	0.389920	True	True	9.98174e-08	981	2.627288	2.595614	0.719830	0.689206
2.000	0.100	1.100	2.000	0.125000	0.000000	0.112500	1.323411	1.460882	0.416886	0.402753	True	True	9.98926e-08	900	2.620403	2.599930	0.725514	0.684948
2.000	0.100	1.100	2.000	0.125000	0.005000	0.112500	1.314462	1.470151	0.404084	0.416387	True	True	9.96816e-08	1021	2.614336	2.605082	0.730764	0.680307
2.000	0.100	1.100	2.000	0.125000	0.010000	0.112500	1.306048	1.480051	0.391996	0.430912	True	True	9.96149e-08	947	2.609070	2.611089	0.735598	0.675250
2.000	0.100	1.100	2.000	0.125000	0.015000	0.112500	1.298144	1.490576	0.380548	0.446435	True	True	9.92709e-08	1055	2.604590	2.617991	0.740023	0.669779
2.000	0.100	1.100	2.000	0.125000	0.020000	0.112500	1.290710	1.501849	0.369682	0.463077	True	True	9.90396e-08	967	2.600896	2.625830	0.744046	0.663855
2.000	0.100	1.100	2.000	0.125000	0.025000	0.112500	1.283720	1.513932	0.359341	0.480981	True	True	9.96252e-08	1101	2.597995	2.634664	0.747668	0.657453
2.000	0.100	1.100	2.000	0.125000	0.030000	0.112500	1.277149	1.526919	0.349473	0.500316	True	True	9.88982e-08	928	2.595905	2.644568	0.750889	0.650542
2.000	0.100	1.100	2.000	0.125000	0.035000	0.112500	1.270976	1.540940	0.340033	0.521278	True	True	9.93661e-08	900	2.594656	2.655627	0.753702	0.643077
2.000	0.100	1.100	2.000	0.125000	0.040000	0.112500	1.265188	1.556066	0.330977	0.544100	True	True	9.93385e-08	1214	2.594287	2.667951	0.756101	0.635031
2.000	0.100	1.100	2.000	0.125000	0.045000	0.112500	1.259767	1.572515	0.322263	0.569075	True	True	9.95066e-08	1193	2.594858	2.681673	0.758067	0.626329
2.000	0.100	1.100	2.000	0.125000	0.050000	0.112500	1.254707	1.590456	0.313854	0.596553	True	True	9.99518e-08	1321	2.596447	2.696954	0.759583	0.616914
2.000	0.100	1.100	2.000	0.125000	0.055000	0.112500	1.250001	1.610145	0.305709	0.626971	True	True	9.94391e-08	1032	2.599154	2.713994	0.760617	0.606701
2.000	0.100	1.100	2.000	0.125000	0.060000	0.112500	1.245650	1.631797	0.297790	0.660860	True	True	9.93829e-08	1428	2.603104	2.733036	0.761139	0.595620
2.000	0.100	1.100	2.000	0.125000	0.065000	0.112500	1.241657	1.655845	0.290055	0.698932	True	True	9.93376e-08	1509	2.608473	2.754393	0.761095	0.583534
2.000	0.100	1.100	2.000	0.125000	0.070000	0.112500	1.238034	1.682727	0.282461	0.742089	True	True	9.95725e-08	1377	2.615484	2.778457	0.760421	0.570310
2.000	0.100	1.100	2.000	0.125000	0.075000	0.112500	1.234800	1.713045	0.274956	0.791537	True	True	9.97078e-08	1334	2.624434	2.805740	0.759033	0.555772
2.000	0.100	1.100	2.000	0.125000	-0.075000	0.135000	1.561405	1.370658	0.811508	0.262986	True	True	9.95894e-08	1425	2.841117	2.616825	0.582438	0.710762
2.000	0.100	1.100	2.000	0.125000	-0.070000	0.135000	1.529973	1.374525	0.762705	0.270666	True	True	9.9944e-08	1417	2.811216	2.604508	0.599144	0.712563
2.000	0.100	1.100	2.000	0.125000	-0.065000	0.135000	1.502021	1.378689	0.720020	0.278424	True	True	9.91409e-08	1257	2.784636	2.594381	0.614457	0.713700
2.000	0.100	1.100	2.000	0.125000	-0.060000	0.135000	1.476950	1.383142	0.682288	0.286313	True	True	9.96418e-08	1263	2.760854	2.586107	0.628555	0.714254
2.000	0.100	1.100	2.000	0.125000	-0.055000	0.135000	1.454301	1.387881	0.648633	0.294380	True	True	9.88482e-08	1231	2.739463	2.579429	0.641584	0.714288
2.000	0.100	1.100	2.000	0.125000	-0.050000	0.135000	1.433734	1.392906	0.618384	0.302666	True	True	9.92245e-08	980	2.720146	2.574153	0.653653	0.713848
2.000	0.100	1.100	2.000	0.125000	-0.045000	0.135000	1.414905	1.398232	0.591003	0.311214	True	True	9.99298e-08	1098	2.702643	2.570119	0.664882	0.712971
2.000	0.100	1.100	2.000	0.125000	-0.040000	0.135000	1.397639	1.403861	0.566078	0.320063	True	True	9.99631e-08	1092	2.686751	2.567217	0.675325	0.711681
2.000	0.100	1.100	2.000	0.125000	-0.035000	0.135000	1.381728	1.409806	0.543265	0.329255	True	True	9.96914e-08	1055	2.672298	2.565351	0.685060	0.709999
2.000	0.100	1.100	2.000	0.125000	-0.030000	0.135000	1.367024	1.416079	0.522287	0.338833	True	True	9.89294e-08	935	2.659145	2.564451	0.694138	0.707941
2.000	0.100	1.100	2.000	0.125000	-0.025000	0.135000	1.353364	1.422717	0.502910	0.348840	True	True	9.9235e-08	926	2.647180	2.564461	0.702618	0.705510
2.000	0.100	1.100	2.000	0.125000	-0.020000	0.135000	1.340684	1.429727	0.484946	0.359327	True	True	9.89371e-08	901	2.636305	2.565346	0.710522	0.702714
2.000	0.100	1.100	2.000	0.125000	-0.015000	0.135000	1.328839	1.437137	0.468226	0.370344	True	True	9.9028e-08	959	2.626443	2.567075	0.717905	0.699557
2.000	0.100	1.100	2.000	0.125000	-0.010000	0.135000	1.317790	1.444982	0.452616	0.381951	True	True	9.96288e-08	969	2.617530	2.569635	0.724780	0.696032
2.000	0.100	1.100	2.000	0.125000	-0.005000	0.135000	1.307444	1.453296	0.437995	0.394212	True	True	9.99596e-08	994	2.609515	2.573020	0.731179	0.692135
2.000	0.100	1.100	2.000	0.125000	0.000000	0.135000	1.297753	1.462117	0.424260	0.407199	True	True	9.94119e-08	1023	2.602357	2.577235	0.737119	0.687857
2.000	0.100	1.100	2.000	0.125000	0.005000	0.135000	1.288660	1.471491	0.411322	0.420994	True	True	9.94707e-08	1002	2.596025	2.582293	0.742618	0.683186
2.000	0.100	1.100	2.000	0.125000	0.010000	0.135000	1.280122	1.481469	0.399100	0.435688	True	True	9.98115e-08	918	2.590499	2.588220	0.747688	0.678106
2.000	0.100	1.100	2.000	0.125000	0.015000	0.135000	1.272102	1.492113	0.387526	0.451390	True	True	9.92014e-08	1012	2.585765	2.595048	0.752337	0.672597
2.000	0.100	1.100	2.000	0.125000	0.020000	0.135000	1.264565	1.503492	0.376537	0.468223	True	True	9.94279e-08	951	2.581822	2.602824	0.756572	0.666638
2.000	0.100	1.100	2.000	0.125000	0.025000	0.135000	1.257483	1.515686	0.366076	0.486330	True	True	9.96591e-08	1041	2.578676	2.611605	0.760396	0.660199
2.000	0.100	1.100	2.000	0.125000	0.030000	0.135000	1.250832	1.528791	0.356093	0.505880	True	True	9.91084e-08	1121	2.576344	2.621464	0.763806	0.653248
2.000	0.100	1.100	2.000	0.125000	0.035000	0.135000	1.244591	1.542916	0.346541	0.527073	True	True	9.9113e-08	1033	2.574855	2.632488	0.766797	0.645745
2.000	0.100	1.100	2.000	0.125000	0.040000	0.135000	1.238744	1.558195	0.337376	0.550148	True	True	9.90557e-08	1210	2.574249	2.644786	0.769360	0.637646
2.000	0.100	1.100	2.000	0.125000	0.045000	0.135000	1.233278	1.574785	0.328558	0.575396	True	True	9.91273e-08	1247	2.574585	2.658491	0.771480	0.628895
2.000	0.100	1.100	2.000	0.125000	0.050000	0.135000	1.228185	1.592900	0.320045	0.603178	True	True	9.96421e-08	946	2.575939	2.673766	0.773134	0.619420
2.000	0.100	1.100	2.000	0.125000	0.055000	0.135000	1.223462	1.612705	0.311800	0.633910	True	True	9.92501e-08	1340	2.578404	2.690802	0.774300	0.609168
2.000	0.100	1.100	2.000	0.125000	0.060000	0.135000	1.219107	1.634557	0.303782	0.668166	True	True	9.99713e-08	1419	2.582116	2.709856	0.774935	0.598022
2.000	0.100	1.100	2.000	0.125000	0.065000	0.135000	1.215126	1.658797	0.295951	0.706640	True	True	9.9335e-08	1428	2.587240	2.731234	0.774990	0.585876
2.000	0.100	1.100	2.000	0.125000	0.070000	0.135000	1.211533	1.685889	0.288262	0.750250	True	True	9.95062e-08	1519	2.593998	2.755330	0.774403	0.572589
2.000	0.100	1.100	2.000	0.125000	0.075000	0.135000	1.208347	1.716440	0.280663	0.800215	True	True	9.97905e-08	1395	2.602686	2.782655	0.773085	0.557986
2.000	0.100	1.100	2.000	0.125000	-0.075000	0.157500	1.539666	1.370888	0.821999	0.265585	True	True	9.94611e-08	1509	2.828487	2.597269	0.588901	0.713656
2.000	0.100	1.100	2.000	0.125000	-0.070000	0.157500	1.507890	1.374809	0.772907	0.273380	True	True	9.93575e-08	1128	2.798118	2.584579	0.606037	0.715469
2.000	0.100	1.100	2.000	0.125000	-0.065000	0.157500	1.479571	1.379032	0.729941	0.281254	True	True	9.93655e-08	1285	2.771090	2.574109	0.621782	0.716618
2.000	0.100	1.100	2.000	0.125000	-0.060000	0.157500	1.454198	1.383542	0.691959	0.289258	True	True	9.98759e-08	1025	2.746886	2.565529	0.636282	0.717179
2.000	0.100	1.100	2.000	0.125000	-0.055000	0.157500	1.431226	1.388345	0.658059	0.297440	True	True	9.90339e-08	1285	2.725091	2.558566	0.649717	0.717219
2.000	0.100	1.100	2.000	0.125000	-0.050000	0.157500	1.410374	1.393433	0.627585	0.305843	True	True	9.9205e-08	992	2.705387	2.553031	0.662172	0.716782
2.000	0.100	1.100	2.000	0.125000	-0.045000	0.157500	1.391293	1.398817	0.599995	0.314508	True	True	9.91371e-08	803	2.687517	2.548763	0.673766	0.715906
2.000	0.100	1.100	2.000	0.125000	-0.040000	0.157500	1.373760	1.404520	0.574862	0.323477	True	True	9.94344e-08	1022	2.671267	2.545640	0.684577	0.714613
2.000	0.100	1.100	2.000	0.125000	-0.035000	0.157500	1.357613	1.410530	0.551857	0.332791	True	True	9.9187e-08	965	2.656471	2.543574	0.694660	0.712928
2.000	0.100	1.100	2.000	0.125000	-0.030000	0.157500	1.342674	1.416883	0.530695	0.342494	True	True	9.94698e-08	945	2.642990	2.542490	0.704078	0.710860
2.000	0.100	1.100	2.000	0.125000	-0.025000	0.157500	1.328815	1.423599	0.511145	0.352630	True	True	9.91407e-08	997	2.630705	2.542332	0.712878	0.708417
2.000	0.100	1.100	2.000	0.125000	-0.020000	0.157500	1.315934	1.430677	0.493012	0.363250	True	True	9.9214e-08	961	2.619521	2.543063	0.721098	0.705612
2.000	0.100	1.100	2.000	0.125000	-0.015000	0.157500	1.303906	1.438183	0.476134	0.374405	True	True	9.9668e-08	873	2.609362	2.544650	0.728781	0.702433
2.000	0.100	1.100	2.000	0.125000	-0.010000	0.157500	1.292682	1.446115	0.460371	0.386155	True	True	9.8949e-08	897	2.600159	2.547081	0.735946	0.698888
2.000	0.100	1.100	2.000	0.125000	-0.005000	0.157500	1.282178	1.454516	0.445603	0.398565	True	True	9.99509e-08	877	2.591862	2.550349	0.742623	0.694970
2.000	0.100	1.100	2.000	0.125000	0.000000	0.157500	1.272338	1.463409	0.431725	0.411708	True	True	9.9287e-08	1056	2.584428	2.554459	0.748830	0.690673
2.000	0.100	1.100	2.000	0.125000	0.005000	0.157500	1.263106	1.472877	0.418650	0.425666	True	True	9.97406e-08	1028	2.577828	2.559423	0.754585	0.685976
2.000	0.100	1.100	2.000	0.125000	0.010000	0.157500	1.254441	1.482972	0.406298	0.440533	True	True	9.95155e-08	968	2.572040	2.565262	0.759897	0.680860
2.000	0.100	1.100	2.000	0.125000	0.015000	0.157500	1.246304	1.493700	0.394597	0.456417	True	True	9.92897e-08	1132	2.567049	2.572017	0.764780	0.675326
2.000	0.100	1.100	2.000	0.125000	0.020000	0.157500	1.238661	1.505186	0.383485	0.473443	True	True	9.9438e-08	1032	2.562854	2.579727	0.769236	0.669331
2.000	0.100	1.100	2.000	0.125000	0.025000	0.157500	1.231484	1.517494	0.372906	0.491755	True	True	9.9753e-08	1030	2.559460	2.588452	0.773269	0.662854
2.000	0.100	1.100	2.000	0.125000	0.030000	0.157500	1.224748	1.530718	0.362808	0.511526	True	True	9.90819e-08	925	2.556884	2.598264	0.776877	0.655862
2.000	0.100	1.100	2.000	0.125000	0.035000	0.157500	1.218435	1.544969	0.353145	0.532954	True	True	9.91354e-08	1204	2.555152	2.609249	0.780053	0.648317
2.000	0.100	1.100	2.000	0.125000	0.040000	0.157500	1.212525	1.560397	0.343871	0.556292	True	True	9.90753e-08	864	2.554309	2.621522	0.782788	0.640165
2.000	0.100	1.100	2.000	0.125000	0.045000	0.157500	1.207013	1.577115	0.334948	0.581808	True	True	9.92236e-08	1261	2.554402	2.635202	0.785070	0.631372
2.000	0.100	1.100	2.000	0.125000	0.050000	0.157500	1.201884	1.595360	0.326333	0.609884	True	True	9.99437e-08	1211	2.555514	2.650464	0.786874	0.621854
2.000	0.100	1.100	2.000	0.125000	0.055000	0.157500	1.197137	1.615352	0.317987	0.640954	True	True	9.95073e-08	1355	2.557740	2.667502	0.788172	0.611540
2.000	0.100	1.100	2.000	0.125000	0.060000	0.157500	1.192774	1.637381	0.309872	0.675575	True	True	9.97916e-08	1309	2.561206	2.686563	0.788927	0.600336
2.000	0.100	1.100	2.000	0.125000	0.065000	0.157500	1.188800	1.661814	0.301945	0.714458	True	True	9.92237e-08	1278	2.566081	2.707960	0.789089	0.588131
2.000	0.100	1.100	2.000	0.125000	0.070000	0.157500	1.185230	1.689117	0.294161	0.758526	True	True	9.97941e-08	1420	2.572582	2.732084	0.788593	0.574784
2.000	0.100	1.100	2.000	0.125000	0.075000	0.157500	1.182088	1.719901	0.286470	0.809012	True	True	9.92788e-08	1565	2.581001	2.759447	0.787351	0.560118
2.000	0.100	1.100	2.000	0.125000	-0.075000	0.180000	1.518179	1.371139	0.832545	0.268210	True	True	9.92396e-08	1500	2.815972	2.577700	0.595351	0.716483
2.000	0.100	1.100	2.000	0.125000	-0.070000	0.180000	1.486038	1.375117	0.783163	0.276124	True	True	9.94595e-08	1086	2.785138	2.564631	0.612929	0.718305
2.000	0.100	1.100	2.000	0.125000	-0.065000	0.180000	1.457378	1.379399	0.739926	0.284115	True	True	9.97274e-08	1344	2.757667	2.553818	0.629102	0.719462
2.000	0.100	1.100	2.000	0.125000	-0.060000	0.180000	1.431665	1.383972	0.701687	0.292237	True	True	9.96214e-08	1051	2.733041	2.544920	0.644028	0.720030
2.000	0.100	1.100	2.000	0.125000	-0.055000	0.180000	1.408413	1.388836	0.667555	0.300536	True	True	9.89252e-08	1157	2.710845	2.537673	0.657859	0.720073
2.000	0.100	1.100	2.000	0.125000	-0.050000	0.180000	1.387259	1.393992	0.636854	0.309058	True	True	9.8961e-08	1151	2.690757	2.531872	0.670712	0.719637
2.000	0.100	1.100	2.000	0.125000	-0.045000	0.180000	1.367914	1.399447	0.609051	0.317843	True	True	9.92505e-08	1120	2.672516	2.527362	0.682686	0.718758
2.000	0.100	1.100	2.000	0.125000	-0.040000	0.180000	1.350146	1.405207	0.583723	0.326934	True	True	9.93092e-08	941	2.655913	2.524020	0.693858	0.717464
2.000	0.100	1.100	2.000	0.125000	-0.035000	0.180000	1.333759	1.411299	0.560528	0.336373	True	True	9.97899e-08	1011	2.640777	2.521750	0.704298	0.715768
2.000	0.100	1.100	2.000	0.125000	-0.030000	0.180000	1.318598	1.417727	0.539185	0.346203	True	True	9.898e-08	1008	2.626965	2.520478	0.714060	0.713691
2.000	0.100	1.100	2.000	0.125000	-0.025000	0.180000	1.304544	1.424508	0.519463	0.356471	True	True	9.92018e-08	904	2.614361	2.520150	0.723187	0.711239
2.000	0.100	1.100	2.000	0.125000	-0.020000	0.180000	1.291442	1.431671	0.501163	0.367225	True	True	9.93343e-08	733	2.602869	2.520721	0.731738	0.708419
2.000	0.100	1.100	2.000	0.125000	-0.015000	0.180000	1.279243	1.439244	0.484126	0.378521	True	True	9.91975e-08	933	2.592408	2.522165	0.739726	0.705228
2.000	0.100	1.100	2.000	0.125000	-0.010000	0.180000	1.267835	1.447270	0.468210	0.390416	True	True	9.87504e-08	887	2.582916	2.524462	0.747193	0.701661
2.000	0.100	1.100	2.000	0.125000	-0.005000	0.180000	1.257174	1.455746	0.453296	0.402978	True	True	9.91374e-08	1040	2.574334	2.527611	0.754155	0.697725
2.000	0.100	1.100	2.000	0.125000	0.000000	0.180000	1.247180	1.464748	0.439279	0.416280	True	True	9.97723e-08	1011	2.566625	2.531611	0.760639	0.693398
2.000	0.100	1.100	2.000	0.125000	0.005000	0.180000	1.237806	1.474312	0.426068	0.430405	True	True	9.98782e-08	893	2.559755	2.536475	0.766658	0.688673
2.000	0.100	1.100	2.000	0.125000	0.010000	0.180000	1.229014	1.484487	0.413585	0.445447	True	True	9.99989e-08	1068	2.553702	2.542228	0.772223	0.683533
2.000	0.100	1.100	2.000	0.125000	0.015000	0.180000	1.220757	1.495338	0.401758	0.461517	True	True	9.90296e-08	975	2.548453	2.548903	0.777346	0.677960
2.000	0.100	1.100	2.000	0.125000	0.020000	0.180000	1.213005	1.506953	0.390525	0.478739	True	True	9.93207e-08	923	2.544004	2.556543	0.782031	0.671924
2.000	0.100	1.100	2.000	0.125000	0.025000	0.180000	1.205730	1.519356	0.379827	0.497259	True	True	9.97249e-08	1139	2.540359	2.565210	0.786282	0.665416
2.000	0.100	1.100	2.000	0.125000	0.030000	0.180000	1.198908	1.532700	0.369616	0.517252	True	True	9.93376e-08	1145	2.537535	2.574971	0.790095	0.658384
2.000	0.100	1.100	2.000	0.125000	0.035000	0.180000	1.192518	1.547080	0.359842	0.538921	True	True	9.96191e-08	1152	2.535558	2.585916	0.793465	0.650795
2.000	0.100	1.100	2.000	0.125000	0.040000	0.180000	1.186546	1.562628	0.350461	0.562509	True	True	9.95189e-08	1069	2.534469	2.598154	0.796382	0.642604
2.000	0.100	1.100	2.000	0.125000	0.045000	0.180000	1.180979	1.579505	0.341433	0.588313	True	True	9.98607e-08	1213	2.534322	2.611815	0.798831	0.633756
2.000	0.100	1.100	2.000	0.125000	0.050000	0.180000	1.175810	1.597904	0.332716	0.616694	True	True	9.93916e-08	1153	2.535190	2.627063	0.800789	0.624186
2.000	0.100	1.100	2.000	0.125000	0.055000	0.180000	1.171036	1.618061	0.324271	0.648098	True	True	9.91307e-08	1279	2.537170	2.644096	0.802229	0.613819
2.000	0.100	1.100	2.000	0.125000	0.060000	0.180000	1.166659	1.640269	0.316058	0.683089	True	True	9.993e-08	1348	2.540387	2.663162	0.803112	0.602560
2.000	0.100	1.100	2.000	0.125000	0.065000	0.180000	1.162687	1.664896	0.308036	0.722384	True	True	9.92677e-08	1390	2.545007	2.684573	0.803386	0.590297
2.000	0.100	1.100	2.000	0.125000	0.070000	0.180000	1.159136	1.692412	0.300158	0.766916	True	True	9.9742e-08	1463	2.551246	2.708723	0.802988	0.576890
2.000	0.100	1.100	2.000	0.125000	0.075000	0.180000	1.156030	1.723434	0.292374	0.817934	True	True	9.98943e-08	1314	2.559393	2.736126	0.801827	0.562161
2.000	0.100	1.100	2.000	0.125000	-0.075000	0.202500	1.496943	1.371411	0.843144	0.270860	True	True	9.95463e-08	1512	2.803577	2.558124	0.601784	0.719240
2.000	0.100	1.100	2.000	0.125000	-0.070000	0.202500	1.464420	1.375449	0.793468	0.278896	True	True	9.90545e-08	1403	2.772278	2.544669	0.619816	0.721071
2.000	0.100	1.100	2.000	0.125000	-0.065000	0.202500	1.435445	1.379790	0.749972	0.287007	True	True	9.99535e-08	1330	2.744371	2.533508	0.636416	0.722231
2.000	0.100	1.100	2.000	0.125000	-0.060000	0.202500	1.409415	1.384426	0.711484	0.295249	True	True	9.92888e-08	1116	2.719327	2.524293	0.651763	0.722802
2.000	0.100	1.100	2.000	0.125000	-0.055000	0.202500	1.385864	1.389355	0.677118	0.303668	True	True	9.9993e-08	1126	2.696732	2.516754	0.666003	0.722846
2.000	0.100	1.100	2.000	0.125000	-0.050000	0.202500	1.364446	1.394574	0.646200	0.312311	True	True	9.97606e-08	1036	2.676262	2.510688	0.679249	0.722408
2.000	0.100	1.100	2.000	0.125000	-0.045000	0.202500	1.344818	1.400101	0.618185	0.321219	True	True	9.95183e-08	1015	2.657653	2.505931	0.691616	0.721526
2.000	0.100	1.100	2.000	0.125000	-0.040000	0.202500	1.326799	1.405938	0.592660	0.330434	True	True	9.93607e-08	1061	2.640697	2.502362	0.703163	0.720224
2.000	0.100	1.100	2.000	0.125000	-0.035000	0.202500	1.310177	1.412100	0.569276	0.340000	True	True	9.93178e-08	1025	2.625220	2.499884	0.713966	0.718522
2.000	0.100	1.100	2.000	0.125000	-0.030000	0.202500	1.294793	1.418596	0.547753	0.349961	True	True	9.95017e-08	1003	2.611078	2.498422	0.724082	0.716436
2.000	0.100	1.100	2.000	0.125000	-0.025000	0.202500	1.280518	1.425454	0.527858	0.360362	True	True	9.9517e-08	961	2.598155	2.497917	0.733554	0.713972
2.000	0.100	1.100	2.000	0.125000	-0.020000	0.202500	1.267237	1.432703	0.509397	0.371255	True	True	9.9906e-08	858	2.586354	2.498327	0.742426	0.711134
2.000	0.100	1.100	2.000	0.125000	-0.015000	0.202500	1.254839	1.440361	0.492201	0.382694	True	True	9.90566e-08	958	2.575594	2.499622	0.750738	0.707925
2.000	0.100	1.100	2.000	0.125000	-0.010000	0.202500	1.243265	1.448461	0.476135	0.394738	True	True	9.92314e-08	1013	2.565808	2.501785	0.758509	0.704342
2.000	0.100	1.100	2.000	0.125000	-0.005000	0.202500	1.232434	1.457038	0.461075	0.407454	True	True	9.93795e-08	990	2.556943	2.504808	0.765769	0.700379
2.000	0.100	1.100	2.000	0.125000	0.000000	0.202500	1.222286	1.466135	0.446919	0.420917	True	True	9.9057e-08	921	2.548956	2.508695	0.772537	0.696027
2.000	0.100	1.100	2.000	0.125000	0.005000	0.202500	1.212772	1.475794	0.433574	0.435211	True	True	9.99477e-08	1049	2.541815	2.513458	0.778828	0.691274
2.000	0.100	1.100	2.000	0.125000	0.010000	0.202500	1.203845	1.486073	0.420960	0.450433	True	True	9.88409e-08	842	2.535496	2.519120	0.784656	0.686103
2.000	0.100	1.100	2.000	0.125000	0.015000	0.202500	1.195468	1.497029	0.409008	0.466690	True	True	9.92663e-08	888	2.529986	2.525714	0.790028	0.680497
2.000	0.100	1.100	2.000	0.125000	0.020000	0.202500	1.187605	1.508735	0.397654	0.484111	True	True	9.93474e-08	1014	2.525280	2.533283	0.794952	0.674433
2.000	0.100	1.100	2.000	0.125000	0.025000	0.202500	1.180230	1.521273	0.386840	0.502844	True	True	9.97884e-08	1048	2.521383	2.541886	0.799428	0.667880
2.000	0.100	1.100	2.000	0.125000	0.030000	0.202500	1.173316	1.534742	0.376514	0.523065	True	True	9.94685e-08	896	2.518310	2.551596	0.803455	0.660806
2.000	0.100	1.100	2.000	0.125000	0.035000	0.202500	1.166849	1.549249	0.366630	0.544974	True	True	9.94003e-08	1163	2.516085	2.562496	0.807027	0.653175
2.000	0.100	1.100	2.000	0.125000	0.040000	0.202500	1.160808	1.564934	0.357143	0.568825	True	True	9.91619e-08	1097	2.514749	2.574698	0.810132	0.644938
2.000	0.100	1.100	2.000	0.125000	0.045000	0.202500	1.155185	1.581957	0.348010	0.594913	True	True	9.90754e-08	1051	2.514355	2.588335	0.812757	0.636042
2.000	0.100	1.100	2.000	0.125000	0.050000	0.202500	1.149972	1.600511	0.339193	0.623602	True	True	9.93412e-08	1281	2.514976	2.603565	0.814878	0.626423
2.000	0.100	1.100	2.000	0.125000	0.055000	0.202500	1.145166	1.620835	0.330649	0.655345	True	True	9.98396e-08	1365	2.516707	2.620591	0.816466	0.616003
2.000	0.100	1.100	2.000	0.125000	0.060000	0.202500	1.140771	1.643223	0.322340	0.690711	True	True	9.94519e-08	1281	2.519671	2.639660	0.817483	0.604690
2.000	0.100	1.100	2.000	0.125000	0.065000	0.202500	1.136796	1.668045	0.314223	0.730422	True	True	9.95736e-08	1517	2.524033	2.661083	0.817877	0.592370
2.000	0.100	1.100	2.000	0.125000	0.070000	0.202500	1.133257	1.695776	0.306252	0.775425	True	True	9.94529e-08	1329	2.530005	2.685256	0.817582	0.578904
2.000	0.100	1.100	2.000	0.125000	0.075000	0.202500	1.130181	1.727030	0.298376	0.826972	True	True	9.9638e-08	1596	2.537872	2.712688	0.816510	0.564117
2.000	0.100	1.100	2.000	0.125000	-0.075000	0.225000	1.475961	1.371703	0.853793	0.273537	True	True	9.96271e-08	1296	2.791306	2.538546	0.608195	0.721924
2.000	0.100	1.100	2.000	0.125000	-0.070000	0.225000	1.443083	1.375803	0.803835	0.281697	True	True	9.95353e-08	1393	2.759548	2.524701	0.626678	0.723760
2.000	0.100	1.100	2.000	0.125000	-0.065000	0.225000	1.413774	1.380207	0.760077	0.289931	True	True	9.91312e-08	1347	2.731206	2.513187	0.643716	0.724923
2.000	0.100	1.100	2.000	0.125000	-0.060000	0.225000	1.387430	1.384907	0.721343	0.298294	True	True	9.99404e-08	1106	2.705747	2.503649	0.659490	0.725494
2.000	0.100	1.100	2.000	0.125000	-0.055000	0.225000	1.363583	1.389902	0.686747	0.306837	True	True	9.92255e-08	1202	2.682757	2.495816	0.674146	0.725535
2.000	0.100	1.100	2.000	0.125000	-0.050000	0.225000	1.341868	1.395192	0.655607	0.315603	True	True	9.94667e-08	1110	2.661906	2.489477	0.687802	0.725095
2.000	0.100	1.100	2.000	0.125000	-0.045000	0.225000	1.321995	1.400785	0.627390	0.324636	True	True	9.99978e-08	852	2.642933	2.484471	0.700555	0.724208
2.000	0.100	1.100	2.000	0.125000	-0.040000	0.225000	1.303725	1.406698	0.601669	0.333979	True	True	9.90696e-08	1047	2.625624	2.480673	0.712485	0.722897
2.000	0.100	1.100	2.000	0.125000	-0.035000	0.225000	1.286867	1.412930	0.578098	0.343675	True	True	9.89771e-08	923	2.609807	2.477983	0.723660	0.721186
2.000	0.100	1.100	2.000	0.125000	-0.030000	0.225000	1.271261	1.419513	0.556398	0.353768	True	True	9.9848e-08	959	2.595337	2.476325	0.734134	0.719085
2.000	0.100	1.100	2.000	0.125000	-0.025000	0.225000	1.256773	1.426460	0.536334	0.364306	True	True	9.90087e-08	970	2.582097	2.475639	0.743957	0.716604
2.000	0.100	1.100	2.000	0.125000	-0.020000	0.225000	1.243293	1.433775	0.517708	0.375340	True	True	9.99916e-08	936	2.569986	2.475885	0.753167	0.713754
2.000	0.100	1.100	2.000	0.125000	-0.015000	0.225000	1.230711	1.441520	0.500357	0.386924	True	True	9.98342e-08	944	2.558925	2.477028	0.761805	0.710526
2.000	0.100	1.100	2.000	0.125000	-0.010000	0.225000	1.218961	1.449726	0.484142	0.399119	True	True	9.99112e-08	952	2.548848	2.479051	0.769891	0.706915
2.000	0.100	1.100	2.000	0.125000	-0.005000	0.225000	1.207965	1.458378	0.468938	0.411993	True	True	9.91173e-08	937	2.539697	2.481948	0.777456	0.702934
2.000	0.100	1.100	2.000	0.125000	0.000000	0.225000	1.197665	1.467587	0.454643	0.425620	True	True	9.99762e-08	946	2.531432	2.485718	0.784515	0.698549
2.000	0.100	1.100	2.000	0.125000	0.005000	0.225000	1.188006	1.477328	0.441164	0.440087	True	True	9.91081e-08	1031	2.524018	2.490377	0.791090	0.693774
2.000	0.100	1.100	2.000	0.125000	0.010000	0.225000	1.178946	1.487727	0.428423	0.455488	True	True	9.9222e-08	938	2.517433	2.495943	0.797186	0.688567
2.000	0.100	1.100	2.000	0.125000	0.015000	0.225000	1.170445	1.498772	0.416346	0.471937	True	True	9.96299e-08	1081	2.511660	2.502454	0.802819	0.682934
2.000	0.100	1.100	2.000	0.125000	0.020000	0.225000	1.162469	1.510591	0.404871	0.489561	True	True	9.96882e-08	1095	2.506696	2.509949	0.807989	0.676833
2.000	0.100	1.100	2.000	0.125000	0.025000	0.225000	1.154990	1.523247	0.393940	0.508509	True	True	9.92018e-08	1087	2.502543	2.518487	0.812700	0.670242
2.000	0.100	1.100	2.000	0.125000	0.030000	0.225000	1.147985	1.536838	0.383502	0.528958	True	True	9.96188e-08	1135	2.499217	2.528139	0.816949	0.663129
2.000	0.100	1.100	2.000	0.125000	0.035000	0.225000	1.141435	1.551478	0.373509	0.551116	True	True	9.99295e-08	1234	2.496743	2.538994	0.820730	0.655454
2.000	0.100	1.100	2.000	0.125000	0.040000	0.225000	1.135323	1.567301	0.363915	0.575232	True	True	9.94912e-08	1131	2.495158	2.551159	0.824032	0.647172
2.000	0.100	1.100	2.000	0.125000	0.045000	0.225000	1.129640	1.584471	0.354680	0.601607	True	True	9.98929e-08	1244	2.494515	2.564766	0.826840	0.638228
2.000	0.100	1.100	2.000	0.125000	0.050000	0.225000	1.124379	1.603182	0.345761	0.630610	True	True	9.92084e-08	1256	2.494885	2.579978	0.829131	0.628559
2.000	0.100	1.100	2.000	0.125000	0.055000	0.225000	1.119537	1.623676	0.337120	0.662699	True	True	9.92953e-08	1094	2.496364	2.596996	0.830875	0.618086
2.000	0.100	1.100	2.000	0.125000	0.060000	0.225000	1.115120	1.646247	0.328715	0.698444	True	True	9.95236e-08	1099	2.499072	2.616065	0.832033	0.606719
2.000	0.100	1.100	2.000	0.125000	0.065000	0.225000	1.111136	1.671262	0.320504	0.738574	True	True	9.94582e-08	1467	2.503169	2.637494	0.832554	0.594346
2.000	0.100	1.100	2.000	0.125000	0.070000	0.225000	1.107604	1.699208	0.312441	0.784052	True	True	9.98432e-08	1356	2.508870	2.661686	0.832370	0.580823
2.000	0.100	1.100	2.000	0.125000	0.075000	0.225000	1.104553	1.730700	0.304474	0.836138	True	True	9.9939e-08	1681	2.516454	2.689149	0.831392	0.565978
2.000	0.100	1.100	2.000	0.125000	-0.075000	0.247500	1.455235	1.372017	0.864492	0.276241	True	True	9.93071e-08	1546	2.779158	2.518966	0.614582	0.724537
2.000	0.100	1.100	2.000	0.125000	-0.070000	0.247500	1.422005	1.376179	0.814255	0.284527	True	True	9.97176e-08	1320	2.746947	2.504730	0.633519	0.726373
2.000	0.100	1.100	2.000	0.125000	-0.065000	0.247500	1.392368	1.380648	0.770238	0.292886	True	True	9.97076e-08	1060	2.718177	2.492861	0.650997	0.727533
2.000	0.100	1.100	2.000	0.125000	-0.060000	0.247500	1.365713	1.385412	0.731262	0.301374	True	True	9.93858e-08	921	2.692308	2.482997	0.667203	0.728103
2.000	0.100	1.100	2.000	0.125000	-0.055000	0.247500	1.341575	1.390473	0.696438	0.310042	True	True	9.98441e-08	811	2.668925	2.474863	0.682279	0.728142
2.000	0.100	1.100	2.000	0.125000	-0.050000	0.247500	1.319600	1.395837	0.665087	0.318934	True	True	9.96543e-08	980	2.647697	2.468250	0.696339	0.727693
2.000	0.100	1.100	2.000	0.125000	-0.045000	0.247500	1.299446	1.401507	0.636662	0.328095	True	True	9.98685e-08	1049	2.628360	2.462989	0.709499	0.726797
2.000	0.100	1.100	2.000	0.125000	-0.040000	0.247500	1.280929	1.407490	0.610747	0.337568	True	True	9.96677e-08	1075	2.610702	2.458957	0.721817	0.725478
2.000	0.100	1.100	2.000	0.125000	-0.035000	0.247500	1.263843	1.413794	0.586993	0.347396	True	True	9.97558e-08	927	2.594545	2.456053	0.733368	0.723757
2.000	0.100	1.100	2.000	0.125000	-0.030000	0.247500	1.248009	1.420465	0.565117	0.357625	True	True	9.98055e-08	952	2.579749	2.454194	0.744211	0.721639
2.000	0.100	1.100	2.000	0.125000	-0.025000	0.247500	1.233322	1.427480	0.544885	0.368302	True	True	9.95424e-08	874	2.566190	2.453327	0.754387	0.719146
2.000	0.100	1.100	2.000	0.125000	-0.020000	0.247500	1.219629	1.434892	0.526097	0.379479	True	True	9.93386e-08	1000	2.553772	2.453402	0.763949	0.716274
2.000	0.100	1.100	2.000	0.125000	-0.015000	0.247500	1.206860	1.442732	0.508592	0.391212	True	True	9.96837e-08	833	2.542411	2.454389	0.772921	0.713023
2.000	0.100	1.100	2.000	0.125000	-0.010000	0.247500	1.194934	1.451004	0.492227	0.403562	True	True	9.8953e-08	858	2.532041	2.456271	0.781333	0.709398
2.000	0.100	1.100	2.000	0.125000	-0.005000	0.247500	1.183776	1.459764	0.476881	0.416596	True	True	9.99334e-08	1029	2.522605	2.459038	0.789208	0.705387
2.000	0.100	1.100	2.000	0.125000	0.000000	0.247500	1.173320	1.469052	0.462448	0.430390	True	True	9.98661e-08	975	2.514061	2.462690	0.796570	0.700981
2.000	0.100	1.100	2.000	0.125000	0.005000	0.247500	1.163515	1.478914	0.448836	0.445034	True	True	9.99227e-08	791	2.506374	2.467240	0.803434	0.696169
2.000	0.100	1.100	2.000	0.125000	0.010000	0.247500	1.154321	1.489397	0.435967	0.460618	True	True	9.90621e-08	970	2.499520	2.472709	0.809810	0.690938
2.000	0.100	1.100	2.000	0.125000	0.015000	0.247500	1.145692	1.500583	0.423766	0.477267	True	True	9.99076e-08	759	2.493485	2.479134	0.815708	0.685259
2.000	0.100	1.100	2.000	0.125000	0.020000	0.247500	1.137603	1.512504	0.412173	0.495092	True	True	9.993e-08	898	2.488260	2.486549	0.821134	0.679127
2.000	0.100	1.100	2.000	0.125000	0.025000	0.247500	1.130021	1.525300	0.401128	0.514259	True	True	9.94736e-08	906	2.483853	2.495018	0.826085	0.672491
2.000	0.100	1.100	2.000	0.125000	0.030000	0.247500	1.122920	1.538995	0.390577	0.534940	True	True	9.93598e-08	1183	2.480272	2.504613	0.830566	0.665344
2.000	0.100	1.100	2.000	0.125000	0.035000	0.247500	1.116285	1.553767	0.380475	0.557348	True	True	9.99426e-08	1243	2.477545	2.515419	0.834565	0.657627
2.000	0.100	1.100	2.000	0.125000	0.040000	0.247500	1.110099	1.569731	0.370776	0.581733	True	True	9.94537e-08	1147	2.475708	2.527544	0.838073	0.649299
2.000	0.100	1.100	2.000	0.125000	0.045000	0.247500	1.104353	1.587049	0.361438	0.608400	True	True	9.99934e-08	1209	2.474813	2.541120	0.841073	0.640309
2.000	0.100	1.100	2.000	0.125000	0.050000	0.247500	1.099040	1.605919	0.352420	0.637720	True	True	9.97734e-08	1201	2.474931	2.556310	0.843541	0.630591
2.000	0.100	1.100	2.000	0.125000	0.055000	0.247500	1.094158	1.626581	0.343682	0.670154	True	True	9.9542e-08	1337	2.476153	2.573313	0.845449	0.620068
2.000	0.100	1.100	2.000	0.125000	0.060000	0.247500	1.089714	1.649333	0.335182	0.706281	True	True	9.92596e-08	1357	2.478600	2.592378	0.846757	0.608649
2.000	0.100	1.100	2.000	0.125000	0.065000	0.247500	1.085717	1.674549	0.326878	0.746842	True	True	9.98881e-08	1535	2.482431	2.613815	0.847411	0.596220
2.000	0.100	1.100	2.000	0.125000	0.070000	0.247500	1.082186	1.702712	0.318723	0.792800	True	True	9.97228e-08	1315	2.487856	2.638023	0.847344	0.582642
2.000	0.100	1.100	2.000	0.125000	0.075000	0.247500	1.079152	1.734441	0.310666	0.845431	True	True	9.98494e-08	1673	2.495151	2.665512	0.846467	0.567742
2.000	0.100	1.100	2.000	0.125000	-0.075000	0.270000	1.434764	1.372353	0.875236	0.278971	True	True	9.97704e-08	1343	2.767139	2.499392	0.620940	0.727074
2.000	0.100	1.100	2.000	0.125000	-0.070000	0.270000	1.401190	1.376579	0.824725	0.287386	True	True	9.90448e-08	1386	2.734482	2.484761	0.640332	0.728906
2.000	0.100	1.100	2.000	0.125000	-0.065000	0.270000	1.371227	1.381114	0.780453	0.295873	True	True	9.99294e-08	1241	2.705286	2.472531	0.658257	0.730063
2.000	0.100	1.100	2.000	0.125000	-0.060000	0.270000	1.344266	1.385949	0.741237	0.304489	True	True	9.95523e-08	1163	2.679011	2.462337	0.674897	0.730626
2.000	0.100	1.100	2.000	0.125000	-0.055000	0.270000	1.319837	1.391083	0.706189	0.313284	True	True	9.9912e-08	1117	2.655239	2.453900	0.690399	0.730657
2.000	0.100	1.100	2.000	0.125000	-0.050000	0.270000	1.297572	1.396517	0.674622	0.322306	True	True	9.98292e-08	1011	2.633637	2.447006	0.704881	0.730202
2.000	0.100	1.100	2.000	0.125000	-0.045000	0.270000	1.277177	1.402260	0.646000	0.331597	True	True	9.88971e-08	980	2.613941	2.441490	0.718438	0.729294
2.000	0.100	1.100	2.000	0.125000	-0.040000	0.270000	1.258414	1.408317	0.619893	0.341202	True	True	9.91493e-08	1031	2.595935	2.437221	0.731152	0.727964
2.000	0.100	1.100	2.000	0.125000	-0.035000	0.270000	1.241095	1.414701	0.595957	0.351166	True	True	9.89802e-08	958	2.579443	2.434098	0.743087	0.726228
2.000	0.100	1.100	2.000	0.125000	-0.030000	0.270000	1.225048	1.421440	0.573907	0.361533	True	True	9.90181e-08	969	2.564320	2.432038	0.754303	0.724099
2.000	0.100	1.100	2.000	0.125000	-0.025000	0.270000	1.210134	1.428551	0.553506	0.372352	True	True	9.92786e-08	895	2.550445	2.430982	0.764850	0.721585
2.000	0.100	1.100	2.000	0.125000	-0.020000	0.270000	1.196254	1.436050	0.534560	0.383676	True	True	9.97514e-08	954	2.537720	2.430886	0.774761	0.718693
2.000	0.100	1.100	2.000	0.125000	-0.015000	0.270000	1.183308	1.443970	0.516903	0.395560	True	True	9.89629e-08	821	2.526060	2.431716	0.784071	0.715422
2.000	0.100	1.100	2.000	0.125000	-0.010000	0.270000	1.171200	1.452358	0.500391	0.408066	True	True	9.90365e-08	812	2.515398	2.433450	0.792816	0.711765
2.000	0.100	1.100	2.000	0.125000	-0.005000	0.270000	1.159874	1.461198	0.484902	0.421263	True	True	9.90962e-08	986	2.505677	2.436083	0.801015	0.707733
2.000	0.100	1.100	2.000	0.125000	0.000000	0.270000	1.149262	1.470585	0.470333	0.435229	True	True	9.90418e-08	872	2.496853	2.439614	0.808687	0.703300
2.000	0.100	1.100	2.000	0.125000	0.005000	0.270000	1.139312	1.480547	0.456591	0.450049	True	True	9.96312e-08	985	2.488893	2.444053	0.815849	0.698459
2.000	0.100	1.100	2.000	0.125000	0.010000	0.270000	1.129980	1.491139	0.443594	0.465822	True	True	9.97587e-08	1020	2.481770	2.449422	0.822513	0.693194
2.000	0.100	1.100	2.000	0.125000	0.015000	0.270000	1.121227	1.502423	0.431271	0.482663	True	True	9.98544e-08	1132	2.475470	2.455754	0.828686	0.687486
2.000	0.100	1.100	2.000	0.125000	0.020000	0.270000	1.113019	1.514472	0.419558	0.500702	True	True	9.98521e-08	1036	2.469985	2.463091	0.834375	0.681312
2.000	0.100	1.100	2.000	0.125000	0.025000	0.270000	1.105328	1.527369	0.408398	0.520091	True	True	9.96055e-08	1177	2.465319	2.471491	0.839580	0.674644
2.000	0.100	1.100	2.000	0.125000	0.030000	0.270000	1.098131	1.541213	0.397737	0.541010	True	True	9.95577e-08	1062	2.461483	2.481024	0.844299	0.667449
2.000	0.100	1.100	2.000	0.125000	0.035000	0.270000	1.091409	1.556119	0.387527	0.563672	True	True	9.93892e-08	1167	2.458502	2.491777	0.848524	0.659689
2.000	0.100	1.100	2.000	0.125000	0.040000	0.270000	1.085146	1.572247	0.377724	0.588331	True	True	9.96802e-08	1065	2.456413	2.503858	0.852243	0.651310
2.000	0.100	1.100	2.000	0.125000	0.045000	0.270000	1.079333	1.589693	0.368284	0.615292	True	True	9.94744e-08	1342	2.455263	2.517402	0.855444	0.642280
2.000	0.100	1.100	2.000	0.125000	0.050000	0.270000	1.073964	1.608722	0.359167	0.644933	True	True	9.96027e-08	1316	2.455124	2.532567	0.858099	0.632514
2.000	0.100	1.100	2.000	0.125000	0.055000	0.270000	1.069039	1.629555	0.350332	0.677719	True	True	9.99635e-08	1370	2.456087	2.549554	0.860179	0.621942
2.000	0.100	1.100	2.000	0.125000	0.060000	0.270000	1.064563	1.652491	0.341738	0.714235	True	True	9.9419e-08	1484	2.458271	2.568612	0.861643	0.610471
2.000	0.100	1.100	2.000	0.125000	0.065000	0.270000	1.060547	1.677907	0.333342	0.755227	True	True	9.98121e-08	1532	2.461831	2.590053	0.862438	0.597990
2.000	0.100	1.100	2.000	0.125000	0.070000	0.270000	1.057013	1.706285	0.325097	0.801668	True	True	9.92965e-08	1648	2.466975	2.614273	0.862497	0.584359
2.000	0.100	1.100	2.000	0.125000	0.075000	0.270000	1.053991	1.738256	0.316951	0.854852	True	True	9.9628e-08	1692	2.473978	2.641785	0.861727	0.569405
2.000	0.100	1.100	2.000	0.125000	-0.075000	0.292500	1.414551	1.372710	0.886024	0.281727	True	True	9.94461e-08	1467	2.755251	2.479828	0.627265	0.729535
2.000	0.100	1.100	2.000	0.125000	-0.070000	0.292500	1.380638	1.377002	0.835243	0.290274	True	True	9.97792e-08	1179	2.722153	2.464797	0.647115	0.731361
2.000	0.100	1.100	2.000	0.125000	-0.065000	0.292500	1.350356	1.381606	0.790719	0.298892	True	True	9.97665e-08	1201	2.692538	2.452204	0.665488	0.732509
2.000	0.100	1.100	2.000	0.125000	-0.060000	0.292500	1.323093	1.386511	0.751268	0.307638	True	True	9.93513e-08	1102	2.665862	2.441676	0.682567	0.733063
2.000	0.100	1.100	2.000	0.125000	-0.055000	0.292500	1.298378	1.391717	0.715997	0.316564	True	True	9.99258e-08	1091	2.641705	2.432933	0.698499	0.733084
2.000	0.100	1.100	2.000	0.125000	-0.050000	0.292500	1.275843	1.397226	0.684221	0.325717	True	True	9.90498e-08	1124	2.619733	2.425758	0.713400	0.732616
2.000	0.100	1.100	2.000	0.125000	-0.045000	0.292500	1.255200	1.403034	0.655401	0.335142	True	True	9.94234e-08	908	2.599680	2.419983	0.727364	0.731700
2.000	0.100	1.100	2.000	0.125000	-0.040000	0.292500	1.236185	1.409179	0.629104	0.344883	True	True	9.94345e-08	974	2.581330	2.415471	0.740482	0.730352
2.000	0.100	1.100	2.000	0.125000	-0.035000	0.292500	1.218629	1.415653	0.604987	0.354984	True	True	9.97828e-08	990	2.564505	2.412124	0.752810	0.728597
2.000	0.100	1.100	2.000	0.125000	-0.030000	0.292500	1.202365	1.422469	0.582764	0.365492	True	True	9.97846e-08	974	2.549058	2.409860	0.764407	0.726452
2.000	0.100	1.100	2.000	0.125000	-0.025000	0.292500	1.187247	1.429666	0.562199	0.376456	True	True	9.91633e-08	960	2.534869	2.408614	0.775323	0.723918
2.000	0.100	1.100	2.000	0.125000	-0.020000	0.292500	1.173168	1.437262	0.543095	0.387929	True	True	9.9826e-08	870	2.521838	2.408341	0.785595	0.721001
2.000	0.100	1.100	2.000	0.125000	-0.015000	0.292500	1.160035	1.445261	0.525285	0.399967	True	True	9.99133e-08	983	2.509880	2.409010	0.795257	0.717711
2.000	0.100	1.100	2.000	0.125000	-0.010000	0.292500	1.147756	1.453726	0.508628	0.412634	True	True	9.9881e-08	1045	2.498926	2.410597	0.804340	0.714035
2.000	0.100	1.100	2.000	0.125000	-0.005000	0.292500	1.136267	1.462683	0.493000	0.425998	True	True	9.99276e-08	787	2.488921	2.413093	0.812865	0.709968
2.000	0.100	1.100	2.000	0.125000	0.000000	0.292500	1.125494	1.472168	0.478295	0.440136	True	True	9.91451e-08	1062	2.479819	2.416498	0.820858	0.705507
2.000	0.100	1.100	2.000	0.125000	0.005000	0.292500	1.115393	1.482246	0.464421	0.455139	True	True	9.8581e-08	791	2.471586	2.420824	0.828328	0.700631
2.000	0.100	1.100	2.000	0.125000	0.010000	0.292500	1.105930	1.492936	0.451299	0.471103	True	True	9.93882e-08	838	2.464194	2.426091	0.835285	0.695336
2.000	0.100	1.100	2.000	0.125000	0.015000	0.292500	1.097049	1.504332	0.438855	0.488144	True	True	9.97294e-08	1194	2.457629	2.432329	0.841743	0.689594
2.000	0.100	1.100	2.000	0.125000	0.020000	0.292500	1.088723	1.516499	0.427024	0.506395	True	True	9.94115e-08	1160	2.451882	2.439583	0.847704	0.683383
2.000	0.100	1.100	2.000	0.125000	0.025000	0.292500	1.080923	1.529519	0.415750	0.526010	True	True	9.99842e-08	1201	2.446957	2.447910	0.853169	0.676676
2.000	0.100	1.100	2.000	0.125000	0.030000	0.292500	1.073626	1.543492	0.404978	0.547169	True	True	9.96994e-08	1329	2.442864	2.457379	0.858135	0.669441
2.000	0.100	1.100	2.000	0.125000	0.035000	0.292500	1.066814	1.558534	0.394662	0.570088	True	True	9.9398e-08	1094	2.439627	2.468078	0.862595	0.661637
2.000	0.100	1.100	2.000	0.125000	0.040000	0.292500	1.060472	1.574783	0.384755	0.595023	True	True	9.98006e-08	1354	2.437282	2.480114	0.866538	0.653221
2.000	0.100	1.100	2.000	0.125000	0.045000	0.292500	1.054590	1.592403	0.375214	0.622284	True	True	9.97883e-08	1339	2.435876	2.493620	0.869945	0.644138
2.000	0.100	1.100	2.000	0.125000	0.050000	0.292500	1.049162	1.611594	0.365999	0.652251	True	True	9.98031e-08	1462	2.435480	2.508758	0.872794	0.634324
2.000	0.100	1.100	2.000	0.125000	0.055000	0.292500	1.044189	1.632599	0.357068	0.685394	True	True	9.92837e-08	1363	2.436181	2.525727	0.875053	0.623703
2.000	0.100	1.100	2.000	0.125000	0.060000	0.292500	1.039677	1.655720	0.348381	0.722302	True	True	9.9776e-08	1489	2.438098	2.544776	0.876681	0.612183
2.000	0.100	1.100	2.000	0.125000	0.065000	0.292500	1.035639	1.681336	0.339894	0.763731	True	True	9.9602e-08	1581	2.441384	2.566216	0.877626	0.599651
2.000	0.100	1.100	2.000	0.125000	0.070000	0.292500	1.032095	1.709933	0.331560	0.810663	True	True	9.97113e-08	1691	2.446244	2.590445	0.877817	0.585969
2.000	0.100	1.100	2.000	0.125000	0.075000	0.292500	1.029078	1.742144	0.323326	0.864404	True	True	9.9698e-08	1613	2.452948	2.617977	0.877163	0.570963
2.000	0.100	1.100	2.000	0.125000	-0.075000	0.315000	1.394597	1.373089	0.896854	0.284511	True	True	9.92086e-08	1340	2.743497	2.460277	0.633553	0.731918
2.000	0.100	1.100	2.000	0.125000	-0.070000	0.315000	1.360351	1.377449	0.845806	0.293192	True	True	9.90091e-08	1102	2.709966	2.444846	0.653862	0.733732
2.000	0.100	1.100	2.000	0.125000	-0.065000	0.315000	1.329755	1.382123	0.801034	0.301943	True	True	9.93373e-08	1155	2.679936	2.431886	0.672685	0.734869
2.000	0.100	1.100	2.000	0.125000	-0.060000	0.315000	1.302195	1.387101	0.761350	0.310823	True	True	9.93253e-08	1151	2.652865	2.421021	0.690206	0.735411
2.000	0.100	1.100	2.000	0.125000	-0.055000	0.315000	1.277199	1.392381	0.725861	0.319882	True	True	9.92769e-08	1064	2.628328	2.411968	0.706570	0.735418
2.000	0.100	1.100	2.000	0.125000	-0.050000	0.315000	1.254397	1.397966	0.693877	0.329170	True	True	9.91681e-08	1007	2.605991	2.404507	0.721896	0.734936
2.000	0.100	1.100	2.000	0.125000	-0.045000	0.315000	1.233509	1.403862	0.664864	0.338730	True	True	9.95286e-08	803	2.585587	2.398469	0.736270	0.733999
2.000	0.100	1.100	2.000	0.125000	-0.040000	0.315000	1.214246	1.410082	0.638377	0.348609	True	True	9.9245e-08	1022	2.566894	2.393714	0.749799	0.732637
2.000	0.100	1.100	2.000	0.125000	-0.035000	0.315000	1.196471	1.416626	0.614083	0.358851	True	True	9.93921e-08	1062	2.549737	2.390142	0.762520	0.730868
2.000	0.100	1.100	2.000	0.125000	-0.030000	0.315000	1.179982	1.423535	0.591688	0.369503	True	True	9.96697e-08	973	2.533970	2.387668	0.774507	0.728700
2.000	0.100	1.100	2.000	0.125000	-0.025000	0.315000	1.164656	1.430828	0.570960	0.380615	True	True	9.91506e-08	918	2.519470	2.386229	0.785800	0.726141
2.000	0.100	1.100	2.000	0.125000	-0.020000	0.315000	1.150386	1.438495	0.551699	0.392240	True	True	9.96492e-08	973	2.506134	2.385779	0.796439	0.723208
2.000	0.100	1.100	2.000	0.125000	-0.015000	0.315000	1.137060	1.446607	0.533738	0.404436	True	True	9.91517e-08	856	2.493880	2.386282	0.806462	0.719886
2.000	0.100	1.100	2.000	0.125000	-0.010000	0.315000	1.124610	1.455159	0.516936	0.417265	True	True	9.9528e-08	1055	2.482636	2.387718	0.815890	0.716186
2.000	0.100	1.100	2.000	0.125000	-0.005000	0.315000	1.112951	1.464213	0.501169	0.430798	True	True	9.95587e-08	1059	2.472347	2.390074	0.824754	0.712092
2.000	0.100	1.100	2.000	0.125000	0.000000	0.315000	1.102027	1.473803	0.486330	0.445113	True	True	9.93547e-08	1103	2.462967	2.393352	0.833070	0.707599
2.000	0.100	1.100	2.000	0.125000	0.005000	0.315000	1.091784	1.483975	0.472328	0.460300	True	True	9.96548e-08	1064	2.454460	2.397561	0.840854	0.702695
2.000	0.100	1.100	2.000	0.125000	0.010000	0.315000	1.082177	1.494786	0.459080	0.476458	True	True	9.92896e-08	1176	2.446800	2.402721	0.848117	0.697363
2.000	0.100	1.100	2.000	0.125000	0.015000	0.315000	1.073168	1.506298	0.446515	0.493704	True	True	9.97764e-08	1171	2.439970	2.408865	0.854867	0.691585
2.000	0.100	1.100	2.000	0.125000	0.020000	0.315000	1.064722	1.518584	0.434567	0.512171	True	True	9.90595e-08	1142	2.433962	2.416034	0.861108	0.685336
2.000	0.100	1.100	2.000	0.125000	0.025000	0.315000	1.056812	1.531729	0.423180	0.532015	True	True	9.97605e-08	1186	2.428777	2.424285	0.866841	0.678590
2.000	0.100	1.100	2.000	0.125000	0.030000	0.315000	1.049415	1.545834	0.412299	0.553419	True	True	9.97336e-08	1081	2.424427	2.433687	0.872063	0.671313
2.000	0.100	1.100	2.000	0.125000	0.035000	0.315000	1.042511	1.561013	0.401877	0.576599	True	True	9.99726e-08	1251	2.420933	2.444329	0.876767	0.663468
2.000	0.100	1.100	2.000	0.125000	0.040000	0.315000	1.036087	1.577406	0.391867	0.601815	True	True	9.98926e-08	1340	2.418330	2.456317	0.880939	0.655007
2.000	0.100	1.100	2.000	0.125000	0.045000	0.315000	1.030132	1.595180	0.382226	0.629379	True	True	9.9421e-08	1396	2.416667	2.469784	0.884563	0.645879
2.000	0.100	1.100	2.000	0.125000	0.050000	0.315000	1.024643	1.614533	0.372914	0.659676	True	True	9.92196e-08	1342	2.416010	2.484892	0.887614	0.636018
2.000	0.100	1.100	2.000	0.125000	0.055000	0.315000	1.019619	1.635712	0.363889	0.693179	True	True	9.99608e-08	1474	2.416448	2.501840	0.890060	0.625349
2.000	0.100	1.100	2.000	0.125000	0.060000	0.315000	1.015067	1.659021	0.355109	0.730485	True	True	9.92243e-08	1378	2.418095	2.520876	0.891861	0.613780
2.000	0.100	1.100	2.000	0.125000	0.065000	0.315000	1.011000	1.684840	0.346532	0.772357	True	True	9.93565e-08	1305	2.421104	2.542314	0.892962	0.601198
2.000	0.100	1.100	2.000	0.125000	0.070000	0.315000	1.007441	1.713655	0.338110	0.819783	True	True	9.9299e-08	1571	2.425675	2.566548	0.893294	0.587467
2.000	0.100	1.100	2.000	0.125000	0.075000	0.315000	1.004424	1.746107	0.329790	0.874087	True	True	9.99621e-08	1726	2.432078	2.594095	0.892763	0.572412
2.000	0.100	1.100	2.000	0.125000	-0.075000	0.337500	1.374903	1.373490	0.907722	0.287322	True	True	9.9783e-08	1183	2.731880	2.440744	0.639799	0.734221
2.000	0.100	1.100	2.000	0.125000	-0.070000	0.337500	1.340330	1.377921	0.856411	0.296140	True	True	9.99383e-08	1261	2.697920	2.424909	0.660569	0.736021
2.000	0.100	1.100	2.000	0.125000	-0.065000	0.337500	1.309437	1.382657	0.811399	0.305027	True	True	9.90676e-08	841	2.667486	2.411582	0.679839	0.737144
2.000	0.100	1.100	2.000	0.125000	-0.060000	0.337500	1.281575	1.387719	0.771482	0.314042	True	True	9.96196e-08	1179	2.640023	2.400376	0.697809	0.737667
2.000	0.100	1.100	2.000	0.125000	-0.055000	0.337500	1.256303	1.393072	0.735776	0.323238	True	True	9.98486e-08	954	2.615111	2.391011	0.714609	0.737659
2.000	0.100	1.100	2.000	0.125000	-0.050000	0.337500	1.233247	1.398728	0.703590	0.332663	True	True	9.94281e-08	932	2.592414	2.383264	0.730358	0.737161
2.000	0.100	1.100	2.000	0.125000	-0.045000	0.337500	1.212084	1.404714	0.674376	0.342362	True	True	9.95841e-08	1001	2.571660	2.376955	0.745164	0.736204
2.000	0.100	1.100	2.000	0.125000	-0.040000	0.337500	1.192605	1.411007	0.647709	0.352382	True	True	9.90916e-08	989	2.552631	2.371956	0.759093	0.734824
2.000	0.100	1.100	2.000	0.125000	-0.035000	0.337500	1.174604	1.417648	0.623240	0.362767	True	True	9.88414e-08	913	2.535149	2.368156	0.772215	0.733029
2.000	0.100	1.100	2.000	0.125000	-0.030000	0.337500	1.157898	1.424641	0.600676	0.373567	True	True	9.94093e-08	1042	2.519063	2.365470	0.784595	0.730840
2.000	0.100	1.100	2.000	0.125000	-0.025000	0.337500	1.142372	1.432011	0.579785	0.384830	True	True	9.98698e-08	1024	2.504253	2.363836	0.796272	0.728261
2.000	0.100	1.100	2.000	0.125000	-0.020000	0.337500	1.127903	1.439783	0.560369	0.396610	True	True	9.95783e-08	973	2.490616	2.363204	0.807287	0.725298
2.000	0.100	1.100	2.000	0.125000	-0.015000	0.337500	1.114399	1.447981	0.542260	0.408965	True	True	9.92306e-08	1040	2.478067	2.363540	0.817671	0.721953
2.000	0.100	1.100	2.000	0.125000	-0.010000	0.337500	1.101769	1.456640	0.525314	0.421961	True	True	9.96269e-08	1059	2.466536	2.364821	0.827456	0.718221
2.000	0.100	1.100	2.000	0.125000	-0.005000	0.337500	1.089945	1.465795	0.509408	0.435666	True	True	9.95327e-08	1020	2.455965	2.367035	0.836664	0.714097
2.000	0.100	1.100	2.000	0.125000	0.000000	0.337500	1.078865	1.475489	0.494436	0.450161	True	True	9.98065e-08	1099	2.446308	2.370182	0.845313	0.709573
2.000	0.100	1.100	2.000	0.125000	0.005000	0.337500	1.068476	1.485770	0.480305	0.465536	True	True	9.98537e-08	1089	2.437528	2.374272	0.853420	0.704635
2.000	0.100	1.100	2.000	0.125000	0.010000	0.337500	1.058731	1.496693	0.466934	0.481892	True	True	9.94395e-08	928	2.429600	2.379325	0.860995	0.699268
2.000	0.100	1.100	2.000	0.125000	0.015000	0.337500	1.049593	1.508321	0.454249	0.499345	True	True	9.9588e-08	1127	2.422505	2.385370	0.868045	0.693453
2.000	0.100	1.100	2.000	0.125000	0.020000	0.337500	1.041027	1.520729	0.442185	0.518032	True	True	9.94386e-08	1150	2.416235	2.392451	0.874574	0.687167
2.000	0.100	1.100	2.000	0.125000	0.025000	0.337500	1.033006	1.534001	0.430686	0.538108	True	True	9.98898e-08	1225	2.410791	2.400624	0.880584	0.680381
2.000	0.100	1.100	2.000	0.125000	0.030000	0.337500	1.025506	1.548238	0.419697	0.559760	True	True	9.99052e-08	1085	2.406183	2.409958	0.886070	0.673063
2.000	0.100	1.100	2.000	0.125000	0.035000	0.337500	1.018508	1.563556	0.409169	0.583205	True	True	9.99909e-08	1059	2.402431	2.420540	0.891025	0.665175
2.000	0.100	1.100	2.000	0.125000	0.040000	0.337500	1.012000	1.580096	0.399057	0.608705	True	True	9.9284e-08	1278	2.399571	2.432478	0.895435	0.656671
2.000	0.100	1.100	2.000	0.125000	0.045000	0.337500	1.005971	1.598024	0.389317	0.636578	True	True	9.98289e-08	1308	2.397648	2.445903	0.899283	0.647497
2.000	0.100	1.100	2.000	0.125000	0.050000	0.337500	1.000416	1.617543	0.379909	0.667208	True	True	9.92341e-08	1407	2.396730	2.460978	0.902545	0.637590
2.000	0.100	1.100	2.000	0.125000	0.055000	0.337500	0.995337	1.638897	0.370790	0.701077	True	True	9.99232e-08	1468	2.396901	2.477901	0.905188	0.626875
2.000	0.100	1.100	2.000	0.125000	0.060000	0.337500	0.990741	1.662393	0.361920	0.738785	True	True	9.98939e-08	1395	2.398276	2.496922	0.907170	0.615258
2.000	0.100	1.100	2.000	0.125000	0.065000	0.337500	0.986642	1.688414	0.353254	0.781103	True	True	9.98845e-08	1478	2.401005	2.518353	0.908436	0.602629
2.000	0.100	1.100	2.000	0.125000	0.070000	0.337500	0.983063	1.717452	0.344745	0.829031	True	True	9.93192e-08	1571	2.405285	2.542590	0.908916	0.588851
2.000	0.100	1.100	2.000	0.125000	0.075000	0.337500	0.980040	1.750147	0.336339	0.883903	True	True	9.94387e-08	1739	2.411380	2.570149	0.908517	0.573749
2.000	0.100	1.100	2.000	0.125000	-0.075000	0.360000	1.355470	1.373913	0.918626	0.290160	True	True	9.92805e-08	1462	2.720402	2.421234	0.646000	0.736442
2.000	0.100	1.100	2.000	0.125000	-0.070000	0.360000	1.320578	1.378416	0.867057	0.299118	True	True	9.99832e-08	1062	2.686023	2.404994	0.667229	0.738222
2.000	0.100	1.100	2.000	0.125000	-0.065000	0.360000	1.289372	1.383236	0.821799	0.308144	True	True	9.94497e-08	1087	2.655186	2.391292	0.686957	0.739324
2.000	0.100	1.100	2.000	0.125000	-0.060000	0.360000	1.261235	1.388365	0.781660	0.317298	True	True	9.97223e-08	1197	2.627341	2.379748	0.705368	0.739830
2.000	0.100	1.100	2.000	0.125000	-0.055000	0.360000	1.235692	1.393800	0.745741	0.326632	True	True	9.94714e-08	1102	2.602061	2.370068	0.722606	0.739799
2.000	0.100	1.100	2.000	0.125000	-0.050000	0.360000	1.212369	1.399543	0.713351	0.336197	True	True	9.89225e-08	1056	2.579008	2.362028	0.738789	0.739279
2.000	0.100	1.100	2.000	0.125000	-0.045000	0.360000	1.190969	1.405600	0.683947	0.346038	True	True	9.95248e-08	1070	2.557910	2.355452	0.754014	0.738304
2.000	0.100	1.100	2.000	0.125000	-0.040000	0.360000	1.171254	1.411981	0.657097	0.356202	True	True	9.90493e-08	959	2.538548	2.350203	0.768360	0.736899
2.000	0.100	1.100	2.000	0.125000	-0.035000	0.360000	1.153021	1.418711	0.632450	0.366734	True	True	9.91747e-08	1012	2.520742	2.346171	0.781892	0.735081
2.000	0.100	1.100	2.000	0.125000	-0.030000	0.360000	1.136116	1.425788	0.609722	0.377683	True	True	9.92028e-08	991	2.504343	2.343272	0.794665	0.732868
2.000	0.100	1.100	2.000	0.125000	-0.025000	0.360000	1.120389	1.433250	0.588672	0.389100	True	True	9.9819e-08	940	2.489227	2.341440	0.806730	0.730263
2.000	0.100	1.100	2.000	0.125000	-0.020000	0.360000	1.105730	1.441115	0.569102	0.401038	True	True	9.99701e-08	978	2.475291	2.340624	0.818124	0.727273
2.000	0.100	1.100	2.000	0.125000	-0.015000	0.360000	1.092041	1.449411	0.550845	0.413557	True	True	9.97217e-08	948	2.462450	2.340790	0.828881	0.723898
2.000	0.100	1.100	2.000	0.125000	-0.010000	0.360000	1.079240	1.458169	0.533757	0.426722	True	True	9.92314e-08	936	2.450633	2.341914	0.839025	0.720136
2.000	0.100	1.100	2.000	0.125000	-0.005000	0.360000	1.067252	1.467427	0.517714	0.440603	True	True	9.95527e-08	1033	2.439782	2.343984	0.848584	0.715981
2.000	0.100	1.100	2.000	0.125000	0.000000	0.360000	1.056018	1.477228	0.502610	0.455281	True	True	9.92877e-08	1096	2.429850	2.346998	0.857574	0.711424
2.000	0.100	1.100	2.000	0.125000	0.005000	0.360000	1.045482	1.487619	0.488352	0.470847	True	True	9.99047e-08	1072	2.420800	2.350967	0.866011	0.706451
2.000	0.100	1.100	2.000	0.125000	0.010000	0.360000	1.035600	1.498655	0.474857	0.487403	True	True	9.99447e-08	1149	2.412604	2.355908	0.873905	0.701049
2.000	0.100	1.100	2.000	0.125000	0.015000	0.360000	1.026332	1.510402	0.462053	0.505068	True	True	9.96473e-08	1118	2.405246	2.361853	0.881263	0.695196
2.000	0.100	1.100	2.000	0.125000	0.020000	0.360000	1.017645	1.522933	0.449875	0.523978	True	True	9.97681e-08	1183	2.398714	2.368844	0.888089	0.688871
2.000	0.100	1.100	2.000	0.125000	0.025000	0.360000	1.009512	1.536334	0.438264	0.544291	True	True	9.9945e-08	1257	2.393011	2.376936	0.894383	0.682045
2.000	0.100	1.100	2.000	0.125000	0.030000	0.360000	1.001908	1.550705	0.427168	0.566194	True	True	9.94944e-08	1258	2.388144	2.386199	0.900141	0.674686
2.000	0.100	1.100	2.000	0.125000	0.035000	0.360000	0.994815	1.566165	0.416535	0.589908	True	True	9.98947e-08	1271	2.384135	2.396719	0.905355	0.666755
2.000	0.100	1.100	2.000	0.125000	0.040000	0.360000	0.988221	1.582853	0.406322	0.615697	True	True	9.91122e-08	1180	2.381015	2.408604	0.910012	0.658207
2.000	0.100	1.100	2.000	0.125000	0.045000	0.360000	0.982114	1.600938	0.396485	0.643881	True	True	9.97673e-08	1390	2.378833	2.421985	0.914093	0.648989
2.000	0.100	1.100	2.000	0.125000	0.050000	0.360000	0.976492	1.620622	0.386981	0.674850	True	True	9.94509e-08	1335	2.377651	2.437025	0.917574	0.639038
2.000	0.100	1.100	2.000	0.125000	0.055000	0.360000	0.971355	1.642153	0.377770	0.709088	True	True	9.93537e-08	1536	2.377554	2.453921	0.920421	0.628276
2.000	0.100	1.100	2.000	0.125000	0.060000	0.360000	0.966712	1.665839	0.368809	0.747204	True	True	9.94917e-08	1530	2.378655	2.472924	0.922592	0.616614
2.000	0.100	1.100	2.000	0.125000	0.065000	0.360000	0.962576	1.692064	0.360055	0.789973	True	True	9.9827e-08	1590	2.381101	2.494345	0.924032	0.603939
2.000	0.100	1.100	2.000	0.125000	0.070000	0.360000	0.958972	1.721324	0.351460	0.838408	True	True	9.97292e-08	1657	2.385086	2.518582	0.924670	0.590116
2.000	0.100	1.100	2.000	0.125000	0.075000	0.360000	0.955936	1.754262	0.342971	0.893854	True	True	9.976e-08	1767	2.390872	2.546149	0.924411	0.574970
2.000	0.100	1.100	2.000	0.125000	-0.075000	0.382500	1.336299	1.374359	0.929565	0.293025	True	True	9.93601e-08	1410	2.709065	2.401751	0.652150	0.738581
2.000	0.100	1.100	2.000	0.125000	-0.070000	0.382500	1.301095	1.378936	0.877740	0.302126	True	True	9.94151e-08	1343	2.674274	2.385103	0.673839	0.740337
2.000	0.100	1.100	2.000	0.125000	-0.065000	0.382500	1.269594	1.383830	0.832244	0.311293	True	True	9.98895e-08	967	2.643044	2.371029	0.694021	0.741416
2.000	0.100	1.100	2.000	0.125000	-0.060000	0.382500	1.241178	1.389039	0.791882	0.320589	True	True	9.98114e-08	1134	2.614823	2.359141	0.712878	0.741897
2.000	0.100	1.100	2.000	0.125000	-0.055000	0.382500	1.215368	1.394551	0.755752	0.330065	True	True	9.97731e-08	1010	2.589180	2.349144	0.730556	0.741843
2.000	0.100	1.100	2.000	0.125000	-0.050000	0.382500	1.191793	1.400380	0.723163	0.339773	True	True	9.90836e-08	1101	2.565777	2.340811	0.747171	0.741297
2.000	0.100	1.100	2.000	0.125000	-0.045000	0.382500	1.170153	1.406523	0.693569	0.349759	True	True	9.90219e-08	1063	2.544341	2.333964	0.762822	0.740296
2.000	0.100	1.100	2.000	0.125000	-0.040000	0.382500	1.150208	1.412989	0.666538	0.360069	True	True	9.91491e-08	972	2.524651	2.328463	0.777585	0.738867
2.000	0.100	1.100	2.000	0.125000	-0.035000	0.382500	1.131757	1.419809	0.641719	0.370751	True	True	9.99123e-08	969	2.506527	2.324197	0.791528	0.737021
2.000	0.100	1.100	2.000	0.125000	-0.030000	0.382500	1.114643	1.426975	0.618826	0.381853	True	True	9.92211e-08	1014	2.489817	2.321083	0.804703	0.734781
2.000	0.100	1.100	2.000	0.125000	-0.025000	0.382500	1.098718	1.434531	0.597617	0.393426	True	True	9.90741e-08	1014	2.474399	2.319049	0.817162	0.732148
2.000	0.100	1.100	2.000	0.125000	-0.020000	0.382500	1.083869	1.442509	0.577896	0.405526	True	True	9.92643e-08	930	2.460169	2.318046	0.828941	0.729121
2.000	0.100	1.100	2.000	0.125000	-0.015000	0.382500	1.070002	1.450905	0.559493	0.418212	True	True	9.96017e-08	969	2.447039	2.318040	0.840072	0.725715
2.000	0.100	1.100	2.000	0.125000	-0.010000	0.382500	1.057031	1.459766	0.542264	0.431549	True	True	9.94945e-08	776	2.434939	2.319005	0.850583	0.721921
2.000	0.100	1.100	2.000	0.125000	-0.005000	0.382500	1.044879	1.469110	0.526084	0.445609	True	True	9.95937e-08	1101	2.423809	2.320929	0.860502	0.717740
2.000	0.100	1.100	2.000	0.125000	0.000000	0.382500	1.033490	1.479019	0.510849	0.460474	True	True	9.96636e-08	1006	2.413603	2.323809	0.869839	0.713148
2.000	0.100	1.100	2.000	0.125000	0.005000	0.382500	1.022810	1.489542	0.496466	0.476234	True	True	9.94682e-08	993	2.404285	2.327652	0.878610	0.708132
2.000	0.100	1.100	2.000	0.125000	0.010000	0.382500	1.012789	1.500675	0.482848	0.492995	True	True	9.95769e-08	1159	2.395823	2.332482	0.886833	0.702700
2.000	0.100	1.100	2.000	0.125000	0.015000	0.382500	1.003392	1.512542	0.469926	0.510874	True	True	9.97405e-08	1191	2.388202	2.338325	0.894506	0.696809
2.000	0.100	1.100	2.000	0.125000	0.020000	0.382500	0.994585	1.525198	0.457634	0.530010	True	True	9.96642e-08	1225	2.381410	2.345223	0.901636	0.690445
2.000	0.100	1.100	2.000	0.125000	0.025000	0.382500	0.986338	1.538730	0.445912	0.550564	True	True	9.94485e-08	1058	2.375447	2.353232	0.908223	0.683578
2.000	0.100	1.100	2.000	0.125000	0.030000	0.382500	0.978630	1.553237	0.434709	0.572722	True	True	9.92584e-08	1240	2.370323	2.362421	0.914261	0.676178
2.000	0.100	1.100	2.000	0.125000	0.035000	0.382500	0.971441	1.568839	0.423973	0.596709	True	True	9.95881e-08	1201	2.366055	2.372877	0.919743	0.668204
2.000	0.100	1.100	2.000	0.125000	0.040000	0.382500	0.964759	1.585677	0.413660	0.622791	True	True	9.9166e-08	1225	2.362677	2.384707	0.924654	0.659613
2.000	0.100	1.100	2.000	0.125000	0.045000	0.382500	0.958573	1.603920	0.403725	0.651290	True	True	9.92496e-08	1248	2.360234	2.398042	0.928976	0.650351
2.000	0.100	1.100	2.000	0.125000	0.050000	0.382500	0.952880	1.623772	0.394127	0.682602	True	True	9.99948e-08	1359	2.358787	2.413043	0.932684	0.640355
2.000	0.100	1.100	2.000	0.125000	0.055000	0.382500	0.947683	1.645482	0.384824	0.717214	True	True	9.93305e-08	1501	2.358422	2.429910	0.935744	0.629549
2.000	0.100	1.100	2.000	0.125000	0.060000	0.382500	0.942988	1.669358	0.375775	0.755742	True	True	9.97838e-08	1559	2.359246	2.448892	0.938113	0.617843
2.000	0.100	1.100	2.000	0.125000	0.065000	0.382500	0.938811	1.695789	0.366934	0.798968	True	True	9.99849e-08	1400	2.361407	2.470301	0.939735	0.605124
2.000	0.100	1.100	2.000	0.125000	0.070000	0.382500	0.935177	1.725271	0.358255	0.847914	True	True	9.99424e-08	1648	2.365095	2.494533	0.940538	0.591258
2.000	0.100	1.100	2.000	0.125000	0.075000	0.382500	0.932122	1.758454	0.349682	0.903940	True	True	9.93888e-08	1793	2.370568	2.522104	0.940429	0.576072
2.000	0.100	1.100	2.000	0.125000	-0.075000	0.405000	1.317391	1.374827	0.940534	0.295918	True	True	9.93951e-08	1434	2.697872	2.382300	0.658245	0.740635
2.000	0.100	1.100	2.000	0.125000	-0.070000	0.405000	1.281883	1.379480	0.888458	0.305164	True	True	9.91502e-08	1156	2.662678	2.365244	0.680392	0.742362
2.000	0.100	1.100	2.000	0.125000	-0.065000	0.405000	1.250095	1.384455	0.842727	0.314476	True	True	9.92783e-08	1247	2.631063	2.350795	0.701027	0.743412
2.000	0.100	1.100	2.000	0.125000	-0.060000	0.405000	1.221405	1.389742	0.802144	0.323915	True	True	9.89748e-08	1274	2.602472	2.338562	0.720331	0.743866
2.000	0.100	1.100	2.000	0.125000	-0.055000	0.405000	1.195335	1.395337	0.765807	0.333537	True	True	9.96322e-08	1059	2.576473	2.328246	0.738450	0.743784
2.000	0.100	1.100	2.000	0.125000	-0.050000	0.405000	1.171513	1.401248	0.733020	0.343390	True	True	9.99964e-08	978	2.552726	2.319618	0.755500	0.743211
2.000	0.100	1.100	2.000	0.125000	-0.045000	0.405000	1.149638	1.407473	0.703239	0.353524	True	True	9.96884e-08	902	2.530958	2.312498	0.771578	0.742183
2.000	0.100	1.100	2.000	0.125000	-0.040000	0.405000	1.129467	1.414041	0.676030	0.363984	True	True	9.9001e-08	829	2.510946	2.306743	0.786762	0.740719
2.000	0.100	1.100	2.000	0.125000	-0.035000	0.405000	1.110807	1.420934	0.651041	0.374818	True	True	9.94204e-08	1011	2.492507	2.302244	0.801117	0.738850
2.000	0.100	1.100	2.000	0.125000	-0.030000	0.405000	1.093479	1.428206	0.627982	0.386077	True	True	9.93646e-08	878	2.475492	2.298909	0.814702	0.736575
2.000	0.100	1.100	2.000	0.125000	-0.025000	0.405000	1.077361	1.435855	0.606617	0.397810	True	True	9.93242e-08	996	2.459775	2.296673	0.827558	0.733911
2.000	0.100	1.100	2.000	0.125000	-0.020000	0.405000	1.062326	1.443916	0.586744	0.410075	True	True	9.90394e-08	885	2.445253	2.295483	0.839727	0.730859
2.000	0.100	1.100	2.000	0.125000	-0.015000	0.405000	1.048284	1.452409	0.568197	0.422930	True	True	9.9313e-08	1057	2.431838	2.295303	0.851239	0.727421
2.000	0.100	1.100	2.000	0.125000	-0.010000	0.405000	1.035142	1.461373	0.550828	0.436442	True	True	9.90738e-08	1105	2.419457	2.296106	0.862124	0.723593
2.000	0.100	1.100	2.000	0.125000	-0.005000	0.405000	1.022831	1.470844	0.534514	0.450685	True	True	9.93953e-08	1103	2.408053	2.297880	0.872403	0.719370
2.000	0.100	1.100	2.000	0.125000	0.000000	0.405000	1.011290	1.480863	0.519150	0.465739	True	True	9.94814e-08	1100	2.397577	2.300623	0.882094	0.714742
2.000	0.100	1.100	2.000	0.125000	0.005000	0.405000	1.000464	1.491480	0.504640	0.481698	True	True	9.94876e-08	1145	2.387991	2.304342	0.891211	0.709696
2.000	0.100	1.100	2.000	0.125000	0.010000	0.405000	0.990308	1.502751	0.490902	0.498666	True	True	9.98689e-08	1124	2.379266	2.309055	0.899764	0.704219
2.000	0.100	1.100	2.000	0.125000	0.015000	0.405000	0.980783	1.514741	0.477863	0.516764	True	True	9.96319e-08	1024	2.371384	2.314793	0.907760	0.698289
2.000	0.100	1.100	2.000	0.125000	0.020000	0.405000	0.971854	1.527524	0.465457	0.536130	True	True	9.91962e-08	1211	2.364333	2.321597	0.915201	0.691884
2.000	0.100	1.100	2.000	0.125000	0.025000	0.405000	0.963495	1.541187	0.453627	0.556927	True	True	9.95033e-08	1233	2.358112	2.329521	0.922087	0.684976
2.000	0.100	1.100	2.000	0.125000	0.030000	0.405000	0.955681	1.555833	0.442317	0.579345	True	True	9.98909e-08	1258	2.352730	2.338635	0.928413	0.677534
2.000	0.100	1.100	2.000	0.125000	0.035000	0.405000	0.948395	1.571579	0.431479	0.603608	True	True	9.96639e-08	1319	2.348206	2.349025	0.934170	0.669518
2.000	0.100	1.100	2.000	0.125000	0.040000	0.405000	0.941623	1.588569	0.421066	0.629987	True	True	9.98295e-08	1357	2.344569	2.360797	0.939344	0.660884
2.000	0.100	1.100	2.000	0.125000	0.045000	0.405000	0.935356	1.606972	0.411035	0.658807	True	True	9.99168e-08	1368	2.341864	2.374082	0.943915	0.651579
2.000	0.100	1.100	2.000	0.125000	0.050000	0.405000	0.929591	1.626993	0.401344	0.690465	True	True	9.93299e-08	1449	2.340153	2.389043	0.947859	0.641539
2.000	0.100	1.100	2.000	0.125000	0.055000	0.405000	0.924330	1.648882	0.391951	0.725457	True	True	9.93969e-08	1527	2.339517	2.405878	0.951140	0.630690
2.000	0.100	1.100	2.000	0.125000	0.060000	0.405000	0.919580	1.672951	0.382813	0.764400	True	True	9.96769e-08	1555	2.340065	2.424836	0.953715	0.618941
2.000	0.100	1.100	2.000	0.125000	0.065000	0.405000	0.915358	1.699589	0.373887	0.808088	True	True	9.93159e-08	1721	2.341938	2.446229	0.955528	0.606181
2.000	0.100	1.100	2.000	0.125000	0.070000	0.405000	0.911689	1.729295	0.365124	0.857552	True	True	9.99019e-08	1735	2.345326	2.470453	0.956507	0.592274
2.000	0.100	1.100	2.000	0.125000	0.075000	0.405000	0.908611	1.762723	0.356471	0.914164	True	True	9.97239e-08	1664	2.350482	2.498024	0.956556	0.577050
2.000	0.100	1.100	2.000	0.125000	-0.075000	0.427500	1.298747	1.375317	0.951533	0.298838	True	True	9.99365e-08	1406	2.686825	2.362887	0.664280	0.742604
2.000	0.100	1.100	2.000	0.125000	-0.070000	0.427500	1.262943	1.380049	0.899208	0.308232	True	True	9.98903e-08	1286	2.651236	2.345421	0.686885	0.744297
2.000	0.100	1.100	2.000	0.125000	-0.065000	0.427500	1.230875	1.385103	0.853246	0.317691	True	True	9.97237e-08	1178	2.619244	2.330596	0.707971	0.745314
2.000	0.100	1.100	2.000	0.125000	-0.060000	0.427500	1.201918	1.390472	0.812445	0.327278	True	True	9.89837e-08	1134	2.590291	2.318017	0.727722	0.745736
2.000	0.100	1.100	2.000	0.125000	-0.055000	0.427500	1.175596	1.396149	0.775902	0.337047	True	True	9.87558e-08	941	2.563943	2.307381	0.746282	0.745623
2.000	0.100	1.100	2.000	0.125000	-0.050000	0.427500	1.151533	1.402153	0.742922	0.347050	True	True	9.98145e-08	952	2.539860	2.298457	0.763766	0.745015
2.000	0.100	1.100	2.000	0.125000	-0.045000	0.427500	1.129427	1.408472	0.712956	0.357333	True	True	9.91481e-08	1056	2.517766	2.291061	0.780273	0.743952
2.000	0.100	1.100	2.000	0.125000	-0.040000	0.427500	1.109041	1.415109	0.685571	0.367946	True	True	9.91736e-08	992	2.497436	2.285053	0.795879	0.742464
2.000	0.100	1.100	2.000	0.125000	-0.035000	0.427500	1.090161	1.422119	0.660411	0.378937	True	True	9.99754e-08	941	2.478690	2.280314	0.810653	0.740554
2.000	0.100	1.100	2.000	0.125000	-0.030000	0.427500	1.072639	1.429472	0.637191	0.390354	True	True	9.99557e-08	979	2.461374	2.276760	0.824645	0.738251
2.000	0.100	1.100	2.000	0.125000	-0.025000	0.427500	1.056326	1.437222	0.615670	0.402251	True	True	9.97452e-08	914	2.445363	2.274319	0.837904	0.735552
2.000	0.100	1.100	2.000	0.125000	-0.020000	0.427500	1.041113	1.445380	0.595649	0.414683	True	True	9.89826e-08	983	2.430554	2.272939	0.850464	0.732466
2.000	0.100	1.100	2.000	0.125000	-0.015000	0.427500	1.026893	1.453979	0.576956	0.427712	True	True	9.94836e-08	1045	2.416857	2.272582	0.862364	0.728992
2.000	0.100	1.100	2.000	0.125000	-0.010000	0.427500	1.013585	1.463049	0.559449	0.441403	True	True	9.93656e-08	1021	2.404200	2.273223	0.873626	0.725128
2.000	0.100	1.100	2.000	0.125000	-0.005000	0.427500	1.001116	1.472628	0.543002	0.455831	True	True	9.90982e-08	1054	2.392525	2.274846	0.884273	0.720867
2.000	0.100	1.100	2.000	0.125000	0.000000	0.427500	0.989424	1.482760	0.527509	0.471079	True	True	9.93439e-08	1033	2.381781	2.277450	0.894323	0.716201
2.000	0.100	1.100	2.000	0.125000	0.005000	0.427500	0.978455	1.493493	0.512874	0.487239	True	True	9.95635e-08	1121	2.371930	2.281041	0.903789	0.711118
2.000	0.100	1.100	2.000	0.125000	0.010000	0.427500	0.968164	1.504884	0.499016	0.504419	True	True	9.95164e-08	1176	2.362944	2.285638	0.912682	0.705600
2.000	0.100	1.100	2.000	0.125000	0.015000	0.427500	0.958510	1.516998	0.485861	0.522738	True	True	9.94634e-08	1030	2.354803	2.291270	0.921006	0.699630
2.000	0.100	1.100	2.000	0.125000	0.020000	0.427500	0.949462	1.529910	0.473343	0.542338	True	True	9.98168e-08	1188	2.347494	2.297977	0.928765	0.693185
2.000	0.100	1.100	2.000	0.125000	0.025000	0.427500	0.940989	1.543708	0.461404	0.563383	True	True	9.94113e-08	1283	2.341018	2.305814	0.935958	0.686236
2.000	0.100	1.100	2.000	0.125000	0.030000	0.427500	0.933070	1.558493	0.449989	0.586063	True	True	9.91435e-08	1321	2.335380	2.314850	0.942579	0.678751
2.000	0.100	1.100	2.000	0.125000	0.035000	0.427500	0.925686	1.574386	0.439050	0.610607	True	True	9.99031e-08	1324	2.330598	2.325171	0.948619	0.670693
2.000	0.100	1.100	2.000	0.125000	0.040000	0.427500	0.918824	1.591530	0.428538	0.637287	True	True	9.99835e-08	1290	2.326703	2.336883	0.954063	0.662016
2.000	0.100	1.100	2.000	0.125000	0.045000	0.427500	0.912474	1.610094	0.418412	0.666431	True	True	9.93323e-08	1256	2.323737	2.350118	0.958892	0.652668
2.000	0.100	1.100	2.000	0.125000	0.050000	0.427500	0.906635	1.630285	0.408628	0.698441	True	True	9.93611e-08	1438	2.321761	2.365036	0.963078	0.642586
2.000	0.100	1.100	2.000	0.125000	0.055000	0.427500	0.901307	1.652356	0.399146	0.733816	True	True	9.94958e-08	1437	2.320854	2.381836	0.966589	0.631695
2.000	0.100	1.100	2.000	0.125000	0.060000	0.427500	0.896499	1.676618	0.389921	0.773181	True	True	9.97392e-08	1332	2.321123	2.400768	0.969379	0.619904
2.000	0.100	1.100	2.000	0.125000	0.065000	0.427500	0.892228	1.703464	0.380911	0.817335	True	True	9.9729e-08	1648	2.322708	2.422141	0.971392	0.607105
2.000	0.100	1.100	2.000	0.125000	0.070000	0.427500	0.888520	1.733396	0.372066	0.867321	True	True	9.95746e-08	1552	2.325795	2.446354	0.972555	0.593160
2.000	0.100	1.100	2.000	0.125000	0.075000	0.427500	0.885413	1.767070	0.363332	0.924524	True	True	9.99789e-08	1756	2.330631	2.473922	0.972772	0.577900
2.000	0.100	1.100	2.000	0.125000	-0.075000	0.450000	1.280367	1.375830	0.962557	0.301785	True	True	9.93337e-08	1201	2.675926	2.343516	0.670252	0.744485
2.000	0.100	1.100	2.000	0.125000	-0.070000	0.450000	1.244277	1.380642	0.909988	0.311330	True	True	9.93416e-08	1215	2.639952	2.325640	0.693311	0.746140
2.000	0.100	1.100	2.000	0.125000	-0.065000	0.450000	1.211936	1.385779	0.863797	0.320940	True	True	9.93825e-08	1225	2.607591	2.310438	0.714847	0.747119
2.000	0.100	1.100	2.000	0.125000	-0.060000	0.450000	1.182720	1.391232	0.822782	0.330677	True	True	9.95294e-08	1096	2.578284	2.297511	0.735043	0.747504
2.000	0.100	1.100	2.000	0.125000	-0.055000	0.450000	1.156151	1.396999	0.786036	0.340597	True	True	9.90559e-08	1117	2.551596	2.286555	0.754042	0.747353
2.000	0.100	1.100	2.000	0.125000	-0.050000	0.450000	1.131852	1.403083	0.752863	0.350751	True	True	9.94596e-08	1045	2.527182	2.277333	0.771963	0.746712
2.000	0.100	1.100	2.000	0.125000	-0.045000	0.450000	1.109523	1.409485	0.722714	0.361188	True	True	9.92836e-08	870	2.504768	2.269662	0.788899	0.745617
2.000	0.100	1.100	2.000	0.125000	-0.040000	0.450000	1.088916	1.416233	0.695153	0.371958	True	True	9.90338e-08	986	2.484128	2.263395	0.804931	0.744086
2.000	0.100	1.100	2.000	0.125000	-0.035000	0.450000	1.069842	1.423320	0.669828	0.383107	True	True	9.97485e-08	979	2.465079	2.258420	0.820118	0.742145
2.000	0.100	1.100	2.000	0.125000	-0.030000	0.450000	1.052121	1.430780	0.646448	0.394686	True	True	9.92969e-08	1002	2.447469	2.254643	0.834522	0.739802
2.000	0.100	1.100	2.000	0.125000	-0.025000	0.450000	1.035618	1.438632	0.624772	0.406750	True	True	9.95782e-08	900	2.431170	2.251995	0.848187	0.737066
2.000	0.100	1.100	2.000	0.125000	-0.020000	0.450000	1.020226	1.446892	0.604603	0.419353	True	True	9.9304e-08	1068	2.416078	2.250425	0.861145	0.733943
2.000	0.100	1.100	2.000	0.125000	-0.015000	0.450000	1.005835	1.455595	0.585768	0.432557	True	True	9.98149e-08	1059	2.402104	2.249890	0.873433	0.730431
2.000	0.100	1.100	2.000	0.125000	-0.010000	0.450000	0.992363	1.464773	0.568123	0.446431	True	True	9.96088e-08	1023	2.389175	2.250366	0.885077	0.726528
2.000	0.100	1.100	2.000	0.125000	-0.005000	0.450000	0.979740	1.474484	0.551545	0.461048	True	True	9.90763e-08	982	2.377232	2.251836	0.896094	0.722221
2.000	0.100	1.100	2.000	0.125000	0.000000	0.450000	0.967898	1.484710	0.535923	0.476493	True	True	9.98042e-08	1118	2.366223	2.254300	0.906510	0.717523
2.000	0.100	1.100	2.000	0.125000	0.005000	0.450000	0.956789	1.495562	0.521165	0.492858	True	True	9.9529e-08	1145	2.356111	2.257762	0.916331	0.712399
2.000	0.100	1.100	2.000	0.125000	0.010000	0.450000	0.946364	1.507075	0.507187	0.510252	True	True	9.95648e-08	1176	2.346866	2.262240	0.925569	0.706841
2.000	0.100	1.100	2.000	0.125000	0.015000	0.450000	0.936584	1.519315	0.493917	0.528797	True	True	9.96931e-08	1097	2.338468	2.267763	0.934228	0.700830
2.000	0.100	1.100	2.000	0.125000	0.020000	0.450000	0.927415	1.532358	0.481288	0.548635	True	True	9.93994e-08	1180	2.330905	2.274372	0.942311	0.694343
2.000	0.100	1.100	2.000	0.125000	0.025000	0.450000	0.918830	1.546292	0.469241	0.569931	True	True	9.91837e-08	1290	2.324174	2.282121	0.949817	0.687351
2.000	0.100	1.100	2.000	0.125000	0.030000	0.450000	0.910805	1.561218	0.457722	0.592878	True	True	9.97753e-08	1310	2.318281	2.291078	0.956740	0.679825
2.000	0.100	1.100	2.000	0.125000	0.035000	0.450000	0.903323	1.577260	0.446682	0.617707	True	True	9.9216e-08	1360	2.313245	2.301328	0.963070	0.671724
2.000	0.100	1.100	2.000	0.125000	0.040000	0.450000	0.896369	1.594558	0.436073	0.644691	True	True	9.98457e-08	1372	2.309092	2.312979	0.968792	0.663005
2.000	0.100	1.100	2.000	0.125000	0.045000	0.450000	0.889936	1.613285	0.425852	0.674164	True	True	9.98327e-08	1221	2.305866	2.326160	0.973885	0.653614
2.000	0.100	1.100	2.000	0.125000	0.050000	0.450000	0.884020	1.633649	0.415977	0.706530	True	True	9.9294e-08	1511	2.303625	2.341032	0.978323	0.643491
2.000	0.100	1.100	2.000	0.125000	0.055000	0.450000	0.878624	1.655902	0.406405	0.742292	True	True	9.95309e-08	1496	2.302447	2.357795	0.982072	0.632559
2.000	0.100	1.100	2.000	0.125000	0.060000	0.450000	0.873755	1.680359	0.397095	0.782083	True	True	9.95851e-08	1595	2.302437	2.376697	0.985086	0.620729
2.000	0.100	1.100	2.000	0.125000	0.065000	0.450000	0.869432	1.707414	0.388001	0.826709	True	True	9.96896e-08	1653	2.303732	2.398049	0.987307	0.607892
2.000	0.100	1.100	2.000	0.125000	0.070000	0.450000	0.865680	1.737572	0.379076	0.877222	True	True	9.99891e-08	1818	2.306515	2.422248	0.988663	0.593912
2.000	0.100	1.100	2.000	0.125000	0.075000	0.450000	0.862538	1.771493	0.370264	0.935022	True	True	9.99997e-08	1806	2.311030	2.449808	0.989058	0.578620
2.000	0.100	1.100	2.000	0.125000	-0.075000	0.472500	1.262253	1.376365	0.973606	0.304759	True	True	9.9946e-08	1309	2.665178	2.324191	0.676154	0.746277
2.000	0.100	1.100	2.000	0.125000	-0.070000	0.472500	1.225884	1.381260	0.920795	0.314459	True	True	9.96927e-08	1306	2.628828	2.305905	0.699665	0.747888
2.000	0.100	1.100	2.000	0.125000	-0.065000	0.472500	1.193279	1.386481	0.874378	0.324222	True	True	9.92212e-08	1271	2.596107	2.290327	0.721648	0.748825
2.000	0.100	1.100	2.000	0.125000	-0.060000	0.472500	1.163812	1.392021	0.833151	0.334112	True	True	9.99668e-08	1175	2.566454	2.277052	0.742286	0.749168
2.000	0.100	1.100	2.000	0.125000	-0.055000	0.472500	1.137013	1.397865	0.796208	0.344185	True	True	9.91826e-08	966	2.539433	2.265776	0.761721	0.748980
2.000	0.100	1.100	2.000	0.125000	-0.050000	0.472500	1.112476	1.404048	0.762841	0.354494	True	True	9.93454e-08	981	2.514697	2.256254	0.780080	0.748296
2.000	0.100	1.100	2.000	0.125000	-0.045000	0.472500	1.089927	1.410551	0.732511	0.365088	True	True	9.91303e-08	950	2.491971	2.248305	0.797446	0.747158
2.000	0.100	1.100	2.000	0.125000	-0.040000	0.472500	1.069114	1.417384	0.704778	0.376017	True	True	9.92391e-08	1047	2.471027	2.241782	0.813901	0.745591
2.000	0.100	1.100	2.000	0.125000	-0.035000	0.472500	1.049836	1.424573	0.679287	0.387328	True	True	9.91756e-08	1042	2.451682	2.236566	0.829509	0.743609
2.000	0.100	1.100	2.000	0.125000	-0.030000	0.472500	1.031922	1.432141	0.655747	0.399073	True	True	9.87618e-08	932	2.433782	2.232566	0.844326	0.741223
2.000	0.100	1.100	2.000	0.125000	-0.025000	0.472500	1.015242	1.440083	0.633921	0.411306	True	True	9.99992e-08	966	2.417200	2.229712	0.858394	0.738451
2.000	0.100	1.100	2.000	0.125000	-0.020000	0.472500	0.999674	1.448448	0.613605	0.424083	True	True	9.94883e-08	989	2.401831	2.227948	0.871752	0.735287
2.000	0.100	1.100	2.000	0.125000	-0.015000	0.472500	0.985115	1.457259	0.594628	0.437468	True	True	9.98472e-08	1064	2.387585	2.227235	0.884433	0.731735
2.000	0.100	1.100	2.000	0.125000	-0.010000	0.472500	0.971484	1.466547	0.576847	0.451527	True	True	9.9171e-08	1070	2.374388	2.227544	0.896461	0.727792
2.000	0.100	1.100	2.000	0.125000	-0.005000	0.472500	0.958706	1.476351	0.560137	0.466337	True	True	9.96654e-08	1051	2.362180	2.228862	0.907858	0.723451
2.000	0.100	1.100	2.000	0.125000	0.000000	0.472500	0.946720	1.486714	0.544389	0.481981	True	True	9.94528e-08	1156	2.350912	2.231183	0.918639	0.718704
2.000	0.100	1.100	2.000	0.125000	0.005000	0.472500	0.935472	1.497685	0.529508	0.498556	True	True	9.92878e-08	1087	2.340543	2.234514	0.928820	0.713538
2.000	0.100	1.100	2.000	0.125000	0.010000	0.472500	0.924915	1.509322	0.515413	0.516168	True	True	9.91961e-08	1180	2.331043	2.238872	0.938407	0.707938
2.000	0.100	1.100	2.000	0.125000	0.015000	0.472500	0.915009	1.521691	0.502028	0.534942	True	True	9.96754e-08	1238	2.322391	2.244286	0.947406	0.701884
2.000	0.100	1.100	2.000	0.125000	0.020000	0.472500	0.905722	1.534866	0.489288	0.555021	True	True	9.96339e-08	1174	2.314576	2.250795	0.955820	0.695354
2.000	0.100	1.100	2.000	0.125000	0.025000	0.472500	0.897025	1.548938	0.477134	0.576572	True	True	9.95781e-08	1309	2.307592	2.258453	0.963645	0.688320
2.000	0.100	1.100	2.000	0.125000	0.030000	0.472500	0.888896	1.564008	0.465512	0.599790	True	True	9.999e-08	1296	2.301447	2.267329	0.970876	0.680751
2.000	0.100	1.100	2.000	0.125000	0.035000	0.472500	0.881315	1.580199	0.454371	0.624908	True	True	9.92502e-08	1329	2.296157	2.277507	0.977502	0.672608
2.000	0.100	1.100	2.000	0.125000	0.040000	0.472500	0.874270	1.597654	0.443666	0.652201	True	True	9.96278e-08	1333	2.291748	2.289093	0.983508	0.663846
2.000	0.100	1.100	2.000	0.125000	0.045000	0.472500	0.867752	1.616546	0.433352	0.682006	True	True	9.96e-08	1374	2.288263	2.302219	0.988874	0.654414
2.000	0.100	1.100	2.000	0.125000	0.050000	0.472500	0.861758	1.637084	0.423386	0.714732	True	True	9.92874e-08	1574	2.285757	2.317044	0.993572	0.644250
2.000	0.100	1.100	2.000	0.125000	0.055000	0.472500	0.856290	1.659521	0.413727	0.750887	True	True	9.97763e-08	1579	2.284309	2.333768	0.997567	0.633279
2.000	0.100	1.100	2.000	0.125000	0.060000	0.472500	0.851358	1.684174	0.404332	0.791108	True	True	9.93824e-08	1541	2.284020	2.352637	1.000812	0.621411
2.000	0.100	1.100	2.000	0.125000	0.065000	0.472500	0.846979	1.711439	0.395156	0.836210	True	True	9.94388e-08	1661	2.285024	2.373964	1.003251	0.608538
2.000	0.100	1.100	2.000	0.125000	0.070000	0.472500	0.843179	1.741825	0.386151	0.887256	True	True	9.93922e-08	1722	2.287502	2.398144	1.004811	0.594526
2.000	0.100	1.100	2.000	0.125000	0.075000	0.472500	0.839998	1.775994	0.377262	0.945658	True	True	9.99041e-08	1895	2.291693	2.425693	1.005393	0.579205
2.000	0.100	1.100	2.000	0.125000	-0.075000	0.495000	1.244404	1.376923	0.984676	0.307761	True	True	9.97061e-08	1349	2.654582	2.304918	0.681983	0.747980
2.000	0.100	1.100	2.000	0.125000	-0.070000	0.495000	1.207766	1.381902	0.931626	0.317617	True	True	9.9885e-08	1189	2.617865	2.286223	0.705941	0.749542
2.000	0.100	1.100	2.000	0.125000	-0.065000	0.495000	1.174905	1.387209	0.884986	0.327536	True	True	9.95015e-08	1122	2.584794	2.270268	0.728368	0.750431
2.000	0.100	1.100	2.000	0.125000	-0.060000	0.495000	1.145196	1.392837	0.843550	0.337582	True	True	9.93316e-08	1106	2.554804	2.256646	0.749447	0.750728
2.000	0.100	1.100	2.000	0.125000	-0.055000	0.495000	1.118155	1.398782	0.806406	0.347813	True	True	9.91605e-08	1072	2.527458	2.245046	0.769322	0.750491
2.000	0.100	1.100	2.000	0.125000	-0.050000	0.495000	1.093406	1.405049	0.772854	0.358280	True	True	9.89068e-08	995	2.502409	2.235227	0.788110	0.749765
2.000	0.100	1.100	2.000	0.125000	-0.045000	0.495000	1.070651	1.411635	0.742347	0.369033	True	True	9.94558e-08	967	2.479377	2.227002	0.805901	0.748587
2.000	0.100	1.100	2.000	0.125000	-0.040000	0.495000	1.049629	1.418579	0.714441	0.380124	True	True	9.98392e-08	980	2.458137	2.220219	0.822783	0.746971
2.000	0.100	1.100	2.000	0.125000	-0.035000	0.495000	1.030159	1.425861	0.688787	0.391600	True	True	9.90796e-08	1004	2.438502	2.214763	0.838808	0.744948
2.000	0.100	1.100	2.000	0.125000	-0.030000	0.495000	1.012062	1.433522	0.665091	0.403514	True	True	9.97176e-08	1020	2.420320	2.210540	0.854037	0.742522
2.000	0.100	1.100	2.000	0.125000	-0.025000	0.495000	0.995202	1.441576	0.643113	0.415920	True	True	9.9308e-08	1044	2.403462	2.207477	0.868513	0.739704
2.000	0.100	1.100	2.000	0.125000	-0.020000	0.495000	0.979461	1.450049	0.622651	0.428875	True	True	9.93885e-08	1045	2.387820	2.205520	0.882273	0.736497
2.000	0.100	1.100	2.000	0.125000	-0.015000	0.495000	0.964739	1.458969	0.603534	0.442443	True	True	9.99903e-08	1050	2.373308	2.204626	0.895348	0.732901
2.000	0.100	1.100	2.000	0.125000	-0.010000	0.495000	0.950951	1.468370	0.585619	0.456691	True	True	9.97073e-08	1127	2.359848	2.204768	0.907763	0.728915
2.000	0.100	1.100	2.000	0.125000	-0.005000	0.495000	0.938024	1.478289	0.568778	0.471697	True	True	9.95122e-08	1118	2.347382	2.205931	0.919539	0.724531
2.000	0.100	1.100	2.000	0.125000	0.000000	0.495000	0.925895	1.488770	0.552904	0.487545	True	True	9.91617e-08	943	2.335857	2.208109	0.930693	0.719740
2.000	0.100	1.100	2.000	0.125000	0.005000	0.495000	0.914511	1.499864	0.537902	0.504331	True	True	9.92879e-08	1197	2.325234	2.211308	0.941236	0.714531
2.000	0.100	1.100	2.000	0.125000	0.010000	0.495000	0.903824	1.511627	0.523689	0.522166	True	True	9.99324e-08	1242	2.315483	2.215545	0.951177	0.708887
2.000	0.100	1.100	2.000	0.125000	0.015000	0.495000	0.893795	1.524125	0.510190	0.541173	True	True	9.98011e-08	1202	2.306581	2.220848	0.960521	0.702790
2.000	0.100	1.100	2.000	0.125000	0.020000	0.495000	0.884391	1.537436	0.497341	0.561497	True	True	9.92233e-08	1299	2.298516	2.227255	0.969269	0.696216
2.000	0.100	1.100	2.000	0.125000	0.025000	0.495000	0.875584	1.551647	0.485081	0.583307	True	True	9.93269e-08	1322	2.291284	2.234822	0.977419	0.689139
2.000	0.100	1.100	2.000	0.125000	0.030000	0.495000	0.867349	1.566863	0.473356	0.606800	True	True	9.99401e-08	1354	2.284889	2.243614	0.984964	0.681526
2.000	0.100	1.100	2.000	0.125000	0.035000	0.495000	0.859670	1.583205	0.462116	0.632209	True	True	9.96338e-08	1341	2.279347	2.253719	0.991894	0.673340
2.000	0.100	1.100	2.000	0.125000	0.040000	0.495000	0.852533	1.600819	0.451315	0.659816	True	True	9.95503e-08	1435	2.274683	2.265239	0.998192	0.664537
2.000	0.100	1.100	2.000	0.125000	0.045000	0.495000	0.845929	1.619877	0.440908	0.689958	True	True	9.95763e-08	1523	2.270940	2.278308	1.003837	0.655065
2.000	0.100	1.100	2.000	0.125000	0.050000	0.495000	0.839856	1.640589	0.430852	0.723048	True	True	9.98589e-08	1483	2.268171	2.293083	1.008801	0.644861
2.000	0.100	1.100	2.000	0.125000	0.055000	0.495000	0.834316	1.663212	0.421106	0.759600	True	True	9.95817e-08	1519	2.266453	2.309765	1.013049	0.633851
2.000	0.100	1.100	2.000	0.125000	0.060000	0.495000	0.829318	1.688062	0.411628	0.800256	True	True	9.97612e-08	1621	2.265885	2.328599	1.016535	0.621948
2.000	0.100	1.100	2.000	0.125000	0.065000	0.495000	0.824880	1.715539	0.402371	0.845840	True	True	9.966e-08	1697	2.266599	2.349898	1.019201	0.609042
2.000	0.100	1.100	2.000	0.125000	0.070000	0.495000	0.821028	1.746153	0.393288	0.897423	True	True	9.99566e-08	1794	2.268771	2.374057	1.020973	0.594999
2.000	0.100	1.100	2.000	0.125000	0.075000	0.495000	0.817802	1.780570	0.384323	0.956433	True	True	9.95441e-08	1963	2.272636	2.401590	1.021754	0.579653
2.000	0.100	1.100	2.000	0.125000	-0.075000	0.517500	1.226822	1.377504	0.995764	0.310790	True	True	9.94852e-08	1214	2.644139	2.285702	0.687735	0.749591
2.000	0.100	1.100	2.000	0.125000	-0.070000	0.517500	1.189924	1.382568	0.942478	0.320806	True	True	9.98225e-08	1086	2.607066	2.266599	0.712134	0.751099
2.000	0.100	1.100	2.000	0.125000	-0.065000	0.517500	1.156817	1.387964	0.895619	0.330884	True	True	9.92709e-08	1224	2.573655	2.250268	0.735000	0.751935
2.000	0.100	1.100	2.000	0.125000	-0.060000	0.517500	1.126873	1.393683	0.853976	0.341089	True	True	9.95865e-08	1168	2.543338	2.236298	0.756516	0.752180
2.000	0.100	1.100	2.000	0.125000	-0.055000	0.517500	1.099609	1.399721	0.816637	0.351479	True	True	9.89819e-08	1105	2.515676	2.224377	0.776824	0.751893
2.000	0.100	1.100	2.000	0.125000	-0.050000	0.517500	1.074651	1.406071	0.782901	0.362107	True	True	9.90308e-08	970	2.490321	2.214261	0.796039	0.751122
2.000	0.100	1.100	2.000	0.125000	-0.045000	0.517500	1.051680	1.412776	0.752214	0.373024	True	True	9.91404e-08	988	2.466992	2.205756	0.814262	0.749887
2.000	0.100	1.100	2.000	0.125000	-0.040000	0.517500	1.030467	1.419809	0.724140	0.384280	True	True	9.94119e-08	954	2.445463	2.198715	0.831563	0.748227
2.000	0.100	1.100	2.000	0.125000	-0.035000	0.517500	1.010807	1.427190	0.698323	0.395925	True	True	9.94124e-08	1014	2.425546	2.193019	0.848007	0.746158
2.000	0.100	1.100	2.000	0.125000	-0.030000	0.517500	0.992530	1.434955	0.674471	0.408011	True	True	9.94442e-08	1002	2.407088	2.188571	0.863648	0.743686
2.000	0.100	1.100	2.000	0.125000	-0.025000	0.517500	0.975499	1.443114	0.652344	0.420592	True	True	9.91429e-08	1078	2.389959	2.185300	0.878530	0.740821
2.000	0.100	1.100	2.000	0.125000	-0.020000	0.517500	0.959591	1.451695	0.631738	0.433728	True	True	9.90746e-08	1016	2.374053	2.183148	0.892692	0.737568
2.000	0.100	1.100	2.000	0.125000	-0.015000	0.517500	0.944711	1.460727	0.612483	0.447482	True	True	9.96314e-08	983	2.359279	2.182073	0.906163	0.733927
2.000	0.100	1.100	2.000	0.125000	-0.010000	0.517500	0.930771	1.470241	0.594433	0.461923	True	True	9.9779e-08	1038	2.345562	2.182048	0.918966	0.729894
2.000	0.100	1.100	2.000	0.125000	-0.005000	0.517500	0.917698	1.480277	0.577463	0.477128	True	True	9.94021e-08	1057	2.332842	2.183055	0.931124	0.725465
2.000	0.100	1.100	2.000	0.125000	0.000000	0.517500	0.905430	1.490879	0.561464	0.493183	True	True	9.99972e-08	1190	2.321066	2.185089	0.942651	0.720629
2.000	0.100	1.100	2.000	0.125000	0.005000	0.517500	0.893912	1.502097	0.546342	0.510186	True	True	9.97028e-08	1120	2.310194	2.188155	0.953560	0.715374
2.000	0.100	1.100	2.000	0.125000	0.010000	0.517500	0.883098	1.513987	0.532012	0.528246	True	True	9.94736e-08	1219	2.300196	2.192270	0.963859	0.709685
2.000	0.100	1.100	2.000	0.125000	0.015000	0.517500	0.872948	1.526618	0.518401	0.547489	True	True	9.95888e-08	1264	2.291048	2.197460	0.973552	0.703542
2.000	0.100	1.100	2.000	0.125000	0.020000	0.517500	0.863429	1.540065	0.505442	0.568063	True	True	9.97284e-08	1314	2.282737	2.203765	0.982640	0.696924
2.000	0.100	1.100	2.000	0.125000	0.025000	0.517500	0.854512	1.554418	0.493077	0.590135	True	True	9.9919e-08	1328	2.275258	2.211238	0.991119	0.689803
2.000	0.100	1.100	2.000	0.125000	0.030000	0.517500	0.846174	1.569781	0.481250	0.613907	True	True	9.94521e-08	1378	2.268616	2.219947	0.998984	0.682146
2.000	0.100	1.100	2.000	0.125000	0.035000	0.517500	0.838397	1.586276	0.469912	0.639613	True	True	9.9435e-08	1377	2.262825	2.229975	1.006222	0.673918
2.000	0.100	1.100	2.000	0.125000	0.040000	0.517500	0.831168	1.604050	0.459015	0.667537	True	True	9.97049e-08	1554	2.257910	2.241429	1.012817	0.665074
2.000	0.100	1.100	2.000	0.125000	0.045000	0.517500	0.824479	1.623276	0.448516	0.698020	True	True	9.95582e-08	1437	2.253910	2.254438	1.018748	0.655561
2.000	0.100	1.100	2.000	0.125000	0.050000	0.517500	0.818325	1.644165	0.438372	0.731479	True	True	9.96813e-08	1434	2.250880	2.269162	1.023986	0.645318
2.000	0.100	1.100	2.000	0.125000	0.055000	0.517500	0.812711	1.666975	0.428541	0.768431	True	True	9.95148e-08	1606	2.248893	2.285799	1.028496	0.634272
2.000	0.100	1.100	2.000	0.125000	0.060000	0.517500	0.807645	1.692024	0.418979	0.809527	True	True	9.99266e-08	1487	2.248046	2.304596	1.032230	0.622334
2.000	0.100	1.100	2.000	0.125000	0.065000	0.517500	0.803144	1.719713	0.409642	0.855597	True	True	9.98276e-08	1732	2.248469	2.325863	1.035132	0.609398
2.000	0.100	1.100	2.000	0.125000	0.070000	0.517500	0.799237	1.750556	0.400482	0.907723	True	True	9.96639e-08	1777	2.250334	2.349997	1.037127	0.595328
2.000	0.100	1.100	2.000	0.125000	0.075000	0.517500	0.795962	1.785223	0.391442	0.967346	True	True	9.98304e-08	1879	2.253873	2.377511	1.038116	0.579960
2.000	0.100	1.100	2.000	0.125000	-0.075000	0.540000	1.209505	1.378107	1.006869	0.313846	True	True	9.90444e-08	1151	2.633852	2.266548	0.693403	0.751110
2.000	0.100	1.100	2.000	0.125000	-0.070000	0.540000	1.172358	1.383260	0.953351	0.324025	True	True	9.90811e-08	1310	2.596434	2.247037	0.718239	0.752557
2.000	0.100	1.100	2.000	0.125000	-0.065000	0.540000	1.139014	1.388746	0.906274	0.334265	True	True	9.9955e-08	1198	2.562691	2.230332	0.741539	0.753335
2.000	0.100	1.100	2.000	0.125000	-0.060000	0.540000	1.108844	1.394556	0.864427	0.344632	True	True	9.96382e-08	1139	2.532057	2.216016	0.763487	0.753524
2.000	0.100	1.100	2.000	0.125000	-0.055000	0.540000	1.081363	1.400686	0.826893	0.355184	True	True	9.99449e-08	1030	2.504088	2.203773	0.784225	0.753183
2.000	0.100	1.100	2.000	0.125000	-0.050000	0.540000	1.056194	1.407145	0.792973	0.365977	True	True	9.92966e-08	1040	2.478436	2.193358	0.803868	0.752354
2.000	0.100	1.100	2.000	0.125000	-0.045000	0.540000	1.033031	1.413934	0.762112	0.377060	True	True	9.94461e-08	1021	2.454819	2.184577	0.822512	0.751072
2.000	0.100	1.100	2.000	0.125000	-0.040000	0.540000	1.011633	1.421062	0.733872	0.388484	True	True	9.97859e-08	976	2.433009	2.177279	0.840230	0.749362
2.000	0.100	1.100	2.000	0.125000	-0.035000	0.540000	0.991786	1.428560	0.707893	0.400300	True	True	9.9739e-08	972	2.412817	2.171341	0.857092	0.747237
2.000	0.100	1.100	2.000	0.125000	-0.030000	0.540000	0.973338	1.436425	0.683888	0.412561	True	True	9.89512e-08	1055	2.394091	2.166670	0.873143	0.744715
2.000	0.100	1.100	2.000	0.125000	-0.025000	0.540000	0.956137	1.444694	0.661612	0.425322	True	True	9.94793e-08	1047	2.376699	2.163189	0.888433	0.741801
2.000	0.100	1.100	2.000	0.125000	-0.020000	0.540000	0.940070	1.453386	0.640863	0.438643	True	True	9.94667e-08	1060	2.360533	2.160842	0.902995	0.738498
2.000	0.100	1.100	2.000	0.125000	-0.015000	0.540000	0.925035	1.462530	0.621471	0.452586	True	True	9.91614e-08	1023	2.345505	2.159587	0.916861	0.734808
2.000	0.100	1.100	2.000	0.125000	-0.010000	0.540000	0.910948	1.472161	0.603288	0.467223	True	True	9.93049e-08	1072	2.331537	2.159393	0.930054	0.730727
2.000	0.100	1.100	2.000	0.125000	-0.005000	0.540000	0.897733	1.482316	0.586190	0.482631	True	True	9.99772e-08	1185	2.318568	2.160244	0.942594	0.726249
2.000	0.100	1.100	2.000	0.125000	0.000000	0.540000	0.885329	1.493040	0.570067	0.498897	True	True	9.96811e-08	1089	2.306546	2.162133	0.954497	0.721366
2.000	0.100	1.100	2.000	0.125000	0.005000	0.540000	0.873680	1.504386	0.554824	0.516121	True	True	9.88123e-08	823	2.295431	2.165066	0.965775	0.716062
2.000	0.100	1.100	2.000	0.125000	0.010000	0.540000	0.862743	1.516404	0.540379	0.534408	True	True	9.92185e-08	1259	2.285189	2.169057	0.976433	0.710327
2.000	0.100	1.100	2.000	0.125000	0.015000	0.540000	0.852475	1.529169	0.526656	0.553892	True	True	9.9991e-08	1272	2.275800	2.174134	0.986478	0.704139
2.000	0.100	1.100	2.000	0.125000	0.020000	0.540000	0.842843	1.542755	0.513590	0.574718	True	True	9.92888e-08	1278	2.267247	2.180336	0.995908	0.697475
2.000	0.100	1.100	2.000	0.125000	0.025000	0.540000	0.833818	1.557251	0.501120	0.597057	True	True	9.9594e-08	1242	2.259526	2.187715	1.004721	0.690309
2.000	0.100	1.100	2.000	0.125000	0.030000	0.540000	0.825378	1.572762	0.489192	0.621111	True	True	9.97183e-08	1360	2.252640	2.196338	1.012910	0.682609
2.000	0.100	1.100	2.000	0.125000	0.035000	0.540000	0.817504	1.589413	0.477756	0.647118	True	True	9.93214e-08	1399	2.246603	2.206289	1.020461	0.674338
2.000	0.100	1.100	2.000	0.125000	0.040000	0.540000	0.810184	1.607348	0.466765	0.675363	True	True	9.96114e-08	1450	2.241439	2.217675	1.027359	0.665452
2.000	0.100	1.100	2.000	0.125000	0.045000	0.540000	0.803408	1.626743	0.456175	0.706191	True	True	9.99617e-08	1497	2.237185	2.230622	1.033582	0.655899
2.000	0.100	1.100	2.000	0.125000	0.050000	0.540000	0.797174	1.647811	0.445942	0.740023	True	True	9.9977e-08	1528	2.233895	2.245292	1.039101	0.645619
2.000	0.100	1.100	2.000	0.125000	0.055000	0.540000	0.791484	1.670808	0.436026	0.777381	True	True	9.96297e-08	1683	2.231640	2.261882	1.043880	0.634538
2.000	0.100	1.100	2.000	0.125000	0.060000	0.540000	0.786348	1.696057	0.426382	0.818922	True	True	9.9725e-08	1583	2.230515	2.280639	1.047871	0.622569
2.000	0.100	1.100	2.000	0.125000	0.065000	0.540000	0.781783	1.723960	0.416967	0.865482	True	True	9.9513e-08	1729	2.230648	2.301872	1.051018	0.609603
2.000	0.100	1.100	2.000	0.125000	0.070000	0.540000	0.777816	1.755033	0.407730	0.918156	True	True	9.99235e-08	1840	2.232207	2.325977	1.053244	0.595510
2.000	0.100	1.100	2.000	0.125000	0.075000	0.540000	0.774488	1.789950	0.398617	0.978396	True	True	9.9653e-08	1914	2.235419	2.353467	1.054454	0.580124
2.000	0.100	1.100	2.000	0.125000	-0.075000	0.562500	1.192456	1.378733	1.017988	0.316929	True	True	9.99455e-08	1373	2.623722	2.247461	0.698983	0.752536
2.000	0.100	1.100	2.000	0.125000	-0.070000	0.562500	1.155069	1.383975	0.964239	0.327274	True	True	9.918e-08	1123	2.585968	2.227545	0.724250	0.753916
2.000	0.100	1.100	2.000	0.125000	-0.065000	0.562500	1.121497	1.389554	0.916948	0.337678	True	True	9.92789e-08	1169	2.551906	2.210466	0.747978	0.754630
2.000	0.100	1.100	2.000	0.125000	-0.060000	0.562500	1.091110	1.395458	0.874899	0.348210	True	True	9.92683e-08	1149	2.520964	2.195806	0.770352	0.754757
2.000	0.100	1.100	2.000	0.125000	-0.055000	0.562500	1.063425	1.401678	0.837175	0.358928	True	True	9.95882e-08	1017	2.492698	2.183244	0.791513	0.754359
2.000	0.100	1.100	2.000	0.125000	-0.050000	0.562500	1.038060	1.408232	0.803074	0.369887	True	True	9.94491e-08	1024	2.466758	2.172532	0.811577	0.753472
2.000	0.100	1.100	2.000	0.125000	-0.045000	0.562500	1.014706	1.415124	0.772039	0.381140	True	True	9.97699e-08	1030	2.442861	2.163475	0.830640	0.752132
2.000	0.100	1.100	2.000	0.125000	-0.040000	0.562500	0.993121	1.422362	0.743632	0.392736	True	True	9.96772e-08	1023	2.420778	2.155918	0.848777	0.750364
2.000	0.100	1.100	2.000	0.125000	-0.035000	0.562500	0.973102	1.429961	0.717495	0.404727	True	True	9.98207e-08	926	2.400321	2.149740	0.866050	0.748185
2.000	0.100	1.100	2.000	0.125000	-0.030000	0.562500	0.954483	1.437938	0.693337	0.417167	True	True	9.97696e-08	975	2.381333	2.144844	0.882511	0.745608
2.000	0.100	1.100	2.000	0.125000	-0.025000	0.562500	0.937122	1.446316	0.670914	0.430111	True	True	9.96291e-08	1067	2.363685	2.141155	0.898204	0.742640
2.000	0.100	1.100	2.000	0.125000	-0.020000	0.562500	0.920900	1.455120	0.650024	0.443619	True	True	9.94352e-08	1099	2.347268	2.138614	0.913166	0.739285
2.000	0.100	1.100	2.000	0.125000	-0.015000	0.562500	0.905717	1.464379	0.630495	0.457755	True	True	9.94068e-08	1150	2.331992	2.137177	0.927426	0.735543
2.000	0.100	1.100	2.000	0.125000	-0.010000	0.562500	0.891486	1.474128	0.612181	0.472592	True	True	9.94711e-08	1165	2.317779	2.136815	0.941008	0.731411
2.000	0.100	1.100	2.000	0.125000	-0.005000	0.562500	0.878135	1.484405	0.594955	0.488206	True	True	9.94854e-08	1082	2.304568	2.137509	0.953931	0.726882
2.000	0.100	1.100	2.000	0.125000	0.000000	0.562500	0.865599	1.495253	0.578709	0.504686	True	True	9.91379e-08	1212	2.292306	2.139253	0.966210	0.721948
2.000	0.100	1.100	2.000	0.125000	0.005000	0.562500	0.853825	1.506725	0.563348	0.522131	True	True	9.93901e-08	1231	2.280952	2.142052	0.977857	0.716597
2.000	0.100	1.100	2.000	0.125000	0.010000	0.562500	0.842766	1.518877	0.548788	0.540653	True	True	9.99922e-08	1271	2.270473	2.145919	0.988877	0.710813
2.000	0.100	1.100	2.000	0.125000	0.015000	0.562500	0.832382	1.531777	0.534954	0.560381	True	True	9.92751e-08	1289	2.260846	2.150882	0.999275	0.704576
2.000	0.100	1.100	2.000	0.125000	0.020000	0.562500	0.822639	1.545503	0.521780	0.581464	True	True	9.93613e-08	1328	2.252056	2.156980	1.009052	0.697866
2.000	0.100	1.100	2.000	0.125000	0.025000	0.562500	0.813509	1.560144	0.509206	0.604073	True	True	9.93212e-08	1374	2.244097	2.164263	1.018202	0.690654
2.000	0.100	1.100	2.000	0.125000	0.030000	0.562500	0.804968	1.575806	0.497178	0.628414	True	True	9.97421e-08	1413	2.236971	2.172800	1.026718	0.682910
2.000	0.100	1.100	2.000	0.125000	0.035000	0.562500	0.796999	1.592613	0.485645	0.654725	True	True	9.93418e-08	1435	2.230691	2.182673	1.034587	0.674596
2.000	0.100	1.100	2.000	0.125000	0.040000	0.562500	0.789587	1.610712	0.474560	0.683295	True	True	9.99353e-08	1489	2.225281	2.193988	1.041793	0.665669
2.000	0.100	1.100	2.000	0.125000	0.045000	0.562500	0.782725	1.630278	0.463879	0.714473	True	True	9.94101e-08	1529	2.220776	2.206873	1.048314	0.656077
2.000	0.100	1.100	2.000	0.125000	0.050000	0.562500	0.776410	1.651525	0.453560	0.748682	True	True	9.95054e-08	1584	2.217229	2.221487	1.054119	0.645761
2.000	0.100	1.100	2.000	0.125000	0.055000	0.562500	0.770644	1.674712	0.443559	0.786450	True	True	9.97004e-08	1662	2.214707	2.238028	1.059174	0.634646
2.000	0.100	1.100	2.000	0.125000	0.060000	0.562500	0.765436	1.700161	0.433835	0.828439	True	True	9.96955e-08	1634	2.213306	2.256742	1.063431	0.622647
2.000	0.100	1.100	2.000	0.125000	0.065000	0.562500	0.760803	1.728279	0.424341	0.875495	True	True	9.94323e-08	1810	2.213149	2.277937	1.066831	0.609656
2.000	0.100	1.100	2.000	0.125000	0.070000	0.562500	0.756774	1.759583	0.415029	0.928721	True	True	9.94397e-08	1844	2.214402	2.302011	1.069299	0.595542
2.000	0.100	1.100	2.000	0.125000	0.075000	0.562500	0.753388	1.794751	0.405844	0.989584	True	True	9.97024e-08	1883	2.217286	2.329473	1.070739	0.580141
2.000	0.100	1.100	2.000	0.125000	-0.075000	0.585000	1.175673	1.379380	1.029118	0.320039	True	True	9.96485e-08	1347	2.613750	2.228446	0.704472	0.753867
2.000	0.100	1.100	2.000	0.125000	-0.070000	0.585000	1.138057	1.384715	0.975142	0.330552	True	True	9.99863e-08	1213	2.575673	2.208127	0.730161	0.755175
2.000	0.100	1.100	2.000	0.125000	-0.065000	0.585000	1.104268	1.390387	0.927639	0.341124	True	True	9.95922e-08	1227	2.541301	2.190677	0.754311	0.755820
2.000	0.100	1.100	2.000	0.125000	-0.060000	0.585000	1.073673	1.396383	0.885389	0.351824	True	True	9.96892e-08	1001	2.510061	2.175674	0.777105	0.755882
2.000	0.100	1.100	2.000	0.125000	-0.055000	0.585000	1.045788	1.402707	0.847477	0.362711	True	True	9.96855e-08	1009	2.481508	2.162794	0.798684	0.755415
2.000	0.100	1.100	2.000	0.125000	-0.050000	0.585000	1.020230	1.409372	0.813195	0.373841	True	True	9.98239e-08	974	2.455290	2.151785	0.819166	0.754462
2.000	0.100	1.100	2.000	0.125000	-0.045000	0.585000	0.996697	1.416357	0.781989	0.385265	True	True	9.95669e-08	1034	2.431122	2.142453	0.838642	0.753063
2.000	0.100	1.100	2.000	0.125000	-0.040000	0.585000	0.974939	1.423697	0.753419	0.397035	True	True	9.91976e-08	1032	2.408776	2.134640	0.857189	0.751235
2.000	0.100	1.100	2.000	0.125000	-0.035000	0.585000	0.954755	1.431402	0.727126	0.409205	True	True	9.91148e-08	1046	2.388061	2.128223	0.874869	0.748998
2.000	0.100	1.100	2.000	0.125000	-0.030000	0.585000	0.935972	1.439490	0.702815	0.421826	True	True	9.94935e-08	986	2.368820	2.123104	0.891737	0.746362
2.000	0.100	1.100	2.000	0.125000	-0.025000	0.585000	0.918457	1.447979	0.680248	0.434956	True	True	9.96144e-08	1111	2.350924	2.119206	0.907831	0.743338
2.000	0.100	1.100	2.000	0.125000	-0.020000	0.585000	0.902086	1.456897	0.659217	0.448655	True	True	9.99347e-08	1120	2.334263	2.116471	0.923190	0.739926
2.000	0.100	1.100	2.000	0.125000	-0.015000	0.585000	0.886759	1.466274	0.639553	0.462989	True	True	9.99319e-08	1087	2.318745	2.114853	0.937842	0.736129
2.000	0.100	1.100	2.000	0.125000	-0.010000	0.585000	0.872391	1.476143	0.621108	0.478028	True	True	9.96485e-08	1070	2.304295	2.114323	0.951812	0.731943
2.000	0.100	1.100	2.000	0.125000	-0.005000	0.585000	0.858907	1.486542	0.603756	0.493852	True	True	9.92349e-08	1213	2.290848	2.114860	0.965116	0.727361
2.000	0.100	1.100	2.000	0.125000	0.000000	0.585000	0.846244	1.497517	0.587388	0.510550	True	True	9.94403e-08	1147	2.278352	2.116460	0.977771	0.722375
2.000	0.100	1.100	2.000	0.125000	0.005000	0.585000	0.834348	1.509118	0.571909	0.528222	True	True	9.95701e-08	1212	2.266765	2.119123	0.989786	0.716972
2.000	0.100	1.100	2.000	0.125000	0.010000	0.585000	0.823172	1.521404	0.557235	0.546981	True	True	9.93225e-08	1189	2.256054	2.122867	1.001169	0.711137
2.000	0.100	1.100	2.000	0.125000	0.015000	0.585000	0.812675	1.534442	0.543290	0.566956	True	True	9.94235e-08	1326	2.246195	2.127716	1.011923	0.704852
2.000	0.100	1.100	2.000	0.125000	0.020000	0.585000	0.802824	1.548309	0.530010	0.588298	True	True	9.93304e-08	1355	2.237173	2.133708	1.022047	0.698094
2.000	0.100	1.100	2.000	0.125000	0.025000	0.585000	0.793591	1.563097	0.517332	0.611182	True	True	9.97448e-08	1276	2.228980	2.140896	1.031535	0.690835
2.000	0.100	1.100	2.000	0.125000	0.030000	0.585000	0.784952	1.578912	0.505204	0.635813	True	True	9.94178e-08	1353	2.221618	2.149345	1.040381	0.683046
2.000	0.100	1.100	2.000	0.125000	0.035000	0.585000	0.776888	1.595876	0.493575	0.662433	True	True	9.9932e-08	1464	2.215100	2.159139	1.048572	0.674689
2.000	0.100	1.100	2.000	0.125000	0.040000	0.585000	0.769387	1.614140	0.482397	0.691332	True	True	9.94773e-08	1416	2.209447	2.170382	1.056091	0.665722
2.000	0.100	1.100	2.000	0.125000	0.045000	0.585000	0.762439	1.633878	0.471627	0.722863	True	True	9.9586e-08	1439	2.204694	2.183202	1.062914	0.656092
2.000	0.100	1.100	2.000	0.125000	0.050000	0.585000	0.756042	1.655306	0.461221	0.757453	True	True	9.98793e-08	1724	2.200891	2.197759	1.069013	0.645740
2.000	0.100	1.100	2.000	0.125000	0.055000	0.585000	0.750199	1.678684	0.451137	0.795635	True	True	9.95155e-08	1675	2.198106	2.214248	1.074350	0.634594
2.000	0.100	1.100	2.000	0.125000	0.060000	0.585000	0.744917	1.704335	0.441332	0.838077	True	True	9.95944e-08	1743	2.196431	2.232916	1.078879	0.622567
2.000	0.100	1.100	2.000	0.125000	0.065000	0.585000	0.740216	1.732668	0.431761	0.885634	True	True	9.99141e-08	1704	2.195986	2.254072	1.082541	0.609553
2.000	0.100	1.100	2.000	0.125000	0.070000	0.585000	0.736121	1.764204	0.422375	0.939416	True	True	9.96727e-08	1870	2.196933	2.278110	1.085261	0.595421
2.000	0.100	1.100	2.000	0.125000	0.075000	0.585000	0.732674	1.799624	0.413119	1.000908	True	True	9.99764e-08	2019	2.199489	2.305540	1.086942	0.580009
2.000	0.100	1.100	2.000	0.125000	-0.075000	0.607500	1.159156	1.380050	1.040257	0.323176	True	True	9.92043e-08	1287	2.603937	2.209508	0.709864	0.755102
2.000	0.100	1.100	2.000	0.125000	-0.070000	0.607500	1.121322	1.385479	0.986057	0.333860	True	True	9.91193e-08	1269	2.565547	2.188790	0.735967	0.756332
2.000	0.100	1.100	2.000	0.125000	-0.065000	0.607500	1.087325	1.391247	0.938344	0.344603	True	True	9.93703e-08	1127	2.530877	2.170971	0.760531	0.756902
2.000	0.100	1.100	2.000	0.125000	-0.060000	0.607500	1.056534	1.397338	0.895897	0.355473	True	True	9.96273e-08	985	2.499350	2.155627	0.783737	0.756892
2.000	0.100	1.100	2.000	0.125000	-0.055000	0.607500	1.028458	1.403772	0.857797	0.366532	True	True	9.96822e-08	1108	2.470521	2.142430	0.805728	0.756351
2.000	0.100	1.100	2.000	0.125000	-0.050000	0.607500	1.002724	1.410520	0.823339	0.377834	True	True	9.90115e-08	1029	2.444034	2.131129	0.826618	0.755336
2.000	0.100	1.100	2.000	0.125000	-0.045000	0.607500	0.979012	1.417623	0.791962	0.389434	True	True	9.9716e-08	992	2.419606	2.121522	0.846504	0.753867
2.000	0.100	1.100	2.000	0.125000	-0.040000	0.607500	0.957086	1.425074	0.763229	0.401383	True	True	9.96327e-08	1032	2.397004	2.113453	0.865457	0.751972
2.000	0.100	1.100	2.000	0.125000	-0.035000	0.607500	0.936740	1.432893	0.736779	0.413734	True	True	9.92716e-08	963	2.376041	2.106798	0.883541	0.749669
2.000	0.100	1.100	2.000	0.125000	-0.030000	0.607500	0.917809	1.441079	0.712322	0.426540	True	True	9.95083e-08	1058	2.356556	2.101458	0.900806	0.746976
2.000	0.100	1.100	2.000	0.125000	-0.025000	0.607500	0.900144	1.449683	0.689609	0.439859	True	True	9.94303e-08	1007	2.338419	2.097353	0.917299	0.743890
2.000	0.100	1.100	2.000	0.125000	-0.020000	0.607500	0.883631	1.458718	0.668440	0.453753	True	True	9.92093e-08	1106	2.321522	2.094424	0.933051	0.740419
2.000	0.100	1.100	2.000	0.125000	-0.015000	0.607500	0.868167	1.468213	0.648641	0.468286	True	True	9.94169e-08	1091	2.305771	2.092626	0.948092	0.736564
2.000	0.100	1.100	2.000	0.125000	-0.010000	0.607500	0.853666	1.478204	0.630066	0.483531	True	True	9.98019e-08	1055	2.291089	2.091928	0.962446	0.732320
2.000	0.100	1.100	2.000	0.125000	-0.005000	0.607500	0.840055	1.488728	0.612589	0.499569	True	True	9.92528e-08	1210	2.277414	2.092309	0.976130	0.727682
2.000	0.100	1.100	2.000	0.125000	0.000000	0.607500	0.827270	1.499831	0.596101	0.516489	True	True	9.95832e-08	1184	2.264690	2.093764	0.989159	0.722641
2.000	0.100	1.100	2.000	0.125000	0.005000	0.607500	0.815256	1.511563	0.580504	0.534390	True	True	9.92585e-08	1271	2.252877	2.096293	1.001542	0.717185
2.000	0.100	1.100	2.000	0.125000	0.010000	0.607500	0.803966	1.523984	0.565717	0.553389	True	True	9.99715e-08	1263	2.241940	2.099912	1.013287	0.711298
2.000	0.100	1.100	2.000	0.125000	0.015000	0.607500	0.793360	1.537161	0.551663	0.573616	True	True	9.99799e-08	1173	2.231855	2.104646	1.024396	0.704963
2.000	0.100	1.100	2.000	0.125000	0.020000	0.607500	0.783405	1.551173	0.538276	0.595222	True	True	9.97034e-08	1369	2.222605	2.110534	1.034867	0.698155
2.000	0.100	1.100	2.000	0.125000	0.025000	0.607500	0.774071	1.566109	0.525497	0.618384	True	True	9.93735e-08	1415	2.214184	2.117625	1.044697	0.690850
2.000	0.100	1.100	2.000	0.125000	0.030000	0.607500	0.765335	1.582077	0.513269	0.643309	True	True	9.96725e-08	1452	2.206591	2.125986	1.053875	0.683015
2.000	0.100	1.100	2.000	0.125000	0.035000	0.607500	0.757179	1.599202	0.501544	0.670241	True	True	9.93379e-08	1460	2.199838	2.135699	1.062391	0.674616
2.000	0.100	1.100	2.000	0.125000	0.040000	0.607500	0.749589	1.617631	0.490274	0.699474	True	True	9.96804e-08	1469	2.193946	2.146869	1.070225	0.665608
2.000	0.100	1.100	2.000	0.125000	0.045000	0.607500	0.742556	1.637543	0.479415	0.731362	True	True	9.96187e-08	1519	2.188949	2.159623	1.077355	0.655941
2.000	0.100	1.100	2.000	0.125000	0.050000	0.607500	0.736078	1.659153	0.468923	0.766337	True	True	9.98383e-08	1591	2.184894	2.174120	1.083752	0.645555
2.000	0.100	1.100	2.000	0.125000	0.055000	0.607500	0.730157	1.682722	0.458756	0.804938	True	True	9.99557e-08	1694	2.181848	2.190557	1.089378	0.634378
2.000	0.100	1.100	2.000	0.125000	0.060000	0.607500	0.724801	1.708577	0.448872	0.847837	True	True	9.93929e-08	1659	2.179900	2.209177	1.094186	0.622326
2.000	0.100	1.100	2.000	0.125000	0.065000	0.607500	0.720029	1.737127	0.439225	0.895898	True	True	9.98382e-08	1692	2.179168	2.230289	1.098118	0.609291
2.000	0.100	1.100	2.000	0.125000	0.070000	0.607500	0.715866	1.768895	0.429765	0.950242	True	True	9.97954e-08	1832	2.179811	2.254288	1.101099	0.595145
2.000	0.100	1.100	2.000	0.125000	0.075000	0.607500	0.712353	1.804567	0.420439	1.012367	True	True	9.94892e-08	2039	2.182040	2.281682	1.103033	0.579725
2.000	0.100	1.100	2.000	0.125000	-0.075000	0.630000	1.142906	1.380742	1.051402	0.326339	True	True	9.91691e-08	1352	2.594284	2.190653	0.715154	0.756241
2.000	0.100	1.100	2.000	0.125000	-0.070000	0.630000	1.104865	1.386267	0.996981	0.337197	True	True	9.9045e-08	1225	2.555594	2.169537	0.741663	0.757387
2.000	0.100	1.100	2.000	0.125000	-0.065000	0.630000	1.070671	1.392126	0.949060	0.348113	True	True	9.97192e-08	1024	2.520636	2.151354	0.766633	0.757878
2.000	0.100	1.100	2.000	0.125000	-0.060000	0.630000	1.039690	1.398329	0.906418	0.359157	True	True	9.98039e-08	1089	2.488834	2.135671	0.790242	0.757785
2.000	0.100	1.100	2.000	0.125000	-0.055000	0.630000	1.011437	1.404862	0.868134	0.370391	True	True	9.97567e-08	1085	2.459739	2.122161	0.812636	0.757170
2.000	0.100	1.100	2.000	0.125000	-0.050000	0.630000	0.985528	1.411712	0.833499	0.381870	True	True	9.98107e-08	1007	2.432993	2.110569	0.833929	0.756082
2.000	0.100	1.100	2.000	0.125000	-0.045000	0.630000	0.961652	1.418922	0.801955	0.393648	True	True	9.99863e-08	1031	2.408314	2.100690	0.854215	0.754540
2.000	0.100	1.100	2.000	0.125000	-0.040000	0.630000	0.939570	1.426476	0.773061	0.405778	True	True	9.9157e-08	987	2.385467	2.092368	0.873567	0.752578
2.000	0.100	1.100	2.000	0.125000	-0.035000	0.630000	0.919074	1.434397	0.746459	0.418312	True	True	9.91459e-08	1001	2.364264	2.085478	0.892046	0.750210
2.000	0.100	1.100	2.000	0.125000	-0.030000	0.630000	0.899993	1.442708	0.721851	0.431307	True	True	9.99371e-08	1044	2.344543	2.079916	0.909708	0.747447
2.000	0.100	1.100	2.000	0.125000	-0.025000	0.630000	0.882186	1.451428	0.698996	0.444819	True	True	9.93995e-08	993	2.326176	2.075605	0.926592	0.744296
2.000	0.100	1.100	2.000	0.125000	-0.020000	0.630000	0.865537	1.460580	0.677689	0.458910	True	True	9.92997e-08	1136	2.309050	2.072483	0.942732	0.740762
2.000	0.100	1.100	2.000	0.125000	-0.015000	0.630000	0.849942	1.470196	0.657757	0.473647	True	True	9.98014e-08	1141	2.293074	2.070506	0.958158	0.736845
2.000	0.100	1.100	2.000	0.125000	-0.010000	0.630000	0.835315	1.480310	0.639054	0.489102	True	True	9.96e-08	1190	2.278169	2.069641	0.972892	0.732541
2.000	0.100	1.100	2.000	0.125000	-0.005000	0.630000	0.821582	1.490961	0.621453	0.505356	True	True	9.94199e-08	1133	2.264271	2.069867	0.986952	0.727845
2.000	0.100	1.100	2.000	0.125000	0.000000	0.630000	0.808679	1.502194	0.604844	0.522501	True	True	9.99669e-08	1245	2.251328	2.071177	1.000352	0.722747
2.000	0.100	1.100	2.000	0.125000	0.005000	0.630000	0.796552	1.514060	0.589131	0.540636	True	True	9.95336e-08	1278	2.239294	2.073572	1.013102	0.717235
2.000	0.100	1.100	2.000	0.125000	0.010000	0.630000	0.785153	1.526617	0.574231	0.559879	True	True	9.9794e-08	1310	2.228138	2.077067	1.025208	0.711294
2.000	0.100	1.100	2.000	0.125000	0.015000	0.630000	0.774442	1.539935	0.560069	0.580361	True	True	9.9913e-08	1268	2.217833	2.081687	1.036670	0.704906
2.000	0.100	1.100	2.000	0.125000	0.020000	0.630000	0.764386	1.554092	0.546577	0.602234	True	True	9.98247e-08	1389	2.208362	2.087469	1.047489	0.698049
2.000	0.100	1.100	2.000	0.125000	0.025000	0.630000	0.754954	1.569178	0.533695	0.625678	True	True	9.99207e-08	1363	2.199717	2.094463	1.057659	0.690695
2.000	0.100	1.100	2.000	0.125000	0.030000	0.630000	0.746124	1.585302	0.521370	0.650900	True	True	9.97544e-08	1455	2.191898	2.102734	1.067172	0.682815
2.000	0.100	1.100	2.000	0.125000	0.035000	0.630000	0.737878	1.602587	0.509550	0.678149	True	True	9.97365e-08	1440	2.184915	2.112367	1.076013	0.674372
2.000	0.100	1.100	2.000	0.125000	0.040000	0.630000	0.730200	1.621184	0.498188	0.707719	True	True	9.96425e-08	1606	2.178788	2.123462	1.084166	0.665324
2.000	0.100	1.100	2.000	0.125000	0.045000	0.630000	0.723084	1.641271	0.487240	0.739968	True	True	9.95541e-08	1505	2.173550	2.136149	1.091607	0.655621
2.000	0.100	1.100	2.000	0.125000	0.050000	0.630000	0.716525	1.663064	0.476663	0.775333	True	True	9.93604e-08	1619	2.169247	2.150585	1.098306	0.645202
2.000	0.100	1.100	2.000	0.125000	0.055000	0.630000	0.710526	1.686827	0.466414	0.814356	True	True	9.96042e-08	1669	2.165943	2.166966	1.104227	0.633997
2.000	0.100	1.100	2.000	0.125000	0.060000	0.630000	0.705095	1.712886	0.456451	0.857717	True	True	9.99102e-08	1780	2.163726	2.185535	1.109321	0.621921
2.000	0.100	1.100	2.000	0.125000	0.065000	0.630000	0.700249	1.741652	0.446728	0.906286	True	True	9.9705e-08	1791	2.162709	2.206602	1.113531	0.608869
2.000	0.100	1.100	2.000	0.125000	0.070000	0.630000	0.696016	1.773654	0.437196	0.961196	True	True	9.97888e-08	1947	2.163049	2.230557	1.116783	0.594712
2.000	0.100	1.100	2.000	0.125000	0.075000	0.630000	0.692433	1.809578	0.427800	1.023958	True	True	9.9653e-08	2000	2.164951	2.257912	1.118980	0.579289
2.000	0.100	1.100	2.000	0.125000	-0.075000	0.652500	1.126922	1.381456	1.062553	0.329528	True	True	9.9947e-08	1296	2.584793	2.171884	0.720338	0.757283
2.000	0.100	1.100	2.000	0.125000	-0.070000	0.652500	1.088684	1.387078	1.007911	0.340562	True	True	9.95265e-08	1206	2.545814	2.150376	0.747244	0.758338
2.000	0.100	1.100	2.000	0.125000	-0.065000	0.652500	1.054304	1.393043	0.959785	0.351655	True	True	9.92638e-08	1167	2.510581	2.131831	0.772608	0.758739
2.000	0.100	1.100	2.000	0.125000	-0.060000	0.652500	1.023146	1.399342	0.916950	0.362876	True	True	9.90437e-08	1106	2.478514	2.115814	0.796613	0.758564
2.000	0.100	1.100	2.000	0.125000	-0.055000	0.652500	0.994725	1.405965	0.878484	0.374287	True	True	9.87177e-08	1030	2.449162	2.101995	0.819401	0.757874
2.000	0.100	1.100	2.000	0.125000	-0.050000	0.652500	0.968648	1.412943	0.843673	0.385946	True	True	9.93569e-08	966	2.422169	2.090111	0.841089	0.756699
2.000	0.100	1.100	2.000	0.125000	-0.045000	0.652500	0.944622	1.420246	0.811965	0.397905	True	True	9.99765e-08	1033	2.397249	2.079965	0.861765	0.755086
2.000	0.100	1.100	2.000	0.125000	-0.040000	0.652500	0.922386	1.427916	0.782912	0.410219	True	True	9.95393e-08	984	2.374167	2.071392	0.881509	0.753048
2.000	0.100	1.100	2.000	0.125000	-0.035000	0.652500	0.901747	1.435949	0.756157	0.422941	True	True	9.92507e-08	1035	2.352733	2.064267	0.900378	0.750607
2.000	0.100	1.100	2.000	0.125000	-0.030000	0.652500	0.882527	1.444375	0.731402	0.436127	True	True	9.98208e-08	1087	2.332787	2.058486	0.918426	0.747774
2.000	0.100	1.100	2.000	0.125000	-0.025000	0.652500	0.864584	1.453213	0.708404	0.449835	True	True	9.9764e-08	916	2.314196	2.053970	0.935697	0.744554
2.000	0.100	1.100	2.000	0.125000	-0.020000	0.652500	0.847808	1.462483	0.686962	0.464127	True	True	9.96406e-08	1148	2.296851	2.050659	0.952218	0.740954
2.000	0.100	1.100	2.000	0.125000	-0.015000	0.652500	0.832088	1.472222	0.666899	0.479070	True	True	9.943e-08	1095	2.280658	2.048504	0.968023	0.736971
2.000	0.100	1.100	2.000	0.125000	-0.010000	0.652500	0.817341	1.482461	0.648068	0.494738	True	True	9.97267e-08	1185	2.265538	2.047472	0.983133	0.732604
2.000	0.100	1.100	2.000	0.125000	-0.005000	0.652500	0.803492	1.493241	0.630344	0.511213	True	True	9.92594e-08	1264	2.251426	2.047544	0.997564	0.727846
2.000	0.100	1.100	2.000	0.125000	0.000000	0.652500	0.790477	1.504605	0.613616	0.528586	True	True	9.93699e-08	1168	2.238270	2.048710	1.011332	0.722688
2.000	0.100	1.100	2.000	0.125000	0.005000	0.652500	0.778241	1.516605	0.597788	0.546959	True	True	9.9431e-08	1258	2.226024	2.050972	1.024444	0.717119
2.000	0.100	1.100	2.000	0.125000	0.010000	0.652500	0.766738	1.529302	0.582776	0.566448	True	True	9.98062e-08	1298	2.214654	2.054343	1.036907	0.711122
2.000	0.100	1.100	2.000	0.125000	0.015000	0.652500	0.755926	1.542762	0.568505	0.587189	True	True	9.98887e-08	1322	2.204135	2.058849	1.048721	0.704680
2.000	0.100	1.100	2.000	0.125000	0.020000	0.652500	0.745772	1.557065	0.554909	0.609334	True	True	9.96204e-08	1282	2.194449	2.064525	1.059887	0.697771
2.000	0.100	1.100	2.000	0.125000	0.025000	0.652500	0.736246	1.572303	0.541927	0.633063	True	True	9.9977e-08	1429	2.185586	2.071422	1.070397	0.690369
2.000	0.100	1.100	2.000	0.125000	0.030000	0.652500	0.727325	1.588583	0.529503	0.658587	True	True	9.95147e-08	1408	2.177547	2.079604	1.080243	0.682443
2.000	0.100	1.100	2.000	0.125000	0.035000	0.652500	0.718990	1.606031	0.517589	0.686155	True	True	9.99921e-08	1482	2.170339	2.089154	1.089412	0.673957
2.000	0.100	1.100	2.000	0.125000	0.040000	0.652500	0.711228	1.624797	0.506136	0.716066	True	True	9.99801e-08	1545	2.163982	2.100175	1.097885	0.664870
2.000	0.100	1.100	2.000	0.125000	0.045000	0.652500	0.704029	1.645060	0.495100	0.748680	True	True	9.94286e-08	1595	2.158508	2.112793	1.105640	0.655130
2.000	0.100	1.100	2.000	0.125000	0.050000	0.652500	0.697390	1.667038	0.484438	0.784438	True	True	9.94805e-08	1575	2.153960	2.127166	1.112645	0.644680
2.000	0.100	1.100	2.000	0.125000	0.055000	0.652500	0.691312	1.690994	0.474108	0.823888	True	True	9.9832e-08	1689	2.150402	2.143489	1.118865	0.633449
2.000	0.100	1.100	2.000	0.125000	0.060000	0.652500	0.685805	1.717258	0.464066	0.867714	True	True	9.94741e-08	1826	2.147917	2.162005	1.124252	0.621351
2.000	0.100	1.100	2.000	0.125000	0.065000	0.652500	0.680885	1.746243	0.454268	0.916796	True	True	9.96483e-08	1897	2.146619	2.183022	1.128748	0.608284
2.000	0.100	1.100	2.000	0.125000	0.070000	0.652500	0.676579	1.778478	0.444664	0.972277	True	True	9.95593e-08	1890	2.146657	2.206932	1.132279	0.594120
2.000	0.100	1.100	2.000	0.125000	0.075000	0.652500	0.672924	1.814656	0.435200	1.035681	True	True	9.96984e-08	2037	2.148234	2.234242	1.134750	0.578697
2.000	0.100	1.100	2.000	0.125000	-0.075000	0.675000	1.111203	1.382191	1.073705	0.332743	True	True	9.9695e-08	1331	2.575463	2.153208	0.725413	0.758226
2.000	0.100	1.100	2.000	0.125000	-0.070000	0.675000	1.072781	1.387913	1.018846	0.343957	True	True	9.96618e-08	1193	2.536207	2.131312	0.752704	0.759185
2.000	0.100	1.100	2.000	0.125000	-0.065000	0.675000	1.038225	1.393980	0.970517	0.355229	True	True	9.95664e-08	1101	2.500710	2.112409	0.778453	0.759493
2.000	0.100	1.100	2.000	0.125000	-0.060000	0.675000	1.006899	1.400379	0.927490	0.366629	True	True	9.94156e-08	1060	2.468389	2.096062	0.802843	0.759230
2.000	0.100	1.100	2.000	0.125000	-0.055000	0.675000	0.978316	1.407120	0.888843	0.378221	True	True	9.96775e-08	1097	2.438794	2.081934	0.826015	0.758447
2.000	0.100	1.100	2.000	0.125000	-0.050000	0.675000	0.952092	1.414185	0.853862	0.390061	True	True	9.98549e-08	995	2.411564	2.069767	0.848085	0.757195
2.000	0.100	1.100	2.000	0.125000	-0.045000	0.675000	0.927915	1.421607	0.821989	0.402205	True	True	9.93606e-08	1047	2.386413	2.059354	0.869146	0.755498
2.000	0.100	1.100	2.000	0.125000	-0.040000	0.675000	0.905540	1.429386	0.792779	0.414706	True	True	9.90742e-08	1003	2.363106	2.050533	0.889271	0.753381
2.000	0.100	1.100	2.000	0.125000	-0.035000	0.675000	0.884763	1.437536	0.765872	0.427619	True	True	9.98932e-08	1091	2.341452	2.043176	0.908522	0.750863
2.000	0.100	1.100	2.000	0.125000	-0.030000	0.675000	0.865411	1.446079	0.740972	0.440999	True	True	9.93621e-08	1053	2.321289	2.037179	0.926950	0.747955
2.000	0.100	1.100	2.000	0.125000	-0.025000	0.675000	0.847346	1.455033	0.717835	0.454906	True	True	9.92623e-08	1158	2.302485	2.032461	0.944595	0.744663
2.000	0.100	1.100	2.000	0.125000	-0.020000	0.675000	0.830445	1.464427	0.696256	0.469402	True	True	9.94459e-08	1181	2.284930	2.028960	0.961493	0.740992
2.000	0.100	1.100	2.000	0.125000	-0.015000	0.675000	0.814607	1.474290	0.676063	0.484556	True	True	9.98157e-08	1136	2.268527	2.026629	0.977670	0.736941
2.000	0.100	1.100	2.000	0.125000	-0.010000	0.675000	0.799746	1.484656	0.657106	0.500440	True	True	9.9552e-08	1181	2.253201	2.025433	0.993148	0.732507
2.000	0.100	1.100	2.000	0.125000	-0.005000	0.675000	0.785787	1.495565	0.639259	0.517139	True	True	9.94735e-08	1256	2.238883	2.025352	1.007946	0.727685
2.000	0.100	1.100	2.000	0.125000	0.000000	0.675000	0.772666	1.507062	0.622413	0.534743	True	True	9.99982e-08	1186	2.225521	2.026375	1.022075	0.722465
2.000	0.100	1.100	2.000	0.125000	0.005000	0.675000	0.760327	1.519199	0.606471	0.553356	True	True	9.99393e-08	1297	2.213070	2.028504	1.035546	0.716835
2.000	0.100	1.100	2.000	0.125000	0.010000	0.675000	0.748724	1.532035	0.591348	0.573097	True	True	9.94965e-08	1258	2.201495	2.031753	1.048362	0.710781
2.000	0.100	1.100	2.000	0.125000	0.015000	0.675000	0.737816	1.545640	0.576970	0.594099	True	True	9.95571e-08	1383	2.190769	2.036144	1.060525	0.704284
2.000	0.100	1.100	2.000	0.125000	0.020000	0.675000	0.727568	1.560091	0.563270	0.616519	True	True	9.97968e-08	1411	2.180873	2.041715	1.072034	0.697322
2.000	0.100	1.100	2.000	0.125000	0.025000	0.675000	0.717952	1.575482	0.550188	0.640537	True	True	9.93584e-08	1372	2.171799	2.048514	1.082882	0.689870
2.000	0.100	1.100	2.000	0.125000	0.030000	0.675000	0.708943	1.591920	0.537667	0.666366	True	True	9.98146e-08	1451	2.163545	2.056607	1.093062	0.681897
2.000	0.100	1.100	2.000	0.125000	0.035000	0.675000	0.700522	1.609532	0.525659	0.694258	True	True	9.94041e-08	1521	2.156118	2.066074	1.102558	0.673369
2.000	0.100	1.100	2.000	0.125000	0.040000	0.675000	0.692676	1.628468	0.514116	0.724513	True	True	9.94754e-08	1606	2.149536	2.077019	1.111352	0.664242
2.000	0.100	1.100	2.000	0.125000	0.045000	0.675000	0.685396	1.648908	0.502993	0.757496	True	True	9.99213e-08	1589	2.143830	2.089567	1.119422	0.654467
2.000	0.100	1.100	2.000	0.125000	0.050000	0.675000	0.678678	1.671071	0.492246	0.793652	True	True	9.92894e-08	1666	2.139042	2.103875	1.126737	0.643987
2.000	0.100	1.100	2.000	0.125000	0.055000	0.675000	0.672523	1.695222	0.481835	0.833531	True	True	9.99688e-08	1765	2.135233	2.120138	1.133260	0.632731
2.000	0.100	1.100	2.000	0.125000	0.060000	0.675000	0.666939	1.721692	0.471715	0.877828	True	True	9.99663e-08	1744	2.132485	2.138600	1.138945	0.620614
2.000	0.100	1.100	2.000	0.125000	0.065000	0.675000	0.661944	1.750896	0.461842	0.927426	True	True	9.95769e-08	1921	2.130907	2.159564	1.143734	0.607535
2.000	0.100	1.100	2.000	0.125000	0.070000	0.675000	0.657562	1.783366	0.452167	0.983482	True	True	9.95414e-08	2045	2.130646	2.183424	1.147553	0.593367
2.000	0.100	1.100	2.000	0.125000	0.075000	0.675000	0.653832	1.819797	0.442635	1.047532	True	True	9.97159e-08	2171	2.131900	2.210686	1.150310	0.577950
2.000	0.100	1.100	2.000	0.125000	-0.075000	0.697500	1.095749	1.382948	1.084857	0.335983	True	True	9.9767e-08	1394	2.566295	2.134629	0.730372	0.759071
2.000	0.100	1.100	2.000	0.125000	-0.070000	0.697500	1.057153	1.388770	1.029783	0.347380	True	True	9.99781e-08	1143	2.526775	2.112350	0.758037	0.759927
2.000	0.100	1.100	2.000	0.125000	-0.065000	0.697500	1.022432	1.394937	0.981253	0.358833	True	True	9.96818e-08	1045	2.491026	2.093094	0.784161	0.760137
2.000	0.100	1.100	2.000	0.125000	-0.060000	0.697500	0.990951	1.401442	0.938037	0.370416	True	True	9.91585e-08	1011	2.458464	2.076420	0.808924	0.759778
2.000	0.100	1.100	2.000	0.125000	-0.055000	0.697500	0.962220	1.408282	0.899211	0.382191	True	True	9.91564e-08	1021	2.428635	2.061991	0.832470	0.758905
2.000	0.100	1.100	2.000	0.125000	-0.050000	0.697500	0.935850	1.415468	0.864059	0.394216	True	True	9.91042e-08	1051	2.401179	2.049541	0.854914	0.757560
2.000	0.100	1.100	2.000	0.125000	-0.045000	0.697500	0.911536	1.423001	0.832024	0.406547	True	True	9.90751e-08	1090	2.375808	2.038865	0.876347	0.755776
2.000	0.100	1.100	2.000	0.125000	-0.040000	0.697500	0.889026	1.430897	0.802657	0.419239	True	True	9.98433e-08	975	2.352287	2.029799	0.896845	0.753574
2.000	0.100	1.100	2.000	0.125000	-0.035000	0.697500	0.868124	1.439158	0.775602	0.432345	True	True	9.95514e-08	1045	2.330422	2.022213	0.916465	0.750977
2.000	0.100	1.100	2.000	0.125000	-0.030000	0.697500	0.848650	1.447818	0.750558	0.445923	True	True	9.93174e-08	1122	2.310052	2.016003	0.935262	0.747989
2.000	0.100	1.100	2.000	0.125000	-0.025000	0.697500	0.830466	1.456893	0.727283	0.460032	True	True	9.98937e-08	1155	2.291045	2.011086	0.953276	0.744621
2.000	0.100	1.100	2.000	0.125000	-0.020000	0.697500	0.813450	1.466410	0.705570	0.474736	True	True	9.90845e-08	1142	2.273288	2.007398	0.970540	0.740875
2.000	0.100	1.100	2.000	0.125000	-0.015000	0.697500	0.797502	1.476398	0.685247	0.490102	True	True	9.9307e-08	1170	2.256686	2.004893	0.987081	0.736752
2.000	0.100	1.100	2.000	0.125000	-0.010000	0.697500	0.782534	1.486893	0.666165	0.506206	True	True	9.97365e-08	1253	2.241161	2.003534	1.002921	0.732249
2.000	0.100	1.100	2.000	0.125000	-0.005000	0.697500	0.768471	1.497933	0.648197	0.523132	True	True	9.93048e-08	1171	2.226646	2.003301	1.018077	0.727359
2.000	0.100	1.100	2.000	0.125000	0.000000	0.697500	0.755249	1.509565	0.631234	0.540971	True	True	9.98871e-08	1278	2.213087	2.004183	1.032562	0.722074
2.000	0.100	1.100	2.000	0.125000	0.005000	0.697500	0.742814	1.521839	0.615178	0.559828	True	True	9.98144e-08	1292	2.200438	2.006181	1.046384	0.716382
2.000	0.100	1.100	2.000	0.125000	0.010000	0.697500	0.731116	1.534817	0.599946	0.579823	True	True	9.98037e-08	1348	2.188665	2.009307	1.059548	0.710268
2.000	0.100	1.100	2.000	0.125000	0.015000	0.697500	0.720116	1.548567	0.585462	0.601091	True	True	9.93743e-08	1352	2.177739	2.013586	1.072056	0.703714
2.000	0.100	1.100	2.000	0.125000	0.020000	0.697500	0.709778	1.563168	0.571659	0.623789	True	True	9.97252e-08	1395	2.167641	2.019051	1.083904	0.696699
2.000	0.100	1.100	2.000	0.125000	0.025000	0.697500	0.700075	1.578713	0.558476	0.648099	True	True	9.98993e-08	1580	2.158362	2.025753	1.095089	0.689196
2.000	0.100	1.100	2.000	0.125000	0.030000	0.697500	0.690981	1.595310	0.545860	0.674237	True	True	9.9939e-08	1509	2.149899	2.033756	1.105599	0.681177
2.000	0.100	1.100	2.000	0.125000	0.035000	0.697500	0.682478	1.613087	0.533758	0.702456	True	True	9.98339e-08	1589	2.142258	2.043140	1.115421	0.672605
2.000	0.100	1.100	2.000	0.125000	0.040000	0.697500	0.674551	1.632194	0.522125	0.733060	True	True	9.93354e-08	1618	2.135457	2.054007	1.124537	0.663439
2.000	0.100	1.100	2.000	0.125000	0.045000	0.697500	0.667192	1.652813	0.510915	0.766415	True	True	9.97329e-08	1703	2.129524	2.066484	1.132923	0.653631
2.000	0.100	1.100	2.000	0.125000	0.050000	0.697500	0.660395	1.675162	0.500085	0.802972	True	True	9.99606e-08	1698	2.124500	2.080727	1.140549	0.643122
2.000	0.100	1.100	2.000	0.125000	0.055000	0.697500	0.654163	1.699509	0.489593	0.843285	True	True	9.95798e-08	1760	2.120445	2.096928	1.147380	0.631843
2.000	0.100	1.100	2.000	0.125000	0.060000	0.697500	0.648503	1.726186	0.479396	0.888054	True	True	9.9423e-08	1806	2.117437	2.115331	1.153368	0.619710
2.000	0.100	1.100	2.000	0.125000	0.065000	0.697500	0.643431	1.755609	0.469449	0.938174	True	True	9.99977e-08	1865	2.115583	2.136241	1.158456	0.606622
2.000	0.100	1.100	2.000	0.125000	0.070000	0.697500	0.638972	1.788314	0.459702	0.994808	True	True	9.94689e-08	2036	2.115026	2.160047	1.162572	0.592453
2.000	0.100	1.100	2.000	0.125000	0.075000	0.697500	0.635164	1.824998	0.450102	1.059508	True	True	9.97255e-08	2169	2.115958	2.187256	1.165624	0.577045
2.000	0.100	1.100	2.000	0.125000	-0.075000	0.720000	1.080560	1.383726	1.096006	0.339248	True	True	9.9743e-08	1257	2.557291	2.116153	0.735213	0.759817
2.000	0.100	1.100	2.000	0.125000	-0.070000	0.720000	1.041803	1.389652	1.040720	0.350830	True	True	9.92393e-08	1237	2.517519	2.093496	0.763240	0.760563
2.000	0.100	1.100	2.000	0.125000	-0.065000	0.720000	1.006929	1.395926	0.991992	0.362468	True	True	9.96831e-08	1188	2.481530	2.073893	0.789724	0.760666
2.000	0.100	1.100	2.000	0.125000	-0.060000	0.720000	0.975300	1.402539	0.948588	0.374236	True	True	9.8816e-08	1112	2.448737	2.056897	0.814850	0.760205
2.000	0.100	1.100	2.000	0.125000	-0.055000	0.720000	0.946431	1.409482	0.909586	0.386197	True	True	9.92057e-08	1038	2.418686	2.042169	0.838757	0.759237
2.000	0.100	1.100	2.000	0.125000	-0.050000	0.720000	0.919927	1.416778	0.874265	0.398410	True	True	9.98076e-08	1064	2.391016	2.029442	0.861562	0.757797
2.000	0.100	1.100	2.000	0.125000	-0.045000	0.720000	0.895483	1.424426	0.842068	0.410932	True	True	9.96944e-08	1059	2.365436	2.018507	0.883358	0.755921
2.000	0.100	1.100	2.000	0.125000	-0.040000	0.720000	0.872855	1.432430	0.812549	0.423816	True	True	9.95874e-08	1018	2.341711	2.009200	0.904214	0.753633
2.000	0.100	1.100	2.000	0.125000	-0.035000	0.720000	0.851831	1.440813	0.785344	0.437119	True	True	9.98005e-08	1156	2.319646	2.001389	0.924196	0.750947
2.000	0.100	1.100	2.000	0.125000	-0.030000	0.720000	0.832243	1.449593	0.760158	0.450898	True	True	9.97689e-08	1089	2.299080	1.994967	0.943352	0.747876
2.000	0.100	1.100	2.000	0.125000	-0.025000	0.720000	0.813948	1.458790	0.736745	0.465212	True	True	9.969e-08	1156	2.279878	1.989854	0.961724	0.744427
2.000	0.100	1.100	2.000	0.125000	-0.020000	0.720000	0.796825	1.468431	0.714900	0.480126	True	True	9.91687e-08	1126	2.261929	1.985982	0.979344	0.740603
2.000	0.100	1.100	2.000	0.125000	-0.015000	0.720000	0.780774	1.478546	0.694449	0.495708	True	True	9.97146e-08	1232	2.245137	1.983305	0.996239	0.736405
2.000	0.100	1.100	2.000	0.125000	-0.010000	0.720000	0.765706	1.489171	0.675243	0.512035	True	True	9.95362e-08	1202	2.229423	1.981786	1.012432	0.731828
2.000	0.100	1.100	2.000	0.125000	-0.005000	0.720000	0.751546	1.500344	0.657156	0.529191	True	True	9.95339e-08	1158	2.214719	1.981403	1.027938	0.726868
2.000	0.100	1.100	2.000	0.125000	0.000000	0.720000	0.738230	1.512111	0.640076	0.547268	True	True	9.92248e-08	1308	2.200971	1.982145	1.042771	0.721516
2.000	0.100	1.100	2.000	0.125000	0.005000	0.720000	0.725702	1.524525	0.623908	0.566373	True	True	9.93741e-08	1351	2.188133	1.984014	1.056938	0.715759
2.000	0.100	1.100	2.000	0.125000	0.010000	0.720000	0.713915	1.537645	0.608567	0.586625	True	True	9.95143e-08	1337	2.176169	1.987019	1.070443	0.709584
2.000	0.100	1.100	2.000	0.125000	0.015000	0.720000	0.702828	1.551541	0.593977	0.608162	True	True	9.94464e-08	1465	2.165050	1.991185	1.083289	0.702971
2.000	0.100	1.100	2.000	0.125000	0.020000	0.720000	0.692406	1.566293	0.580072	0.631141	True	True	9.94761e-08	1405	2.154758	1.996546	1.095473	0.695901
2.000	0.100	1.100	2.000	0.125000	0.025000	0.720000	0.682620	1.581994	0.566791	0.655748	True	True	9.97019e-08	1442	2.145281	2.003151	1.106988	0.688347
2.000	0.100	1.100	2.000	0.125000	0.030000	0.720000	0.673445	1.598751	0.554078	0.682197	True	True	9.94885e-08	1544	2.136615	2.011063	1.117826	0.680281
2.000	0.100	1.100	2.000	0.125000	0.035000	0.720000	0.664862	1.616694	0.541884	0.710747	True	True	9.9486e-08	1579	2.128767	2.020364	1.127972	0.671666
2.000	0.100	1.100	2.000	0.125000	0.040000	0.720000	0.656857	1.635973	0.530162	0.741702	True	True	9.9396e-08	1636	2.121752	2.031153	1.137408	0.662462
2.000	0.100	1.100	2.000	0.125000	0.045000	0.720000	0.649420	1.656771	0.518865	0.775434	True	True	9.94787e-08	1597	2.115597	2.043558	1.146110	0.652620
2.000	0.100	1.100	2.000	0.125000	0.050000	0.720000	0.642546	1.679308	0.507952	0.812395	True	True	9.99565e-08	1738	2.110343	2.057733	1.154050	0.642083
2.000	0.100	1.100	2.000	0.125000	0.055000	0.720000	0.636238	1.703852	0.497380	0.853146	True	True	9.98176e-08	1784	2.106045	2.073871	1.161190	0.630783
2.000	0.100	1.100	2.000	0.125000	0.060000	0.720000	0.630501	1.730736	0.487106	0.898392	True	True	9.9694e-08	1838	2.102782	2.092213	1.167486	0.618636
2.000	0.100	1.100	2.000	0.125000	0.065000	0.720000	0.625352	1.760379	0.477084	0.949036	True	True	9.98705e-08	1868	2.100655	2.113065	1.172880	0.605542
2.000	0.100	1.100	2.000	0.125000	0.070000	0.720000	0.620815	1.793319	0.467267	1.006252	True	True	9.99163e-08	2082	2.099805	2.136814	1.177301	0.591376
2.000	0.100	1.100	2.000	0.125000	0.075000	0.720000	0.616926	1.830257	0.457599	1.071606	True	True	9.94774e-08	2133	2.100418	2.163965	1.180658	0.575981
2.000	0.100	1.100	2.000	0.125000	-0.075000	0.742500	1.065633	1.384525	1.107152	0.342539	True	True	9.9474e-08	1227	2.548449	2.097784	0.739931	0.760464
2.000	0.100	1.100	2.000	0.125000	-0.070000	0.742500	1.026726	1.390555	1.051654	0.354308	True	True	9.96532e-08	1250	2.508437	2.074755	0.768307	0.761093
2.000	0.100	1.100	2.000	0.125000	-0.065000	0.742500	0.991710	1.396935	1.002729	0.366133	True	True	9.98116e-08	1150	2.472220	2.054809	0.795140	0.761085
2.000	0.100	1.100	2.000	0.125000	-0.060000	0.742500	0.959947	1.403657	0.959141	0.378089	True	True	9.98052e-08	1020	2.439210	2.037497	0.820614	0.760516
2.000	0.100	1.100	2.000	0.125000	-0.055000	0.742500	0.930945	1.410720	0.919961	0.390239	True	True	9.93473e-08	1057	2.408949	2.022475	0.844871	0.759441
2.000	0.100	1.100	2.000	0.125000	-0.050000	0.742500	0.904319	1.418120	0.884474	0.402643	True	True	9.90704e-08	1043	2.381075	2.009475	0.868025	0.757904
2.000	0.100	1.100	2.000	0.125000	-0.045000	0.742500	0.879759	1.425880	0.852119	0.415357	True	True	9.90706e-08	1042	2.355297	1.998286	0.890168	0.755931
2.000	0.100	1.100	2.000	0.125000	-0.040000	0.742500	0.857016	1.434001	0.822447	0.428438	True	True	9.9908e-08	1028	2.331379	1.988743	0.911374	0.753549
2.000	0.100	1.100	2.000	0.125000	-0.035000	0.742500	0.835884	1.442502	0.795096	0.441940	True	True	9.95065e-08	1090	2.309124	1.980710	0.931703	0.750773
2.000	0.100	1.100	2.000	0.125000	-0.030000	0.742500	0.816190	1.451402	0.769770	0.455922	True	True	9.98702e-08	1113	2.288372	1.974082	0.951206	0.747614
2.000	0.100	1.100	2.000	0.125000	-0.025000	0.742500	0.797793	1.460722	0.746221	0.470444	True	True	9.96234e-08	1135	2.268987	1.968774	0.969924	0.744080
2.000	0.100	1.100	2.000	0.125000	-0.020000	0.742500	0.780572	1.470489	0.724245	0.485572	True	True	9.99161e-08	1199	2.250856	1.964722	0.987889	0.740175
2.000	0.100	1.100	2.000	0.125000	-0.015000	0.742500	0.764424	1.480732	0.703666	0.501373	True	True	9.99999e-08	1208	2.233883	1.961876	1.005129	0.735897
2.000	0.100	1.100	2.000	0.125000	-0.010000	0.742500	0.749263	1.491488	0.684338	0.517926	True	True	9.94508e-08	1243	2.217989	1.960199	1.021663	0.731245
2.000	0.100	1.100	2.000	0.125000	-0.005000	0.742500	0.735013	1.502795	0.666132	0.535315	True	True	9.95797e-08	1296	2.203105	1.959669	1.037510	0.726211
2.000	0.100	1.100	2.000	0.125000	0.000000	0.742500	0.721609	1.514699	0.648937	0.553634	True	True	9.95837e-08	1270	2.189177	1.960273	1.052681	0.720789
2.000	0.100	1.100	2.000	0.125000	0.005000	0.742500	0.708996	1.527253	0.632658	0.572989	True	True	9.93555e-08	1275	2.176158	1.962013	1.067184	0.714966
2.000	0.100	1.100	2.000	0.125000	0.010000	0.742500	0.697125	1.540517	0.617209	0.593502	True	True	9.93575e-08	1166	2.164011	1.964899	1.081023	0.708727
2.000	0.100	1.100	2.000	0.125000	0.015000	0.742500	0.685956	1.554561	0.602514	0.615310	True	True	9.94838e-08	1438	2.152708	1.968953	1.094200	0.702054
2.000	0.100	1.100	2.000	0.125000	0.020000	0.742500	0.675454	1.569465	0.588508	0.638574	True	True	9.96146e-08	1412	2.142228	1.974210	1.106713	0.694928
2.000	0.100	1.100	2.000	0.125000	0.025000	0.742500	0.665589	1.585322	0.575129	0.663480	True	True	9.97813e-08	1509	2.132559	1.980719	1.118554	0.687322
2.000	0.100	1.100	2.000	0.125000	0.030000	0.742500	0.656336	1.602241	0.562321	0.690245	True	True	9.93671e-08	1454	2.123698	1.988541	1.129715	0.679208
2.000	0.100	1.100	2.000	0.125000	0.035000	0.742500	0.647677	1.620350	0.550036	0.719128	True	True	9.93201e-08	1542	2.115649	1.997758	1.140181	0.670550
2.000	0.100	1.100	2.000	0.125000	0.040000	0.742500	0.639596	1.639803	0.538224	0.750439	True	True	9.99134e-08	1656	2.108426	2.008470	1.149935	0.661308
2.000	0.100	1.100	2.000	0.125000	0.045000	0.742500	0.632084	1.660781	0.526842	0.784550	True	True	9.9524e-08	1697	2.102056	2.020801	1.158953	0.651434
2.000	0.100	1.100	2.000	0.125000	0.050000	0.742500	0.625136	1.683506	0.515846	0.821918	True	True	9.94787e-08	1679	2.096576	2.034906	1.167206	0.640872
2.000	0.100	1.100	2.000	0.125000	0.055000	0.742500	0.618751	1.708247	0.505194	0.863110	True	True	9.99309e-08	1806	2.092041	2.050979	1.174658	0.629552
2.000	0.100	1.100	2.000	0.125000	0.060000	0.742500	0.612939	1.735338	0.494843	0.908837	True	True	9.99732e-08	1911	2.088526	2.069258	1.181265	0.617394
2.000	0.100	1.100	2.000	0.125000	0.065000	0.742500	0.607712	1.765203	0.484748	0.960009	True	True	9.96463e-08	1929	2.086131	2.090048	1.186970	0.604297
2.000	0.100	1.100	2.000	0.125000	0.070000	0.742500	0.603095	1.798378	0.474860	1.017811	True	True	9.97115e-08	2082	2.084991	2.113736	1.191703	0.590137
2.000	0.100	1.100	2.000	0.125000	0.075000	0.742500	0.599123	1.835571	0.465125	1.083824	True	True	9.9551e-08	2143	2.085288	2.140826	1.195376	0.574760
2.000	0.100	1.100	2.000	0.125000	-0.075000	0.765000	1.050969	1.385344	1.118290	0.345853	True	True	9.9566e-08	1288	2.539770	2.079527	0.744522	0.761010
2.000	0.100	1.100	2.000	0.125000	-0.070000	0.765000	1.011924	1.391480	1.062584	0.357812	True	True	9.99026e-08	1240	2.499531	2.056133	0.773233	0.761517
2.000	0.100	1.100	2.000	0.125000	-0.065000	0.765000	0.976777	1.397968	1.013464	0.369828	True	True	9.98867e-08	1163	2.463099	2.035851	0.800402	0.761392
2.000	0.100	1.100	2.000	0.125000	-0.060000	0.765000	0.944890	1.404798	0.969692	0.381974	True	True	9.9733e-08	1108	2.429882	2.018228	0.826211	0.760709
2.000	0.100	1.100	2.000	0.125000	-0.055000	0.765000	0.915770	1.411974	0.930339	0.394315	True	True	9.96717e-08	1057	2.399423	2.002917	0.850803	0.759524
2.000	0.100	1.100	2.000	0.125000	-0.050000	0.765000	0.889034	1.419484	0.894689	0.406912	True	True	9.99893e-08	1031	2.371358	1.989651	0.874290	0.757883
2.000	0.100	1.100	2.000	0.125000	-0.045000	0.765000	0.864365	1.427359	0.862176	0.419822	True	True	9.99888e-08	1088	2.345394	1.978213	0.896768	0.755808
2.000	0.100	1.100	2.000	0.125000	-0.040000	0.765000	0.841518	1.435599	0.832353	0.433101	True	True	9.90077e-08	1109	2.321293	1.968436	0.918309	0.753327
2.000	0.100	1.100	2.000	0.125000	-0.035000	0.765000	0.820283	1.444221	0.804857	0.446806	True	True	9.96871e-08	1186	2.298860	1.960186	0.938973	0.750455
2.000	0.100	1.100	2.000	0.125000	-0.030000	0.765000	0.800492	1.453244	0.779390	0.460995	True	True	9.93943e-08	1159	2.277932	1.953355	0.958811	0.747204
2.000	0.100	1.100	2.000	0.125000	-0.025000	0.765000	0.782001	1.462688	0.755707	0.475728	True	True	9.97895e-08	1179	2.258373	1.947858	0.977863	0.743581
2.000	0.100	1.100	2.000	0.125000	-0.020000	0.765000	0.764689	1.472582	0.733601	0.491072	True	True	9.929e-08	1219	2.240070	1.943628	0.996161	0.739589
2.000	0.100	1.100	2.000	0.125000	-0.015000	0.765000	0.748454	1.482955	0.712898	0.507095	True	True	9.9992e-08	1216	2.222926	1.940616	1.013732	0.735229
2.000	0.100	1.100	2.000	0.125000	-0.010000	0.765000	0.733207	1.493842	0.693448	0.523877	True	True	9.98083e-08	1281	2.206861	1.938784	1.030597	0.730498
2.000	0.100	1.100	2.000	0.125000	-0.005000	0.765000	0.718873	1.505284	0.675125	0.541502	True	True	9.99038e-08	1286	2.191807	1.938108	1.046774	0.725389
2.000	0.100	1.100	2.000	0.125000	0.000000	0.765000	0.705388	1.517327	0.657816	0.560065	True	True	9.96737e-08	1300	2.177707	1.938578	1.062273	0.719894
2.000	0.100	1.100	2.000	0.125000	0.005000	0.765000	0.692695	1.530023	0.641427	0.579674	True	True	9.93591e-08	1361	2.164516	1.940191	1.077102	0.714001
2.000	0.100	1.100	2.000	0.125000	0.010000	0.765000	0.680747	1.543432	0.625870	0.600450	True	True	9.99619e-08	1431	2.152195	1.942959	1.091266	0.707697
2.000	0.100	1.100	2.000	0.125000	0.015000	0.765000	0.669502	1.557624	0.611073	0.622534	True	True	9.96418e-08	1449	2.140715	1.946903	1.104765	0.700963
2.000	0.100	1.100	2.000	0.125000	0.020000	0.765000	0.658924	1.572681	0.596966	0.646086	True	True	9.95314e-08	1452	2.130055	1.952057	1.117599	0.693779
2.000	0.100	1.100	2.000	0.125000	0.025000	0.765000	0.648985	1.588695	0.583489	0.671294	True	True	9.98955e-08	1525	2.120203	1.958470	1.129759	0.686121
2.000	0.100	1.100	2.000	0.125000	0.030000	0.765000	0.639659	1.605776	0.570587	0.698377	True	True	9.93972e-08	1515	2.111153	1.966203	1.141238	0.677958
2.000	0.100	1.100	2.000	0.125000	0.035000	0.765000	0.630927	1.624053	0.558210	0.727598	True	True	9.94789e-08	1630	2.102909	1.975335	1.152020	0.669257
2.000	0.100	1.100	2.000	0.125000	0.040000	0.765000	0.622773	1.643680	0.546310	0.759266	True	True	9.93263e-08	1669	2.095485	1.985968	1.162088	0.659978
2.000	0.100	1.100	2.000	0.125000	0.045000	0.765000	0.615188	1.664839	0.534843	0.793760	True	True	9.98113e-08	1673	2.088905	1.998225	1.171420	0.650073
2.000	0.100	1.100	2.000	0.125000	0.050000	0.765000	0.608166	1.687752	0.523764	0.831539	True	True	9.98057e-08	1795	2.083205	2.012260	1.179986	0.639486
2.000	0.100	1.100	2.000	0.125000	0.055000	0.765000	0.601708	1.712691	0.513033	0.873176	True	True	9.96696e-08	1857	2.078439	2.028264	1.187751	0.628149
2.000	0.100	1.100	2.000	0.125000	0.060000	0.765000	0.595820	1.739991	0.502605	0.919386	True	True	9.98069e-08	1892	2.074677	2.046478	1.194671	0.615982
2.000	0.100	1.100	2.000	0.125000	0.065000	0.765000	0.590515	1.770076	0.492436	0.971089	True	True	9.96083e-08	1970	2.072018	2.067204	1.200692	0.602885
2.000	0.100	1.100	2.000	0.125000	0.070000	0.765000	0.585817	1.803488	0.482478	1.029481	True	True	9.97679e-08	2082	2.070592	2.090827	1.205744	0.588736
2.000	0.100	1.100	2.000	0.125000	0.075000	0.765000	0.581760	1.840935	0.472676	1.096155	True	True	9.97299e-08	2218	2.070575	2.117850	1.209743	0.573381
2.000	0.100	1.100	2.000	0.125000	-0.075000	0.787500	1.036566	1.386184	1.129420	0.349192	True	True	9.99969e-08	1218	2.531254	2.061386	0.748982	0.761457
2.000	0.100	1.100	2.000	0.125000	-0.070000	0.787500	0.997395	1.392427	1.073507	0.361343	True	True	9.98302e-08	1197	2.490801	2.037634	0.778014	0.761835
2.000	0.100	1.100	2.000	0.125000	-0.065000	0.787500	0.962128	1.399022	1.024193	0.373551	True	True	9.9238e-08	1057	2.454165	2.017022	0.805504	0.761586
2.000	0.100	1.100	2.000	0.125000	-0.060000	0.787500	0.930130	1.405968	0.980241	0.385890	True	True	9.96041e-08	1099	2.420756	1.999095	0.831632	0.760782
2.000	0.100	1.100	2.000	0.125000	-0.055000	0.787500	0.900901	1.413249	0.940716	0.398425	True	True	9.95376e-08	1039	2.390109	1.983503	0.856546	0.759485
2.000	0.100	1.100	2.000	0.125000	-0.050000	0.787500	0.874059	1.420887	0.904901	0.411218	True	True	9.99693e-08	1041	2.361864	1.969973	0.880355	0.757728
2.000	0.100	1.100	2.000	0.125000	-0.045000	0.787500	0.849294	1.428871	0.872233	0.424327	True	True	9.97621e-08	1078	2.335724	1.958292	0.903152	0.755549
2.000	0.100	1.100	2.000	0.125000	-0.040000	0.787500	0.826353	1.437229	0.842262	0.437807	True	True	9.97887e-08	1096	2.311453	1.948288	0.925013	0.752964
2.000	0.100	1.100	2.000	0.125000	-0.035000	0.787500	0.805028	1.445972	0.814623	0.451717	True	True	9.96885e-08	1142	2.288852	1.939825	0.945997	0.749992
2.000	0.100	1.100	2.000	0.125000	-0.030000	0.787500	0.785149	1.455118	0.789019	0.466114	True	True	9.9581e-08	1073	2.267759	1.932795	0.966155	0.746645
2.000	0.100	1.100	2.000	0.125000	-0.025000	0.787500	0.766573	1.464688	0.765203	0.481062	True	True	9.95645e-08	1118	2.248037	1.927112	0.985526	0.742929
2.000	0.100	1.100	2.000	0.125000	-0.020000	0.787500	0.749178	1.474709	0.742968	0.496624	True	True	9.91252e-08	1194	2.229572	1.922709	1.004144	0.738848
2.000	0.100	1.100	2.000	0.125000	-0.015000	0.787500	0.732863	1.485213	0.722141	0.512873	True	True	9.98846e-08	1249	2.212267	1.919534	1.022033	0.734401
2.000	0.100	1.100	2.000	0.125000	-0.010000	0.787500	0.717538	1.496233	0.702571	0.529886	True	True	9.92445e-08	1292	2.196041	1.917551	1.039217	0.729587
2.000	0.100	1.100	2.000	0.125000	-0.005000	0.787500	0.703128	1.507811	0.684132	0.547750	True	True	9.94981e-08	1243	2.180826	1.916733	1.055711	0.724399
2.000	0.100	1.100	2.000	0.125000	0.000000	0.787500	0.689568	1.519993	0.666711	0.566560	True	True	9.98656e-08	1374	2.166564	1.917070	1.071525	0.718829
2.000	0.100	1.100	2.000	0.125000	0.005000	0.787500	0.676802	1.532831	0.650212	0.586426	True	True	9.99358e-08	1397	2.153209	1.918559	1.086669	0.712865
2.000	0.100	1.100	2.000	0.125000	0.010000	0.787500	0.664782	1.546386	0.634550	0.607469	True	True	9.94872e-08	1416	2.140722	1.921211	1.101148	0.706494
2.000	0.100	1.100	2.000	0.125000	0.015000	0.787500	0.653466	1.560728	0.619649	0.629830	True	True	9.93836e-08	1459	2.129074	1.925046	1.114961	0.699697
2.000	0.100	1.100	2.000	0.125000	0.020000	0.787500	0.642818	1.575938	0.605443	0.653673	True	True	9.98099e-08	1479	2.118242	1.930099	1.128106	0.692455
2.000	0.100	1.100	2.000	0.125000	0.025000	0.787500	0.632809	1.592110	0.591870	0.679186	True	True	9.99257e-08	1496	2.108214	1.936416	1.140578	0.684743
2.000	0.100	1.100	2.000	0.125000	0.030000	0.787500	0.623414	1.609354	0.578875	0.706591	True	True	9.96135e-08	1561	2.098983	1.944059	1.152367	0.676532
2.000	0.100	1.100	2.000	0.125000	0.035000	0.787500	0.614613	1.627800	0.566407	0.736152	True	True	9.95728e-08	1565	2.090552	1.953108	1.163460	0.667789
2.000	0.100	1.100	2.000	0.125000	0.040000	0.787500	0.606390	1.647601	0.554420	0.768182	True	True	9.97299e-08	1649	2.082933	1.963661	1.173838	0.658473
2.000	0.100	1.100	2.000	0.125000	0.045000	0.787500	0.598735	1.668942	0.542867	0.803061	True	True	9.96042e-08	1693	2.076149	1.975842	1.183480	0.648538
2.000	0.100	1.100	2.000	0.125000	0.050000	0.787500	0.591642	1.692044	0.531707	0.841254	True	True	9.983e-08	1791	2.070236	1.989805	1.192357	0.637928
2.000	0.100	1.100	2.000	0.125000	0.055000	0.787500	0.585110	1.717181	0.520896	0.883338	True	True	9.99848e-08	1811	2.065243	2.005740	1.200436	0.626576
2.000	0.100	1.100	2.000	0.125000	0.060000	0.787500	0.579147	1.744690	0.510392	0.930035	True	True	9.95724e-08	1985	2.061240	2.023886	1.207671	0.614402
2.000	0.100	1.100	2.000	0.125000	0.065000	0.787500	0.573764	1.774997	0.500150	0.982273	True	True	9.96236e-08	2054	2.058320	2.044544	1.214011	0.601308
2.000	0.100	1.100	2.000	0.125000	0.070000	0.787500	0.568984	1.808644	0.490121	1.041257	True	True	9.96747e-08	2189	2.056612	2.068098	1.219390	0.587173
2.000	0.100	1.100	2.000	0.125000	0.075000	0.787500	0.564840	1.846346	0.480251	1.108596	True	True	9.97348e-08	2273	2.056285	2.095050	1.223723	0.571844
2.000	0.100	1.100	2.000	0.125000	-0.075000	0.810000	1.022423	1.387044	1.140540	0.352554	True	True	9.97796e-08	1311	2.522900	2.043367	0.753307	0.761803
2.000	0.100	1.100	2.000	0.125000	-0.070000	0.810000	0.983137	1.393396	1.084422	0.364900	True	True	9.92568e-08	1232	2.482246	2.019264	0.782646	0.762046
2.000	0.100	1.100	2.000	0.125000	-0.065000	0.810000	0.947764	1.400103	1.034917	0.377302	True	True	9.93877e-08	1163	2.445420	1.998330	0.810440	0.761665
2.000	0.100	1.100	2.000	0.125000	-0.060000	0.810000	0.915662	1.407156	0.990785	0.389836	True	True	9.95046e-08	1112	2.411828	1.980105	0.836874	0.760738
2.000	0.100	1.100	2.000	0.125000	-0.055000	0.810000	0.886338	1.414557	0.951090	0.402568	True	True	9.96844e-08	1071	2.381008	1.964237	0.862092	0.759318
2.000	0.100	1.100	2.000	0.125000	-0.050000	0.810000	0.859404	1.422308	0.915113	0.415560	True	True	9.96855e-08	1017	2.352593	1.950451	0.886206	0.757446
2.000	0.100	1.100	2.000	0.125000	-0.045000	0.810000	0.834550	1.430410	0.882291	0.428869	True	True	9.96402e-08	1017	2.326290	1.938532	0.909309	0.755154
2.000	0.100	1.100	2.000	0.125000	-0.040000	0.810000	0.811524	1.438888	0.852173	0.442554	True	True	9.90697e-08	1099	2.301859	1.928306	0.931474	0.752461
2.000	0.100	1.100	2.000	0.125000	-0.035000	0.810000	0.790117	1.447753	0.824392	0.456671	True	True	9.97945e-08	1186	2.279102	1.919635	0.952764	0.749385
2.000	0.100	1.100	2.000	0.125000	-0.030000	0.810000	0.770160	1.457022	0.798652	0.471280	True	True	9.99926e-08	1138	2.257854	1.912412	0.973226	0.745937
2.000	0.100	1.100	2.000	0.125000	-0.025000	0.810000	0.751507	1.466719	0.774705	0.486444	True	True	9.93695e-08	1235	2.237980	1.906548	0.992902	0.742124
2.000	0.100	1.100	2.000	0.125000	-0.020000	0.810000	0.734039	1.476869	0.752344	0.502228	True	True	9.95944e-08	1217	2.219363	1.901975	1.011824	0.737949
2.000	0.100	1.100	2.000	0.125000	-0.015000	0.810000	0.717651	1.487504	0.731394	0.518704	True	True	9.97788e-08	1283	2.201907	1.898642	1.030018	0.733413
2.000	0.100	1.100	2.000	0.125000	-0.010000	0.810000	0.702255	1.498659	0.711706	0.535952	True	True	9.99254e-08	1213	2.185530	1.896509	1.047505	0.728514
2.000	0.100	1.100	2.000	0.125000	-0.005000	0.810000	0.687776	1.510374	0.693151	0.554057	True	True	9.96753e-08	1329	2.170163	1.895553	1.064303	0.723244
2.000	0.100	1.100	2.000	0.125000	0.000000	0.810000	0.674149	1.522695	0.675619	0.573118	True	True	9.91177e-08	1358	2.155749	1.895760	1.080420	0.717596
2.000	0.100	1.100	2.000	0.125000	0.005000	0.810000	0.661316	1.535676	0.659012	0.593242	True	True	9.96278e-08	1324	2.142239	1.897127	1.095867	0.711559
2.000	0.100	1.100	2.000	0.125000	0.010000	0.810000	0.649230	1.549378	0.643246	0.614554	True	True	9.97355e-08	1417	2.129596	1.899665	1.110648	0.705119
2.000	0.100	1.100	2.000	0.125000	0.015000	0.810000	0.637849	1.563870	0.628244	0.637197	True	True	9.99149e-08	1424	2.117787	1.903393	1.124763	0.698258
2.000	0.100	1.100	2.000	0.125000	0.020000	0.810000	0.627137	1.579234	0.613939	0.661333	True	True	9.99853e-08	1518	2.106792	1.908345	1.138211	0.690956
2.000	0.100	1.100	2.000	0.125000	0.025000	0.810000	0.617063	1.595565	0.600270	0.687154	True	True	9.96209e-08	1565	2.096596	1.914568	1.150985	0.683190
2.000	0.100	1.100	2.000	0.125000	0.030000	0.810000	0.607603	1.612973	0.587183	0.714884	True	True	9.96152e-08	1575	2.087191	1.922122	1.163077	0.674931
2.000	0.100	1.100	2.000	0.125000	0.035000	0.810000	0.598737	1.631588	0.574625	0.744787	True	True	9.9649e-08	1635	2.078580	1.931087	1.174473	0.666145
2.000	0.100	1.100	2.000	0.125000	0.040000	0.810000	0.590447	1.651564	0.562550	0.777181	True	True	9.95662e-08	1682	2.070773	1.941560	1.185156	0.656793
2.000	0.100	1.100	2.000	0.125000	0.045000	0.810000	0.582725	1.673086	0.550913	0.812448	True	True	9.9977e-08	1750	2.063792	1.953666	1.195104	0.646829
2.000	0.100	1.100	2.000	0.125000	0.050000	0.810000	0.575563	1.696378	0.539671	0.851059	True	True	9.9874e-08	1844	2.057671	1.967555	1.204290	0.636197
2.000	0.100	1.100	2.000	0.125000	0.055000	0.810000	0.568960	1.721714	0.528781	0.893592	True	True	9.99252e-08	1820	2.052457	1.983418	1.212680	0.624832
2.000	0.100	1.100	2.000	0.125000	0.060000	0.810000	0.562923	1.749432	0.518201	0.940780	True	True	9.98775e-08	2007	2.048218	2.001493	1.220233	0.612654
2.000	0.100	1.100	2.000	0.125000	0.065000	0.810000	0.557462	1.779959	0.507886	0.993555	True	True	9.95839e-08	2101	2.045043	2.022080	1.226896	0.599566
2.000	0.100	1.100	2.000	0.125000	0.070000	0.810000	0.552600	1.813843	0.497786	1.053135	True	True	9.9689e-08	2134	2.043057	2.045562	1.232606	0.585449
2.000	0.100	1.100	2.000	0.125000	0.075000	0.810000	0.548367	1.851799	0.487848	1.121141	True	True	9.97873e-08	2310	2.042424	2.072437	1.237281	0.570151
2.000	0.100	1.100	2.000	0.125000	-0.075000	0.832500	1.008537	1.387923	1.151647	0.355938	True	True	9.91663e-08	1260	2.514709	2.025475	0.757495	0.762049
2.000	0.100	1.100	2.000	0.125000	-0.070000	0.832500	0.969150	1.394385	1.095326	0.368482	True	True	9.91938e-08	1232	2.473865	2.001028	0.787123	0.762150
2.000	0.100	1.100	2.000	0.125000	-0.065000	0.832500	0.933680	1.401201	1.045631	0.381081	True	True	9.96066e-08	1121	2.436861	1.979779	0.815208	0.761634
2.000	0.100	1.100	2.000	0.125000	-0.060000	0.832500	0.901488	1.408364	1.001321	0.393813	True	True	9.96095e-08	1039	2.403099	1.961264	0.841931	0.760578
2.000	0.100	1.100	2.000	0.125000	-0.055000	0.832500	0.872079	1.415886	0.961458	0.406744	True	True	9.92048e-08	1069	2.372117	1.945127	0.867436	0.759028
2.000	0.100	1.100	2.000	0.125000	-0.050000	0.832500	0.845063	1.423747	0.925323	0.419936	True	True	9.95304e-08	1077	2.343546	1.931092	0.891839	0.757037
2.000	0.100	1.100	2.000	0.125000	-0.045000	0.832500	0.820132	1.431973	0.892349	0.433448	True	True	9.97216e-08	1085	2.317092	1.918940	0.915230	0.754626
2.000	0.100	1.100	2.000	0.125000	-0.040000	0.832500	0.797029	1.440574	0.862083	0.447339	True	True	9.88853e-08	1057	2.292512	1.908497	0.937684	0.751819
2.000	0.100	1.100	2.000	0.125000	-0.035000	0.832500	0.775549	1.449564	0.834162	0.461667	True	True	9.93349e-08	991	2.269608	1.899625	0.959264	0.748632
2.000	0.100	1.100	2.000	0.125000	-0.030000	0.832500	0.755524	1.458955	0.808289	0.476490	True	True	9.96237e-08	1167	2.248218	1.892213	0.980013	0.745080
2.000	0.100	1.100	2.000	0.125000	-0.025000	0.832500	0.736804	1.468779	0.784212	0.491872	True	True	9.95235e-08	1242	2.228202	1.886173	0.999978	0.741166
2.000	0.100	1.100	2.000	0.125000	-0.020000	0.832500	0.719269	1.479060	0.761726	0.507881	True	True	9.95302e-08	1216	2.209444	1.881435	1.019188	0.736895
2.000	0.100	1.100	2.000	0.125000	-0.015000	0.832500	0.702817	1.489827	0.740655	0.524587	True	True	9.98699e-08	1270	2.191847	1.877947	1.037671	0.732266
2.000	0.100	1.100	2.000	0.125000	-0.010000	0.832500	0.687359	1.501116	0.720850	0.542072	True	True	9.96657e-08	1219	2.175329	1.875670	1.055447	0.727278
2.000	0.100	1.100	2.000	0.125000	-0.005000	0.832500	0.672819	1.512969	0.702182	0.560421	True	True	9.98028e-08	1365	2.159820	1.874579	1.072533	0.721924
2.000	0.100	1.100	2.000	0.125000	0.000000	0.832500	0.659130	1.525431	0.684540	0.579734	True	True	9.9934e-08	1293	2.145263	1.874658	1.088940	0.716196
2.000	0.100	1.100	2.000	0.125000	0.005000	0.832500	0.646238	1.538555	0.667827	0.600120	True	True	9.95345e-08	1376	2.131608	1.875906	1.104676	0.710083
2.000	0.100	1.100	2.000	0.125000	0.010000	0.832500	0.634092	1.552404	0.651957	0.621705	True	True	9.95856e-08	1431	2.118816	1.878332	1.119746	0.703572
2.000	0.100	1.100	2.000	0.125000	0.015000	0.832500	0.622652	1.567047	0.636854	0.644630	True	True	9.94591e-08	1498	2.106857	1.881955	1.134151	0.696646
2.000	0.100	1.100	2.000	0.125000	0.020000	0.832500	0.611880	1.582566	0.622452	0.669063	True	True	9.95668e-08	1537	2.095706	1.886808	1.147890	0.689284
2.000	0.100	1.100	2.000	0.125000	0.025000	0.832500	0.601747	1.599056	0.608689	0.695195	True	True	9.99929e-08	1543	2.085350	1.892938	1.160956	0.681463
2.000	0.100	1.100	2.000	0.125000	0.030000	0.832500	0.592226	1.616628	0.595510	0.723251	True	True	9.95529e-08	1640	2.075779	1.900404	1.173341	0.673155
2.000	0.100	1.100	2.000	0.125000	0.035000	0.832500	0.583299	1.635412	0.582863	0.753500	True	True	9.97214e-08	1697	2.066995	1.909285	1.185032	0.664327
2.000	0.100	1.100	2.000	0.125000	0.040000	0.832500	0.574947	1.655564	0.570702	0.786260	True	True	9.98492e-08	1712	2.059008	1.919678	1.196013	0.654940
2.000	0.100	1.100	2.000	0.125000	0.045000	0.832500	0.567160	1.677268	0.558981	0.821919	True	True	9.9682e-08	1742	2.051837	1.931706	1.206262	0.644948
2.000	0.100	1.100	2.000	0.125000	0.050000	0.832500	0.559931	1.700750	0.547657	0.860948	True	True	9.94747e-08	1811	2.045514	1.945520	1.215753	0.634296
2.000	0.100	1.100	2.000	0.125000	0.055000	0.832500	0.553259	1.726285	0.536689	0.903935	True	True	9.96393e-08	1966	2.040085	1.961310	1.224453	0.622920
2.000	0.100	1.100	2.000	0.125000	0.060000	0.832500	0.547149	1.754212	0.526032	0.951615	True	True	9.96372e-08	1980	2.035615	1.979311	1.232322	0.610741
2.000	0.100	1.100	2.000	0.125000	0.065000	0.832500	0.541611	1.784961	0.515643	1.004930	True	True	9.96271e-08	2093	2.032191	1.999823	1.239311	0.597662
2.000	0.100	1.100	2.000	0.125000	0.070000	0.832500	0.536665	1.819081	0.505473	1.065108	True	True	9.97227e-08	2236	2.029931	2.023228	1.245358	0.583566
2.000	0.100	1.100	2.000	0.125000	0.075000	0.832500	0.532343	1.857291	0.495467	1.133786	True	True	9.97959e-08	2378	2.028997	2.050023	1.250384	0.568303
2.000	0.100	1.100	2.000	0.125000	-0.075000	0.855000	0.994909	1.388822	1.162739	0.359345	True	True	9.94084e-08	1295	2.506679	2.007712	0.761541	0.762195
2.000	0.100	1.100	2.000	0.125000	-0.070000	0.855000	0.955431	1.395393	1.106216	0.372088	True	True	9.98505e-08	1173	2.465659	1.982931	0.791444	0.762148
2.000	0.100	1.100	2.000	0.125000	-0.065000	0.855000	0.919878	1.402326	1.056335	0.384887	True	True	9.91682e-08	1189	2.428490	1.961375	0.819799	0.761488
2.000	0.100	1.100	2.000	0.125000	-0.060000	0.855000	0.887606	1.409606	1.011848	0.397818	True	True	9.97796e-08	1087	2.394571	1.942577	0.846796	0.760294
2.000	0.100	1.100	2.000	0.125000	-0.055000	0.855000	0.858123	1.417229	0.971820	0.410950	True	True	9.99261e-08	1072	2.363438	1.926179	0.872572	0.758619
2.000	0.100	1.100	2.000	0.125000	-0.050000	0.855000	0.831037	1.425214	0.935527	0.424345	True	True	9.95228e-08	1133	2.334722	1.911902	0.897245	0.756497
2.000	0.100	1.100	2.000	0.125000	-0.045000	0.855000	0.806036	1.433563	0.902402	0.438063	True	True	9.9189e-08	1120	2.308127	1.899524	0.920908	0.753963
2.000	0.100	1.100	2.000	0.125000	-0.040000	0.855000	0.782868	1.442286	0.871992	0.452163	True	True	9.92944e-08	1034	2.283410	1.888871	0.943634	0.751038
2.000	0.100	1.100	2.000	0.125000	-0.035000	0.855000	0.761327	1.451396	0.843934	0.466702	True	True	9.95098e-08	1214	2.260373	1.879803	0.965483	0.747739
2.000	0.100	1.100	2.000	0.125000	-0.030000	0.855000	0.741239	1.460917	0.817927	0.481742	True	True	9.96482e-08	1224	2.238850	1.872208	0.986505	0.744076
2.000	0.100	1.100	2.000	0.125000	-0.025000	0.855000	0.722460	1.470869	0.793722	0.497346	True	True	9.93812e-08	1258	2.218702	1.865996	1.006741	0.740057
2.000	0.100	1.100	2.000	0.125000	-0.020000	0.855000	0.704869	1.481280	0.771112	0.513581	True	True	9.91396e-08	1207	2.199814	1.861098	1.026223	0.735685
2.000	0.100	1.100	2.000	0.125000	-0.015000	0.855000	0.688361	1.492179	0.749922	0.530520	True	True	9.95502e-08	1248	2.182087	1.857460	1.044978	0.730961
2.000	0.100	1.100	2.000	0.125000	-0.010000	0.855000	0.672848	1.503604	0.730002	0.548244	True	True	9.94687e-08	1312	2.165438	1.855042	1.063027	0.725881
2.000	0.100	1.100	2.000	0.125000	-0.005000	0.855000	0.658254	1.515595	0.711222	0.566840	True	True	9.95989e-08	1359	2.149797	1.853819	1.080385	0.720440
2.000	0.100	1.100	2.000	0.125000	0.000000	0.855000	0.644512	1.528198	0.693472	0.586407	True	True	9.97261e-08	1380	2.135106	1.853775	1.097066	0.714629
2.000	0.100	1.100	2.000	0.125000	0.005000	0.855000	0.631566	1.541467	0.676653	0.607058	True	True	9.95635e-08	1458	2.121315	1.854907	1.113076	0.708439
2.000	0.100	1.100	2.000	0.125000	0.010000	0.855000	0.619367	1.555463	0.660681	0.628916	True	True	9.94812e-08	1373	2.108384	1.857223	1.128422	0.701856
2.000	0.100	1.100	2.000	0.125000	0.015000	0.855000	0.607873	1.570257	0.645480	0.652128	True	True	9.95241e-08	1508	2.096282	1.860743	1.143104	0.694863
2.000	0.100	1.100	2.000	0.125000	0.020000	0.855000	0.597048	1.585931	0.630982	0.676859	True	True	9.99821e-08	1529	2.084985	1.865499	1.157121	0.687440
2.000	0.100	1.100	2.000	0.125000	0.025000	0.855000	0.586860	1.602581	0.617125	0.703303	True	True	9.98038e-08	1552	2.074477	1.871536	1.170468	0.679564
2.000	0.100	1.100	2.000	0.125000	0.030000	0.855000	0.577284	1.620317	0.603855	0.731689	True	True	9.9352e-08	1610	2.064748	1.878915	1.183136	0.671207
2.000	0.100	1.100	2.000	0.125000	0.035000	0.855000	0.568299	1.639271	0.591120	0.762285	True	True	9.97119e-08	1705	2.055799	1.887712	1.195113	0.662337
2.000	0.100	1.100	2.000	0.125000	0.040000	0.855000	0.559888	1.659598	0.578872	0.795415	True	True	9.94799e-08	1693	2.047638	1.898024	1.206383	0.652915
2.000	0.100	1.100	2.000	0.125000	0.045000	0.855000	0.552040	1.681485	0.567068	0.831467	True	True	9.98435e-08	1834	2.040284	1.909974	1.216927	0.642896
2.000	0.100	1.100	2.000	0.125000	0.050000	0.855000	0.544747	1.705157	0.555664	0.870919	True	True	9.97312e-08	1817	2.033766	1.923712	1.226718	0.632226
2.000	0.100	1.100	2.000	0.125000	0.055000	0.855000	0.538007	1.730890	0.544617	0.914360	True	True	9.94965e-08	1973	2.028129	1.939426	1.235726	0.620841
2.000	0.100	1.100	2.000	0.125000	0.060000	0.855000	0.531825	1.759026	0.533885	0.962535	True	True	9.95442e-08	2034	2.023434	1.957351	1.243911	0.608663
2.000	0.100	1.100	2.000	0.125000	0.065000	0.855000	0.526210	1.789996	0.523422	1.016393	True	True	9.96869e-08	2118	2.019765	1.977786	1.251227	0.595597
2.000	0.100	1.100	2.000	0.125000	0.070000	0.855000	0.521182	1.824352	0.513181	1.077172	True	True	9.99522e-08	2145	2.017237	2.001110	1.257614	0.581526
2.000	0.100	1.100	2.000	0.125000	0.075000	0.855000	0.516768	1.862816	0.503106	1.146523	True	True	9.97727e-08	2359	2.016005	2.027818	1.262997	0.566302
2.000	0.100	1.100	2.000	0.125000	-0.075000	0.877500	0.981535	1.389739	1.173815	0.362774	True	True	9.91281e-08	1261	2.498810	1.990085	0.765443	0.762241
2.000	0.100	1.100	2.000	0.125000	-0.070000	0.877500	0.941979	1.396423	1.117093	0.375718	True	True	9.98131e-08	1192	2.457627	1.964978	0.795603	0.762039
2.000	0.100	1.100	2.000	0.125000	-0.065000	0.877500	0.906355	1.403471	1.067027	0.388718	True	True	9.93155e-08	1139	2.420305	1.943124	0.824212	0.761230
2.000	0.100	1.100	2.000	0.125000	-0.060000	0.877500	0.874015	1.410855	1.022365	0.401851	True	True	9.99592e-08	1079	2.386240	1.924051	0.851464	0.759898
2.000	0.100	1.100	2.000	0.125000	-0.055000	0.877500	0.844466	1.418605	0.982172	0.415187	True	True	9.99392e-08	1052	2.354969	1.907399	0.877495	0.758082
2.000	0.100	1.100	2.000	0.125000	-0.050000	0.877500	0.817317	1.426718	0.945721	0.428787	True	True	9.86728e-08	951	2.326120	1.892885	0.902423	0.755824
2.000	0.100	1.100	2.000	0.125000	-0.045000	0.877500	0.792260	1.435180	0.912448	0.442713	True	True	9.97523e-08	994	2.299396	1.880289	0.926338	0.753165
2.000	0.100	1.100	2.000	0.125000	-0.040000	0.877500	0.769039	1.444022	0.881897	0.457023	True	True	9.98453e-08	1133	2.274554	1.869433	0.949315	0.750119
2.000	0.100	1.100	2.000	0.125000	-0.035000	0.877500	0.747444	1.453258	0.853703	0.471777	True	True	9.95104e-08	1137	2.251393	1.860175	0.971418	0.746702
2.000	0.100	1.100	2.000	0.125000	-0.030000	0.877500	0.727305	1.462905	0.827564	0.487035	True	True	9.92984e-08	1219	2.229748	1.852403	0.992693	0.742926
2.000	0.100	1.100	2.000	0.125000	-0.025000	0.877500	0.708476	1.472985	0.803234	0.502862	True	True	9.95634e-08	1221	2.209481	1.846026	1.013182	0.738798
2.000	0.100	1.100	2.000	0.125000	-0.020000	0.877500	0.690836	1.483527	0.780502	0.519326	True	True	9.99989e-08	1264	2.190472	1.840973	1.032918	0.734322
2.000	0.100	1.100	2.000	0.125000	-0.015000	0.877500	0.674280	1.494560	0.759195	0.536500	True	True	9.97535e-08	1277	2.172625	1.837189	1.051927	0.729498
2.000	0.100	1.100	2.000	0.125000	-0.010000	0.877500	0.658720	1.506121	0.739160	0.554465	True	True	9.98628e-08	1352	2.155855	1.834635	1.070231	0.724324
2.000	0.100	1.100	2.000	0.125000	-0.005000	0.877500	0.644079	1.518250	0.720270	0.573310	True	True	9.99455e-08	1400	2.140092	1.833284	1.087845	0.718793
2.000	0.100	1.100	2.000	0.125000	0.000000	0.877500	0.630291	1.530994	0.702413	0.593135	True	True	9.96922e-08	1381	2.125277	1.833120	1.104783	0.712898
2.000	0.100	1.100	2.000	0.125000	0.005000	0.877500	0.617299	1.544407	0.685491	0.614051	True	True	9.96915e-08	1432	2.111359	1.834138	1.121052	0.706629
2.000	0.100	1.100	2.000	0.125000	0.010000	0.877500	0.605053	1.558551	0.669419	0.636186	True	True	9.99016e-08	1459	2.098299	1.836348	1.136658	0.699972
2.000	0.100	1.100	2.000	0.125000	0.015000	0.877500	0.593512	1.573497	0.654119	0.659685	True	True	9.96877e-08	1449	2.086064	1.839767	1.151602	0.692910
2.000	0.100	1.100	2.000	0.125000	0.020000	0.877500	0.582638	1.589326	0.639526	0.684717	True	True	9.9878e-08	1547	2.074628	1.844427	1.165884	0.685426
2.000	0.100	1.100	2.000	0.125000	0.025000	0.877500	0.572401	1.606136	0.625577	0.711477	True	True	9.96046e-08	1563	2.063976	1.850373	1.179498	0.677494
2.000	0.100	1.100	2.000	0.125000	0.030000	0.877500	0.562774	1.624036	0.612217	0.740194	True	True	9.95137e-08	1670	2.054098	1.857665	1.192438	0.669089
2.000	0.100	1.100	2.000	0.125000	0.035000	0.877500	0.553736	1.643159	0.599394	0.771140	True	True	9.95658e-08	1673	2.044992	1.866379	1.204690	0.660177
2.000	0.100	1.100	2.000	0.125000	0.040000	0.877500	0.545270	1.663662	0.587062	0.804641	True	True	9.99162e-08	1771	2.036665	1.876610	1.216242	0.650721
2.000	0.100	1.100	2.000	0.125000	0.045000	0.877500	0.537364	1.685731	0.575175	0.841088	True	True	9.94108e-08	1816	2.029134	1.888481	1.227072	0.640677
2.000	0.100	1.100	2.000	0.125000	0.050000	0.877500	0.530010	1.709593	0.563691	0.880964	True	True	9.95797e-08	1898	2.022429	1.902141	1.237158	0.629990
2.000	0.100	1.100	2.000	0.125000	0.055000	0.877500	0.523205	1.735525	0.552566	0.924863	True	True	9.99113e-08	1937	2.016589	1.917778	1.246468	0.618598
2.000	0.100	1.100	2.000	0.125000	0.060000	0.877500	0.516952	1.763870	0.541757	0.973535	True	True	9.97673e-08	2093	2.011675	1.935624	1.254968	0.606424
2.000	0.100	1.100	2.000	0.125000	0.065000	0.877500	0.511261	1.795061	0.531221	1.027938	True	True	9.99137e-08	2125	2.007768	1.955977	1.262611	0.593374
2.000	0.100	1.100	2.000	0.125000	0.070000	0.877500	0.506149	1.829653	0.520908	1.089320	True	True	9.98256e-08	2275	2.004977	1.979216	1.269342	0.579332
2.000	0.100	1.100	2.000	0.125000	0.075000	0.877500	0.501644	1.868371	0.510765	1.159347	True	True	9.99666e-08	2330	2.003453	2.005834	1.275088	0.564150
2.000	0.100	1.100	2.000	0.125000	-0.075000	0.900000	0.968414	1.390674	1.184874	0.366224	True	True	9.97812e-08	1231	2.491101	1.972597	0.769198	0.762187
2.000	0.100	1.100	2.000	0.125000	-0.070000	0.900000	0.928793	1.397473	1.127954	0.379371	True	True	9.98922e-08	1198	2.449767	1.947173	0.799596	0.761824
2.000	0.100	1.100	2.000	0.125000	-0.065000	0.900000	0.893106	1.404632	1.077702	0.392575	True	True	9.99935e-08	1178	2.412303	1.925029	0.828446	0.760863
2.000	0.100	1.100	2.000	0.125000	-0.060000	0.900000	0.860711	1.412148	1.032869	0.405912	True	True	9.95282e-08	1122	2.378107	1.905690	0.855930	0.759375
2.000	0.100	1.100	2.000	0.125000	-0.055000	0.900000	0.831107	1.420006	0.992512	0.419452	True	True	9.96991e-08	1078	2.346708	1.888791	0.882199	0.757421
2.000	0.100	1.100	2.000	0.125000	-0.050000	0.900000	0.803910	1.428227	0.955908	0.433260	True	True	9.93968e-08	1081	2.317738	1.874051	0.907360	0.755030
2.000	0.100	1.100	2.000	0.125000	-0.045000	0.900000	0.778805	1.436815	0.922488	0.447395	True	True	9.98101e-08	1091	2.290897	1.861244	0.931509	0.752237
2.000	0.100	1.100	2.000	0.125000	-0.040000	0.900000	0.755537	1.445783	0.891797	0.461918	True	True	9.97678e-08	1161	2.265940	1.850191	0.954721	0.749063
2.000	0.100	1.100	2.000	0.125000	-0.035000	0.900000	0.733899	1.455144	0.863467	0.476888	True	True	9.99448e-08	1169	2.242668	1.840750	0.977057	0.745523
2.000	0.100	1.100	2.000	0.125000	-0.030000	0.900000	0.713718	1.464917	0.837200	0.492367	True	True	9.96179e-08	1248	2.220913	1.832806	0.998567	0.741630
2.000	0.100	1.100	2.000	0.125000	-0.025000	0.900000	0.694848	1.475127	0.812745	0.508420	True	True	9.91991e-08	1243	2.200535	1.826269	1.019290	0.737390
2.000	0.100	1.100	2.000	0.125000	-0.020000	0.900000	0.677168	1.485800	0.789894	0.525114	True	True	9.98124e-08	1291	2.181418	1.821067	1.039261	0.732807
2.000	0.100	1.100	2.000	0.125000	-0.015000	0.900000	0.660573	1.496966	0.768470	0.542525	True	True	9.94131e-08	1358	2.163461	1.817143	1.058506	0.727880
2.000	0.100	1.100	2.000	0.125000	-0.010000	0.900000	0.644974	1.508663	0.748324	0.560733	True	True	9.99718e-08	1333	2.146580	1.814457	1.077046	0.722609
2.000	0.100	1.100	2.000	0.125000	-0.005000	0.900000	0.630294	1.520931	0.729325	0.579829	True	True	9.9298e-08	1383	2.130705	1.812982	1.094899	0.716986
2.000	0.100	1.100	2.000	0.125000	0.000000	0.900000	0.616467	1.533817	0.711363	0.599912	True	True	9.98694e-08	1455	2.115775	1.812702	1.112076	0.711005
2.000	0.100	1.100	2.000	0.125000	0.005000	0.900000	0.603435	1.547374	0.694339	0.621097	True	True	9.93683e-08	1467	2.101741	1.813610	1.128586	0.704654
2.000	0.100	1.100	2.000	0.125000	0.010000	0.900000	0.591149	1.561666	0.678167	0.643510	True	True	9.97291e-08	1485	2.088560	1.815716	1.144436	0.697922
2.000	0.100	1.100	2.000	0.125000	0.015000	0.900000	0.579566	1.576763	0.662772	0.667299	True	True	9.94778e-08	1521	2.076200	1.819037	1.159627	0.690792
2.000	0.100	1.100	2.000	0.125000	0.020000	0.900000	0.568650	1.592748	0.648084	0.692634	True	True	9.98277e-08	1538	2.064636	1.823603	1.174159	0.683244
2.000	0.100	1.100	2.000	0.125000	0.025000	0.900000	0.558368	1.609717	0.634044	0.719710	True	True	9.99383e-08	1645	2.053849	1.829460	1.188028	0.675257
2.000	0.100	1.100	2.000	0.125000	0.030000	0.900000	0.548695	1.627781	0.620595	0.748761	True	True	9.95237e-08	1691	2.043828	1.836665	1.201226	0.666803
2.000	0.100	1.100	2.000	0.125000	0.035000	0.900000	0.539609	1.647074	0.607686	0.780059	True	True	9.97346e-08	1713	2.034573	1.845296	1.213743	0.657850
2.000	0.100	1.100	2.000	0.125000	0.040000	0.900000	0.531091	1.667752	0.595270	0.813932	True	True	9.94157e-08	1739	2.026088	1.855447	1.225565	0.648361
2.000	0.100	1.100	2.000	0.125000	0.045000	0.900000	0.523130	1.690003	0.583301	0.850777	True	True	9.96452e-08	1831	2.018388	1.867238	1.236674	0.638293
2.000	0.100	1.100	2.000	0.125000	0.050000	0.900000	0.515718	1.714055	0.571737	0.891079	True	True	9.9893e-08	1920	2.011501	1.880818	1.247047	0.627591
2.000	0.100	1.100	2.000	0.125000	0.055000	0.900000	0.508850	1.740185	0.560534	0.935437	True	True	9.97644e-08	1947	2.005467	1.896375	1.256656	0.616195
2.000	0.100	1.100	2.000	0.125000	0.060000	0.900000	0.502528	1.768739	0.549649	0.984608	True	True	9.99483e-08	2049	2.000340	1.914139	1.265467	0.604027
2.000	0.100	1.100	2.000	0.125000	0.065000	0.900000	0.496762	1.800152	0.539039	1.039558	True	True	9.94911e-08	2202	1.996199	1.934408	1.273437	0.590995
2.000	0.100	1.100	2.000	0.125000	0.070000	0.900000	0.491567	1.834979	0.528655	1.101545	True	True	9.99102e-08	2283	1.993151	1.957557	1.280513	0.576985
2.000	0.100	1.100	2.000	0.125000	0.075000	0.900000	0.486970	1.873950	0.518442	1.172250	True	True	9.98571e-08	2375	1.991340	1.984079	1.286628	0.561851
