# Supplementary material for: On maternity and the stronger immune response in women
Source: Nat Commun. 2022 Aug 18;13:4858. doi: 10.1038/s41467-022-32569-6 (PMC9386672; doi:10.1038/s41467-022-32569-6)
Supplement: Supplementary file 3 — Source Data [file 41467_2022_32569_MOESM3_ESM.zip › Source Data/Source Data Fig 4/Source Data Panel Bii.xlsx]

## Sheet: Sheet1
Fig 11 Suppl
		c_0	cf-cm	v	alphaf-alpham	gammaf-gammam	PrMortf-PrMortm	PrRecof-PrRecom
		0.125	-0.075	0	0.327322	0.501922	-0.052659	0.13164
		0.125	-0.07	0	0.29461	0.447954	-0.0477165	0.119762
		0.125	-0.065	0	0.264906	0.399874	-0.0431612	0.108708
		0.125	-0.06	0	0.237642	0.356497	-0.0389263	0.0983377
		0.125	-0.055	0	0.212422	0.316922	-0.0349519	0.0885382
		0.125	-0.05	0	0.188869	0.280443	-0.0311978	0.0792189
		0.125	-0.045	0	0.166723	0.246508	-0.0276258	0.070304
		0.125	-0.04	0	0.145679	0.214659	-0.0242158	0.0617323
		0.125	-0.035	0	0.125613	0.184531	-0.0209322	0.0534462
		0.125	-0.03	0	0.106336	0.155815	-0.0177574	0.0454004
		0.125	-0.025	0	0.087695	0.12823	-0.0146701	0.0375489
		0.125	-0.02	0	0.06957	0.101555	-0.0116543	0.0298566
		0.125	-0.015	0	0.051853	0.075577	-0.00869163	0.0222865
		0.125	-0.01	0	0.034418	0.050109	-0.00577122	0.0148079
		0.125	-0.005	0	0.017164	0.024972	-0.00287857	0.00738895
		0.125	0	0	7e-06	-1e-06	1.40286e-06	-7.60336e-07
		0.125	0.005	0	-0.017164	-0.024973	0.0028788	-0.0073893
		0.125	0.01	0	-0.034418	-0.050109	0.00577121	-0.0148079
		0.125	0.015	0	-0.051858	-0.075578	0.00869107	-0.0222865
		0.125	0.02	0	-0.069569	-0.101555	0.0116545	-0.0298566
		0.125	0.025	0	-0.0877	-0.12823	0.0146693	-0.0375486
		0.125	0.03	0	-0.106333	-0.155811	0.017757	-0.0453994
		0.125	0.035	0	-0.125626	-0.184535	0.0209309	-0.0534466
		0.125	0.04	0	-0.145679	-0.214659	0.0242158	-0.0617323
		0.125	0.045	0	-0.166699	-0.246506	0.0276292	-0.070305
		0.125	0.05	0	-0.188869	-0.280443	0.0311978	-0.0792189
		0.125	0.055	0	-0.212422	-0.316922	0.0349519	-0.0885382
		0.125	0.06	0	-0.237642	-0.356497	0.0389263	-0.0983377
		0.125	0.065	0	-0.264906	-0.399876	0.0431616	-0.108708
		0.125	0.07	0	-0.294584	-0.447948	0.0477192	-0.119763
		0.125	0.075	0	-0.327322	-0.501922	0.052659	-0.13164
		0.125	-0.075	0.0225	0.303999	0.509587	-0.057408	0.135012
		0.125	-0.07	0.0225	0.270832	0.455191	-0.0525552	0.123118
		0.125	-0.065	0.0225	0.240729	0.406716	-0.0480766	0.11204
		0.125	-0.06	0.0225	0.213112	0.362964	-0.0439059	0.101638
		0.125	-0.055	0.0225	0.187533	0.323029	-0.0399913	0.0918014
		0.125	-0.05	0.0225	0.163641	0.286206	-0.0362903	0.0824406
		0.125	-0.045	0.0225	0.141173	0.251939	-0.0327649	0.0734799
		0.125	-0.04	0.0225	0.119825	0.219769	-0.0293957	0.0648589
		0.125	-0.035	0.0225	0.099487	0.18933	-0.0261452	0.0565195
		0.125	-0.03	0.0225	0.07993	0.160306	-0.0230011	0.048418
		0.125	-0.025	0.0225	0.061026	0.132426	-0.0199409	0.0405101
		0.125	-0.02	0.0225	0.042641	0.105457	-0.0169485	0.0327589
		0.125	-0.015	0.0225	0.02465	0.07919	-0.01401	0.02513
		0.125	-0.01	0.0225	0.00699	0.053435	-0.0111033	0.0175884
		0.125	-0.005	0.0225	-0.010479	0.028009	-0.00822008	0.0101041
		0.125	0	0.0225	-0.027873	0.002751	-0.00535214	0.00265085
		0.125	0.005	0.0225	-0.045217	-0.022511	-0.00247314	-0.00480708
		0.125	0.01	0.0225	-0.062684	-0.047939	0.000416014	-0.0122931
		0.125	0.015	0.0225	-0.080319	-0.073703	0.00333761	-0.0198405
		0.125	0.02	0.0225	-0.098216	-0.099982	0.00630672	-0.0274812
		0.125	0.025	0.0225	-0.116521	-0.126966	0.00933155	-0.035245
		0.125	0.03	0.0225	-0.135354	-0.154866	0.0124277	-0.0431669
		0.125	0.035	0.0225	-0.154782	-0.183917	0.0156227	-0.0512892
		0.125	0.04	0.0225	-0.175011	-0.214389	0.0189262	-0.0596503
		0.125	0.045	0.0225	-0.196213	-0.2466	0.0223606	-0.0682985
		0.125	0.05	0.0225	-0.218515	-0.280918	0.0259608	-0.0772913
		0.125	0.055	0.0225	-0.24222	-0.317805	0.0297478	-0.08669
		0.125	0.06	0.0225	-0.267589	-0.357821	0.0337607	-0.0965712
		0.125	0.065	0.0225	-0.294976	-0.401673	0.0380423	-0.107025
		0.125	0.07	0.0225	-0.324835	-0.450285	0.0426475	-0.118167
		0.125	0.075	0.0225	-0.357713	-0.504833	0.0476435	-0.13013
		0.125	-0.075	0.045	0.280926	0.517303	-0.0621737	0.138416
		0.125	-0.07	0.045	0.247304	0.462478	-0.0574148	0.126511
		0.125	-0.065	0.045	0.216798	0.413607	-0.0530173	0.115413
		0.125	-0.06	0.045	0.188801	0.369479	-0.0489187	0.104984
		0.125	-0.055	0.045	0.162863	0.329186	-0.0450685	0.0951152
		0.125	-0.05	0.045	0.138631	0.292018	-0.0414243	0.0857163
		0.125	-0.045	0.045	0.115837	0.257419	-0.03795	0.0767134
		0.125	-0.04	0.045	0.094181	0.22493	-0.0346264	0.0680472
		0.125	-0.035	0.045	0.073528	0.194177	-0.0314188	0.0596596
		0.125	-0.03	0.045	0.05371	0.164849	-0.0283066	0.0515051
		0.125	-0.025	0.045	0.034535	0.136669	-0.0252771	0.0435426
		0.125	-0.02	0.045	0.015876	0.109406	-0.022314	0.0357359
		0.125	-0.015	0.045	-0.002327	0.082848	-0.0193918	0.0280462
		0.125	-0.01	0.045	-0.020246	0.056801	-0.0165065	0.0204447
		0.125	-0.005	0.045	-0.03795	0.03109	-0.0136399	0.0128997
		0.125	0	0.045	-0.055553	0.005542	-0.0107809	0.00538181
		0.125	0.005	0.045	-0.073131	-0.02001	-0.00791323	-0.00213965
		0.125	0.01	0.045	-0.090766	-0.045733	-0.00502159	-0.0096949
		0.125	0.015	0.045	-0.108595	-0.071795	-0.00210001	-0.0173103
		0.125	0.02	0.045	-0.126722	-0.098377	0.0008654	-0.0250171
		0.125	0.025	0.045	-0.145191	-0.125674	0.00390054	-0.0328529
		0.125	0.03	0.045	-0.164183	-0.153895	0.00701006	-0.0408476
		0.125	0.035	0.045	-0.183804	-0.183278	0.0102156	-0.049041
		0.125	0.04	0.045	-0.204202	-0.214098	0.0135371	-0.0574763
		0.125	0.045	0.045	-0.225546	-0.246672	0.0169967	-0.066201
		0.125	0.05	0.045	-0.248031	-0.281379	0.0206205	-0.0752702
		0.125	0.055	0.045	-0.271917	-0.318681	0.0244358	-0.0847467
		0.125	0.06	0.045	-0.297444	-0.359141	0.0284847	-0.0947083
		0.125	0.065	0.045	-0.324984	-0.403475	0.0328088	-0.105245
		0.125	0.07	0.045	-0.354963	-0.452604	0.0374653	-0.11647
		0.125	0.075	0.045	-0.388005	-0.507753	0.0425178	-0.128524
		0.125	-0.075	0.0675	0.258021	0.525047	-0.0669631	0.141852
		0.125	-0.07	0.0675	0.224	0.46981	-0.0622971	0.129941
		0.125	-0.065	0.0675	0.193091	0.420543	-0.0579848	0.118827
		0.125	-0.06	0.0675	0.164713	0.37604	-0.0539628	0.108375
		0.125	-0.055	0.0675	0.138415	0.335388	-0.0501809	0.0984776
		0.125	-0.05	0.0675	0.113839	0.297878	-0.0465988	0.0890454
		0.125	-0.045	0.0675	0.090698	0.262947	-0.0431829	0.0800054
		0.125	-0.04	0.0675	0.06875	0.230137	-0.0399055	0.0712955
		0.125	-0.035	0.0675	0.047801	0.199072	-0.0367419	0.0628622
		0.125	-0.03	0.0675	0.027695	0.169438	-0.0336692	0.0546587
		0.125	-0.025	0.0675	0.00823	0.140958	-0.030677	0.0466459
		0.125	-0.02	0.0675	-0.010671	0.1134	-0.0277408	0.0387842
		0.125	-0.015	0.0675	-0.029133	0.086548	-0.0248454	0.0310384
		0.125	-0.01	0.0675	-0.047282	0.060212	-0.0219804	0.0233785
		0.125	-0.005	0.0675	-0.065216	0.03421	-0.0191311	0.0157731
		0.125	0	0.0675	-0.083037	0.00837	-0.0162851	0.00819275
		0.125	0.005	0.0675	-0.100842	-0.017473	-0.0134302	0.000609258
		0.125	0.01	0.0675	-0.118707	-0.043491	-0.0105493	-0.0070091
		0.125	0.015	0.0675	-0.136718	-0.069855	-0.00762733	-0.0146925
		0.125	0.02	0.0675	-0.155041	-0.096743	-0.00466182	-0.0224666
		0.125	0.025	0.0675	-0.1737	-0.124353	-0.00162316	-0.0303709
		0.125	0.03	0.0675	-0.192895	-0.152897	0.00149082	-0.0384341
		0.125	0.035	0.0675	-0.212681	-0.182621	0.00471121	-0.0467017
		0.125	0.04	0.0675	-0.233248	-0.21379	0.00804896	-0.0552099
		0.125	0.045	0.0675	-0.254761	-0.246731	0.0115283	-0.0640087
		0.125	0.05	0.0675	-0.277413	-0.281828	0.0151766	-0.073154
		0.125	0.055	0.0675	-0.301462	-0.319544	0.0190209	-0.0827078
		0.125	0.06	0.0675	-0.327125	-0.36045	0.0231082	-0.0927506
		0.125	0.065	0.0675	-0.354827	-0.405271	0.0274728	-0.103369
		0.125	0.07	0.0675	-0.38499	-0.454938	0.0321735	-0.114678
		0.125	0.075	0.0675	-0.418224	-0.510691	0.0372778	-0.126818
		0.125	-0.075	0.09	0.23537	0.532836	-0.0717651	0.145318
		0.125	-0.07	0.09	0.200921	0.477182	-0.0671996	0.133404
		0.125	-0.065	0.09	0.16961	0.427521	-0.0629771	0.12228
		0.125	-0.06	0.09	0.14085	0.382645	-0.0590363	0.111811
		0.125	-0.055	0.09	0.114212	0.341638	-0.0553241	0.101887
		0.125	-0.05	0.09	0.08928	0.303786	-0.05181	0.0924263
		0.125	-0.045	0.09	0.065799	0.268519	-0.0484546	0.0833511
		0.125	-0.04	0.09	0.043538	0.235388	-0.0452307	0.0746025
		0.125	-0.035	0.09	0.022288	0.20401	-0.0421153	0.0661268
		0.125	-0.03	0.09	0.001878	0.17407	-0.0390884	0.0578789
		0.125	-0.025	0.09	-0.017843	0.14529	-0.0361314	0.0498164
		0.125	-0.02	0.09	-0.037012	0.117435	-0.0332294	0.0419035
		0.125	-0.015	0.09	-0.05574	0.09029	-0.0303657	0.0341052
		0.125	-0.01	0.09	-0.074139	0.063661	-0.0275267	0.0263897
		0.125	-0.005	0.09	-0.0923	0.037367	-0.0246972	0.0187259
		0.125	0	0.09	-0.110339	0.011235	-0.0218671	0.0110855
		0.125	0.005	0.09	-0.128351	-0.014904	-0.0190234	0.00343947
		0.125	0.01	0.09	-0.146446	-0.041219	-0.0161556	-0.00424036
		0.125	0.015	0.09	-0.164685	-0.067884	-0.013244	-0.0119862
		0.125	0.02	0.09	-0.183169	-0.095082	-0.0102743	-0.0198292
		0.125	0.025	0.09	-0.202042	-0.123009	-0.0072377	-0.0277995
		0.125	0.03	0.09	-0.221405	-0.151879	-0.00411546	-0.0359327
		0.125	0.035	0.09	-0.241391	-0.181939	-0.00088917	-0.0442685
		0.125	0.04	0.09	-0.262142	-0.213462	0.0024611	-0.0528482
		0.125	0.045	0.09	-0.28383	-0.246777	0.00595874	-0.0617212
		0.125	0.05	0.09	-0.306676	-0.282269	0.00962632	-0.0709404
		0.125	0.055	0.09	-0.330851	-0.320404	0.0135046	-0.080574
		0.125	0.06	0.09	-0.356728	-0.361763	0.0176179	-0.0906924
		0.125	0.065	0.09	-0.384571	-0.407072	0.0220247	-0.101393
		0.125	0.07	0.09	-0.414901	-0.457279	0.0267712	-0.112785
		0.125	0.075	0.09	-0.448278	-0.513624	0.0319311	-0.125011
		0.125	-0.075	0.1125	0.212945	0.540662	-0.0765815	0.148812
		0.125	-0.07	0.1125	0.178095	0.484599	-0.0721177	0.136901
		0.125	-0.065	0.1125	0.14638	0.434544	-0.0679894	0.12577
		0.125	-0.06	0.1125	0.117214	0.38929	-0.0641369	0.115287
		0.125	-0.055	0.1125	0.09019	0.347925	-0.0605056	0.105345
		0.125	-0.05	0.1125	0.064945	0.309731	-0.0570564	0.0958561
		0.125	-0.045	0.1125	0.041123	0.274134	-0.0537666	0.0867513
		0.125	-0.04	0.1125	0.018567	0.240683	-0.0505971	0.0779664
		0.125	-0.035	0.1125	-0.003006	0.20899	-0.0475371	0.0694528
		0.125	-0.03	0.1125	-0.023703	0.178741	-0.0445563	0.0611616
		0.125	-0.025	0.1125	-0.043714	0.149662	-0.0416439	0.053055
		0.125	-0.02	0.1125	-0.063143	0.121508	-0.0387779	0.0450931
		0.125	-0.015	0.1125	-0.082111	0.094068	-0.0359442	0.0372427
		0.125	-0.01	0.1125	-0.10078	0.067146	-0.0331382	0.0294757
		0.125	-0.005	0.1125	-0.119175	0.040558	-0.0303324	0.0217561
		0.125	0	0.1125	-0.137471	0.014133	-0.027528	0.0140606
		0.125	0.005	0.1125	-0.155689	-0.012303	-0.0246981	0.00635402
		0.125	0.01	0.1125	-0.174003	-0.038916	-0.0218443	-0.00138586
		0.125	0.015	0.1125	-0.192432	-0.065887	-0.0189384	-0.009196
		0.125	0.02	0.1125	-0.211139	-0.093395	-0.0159776	-0.0171015
		0.125	0.025	0.1125	-0.230212	-0.12164	-0.0129432	-0.0251369
		0.125	0.03	0.1125	-0.24977	-0.150843	-0.00981806	-0.0333384
		0.125	0.035	0.1125	-0.269964	-0.181245	-0.00658835	-0.0417416
		0.125	0.04	0.1125	-0.290878	-0.213123	-0.00322426	-0.0503927
		0.125	0.045	0.1125	-0.312748	-0.246812	0.000288235	-0.0593373
		0.125	0.05	0.1125	-0.335749	-0.282699	0.00397901	-0.0686313
		0.125	0.055	0.1125	-0.360144	-0.321262	0.00787657	-0.0783386
		0.125	0.06	0.1125	-0.386147	-0.36307	0.0120267	-0.0885364
		0.125	0.065	0.1125	-0.414188	-0.408877	0.0164673	-0.0993159
		0.125	0.07	0.1125	-0.444693	-0.459628	0.0212574	-0.11079
		0.125	0.075	0.1125	-0.478245	-0.516581	0.0264696	-0.123102
		0.125	-0.075	0.135	0.190747	0.548522	-0.0814102	0.152332
		0.125	-0.07	0.135	0.155448	0.492039	-0.0770579	0.140429
		0.125	-0.065	0.135	0.123332	0.441596	-0.0730286	0.129298
		0.125	-0.06	0.135	0.093808	0.395975	-0.0692628	0.118805
		0.125	-0.055	0.135	0.06642	0.354253	-0.065713	0.108847
		0.125	-0.05	0.135	0.040828	0.315718	-0.0623384	0.0993362
		0.125	-0.045	0.135	0.016673	0.279789	-0.0591168	0.0902044
		0.125	-0.04	0.135	-0.006222	0.246015	-0.0560126	0.0813893
		0.125	-0.035	0.135	-0.028078	0.21401	-0.0530054	0.0728391
		0.125	-0.03	0.135	-0.049055	0.183454	-0.0500735	0.064508
		0.125	-0.025	0.135	-0.069353	0.15407	-0.0472078	0.056359
		0.125	-0.02	0.135	-0.089043	0.125619	-0.0443817	0.0483515
		0.125	-0.015	0.135	-0.108298	0.097882	-0.0415896	0.0404549
		0.125	-0.01	0.135	-0.127192	0.070665	-0.0388115	0.0326356
		0.125	-0.005	0.135	-0.145852	0.043783	-0.0360382	0.024865
		0.125	0	0.135	-0.164364	0.017061	-0.0332547	0.017113
		0.125	0.005	0.135	-0.182831	-0.009672	-0.0304492	0.00935155
		0.125	0.01	0.135	-0.201347	-0.036588	-0.0276085	0.00155136
		0.125	0.015	0.135	-0.220011	-0.063864	-0.024719	-0.00631721
		0.125	0.02	0.135	-0.238927	-0.091686	-0.0217669	-0.014285
		0.125	0.025	0.135	-0.258203	-0.120254	-0.0187368	-0.0223847
		0.125	0.03	0.135	-0.277959	-0.149787	-0.0156127	-0.030651
		0.125	0.035	0.135	-0.298325	-0.180532	-0.0123761	-0.0391224
		0.125	0.04	0.135	-0.319451	-0.212772	-0.00900711	-0.0478414
		0.125	0.045	0.135	-0.341507	-0.246838	-0.00548221	-0.0568561
		0.125	0.05	0.135	-0.364715	-0.283133	-0.00177594	-0.066223
		0.125	0.055	0.135	-0.389243	-0.32211	0.0021494	-0.0760045
		0.125	0.06	0.135	-0.41545	-0.364384	0.00632579	-0.0862787
		0.125	0.065	0.135	-0.443671	-0.410689	0.0108009	-0.0971364
		0.125	0.07	0.135	-0.474356	-0.461988	0.015633	-0.108692
		0.125	0.075	0.135	-0.508093	-0.519552	0.0208948	-0.121088
		0.125	-0.075	0.1575	0.168778	0.556414	-0.0862491	0.155878
		0.125	-0.07	0.1575	0.133081	0.499527	-0.0820072	0.143987
		0.125	-0.065	0.1575	0.100539	0.448687	-0.0780836	0.132859
		0.125	-0.06	0.1575	0.070656	0.402701	-0.0744088	0.122362
		0.125	-0.055	0.1575	0.042881	0.360619	-0.070948	0.112392
		0.125	-0.05	0.1575	0.016941	0.321742	-0.067652	0.102864
		0.125	-0.045	0.1575	-0.007524	0.285487	-0.0644995	0.0937088
		0.125	-0.04	0.1575	-0.03076	0.251385	-0.0614639	0.0848658
		0.125	-0.035	0.1575	-0.052917	0.219066	-0.0585162	0.0762835
		0.125	-0.03	0.1575	-0.074209	0.188201	-0.0556428	0.067918
		0.125	-0.025	0.1575	-0.094784	0.158515	-0.0528263	0.0597298
		0.125	-0.02	0.1575	-0.114743	0.129762	-0.0500443	0.0516792
		0.125	-0.015	0.1575	-0.134277	0.101729	-0.0472959	0.0437391
		0.125	-0.01	0.1575	-0.153433	0.074216	-0.0445556	0.0358729
		0.125	-0.005	0.1575	-0.172338	0.047038	-0.0418142	0.0280523
		0.125	0	0.1575	-0.191071	0.020017	-0.0390554	0.0202465
		0.125	0.005	0.1575	-0.209771	-0.007016	-0.0362742	0.0124308
		0.125	0.01	0.1575	-0.228531	-0.034235	-0.0334568	0.00457585
		0.125	0.015	0.1575	-0.247396	-0.06182	-0.0305803	-0.00335211
		0.125	0.02	0.1575	-0.266525	-0.089958	-0.0276401	-0.01138
		0.125	0.025	0.1575	-0.28601	-0.118849	-0.0246182	-0.019541
		0.125	0.03	0.1575	-0.30597	-0.148718	-0.0214976	-0.0278713
		0.125	0.035	0.1575	-0.326534	-0.179809	-0.0182606	-0.0364076
		0.125	0.04	0.1575	-0.347872	-0.212421	-0.0148872	-0.0451952
		0.125	0.045	0.1575	-0.370102	-0.24686	-0.0113511	-0.0542777
		0.125	0.05	0.1575	-0.393476	-0.283551	-0.00762785	-0.0637149
		0.125	0.055	0.1575	-0.418215	-0.322967	-0.00368417	-0.0735699
		0.125	0.06	0.1575	-0.444607	-0.365703	0.000518367	-0.0839187
		0.125	0.065	0.1575	-0.473014	-0.412513	0.00502638	-0.094854
		0.125	0.07	0.1575	-0.503887	-0.464365	0.00989816	-0.106489
		0.125	0.075	0.1575	-0.537813	-0.522542	0.0152077	-0.118967
		0.125	-0.075	0.18	0.14704	0.564335	-0.0910963	0.159448
		0.125	-0.07	0.18	0.110921	0.507039	-0.0869717	0.147574
		0.125	-0.065	0.18	0.077979	0.455811	-0.0831551	0.136453
		0.125	-0.06	0.18	0.047693	0.40945	-0.0795812	0.125956
		0.125	-0.055	0.18	0.019577	0.367019	-0.0762076	0.115979
		0.125	-0.05	0.18	-0.006733	0.327796	-0.0729974	0.106437
		0.125	-0.045	0.18	-0.031533	0.291208	-0.0699209	0.0972628
		0.125	-0.04	0.18	-0.055061	0.256789	-0.0669514	0.0883954
		0.125	-0.035	0.18	-0.07754	0.224155	-0.0640706	0.0797857
		0.125	-0.03	0.18	-0.099129	0.192982	-0.0612565	0.0713884
		0.125	-0.025	0.18	-0.119964	0.162992	-0.0584894	0.0631627
		0.125	-0.02	0.18	-0.140229	0.133938	-0.0557623	0.0550756
		0.125	-0.015	0.18	-0.160001	0.105605	-0.0530531	0.0470911
		0.125	-0.01	0.18	-0.179435	0.077794	-0.0503566	0.0391816
		0.125	-0.005	0.18	-0.198572	0.050318	-0.0476481	0.0313127
		0.125	0	0.18	-0.217568	0.022999	-0.0449248	0.0234591
		0.125	0.005	0.18	-0.236506	-0.004337	-0.0421715	0.0155915
		0.125	0.01	0.18	-0.255473	-0.031862	-0.0393738	0.00768119
		0.125	0.015	0.18	-0.274581	-0.059759	-0.0365199	-0.000301547
		0.125	0.02	0.18	-0.293948	-0.088214	-0.0335985	-0.00838543
		0.125	0.025	0.18	-0.313626	-0.117432	-0.0305845	-0.0166076
		0.125	0.03	0.18	-0.333792	-0.147636	-0.0274709	-0.0249987
		0.125	0.035	0.18	-0.354562	-0.179079	-0.0242363	-0.0335988
		0.125	0.04	0.18	-0.376082	-0.212048	-0.0208595	-0.0424504
		0.125	0.045	0.18	-0.398526	-0.24688	-0.0173174	-0.0516013
		0.125	0.05	0.18	-0.422094	-0.283978	-0.0135817	-0.0611076
		0.125	0.055	0.18	-0.447025	-0.323827	-0.00962041	-0.0710334
		0.125	0.06	0.18	-0.47361	-0.367031	-0.00539414	-0.0814558
		0.125	0.065	0.18	-0.502209	-0.414348	-0.000855908	-0.0924667
		0.125	0.07	0.18	-0.533276	-0.466758	0.00405356	-0.10418
		0.125	0.075	0.18	-0.567404	-0.52556	0.00940894	-0.116741
		0.125	-0.075	0.2025	0.125532	0.572284	-0.0959503	0.163039
		0.125	-0.07	0.2025	0.088971	0.514572	-0.0919492	0.151187
		0.125	-0.065	0.2025	0.055655	0.462965	-0.0882409	0.140079
		0.125	-0.06	0.2025	0.024989	0.416235	-0.084769	0.129585
		0.125	-0.055	0.2025	-0.003491	0.37345	-0.0814895	0.119605
		0.125	-0.05	0.2025	-0.030128	0.333889	-0.0783631	0.110053
		0.125	-0.045	0.2025	-0.055283	0.296966	-0.0753699	0.100865
		0.125	-0.04	0.2025	-0.079139	0.262226	-0.072476	0.091978
		0.125	-0.035	0.2025	-0.101923	0.229276	-0.0696627	0.0833434
		0.125	-0.03	0.2025	-0.123803	0.197792	-0.0669102	0.0749167
		0.125	-0.025	0.2025	-0.144936	0.167496	-0.0642029	0.0666594
		0.125	-0.02	0.2025	-0.165466	0.138142	-0.0615267	0.058536
		0.125	-0.015	0.2025	-0.185522	0.109507	-0.0588686	0.0505134
		0.125	-0.01	0.2025	-0.205196	0.081397	-0.0562124	0.042561
		0.125	-0.005	0.2025	-0.224604	0.053621	-0.0535467	0.0346489
		0.125	0	0.2025	-0.243849	0.026002	-0.0508597	0.0267493
		0.125	0.005	0.2025	-0.263022	-0.001637	-0.0481371	0.0188326
		0.125	0.01	0.2025	-0.282228	-0.029473	-0.045367	0.0108704
		0.125	0.015	0.2025	-0.301561	-0.057682	-0.042536	0.0028346
		0.125	0.02	0.2025	-0.32113	-0.086457	-0.0396302	-0.00530592
		0.125	0.025	0.2025	-0.341043	-0.116004	-0.0366337	-0.0135841
		0.125	0.03	0.2025	-0.361426	-0.146551	-0.0335303	-0.0220353
		0.125	0.035	0.2025	-0.3824	-0.178344	-0.030301	-0.0306961
		0.125	0.04	0.2025	-0.404126	-0.211682	-0.0269253	-0.0396108
		0.125	0.045	0.2025	-0.426772	-0.246903	-0.0233787	-0.0488274
		0.125	0.05	0.2025	-0.450539	-0.284409	-0.019634	-0.0584002
		0.125	0.055	0.2025	-0.475669	-0.324696	-0.0156578	-0.0683954
		0.125	0.06	0.2025	-0.502452	-0.368371	-0.0114105	-0.0788893
		0.125	0.065	0.2025	-0.531249	-0.416199	-0.00684455	-0.0899742
		0.125	0.07	0.2025	-0.562519	-0.469173	-0.00190001	-0.101765
		0.125	0.075	0.2025	-0.596849	-0.528596	0.0034985	-0.114404
		0.125	-0.075	0.225	0.104258	0.580256	-0.100808	0.16665
		0.125	-0.07	0.225	0.06728	0.522138	-0.0969321	0.154825
		0.125	-0.065	0.225	0.033567	0.470146	-0.0933388	0.143733
		0.125	-0.06	0.225	0.002523	0.423049	-0.0899729	0.133248
		0.125	-0.055	0.225	-0.026319	0.37991	-0.0867912	0.123269
		0.125	-0.05	0.225	-0.053324	0.340004	-0.0837586	0.113713
		0.125	-0.045	0.225	-0.07879	0.302754	-0.0808462	0.104512
		0.125	-0.04	0.225	-0.102973	0.26769	-0.0780311	0.0956097
		0.125	-0.035	0.225	-0.126063	0.234423	-0.0752893	0.0869538
		0.125	-0.03	0.225	-0.148252	0.20263	-0.0726058	0.0785033
		0.125	-0.025	0.225	-0.169687	0.172028	-0.0699626	0.0702181
		0.125	-0.02	0.225	-0.190482	0.142368	-0.0673404	0.0620608
		0.125	-0.015	0.225	-0.210809	0.113433	-0.0647349	0.0540031
		0.125	-0.01	0.225	-0.230765	0.085023	-0.06213	0.0460137
		0.125	-0.005	0.225	-0.250413	0.056945	-0.059505	0.0380592
		0.125	0	0.225	-0.269922	0.029023	-0.0568596	0.0301167
		0.125	0.005	0.225	-0.289322	0.001077	-0.0541692	0.0221523
		0.125	0.01	0.225	-0.308781	-0.027065	-0.0514334	0.014144
		0.125	0.015	0.225	-0.328327	-0.055591	-0.0486257	0.0060557
		0.125	0.02	0.225	-0.348122	-0.08469	-0.0457419	-0.00213815
		0.125	0.025	0.225	-0.368257	-0.114569	-0.0427634	-0.0104714
		0.125	0.03	0.225	-0.388853	-0.145456	-0.0396733	-0.018979
		0.125	0.035	0.225	-0.410043	-0.177607	-0.036453	-0.0276993
		0.125	0.04	0.225	-0.431978	-0.211317	-0.033081	-0.0366753
		0.125	0.045	0.225	-0.454831	-0.246927	-0.0295338	-0.0459544
		0.125	0.05	0.225	-0.478803	-0.284849	-0.0257822	-0.0555933
		0.125	0.055	0.225	-0.504139	-0.325579	-0.021794	-0.0656561
		0.125	0.06	0.225	-0.531127	-0.369729	-0.0175285	-0.0762196
		0.125	0.065	0.225	-0.560126	-0.41807	-0.0129377	-0.0873762
		0.125	0.07	0.225	-0.591604	-0.471611	-0.00796068	-0.0992419
		0.125	0.075	0.225	-0.626147	-0.531664	-0.00252136	-0.111959
		0.125	-0.075	0.2475	0.083218	0.588251	-0.105669	0.17028
		0.125	-0.07	0.2475	0.045826	0.529728	-0.101921	0.158485
		0.125	-0.065	0.2475	0.01172	0.477352	-0.098446	0.147415
		0.125	-0.06	0.2475	-0.019699	0.429888	-0.0951895	0.136943
		0.125	-0.055	0.2475	-0.048898	0.386396	-0.0921089	0.126968
		0.125	-0.05	0.2475	-0.076237	0.346153	-0.0891692	0.117411
		0.125	-0.045	0.2475	-0.102061	0.308567	-0.0863484	0.108204
		0.125	-0.04	0.2475	-0.126561	0.273179	-0.0836143	0.099289
		0.125	-0.035	0.2475	-0.149951	0.239597	-0.0809471	0.0906158
		0.125	-0.03	0.2475	-0.172456	0.207492	-0.0783372	0.0821449
		0.125	-0.025	0.2475	-0.194158	0.176583	-0.0757555	0.0738329
		0.125	-0.02	0.2475	-0.215263	0.146618	-0.0731995	0.0656488
		0.125	-0.015	0.2475	-0.235872	0.11738	-0.0706517	0.0575595
		0.125	-0.01	0.2475	-0.25607	0.088665	-0.0680939	0.0495325
		0.125	-0.005	0.2475	-0.275988	0.060285	-0.0655183	0.0415408
		0.125	0	0.2475	-0.295732	0.032058	-0.0629131	0.0335563
		0.125	0.005	0.2475	-0.315399	0.003802	-0.0602645	0.0255493
		0.125	0.01	0.2475	-0.335076	-0.024651	-0.0575598	0.0174941
		0.125	0.015	0.2475	-0.354891	-0.053501	-0.0547867	0.00935815
		0.125	0.02	0.2475	-0.374901	-0.082919	-0.0519276	0.00111493
		0.125	0.025	0.2475	-0.395279	-0.113131	-0.0489735	-0.00726907
		0.125	0.03	0.2475	-0.416075	-0.144363	-0.045897	-0.0158328
		0.125	0.035	0.2475	-0.437482	-0.176873	-0.0426887	-0.0246099
		0.125	0.04	0.2475	-0.459632	-0.210957	-0.0393243	-0.0336444
		0.125	0.045	0.2475	-0.482696	-0.246962	-0.0357788	-0.0429848
		0.125	0.05	0.2475	-0.506879	-0.2853	-0.0320244	-0.0526864
		0.125	0.055	0.2475	-0.532423	-0.326472	-0.0280274	-0.0628138
		0.125	0.06	0.2475	-0.559619	-0.371099	-0.0237468	-0.0734447
		0.125	0.065	0.2475	-0.588832	-0.419964	-0.0191334	-0.0846723
		0.125	0.07	0.2475	-0.620526	-0.474077	-0.0141268	-0.0966112
		0.125	0.075	0.2475	-0.655289	-0.534765	-0.00864946	-0.109404
		0.125	-0.075	0.27	0.062411	0.596265	-0.110529	0.173926
		0.125	-0.07	0.27	0.024611	0.537339	-0.106913	0.162167
		0.125	-0.065	0.27	-0.009887	0.48458	-0.103561	0.151122
		0.125	-0.06	0.27	-0.041683	0.436748	-0.100418	0.140667
		0.125	-0.055	0.27	-0.071246	0.392905	-0.0974435	0.130703
		0.125	-0.05	0.27	-0.098945	0.352316	-0.0946038	0.121148
		0.125	-0.045	0.27	-0.125083	0.314403	-0.0918721	0.111938
		0.125	-0.04	0.27	-0.149903	0.278691	-0.0892234	0.103014
		0.125	-0.035	0.27	-0.173606	0.244791	-0.0866364	0.0943278
		0.125	-0.03	0.27	-0.196392	0.212374	-0.0840976	0.085838
		0.125	-0.025	0.27	-0.218417	0.181154	-0.081591	0.077506
		0.125	-0.02	0.27	-0.239796	0.150884	-0.079098	0.069296
		0.125	-0.015	0.27	-0.260662	0.121343	-0.0766072	0.061177
		0.125	-0.01	0.27	-0.281158	0.092325	-0.0741105	0.0531205
		0.125	-0.005	0.27	-0.301324	0.063639	-0.0715837	0.0450926
		0.125	0	0.27	-0.321323	0.035104	-0.0690251	0.0370699
		0.125	0.005	0.27	-0.341235	0.006542	-0.0664192	0.0290236
		0.125	0.01	0.27	-0.361159	-0.022228	-0.0637527	0.0209249
		0.125	0.015	0.27	-0.381196	-0.051392	-0.061012	0.0127445
		0.125	0.02	0.27	-0.401453	-0.081144	-0.0581833	0.00445262
		0.125	0.025	0.27	-0.422041	-0.111693	-0.0552512	-0.00398264
		0.125	0.03	0.27	-0.443082	-0.143273	-0.0521982	-0.0125969
		0.125	0.035	0.27	-0.46471	-0.176145	-0.0490052	-0.0214284
		0.125	0.04	0.27	-0.487101	-0.210607	-0.0456549	-0.0305176
		0.125	0.045	0.27	-0.51036	-0.247008	-0.0421118	-0.039918
		0.125	0.05	0.27	-0.534758	-0.285766	-0.0383574	-0.0496802
		0.125	0.055	0.27	-0.560516	-0.327387	-0.0343543	-0.0598709
		0.125	0.06	0.27	-0.587928	-0.372497	-0.0300615	-0.0705674
		0.125	0.065	0.27	-0.61736	-0.421885	-0.0254296	-0.0818627
		0.125	0.07	0.27	-0.649272	-0.476571	-0.0203962	-0.0938721
		0.125	0.075	0.27	-0.684265	-0.537901	-0.0148836	-0.10674
		0.125	-0.075	0.2925	0.041841	0.604297	-0.115389	0.177588
		0.125	-0.07	0.2925	0.003636	0.544969	-0.111907	0.165867
		0.125	-0.065	0.2925	-0.03125	0.491827	-0.10868	0.154852
		0.125	-0.06	0.2925	-0.063418	0.44363	-0.105653	0.144418
		0.125	-0.055	0.2925	-0.093339	0.399433	-0.102788	0.134467
		0.125	-0.05	0.2925	-0.121383	0.358504	-0.100051	0.124921
		0.125	-0.045	0.2925	-0.147834	0.320259	-0.0974107	0.11571
		0.125	-0.04	0.2925	-0.172994	0.284221	-0.0948544	0.106782
		0.125	-0.035	0.2925	-0.197024	0.250003	-0.0923542	0.0980879
		0.125	-0.03	0.2925	-0.220104	0.217272	-0.0898924	0.0895835
		0.125	-0.025	0.2925	-0.242419	0.185743	-0.0874588	0.0812335
		0.125	-0.02	0.2925	-0.264094	0.155166	-0.0850365	0.0730025
		0.125	-0.015	0.2925	-0.285226	0.125318	-0.0826075	0.0648572
		0.125	-0.01	0.2925	-0.30597	0.095994	-0.0801663	0.0567704
		0.125	-0.005	0.2925	-0.326416	0.067002	-0.0776971	0.048712
		0.125	0	0.2925	-0.346674	0.038159	-0.0751898	0.0406553
		0.125	0.005	0.2925	-0.366853	0.009282	-0.0726323	0.0325718
		0.125	0.01	0.2925	-0.387006	-0.019804	-0.0700047	0.0244321
		0.125	0.015	0.2925	-0.407283	-0.049289	-0.0673016	0.0162098
		0.125	0.02	0.2925	-0.427776	-0.079371	-0.0645059	0.00787307
		0.125	0.025	0.2925	-0.448596	-0.11026	-0.0616021	-0.000609497
		0.125	0.03	0.2925	-0.469866	-0.142191	-0.0585731	-0.0092732
		0.125	0.035	0.2925	-0.49172	-0.175426	-0.0553996	-0.0181558
		0.125	0.04	0.2925	-0.514311	-0.210268	-0.0520598	-0.0273004
		0.125	0.045	0.2925	-0.537813	-0.24707	-0.0485288	-0.0367554
		0.125	0.05	0.2925	-0.562432	-0.286252	-0.0447778	-0.0465759
		0.125	0.055	0.2925	-0.58841	-0.328326	-0.0407719	-0.0568277
		0.125	0.06	0.2925	-0.616043	-0.373921	-0.0364704	-0.067587
		0.125	0.065	0.2925	-0.645697	-0.423837	-0.0318223	-0.078948
		0.125	0.07	0.2925	-0.677838	-0.479103	-0.0267656	-0.0910258
		0.125	0.075	0.2925	-0.713066	-0.541078	-0.0212209	-0.103965
		0.125	-0.075	0.315	0.021508	0.612343	-0.120244	0.181262
		0.125	-0.07	0.315	-0.017098	0.552614	-0.1169	0.169585
		0.125	-0.065	0.315	-0.052368	0.499091	-0.113801	0.158603
		0.125	-0.06	0.315	-0.084906	0.450527	-0.110894	0.148194
		0.125	-0.055	0.315	-0.115182	0.405979	-0.108141	0.138262
		0.125	-0.05	0.315	-0.143569	0.364707	-0.105509	0.128725
		0.125	-0.045	0.315	-0.170353	0.326134	-0.102969	0.119521
		0.125	-0.04	0.315	-0.195836	0.289768	-0.100506	0.110592
		0.125	-0.035	0.315	-0.220155	0.255232	-0.098089	0.101891
		0.125	-0.03	0.315	-0.243553	0.222185	-0.095712	0.0933771
		0.125	-0.025	0.315	-0.266172	0.190345	-0.0933574	0.0850136
		0.125	-0.02	0.315	-0.288109	0.159459	-0.0910031	0.0767626
		0.125	-0.015	0.315	-0.309547	0.129302	-0.0886465	0.0685969
		0.125	-0.01	0.315	-0.330549	0.099671	-0.086266	0.060484
		0.125	-0.005	0.315	-0.351262	0.070371	-0.0838562	0.0523977
		0.125	0	0.315	-0.371776	0.041217	-0.0814022	0.0443091
		0.125	0.005	0.315	-0.392191	0.012028	-0.0788919	0.0361908
		0.125	0.01	0.315	-0.412609	-0.017378	-0.0763126	0.0280151
		0.125	0.015	0.315	-0.43313	-0.047189	-0.0736504	0.019753
		0.125	0.02	0.315	-0.453862	-0.077604	-0.0708912	0.0113743
		0.125	0.025	0.315	-0.474917	-0.108835	-0.0680195	0.00284744
		0.125	0.03	0.315	-0.496419	-0.14112	-0.0650177	-0.00586299
		0.125	0.035	0.315	-0.518502	-0.174722	-0.0618668	-0.0147944
		0.125	0.04	0.315	-0.541319	-0.209948	-0.0585444	-0.0239904
		0.125	0.045	0.315	-0.565048	-0.247153	-0.0550261	-0.0334985
		0.125	0.05	0.315	-0.58989	-0.286762	-0.0512816	-0.0433749
		0.125	0.055	0.315	-0.616093	-0.32929	-0.0472768	-0.0536843
		0.125	0.06	0.315	-0.643954	-0.375376	-0.0429697	-0.0645044
		0.125	0.065	0.315	-0.67384	-0.425825	-0.0383094	-0.0759287
		0.125	0.07	0.315	-0.706214	-0.481673	-0.0332325	-0.0880721
		0.125	0.075	0.315	-0.741683	-0.544297	-0.027659	-0.10108
		0.125	-0.075	0.3375	0.001413	0.6204	-0.125093	0.184946
		0.125	-0.07	0.3375	-0.037591	0.560271	-0.12189	0.173317
		0.125	-0.065	0.3375	-0.07322	0.506372	-0.118919	0.162373
		0.125	-0.06	0.3375	-0.106144	0.45744	-0.116138	0.151994
		0.125	-0.055	0.3375	-0.136769	0.412538	-0.1135	0.142082
		0.125	-0.05	0.3375	-0.165481	0.370927	-0.110973	0.13256
		0.125	-0.045	0.3375	-0.19263	0.332014	-0.108541	0.123366
		0.125	-0.04	0.3375	-0.218402	0.295327	-0.106169	0.114439
		0.125	-0.035	0.3375	-0.243044	0.260473	-0.103846	0.105737
		0.125	-0.03	0.3375	-0.266743	0.227109	-0.101554	0.0972168
		0.125	-0.025	0.3375	-0.289639	0.194955	-0.0992769	0.0888408
		0.125	-0.02	0.3375	-0.31188	0.163759	-0.0970018	0.0805765
		0.125	-0.015	0.3375	-0.333582	0.133295	-0.094714	0.072392
		0.125	-0.01	0.3375	-0.354871	0.103353	-0.0924026	0.0642578
		0.125	-0.005	0.3375	-0.37585	0.073742	-0.0900548	0.0561462
		0.125	0	0.3375	-0.396624	0.044275	-0.0876586	0.0480294
		0.125	0.005	0.3375	-0.417294	0.014769	-0.0852015	0.0398799
		0.125	0.01	0.3375	-0.437962	-0.014958	-0.0826713	0.0316704
		0.125	0.015	0.3375	-0.458728	-0.045096	-0.0800537	0.023372
		0.125	0.02	0.3375	-0.479702	-0.075847	-0.0773346	0.0149541
		0.125	0.025	0.3375	-0.500995	-0.107422	-0.0744986	0.00638609
		0.125	0.03	0.3375	-0.522732	-0.140063	-0.0715278	-0.00236795
		0.125	0.035	0.3375	-0.545048	-0.174036	-0.068403	-0.0113457
		0.125	0.04	0.3375	-0.568096	-0.209648	-0.0651019	-0.0205898
		0.125	0.045	0.3375	-0.592053	-0.247261	-0.0615988	-0.0301492
		0.125	0.05	0.3375	-0.617127	-0.287299	-0.0578654	-0.040078
		0.125	0.055	0.3375	-0.64356	-0.330287	-0.0538647	-0.0504431
		0.125	0.06	0.3375	-0.671652	-0.376865	-0.0495558	-0.0613206
		0.125	0.065	0.3375	-0.701772	-0.427849	-0.0448863	-0.0728053
		0.125	0.07	0.3375	-0.734389	-0.484286	-0.0397929	-0.0850121
		0.125	0.075	0.3375	-0.770107	-0.547564	-0.0341939	-0.098087
		0.125	-0.075	0.36	-0.018443	0.628466	-0.129933	0.18864
		0.125	-0.07	0.36	-0.057838	0.567939	-0.126874	0.177062
		0.125	-0.065	0.36	-0.093864	0.513655	-0.124039	0.16616
		0.125	-0.06	0.36	-0.12713	0.464362	-0.121382	0.155814
		0.125	-0.055	0.36	-0.158108	0.419109	-0.118862	0.145928
		0.125	-0.05	0.36	-0.187174	0.377154	-0.11645	0.136426
		0.125	-0.045	0.36	-0.214631	0.337909	-0.11412	0.127243
		0.125	-0.04	0.36	-0.240727	0.300895	-0.111848	0.118324
		0.125	-0.035	0.36	-0.26569	0.265716	-0.109621	0.109624
		0.125	-0.03	0.36	-0.289672	0.232039	-0.107415	0.1011
		0.125	-0.025	0.36	-0.312861	0.199572	-0.105222	0.0927167
		0.125	-0.02	0.36	-0.335385	0.168064	-0.103026	0.084441
		0.125	-0.015	0.36	-0.35737	0.137288	-0.100813	0.0762415
		0.125	-0.01	0.36	-0.378929	0.107035	-0.0985712	0.0680887
		0.125	-0.005	0.36	-0.400175	0.077111	-0.096289	0.0599552
		0.125	0	0.36	-0.42121	0.047329	-0.093954	0.0518134
		0.125	0.005	0.36	-0.442137	0.017505	-0.0915541	0.0436363
		0.125	0.01	0.36	-0.463055	-0.012546	-0.089076	0.0353959
		0.125	0.015	0.36	-0.48407	-0.043015	-0.0865067	0.0270639
		0.125	0.02	0.36	-0.505288	-0.074103	-0.0838315	0.0186104
		0.125	0.025	0.36	-0.526822	-0.106027	-0.0810344	0.0100035
		0.125	0.03	0.36	-0.548797	-0.139026	-0.0780984	0.00120909
		0.125	0.035	0.36	-0.57135	-0.173373	-0.0750033	-0.00781209
		0.125	0.04	0.36	-0.594632	-0.209375	-0.0717268	-0.0171017
		0.125	0.045	0.36	-0.618824	-0.247396	-0.0682438	-0.0267082
		0.125	0.05	0.36	-0.64413	-0.287869	-0.0645236	-0.0366877
		0.125	0.055	0.36	-0.670798	-0.331318	-0.0605313	-0.0471048
		0.125	0.06	0.36	-0.699127	-0.378395	-0.0562234	-0.058038
		0.125	0.065	0.36	-0.729488	-0.429918	-0.0515486	-0.0695802
		0.125	0.07	0.36	-0.762352	-0.486948	-0.0464419	-0.0818478
		0.125	0.075	0.36	-0.798326	-0.550883	-0.0408215	-0.0949858
		0.125	-0.075	0.3825	-0.03806	0.63654	-0.134764	0.192341
		0.125	-0.07	0.3825	-0.077841	0.575614	-0.13185	0.180818
		0.125	-0.065	0.3825	-0.114236	0.520951	-0.129151	0.169961
		0.125	-0.06	0.3825	-0.147861	0.471293	-0.126622	0.159652
		0.125	-0.055	0.3825	-0.179183	0.425687	-0.124223	0.149795
		0.125	-0.05	0.3825	-0.208587	0.38339	-0.121926	0.140316
		0.125	-0.045	0.3825	-0.23637	0.34381	-0.119704	0.131149
		0.125	-0.04	0.3825	-0.262781	0.306469	-0.117535	0.12224
		0.125	-0.035	0.3825	-0.288052	0.270968	-0.115404	0.113546
		0.125	-0.03	0.3825	-0.312332	0.236973	-0.113291	0.105023
		0.125	-0.025	0.3825	-0.335813	0.204191	-0.111185	0.0966365
		0.125	-0.02	0.3825	-0.35864	0.17237	-0.109074	0.0883545
		0.125	-0.015	0.3825	-0.380903	0.141281	-0.106939	0.0801433
		0.125	-0.01	0.3825	-0.402735	0.110715	-0.10477	0.0719754
		0.125	-0.005	0.3825	-0.424231	0.080475	-0.102554	0.0638219
		0.125	0	0.3825	-0.445529	0.050375	-0.100284	0.0556583
		0.125	0.005	0.3825	-0.466732	0.020232	-0.0979478	0.0474586
		0.125	0.01	0.3825	-0.487886	-0.010147	-0.0955226	0.0391889
		0.125	0.015	0.3825	-0.50915	-0.040948	-0.0930051	0.0308268
		0.125	0.02	0.3825	-0.530613	-0.072376	-0.090377	0.0223406
		0.125	0.025	0.3825	-0.552392	-0.104652	-0.0876226	0.013698
		0.125	0.03	0.3825	-0.574607	-0.138013	-0.0847246	0.00486576
		0.125	0.035	0.3825	-0.597398	-0.172736	-0.0816626	-0.00419555
		0.125	0.04	0.3825	-0.620918	-0.209131	-0.0784145	-0.0135276
		0.125	0.045	0.3825	-0.645347	-0.247565	-0.0749545	-0.0231791
		0.125	0.05	0.3825	-0.670892	-0.288475	-0.071252	-0.0332056
		0.125	0.055	0.3825	-0.697799	-0.33239	-0.067271	-0.0436725
		0.125	0.06	0.3825	-0.72637	-0.379967	-0.0629686	-0.0546574
		0.125	0.065	0.3825	-0.756978	-0.432034	-0.058292	-0.0662545
		0.125	0.07	0.3825	-0.790094	-0.489659	-0.053176	-0.0785792
		0.125	0.075	0.3825	-0.826332	-0.554258	-0.0475376	-0.0917784
		0.125	-0.075	0.405	-0.057436	0.644616	-0.139582	0.196046
		0.125	-0.07	0.405	-0.097597	0.583294	-0.136815	0.184582
		0.125	-0.065	0.405	-0.13436	0.528251	-0.134255	0.173774
		0.125	-0.06	0.405	-0.168337	0.478229	-0.131857	0.163506
		0.125	-0.055	0.405	-0.200002	0.43227	-0.129581	0.153682
		0.125	-0.05	0.405	-0.229735	0.38963	-0.1274	0.144229
		0.125	-0.045	0.405	-0.257835	0.349715	-0.125288	0.135081
		0.125	-0.04	0.405	-0.284574	0.312046	-0.123227	0.126188
		0.125	-0.035	0.405	-0.310127	0.276223	-0.121193	0.117502
		0.125	-0.03	0.405	-0.334727	0.241905	-0.119178	0.108984
		0.125	-0.025	0.405	-0.358494	0.208807	-0.117161	0.100597
		0.125	-0.02	0.405	-0.38159	0.176669	-0.115133	0.0923091
		0.125	-0.015	0.405	-0.404125	0.145267	-0.113078	0.0840899
		0.125	-0.01	0.405	-0.426231	0.114386	-0.110987	0.0759105
		0.125	-0.005	0.405	-0.448013	0.083829	-0.108846	0.067743
		0.125	0	0.405	-0.469573	0.053411	-0.106644	0.0595616
		0.125	0.005	0.405	-0.491016	0.022942	-0.104368	0.0513383
		0.125	0.01	0.405	-0.512443	-0.007764	-0.102005	0.0430462
		0.125	0.015	0.405	-0.533958	-0.038901	-0.0995426	0.0346569
		0.125	0.02	0.405	-0.55567	-0.070673	-0.0969653	0.0261409
		0.125	0.025	0.405	-0.577692	-0.1033	-0.0942572	0.0174667
		0.125	0.03	0.405	-0.600152	-0.137028	-0.0914007	0.00859925
		0.125	0.035	0.405	-0.623184	-0.172129	-0.0883757	-0.000498813
		0.125	0.04	0.405	-0.646946	-0.208921	-0.0851594	-0.00987058
		0.125	0.045	0.405	-0.671616	-0.247772	-0.081726	-0.0195639
		0.125	0.05	0.405	-0.697402	-0.289121	-0.0780448	-0.0296343
		0.125	0.055	0.405	-0.724552	-0.333506	-0.0740789	-0.0401479
		0.125	0.06	0.405	-0.753371	-0.381587	-0.0697856	-0.0511817
		0.125	0.065	0.405	-0.784231	-0.434201	-0.0651112	-0.0628302
		0.125	0.07	0.405	-0.817606	-0.492428	-0.0599893	-0.0752098
		0.125	0.075	0.405	-0.854112	-0.557693	-0.0543369	-0.0884661
		0.125	-0.075	0.4275	-0.07657	0.652695	-0.144385	0.199755
		0.125	-0.07	0.4275	-0.117106	0.590976	-0.141768	0.188353
		0.125	-0.065	0.4275	-0.154228	0.535555	-0.139348	0.177598
		0.125	-0.06	0.4275	-0.188554	0.485167	-0.137082	0.167373
		0.125	-0.055	0.4275	-0.220553	0.438855	-0.134932	0.157586
		0.125	-0.05	0.4275	-0.25062	0.395872	-0.132871	0.148162
		0.125	-0.045	0.4275	-0.279045	0.355623	-0.130874	0.139039
		0.125	-0.04	0.4275	-0.306068	0.317625	-0.128916	0.130162
		0.125	-0.035	0.4275	-0.331958	0.281474	-0.12699	0.12149
		0.125	-0.03	0.4275	-0.356833	0.246837	-0.125069	0.112979
		0.125	-0.025	0.4275	-0.380896	0.213419	-0.123146	0.104596
		0.125	-0.02	0.4275	-0.404267	0.180966	-0.121205	0.0963068
		0.125	-0.015	0.4275	-0.427086	0.149244	-0.119235	0.0880823
		0.125	-0.01	0.4275	-0.449464	0.118046	-0.117224	0.0798947
		0.125	-0.005	0.4275	-0.471512	0.087171	-0.115158	0.0717157
		0.125	0	0.4275	-0.493336	0.05643	-0.113027	0.063519
		0.125	0.005	0.4275	-0.515038	0.025635	-0.110818	0.0552776
		0.125	0.01	0.4275	-0.53672	-0.005403	-0.108518	0.0469642
		0.125	0.015	0.4275	-0.558488	-0.036877	-0.106114	0.0385515
		0.125	0.02	0.4275	-0.580448	-0.068995	-0.103591	0.030009
		0.125	0.025	0.4275	-0.602719	-0.101979	-0.100933	0.0213056
		0.125	0.03	0.4275	-0.625423	-0.136074	-0.0981211	0.0124068
		0.125	0.035	0.4275	-0.6487	-0.171557	-0.0951366	0.00327499
		0.125	0.04	0.4275	-0.672706	-0.208749	-0.0919556	-0.00613333
		0.125	0.045	0.4275	-0.69762	-0.248019	-0.0885526	-0.0158651
		0.125	0.05	0.4275	-0.72365	-0.289813	-0.0848956	-0.025977
		0.125	0.055	0.4275	-0.751049	-0.33467	-0.0809492	-0.0365335
		0.125	0.06	0.4275	-0.780119	-0.38326	-0.0766684	-0.0476135
		0.125	0.065	0.4275	-0.811236	-0.436424	-0.072	-0.05931
		0.125	0.07	0.4275	-0.844876	-0.495255	-0.0668766	-0.0717406
		0.125	0.075	0.4275	-0.881657	-0.561192	-0.0612138	-0.0850514
		0.125	-0.075	0.45	-0.095463	0.660772	-0.149171	0.203465
		0.125	-0.07	0.45	-0.136365	0.598658	-0.146705	0.192128
		0.125	-0.065	0.45	-0.173843	0.542857	-0.144428	0.181428
		0.125	-0.06	0.45	-0.208512	0.492105	-0.142296	0.171251
		0.125	-0.055	0.45	-0.240848	0.445439	-0.140274	0.161504
		0.125	-0.05	0.45	-0.271231	0.402112	-0.138334	0.152113
		0.125	-0.045	0.45	-0.299962	0.361526	-0.13645	0.143016
		0.125	-0.04	0.45	-0.327317	0.323195	-0.134606	0.134162
		0.125	-0.035	0.45	-0.353478	0.286721	-0.13278	0.125504
		0.125	-0.03	0.45	-0.378659	0.251762	-0.130962	0.117005
		0.125	-0.025	0.45	-0.403014	0.218022	-0.129136	0.108628
		0.125	-0.02	0.45	-0.426666	0.18525	-0.127286	0.100342
		0.125	-0.015	0.45	-0.44976	0.153211	-0.125403	0.0921168
		0.125	-0.01	0.45	-0.47241	0.121692	-0.123473	0.0839237
		0.125	-0.005	0.45	-0.494744	0.090497	-0.12149	0.075738
		0.125	0	0.45	-0.516812	0.05943	-0.119429	0.0675278
		0.125	0.005	0.45	-0.538773	0.028307	-0.117291	0.0592716
		0.125	0.01	0.45	-0.560711	-0.003065	-0.115056	0.0509404
		0.125	0.015	0.45	-0.582731	-0.03488	-0.112714	0.042507
		0.125	0.02	0.45	-0.604943	-0.067347	-0.110248	0.0339413
		0.125	0.025	0.45	-0.627462	-0.10069	-0.107643	0.025212
		0.125	0.03	0.45	-0.650413	-0.135156	-0.10488	0.0162849
		0.125	0.035	0.45	-0.673937	-0.171025	-0.101939	0.00712226
		0.125	0.04	0.45	-0.698189	-0.208618	-0.0987972	-0.00231869
		0.125	0.045	0.45	-0.723349	-0.248312	-0.0954275	-0.0120864
		0.125	0.05	0.45	-0.749629	-0.290553	-0.0917993	-0.0222358
		0.125	0.055	0.45	-0.777278	-0.335887	-0.087875	-0.032833
		0.125	0.06	0.45	-0.806604	-0.384988	-0.083611	-0.0439551
		0.125	0.065	0.45	-0.837982	-0.438708	-0.078952	-0.0556972
		0.125	0.07	0.45	-0.871892	-0.498146	-0.0738313	-0.0681751
		0.125	0.075	0.45	-0.908955	-0.564758	-0.0681629	-0.0815364
		0.125	-0.075	0.4725	-0.114112	0.668847	-0.153939	0.207174
		0.125	-0.07	0.4725	-0.155376	0.606336	-0.151624	0.195905
		0.125	-0.065	0.4725	-0.193202	0.550156	-0.149491	0.185264
		0.125	-0.06	0.4725	-0.228209	0.499039	-0.147495	0.175137
		0.125	-0.055	0.4725	-0.260852	0.452023	-0.145599	0.165432
		0.125	-0.05	0.4725	-0.291572	0.408347	-0.143785	0.156078
		0.125	-0.045	0.4725	-0.320624	0.367423	-0.142021	0.147012
		0.125	-0.04	0.4725	-0.34827	0.328761	-0.140287	0.138182
		0.125	-0.035	0.4725	-0.374737	0.291959	-0.13857	0.129544
		0.125	-0.03	0.4725	-0.400219	0.256674	-0.136856	0.12106
		0.125	-0.025	0.4725	-0.424841	0.222615	-0.135125	0.112693
		0.125	-0.02	0.4725	-0.448774	0.189522	-0.133369	0.104412
		0.125	-0.015	0.4725	-0.472144	0.15716	-0.131575	0.0961885
		0.125	-0.01	0.4725	-0.495063	0.12532	-0.129731	0.0879938
		0.125	-0.005	0.4725	-0.517645	0.0938	-0.127825	0.0798012
		0.125	0	0.4725	-0.539994	0.062408	-0.125845	0.0715844
		0.125	0.005	0.4725	-0.562213	0.030952	-0.123779	0.063316
		0.125	0.01	0.4725	-0.584407	-0.000755	-0.121614	0.0549708
		0.125	0.015	0.4725	-0.606682	-0.032914	-0.119336	0.0465199
		0.125	0.02	0.4725	-0.629144	-0.065733	-0.11693	0.037934
		0.125	0.025	0.4725	-0.651913	-0.099438	-0.114381	0.0291821
		0.125	0.03	0.4725	-0.675112	-0.134278	-0.11167	0.0202299
		0.125	0.035	0.4725	-0.698884	-0.170537	-0.108776	0.0110392
		0.125	0.04	0.4725	-0.723384	-0.208535	-0.105676	0.00156862
		0.125	0.045	0.4725	-0.748794	-0.248654	-0.102344	-0.00823087
		0.125	0.05	0.4725	-0.775326	-0.291346	-0.0987482	-0.0184149
		0.125	0.055	0.4725	-0.803231	-0.33716	-0.0948506	-0.0290487
		0.125	0.06	0.4725	-0.832816	-0.386776	-0.0906068	-0.04021
		0.125	0.065	0.4725	-0.86446	-0.441054	-0.0859616	-0.0519935
		0.125	0.07	0.4725	-0.898646	-0.501105	-0.0808472	-0.0645159
		0.125	0.075	0.4725	-0.935996	-0.568396	-0.0751772	-0.0779242
		0.125	-0.075	0.495	-0.132519	0.676915	-0.158685	0.21088
		0.125	-0.07	0.495	-0.174136	0.614009	-0.156524	0.199682
		0.125	-0.065	0.495	-0.212304	0.55745	-0.154535	0.189103
		0.125	-0.06	0.495	-0.247641	0.505968	-0.152677	0.179029
		0.125	-0.055	0.495	-0.280627	0.458593	-0.150915	0.169371
		0.125	-0.05	0.495	-0.311643	0.414574	-0.149222	0.160056
		0.125	-0.045	0.495	-0.340984	0.373314	-0.147574	0.151023
		0.125	-0.04	0.495	-0.36895	0.334317	-0.145959	0.142221
		0.125	-0.035	0.495	-0.395702	0.297187	-0.14435	0.133605
		0.125	-0.03	0.495	-0.42146	0.261577	-0.142738	0.125138
		0.125	-0.025	0.495	-0.446374	0.227193	-0.141109	0.116785
		0.125	-0.02	0.495	-0.470588	0.193776	-0.139449	0.108513
		0.125	-0.015	0.495	-0.49423	0.161091	-0.137747	0.100295
		0.125	-0.01	0.495	-0.517419	0.128928	-0.135991	0.0921019
		0.125	-0.005	0.495	-0.540265	0.097081	-0.134168	0.083907
		0.125	0	0.495	-0.562875	0.065359	-0.132268	0.0756846
		0.125	0.005	0.495	-0.585353	0.033571	-0.130277	0.0674085
		0.125	0.01	0.495	-0.607803	0.001523	-0.128184	0.0590515
		0.125	0.015	0.495	-0.63033	-0.030983	-0.125973	0.0505861
		0.125	0.02	0.495	-0.653045	-0.064156	-0.123632	0.0419837
		0.125	0.025	0.495	-0.676063	-0.098226	-0.121141	0.0332123
		0.125	0.03	0.495	-0.699514	-0.133444	-0.118485	0.0242382
		0.125	0.035	0.495	-0.723535	-0.170093	-0.115642	0.0150236
		0.125	0.04	0.495	-0.748286	-0.208501	-0.112588	0.00552622
		0.125	0.045	0.495	-0.773948	-0.24905	-0.109297	-0.00430231
		0.125	0.05	0.495	-0.800733	-0.292196	-0.105736	-0.0145177
		0.125	0.055	0.495	-0.828896	-0.338494	-0.101868	-0.0251851
		0.125	0.06	0.495	-0.858744	-0.388628	-0.0976484	-0.0363818
		0.125	0.065	0.495	-0.890659	-0.443469	-0.0930208	-0.0482035
		0.125	0.07	0.495	-0.925125	-0.504135	-0.0879172	-0.0607662
		0.125	0.075	0.495	-0.962768	-0.57211	-0.0822499	-0.074218
		0.125	-0.075	0.5175	-0.150682	0.684974	-0.163409	0.214582
		0.125	-0.07	0.5175	-0.192644	0.621672	-0.161401	0.203457
		0.125	-0.065	0.5175	-0.231147	0.564735	-0.159558	0.192942
		0.125	-0.06	0.5175	-0.26681	0.512887	-0.157838	0.182925
		0.125	-0.055	0.5175	-0.300112	0.465158	-0.156208	0.173316
		0.125	-0.05	0.5175	-0.33142	0.420794	-0.154639	0.164042
		0.125	-0.045	0.5175	-0.361096	0.37919	-0.153117	0.155047
		0.125	-0.04	0.5175	-0.389342	0.33986	-0.151615	0.146275
		0.125	-0.035	0.5175	-0.416383	0.302398	-0.150116	0.137685
		0.125	-0.03	0.5175	-0.442425	0.26646	-0.148611	0.129238
		0.125	-0.025	0.5175	-0.467615	0.231752	-0.147083	0.120901
		0.125	-0.02	0.5175	-0.492104	0.19801	-0.145522	0.112642
		0.125	-0.015	0.5175	-0.516016	0.165001	-0.143914	0.104432
		0.125	-0.01	0.5175	-0.53947	0.13251	-0.142247	0.0962432
		0.125	-0.005	0.5175	-0.562579	0.100335	-0.14051	0.0880496
		0.125	0	0.5175	-0.585449	0.068281	-0.138692	0.0798251
		0.125	0.005	0.5175	-0.608185	0.036156	-0.13678	0.0715436
		0.125	0.01	0.5175	-0.630889	0.003766	-0.13476	0.0631784
		0.125	0.015	0.5175	-0.65367	-0.029088	-0.132621	0.0547025
		0.125	0.02	0.5175	-0.676636	-0.062621	-0.130344	0.0460857
		0.125	0.025	0.5175	-0.699906	-0.097058	-0.127917	0.0372985
		0.125	0.03	0.5175	-0.723607	-0.132657	-0.125318	0.0283055
		0.125	0.035	0.5175	-0.747879	-0.169701	-0.122528	0.01907
		0.125	0.04	0.5175	-0.772882	-0.208522	-0.119523	0.00954893
		0.125	0.045	0.5175	-0.798797	-0.249504	-0.116276	-0.000305305
		0.125	0.05	0.5175	-0.82584	-0.293107	-0.112754	-0.0105481
		0.125	0.055	0.5175	-0.854264	-0.33989	-0.10892	-0.0212449
		0.125	0.06	0.5175	-0.884379	-0.390548	-0.104728	-0.0324743
		0.125	0.065	0.5175	-0.916569	-0.445955	-0.100123	-0.0443305
		0.125	0.07	0.5175	-0.951319	-0.507241	-0.0950337	-0.0569302
		0.125	0.075	0.5175	-0.989261	-0.575904	-0.0893733	-0.0704217
		0.125	-0.075	0.54	-0.168602	0.693023	-0.168107	0.218276
		0.125	-0.07	0.54	-0.210902	0.629326	-0.166254	0.207227
		0.125	-0.065	0.54	-0.249732	0.572009	-0.164557	0.196779
		0.125	-0.06	0.54	-0.285712	0.519795	-0.162976	0.186821
		0.125	-0.055	0.54	-0.319323	0.471709	-0.161479	0.177264
		0.125	-0.05	0.54	-0.350951	0.426996	-0.16004	0.168036
		0.125	-0.045	0.54	-0.380903	0.385052	-0.158636	0.159078
		0.125	-0.04	0.54	-0.409429	0.345388	-0.157249	0.15034
		0.125	-0.035	0.54	-0.436774	0.307593	-0.155866	0.141779
		0.125	-0.03	0.54	-0.463087	0.271327	-0.154467	0.133356
		0.125	-0.025	0.54	-0.488557	0.23629	-0.153044	0.125039
		0.125	-0.02	0.54	-0.513316	0.20222	-0.151582	0.116794
		0.125	-0.015	0.54	-0.537495	0.168885	-0.150069	0.108596
		0.125	-0.01	0.54	-0.561213	0.136065	-0.148494	0.100415
		0.125	-0.005	0.54	-0.584583	0.103559	-0.146846	0.0922254
		0.125	0	0.54	-0.607711	0.07117	-0.145112	0.0840017
		0.125	0.005	0.54	-0.630706	0.038703	-0.14328	0.0757174
		0.125	0.01	0.54	-0.653661	0.005971	-0.141337	0.0673478
		0.125	0.015	0.54	-0.676694	-0.027236	-0.13927	0.0588637
		0.125	0.02	0.54	-0.699912	-0.061128	-0.137063	0.0502371
		0.125	0.025	0.54	-0.723433	-0.095937	-0.1347	0.0414366
		0.125	0.03	0.54	-0.747384	-0.131919	-0.132162	0.0324282
		0.125	0.035	0.54	-0.771909	-0.169362	-0.129428	0.0231748
		0.125	0.04	0.54	-0.797164	-0.208598	-0.126475	0.0136338
		0.125	0.045	0.54	-0.823335	-0.250016	-0.123275	0.00375754
		0.125	0.05	0.54	-0.850637	-0.294081	-0.119796	-0.00651008
		0.125	0.055	0.54	-0.879324	-0.341355	-0.115999	-0.0172336
		0.125	0.06	0.54	-0.909709	-0.39254	-0.111839	-0.0284919
		0.125	0.065	0.54	-0.942177	-0.448515	-0.107259	-0.0403784
		0.125	0.07	0.54	-0.977217	-0.510426	-0.102189	-0.0530117
		0.125	0.075	0.54	-1.01546	-0.579779	-0.0965399	-0.0665385
		0.125	-0.075	0.5625	-0.186277	0.701059	-0.172779	0.221962
		0.125	-0.07	0.5625	-0.228906	0.636965	-0.171079	0.210991
		0.125	-0.065	0.5625	-0.268057	0.57927	-0.169529	0.200613
		0.125	-0.06	0.5625	-0.304348	0.526689	-0.168088	0.190716
		0.125	-0.055	0.5625	-0.338253	0.478247	-0.166723	0.181212
		0.125	-0.05	0.5625	-0.370172	0.433187	-0.165411	0.172032
		0.125	-0.045	0.5625	-0.400418	0.390899	-0.16413	0.163116
		0.125	-0.04	0.5625	-0.429241	0.350896	-0.162863	0.154415
		0.125	-0.035	0.5625	-0.456859	0.312768	-0.161592	0.145885
		0.125	-0.03	0.5625	-0.483455	0.27617	-0.160304	0.137489
		0.125	-0.025	0.5625	-0.509194	0.240803	-0.158985	0.129193
		0.125	-0.02	0.5625	-0.53422	0.206405	-0.157624	0.120967
		0.125	-0.015	0.5625	-0.558662	0.17274	-0.156209	0.112783
		0.125	-0.01	0.5625	-0.582642	0.139589	-0.154728	0.104612
		0.125	-0.005	0.5625	-0.60627	0.106749	-0.153169	0.0964298
		0.125	0	0.5625	-0.629654	0.074023	-0.151521	0.0882101
		0.125	0.005	0.5625	-0.6529	0.041217	-0.149772	0.0799274
		0.125	0.01	0.5625	-0.676111	0.008135	-0.147908	0.0715554
		0.125	0.015	0.5625	-0.699395	-0.025427	-0.145915	0.0630665
		0.125	0.02	0.5625	-0.722864	-0.059684	-0.143779	0.0544322
		0.125	0.025	0.5625	-0.746635	-0.094867	-0.141483	0.0456218
		0.125	0.03	0.5625	-0.770838	-0.131236	-0.139009	0.0366013
		0.125	0.035	0.5625	-0.795614	-0.16908	-0.136335	0.0273333
		0.125	0.04	0.5625	-0.821125	-0.208735	-0.133437	0.0177757
		0.125	0.045	0.5625	-0.847553	-0.250594	-0.130287	0.00788017
		0.125	0.05	0.5625	-0.875115	-0.295122	-0.126854	-0.00240795
		0.125	0.055	0.5625	-0.904068	-0.342891	-0.123097	-0.0131549
		0.125	0.06	0.5625	-0.934725	-0.394604	-0.118972	-0.0244377
		0.125	0.065	0.5625	-0.967476	-0.451154	-0.114422	-0.0363518
		0.125	0.07	0.5625	-1.00281	-0.513692	-0.109374	-0.0490143
		0.125	0.075	0.5625	-1.04136	-0.58374	-0.103742	-0.0625727
		0.125	-0.075	0.585	-0.203707	0.709079	-0.17742	0.225638
		0.125	-0.07	0.585	-0.246658	0.64459	-0.175875	0.214747
		0.125	-0.065	0.585	-0.286119	0.586515	-0.174472	0.20444
		0.125	-0.06	0.585	-0.32271	0.533565	-0.17317	0.194606
		0.125	-0.055	0.585	-0.356919	0.484766	-0.17194	0.185159
		0.125	-0.05	0.585	-0.389142	0.439354	-0.170758	0.17603
		0.125	-0.045	0.585	-0.41966	0.396724	-0.169599	0.167158
		0.125	-0.04	0.585	-0.448758	0.356384	-0.16845	0.158495
		0.125	-0.035	0.585	-0.476647	0.317921	-0.167293	0.149999
		0.125	-0.03	0.585	-0.503518	0.280989	-0.166115	0.141632
		0.125	-0.025	0.585	-0.529522	0.245292	-0.164903	0.133362
		0.125	-0.02	0.585	-0.554811	0.210562	-0.163644	0.125156
		0.125	-0.015	0.585	-0.579515	0.176564	-0.162327	0.116989
		0.125	-0.01	0.585	-0.603752	0.14308	-0.160941	0.108832
		0.125	-0.005	0.585	-0.627635	0.109904	-0.159473	0.10066
		0.125	0	0.585	-0.651273	0.076838	-0.157913	0.0924466
		0.125	0.005	0.585	-0.67477	0.043687	-0.156248	0.0841676
		0.125	0.01	0.585	-0.698232	0.010254	-0.154464	0.0757964
		0.125	0.015	0.585	-0.721767	-0.023666	-0.152549	0.0673059
		0.125	0.02	0.585	-0.745485	-0.058288	-0.150487	0.0586678
		0.125	0.025	0.585	-0.769506	-0.09385	-0.148261	0.0498501
		0.125	0.03	0.585	-0.79396	-0.130609	-0.145852	0.0408204
		0.125	0.035	0.585	-0.818988	-0.168858	-0.143239	0.0315411
		0.125	0.04	0.585	-0.844753	-0.208935	-0.140399	0.02197
		0.125	0.045	0.585	-0.871439	-0.251236	-0.137303	0.0120593
		0.125	0.05	0.585	-0.899264	-0.296232	-0.133918	0.00175357
		0.125	0.055	0.585	-0.928485	-0.344498	-0.130206	-0.0090127
		0.125	0.06	0.585	-0.959418	-0.396745	-0.12612	-0.0203172
		0.125	0.065	0.585	-0.992452	-0.453873	-0.121602	-0.0322551
		0.125	0.07	0.585	-1.02808	-0.517041	-0.116582	-0.0449428
		0.125	0.075	0.585	-1.06695	-0.587789	-0.11097	-0.0585291
		0.125	-0.075	0.6075	-0.220894	0.717081	-0.182031	0.2293
		0.125	-0.07	0.6075	-0.264157	0.652197	-0.18064	0.218491
		0.125	-0.065	0.6075	-0.303922	0.593741	-0.179383	0.208258
		0.125	-0.06	0.6075	-0.340804	0.540424	-0.17822	0.198489
		0.125	-0.055	0.6075	-0.375314	0.491265	-0.177126	0.189102
		0.125	-0.05	0.6075	-0.407796	0.445505	-0.176069	0.180024
		0.125	-0.045	0.6075	-0.438611	0.402528	-0.175037	0.171199
		0.125	-0.04	0.6075	-0.467988	0.361846	-0.174007	0.162578
		0.125	-0.035	0.6075	-0.496153	0.323045	-0.172966	0.154119
		0.125	-0.03	0.6075	-0.52327	0.285782	-0.171896	0.145783
		0.125	-0.025	0.6075	-0.549539	0.24975	-0.170791	0.13754
		0.125	-0.02	0.6075	-0.575087	0.214687	-0.169635	0.129358
		0.125	-0.015	0.6075	-0.600046	0.180355	-0.168418	0.12121
		0.125	-0.01	0.6075	-0.624538	0.146535	-0.167128	0.113069
		0.125	-0.005	0.6075	-0.648673	0.11302	-0.165753	0.10491
		0.125	0	0.6075	-0.672561	0.079612	-0.164282	0.0967067
		0.125	0.005	0.6075	-0.696307	0.046114	-0.162702	0.0884343
		0.125	0.01	0.6075	-0.720018	0.012328	-0.161002	0.0800673
		0.125	0.015	0.6075	-0.743801	-0.021953	-0.159165	0.071578
		0.125	0.02	0.6075	-0.767768	-0.056946	-0.157178	0.0629382
		0.125	0.025	0.6075	-0.792038	-0.092887	-0.155024	0.0541174
		0.125	0.03	0.6075	-0.816742	-0.13004	-0.152683	0.0450813
		0.125	0.035	0.6075	-0.842023	-0.168697	-0.150135	0.0357938
		0.125	0.04	0.6075	-0.868042	-0.2092	-0.147354	0.0262124
		0.125	0.045	0.6075	-0.894987	-0.251947	-0.144315	0.0162896
		0.125	0.05	0.6075	-0.923075	-0.297414	-0.140982	0.00596974
		0.125	0.055	0.6075	-0.952565	-0.346182	-0.137316	-0.00481289
		0.125	0.06	0.6075	-0.983776	-0.398965	-0.133273	-0.0161349
		0.125	0.065	0.6075	-1.0171	-0.456673	-0.128792	-0.0280923
		0.125	0.07	0.6075	-1.05303	-0.520477	-0.123803	-0.040802
		0.125	0.075	0.6075	-1.09221	-0.591928	-0.118215	-0.0544118
		0.125	-0.075	0.63	-0.237836	0.725063	-0.186609	0.232949
		0.125	-0.07	0.63	-0.281402	0.659784	-0.185372	0.222223
		0.125	-0.065	0.63	-0.321455	0.600947	-0.184259	0.212064
		0.125	-0.06	0.63	-0.358639	0.547261	-0.183238	0.202365
		0.125	-0.055	0.63	-0.393425	0.497743	-0.182277	0.193038
		0.125	-0.05	0.63	-0.426184	0.451629	-0.181348	0.184014
		0.125	-0.045	0.63	-0.45727	0.408307	-0.18044	0.175238
		0.125	-0.04	0.63	-0.486906	0.367283	-0.179528	0.16666
		0.125	-0.035	0.63	-0.515323	0.328147	-0.1786	0.158239
		0.125	-0.03	0.63	-0.542715	0.290544	-0.177644	0.149938
		0.125	-0.025	0.63	-0.569242	0.254177	-0.176646	0.141725
		0.125	-0.02	0.63	-0.595043	0.218779	-0.175594	0.133569
		0.125	-0.015	0.63	-0.620254	0.18411	-0.174477	0.125443
		0.125	-0.01	0.63	-0.644995	0.149952	-0.173284	0.117321
		0.125	-0.005	0.63	-0.669379	0.116097	-0.172003	0.109177
		0.125	0	0.63	-0.693515	0.082343	-0.170622	0.100986
		0.125	0.005	0.63	-0.717508	0.048495	-0.169129	0.0927234
		0.125	0.01	0.63	-0.741464	0.014352	-0.167512	0.0843627
		0.125	0.015	0.63	-0.765493	-0.020292	-0.165756	0.0758778
		0.125	0.02	0.63	-0.789706	-0.055657	-0.163846	0.0672398
		0.125	0.025	0.63	-0.814224	-0.091983	-0.161765	0.0584178
		0.125	0.03	0.63	-0.839178	-0.12953	-0.159495	0.0493796
		0.125	0.035	0.63	-0.864709	-0.168599	-0.157012	0.0400867
		0.125	0.04	0.63	-0.890984	-0.209531	-0.154295	0.0304983
		0.125	0.045	0.63	-0.918187	-0.252728	-0.151314	0.0205663
		0.125	0.05	0.63	-0.946539	-0.29867	-0.148035	0.0102357
		0.125	0.055	0.63	-0.976301	-0.347942	-0.14442	-0.000559314
		0.125	0.06	0.63	-1.00779	-0.401266	-0.140422	-0.0118958
		0.125	0.065	0.63	-1.0414	-0.459558	-0.135982	-0.0238691
		0.125	0.07	0.63	-1.07764	-0.524	-0.131028	-0.0365964
		0.125	0.075	0.63	-1.11715	-0.596158	-0.125469	-0.0502259
		0.125	-0.075	0.6525	-0.254534	0.733025	-0.191153	0.236581
		0.125	-0.07	0.6525	-0.298394	0.667349	-0.190068	0.225941
		0.125	-0.065	0.6525	-0.338739	0.60813	-0.189101	0.215859
		0.125	-0.06	0.6525	-0.376196	0.554074	-0.188218	0.206227
		0.125	-0.055	0.6525	-0.41124	0.504197	-0.187387	0.196962
		0.125	-0.05	0.6525	-0.444295	0.457727	-0.186591	0.187996
		0.125	-0.045	0.6525	-0.475624	0.41406	-0.185802	0.17927
		0.125	-0.04	0.6525	-0.50553	0.372693	-0.185011	0.170738
		0.125	-0.035	0.6525	-0.534202	0.333216	-0.184198	0.162357
		0.125	-0.03	0.6525	-0.561848	0.295275	-0.183353	0.154093
		0.125	-0.025	0.6525	-0.588629	0.258569	-0.182463	0.145912
		0.125	-0.02	0.6525	-0.614675	0.222835	-0.181514	0.137784
		0.125	-0.015	0.6525	-0.640134	0.187829	-0.180499	0.129684
		0.125	-0.01	0.6525	-0.66512	0.15333	-0.179402	0.121583
		0.125	-0.005	0.6525	-0.689749	0.119131	-0.178216	0.113457
		0.125	0	0.6525	-0.714128	0.08503	-0.176926	0.105281
		0.125	0.005	0.6525	-0.738364	0.050829	-0.175522	0.0970304
		0.125	0.01	0.6525	-0.762564	0.016328	-0.173989	0.0886795
		0.125	0.015	0.6525	-0.786836	-0.018684	-0.172315	0.0802009
		0.125	0.02	0.6525	-0.811293	-0.054425	-0.170483	0.0715673
		0.125	0.025	0.6525	-0.836057	-0.091136	-0.168477	0.0627481
		0.125	0.03	0.6525	-0.861258	-0.129084	-0.166278	0.0537092
		0.125	0.035	0.6525	-0.887041	-0.168566	-0.163865	0.0444149
		0.125	0.04	0.6525	-0.913569	-0.20993	-0.161212	0.0348225
		0.125	0.045	0.6525	-0.941031	-0.25358	-0.158292	0.0248848
		0.125	0.05	0.6525	-0.969648	-0.3	-0.155071	0.0145467
		0.125	0.055	0.6525	-0.999682	-0.34978	-0.151509	0.00374272
		0.125	0.06	0.6525	-1.03145	-0.403648	-0.147559	-0.00760466
		0.125	0.065	0.6525	-1.06536	-0.462528	-0.143163	-0.0195902
		0.125	0.07	0.6525	-1.1019	-0.527613	-0.138248	-0.0323316
		0.125	0.075	0.6525	-1.14173	-0.600481	-0.132723	-0.0459762
		0.125	-0.075	0.675	-0.270988	0.740962	-0.19566	0.240196
		0.125	-0.07	0.675	-0.315132	0.674889	-0.194726	0.229641
		0.125	-0.065	0.675	-0.355755	0.615288	-0.193904	0.219637
		0.125	-0.06	0.675	-0.39348	0.560861	-0.193157	0.210076
		0.125	-0.055	0.675	-0.428804	0.510622	-0.192461	0.200876
		0.125	-0.05	0.675	-0.462093	0.463801	-0.191788	0.191966
		0.125	-0.045	0.675	-0.493692	0.419784	-0.191124	0.183293
		0.125	-0.04	0.675	-0.523846	0.378073	-0.190451	0.174809
		0.125	-0.035	0.675	-0.552773	0.338253	-0.189753	0.166471
		0.125	-0.03	0.675	-0.580668	0.299973	-0.18902	0.158245
		0.125	-0.025	0.675	-0.607687	0.262929	-0.188236	0.150098
		0.125	-0.02	0.675	-0.633982	0.226854	-0.187392	0.142002
		0.125	-0.015	0.675	-0.659683	0.191507	-0.186477	0.133928
		0.125	-0.01	0.675	-0.68491	0.156666	-0.185479	0.125851
		0.125	-0.005	0.675	-0.709778	0.12212	-0.184387	0.117745
		0.125	0	0.675	-0.734396	0.08767	-0.183189	0.109587
		0.125	0.005	0.675	-0.758872	0.053115	-0.181873	0.101351
		0.125	0.01	0.675	-0.783311	0.018251	-0.180426	0.0930118
		0.125	0.015	0.675	-0.807824	-0.017129	-0.178834	0.0845432
		0.125	0.02	0.675	-0.832523	-0.053249	-0.177082	0.0759167
		0.125	0.025	0.675	-0.85753	-0.090349	-0.175153	0.0671026
		0.125	0.03	0.675	-0.882977	-0.128699	-0.173027	0.0580668
		0.125	0.035	0.675	-0.90901	-0.168599	-0.170684	0.0487734
		0.125	0.04	0.675	-0.935792	-0.210397	-0.168098	0.0391806
		0.125	0.045	0.675	-0.963512	-0.254503	-0.165241	0.0292405
		0.125	0.05	0.675	-0.992393	-0.301406	-0.162079	0.0188976
		0.125	0.055	0.675	-1.0227	-0.351696	-0.158573	0.0080881
		0.125	0.06	0.675	-1.05475	-0.406113	-0.154674	-0.00326678
		0.125	0.065	0.675	-1.08895	-0.465584	-0.150326	-0.015261
		0.125	0.07	0.675	-1.1258	-0.531315	-0.145453	-0.0280121
		0.125	0.075	0.675	-1.16596	-0.604897	-0.139966	-0.0416682
		0.125	-0.075	0.6975	-0.287199	0.748874	-0.200128	0.243791
		0.125	-0.07	0.6975	-0.331617	0.682403	-0.199344	0.233323
		0.125	-0.065	0.6975	-0.372505	0.62242	-0.198664	0.223398
		0.125	-0.06	0.6975	-0.410491	0.567621	-0.198055	0.213909
		0.125	-0.055	0.6975	-0.446062	0.51702	-0.197488	0.204773
		0.125	-0.05	0.6975	-0.479618	0.469843	-0.196944	0.195924
		0.125	-0.045	0.6975	-0.511465	0.425477	-0.196402	0.187305
		0.125	-0.04	0.6975	-0.541871	0.383418	-0.195847	0.17887
		0.125	-0.035	0.6975	-0.571034	0.343257	-0.195262	0.170577
		0.125	-0.03	0.6975	-0.599168	0.304635	-0.194638	0.162391
		0.125	-0.025	0.6975	-0.626427	0.267251	-0.193962	0.154281
		0.125	-0.02	0.6975	-0.65296	0.230834	-0.193222	0.146216
		0.125	-0.015	0.6975	-0.678896	0.195145	-0.192408	0.138172
		0.125	-0.01	0.6975	-0.704359	0.159959	-0.191507	0.13012
		0.125	-0.005	0.6975	-0.729462	0.125065	-0.19051	0.122037
		0.125	0	0.6975	-0.754316	0.090263	-0.189404	0.113899
		0.125	0.005	0.6975	-0.779025	0.05535	-0.188176	0.10568
		0.125	0.01	0.6975	-0.803701	0.020123	-0.186816	0.0973561
		0.125	0.015	0.6975	-0.828451	-0.015629	-0.185307	0.0888997
		0.125	0.02	0.6975	-0.85339	-0.05213	-0.183636	0.0802834
		0.125	0.025	0.6975	-0.878638	-0.089623	-0.181784	0.0714767
		0.125	0.03	0.6975	-0.904329	-0.128377	-0.179733	0.0624472
		0.125	0.035	0.6975	-0.930609	-0.168698	-0.177461	0.0531574
		0.125	0.04	0.6975	-0.957643	-0.210935	-0.174943	0.0435666
		0.125	0.045	0.6975	-0.985621	-0.2555	-0.172151	0.0336272
		0.125	0.05	0.6975	-1.01477	-0.302887	-0.169051	0.0232836
		0.125	0.055	0.6975	-1.04535	-0.353692	-0.165603	0.0124716
		0.125	0.06	0.6975	-1.07768	-0.408658	-0.16176	0.00111347
		0.125	0.065	0.6975	-1.11218	-0.468725	-0.157461	-0.0108859
		0.125	0.07	0.6975	-1.14934	-0.535106	-0.152635	-0.0236435
		0.125	0.075	0.6975	-1.18983	-0.609406	-0.147189	-0.0373073
		0.125	-0.075	0.72	-0.303166	0.756758	-0.204557	0.247365
		0.125	-0.07	0.72	-0.347849	0.68989	-0.203921	0.236985
		0.125	-0.065	0.72	-0.388997	0.629524	-0.203383	0.22714
		0.125	-0.06	0.72	-0.427239	0.574352	-0.202909	0.217724
		0.125	-0.055	0.72	-0.463051	0.523389	-0.202471	0.208654
		0.125	-0.05	0.72	-0.496851	0.475855	-0.202052	0.199866
		0.125	-0.045	0.72	-0.528943	0.431136	-0.201631	0.191303
		0.125	-0.04	0.72	-0.559575	0.388733	-0.201191	0.182918
		0.125	-0.035	0.72	-0.588982	0.348225	-0.200721	0.174671
		0.125	-0.03	0.72	-0.61735	0.30926	-0.200206	0.166527
		0.125	-0.025	0.72	-0.644842	0.271533	-0.199636	0.158455
		0.125	-0.02	0.72	-0.671606	0.234774	-0.199	0.150425
		0.125	-0.015	0.72	-0.697772	0.198741	-0.198286	0.142412
		0.125	-0.01	0.72	-0.723465	0.163208	-0.197482	0.134388
		0.125	-0.005	0.72	-0.748798	0.127965	-0.196579	0.126331
		0.125	0	0.72	-0.773881	0.092808	-0.195565	0.118214
		0.125	0.005	0.72	-0.798823	0.057535	-0.194427	0.110015
		0.125	0.01	0.72	-0.82373	0.021942	-0.193153	0.101708
		0.125	0.015	0.72	-0.848713	-0.014185	-0.191728	0.0932659
		0.125	0.02	0.72	-0.873887	-0.051069	-0.190137	0.0846622
		0.125	0.025	0.72	-0.899374	-0.088957	-0.188363	0.0758661
		0.125	0.03	0.72	-0.925306	-0.128119	-0.186388	0.0668449
		0.125	0.035	0.72	-0.951832	-0.168863	-0.184188	0.057562
		0.125	0.04	0.72	-0.979116	-0.21154	-0.18174	0.0479767
		0.125	0.045	0.72	-1.00735	-0.256569	-0.179015	0.0380405
		0.125	0.05	0.72	-1.03676	-0.304443	-0.175979	0.0276995
		0.125	0.055	0.72	-1.06761	-0.355766	-0.172591	0.0168884
		0.125	0.06	0.72	-1.10024	-0.411286	-0.168805	0.00553001
		0.125	0.065	0.72	-1.13503	-0.471952	-0.16456	-0.00647112
		0.125	0.07	0.72	-1.1725	-0.538985	-0.159783	-0.019231
		0.125	0.075	0.72	-1.21333	-0.614007	-0.154382	-0.0328984
		0.125	-0.075	0.7425	-0.318892	0.764613	-0.208944	0.250916
		0.125	-0.07	0.7425	-0.363829	0.697346	-0.208454	0.240624
		0.125	-0.065	0.7425	-0.405225	0.636596	-0.208056	0.23086
		0.125	-0.06	0.7425	-0.44371	0.581052	-0.207716	0.221517
		0.125	-0.055	0.7425	-0.479775	0.529722	-0.207408	0.212516
		0.125	-0.05	0.7425	-0.513801	0.481831	-0.20711	0.203789
		0.125	-0.045	0.7425	-0.546121	0.436762	-0.206809	0.195283
		0.125	-0.04	0.7425	-0.576985	0.394009	-0.206484	0.186949
		0.125	-0.035	0.7425	-0.606618	0.353156	-0.206125	0.17875
		0.125	-0.03	0.7425	-0.635212	0.313848	-0.205719	0.17065
		0.125	-0.025	0.7425	-0.662929	0.275777	-0.205255	0.162618
		0.125	-0.02	0.7425	-0.689917	0.238673	-0.20472	0.154624
		0.125	-0.015	0.7425	-0.716308	0.202293	-0.204105	0.146644
		0.125	-0.01	0.7425	-0.742225	0.166412	-0.203399	0.13865
		0.125	-0.005	0.7425	-0.767782	0.130817	-0.20259	0.13062
		0.125	0	0.7425	-0.79309	0.095303	-0.201666	0.122527
		0.125	0.005	0.7425	-0.818257	0.059669	-0.200617	0.11435
		0.125	0.01	0.7425	-0.843392	0.023707	-0.199429	0.106062
		0.125	0.015	0.7425	-0.868605	-0.012796	-0.198088	0.0976374
		0.125	0.02	0.7425	-0.894011	-0.050066	-0.196579	0.0890488
		0.125	0.025	0.7425	-0.919733	-0.088351	-0.194884	0.0802658
		0.125	0.03	0.7425	-0.945905	-0.127924	-0.192984	0.0712559
		0.125	0.035	0.7425	-0.972673	-0.169092	-0.190859	0.0619831
		0.125	0.04	0.7425	-1.00021	-0.212215	-0.188481	0.0524053
		0.125	0.045	0.7425	-1.0287	-0.257708	-0.185824	0.0424761
		0.125	0.05	0.7425	-1.05837	-0.306072	-0.182853	0.0321403
		0.125	0.055	0.7425	-1.0895	-0.357916	-0.179529	0.0213335
		0.125	0.06	0.7425	-1.1224	-0.413994	-0.175801	0.00997773
		0.125	0.065	0.7425	-1.15749	-0.475261	-0.171612	-0.00202083
		0.125	0.07	0.7425	-1.19528	-0.542951	-0.166888	-0.0147798
		0.125	0.075	0.7425	-1.23645	-0.618699	-0.161537	-0.0284467
		0.125	-0.075	0.765	-0.334375	0.772437	-0.213288	0.254442
		0.125	-0.07	0.765	-0.379556	0.704772	-0.212943	0.24424
		0.125	-0.065	0.765	-0.421191	0.643636	-0.212682	0.234556
		0.125	-0.06	0.765	-0.459908	0.587718	-0.212472	0.225288
		0.125	-0.055	0.765	-0.496204	0.536024	-0.212292	0.216355
		0.125	-0.05	0.765	-0.53045	0.487777	-0.212115	0.207691
		0.125	-0.045	0.765	-0.562994	0.442354	-0.21193	0.199242
		0.125	-0.04	0.765	-0.594081	0.399252	-0.21172	0.190962
		0.125	-0.035	0.765	-0.623938	0.358051	-0.211472	0.182812
		0.125	-0.03	0.765	-0.652752	0.318395	-0.211173	0.174757
		0.125	-0.025	0.765	-0.680687	0.279979	-0.210813	0.166766
		0.125	-0.02	0.765	-0.707893	0.242529	-0.210379	0.15881
		0.125	-0.015	0.765	-0.734501	0.205803	-0.209863	0.150865
		0.125	-0.01	0.765	-0.760635	0.169571	-0.209252	0.142903
		0.125	-0.005	0.765	-0.786411	0.133623	-0.208536	0.134901
		0.125	0	0.765	-0.811939	0.097751	-0.207703	0.126835
		0.125	0.005	0.765	-0.837328	0.061753	-0.206743	0.118682
		0.125	0.01	0.765	-0.862685	0.02542	-0.20564	0.110415
		0.125	0.015	0.765	-0.888122	-0.011461	-0.204382	0.10201
		0.125	0.02	0.765	-0.913757	-0.04912	-0.202954	0.0934388
		0.125	0.025	0.765	-0.93971	-0.087805	-0.201338	0.0846712
		0.125	0.03	0.765	-0.966117	-0.12779	-0.199515	0.0756752
		0.125	0.035	0.765	-0.993126	-0.169388	-0.197463	0.0664142
		0.125	0.04	0.765	-1.02091	-0.212956	-0.195158	0.0568478
		0.125	0.045	0.765	-1.04965	-0.258917	-0.19257	0.0469282
		0.125	0.05	0.765	-1.07959	-0.307775	-0.189666	0.0366006
		0.125	0.055	0.765	-1.11098	-0.360143	-0.186405	0.0258009
		0.125	0.06	0.765	-1.14417	-0.416781	-0.182739	0.0144516
		0.125	0.065	0.765	-1.17956	-0.478653	-0.178609	0.00245833
		0.125	0.07	0.765	-1.21767	-0.547003	-0.173941	-0.0102956
		0.125	0.075	0.765	-1.25917	-0.623479	-0.168643	-0.0239582
		0.125	-0.075	0.7875	-0.349618	0.780228	-0.217588	0.257943
		0.125	-0.07	0.7875	-0.395032	0.712164	-0.217384	0.247829
		0.125	-0.065	0.7875	-0.436894	0.650642	-0.217258	0.238227
		0.125	-0.06	0.7875	-0.475838	0.594351	-0.217179	0.229034
		0.125	-0.055	0.7875	-0.512348	0.542291	-0.217121	0.22017
		0.125	-0.05	0.7875	-0.546828	0.493683	-0.217067	0.21157
		0.125	-0.045	0.7875	-0.579577	0.447906	-0.216996	0.203179
		0.125	-0.04	0.7875	-0.610876	0.404455	-0.216898	0.194954
		0.125	-0.035	0.7875	-0.640944	0.362906	-0.216758	0.186854
		0.125	-0.03	0.7875	-0.669969	0.322905	-0.216565	0.178845
		0.125	-0.025	0.7875	-0.698115	0.284141	-0.216306	0.170896
		0.125	-0.02	0.7875	-0.725531	0.246344	-0.215972	0.16298
		0.125	-0.015	0.7875	-0.75235	0.209268	-0.215553	0.155071
		0.125	-0.01	0.7875	-0.778695	0.172685	-0.215036	0.147142
		0.125	-0.005	0.7875	-0.804683	0.136382	-0.214412	0.139171
		0.125	0	0.7875	-0.830425	0.100151	-0.21367	0.131134
		0.125	0.005	0.7875	-0.856029	0.063786	-0.212796	0.123006
		0.125	0.01	0.7875	-0.881604	0.027081	-0.211779	0.114763
		0.125	0.015	0.7875	-0.907262	-0.010181	-0.210604	0.106379
		0.125	0.02	0.7875	-0.93312	-0.04823	-0.209257	0.0978276
		0.125	0.025	0.7875	-0.959301	-0.087316	-0.207719	0.0890782
		0.125	0.03	0.7875	-0.98594	-0.127716	-0.205973	0.0800987
		0.125	0.035	0.7875	-1.01319	-0.169745	-0.203995	0.0708523
		0.125	0.04	0.7875	-1.04121	-0.213762	-0.201763	0.0612994
		0.125	0.045	0.7875	-1.07021	-0.260194	-0.199245	0.0513918
		0.125	0.05	0.7875	-1.1004	-0.309547	-0.196409	0.0410759
		0.125	0.055	0.7875	-1.13207	-0.362442	-0.193214	0.0302865
		0.125	0.06	0.7875	-1.16554	-0.419643	-0.189611	0.0189468
		0.125	0.065	0.7875	-1.20123	-0.482123	-0.185543	0.00696269
		0.125	0.07	0.7875	-1.23966	-0.551136	-0.180933	-0.00578306
		0.125	0.075	0.7875	-1.28151	-0.628345	-0.175691	-0.0194379
		0.125	-0.075	0.81	-0.364621	0.787986	-0.221842	0.261416
		0.125	-0.07	0.81	-0.410259	0.719522	-0.221778	0.251392
		0.125	-0.065	0.81	-0.452339	0.657615	-0.221784	0.241871
		0.125	-0.06	0.81	-0.491494	0.600949	-0.221832	0.232753
		0.125	-0.055	0.81	-0.528219	0.548522	-0.221897	0.223958
		0.125	-0.05	0.81	-0.562904	0.499553	-0.221959	0.215422
		0.125	-0.045	0.81	-0.59586	0.453422	-0.222002	0.207091
		0.125	-0.04	0.81	-0.627364	0.409619	-0.222013	0.198921
		0.125	-0.035	0.81	-0.657636	0.367721	-0.22198	0.190872
		0.125	-0.03	0.81	-0.686862	0.327372	-0.22189	0.18291
		0.125	-0.025	0.81	-0.715212	0.288261	-0.221732	0.175006
		0.125	-0.02	0.81	-0.74283	0.250116	-0.221496	0.167131
		0.125	-0.015	0.81	-0.769853	0.21269	-0.221171	0.159259
		0.125	-0.01	0.81	-0.796404	0.175754	-0.220748	0.151365
		0.125	-0.005	0.81	-0.822598	0.139094	-0.220215	0.143426
		0.125	0	0.81	-0.848546	0.102501	-0.21956	0.135419
		0.125	0.005	0.81	-0.87436	0.06577	-0.218773	0.127318
		0.125	0.01	0.81	-0.900148	0.028692	-0.21784	0.119101
		0.125	0.015	0.81	-0.926021	-0.008953	-0.216747	0.110741
		0.125	0.02	0.81	-0.952097	-0.047394	-0.21548	0.102211
		0.125	0.025	0.81	-0.978502	-0.086884	-0.214021	0.0934819
		0.125	0.03	0.81	-1.00537	-0.127701	-0.212351	0.0845212
		0.125	0.035	0.81	-1.03285	-0.170162	-0.210448	0.0752923
		0.125	0.04	0.81	-1.06112	-0.214631	-0.208288	0.0657553
		0.125	0.045	0.81	-1.09036	-0.261535	-0.205841	0.0558629
		0.125	0.05	0.81	-1.12081	-0.311388	-0.203073	0.0455607
		0.125	0.055	0.81	-1.15275	-0.364811	-0.199946	0.0347849
		0.125	0.06	0.81	-1.18651	-0.422579	-0.196408	0.0234577
		0.125	0.065	0.81	-1.2225	-0.485669	-0.192402	0.0114859
		0.125	0.07	0.81	-1.26124	-0.555349	-0.187854	-0.00124834
		0.125	0.075	0.81	-1.30343	-0.633293	-0.182671	-0.0148914
		0.125	-0.075	0.8325	-0.379386	0.795709	-0.226049	0.264861
		0.125	-0.07	0.8325	-0.425235	0.726844	-0.226121	0.254925
		0.125	-0.065	0.8325	-0.467521	0.66455	-0.226257	0.245486
		0.125	-0.06	0.8325	-0.506876	0.607508	-0.226428	0.236443
		0.125	-0.055	0.8325	-0.543807	0.554714	-0.226613	0.227718
		0.125	-0.05	0.8325	-0.578684	0.505387	-0.22679	0.219247
		0.125	-0.045	0.8325	-0.611841	0.458901	-0.226945	0.210976
		0.125	-0.04	0.8325	-0.643545	0.414744	-0.227064	0.202861
		0.125	-0.035	0.8325	-0.674015	0.372495	-0.227135	0.194864
		0.125	-0.03	0.8325	-0.703431	0.331799	-0.227145	0.186951
		0.125	-0.025	0.8325	-0.731975	0.29234	-0.227086	0.179091
		0.125	-0.02	0.8325	-0.759791	0.253845	-0.226946	0.171258
		0.125	-0.015	0.8325	-0.78701	0.216068	-0.226715	0.163425
		0.125	-0.01	0.8325	-0.813757	0.178778	-0.226382	0.155568
		0.125	-0.005	0.8325	-0.84015	0.141761	-0.225937	0.147663
		0.125	0	0.8325	-0.866301	0.104806	-0.22537	0.139687
		0.125	0.005	0.8325	-0.892317	0.067707	-0.224667	0.131616
		0.125	0.01	0.8325	-0.918312	0.030252	-0.223817	0.123426
		0.125	0.015	0.8325	-0.944395	-0.007776	-0.222806	0.115091
		0.125	0.02	0.8325	-0.970686	-0.046611	-0.221618	0.106585
		0.125	0.025	0.8325	-0.997309	-0.086506	-0.220236	0.0978783
		0.125	0.03	0.8325	-1.0244	-0.127741	-0.218643	0.0889389
		0.125	0.035	0.8325	-1.05211	-0.170637	-0.216814	0.0797295
		0.125	0.04	0.8325	-1.08062	-0.215558	-0.214726	0.0702114
		0.125	0.045	0.8325	-1.11011	-0.262938	-0.21235	0.0603365
		0.125	0.05	0.8325	-1.14082	-0.313291	-0.209653	0.0500513
		0.125	0.055	0.8325	-1.17303	-0.367246	-0.206593	0.0392916
		0.125	0.06	0.8325	-1.20706	-0.425583	-0.203121	0.0279798
		0.125	0.065	0.8325	-1.24335	-0.489287	-0.199181	0.0160231
		0.125	0.07	0.8325	-1.28242	-0.559635	-0.194697	0.00330463
		0.125	0.075	0.8325	-1.32495	-0.638319	-0.189575	-0.0103238
		0.125	-0.075	0.855	-0.393913	0.803394	-0.230207	0.268275
		0.125	-0.07	0.855	-0.439962	0.734128	-0.230413	0.258428
		0.125	-0.065	0.855	-0.482448	0.671448	-0.230677	0.24907
		0.125	-0.06	0.855	-0.522	0.61403	-0.23097	0.240103
		0.125	-0.055	0.855	-0.559106	0.56087	-0.231269	0.231447
		0.125	-0.05	0.855	-0.594177	0.511182	-0.231559	0.223041
		0.125	-0.045	0.855	-0.627527	0.464339	-0.231823	0.214831
		0.125	-0.04	0.855	-0.659418	0.419829	-0.232047	0.206772
		0.125	-0.035	0.855	-0.690069	0.377232	-0.232219	0.198828
		0.125	-0.03	0.855	-0.719678	0.336185	-0.232328	0.190964
		0.125	-0.025	0.855	-0.748409	0.296376	-0.232365	0.18315
		0.125	-0.02	0.855	-0.776411	0.257531	-0.232318	0.175359
		0.125	-0.015	0.855	-0.803818	0.219402	-0.232178	0.167566
		0.125	-0.01	0.855	-0.830756	0.181758	-0.231934	0.159747
		0.125	-0.005	0.855	-0.857341	0.144382	-0.231577	0.151877
		0.125	0	0.855	-0.883686	0.107065	-0.231094	0.143934
		0.125	0.005	0.855	-0.909901	0.069595	-0.230475	0.135894
		0.125	0.01	0.855	-0.936096	0.031765	-0.229706	0.127733
		0.125	0.015	0.855	-0.962384	-0.006648	-0.228775	0.119426
		0.125	0.02	0.855	-0.988883	-0.045877	-0.227665	0.110946
		0.125	0.025	0.855	-1.01572	-0.086178	-0.22636	0.102264
		0.125	0.03	0.855	-1.04303	-0.127834	-0.224841	0.093347
		0.125	0.035	0.855	-1.07097	-0.171165	-0.223086	0.0841602
		0.125	0.04	0.855	-1.09971	-0.216543	-0.221071	0.0746624
		0.125	0.045	0.855	-1.12945	-0.264399	-0.218766	0.0648079
		0.125	0.05	0.855	-1.16041	-0.315255	-0.216138	0.0545422
		0.125	0.055	0.855	-1.19288	-0.369743	-0.213147	0.0438016
		0.125	0.06	0.855	-1.2272	-0.42865	-0.209744	0.0325088
		0.125	0.065	0.855	-1.26379	-0.492971	-0.205869	0.0205702
		0.125	0.07	0.855	-1.30317	-0.563991	-0.201451	0.0078699
		0.125	0.075	0.855	-1.34605	-0.643417	-0.196395	-0.00573985
		0.125	-0.075	0.8775	-0.408204	0.811041	-0.234316	0.271658
		0.125	-0.07	0.8775	-0.454444	0.741375	-0.234652	0.261899
		0.125	-0.065	0.8775	-0.497116	0.678309	-0.235041	0.252623
		0.125	-0.06	0.8775	-0.53684	0.620514	-0.23545	0.24373
		0.125	-0.055	0.8775	-0.574139	0.566985	-0.235865	0.235144
		0.125	-0.05	0.8775	-0.609401	0.516934	-0.236266	0.226804
		0.125	-0.045	0.8775	-0.64292	0.469735	-0.236634	0.218654
		0.125	-0.04	0.8775	-0.674983	0.424874	-0.236959	0.210652
		0.125	-0.035	0.8775	-0.705814	0.381926	-0.23723	0.20276
		0.125	-0.03	0.8775	-0.7356	0.340529	-0.237436	0.194946
		0.125	-0.025	0.8775	-0.764509	0.300372	-0.237566	0.187179
		0.125	-0.02	0.8775	-0.792691	0.261176	-0.23761	0.179432
		0.125	-0.015	0.8775	-0.82028	0.222695	-0.237559	0.17168
		0.125	-0.01	0.8775	-0.847401	0.184695	-0.237402	0.163899
		0.125	-0.005	0.8775	-0.874171	0.14696	-0.237129	0.156066
		0.125	0	0.8775	-0.900703	0.109278	-0.236729	0.148157
		0.125	0.005	0.8775	-0.927108	0.07144	-0.236191	0.14015
		0.125	0.01	0.8775	-0.953498	0.033233	-0.235502	0.13202
		0.125	0.015	0.8775	-0.979985	-0.005566	-0.234649	0.123742
		0.125	0.02	0.8775	-1.00669	-0.045191	-0.233615	0.115289
		0.125	0.025	0.8775	-1.03374	-0.0859	-0.232386	0.106633
		0.125	0.03	0.8775	-1.06126	-0.127977	-0.230941	0.0977419
		0.125	0.035	0.8775	-1.08942	-0.171746	-0.229259	0.088579
		0.125	0.04	0.8775	-1.11839	-0.217579	-0.227316	0.0791049
		0.125	0.045	0.8775	-1.14837	-0.265913	-0.225082	0.069273
		0.125	0.05	0.8775	-1.17958	-0.317273	-0.222524	0.0590295
		0.125	0.055	0.8775	-1.21232	-0.372297	-0.219602	0.0483103
		0.125	0.06	0.8775	-1.24692	-0.431778	-0.216267	0.0370387
		0.125	0.065	0.8775	-1.2838	-0.496717	-0.21246	0.0251217
		0.125	0.07	0.8775	-1.3235	-0.568412	-0.20811	0.0124428
		0.125	0.075	0.8775	-1.36673	-0.648582	-0.203121	-0.0011448
		0.125	-0.075	0.9	-0.42226	0.81865	-0.238374	0.275009
		0.125	-0.07	0.9	-0.46868	0.748583	-0.238838	0.265337
		0.125	-0.065	0.9	-0.511526	0.685127	-0.239347	0.256141
		0.125	-0.06	0.9	-0.551437	0.626957	-0.239874	0.247324
		0.125	-0.055	0.9	-0.588899	0.57306	-0.240398	0.238808
		0.125	-0.05	0.9	-0.624317	0.522648	-0.240903	0.230531
		0.125	-0.045	0.9	-0.65801	0.475093	-0.241374	0.222442
		0.125	-0.04	0.9	-0.690246	0.429879	-0.241799	0.214498
		0.125	-0.035	0.9	-0.721245	0.386579	-0.242166	0.20666
		0.125	-0.03	0.9	-0.751199	0.344833	-0.242465	0.198895
		0.125	-0.025	0.9	-0.780279	0.304325	-0.242685	0.191175
		0.125	-0.02	0.9	-0.808632	0.26478	-0.242818	0.183473
		0.125	-0.015	0.9	-0.836393	0.225945	-0.242852	0.175763
		0.125	-0.01	0.9	-0.863689	0.187591	-0.24278	0.168022
		0.125	-0.005	0.9	-0.890637	0.149496	-0.242589	0.160226
		0.125	0	0.9	-0.91735	0.111451	-0.24227	0.152353
		0.125	0.005	0.9	-0.943939	0.073242	-0.241811	0.14438
		0.125	0.01	0.9	-0.970517	0.034657	-0.2412	0.136282
		0.125	0.015	0.9	-0.997197	-0.004527	-0.240423	0.128035
		0.125	0.02	0.9	-1.0241	-0.04455	-0.239464	0.119611
		0.125	0.025	0.9	-1.05135	-0.085666	-0.238309	0.110984
		0.125	0.03	0.9	-1.07909	-0.128166	-0.236936	0.102119
		0.125	0.035	0.9	-1.10746	-0.172373	-0.235326	0.0929828
		0.125	0.04	0.9	-1.13666	-0.218662	-0.233454	0.0835346
		0.125	0.045	0.9	-1.16687	-0.267476	-0.231291	0.0737276
		0.125	0.05	0.9	-1.19834	-0.319342	-0.228802	0.0635084
		0.125	0.055	0.9	-1.23134	-0.374903	-0.22595	0.0528134
		0.125	0.06	0.9	-1.26621	-0.434959	-0.222684	0.0415659
		0.125	0.065	0.9	-1.30339	-0.500519	-0.218947	0.0296731
		0.125	0.07	0.9	-1.34341	-0.57289	-0.214665	0.017019
		0.125	0.075	0.9	-1.38698	-0.653808	-0.209746	0.00345618
		0.1	-0.075	0	0.535771	0.890793	-0.0804567	0.193587
		0.1	-0.07	0	0.465618	0.759595	-0.0710457	0.172192
		0.1	-0.065	0	0.407419	0.654582	-0.0629655	0.153546
		0.1	-0.06	0	0.357659	0.567479	-0.055856	0.136923
		0.1	-0.055	0	0.314108	0.493216	-0.0494822	0.121843
		0.1	-0.05	0	0.275259	0.428458	-0.0436782	0.107968
		0.1	-0.045	0	0.240056	0.370929	-0.0383253	0.095051
		0.1	-0.04	0	0.207716	0.318981	-0.0333323	0.0829037
		0.1	-0.035	0	0.177669	0.271399	-0.0286262	0.0713783
		0.1	-0.03	0	0.149369	0.227224	-0.0241587	0.0603549
		0.1	-0.025	0	0.122543	0.185732	-0.0198704	0.0497322
		0.1	-0.02	0	0.096781	0.146307	-0.0157352	0.0394294
		0.1	-0.015	0	0.071885	0.108443	-0.0117081	0.0293683
		0.1	-0.01	0	0.047592	0.071697	-0.00776268	0.019484
		0.1	-0.005	0	0.023717	0.035671	-0.00386541	0.00971239
		0.1	0	0	1.2e-05	-1e-06	2.1707e-06	-1.08699e-06
		0.1	0.005	0	-0.023711	-0.035671	0.00386637	-0.00971279
		0.1	0.01	0	-0.047594	-0.071697	0.00776235	-0.0194839
		0.1	0.015	0	-0.071894	-0.108446	0.0117073	-0.0293687
		0.1	0.02	0	-0.096781	-0.146307	0.0157352	-0.0394294
		0.1	0.025	0	-0.122545	-0.185733	0.0198703	-0.0497323
		0.1	0.03	0	-0.149393	-0.227227	0.0241555	-0.060354
		0.1	0.035	0	-0.177642	-0.271392	0.028629	-0.0713782
		0.1	0.04	0	-0.207716	-0.318981	0.0333323	-0.0829037
		0.1	0.045	0	-0.240056	-0.370929	0.0383253	-0.095051
		0.1	0.05	0	-0.275259	-0.428458	0.0436782	-0.107968
		0.1	0.055	0	-0.314135	-0.493221	0.0494792	-0.121843
		0.1	0.06	0	-0.357659	-0.567479	0.055856	-0.136923
		0.1	0.065	0	-0.407421	-0.654588	0.0629662	-0.153547
		0.1	0.07	0	-0.465618	-0.759595	0.0710457	-0.172192
		0.1	0.075	0	-0.535771	-0.890793	0.0804567	-0.193587
		0.1	-0.075	0.0225	0.515152	0.900777	-0.0844538	0.196704
		0.1	-0.07	0.0225	0.444363	0.768861	-0.0752116	0.175365
		0.1	-0.065	0.0225	0.385588	0.663212	-0.0672725	0.156748
		0.1	-0.06	0.0225	0.335296	0.575534	-0.0602837	0.140137
		0.1	-0.055	0.0225	0.291282	0.500752	-0.0540109	0.125054
		0.1	-0.05	0.0225	0.251949	0.435492	-0.0482985	0.111163
		0.1	-0.045	0.0225	0.216318	0.377497	-0.0430226	0.0982209
		0.1	-0.04	0.0225	0.183576	0.325109	-0.0380968	0.086041
		0.1	-0.035	0.0225	0.153148	0.2771	-0.0334481	0.0744747
		0.1	-0.03	0.0225	0.124494	0.23252	-0.0290303	0.0634065
		0.1	-0.025	0.0225	0.097326	0.19063	-0.0247846	0.0527333
		0.1	-0.02	0.0225	0.071242	0.150817	-0.0206852	0.0423758
		0.1	-0.015	0.0225	0.046041	0.11257	-0.0166873	0.0322561
		0.1	-0.01	0.0225	0.021453	0.075444	-0.0127657	0.0223097
		0.1	-0.005	0.0225	-0.002713	0.03904	-0.00888842	0.012474
		0.1	0	0.0225	-0.02669	0.00299	-0.00503475	0.0026937
		0.1	0.005	0.0225	-0.050631	-0.033065	-0.00117156	-0.00709111
		0.1	0.01	0.0225	-0.074776	-0.069481	0.00271926	-0.0169337
		0.1	0.015	0.0225	-0.099304	-0.106626	0.00666739	-0.0268927
		0.1	0.02	0.0225	-0.124432	-0.144903	0.0107016	-0.0370305
		0.1	0.025	0.0225	-0.15039	-0.184756	0.0148533	-0.0474138
		0.1	0.03	0.0225	-0.177453	-0.2267	0.0191565	-0.0581165
		0.1	0.035	0.0225	-0.205933	-0.271346	0.0236512	-0.0692235
		0.1	0.04	0.0225	-0.236209	-0.319446	0.0283848	-0.0808348
		0.1	0.045	0.0225	-0.26875	-0.37195	0.0334148	-0.0930708
		0.1	0.05	0.0225	-0.304179	-0.430101	0.0388101	-0.10608
		0.1	0.055	0.0225	-0.343198	-0.495532	0.0446697	-0.12005
		0.1	0.06	0.0225	-0.386953	-0.570578	0.0511071	-0.13523
		0.1	0.065	0.0225	-0.436928	-0.658593	0.0582915	-0.151957
		0.1	0.07	0.0225	-0.495358	-0.764702	0.0664617	-0.170715
		0.1	0.075	0.0225	-0.565778	-0.897272	0.0759811	-0.192229
		0.1	-0.075	0.045	0.494737	0.910782	-0.0884471	0.199828
		0.1	-0.07	0.045	0.423319	0.778154	-0.0793777	0.178548
		0.1	-0.065	0.045	0.36397	0.671874	-0.0715846	0.159968
		0.1	-0.06	0.045	0.313151	0.583625	-0.0647206	0.143373
		0.1	-0.055	0.045	0.268616	0.508303	-0.0585578	0.128291
		0.1	-0.05	0.045	0.228856	0.442564	-0.0529368	0.11439
		0.1	-0.045	0.045	0.192796	0.384109	-0.0477432	0.101429
		0.1	-0.04	0.045	0.159651	0.331279	-0.0428884	0.0892199
		0.1	-0.035	0.045	0.128818	0.282844	-0.0383049	0.0776188
		0.1	-0.03	0.045	0.099826	0.237859	-0.0339382	0.0665083
		0.1	-0.025	0.045	0.072295	0.195573	-0.0297427	0.0557902
		0.1	-0.02	0.045	0.045915	0.15537	-0.025678	0.0453792
		0.1	-0.015	0.045	0.020414	0.116743	-0.0217124	0.0352045
		0.1	-0.01	0.045	-0.004461	0.079234	-0.0178161	0.025198
		0.1	-0.005	0.045	-0.028945	0.042451	-0.0139665	0.0153028
		0.1	0	0.045	-0.053173	0.006019	-0.0101255	0.00545592
		0.1	0.005	0.045	-0.077387	-0.030421	-0.00627537	-0.00439561
		0.1	0.01	0.045	-0.101805	-0.067231	-0.00239353	-0.0143074
		0.1	0.015	0.045	-0.126569	-0.104781	0.00155576	-0.0243402
		0.1	0.02	0.045	-0.15191	-0.143468	0.00559678	-0.0345528
		0.1	0.025	0.045	-0.178092	-0.183752	0.00975879	-0.045013
		0.1	0.03	0.045	-0.205398	-0.226151	0.0140742	-0.0557938
		0.1	0.035	0.045	-0.234069	-0.271277	0.0185939	-0.0669841
		0.1	0.04	0.045	-0.264555	-0.319893	0.0233553	-0.0786797
		0.1	0.045	0.045	-0.297302	-0.372957	0.0284203	-0.0910029
		0.1	0.05	0.045	-0.332936	-0.431721	0.0338578	-0.104101
		0.1	0.055	0.045	-0.372161	-0.497843	0.0397691	-0.118166
		0.1	0.06	0.045	-0.41613	-0.573678	0.0462682	-0.133445
		0.1	0.065	0.045	-0.466327	-0.662609	0.053526	-0.150276
		0.1	0.07	0.045	-0.524999	-0.769824	0.0617849	-0.169143
		0.1	0.075	0.045	-0.595693	-0.903776	0.0714125	-0.190777
		0.1	-0.075	0.0675	0.474528	0.920805	-0.092435	0.202956
		0.1	-0.07	0.0675	0.402486	0.78747	-0.0835424	0.181742
		0.1	-0.065	0.0675	0.342567	0.680564	-0.0758996	0.163203
		0.1	-0.06	0.0675	0.291221	0.591748	-0.0691652	0.14663
		0.1	-0.055	0.0675	0.246199	0.515902	-0.0631145	0.131555
		0.1	-0.05	0.0675	0.205981	0.449677	-0.0575924	0.11765
		0.1	-0.045	0.0675	0.169493	0.390759	-0.0524845	0.104672
		0.1	-0.04	0.0675	0.135943	0.33749	-0.0477056	0.0924394
		0.1	-0.035	0.0675	0.104731	0.288636	-0.0431886	0.0808077
		0.1	-0.03	0.0675	0.075398	0.243244	-0.0388768	0.0696584
		0.1	-0.025	0.0675	0.0475	0.200556	-0.0347346	0.0588977
		0.1	-0.02	0.0675	0.020786	0.159965	-0.0307148	0.04844
		0.1	-0.015	0.0675	-0.005019	0.120951	-0.0267844	0.0382119
		0.1	-0.01	0.0675	-0.030198	0.083063	-0.0229205	0.0281509
		0.1	-0.005	0.0675	-0.054959	0.0459	-0.0190946	0.0181963
		0.1	0	0.0675	-0.079487	0.009086	-0.0152778	0.00828928
		0.1	0.005	0.0675	-0.103971	-0.027741	-0.0114428	-0.00162679
		0.1	0.01	0.0675	-0.128601	-0.064942	-0.00756369	-0.0116081
		0.1	0.015	0.0675	-0.153636	-0.102894	-0.00362263	-0.0217088
		0.1	0.02	0.0675	-0.17921	-0.142003	0.00042197	-0.0319957
		0.1	0.025	0.0675	-0.205627	-0.182722	0.00459055	-0.0425308
		0.1	0.03	0.0675	-0.233157	-0.225578	0.00891914	-0.0533892
		0.1	0.035	0.0675	-0.262047	-0.271188	0.0134577	-0.0646593
		0.1	0.04	0.0675	-0.292772	-0.320336	0.0182436	-0.0764394
		0.1	0.045	0.0675	-0.325708	-0.373952	0.0233424	-0.0888467
		0.1	0.05	0.0675	-0.361556	-0.433339	0.0288205	-0.102035
		0.1	0.055	0.0675	-0.400995	-0.500153	0.0347808	-0.116191
		0.1	0.06	0.0675	-0.445183	-0.576779	0.0413396	-0.131566
		0.1	0.065	0.0675	-0.495611	-0.666635	0.0486694	-0.148499
		0.1	0.07	0.0675	-0.554535	-0.774961	0.0570151	-0.167476
		0.1	0.075	0.0675	-0.625514	-0.910305	0.0667496	-0.189228
		0.1	-0.075	0.09	0.454522	0.930845	-0.0964169	0.206087
		0.1	-0.07	0.09	0.381863	0.796809	-0.0877051	0.184945
		0.1	-0.065	0.09	0.321378	0.689282	-0.0802168	0.166453
		0.1	-0.06	0.09	0.269509	0.599902	-0.073616	0.149907
		0.1	-0.055	0.09	0.224	0.523537	-0.0676823	0.134845
		0.1	-0.05	0.09	0.183327	0.456825	-0.0622626	0.120939
		0.1	-0.045	0.09	0.14641	0.397448	-0.0572454	0.107951
		0.1	-0.04	0.09	0.112456	0.343741	-0.0525464	0.0956984
		0.1	-0.035	0.09	0.080883	0.294469	-0.0480971	0.084039
		0.1	-0.03	0.09	0.05114	0.248664	-0.0438541	0.0728584
		0.1	-0.025	0.09	0.022943	0.205583	-0.0397596	0.0620565
		0.1	-0.02	0.09	-0.004118	0.164604	-0.0357907	0.0515566
		0.1	-0.015	0.09	-0.030266	0.125201	-0.0319052	0.0412812
		0.1	-0.01	0.09	-0.055742	0.086932	-0.0280756	0.0311679
		0.1	-0.005	0.09	-0.080783	0.049386	-0.024277	0.0211565
		0.1	0	0.09	-0.105564	0.012188	-0.0204791	0.0111886
		0.1	0.005	0.09	-0.130339	-0.025028	-0.0166656	0.00121191
		0.1	0.01	0.09	-0.155227	-0.062624	-0.0127989	-0.00883409
		0.1	0.015	0.09	-0.180494	-0.100982	-0.00886191	-0.0190036
		0.1	0.02	0.09	-0.206332	-0.14051	-0.00482233	-0.0293591
		0.1	0.025	0.09	-0.232992	-0.181672	-0.000649582	-0.0399681
		0.1	0.03	0.09	-0.260722	-0.22498	0.00369228	-0.0509018
		0.1	0.035	0.09	-0.289861	-0.271081	0.0082441	-0.0622491
		0.1	0.04	0.09	-0.320784	-0.32074	0.013054	-0.0741084
		0.1	0.045	0.09	-0.353964	-0.374936	0.0181816	-0.086601
		0.1	0.05	0.09	-0.390002	-0.434939	0.0237004	-0.0998759
		0.1	0.055	0.09	-0.429693	-0.502461	0.029705	-0.114123
		0.1	0.06	0.09	-0.474108	-0.579884	0.0363214	-0.129594
		0.1	0.065	0.09	-0.524777	-0.670671	0.0437212	-0.146627
		0.1	0.07	0.09	-0.583961	-0.780117	0.0521524	-0.165711
		0.1	0.075	0.09	-0.655239	-0.916862	0.0619919	-0.18758
		0.1	-0.075	0.1125	0.434721	0.940901	-0.100392	0.209222
		0.1	-0.07	0.1125	0.361449	0.806169	-0.0918645	0.188156
		0.1	-0.065	0.1125	0.300403	0.698024	-0.0845344	0.169715
		0.1	-0.06	0.1125	0.248015	0.608085	-0.0780715	0.153203
		0.1	-0.055	0.1125	0.202022	0.531203	-0.0722588	0.138158
		0.1	-0.05	0.1125	0.160893	0.464007	-0.0669462	0.124256
		0.1	-0.045	0.1125	0.123549	0.404172	-0.0620236	0.111262
		0.1	-0.04	0.1125	0.089189	0.35003	-0.0574095	0.0989958
		0.1	-0.035	0.1125	0.057207	0.300331	-0.0530378	0.0873139
		0.1	-0.03	0.1125	0.027125	0.254123	-0.0488579	0.0761035
		0.1	-0.025	0.1125	-0.001445	0.210644	-0.0448263	0.0652684
		0.1	-0.02	0.1125	-0.028823	0.169272	-0.040906	0.0547265
		0.1	-0.015	0.1125	-0.055263	0.129489	-0.0370621	0.0444061
		0.1	-0.01	0.1125	-0.081056	0.090836	-0.0332731	0.0342447
		0.1	-0.005	0.1125	-0.106385	0.052908	-0.0295066	0.0241807
		0.1	0	0.1125	-0.131483	0.015323	-0.0257415	0.014159
		0.1	0.005	0.1125	-0.156513	-0.022281	-0.0219471	0.00412271
		0.1	0.01	0.1125	-0.181684	-0.060278	-0.0180988	-0.00598501
		0.1	0.015	0.1125	-0.207184	-0.099042	-0.0141689	-0.0162203
		0.1	0.02	0.1125	-0.233271	-0.138993	-0.0101341	-0.0266435
		0.1	0.025	0.1125	-0.260164	-0.180589	-0.00596019	-0.0373217
		0.1	0.03	0.1125	-0.288137	-0.224366	-0.00161123	-0.0483299
		0.1	0.035	0.1125	-0.317507	-0.270957	0.0029537	-0.0597528
		0.1	0.04	0.1125	-0.348659	-0.321144	0.0077838	-0.0716911
		0.1	0.045	0.1125	-0.382064	-0.375911	0.0129388	-0.0842653
		0.1	0.05	0.1125	-0.418354	-0.436558	0.0184919	-0.097627
		0.1	0.055	0.1125	-0.458268	-0.504786	0.0245424	-0.111964
		0.1	0.06	0.1125	-0.502901	-0.582995	0.031214	-0.127526
		0.1	0.065	0.1125	-0.553818	-0.674719	0.0386818	-0.144658
		0.1	0.07	0.1125	-0.613274	-0.785293	0.0471967	-0.163848
		0.1	0.075	0.1125	-0.684859	-0.923447	0.0571397	-0.185832
		0.1	-0.075	0.135	0.415122	0.95097	-0.104358	0.212358
		0.1	-0.07	0.135	0.341245	0.815547	-0.0960192	0.191374
		0.1	-0.065	0.135	0.279643	0.70679	-0.0888514	0.17299
		0.1	-0.06	0.135	0.22674	0.616293	-0.0825299	0.156515
		0.1	-0.055	0.135	0.180263	0.538897	-0.0768425	0.141492
		0.1	-0.05	0.135	0.138683	0.47122	-0.0716408	0.127601
		0.1	-0.045	0.135	0.100911	0.410929	-0.0668173	0.114605
		0.1	-0.04	0.135	0.066147	0.35635	-0.0622913	0.102328
		0.1	-0.035	0.135	0.03378	0.306234	-0.0579994	0.0906294
		0.1	-0.03	0.135	0.003331	0.259618	-0.05389	0.0793939
		0.1	-0.025	0.135	-0.025589	0.215742	-0.0499215	0.0685282
		0.1	-0.02	0.135	-0.053302	0.173983	-0.0460576	0.0579512
		0.1	-0.015	0.135	-0.080086	0.13381	-0.042266	0.0475905
		0.1	-0.01	0.135	-0.106181	0.094773	-0.0385188	0.0373835
		0.1	-0.005	0.135	-0.131793	0.05646	-0.0347866	0.0272694
		0.1	0	0.135	-0.157178	0.01849	-0.0310527	0.0171956
		0.1	0.005	0.135	-0.18246	-0.019507	-0.0272793	0.00710133
		0.1	0.01	0.135	-0.207899	-0.057902	-0.0234508	-0.00306495
		0.1	0.015	0.135	-0.2337	-0.097078	-0.0195412	-0.0133599
		0.1	0.02	0.135	-0.26002	-0.137453	-0.0155116	-0.0238493
		0.1	0.025	0.135	-0.28716	-0.179493	-0.0113397	-0.0345957
		0.1	0.03	0.135	-0.315373	-0.223734	-0.006987	-0.0456741
		0.1	0.035	0.135	-0.34498	-0.270819	-0.00241182	-0.0571704
		0.1	0.04	0.135	-0.376365	-0.321537	0.00243573	-0.0691855
		0.1	0.045	0.135	-0.41001	-0.376887	0.00761553	-0.0818407
		0.1	0.05	0.135	-0.446503	-0.438147	0.0132024	-0.0952828
		0.1	0.055	0.135	-0.486659	-0.50708	0.0192937	-0.109706
		0.1	0.06	0.135	-0.531556	-0.586115	0.0260184	-0.125362
		0.1	0.065	0.135	-0.582731	-0.678783	0.033552	-0.142592
		0.1	0.07	0.135	-0.642466	-0.790491	0.0421485	-0.161886
		0.1	0.075	0.135	-0.714372	-0.930063	0.0521927	-0.183983
		0.1	-0.075	0.1575	0.395727	0.961051	-0.108316	0.215495
		0.1	-0.07	0.1575	0.321251	0.824943	-0.100168	0.194597
		0.1	-0.065	0.1575	0.259097	0.715577	-0.0931663	0.176275
		0.1	-0.06	0.1575	0.205682	0.624528	-0.0869906	0.159844
		0.1	-0.055	0.1575	0.158733	0.546628	-0.0814324	0.144849
		0.1	-0.05	0.1575	0.116696	0.478463	-0.0763452	0.130971
		0.1	-0.045	0.1575	0.078523	0.417725	-0.071622	0.117979
		0.1	-0.04	0.1575	0.043329	0.362704	-0.0671914	0.105697
		0.1	-0.035	0.1575	0.010577	0.312169	-0.0629827	0.0939841
		0.1	-0.03	0.1575	-0.020238	0.265147	-0.058948	0.0827283
		0.1	-0.025	0.1575	-0.049485	0.220875	-0.0550426	0.0718344
		0.1	-0.02	0.1575	-0.077542	0.178721	-0.0512392	0.0612249
		0.1	-0.015	0.1575	-0.104657	0.138162	-0.0475021	0.0508279
		0.1	-0.01	0.1575	-0.131051	0.098742	-0.0437998	0.0405791
		0.1	-0.005	0.1575	-0.156985	0.060043	-0.040112	0.030421
		0.1	0	0.1575	-0.182636	0.021684	-0.0364086	0.020296
		0.1	0.005	0.1575	-0.208221	-0.016707	-0.0326678	0.0101505
		0.1	0.01	0.1575	-0.233932	-0.055502	-0.028863	-7.12443e-05
		0.1	0.015	0.1575	-0.259976	-0.095091	-0.0249673	-0.0104269
		0.1	0.02	0.1575	-0.286596	-0.135894	-0.0209557	-0.0209758
		0.1	0.025	0.1575	-0.313988	-0.178386	-0.0167883	-0.031789
		0.1	0.03	0.1575	-0.342426	-0.223088	-0.0124331	-0.0429349
		0.1	0.035	0.1575	-0.372285	-0.27068	-0.0078504	-0.0545043
		0.1	0.04	0.1575	-0.4039	-0.321921	-0.00298927	-0.0665912
		0.1	0.045	0.1575	-0.437784	-0.377851	0.00221231	-0.0793239
		0.1	0.05	0.1575	-0.474516	-0.439749	0.00782944	-0.092847
		0.1	0.055	0.1575	-0.514917	-0.509396	0.0139602	-0.107355
		0.1	0.06	0.1575	-0.560066	-0.589244	0.0207353	-0.1231
		0.1	0.065	0.1575	-0.611508	-0.682861	0.0283321	-0.140426
		0.1	0.07	0.1575	-0.671535	-0.79571	0.0370072	-0.159822
		0.1	0.075	0.1575	-0.743772	-0.936712	0.0471514	-0.182031
		0.1	-0.075	0.18	0.376533	0.971142	-0.112264	0.218632
		0.1	-0.07	0.18	0.301466	0.834354	-0.10431	0.197825
		0.1	-0.065	0.18	0.238767	0.724383	-0.0974774	0.17957
		0.1	-0.06	0.18	0.184844	0.632785	-0.0914511	0.163186
		0.1	-0.055	0.18	0.137414	0.554368	-0.0860251	0.148223
		0.1	-0.05	0.18	0.094934	0.485733	-0.0810573	0.134365
		0.1	-0.045	0.18	0.05631	0.424535	-0.0764441	0.121382
		0.1	-0.04	0.18	0.020739	0.369087	-0.0721069	0.109098
		0.1	-0.035	0.18	-0.012397	0.318133	-0.0679851	0.0973759
		0.1	-0.03	0.18	-0.043576	0.270704	-0.0640284	0.0861036
		0.1	-0.025	0.18	-0.073205	0.226034	-0.0601991	0.0751894
		0.1	-0.02	0.18	-0.101593	0.18349	-0.0564584	0.0645515
		0.1	-0.015	0.18	-0.129021	0.142544	-0.0527764	0.0541207
		0.1	-0.01	0.18	-0.155722	0.102737	-0.0491234	0.0438333
		0.1	-0.005	0.18	-0.181957	0.063653	-0.0454802	0.0336337
		0.1	0	0.18	-0.207925	0.024905	-0.0418195	0.023465
		0.1	0.005	0.18	-0.233771	-0.013881	-0.0381076	0.0132685
		0.1	0.01	0.18	-0.259779	-0.053081	-0.0343327	0.00299507
		0.1	0.015	0.18	-0.28607	-0.093084	-0.0304548	-0.00741797
		0.1	0.02	0.18	-0.312928	-0.134316	-0.0264547	-0.0180277
		0.1	0.025	0.18	-0.340576	-0.177248	-0.0222978	-0.0289009
		0.1	0.03	0.18	-0.369287	-0.222429	-0.0179472	-0.0401128
		0.1	0.035	0.18	-0.399386	-0.270514	-0.0133609	-0.051749
		0.1	0.04	0.18	-0.431258	-0.322304	-0.00848824	-0.0639099
		0.1	0.045	0.18	-0.465379	-0.378807	-0.00326861	-0.0767156
		0.1	0.05	0.18	-0.502365	-0.441353	0.00237554	-0.0903181
		0.1	0.055	0.18	-0.543017	-0.51172	0.00854348	-0.10491
		0.1	0.06	0.18	-0.588427	-0.592386	0.015366	-0.120742
		0.1	0.065	0.18	-0.640145	-0.686958	0.0230233	-0.13816
		0.1	0.07	0.18	-0.700471	-0.800957	0.0317755	-0.157656
		0.1	0.075	0.18	-0.773052	-0.943394	0.0420161	-0.179975
		0.1	-0.075	0.2025	0.357541	0.981242	-0.1162	0.221767
		0.1	-0.07	0.2025	0.28189	0.843778	-0.108444	0.201056
		0.1	-0.065	0.2025	0.218652	0.733207	-0.101784	0.182873
		0.1	-0.06	0.2025	0.164225	0.641061	-0.09591	0.166541
		0.1	-0.055	0.2025	0.116322	0.562137	-0.0906204	0.151615
		0.1	-0.05	0.2025	0.073397	0.493027	-0.0857751	0.137781
		0.1	-0.045	0.2025	0.034351	0.431378	-0.0812727	0.124811
		0.1	-0.04	0.2025	-0.001623	0.375498	-0.077036	0.112531
		0.1	-0.035	0.2025	-0.035143	0.324126	-0.0730053	0.100804
		0.1	-0.03	0.2025	-0.066695	0.276291	-0.0691323	0.0895205
		0.1	-0.025	0.2025	-0.096671	0.231223	-0.0653767	0.0785875
		0.1	-0.02	0.2025	-0.125374	0.188288	-0.0616997	0.0679241
		0.1	-0.015	0.2025	-0.153134	0.146954	-0.0580796	0.0574645
		0.1	-0.01	0.2025	-0.180189	0.106752	-0.0544862	0.0471437
		0.1	-0.005	0.2025	-0.206705	0.067287	-0.0508884	0.0369062
		0.1	0	0.2025	-0.232951	0.028147	-0.0472671	0.0266937
		0.1	0.005	0.2025	-0.259105	-0.011036	-0.0435951	0.0164528
		0.1	0.01	0.2025	-0.28537	-0.050641	-0.0398473	0.00612836
		0.1	0.015	0.2025	-0.311954	-0.091061	-0.0359973	-0.00433609
		0.1	0.02	0.2025	-0.339078	-0.132724	-0.032016	-0.0150017
		0.1	0.025	0.2025	-0.366986	-0.176107	-0.0278714	-0.0259344
		0.1	0.03	0.2025	-0.395954	-0.221763	-0.023527	-0.0372089
		0.1	0.035	0.2025	-0.426305	-0.270349	-0.0189404	-0.0489101
		0.1	0.04	0.2025	-0.458426	-0.322677	-0.0140601	-0.0611394
		0.1	0.045	0.2025	-0.492801	-0.37977	-0.00882489	-0.074018
		0.1	0.05	0.2025	-0.530041	-0.442962	-0.00315686	-0.0876964
		0.1	0.055	0.2025	-0.570952	-0.514052	0.00304481	-0.102368
		0.1	0.06	0.2025	-0.616631	-0.595542	0.00991185	-0.118285
		0.1	0.065	0.2025	-0.668634	-0.691075	0.0176268	-0.135793
		0.1	0.07	0.2025	-0.729272	-0.80623	0.0264528	-0.155388
		0.1	0.075	0.2025	-0.802208	-0.950113	0.0367876	-0.177813
		0.1	-0.075	0.225	0.338751	0.991347	-0.120124	0.2249
		0.1	-0.07	0.225	0.262523	0.853213	-0.112569	0.204289
		0.1	-0.065	0.225	0.19875	0.742046	-0.106084	0.186183
		0.1	-0.06	0.225	0.143826	0.649355	-0.100366	0.169908
		0.1	-0.055	0.225	0.095456	0.569928	-0.0952158	0.155023
		0.1	-0.05	0.225	0.052088	0.500344	-0.0904967	0.141218
		0.1	-0.045	0.225	0.012622	0.438244	-0.0861085	0.128265
		0.1	-0.04	0.225	-0.023753	0.381932	-0.0819759	0.115993
		0.1	-0.035	0.225	-0.057657	0.330144	-0.0780403	0.104267
		0.1	-0.03	0.225	-0.089575	0.281902	-0.0742534	0.0929751
		0.1	-0.025	0.225	-0.119904	0.236436	-0.0705766	0.0820281
		0.1	-0.02	0.225	-0.148972	0.193108	-0.0669753	0.0713463
		0.1	-0.015	0.225	-0.177037	0.151387	-0.0634164	0.0608604
		0.1	-0.01	0.225	-0.204389	0.110805	-0.0598794	0.0505105
		0.1	-0.005	0.225	-0.231231	0.070943	-0.0563354	0.0402374
		0.1	0	0.225	-0.257776	0.03141	-0.0527603	0.0299863
		0.1	0.005	0.225	-0.284221	-0.008173	-0.0491284	0.0197026
		0.1	0.01	0.225	-0.310765	-0.048184	-0.0454144	0.00933224
		0.1	0.015	0.225	-0.337624	-0.089023	-0.0415927	-0.00118183
		0.1	0.02	0.225	-0.365041	-0.131123	-0.0376367	-0.0118994
		0.1	0.025	0.225	-0.393192	-0.174957	-0.0335052	-0.0228894
		0.1	0.03	0.225	-0.422419	-0.221088	-0.0291705	-0.034223
		0.1	0.035	0.225	-0.453028	-0.270181	-0.0245866	-0.0459869
		0.1	0.04	0.225	-0.485407	-0.323054	-0.019702	-0.0582825
		0.1	0.045	0.225	-0.52004	-0.380738	-0.0144547	-0.0712305
		0.1	0.05	0.225	-0.557567	-0.444582	-0.0087693	-0.0849806
		0.1	0.055	0.225	-0.598717	-0.516396	-0.00253399	-0.0997312
		0.1	0.06	0.225	-0.644673	-0.598715	0.0043747	-0.115731
		0.1	0.065	0.225	-0.696969	-0.695217	0.0121447	-0.133327
		0.1	0.07	0.225	-0.757928	-0.811533	0.0210412	-0.153016
		0.1	0.075	0.225	-0.831231	-0.956869	0.0314672	-0.175546
		0.1	-0.075	0.2475	0.32016	1.00146	-0.124035	0.228029
		0.1	-0.07	0.2475	0.243363	0.862657	-0.116683	0.207523
		0.1	-0.065	0.2475	0.179065	0.750897	-0.110376	0.189497
		0.1	-0.06	0.2475	0.123648	0.657666	-0.104817	0.173284
		0.1	-0.055	0.2475	0.074814	0.577737	-0.0998099	0.158446
		0.1	-0.05	0.2475	0.031006	0.507681	-0.0952204	0.144674
		0.1	-0.045	0.2475	-0.008878	0.445131	-0.0909498	0.131743
		0.1	-0.04	0.2475	-0.045626	0.388396	-0.0869218	0.119483
		0.1	-0.035	0.2475	-0.079936	0.336183	-0.0830874	0.107761
		0.1	-0.03	0.2475	-0.112198	0.28754	-0.0793875	0.0964657
		0.1	-0.025	0.2475	-0.142894	0.241671	-0.0757948	0.0855087
		0.1	-0.02	0.2475	-0.172295	0.197951	-0.0722677	0.0748108
		0.1	-0.015	0.2475	-0.200718	0.155839	-0.0687822	0.0643055
		0.1	-0.01	0.2475	-0.228396	0.11487	-0.0653089	0.0539304
		0.1	-0.005	0.2475	-0.255533	0.074616	-0.0618182	0.0436252
		0.1	0	0.2475	-0.282368	0.03469	-0.0582912	0.0333388
		0.1	0.005	0.2475	-0.309104	-0.005292	-0.0547032	0.0230165
		0.1	0.01	0.2475	-0.335936	-0.045713	-0.0510276	0.0126035
		0.1	0.015	0.2475	-0.363075	-0.086974	-0.0472378	0.00204304
		0.1	0.02	0.2475	-0.390741	-0.129507	-0.0433045	-0.00872504
		0.1	0.025	0.2475	-0.419183	-0.173799	-0.0391957	-0.019767
		0.1	0.03	0.2475	-0.448695	-0.220421	-0.034875	-0.0311585
		0.1	0.035	0.2475	-0.479549	-0.270015	-0.0302964	-0.042981
		0.1	0.04	0.2475	-0.512191	-0.323433	-0.0254115	-0.0553389
		0.1	0.045	0.2475	-0.547086	-0.381711	-0.0201552	-0.0683537
		0.1	0.05	0.2475	-0.584853	-0.446208	-0.0144489	-0.082176
		0.1	0.055	0.2475	-0.626304	-0.518756	-0.00819002	-0.0969995
		0.1	0.06	0.2475	-0.672545	-0.601909	-0.00124313	-0.113078
		0.1	0.065	0.2475	-0.725144	-0.699384	0.00657843	-0.13076
		0.1	0.07	0.2475	-0.786434	-0.816869	0.0155424	-0.150541
		0.1	0.075	0.2475	-0.860114	-0.963667	0.0260568	-0.173174
		0.1	-0.075	0.27	0.301768	1.01157	-0.127933	0.231155
		0.1	-0.07	0.27	0.224411	0.872109	-0.120785	0.210757
		0.1	-0.065	0.27	0.159593	0.759759	-0.114659	0.192816
		0.1	-0.06	0.27	0.103691	0.66599	-0.109261	0.176669
		0.1	-0.055	0.27	0.054397	0.585561	-0.104401	0.161881
		0.1	-0.05	0.27	0.010154	0.515034	-0.0999435	0.148146
		0.1	-0.045	0.27	-0.030144	0.452038	-0.0957943	0.135243
		0.1	-0.04	0.27	-0.067313	0.394866	-0.0918803	0.123
		0.1	-0.035	0.27	-0.101978	0.342243	-0.0881446	0.111286
		0.1	-0.03	0.27	-0.13461	0.293192	-0.0845388	0.0999915
		0.1	-0.025	0.27	-0.165664	0.246927	-0.0810336	0.0890299
		0.1	-0.02	0.27	-0.195409	0.202813	-0.0775859	0.0783203
		0.1	-0.015	0.27	-0.224149	0.16031	-0.0741702	0.0677967
		0.1	-0.01	0.27	-0.252134	0.118949	-0.0707603	0.057398
		0.1	-0.005	0.27	-0.279587	0.078307	-0.0673307	0.0470673
		0.1	0	0.27	-0.306751	0.037983	-0.0638615	0.0367511
		0.1	0.005	0.27	-0.33376	-0.0024	-0.0603176	0.0263923
		0.1	0.01	0.27	-0.360879	-0.043232	-0.0566835	0.0159402
		0.1	0.015	0.27	-0.3883	-0.084917	-0.0529292	0.00533688
		0.1	0.02	0.27	-0.416243	-0.127889	-0.0490254	-0.00547752
		0.1	0.025	0.27	-0.444958	-0.172638	-0.0449402	-0.0165687
		0.1	0.03	0.27	-0.474736	-0.219743	-0.0406356	-0.0280137
		0.1	0.035	0.27	-0.505861	-0.269849	-0.0360677	-0.0398922
		0.1	0.04	0.27	-0.538771	-0.32382	-0.031185	-0.0523107
		0.1	0.045	0.27	-0.573936	-0.382695	-0.0259239	-0.0653885
		0.1	0.05	0.27	-0.611975	-0.447849	-0.0202036	-0.0792782
		0.1	0.055	0.27	-0.653706	-0.521133	-0.013921	-0.0941733
		0.1	0.06	0.27	-0.70024	-0.605125	-0.00693931	-0.110329
		0.1	0.065	0.27	-0.75315	-0.703578	0.000930163	-0.128092
		0.1	0.07	0.27	-0.814783	-0.82224	0.00995824	-0.147963
		0.1	0.075	0.27	-0.888852	-0.970507	0.0205572	-0.170694
		0.1	-0.075	0.2925	0.283576	1.02169	-0.131815	0.234275
		0.1	-0.07	0.2925	0.205667	0.881567	-0.124875	0.21399
		0.1	-0.065	0.2925	0.140338	0.76863	-0.118932	0.196138
		0.1	-0.06	0.2925	0.083955	0.674326	-0.113698	0.180061
		0.1	-0.055	0.2925	0.034206	0.593399	-0.108986	0.165328
		0.1	-0.05	0.2925	-0.010468	0.522403	-0.104665	0.151635
		0.1	-0.045	0.2925	-0.051178	0.45896	-0.10064	0.138762
		0.1	-0.04	0.2925	-0.088742	0.401359	-0.0968403	0.126541
		0.1	-0.035	0.2925	-0.123784	0.34832	-0.0932097	0.114839
		0.1	-0.03	0.2925	-0.1568	0.298861	-0.089704	0.103551
		0.1	-0.025	0.2925	-0.188162	0.252202	-0.0862814	0.0925858
		0.1	-0.02	0.2925	-0.218273	0.207692	-0.0829204	0.0818702
		0.1	-0.015	0.2925	-0.247332	0.164797	-0.0795786	0.0713324
		0.1	-0.01	0.2925	-0.275641	0.123045	-0.0762388	0.0609158
		0.1	-0.005	0.2925	-0.303406	0.082009	-0.0728722	0.0505618
		0.1	0	0.2925	-0.330874	0.041288	-0.0694604	0.0402184
		0.1	0.005	0.2925	-0.358185	0.000499	-0.0659682	0.0298279
		0.1	0.01	0.2925	-0.38559	-0.040745	-0.0623789	0.0193404
		0.1	0.015	0.2925	-0.413294	-0.082854	-0.0586639	0.0086982
		0.1	0.02	0.2925	-0.441518	-0.126267	-0.0547935	-0.00215883
		0.1	0.025	0.2925	-0.470508	-0.171477	-0.0507349	-0.0132965
		0.1	0.03	0.2925	-0.500545	-0.219057	-0.0464505	-0.0247894
		0.1	0.035	0.2925	-0.531958	-0.26969	-0.0418963	-0.036723
		0.1	0.04	0.2925	-0.565139	-0.324213	-0.03702	-0.0491978
		0.1	0.045	0.2925	-0.600578	-0.383689	-0.0317573	-0.0623358
		0.1	0.05	0.2925	-0.638898	-0.449508	-0.0260264	-0.0762902
		0.1	0.055	0.2925	-0.680917	-0.523532	-0.0197239	-0.0912536
		0.1	0.06	0.2925	-0.72775	-0.608366	-0.0127111	-0.107482
		0.1	0.065	0.2925	-0.780981	-0.707803	-0.00479734	-0.125325
		0.1	0.07	0.2925	-0.842966	-0.827646	0.00429081	-0.145281
		0.1	0.075	0.2925	-0.917437	-0.977391	0.0149705	-0.168107
		0.1	-0.075	0.315	0.265582	1.0318	-0.135682	0.23739
		0.1	-0.07	0.315	0.187131	0.891028	-0.12895	0.21722
		0.1	-0.065	0.315	0.121296	0.777508	-0.123193	0.19946
		0.1	-0.06	0.315	0.064438	0.68267	-0.118126	0.183458
		0.1	-0.055	0.315	0.014243	0.601247	-0.113564	0.168783
		0.1	-0.05	0.315	-0.030857	0.529784	-0.109381	0.155137
		0.1	-0.045	0.315	-0.071975	0.465896	-0.105484	0.142299
		0.1	-0.04	0.315	-0.10993	0.407865	-0.101801	0.130103
		0.1	-0.035	0.315	-0.14535	0.354411	-0.0982796	0.118419
		0.1	-0.03	0.315	-0.178727	0.304547	-0.0948742	0.10714
		0.1	-0.025	0.315	-0.210448	0.257485	-0.0915453	0.0961774
		0.1	-0.02	0.315	-0.240885	0.212582	-0.088268	0.0854575
		0.1	-0.015	0.315	-0.270285	0.169295	-0.0850075	0.0749115
		0.1	-0.01	0.315	-0.298901	0.127153	-0.0817385	0.0644801
		0.1	-0.005	0.315	-0.32699	0.08572	-0.0784404	0.0541073
		0.1	0	0.315	-0.354735	0.044603	-0.075085	0.0437389
		0.1	0.005	0.315	-0.382359	0.003409	-0.0716503	0.033322
		0.1	0.01	0.315	-0.410061	-0.038253	-0.0681101	0.0228023
		0.1	0.015	0.315	-0.438052	-0.08079	-0.0644379	0.0121244
		0.1	0.02	0.315	-0.466559	-0.124646	-0.0606044	0.00122839
		0.1	0.025	0.315	-0.495829	-0.17032	-0.0565764	-0.00995218
		0.1	0.03	0.315	-0.526147	-0.218392	-0.0523158	-0.0214921
		0.1	0.035	0.315	-0.557832	-0.269538	-0.0477793	-0.0334741
		0.1	0.04	0.315	-0.591291	-0.324619	-0.0429128	-0.0460023
		0.1	0.045	0.315	-0.627011	-0.384701	-0.0376521	-0.0591975
		0.1	0.05	0.315	-0.665615	-0.451184	-0.0319148	-0.0732122
		0.1	0.055	0.315	-0.707928	-0.525953	-0.0255958	-0.0882409
		0.1	0.06	0.315	-0.75507	-0.611636	-0.0185556	-0.104539
		0.1	0.065	0.315	-0.80863	-0.712061	-0.0106015	-0.122457
		0.1	0.07	0.315	-0.870975	-0.833094	-0.00145632	-0.142497
		0.1	0.075	0.315	-0.945859	-0.984323	0.00930012	-0.165415
		0.1	-0.075	0.3375	0.247785	1.04192	-0.139532	0.240496
		0.1	-0.07	0.3375	0.168801	0.900491	-0.13301	0.220447
		0.1	-0.065	0.3375	0.10247	0.78639	-0.12744	0.202783
		0.1	-0.06	0.3375	0.045145	0.691022	-0.122542	0.186859
		0.1	-0.055	0.3375	-0.005494	0.609105	-0.118134	0.172247
		0.1	-0.05	0.3375	-0.051016	0.537176	-0.114092	0.158651
		0.1	-0.045	0.3375	-0.092537	0.472842	-0.110324	0.145852
		0.1	-0.04	0.3375	-0.130879	0.414384	-0.106762	0.133686
		0.1	-0.035	0.3375	-0.166671	0.360513	-0.103351	0.122022
		0.1	-0.03	0.3375	-0.200409	0.310242	-0.100049	0.110757
		0.1	-0.025	0.3375	-0.23249	0.262781	-0.0968183	0.0998018
		0.1	-0.02	0.3375	-0.263238	0.217484	-0.0936254	0.0890806
		0.1	-0.015	0.3375	-0.292986	0.173804	-0.0904508	0.078531
		0.1	-0.01	0.3375	-0.321938	0.131267	-0.0872605	0.0680899
		0.1	-0.005	0.3375	-0.350314	0.089439	-0.0840283	0.0577002
		0.1	0	0.3375	-0.37837	0.04792	-0.0807377	0.047312
		0.1	0.005	0.3375	-0.406293	0.006318	-0.0773612	0.0368709
		0.1	0.01	0.3375	-0.434289	-0.03576	-0.0738736	0.0263236
		0.1	0.015	0.3375	-0.462569	-0.078727	-0.0702478	0.0156139
		0.1	0.02	0.3375	-0.491361	-0.123029	-0.0664547	0.00468221
		0.1	0.025	0.3375	-0.520913	-0.169169	-0.0624607	-0.00653755
		0.1	0.03	0.3375	-0.551508	-0.217728	-0.0582279	-0.0181193
		0.1	0.035	0.3375	-0.583478	-0.2694	-0.0537122	-0.0301484
		0.1	0.04	0.3375	-0.617218	-0.32504	-0.0488595	-0.0427261
		0.1	0.045	0.3375	-0.653223	-0.385732	-0.0436042	-0.0559752
		0.1	0.05	0.3375	-0.692119	-0.452884	-0.0378644	-0.070047
		0.1	0.055	0.3375	-0.734732	-0.528401	-0.0315328	-0.0851371
		0.1	0.06	0.3375	-0.782189	-0.614936	-0.0244692	-0.101501
		0.1	0.065	0.3375	-0.836087	-0.716356	-0.0164785	-0.119492
		0.1	0.07	0.3375	-0.898803	-0.838582	-0.00728116	-0.13961
		0.1	0.075	0.3375	-0.974113	-0.991304	0.00354763	-0.162617
		0.1	-0.075	0.36	0.230184	1.05203	-0.143364	0.243595
		0.1	-0.07	0.36	0.150677	0.909953	-0.137054	0.223668
		0.1	-0.065	0.36	0.083857	0.795275	-0.131672	0.206104
		0.1	-0.06	0.36	0.026072	0.699378	-0.126945	0.190262
		0.1	-0.055	0.36	-0.025002	0.616969	-0.122693	0.175717
		0.1	-0.05	0.36	-0.070941	0.544574	-0.118794	0.162174
		0.1	-0.045	0.36	-0.11286	0.479797	-0.115158	0.149419
		0.1	-0.04	0.36	-0.151584	0.420909	-0.111718	0.137286
		0.1	-0.035	0.36	-0.187748	0.366624	-0.108422	0.125648
		0.1	-0.03	0.36	-0.221844	0.315947	-0.105227	0.1144
		0.1	-0.025	0.36	-0.254274	0.268086	-0.102095	0.103456
		0.1	-0.02	0.36	-0.285374	0.222392	-0.098997	0.0927399
		0.1	-0.015	0.36	-0.315417	0.178319	-0.0959025	0.0821868
		0.1	-0.01	0.36	-0.344685	0.135386	-0.0927909	0.0717387
		0.1	-0.005	0.36	-0.37339	0.093161	-0.0896348	0.0613388
		0.1	0	0.36	-0.401752	0.05124	-0.0864119	0.0509349
		0.1	0.005	0.36	-0.429977	0.009228	-0.0830972	0.0404735
		0.1	0.01	0.36	-0.458266	-0.03327	-0.079665	0.0299016
		0.1	0.015	0.36	-0.486839	-0.07667	-0.0760893	0.0191636
		0.1	0.02	0.36	-0.515916	-0.121419	-0.0723398	0.0082002
		0.1	0.025	0.36	-0.545754	-0.168028	-0.0683836	-0.00305513
		0.1	0.03	0.36	-0.576634	-0.21708	-0.0641825	-0.0146757
		0.1	0.035	0.36	-0.608887	-0.269277	-0.0596911	-0.0267474
		0.1	0.04	0.36	-0.642915	-0.325481	-0.054856	-0.0393713
		0.1	0.045	0.36	-0.679208	-0.386783	-0.0496102	-0.0526698
		0.1	0.05	0.36	-0.718401	-0.454609	-0.0438713	-0.0667955
		0.1	0.055	0.36	-0.761321	-0.530879	-0.0375312	-0.0819437
		0.1	0.06	0.36	-0.809101	-0.618272	-0.0304479	-0.0983709
		0.1	0.065	0.36	-0.863344	-0.720691	-0.0224248	-0.116429
		0.1	0.07	0.36	-0.926442	-0.844117	-0.0131795	-0.136623
		0.1	0.075	0.36	-1.00219	-0.998336	-0.00228336	-0.159713
		0.1	-0.075	0.3825	0.212781	1.06213	-0.147178	0.246685
		0.1	-0.07	0.3825	0.13276	0.919413	-0.14108	0.226883
		0.1	-0.065	0.3825	0.06546	0.80416	-0.135889	0.209423
		0.1	-0.06	0.3825	0.007223	0.707736	-0.131333	0.193665
		0.1	-0.055	0.3825	-0.044282	0.624836	-0.127239	0.179191
		0.1	-0.05	0.3825	-0.090632	0.551978	-0.123485	0.165706
		0.1	-0.045	0.3825	-0.132945	0.486757	-0.119984	0.152998
		0.1	-0.04	0.3825	-0.17205	0.427442	-0.11667	0.140902
		0.1	-0.035	0.3825	-0.208578	0.372742	-0.11349	0.129293
		0.1	-0.03	0.3825	-0.243026	0.321657	-0.110403	0.118066
		0.1	-0.025	0.3825	-0.275802	0.273396	-0.107374	0.107137
		0.1	-0.02	0.3825	-0.307222	0.227306	-0.104368	0.0964284
		0.1	-0.015	0.3825	-0.337603	0.182837	-0.101364	0.0858786
		0.1	-0.01	0.3825	-0.367191	0.139507	-0.0983349	0.0754277
		0.1	-0.005	0.3825	-0.396211	0.096884	-0.0952561	0.0650209
		0.1	0	0.3825	-0.424879	0.054558	-0.0921037	0.0546044
		0.1	0.005	0.3825	-0.453404	0.012134	-0.0888536	0.0441264
		0.1	0.01	0.3825	-0.48199	-0.030784	-0.085481	0.0335344
		0.1	0.015	0.3825	-0.510853	-0.074618	-0.0819582	0.0227719
		0.1	0.02	0.3825	-0.540222	-0.11982	-0.0782562	0.01178
		0.1	0.025	0.3825	-0.570347	-0.166899	-0.0743414	0.000493194
		0.1	0.03	0.3825	-0.601513	-0.216449	-0.0701747	-0.0111633
		0.1	0.035	0.3825	-0.634055	-0.269172	-0.0657121	-0.0232733
		0.1	0.04	0.3825	-0.668372	-0.325943	-0.0608978	-0.0359397
		0.1	0.045	0.3825	-0.704961	-0.38786	-0.0556657	-0.0492842
		0.1	0.05	0.3825	-0.744455	-0.456363	-0.0499315	-0.06346
		0.1	0.055	0.3825	-0.787688	-0.533389	-0.0435869	-0.078662
		0.1	0.06	0.3825	-0.835797	-0.621644	-0.0364881	-0.0951483
		0.1	0.065	0.3825	-0.890394	-0.725067	-0.0284368	-0.113271
		0.1	0.07	0.3825	-0.953882	-0.849699	-0.019148	-0.133536
		0.1	0.075	0.3825	-1.03008	-1.00542	-0.00818902	-0.156706
		0.1	-0.075	0.405	0.195572	1.07223	-0.150972	0.249764
		0.1	-0.07	0.405	0.115047	0.928871	-0.145089	0.230092
		0.1	-0.065	0.405	0.047277	0.813044	-0.140088	0.212737
		0.1	-0.06	0.405	-0.011406	0.716096	-0.135706	0.197069
		0.1	-0.055	0.405	-0.063334	0.632706	-0.131771	0.182668
		0.1	-0.05	0.405	-0.110087	0.559385	-0.128164	0.169244
		0.1	-0.045	0.405	-0.152789	0.493721	-0.1248	0.156586
		0.1	-0.04	0.405	-0.192263	0.433978	-0.121612	0.144531
		0.1	-0.035	0.405	-0.229154	0.378861	-0.118551	0.132955
		0.1	-0.03	0.405	-0.26394	0.327372	-0.115573	0.121753
		0.1	-0.025	0.405	-0.297063	0.278707	-0.112649	0.110841
		0.1	-0.02	0.405	-0.328837	0.232218	-0.109744	0.100147
		0.1	-0.015	0.405	-0.359535	0.187354	-0.106831	0.0896032
		0.1	-0.01	0.405	-0.38946	0.143625	-0.10389	0.0791545
		0.1	-0.005	0.405	-0.418771	0.100602	-0.100887	0.0687424
		0.1	0	0.405	-0.447745	0.057871	-0.0978088	0.0583179
		0.1	0.005	0.405	-0.476569	0.015035	-0.0946268	0.0478275
		0.1	0.01	0.405	-0.505453	-0.028308	-0.0913164	0.0372184
		0.1	0.015	0.405	-0.534609	-0.072579	-0.0878501	0.0264351
		0.1	0.02	0.405	-0.564269	-0.118233	-0.0841991	0.0154192
		0.1	0.025	0.405	-0.594685	-0.165789	-0.0803286	0.00410348
		0.1	0.03	0.405	-0.626141	-0.215835	-0.0762011	-0.00758359
		0.1	0.035	0.405	-0.658973	-0.269091	-0.0717697	-0.0197294
		0.1	0.04	0.405	-0.693583	-0.32643	-0.0669804	-0.0324341
		0.1	0.045	0.405	-0.73047	-0.388967	-0.061765	-0.0458214
		0.1	0.05	0.405	-0.770272	-0.45815	-0.05604	-0.060043
		0.1	0.055	0.405	-0.813824	-0.535936	-0.049695	-0.0752952
		0.1	0.06	0.405	-0.862269	-0.625056	-0.0425851	-0.0918361
		0.1	0.065	0.405	-0.917227	-0.729489	-0.0345099	-0.110019
		0.1	0.07	0.405	-0.981117	-0.855331	-0.0251829	-0.13035
		0.1	0.075	0.405	-1.05777	-1.01257	-0.0141659	-0.153596
		0.1	-0.075	0.4275	0.178557	1.08232	-0.154746	0.252833
		0.1	-0.07	0.4275	0.097539	0.938321	-0.149077	0.233291
		0.1	-0.065	0.4275	0.029307	0.821924	-0.144268	0.216046
		0.1	-0.06	0.4275	-0.029812	0.724453	-0.140061	0.200469
		0.1	-0.055	0.4275	-0.082156	0.640575	-0.136287	0.186145
		0.1	-0.05	0.4275	-0.129307	0.566791	-0.132829	0.172787
		0.1	-0.045	0.4275	-0.172393	0.500685	-0.129603	0.160183
		0.1	-0.04	0.4275	-0.212225	0.440518	-0.126543	0.148172
		0.1	-0.035	0.4275	-0.249488	0.384982	-0.123605	0.136633
		0.1	-0.03	0.4275	-0.28464	0.333083	-0.120743	0.12546
		0.1	-0.025	0.4275	-0.318078	0.284018	-0.117922	0.11457
		0.1	-0.02	0.4275	-0.350191	0.23713	-0.115119	0.103891
		0.1	-0.015	0.4275	-0.381205	0.191867	-0.112298	0.0933573
		0.1	-0.01	0.4275	-0.411426	0.147742	-0.109443	0.0829128
		0.1	-0.005	0.4275	-0.441085	0.104312	-0.106528	0.0725024
		0.1	0	0.4275	-0.470345	0.061177	-0.103523	0.0620728
		0.1	0.005	0.4275	-0.49947	0.017924	-0.100412	0.051573
		0.1	0.01	0.4275	-0.52865	-0.025844	-0.0971671	0.040951
		0.1	0.015	0.4275	-0.558101	-0.070554	-0.0937607	0.0301509
		0.1	0.02	0.4275	-0.588053	-0.116664	-0.0901637	0.0191142
		0.1	0.025	0.4275	-0.61876	-0.164694	-0.0863416	0.00777491
		0.1	0.03	0.4275	-0.650508	-0.215245	-0.0822555	-0.00394075
		0.1	0.035	0.4275	-0.683633	-0.269033	-0.0778598	-0.0161174
		0.1	0.04	0.4275	-0.718541	-0.326946	-0.0730988	-0.0288572
		0.1	0.045	0.4275	-0.755731	-0.390104	-0.0679046	-0.0422826
		0.1	0.05	0.4275	-0.795844	-0.459971	-0.0621922	-0.0565465
		0.1	0.055	0.4275	-0.839721	-0.538521	-0.0558511	-0.0718447
		0.1	0.06	0.4275	-0.88851	-0.628512	-0.0487343	-0.0884364
		0.1	0.065	0.4275	-0.943837	-0.733958	-0.04064	-0.106676
		0.1	0.07	0.4275	-1.00814	-0.861016	-0.0312791	-0.127069
		0.1	0.075	0.4275	-1.08526	-1.01977	-0.0202096	-0.150385
		0.1	-0.075	0.45	0.161737	1.0924	-0.158499	0.25589
		0.1	-0.07	0.45	0.080236	0.947764	-0.153044	0.236482
		0.1	-0.065	0.45	0.011551	0.830799	-0.148428	0.219349
		0.1	-0.06	0.45	-0.047997	0.732806	-0.144397	0.203866
		0.1	-0.055	0.45	-0.100749	0.648441	-0.140785	0.189622
		0.1	-0.05	0.45	-0.148292	0.574195	-0.137477	0.176331
		0.1	-0.045	0.45	-0.191754	0.507647	-0.134391	0.163785
		0.1	-0.04	0.45	-0.231966	0.44705	-0.131464	0.151823
		0.1	-0.035	0.45	-0.269568	0.391102	-0.128647	0.140323
		0.1	-0.03	0.45	-0.305059	0.338794	-0.1259	0.129183
		0.1	-0.025	0.45	-0.338849	0.289325	-0.12319	0.118319
		0.1	-0.02	0.45	-0.371276	0.242038	-0.120488	0.107659
		0.1	-0.015	0.45	-0.402609	0.196376	-0.117763	0.097139
		0.1	-0.01	0.45	-0.433143	0.151849	-0.114998	0.0867026
		0.1	-0.005	0.45	-0.463093	0.108019	-0.112165	0.0762955
		0.1	0	0.45	-0.492678	0.06447	-0.109243	0.0658654
		0.1	0.005	0.45	-0.522099	0.020802	-0.106205	0.0553608
		0.1	0.01	0.45	-0.551576	-0.023395	-0.103029	0.0447293
		0.1	0.015	0.45	-0.581323	-0.068546	-0.0996854	0.0339162
		0.1	0.02	0.45	-0.611569	-0.115114	-0.0961457	0.0228628
		0.1	0.025	0.45	-0.642568	-0.163624	-0.0923747	0.0115027
		0.1	0.03	0.45	-0.67461	-0.214679	-0.088334	-0.000236709
		0.1	0.035	0.45	-0.70803	-0.269005	-0.0839767	-0.0124414
		0.1	0.04	0.45	-0.743239	-0.327493	-0.0792482	-0.0252118
		0.1	0.045	0.45	-0.780735	-0.391276	-0.0740787	-0.0386716
		0.1	0.05	0.45	-0.821164	-0.461831	-0.0683829	-0.0529735
		0.1	0.055	0.45	-0.865371	-0.541149	-0.0620495	-0.0683139
		0.1	0.06	0.45	-0.914508	-0.632013	-0.0549303	-0.0849519
		0.1	0.065	0.45	-0.970213	-0.738476	-0.046822	-0.103242
		0.1	0.07	0.45	-1.03493	-0.866756	-0.0374319	-0.123694
		0.1	0.075	0.45	-1.11254	-1.02703	-0.0263157	-0.147076
		0.1	-0.075	0.4725	0.145109	1.10246	-0.16223	0.258934
		0.1	-0.07	0.4725	0.063136	0.957197	-0.156989	0.239661
		0.1	-0.065	0.4725	-0.005993	0.839666	-0.152567	0.222643
		0.1	-0.06	0.4725	-0.065959	0.741152	-0.148712	0.207257
		0.1	-0.055	0.4725	-0.119112	0.656301	-0.145263	0.193096
		0.1	-0.05	0.4725	-0.16704	0.581595	-0.142106	0.179877
		0.1	-0.045	0.4725	-0.210872	0.514605	-0.139161	0.167391
		0.1	-0.04	0.4725	-0.251444	0.453581	-0.136367	0.155481
		0.1	-0.035	0.4725	-0.289392	0.397215	-0.133674	0.144023
		0.1	-0.03	0.4725	-0.325221	0.344498	-0.131045	0.132919
		0.1	-0.025	0.4725	-0.359343	0.294626	-0.128446	0.122084
		0.1	-0.02	0.4725	-0.392074	0.246939	-0.125844	0.111446
		0.1	-0.015	0.4725	-0.423765	0.200875	-0.123225	0.100946
		0.1	-0.01	0.4725	-0.45461	0.155948	-0.120552	0.0905224
		0.1	-0.005	0.4725	-0.484847	0.111711	-0.117804	0.0801208
		0.1	0	0.4725	-0.514731	0.067751	-0.114963	0.0696932
		0.1	0.005	0.4725	-0.544455	0.023662	-0.112002	0.059187
		0.1	0.01	0.4725	-0.574229	-0.020964	-0.108897	0.0485503
		0.1	0.015	0.4725	-0.604268	-0.066558	-0.105619	0.0377278
		0.1	0.02	0.4725	-0.634808	-0.113588	-0.102139	0.0266609
		0.1	0.025	0.4725	-0.666101	-0.162579	-0.0984229	0.0152843
		0.1	0.03	0.4725	-0.698438	-0.214142	-0.0944307	0.00352465
		0.1	0.035	0.4725	-0.732158	-0.269007	-0.0901161	-0.00870336
		0.1	0.04	0.4725	-0.767668	-0.328074	-0.0854229	-0.0215007
		0.1	0.045	0.4725	-0.805475	-0.392486	-0.080282	-0.0349911
		0.1	0.05	0.4725	-0.846225	-0.463732	-0.0746069	-0.0493272
		0.1	0.055	0.4725	-0.890766	-0.543822	-0.0682852	-0.0647055
		0.1	0.06	0.4725	-0.940258	-0.635563	-0.0611682	-0.0813853
		0.1	0.065	0.4725	-0.996347	-0.743048	-0.0530503	-0.0997227
		0.1	0.07	0.4725	-1.06149	-0.872554	-0.0436367	-0.120227
		0.1	0.075	0.4725	-1.13959	-1.03436	-0.032479	-0.14367
		0.1	-0.075	0.495	0.128673	1.11252	-0.165939	0.261965
		0.1	-0.07	0.495	0.046239	0.96662	-0.160912	0.24283
		0.1	-0.065	0.495	-0.023322	0.848522	-0.156683	0.225927
		0.1	-0.06	0.495	-0.0837	0.749491	-0.153005	0.210641
		0.1	-0.055	0.495	-0.137245	0.664154	-0.149719	0.196567
		0.1	-0.05	0.495	-0.18555	0.588987	-0.146714	0.183421
		0.1	-0.045	0.495	-0.229746	0.521556	-0.143912	0.170998
		0.1	-0.04	0.495	-0.270651	0.460107	-0.141248	0.159142
		0.1	-0.035	0.495	-0.308963	0.403322	-0.138685	0.147732
		0.1	-0.03	0.495	-0.345129	0.350196	-0.136175	0.136667
		0.1	-0.025	0.495	-0.379568	0.299918	-0.133686	0.125864
		0.1	-0.02	0.495	-0.412629	0.251827	-0.131193	0.115253
		0.1	-0.015	0.495	-0.444608	0.205363	-0.128669	0.104772
		0.1	-0.01	0.495	-0.475762	0.160031	-0.126092	0.0943632
		0.1	-0.005	0.495	-0.506322	0.115388	-0.123436	0.0839742
		0.1	0	0.495	-0.536509	0.071014	-0.12068	0.073553
		0.1	0.005	0.495	-0.56653	0.026505	-0.117798	0.0630492
		0.1	0.01	0.495	-0.596599	-0.018554	-0.114766	0.0524103
		0.1	0.015	0.495	-0.626934	-0.064595	-0.111557	0.0415819
		0.1	0.02	0.495	-0.657767	-0.112088	-0.10814	0.0305056
		0.1	0.025	0.495	-0.689355	-0.161563	-0.104481	0.0191163
		0.1	0.03	0.495	-0.721988	-0.213637	-0.100541	0.00734011
		0.1	0.035	0.495	-0.756007	-0.269044	-0.0962714	-0.00490755
		0.1	0.04	0.495	-0.791824	-0.328693	-0.0916178	-0.0177278
		0.1	0.045	0.495	-0.829943	-0.393736	-0.0865089	-0.0312445
		0.1	0.05	0.495	-0.871017	-0.465676	-0.0808586	-0.0456102
		0.1	0.055	0.495	-0.915898	-0.546541	-0.074553	-0.0610221
		0.1	0.06	0.495	-0.965751	-0.639164	-0.0674424	-0.0777396
		0.1	0.065	0.495	-1.02223	-0.747676	-0.0593194	-0.0961196
		0.1	0.07	0.495	-1.08781	-0.878413	-0.0498874	-0.116672
		0.1	0.075	0.495	-1.16641	-1.04176	-0.0386948	-0.14017
		0.1	-0.075	0.5175	0.112427	1.12255	-0.169624	0.264981
		0.1	-0.07	0.5175	0.029543	0.97603	-0.164811	0.245986
		0.1	-0.065	0.5175	-0.04044	0.857369	-0.160775	0.229202
		0.1	-0.06	0.5175	-0.101219	0.757819	-0.157275	0.214018
		0.1	-0.055	0.5175	-0.155148	0.671998	-0.154152	0.200031
		0.1	-0.05	0.5175	-0.203822	0.596371	-0.1513	0.186961
		0.1	-0.045	0.5175	-0.248375	0.528498	-0.148641	0.174605
		0.1	-0.04	0.5175	-0.289647	0.466619	-0.146115	0.162807
		0.1	-0.035	0.5175	-0.328275	0.409418	-0.143675	0.151446
		0.1	-0.03	0.5175	-0.364771	0.355881	-0.141285	0.140423
		0.1	-0.025	0.5175	-0.399518	0.3052	-0.138908	0.129655
		0.1	-0.02	0.5175	-0.432904	0.256706	-0.136525	0.119074
		0.1	-0.015	0.5175	-0.465201	0.209836	-0.134104	0.108618
		0.1	-0.01	0.5175	-0.496657	0.1641	-0.131623	0.098228
[truncated: 4,357 more rows]
