# Supplementary material for: On maternity and the stronger immune response in women
Source: Nat Commun. 2022 Aug 18;13:4858. doi: 10.1038/s41467-022-32569-6 (PMC9386672; doi:10.1038/s41467-022-32569-6)
Supplement: Supplementary file 3 — Source Data [file 41467_2022_32569_MOESM3_ESM.zip › Source Data/Source Data Fig 4/Source Data Panel Biii.xlsx]

## Sheet: Sheet1
Fig 4Biii
		d	diff_c	v	alphaf-alpham	gammaf - gammam	PrMortf - PrMortm	PrRecof - PrRecom
		1	-0.075	0	0.475787	1.15571	-0.0985238	0.242421
		1	-0.07125	0	0.428269	1.02206	-0.0902368	0.223371
		1	-0.0675	0	0.387145	0.910158	-0.0827818	0.206024
		1	-0.06375	0	0.350889	0.814345	-0.0759833	0.190024
		1	-0.06	0	0.31844	0.730808	-0.0697162	0.175117
		1	-0.05625	0	0.289033	0.656865	-0.0638861	0.161111
		1	-0.0525	0	0.262098	0.590561	-0.0584199	0.147856
		1	-0.04875	0	0.237197	0.530432	-0.0532602	0.135236
		1	-0.045	0	0.213985	0.475355	-0.0483611	0.123156
		1	-0.04125	0	0.192189	0.424445	-0.0436833	0.111537
		1	-0.0375	0	0.171581	0.376992	-0.039195	0.100312
		1	-0.03375	0	0.151991	0.332438	-0.0348686	0.0894296
		1	-0.03	0	0.133213	0.290249	-0.0306803	0.0788297
		1	-0.02625	0	0.11516	0.250073	-0.0266086	0.0684781
		1	-0.0225	0	0.097695	0.211547	-0.0226358	0.0583337
		1	-0.01875	0	0.080726	0.174379	-0.0187443	0.0483632
		1	-0.015	0	0.064121	0.13826	-0.014919	0.0385266
		1	-0.01125	0	0.047845	0.103	-0.0111446	0.0288038
		1	-0.0075	0	0.031778	0.068338	-0.00740895	0.0191592
		1	-0.00375	0	0.015858	0.034074	-0.00369788	0.00956712
		1	0	0	-8e-06	-7e-06	-3.41881e-07	-1.42218e-06
		1	0.00375	0	-0.015852	-0.034069	0.0036982	-0.0095662
		1	0.0075	0	-0.031767	-0.068327	0.00740916	-0.0191569
		1	0.01125	0	-0.047846	-0.103002	0.0111448	-0.0288043
		1	0.015	0	-0.064121	-0.13826	0.014919	-0.0385266
		1	0.01875	0	-0.080713	-0.174365	0.0187444	-0.0483605
		1	0.0225	0	-0.097695	-0.211547	0.0226358	-0.0583337
		1	0.02625	0	-0.115159	-0.250073	0.0266088	-0.0684782
		1	0.03	0	-0.133213	-0.290249	0.0306803	-0.0788297
		1	0.03375	0	-0.151976	-0.33242	0.0348684	-0.0894265
		1	0.0375	0	-0.171596	-0.377011	0.0391952	-0.100316
		1	0.04125	0	-0.192189	-0.424445	0.0436833	-0.111537
		1	0.045	0	-0.213985	-0.475355	0.0483611	-0.123156
		1	0.04875	0	-0.237197	-0.530432	0.0532602	-0.135236
		1	0.0525	0	-0.262098	-0.590561	0.0584199	-0.147856
		1	0.05625	0	-0.289033	-0.656865	0.0638861	-0.161111
		1	0.06	0	-0.31844	-0.730808	0.0697162	-0.175117
		1	0.06375	0	-0.350889	-0.814345	0.0759833	-0.190024
		1	0.0675	0	-0.387145	-0.910158	0.0827818	-0.206024
		1	0.07125	0	-0.428269	-1.02206	0.0902368	-0.223371
		1	0.075	0	-0.475787	-1.15571	0.0985238	-0.242421
		1	-0.075	0.0225	0.460567	1.16396	-0.101943	0.245043
		1	-0.07125	0.0225	0.412788	1.02987	-0.0938076	0.226085
		1	-0.0675	0.0225	0.371418	0.91755	-0.0864872	0.208812
		1	-0.06375	0.0225	0.334927	0.821346	-0.0798099	0.192874
		1	-0.06	0.0225	0.302253	0.737439	-0.0736528	0.178016
		1	-0.05625	0.0225	0.272633	0.663144	-0.0679224	0.164048
		1	-0.0525	0.0225	0.245496	0.596503	-0.0625466	0.150823
		1	-0.04875	0.0225	0.220401	0.536052	-0.0574702	0.138226
		1	-0.045	0.0225	0.197007	0.480664	-0.0526464	0.126161
		1	-0.04125	0.0225	0.175035	0.429452	-0.0480379	0.114551
		1	-0.0375	0.0225	0.154262	0.381708	-0.0436127	0.10333
		1	-0.03375	0.0225	0.134498	0.336852	-0.0393441	0.0924433
		1	-0.03	0.0225	0.115587	0.294403	-0.0352078	0.0818403
		1	-0.02625	0.0225	0.097404	0.253971	-0.031184	0.0714818
		1	-0.0225	0.0225	0.079791	0.215162	-0.0272541	0.061321
		1	-0.01875	0.0225	0.062682	0.177718	-0.0234016	0.0513314
		1	-0.015	0.0225	0.045979	0.141364	-0.0196109	0.0414804
		1	-0.01125	0.0225	0.029566	0.105825	-0.0158682	0.0317313
		1	-0.0075	0.0225	0.013389	0.070904	-0.0121595	0.0220617
		1	-0.00375	0.0225	-0.00262	0.036397	-0.00847176	0.0124459
		1	0	0.0225	-0.018569	0.00207	-0.00479361	0.00285123
		1	0.00375	0.0225	-0.034508	-0.032254	-0.00111198	-0.00674418
		1	0.0075	0.0225	-0.050512	-0.066778	0.00258583	-0.0163675
		1	0.01125	0.0225	-0.066656	-0.101704	0.00631196	-0.0260449
		1	0.015	0.0225	-0.083018	-0.137245	0.0100793	-0.0358039
		1	0.01875	0.0225	-0.099678	-0.173626	0.0139016	-0.0456729
		1	0.0225	0.0225	-0.116721	-0.21109	0.0177933	-0.0556818
		1	0.02625	0.0225	-0.134258	-0.249926	0.0217699	-0.065866
		1	0.03	0.0225	-0.152365	-0.290407	0.0258485	-0.0762549
		1	0.03375	0.0225	-0.17116	-0.33288	0.0300477	-0.086887
		1	0.0375	0.0225	-0.190808	-0.377786	0.0343886	-0.0978113
		1	0.04125	0.0225	-0.21147	-0.425612	0.0388952	-0.109077
		1	0.045	0.0225	-0.233284	-0.476881	0.0435954	-0.120733
		1	0.04875	0.0225	-0.256525	-0.532365	0.0485215	-0.132853
		1	0.0525	0.0225	-0.281451	-0.592932	0.0537123	-0.145512
		1	0.05625	0.0225	-0.308408	-0.659718	0.0592148	-0.158806
		1	0.06	0.0225	-0.337832	-0.734196	0.0650872	-0.172853
		1	0.06375	0.0225	-0.370297	-0.818332	0.0714025	-0.1878
		1	0.0675	0.0225	-0.406568	-0.914829	0.0782561	-0.20384
		1	0.07125	0.0225	-0.447706	-1.02753	0.0857746	-0.221228
		1	0.075	0.0225	-0.495242	-1.16212	0.0941345	-0.240319
		1	-0.075	0.045	0.445555	1.17221	-0.105337	0.247648
		1	-0.07125	0.045	0.397521	1.03767	-0.0973533	0.228782
		1	-0.0675	0.045	0.355905	0.924944	-0.0901691	0.211587
		1	-0.06375	0.045	0.319181	0.82835	-0.0836142	0.195712
		1	-0.06	0.045	0.286285	0.744075	-0.0775683	0.180906
		1	-0.05625	0.045	0.256454	0.669427	-0.0719386	0.166979
		1	-0.0525	0.045	0.229114	0.60245	-0.0666556	0.153787
		1	-0.04875	0.045	0.203827	0.541675	-0.0616633	0.141214
		1	-0.045	0.045	0.180249	0.485975	-0.056917	0.129167
		1	-0.04125	0.045	0.158102	0.434461	-0.0523794	0.117568
		1	-0.0375	0.045	0.137163	0.386424	-0.048019	0.106354
		1	-0.03375	0.045	0.117256	0.3413	-0.0438096	0.0954701
		1	-0.03	0.045	0.098178	0.298554	-0.039728	0.0848606
		1	-0.02625	0.045	0.079851	0.25785	-0.035754	0.0744948
		1	-0.0225	0.045	0.062101	0.218773	-0.0318694	0.0643231
		1	-0.01875	0.045	0.044863	0.181065	-0.0280576	0.0543192
		1	-0.015	0.045	0.028039	0.144451	-0.0243035	0.0444508
		1	-0.01125	0.045	0.011508	0.10865	-0.0205935	0.0346814
		1	-0.0075	0.045	-0.004778	0.073472	-0.016914	0.0249898
		1	-0.00375	0.045	-0.020898	0.038702	-0.0132521	0.0153486
		1	0	0.045	-0.036943	0.004119	-0.00959583	0.00572816
		1	0.00375	0.045	-0.052982	-0.030474	-0.00593254	-0.0038973
		1	0.0075	0.045	-0.069061	-0.065248	-0.00224973	-0.0135475
		1	0.01125	0.045	-0.085288	-0.100441	0.00146449	-0.0232558
		1	0.015	0.045	-0.101728	-0.136256	0.00522365	-0.0330476
		1	0.01875	0.045	-0.118459	-0.172914	0.00904081	-0.0429496
		1	0.0225	0.045	-0.135569	-0.210664	0.0129308	-0.0529926
		1	0.02625	0.045	-0.153166	-0.249796	0.0169097	-0.0632121
		1	0.03	0.045	-0.171315	-0.290567	0.0209936	-0.0736339
		1	0.03375	0.045	-0.190176	-0.333377	0.0252018	-0.0843051
		1	0.0375	0.045	-0.209887	-0.378639	0.0295554	-0.0952693
		1	0.04125	0.045	-0.23056	-0.426784	0.0340786	-0.106567
		1	0.045	0.045	-0.252428	-0.478452	0.0387995	-0.118262
		1	0.04875	0.045	-0.275702	-0.534344	0.0437509	-0.13042
		1	0.0525	0.045	-0.300659	-0.595355	0.0489714	-0.143117
		1	0.05625	0.045	-0.327642	-0.662626	0.054509	-0.15645
		1	0.06	0.045	-0.35709	-0.737641	0.0604217	-0.170535
		1	0.06375	0.045	-0.389578	-0.822381	0.0667834	-0.185521
		1	0.0675	0.045	-0.425869	-0.919564	0.0736904	-0.201598
		1	0.07125	0.045	-0.46703	-1.03306	0.0812707	-0.219025
		1	0.075	0.045	-0.514592	-1.16861	0.0897019	-0.238155
		1	-0.075	0.0675	0.430749	1.18046	-0.108706	0.250234
		1	-0.07125	0.0675	0.382462	1.04548	-0.100874	0.231464
		1	-0.0675	0.0675	0.340607	0.932339	-0.0938259	0.214347
		1	-0.06375	0.0675	0.303651	0.835357	-0.0873951	0.198537
		1	-0.06	0.0675	0.270535	0.750712	-0.081461	0.183785
		1	-0.05625	0.0675	0.240493	0.675712	-0.0759338	0.169902
		1	-0.0525	0.0675	0.212952	0.608399	-0.0707447	0.156745
		1	-0.04875	0.0675	0.187473	0.5473	-0.0658385	0.144199
		1	-0.045	0.0675	0.163711	0.491286	-0.0611711	0.132171
		1	-0.04125	0.0675	0.141389	0.439469	-0.0567059	0.120587
		1	-0.0375	0.0675	0.120297	0.391156	-0.0524124	0.109383
		1	-0.03375	0.0675	0.100201	0.34571	-0.0482644	0.0984972
		1	-0.03	0.0675	0.080999	0.302718	-0.0442391	0.0878922
		1	-0.02625	0.0675	0.0625	0.261707	-0.0403165	0.0775154
		1	-0.0225	0.0675	0.044638	0.22239	-0.0364788	0.0673401
		1	-0.01875	0.0675	0.027256	0.184401	-0.0327098	0.0573213
		1	-0.015	0.0675	0.010294	0.147511	-0.0289948	0.0474354
		1	-0.01125	0.0675	-0.006345	0.111461	-0.0253197	0.0376506
		1	-0.0075	0.0675	-0.022738	0.076028	-0.021671	0.0279397
		1	-0.00375	0.0675	-0.038976	0.040987	-0.0180369	0.0182739
		1	0	0.0675	-0.055121	0.006145	-0.0144046	0.00862936
		1	0.00375	0.0675	-0.071248	-0.028703	-0.0107615	-0.0010207
		1	0.0075	0.0675	-0.087434	-0.063757	-0.00709642	-0.0107015
		1	0.01125	0.0675	-0.103733	-0.099208	-0.00339512	-0.020437
		1	0.015	0.0675	-0.120253	-0.135298	0.000354007	-0.030259
		1	0.01875	0.0675	-0.137055	-0.172232	0.00416431	-0.0401919
		1	0.0225	0.0675	-0.154248	-0.210285	0.00805087	-0.05027
		1	0.02625	0.0675	-0.171883	-0.249684	0.0120297	-0.0605173
		1	0.03	0.0675	-0.190106	-0.29078	0.0161173	-0.0709758
		1	0.03375	0.0675	-0.209024	-0.333913	0.0203323	-0.0816814
		1	0.0375	0.0675	-0.228769	-0.379496	0.0246972	-0.0926778
		1	0.04125	0.0675	-0.249504	-0.42802	0.0292357	-0.104014
		1	0.045	0.0675	-0.271416	-0.480071	0.0339753	-0.115745
		1	0.04875	0.0675	-0.294729	-0.536375	0.0389502	-0.127939
		1	0.0525	0.0675	-0.319721	-0.597831	0.0441987	-0.140673
		1	0.05625	0.0675	-0.346736	-0.665591	0.0497696	-0.154042
		1	0.06	0.0675	-0.376214	-0.741146	0.0557209	-0.168163
		1	0.06375	0.0675	-0.408729	-0.826492	0.0621276	-0.183185
		1	0.0675	0.0675	-0.445048	-0.924368	0.0690867	-0.1993
		1	0.07125	0.0675	-0.486238	-1.03867	0.0767266	-0.216762
		1	0.075	0.0675	-0.533836	-1.17517	0.085227	-0.235929
		1	-0.075	0.09	0.416145	1.18871	-0.112049	0.252803
		1	-0.07125	0.09	0.367612	1.05329	-0.104369	0.234128
		1	-0.0675	0.09	0.325518	0.939735	-0.0974581	0.217092
		1	-0.06375	0.09	0.288335	0.842365	-0.0911512	0.201349
		1	-0.06	0.09	0.255	0.757351	-0.0853305	0.186653
		1	-0.05625	0.09	0.224749	0.682	-0.079907	0.172816
		1	-0.0525	0.09	0.197008	0.614348	-0.0748127	0.159696
		1	-0.04875	0.09	0.171337	0.552925	-0.0699941	0.147179
		1	-0.045	0.09	0.147391	0.496597	-0.0654073	0.135174
		1	-0.04125	0.09	0.124894	0.444477	-0.0610166	0.123605
		1	-0.0375	0.09	0.10362	0.39585	-0.0567913	0.112409
		1	-0.03375	0.09	0.083377	0.350134	-0.0527067	0.101532
		1	-0.03	0.09	0.06401	0.306844	-0.048739	0.0909251
		1	-0.02625	0.09	0.045391	0.265589	-0.0448699	0.0805509
		1	-0.0225	0.09	0.027363	0.22597	-0.0410813	0.0703635
		1	-0.01875	0.09	0.00987	0.187741	-0.0373573	0.06034
		1	-0.015	0.09	-0.007228	0.150573	-0.0336826	0.0504385
		1	-0.01125	0.09	-0.023989	0.11426	-0.0300446	0.0406381
		1	-0.0075	0.09	-0.040489	0.078572	-0.0264285	0.0309104
		1	-0.00375	0.09	-0.056847	0.043259	-0.0228242	0.0212221
		1	0	0.09	-0.073089	0.00816	-0.0192174	0.0115564
		1	0.00375	0.09	-0.089307	-0.026944	-0.0155966	0.00188404
		1	0.0075	0.09	-0.105582	-0.062262	-0.0119503	-0.00782206
		1	0.01125	0.09	-0.121982	-0.097997	-0.00826484	-0.0175874
		1	0.015	0.09	-0.138584	-0.134359	-0.0045285	-0.0274371
		1	0.01875	0.09	-0.155467	-0.171581	-0.000726496	-0.0374006
		1	0.0225	0.09	-0.17272	-0.209911	0.00315508	-0.047507
		1	0.02625	0.09	-0.190437	-0.249624	0.00713187	-0.0577881
		1	0.03	0.09	-0.208737	-0.291047	0.0112212	-0.0682812
		1	0.03375	0.09	-0.2277	-0.33449	0.0154419	-0.0790172
		1	0.0375	0.09	-0.247501	-0.380417	0.0198162	-0.0900474
		1	0.04125	0.09	-0.268288	-0.429301	0.0243672	-0.101417
		1	0.045	0.09	-0.290246	-0.481739	0.0291247	-0.113182
		1	0.04875	0.09	-0.313603	-0.538456	0.0341208	-0.12541
		1	0.0525	0.09	-0.338636	-0.600362	0.0393958	-0.138178
		1	0.05625	0.09	-0.365689	-0.668613	0.0449978	-0.151582
		1	0.06	0.09	-0.395203	-0.744713	0.0509861	-0.165738
		1	0.06375	0.09	-0.427752	-0.830669	0.0574358	-0.180794
		1	0.0675	0.09	-0.464105	-0.92924	0.0644449	-0.196943
		1	0.07125	0.09	-0.505331	-1.04435	0.0721434	-0.214441
		1	0.075	0.09	-0.552971	-1.18181	0.0807115	-0.233643
		1	-0.075	0.1125	0.401744	1.19695	-0.115365	0.255352
		1	-0.07125	0.1125	0.352966	1.0611	-0.107838	0.236775
		1	-0.0675	0.1125	0.310638	0.947132	-0.101065	0.219821
		1	-0.06375	0.1125	0.273229	0.849373	-0.0948825	0.204147
		1	-0.06	0.1125	0.239679	0.763992	-0.0891759	0.189509
		1	-0.05625	0.1125	0.209221	0.688288	-0.0838568	0.17572
		1	-0.0525	0.1125	0.181279	0.620299	-0.0788593	0.162639
		1	-0.04875	0.1125	0.155418	0.55855	-0.0741292	0.150154
		1	-0.045	0.1125	0.13129	0.501909	-0.0696244	0.138173
		1	-0.04125	0.1125	0.108617	0.449482	-0.0653093	0.126623
		1	-0.0375	0.1125	0.087173	0.400559	-0.0611547	0.11544
		1	-0.03375	0.1125	0.066771	0.354553	-0.0571342	0.10457
		1	-0.03	0.1125	0.047262	0.310998	-0.0532269	0.0939697
		1	-0.02625	0.1125	0.028469	0.269433	-0.0494131	0.0835892
		1	-0.0225	0.1125	0.010327	0.229572	-0.0456749	0.0734029
		1	-0.01875	0.1125	-0.007325	0.191044	-0.0419975	0.0633661
		1	-0.015	0.1125	-0.02453	0.153635	-0.0383652	0.0534586
		1	-0.01125	0.1125	-0.041422	0.117046	-0.0347657	0.0436425
		1	-0.0075	0.1125	-0.058045	0.08109	-0.0311852	0.0338981
		1	-0.00375	0.1125	-0.074503	0.045523	-0.0276116	0.0241935
		1	0	0.1125	-0.090864	0.010147	-0.0240328	0.0145048
		1	0.00375	0.1125	-0.107177	-0.025218	-0.0204362	0.00481136
		1	0.0075	0.1125	-0.123552	-0.06081	-0.0168107	-0.00491956
		1	0.01125	0.1125	-0.140041	-0.096816	-0.0131427	-0.0147096
		1	0.015	0.1125	-0.156728	-0.133457	-0.00942008	-0.0245862
		1	0.01875	0.1125	-0.173693	-0.170963	-0.00562902	-0.034577
		1	0.0225	0.1125	-0.191022	-0.209585	-0.00175468	-0.0447119
		1	0.02625	0.1125	-0.208811	-0.249602	0.00221875	-0.055023
		1	0.03	0.1125	-0.227166	-0.291323	0.00630769	-0.0655436
		1	0.03375	0.1125	-0.246206	-0.335111	0.0105322	-0.0763134
		1	0.0375	0.1125	-0.266066	-0.381381	0.0149136	-0.0873745
		1	0.04125	0.1125	-0.286908	-0.430631	0.0194763	-0.098776
		1	0.045	0.1125	-0.308919	-0.483458	0.024249	-0.110574
		1	0.04875	0.1125	-0.332324	-0.540593	0.0292652	-0.122834
		1	0.0525	0.1125	-0.357402	-0.602951	0.0345647	-0.135635
		1	0.05625	0.1125	-0.384498	-0.671696	0.0401962	-0.149071
		1	0.06	0.1125	-0.414053	-0.748343	0.0462195	-0.163259
		1	0.06375	0.1125	-0.446642	-0.834913	0.0527107	-0.178348
		1	0.0675	0.1125	-0.483036	-0.934183	0.0597678	-0.19453
		1	0.07125	0.1125	-0.524306	-1.0501	0.0675224	-0.21206
		1	0.075	0.1125	-0.571997	-1.18853	0.0761559	-0.231294
		1	-0.075	0.135	0.38754	1.2052	-0.118655	0.257882
		1	-0.07125	0.135	0.338523	1.0689	-0.11128	0.239403
		1	-0.0675	0.135	0.295965	0.954527	-0.104644	0.222533
		1	-0.06375	0.135	0.258333	0.856382	-0.0985878	0.206931
		1	-0.06	0.135	0.22457	0.770632	-0.0929957	0.192351
		1	-0.05625	0.135	0.193904	0.694576	-0.0877827	0.178612
		1	-0.0525	0.135	0.165766	0.62625	-0.0828825	0.165573
		1	-0.04875	0.135	0.139715	0.564175	-0.0782425	0.153121
		1	-0.045	0.135	0.115403	0.507218	-0.0738213	0.141168
		1	-0.04125	0.135	0.092555	0.454486	-0.0695835	0.129638
		1	-0.0375	0.135	0.070944	0.405265	-0.0655002	0.11847
		1	-0.03375	0.135	0.050393	0.358986	-0.0615464	0.107614
		1	-0.03	0.135	0.030702	0.315112	-0.0577006	0.0970132
		1	-0.02625	0.135	0.011788	0.2733	-0.0539432	0.0866396
		1	-0.0225	0.135	-0.006524	0.233131	-0.0502579	0.076445
		1	-0.01875	0.135	-0.024299	0.194348	-0.0466288	0.0664056
		1	-0.015	0.135	-0.041646	0.156657	-0.0430412	0.0564871
		1	-0.01125	0.135	-0.058652	0.119813	-0.039482	0.0466617
		1	-0.0075	0.135	-0.075404	0.083582	-0.0359386	0.0369015
		1	-0.00375	0.135	-0.091967	0.047758	-0.0323979	0.0271825
		1	0	0.135	-0.108434	0.012117	-0.0288488	0.0174759
		1	0.00375	0.135	-0.124852	-0.023519	-0.0252784	0.00776175
		1	0.0075	0.135	-0.141328	-0.059386	-0.0216755	-0.00199176
		1	0.01125	0.135	-0.157921	-0.095676	-0.0180274	-0.0118063
		1	0.015	0.135	-0.174685	-0.132586	-0.0143204	-0.0217053
		1	0.01875	0.135	-0.191732	-0.17038	-0.0105411	-0.0317225
		1	0.0225	0.135	-0.209142	-0.209298	-0.00667593	-0.0418842
		1	0.02625	0.135	-0.227007	-0.249618	-0.00270854	-0.0522222
		1	0.03	0.135	-0.245433	-0.291658	0.00137897	-0.062772
		1	0.03375	0.135	-0.264539	-0.335776	0.00560531	-0.0735707
		1	0.0375	0.135	-0.284463	-0.382394	0.00999218	-0.0846614
		1	0.04125	0.135	-0.305365	-0.432012	0.0145643	-0.0960929
		1	0.045	0.135	-0.327431	-0.48523	0.0193508	-0.107921
		1	0.04875	0.135	-0.35089	-0.542785	0.0243848	-0.120211
		1	0.0525	0.135	-0.376018	-0.605598	0.029707	-0.133043
		1	0.05625	0.135	-0.403163	-0.674841	0.0353661	-0.146509
		1	0.06	0.135	-0.432764	-0.752039	0.041423	-0.160729
		1	0.06375	0.135	-0.465398	-0.839227	0.0479537	-0.175848
		1	0.0675	0.135	-0.501841	-0.939199	0.0550565	-0.192059
		1	0.07125	0.135	-0.543162	-1.05594	0.0628649	-0.20962
		1	0.075	0.135	-0.590911	-1.19534	0.071562	-0.228885
		1	-0.075	0.1575	0.373533	1.21344	-0.121917	0.260392
		1	-0.07125	0.1575	0.324282	1.07671	-0.114694	0.242013
		1	-0.0675	0.1575	0.281495	0.961922	-0.108197	0.225228
		1	-0.06375	0.1575	0.243645	0.863391	-0.102266	0.209698
		1	-0.06	0.1575	0.209669	0.777273	-0.0967903	0.195181
		1	-0.05625	0.1575	0.1788	0.700865	-0.0916836	0.181493
		1	-0.0525	0.1575	0.150467	0.632199	-0.0868811	0.168497
		1	-0.04875	0.1575	0.124226	0.569798	-0.0823326	0.156081
		1	-0.045	0.1575	0.099732	0.512525	-0.0779961	0.144157
		1	-0.04125	0.1575	0.076709	0.459486	-0.0738369	0.13265
		1	-0.0375	0.1575	0.054929	0.409966	-0.0698269	0.1215
		1	-0.03375	0.1575	0.034203	0.363376	-0.0659406	0.110652
		1	-0.03	0.1575	0.01437	0.319234	-0.062158	0.100062
		1	-0.02625	0.1575	-0.004707	0.277125	-0.0584594	0.0896894
		1	-0.0225	0.1575	-0.02314	0.236708	-0.0548282	0.0794999
		1	-0.01875	0.1575	-0.041049	0.197653	-0.0512488	0.0694573
		1	-0.015	0.1575	-0.058535	0.159685	-0.0477077	0.0595311
		1	-0.01125	0.1575	-0.075677	0.12256	-0.0441909	0.0496941
		1	-0.0075	0.1575	-0.092539	0.08607	-0.0406856	0.0399239
		1	-0.00375	0.1575	-0.109227	0.049969	-0.0371804	0.0301889
		1	0	0.1575	-0.125796	0.014068	-0.0336626	0.0204679
		1	0.00375	0.1575	-0.142343	-0.021861	-0.0301208	0.0107313
		1	0.0075	0.1575	-0.158902	-0.057985	-0.0265418	0.000961292
		1	0.01125	0.1575	-0.175583	-0.094544	-0.0229149	-0.00887295
		1	0.015	0.1575	-0.192462	-0.131761	-0.019226	-0.0187989
		1	0.01875	0.1575	-0.209595	-0.169843	-0.0154611	-0.0288393
		1	0.0225	0.1575	-0.227079	-0.20905	-0.0116066	-0.0390246
		1	0.02625	0.1575	-0.245021	-0.249677	-0.00764631	-0.0493884
		1	0.03	0.1575	-0.263535	-0.292051	-0.00356269	-0.0599668
		1	0.03375	0.1575	-0.282699	-0.336488	0.000663519	-0.0707904
		1	0.0375	0.1575	-0.302691	-0.383457	0.00505396	-0.0819087
		1	0.04125	0.1575	-0.323656	-0.433444	0.00963363	-0.0933678
		1	0.045	0.1575	-0.345783	-0.487057	0.0144319	-0.105225
		1	0.04875	0.1575	-0.369299	-0.545036	0.0194823	-0.117544
		1	0.0525	0.1575	-0.394482	-0.608307	0.0248254	-0.130403
		1	0.05625	0.1575	-0.42168	-0.678051	0.0305103	-0.143898
		1	0.06	0.1575	-0.451334	-0.755802	0.0365979	-0.158146
		1	0.06375	0.1575	-0.484021	-0.84361	0.0431656	-0.173293
		1	0.0675	0.1575	-0.520516	-0.94429	0.0503133	-0.189534
		1	0.07125	0.1575	-0.561895	-1.06185	0.0581737	-0.207122
		1	0.075	0.1575	-0.609709	-1.20223	0.0669322	-0.226416
		1	-0.075	0.18	0.35972	1.22167	-0.125152	0.262882
		1	-0.07125	0.18	0.310238	1.08451	-0.118081	0.244603
		1	-0.0675	0.18	0.267228	0.969315	-0.111722	0.227905
		1	-0.06375	0.18	0.229162	0.870397	-0.105917	0.212449
		1	-0.06	0.18	0.194977	0.783912	-0.100557	0.197995
		1	-0.05625	0.18	0.163907	0.707152	-0.0955578	0.184361
		1	-0.0525	0.18	0.135378	0.638147	-0.0908549	0.17141
		1	-0.04875	0.18	0.108949	0.575419	-0.0863986	0.159032
		1	-0.045	0.18	0.084274	0.517829	-0.0821478	0.147139
		1	-0.04125	0.18	0.061077	0.464482	-0.0780684	0.135657
		1	-0.0375	0.18	0.039128	0.414661	-0.0741328	0.124526
		1	-0.03375	0.18	0.018239	0.367779	-0.0703164	0.113693
		1	-0.03	0.18	-0.001736	0.323364	-0.0665977	0.103116
		1	-0.02625	0.18	-0.020978	0.280956	-0.0629598	0.0927463
		1	-0.0225	0.18	-0.039563	0.240248	-0.0593841	0.0825565
		1	-0.01875	0.18	-0.057615	0.200914	-0.0558566	0.0725117
		1	-0.015	0.18	-0.075227	0.162681	-0.0523632	0.0625827
		1	-0.01125	0.18	-0.09249	0.125294	-0.0488905	0.0527402
		1	-0.0075	0.18	-0.109474	0.088533	-0.0454251	0.0429598
		1	-0.00375	0.18	-0.126284	0.052157	-0.0419568	0.0332118
		1	0	0.18	-0.142967	0.015984	-0.0384725	0.0234766
		1	0.00375	0.18	-0.159609	-0.020205	-0.0349601	0.0137266
		1	0.0075	0.18	-0.176281	-0.056614	-0.0314081	0.00393722
		1	0.01125	0.18	-0.193061	-0.093456	-0.0278037	-0.00591715
		1	0.015	0.18	-0.210024	-0.130947	-0.0241344	-0.0158616
		1	0.01875	0.18	-0.22725	-0.169324	-0.0203858	-0.0259245
		1	0.0225	0.18	-0.244828	-0.20884	-0.0165441	-0.036134
		1	0.02625	0.18	-0.262853	-0.249778	-0.0125931	-0.0465216
		1	0.03	0.18	-0.281433	-0.292459	-0.00851545	-0.057122
		1	0.03375	0.18	-0.300685	-0.337248	-0.00429108	-0.0679733
		1	0.0375	0.18	-0.320747	-0.38457	0.000101396	-0.0791174
		1	0.04125	0.18	-0.34178	-0.434931	0.00468683	-0.0906026
		1	0.045	0.18	-0.363972	-0.488941	0.00949481	-0.102485
		1	0.04875	0.18	-0.38755	-0.547346	0.0145595	-0.114831
		1	0.0525	0.18	-0.412794	-0.611078	0.019921	-0.127717
		1	0.05625	0.18	-0.440049	-0.681325	0.0256298	-0.141238
		1	0.06	0.18	-0.469761	-0.759634	0.0317468	-0.155512
		1	0.06375	0.18	-0.502505	-0.848067	0.0383502	-0.170686
		1	0.0675	0.18	-0.539061	-0.949457	0.0455394	-0.186952
		1	0.07125	0.18	-0.580504	-1.06784	0.0534499	-0.204567
		1	0.075	0.18	-0.628392	-1.2092	0.0622672	-0.223886
		1	-0.075	0.2025	0.346099	1.22991	-0.128358	0.26535
		1	-0.07125	0.2025	0.296391	1.09231	-0.12144	0.247174
		1	-0.0675	0.2025	0.253161	0.976706	-0.115218	0.230563
		1	-0.06375	0.2025	0.214882	0.877403	-0.109541	0.215182
		1	-0.06	0.2025	0.180492	0.79055	-0.104297	0.200793
		1	-0.05625	0.2025	0.149222	0.713438	-0.099405	0.187215
		1	-0.0525	0.2025	0.1205	0.644094	-0.0948022	0.174311
		1	-0.04875	0.2025	0.093884	0.581037	-0.090439	0.161973
		1	-0.045	0.2025	0.06903	0.523129	-0.0862747	0.150113
		1	-0.04125	0.2025	0.045658	0.469473	-0.0822765	0.138658
		1	-0.0375	0.2025	0.023555	0.419368	-0.0784163	0.127551
		1	-0.03375	0.2025	0.00249	0.372173	-0.0746708	0.116732
		1	-0.03	0.2025	-0.017656	0.327452	-0.0710186	0.106164
		1	-0.02625	0.2025	-0.037034	0.284776	-0.0674417	0.0958053
		1	-0.0225	0.2025	-0.055766	0.243788	-0.0639239	0.0856201
		1	-0.01875	0.2025	-0.073957	0.204176	-0.0604494	0.0755758
		1	-0.015	0.2025	-0.09169	0.165681	-0.0570047	0.0656468
		1	-0.01125	0.2025	-0.109096	0.128007	-0.0535783	0.0557967
		1	-0.0075	0.2025	-0.126208	0.090973	-0.0501555	0.0460087
		1	-0.00375	0.2025	-0.143135	0.054325	-0.0467256	0.0362509
		1	0	0.2025	-0.159926	0.017884	-0.0432756	0.0265046
		1	0.00375	0.2025	-0.176683	-0.018588	-0.0397949	0.0167388
		1	0.0075	0.2025	-0.193466	-0.055279	-0.0362715	0.00693331
		1	0.01125	0.2025	-0.210356	-0.092412	-0.032692	-0.00293961
		1	0.015	0.2025	-0.227416	-0.130192	-0.029044	-0.0129028
		1	0.01875	0.2025	-0.244725	-0.168853	-0.0253135	-0.0229836
		1	0.0225	0.2025	-0.262391	-0.208672	-0.0214861	-0.033214
		1	0.02625	0.2025	-0.280503	-0.249925	-0.0175462	-0.0436238
		1	0.03	0.2025	-0.299179	-0.292947	-0.0134762	-0.0542495
		1	0.03375	0.2025	-0.318494	-0.338058	-0.00925565	-0.0651208
		1	0.0375	0.2025	-0.338631	-0.385736	-0.0048633	-0.0762884
		1	0.04125	0.2025	-0.359735	-0.436473	-0.000273911	-0.0877977
		1	0.045	0.2025	-0.381996	-0.490883	0.00454198	-0.0997046
		1	0.04875	0.2025	-0.40564	-0.549717	0.0096189	-0.112074
		1	0.0525	0.2025	-0.430948	-0.613914	0.0149976	-0.124985
		1	0.05625	0.2025	-0.458267	-0.684669	0.0207282	-0.138531
		1	0.06	0.2025	-0.488042	-0.763539	0.0268723	-0.152828
		1	0.06375	0.2025	-0.52085	-0.852598	0.0335084	-0.168026
		1	0.0675	0.2025	-0.557472	-0.954703	0.0407376	-0.184315
		1	0.07125	0.2025	-0.598987	-1.07391	0.0486954	-0.201954
		1	0.075	0.2025	-0.646956	-1.21626	0.0575692	-0.221296
		1	-0.075	0.225	0.332666	1.23813	-0.131537	0.267798
		1	-0.07125	0.225	0.282737	1.1001	-0.12477	0.249724
		1	-0.0675	0.225	0.239293	0.984094	-0.118686	0.233201
		1	-0.06375	0.225	0.200804	0.884406	-0.113135	0.217898
		1	-0.06	0.225	0.166211	0.797185	-0.108007	0.203574
		1	-0.05625	0.225	0.134743	0.719721	-0.103224	0.190054
		1	-0.0525	0.225	0.10583	0.650037	-0.098722	0.177199
		1	-0.04875	0.225	0.07903	0.586652	-0.0944525	0.164902
		1	-0.045	0.225	0.053997	0.528425	-0.0903758	0.153077
		1	-0.04125	0.225	0.030451	0.474458	-0.0864598	0.141651
		1	-0.0375	0.225	0.008167	0.424033	-0.0826766	0.130566
		1	-0.03375	0.225	-0.013046	0.376558	-0.0790025	0.119768
		1	-0.03	0.225	-0.033349	0.331547	-0.0754179	0.109214
		1	-0.02625	0.225	-0.052879	0.288584	-0.071904	0.0988654
		1	-0.0225	0.225	-0.071756	0.247313	-0.0684447	0.0886862
		1	-0.01875	0.225	-0.090088	0.207422	-0.0650251	0.0786451
		1	-0.015	0.225	-0.107958	0.168649	-0.0616314	0.0687156
		1	-0.01125	0.225	-0.125495	0.130699	-0.0582524	0.0588626
		1	-0.0075	0.225	-0.142739	0.093381	-0.0548732	0.0490671
		1	-0.00375	0.225	-0.159783	0.056465	-0.0514836	0.0393029
		1	0	0.225	-0.176698	0.01974	-0.0480707	0.0295449
		1	0.00375	0.225	-0.193563	-0.017005	-0.0446232	0.0197683
		1	0.0075	0.225	-0.210448	-0.053973	-0.0411292	0.00994979
		1	0.01125	0.225	-0.227438	-0.091387	-0.0375766	6.23735e-05
		1	0.015	0.225	-0.244593	-0.129454	-0.0339514	-0.00991687
		1	0.01875	0.225	-0.262008	-0.168423	-0.0302408	-0.0200171
		1	0.0225	0.225	-0.279768	-0.208549	-0.0264301	-0.0302664
		1	0.02625	0.225	-0.29798	-0.250131	-0.0225031	-0.0406979
		1	0.03	0.225	-0.316727	-0.293466	-0.0184422	-0.0513414
		1	0.03375	0.225	-0.336125	-0.33892	-0.0142277	-0.0622343
		1	0.0375	0.225	-0.356339	-0.386961	-0.00983623	-0.0734245
		1	0.04125	0.225	-0.377519	-0.438073	-0.00524572	-0.0849547
		1	0.045	0.225	-0.399854	-0.492886	-0.000424208	-0.0968834
		1	0.04875	0.225	-0.423568	-0.552152	0.00466317	-0.109275
		1	0.0525	0.225	-0.448945	-0.616816	0.0100566	-0.122208
		1	0.05625	0.225	-0.476333	-0.688081	0.0158066	-0.135775
		1	0.06	0.225	-0.506175	-0.767515	0.0219762	-0.150095
		1	0.06375	0.225	-0.539053	-0.857206	0.0286431	-0.165314
		1	0.0675	0.225	-0.575748	-0.960029	0.0359097	-0.181625
		1	0.07125	0.225	-0.617341	-1.08007	0.0439124	-0.199284
		1	0.075	0.225	-0.665399	-1.22341	0.0528399	-0.218647
		1	-0.075	0.2475	0.319422	1.24635	-0.134687	0.270223
		1	-0.07125	0.2475	0.269276	1.10789	-0.12807	0.252253
		1	-0.0675	0.2475	0.225621	0.991478	-0.122124	0.235819
		1	-0.06375	0.2475	0.186927	0.891406	-0.116699	0.220594
		1	-0.06	0.2475	0.152132	0.803818	-0.111689	0.206339
		1	-0.05625	0.2475	0.120471	0.726	-0.107014	0.192876
		1	-0.0525	0.2475	0.091369	0.655977	-0.102613	0.180072
		1	-0.04875	0.2475	0.064385	0.592263	-0.0984381	0.167819
		1	-0.045	0.2475	0.039173	0.533716	-0.0944502	0.156031
		1	-0.04125	0.2475	0.015456	0.479438	-0.0906168	0.144636
		1	-0.0375	0.2475	-0.006995	0.428708	-0.0869113	0.133576
		1	-0.03375	0.2475	-0.02837	0.380935	-0.0833103	0.122799
		1	-0.03	0.2475	-0.048817	0.335647	-0.0797938	0.112264
		1	-0.02625	0.2475	-0.068511	0.292379	-0.0763443	0.101925
		1	-0.0225	0.2475	-0.087536	0.250823	-0.0729453	0.0917541
		1	-0.01875	0.2475	-0.10601	0.210651	-0.0695822	0.0817182
		1	-0.015	0.2475	-0.124019	0.171597	-0.066241	0.0717901
		1	-0.01125	0.2475	-0.141684	0.13337	-0.0629102	0.0619362
		1	-0.0075	0.2475	-0.15906	0.095772	-0.0595768	0.0521368
		1	-0.00375	0.2475	-0.176213	0.05859	-0.056228	0.0423688
		1	0	0.2475	-0.193259	0.021577	-0.0528543	0.0326014
		1	0.00375	0.2475	-0.210235	-0.015447	-0.0494417	0.0228152
		1	0.0075	0.2475	-0.227246	-0.052715	-0.0459798	0.012982
		1	0.01125	0.2475	-0.244326	-0.090402	-0.0424548	0.00308418
		1	0.015	0.2475	-0.261587	-0.128766	-0.0388548	-0.00691021
		1	0.01875	0.2475	-0.2791	-0.168036	-0.0351656	-0.0170265
		1	0.0225	0.2475	-0.296955	-0.20847	-0.0313733	-0.0272923
		1	0.02625	0.2475	-0.315245	-0.250356	-0.027461	-0.0377391
		1	0.03	0.2475	-0.334079	-0.294021	-0.0234112	-0.048401
		1	0.03375	0.2475	-0.353575	-0.339835	-0.0192042	-0.0593151
		1	0.0375	0.2475	-0.373887	-0.38825	-0.0148179	-0.0705256
		1	0.04125	0.2475	-0.395132	-0.439732	-0.0102266	-0.0820743
		1	0.045	0.2475	-0.417542	-0.49495	-0.00540081	-0.0940228
		1	0.04875	0.2475	-0.441333	-0.554651	-0.000305701	-0.106434
		1	0.0525	0.2475	-0.466783	-0.619786	0.0051008	-0.119387
		1	0.05625	0.2475	-0.494243	-0.691565	0.0108688	-0.132974
		1	0.06	0.2475	-0.524158	-0.771565	0.017061	-0.147313
		1	0.06375	0.2475	-0.557112	-0.861892	0.0237566	-0.162552
		1	0.0675	0.2475	-0.593884	-0.965436	0.0310585	-0.178881
		1	0.07125	0.2475	-0.635563	-1.08631	0.0391035	-0.196559
		1	0.075	0.2475	-0.683717	-1.23064	0.0480824	-0.215941
		1	-0.075	0.27	0.306362	1.25457	-0.137808	0.272627
		1	-0.07125	0.27	0.256005	1.11567	-0.131341	0.25476
		1	-0.0675	0.27	0.212143	0.998859	-0.125532	0.238417
		1	-0.06375	0.27	0.173246	0.898403	-0.120233	0.223271
		1	-0.06	0.27	0.138256	0.810447	-0.11534	0.209084
		1	-0.05625	0.27	0.106403	0.732277	-0.110773	0.195682
		1	-0.0525	0.27	0.077114	0.661913	-0.106474	0.182931
		1	-0.04875	0.27	0.049948	0.597869	-0.102394	0.170723
		1	-0.045	0.27	0.02456	0.539002	-0.0984957	0.158973
		1	-0.04125	0.27	0.000671	0.484411	-0.0947462	0.147612
		1	-0.0375	0.27	-0.021946	0.433375	-0.0911192	0.136579
		1	-0.03375	0.27	-0.043483	0.385302	-0.0875923	0.125824
		1	-0.03	0.27	-0.064098	0.339703	-0.0841454	0.115305
		1	-0.02625	0.27	-0.083932	0.296162	-0.0807614	0.104983
		1	-0.0225	0.27	-0.103103	0.254319	-0.0774235	0.0948222
		1	-0.01875	0.27	-0.121719	0.213862	-0.0741176	0.084793
		1	-0.015	0.27	-0.139878	0.174513	-0.070831	0.0748667
		1	-0.01125	0.27	-0.157653	0.136032	-0.0675494	0.0650185
		1	-0.0075	0.27	-0.17516	0.098153	-0.064263	0.0552178
		1	-0.00375	0.27	-0.192449	0.060677	-0.0609579	0.0454432
		1	0	0.27	-0.209611	0.023386	-0.0576237	0.0356704
		1	0.00375	0.27	-0.226715	-0.013931	-0.0542484	0.0258749
		1	0.0075	0.27	-0.243819	-0.051468	-0.0508192	0.0160353
		1	0.01125	0.27	-0.261026	-0.089466	-0.0473242	0.00612266
		1	0.015	0.27	-0.278384	-0.128118	-0.0437511	-0.00388267
		1	0.01875	0.27	-0.29601	-0.167703	-0.0400854	-0.0140143
		1	0.0225	0.27	-0.31395	-0.208437	-0.0363126	-0.0242932
		1	0.02625	0.27	-0.332335	-0.250645	-0.032417	-0.0347556
		1	0.03	0.27	-0.351273	-0.294659	-0.0283801	-0.0454361
		1	0.03375	0.27	-0.370844	-0.340804	-0.0241829	-0.0563643
		1	0.0375	0.27	-0.391227	-0.389568	-0.0198023	-0.0675901
		1	0.04125	0.27	-0.412568	-0.441451	-0.0152127	-0.0791585
		1	0.045	0.27	-0.43506	-0.497078	-0.0103853	-0.0911243
		1	0.04875	0.27	-0.458929	-0.557217	-0.00528374	-0.103554
		1	0.0525	0.27	-0.484458	-0.622826	0.000133358	-0.116524
		1	0.05625	0.27	-0.511996	-0.695121	0.00591649	-0.130128
		1	0.06	0.27	-0.541989	-0.775692	0.0121297	-0.144484
		1	0.06375	0.27	-0.575022	-0.866655	0.0188515	-0.159739
		1	0.0675	0.27	-0.611881	-0.970926	0.0261858	-0.176085
		1	0.07125	0.27	-0.653651	-1.09265	0.0342711	-0.193779
		1	0.075	0.27	-0.701909	-1.23797	0.0432982	-0.213176
		1	-0.075	0.2925	0.293487	1.26278	-0.140899	0.275007
		1	-0.07125	0.2925	0.242923	1.12345	-0.134582	0.257245
		1	-0.0675	0.2925	0.198858	1.00623	-0.128909	0.240994
		1	-0.06375	0.2925	0.159764	0.905394	-0.123736	0.225927
		1	-0.06	0.2925	0.124579	0.817073	-0.118959	0.211811
		1	-0.05625	0.2925	0.092537	0.73855	-0.114502	0.198471
		1	-0.0525	0.2925	0.063064	0.667845	-0.110304	0.185773
		1	-0.04875	0.2925	0.035719	0.60347	-0.10632	0.173611
		1	-0.045	0.2925	0.010157	0.544281	-0.102511	0.161902
		1	-0.04125	0.2925	-0.013903	0.489377	-0.0988461	0.150576
		1	-0.0375	0.2925	-0.036686	0.438033	-0.0952986	0.139572
		1	-0.03375	0.2925	-0.058383	0.389659	-0.0918465	0.128842
		1	-0.03	0.2925	-0.079155	0.343764	-0.0884703	0.118343
		1	-0.02625	0.2925	-0.09914	0.29993	-0.0851524	0.108037
		1	-0.0225	0.2925	-0.118458	0.257799	-0.0818772	0.0978889
		1	-0.01875	0.2925	-0.137218	0.217056	-0.0786303	0.0878689
		1	-0.015	0.2925	-0.155515	0.177423	-0.0753987	0.0779486
		1	-0.01125	0.2925	-0.173437	0.138646	-0.0721695	0.0681013
		1	-0.0075	0.2925	-0.191069	0.100488	-0.0689308	0.0583016
		1	-0.00375	0.2925	-0.208488	0.062728	-0.0656708	0.0485251
		1	0	0.2925	-0.225765	0.025157	-0.0623777	0.038749
		1	0.00375	0.2925	-0.242986	-0.012444	-0.0590404	0.0289483
		1	0.0075	0.2925	-0.260212	-0.050278	-0.0556462	0.0190998
		1	0.01125	0.2925	-0.277515	-0.088555	-0.0521824	0.00918101
		1	0.015	0.2925	-0.294994	-0.127522	-0.0486376	-0.000837577
		1	0.01875	0.2925	-0.312701	-0.16739	-0.0449969	-0.0109771
		1	0.0225	0.2925	-0.330753	-0.20845	-0.041246	-0.0212702
		1	0.02625	0.2925	-0.349235	-0.250982	-0.0373687	-0.0317458
		1	0.03	0.2925	-0.368266	-0.295331	-0.0333467	-0.0424402
		1	0.03375	0.2925	-0.387929	-0.34183	-0.0291605	-0.0533838
		1	0.0375	0.2925	-0.408399	-0.390961	-0.0247872	-0.0646247
		1	0.04125	0.2925	-0.429828	-0.44323	-0.0202024	-0.0762075
		1	0.045	0.2925	-0.452403	-0.499271	-0.0153741	-0.0881895
		1	0.04875	0.2925	-0.476356	-0.559851	-0.0102686	-0.100634
		1	0.0525	0.2925	-0.501967	-0.625936	-0.0048431	-0.113619
		1	0.05625	0.2925	-0.529587	-0.698751	0.000953477	-0.127238
		1	0.06	0.2925	-0.559664	-0.779895	0.00718464	-0.141609
		1	0.06375	0.2925	-0.592784	-0.871501	0.0139305	-0.156878
		1	0.0675	0.2925	-0.629732	-0.9765	0.0212951	-0.173238
		1	0.07125	0.2925	-0.6716	-1.09906	0.0294177	-0.190945
		1	0.075	0.2925	-0.719969	-1.24539	0.0384902	-0.210355
		1	-0.075	0.315	0.280791	1.27098	-0.14396	0.277365
		1	-0.07125	0.315	0.230027	1.13123	-0.137791	0.259707
		1	-0.0675	0.315	0.185763	1.01361	-0.132255	0.243548
		1	-0.06375	0.315	0.146475	0.912382	-0.127207	0.228562
		1	-0.06	0.315	0.111101	0.823693	-0.122547	0.214517
		1	-0.05625	0.315	0.078873	0.744818	-0.118198	0.20124
		1	-0.0525	0.315	0.049218	0.673772	-0.114103	0.188597
		1	-0.04875	0.315	0.021696	0.609066	-0.110214	0.176485
		1	-0.045	0.315	-0.00404	0.549554	-0.106495	0.164817
		1	-0.04125	0.315	-0.028268	0.494334	-0.102915	0.153527
		1	-0.0375	0.315	-0.051215	0.442682	-0.0994478	0.142554
		1	-0.03375	0.315	-0.073072	0.394006	-0.0960714	0.131851
		1	-0.03	0.315	-0.094	0.347812	-0.0927666	0.121374
		1	-0.02625	0.315	-0.114136	0.303684	-0.089516	0.111086
		1	-0.0225	0.315	-0.133588	0.261278	-0.0863037	0.100955
		1	-0.01875	0.315	-0.152491	0.220248	-0.0831171	0.0909468
		1	-0.015	0.315	-0.170941	0.180311	-0.079942	0.0810311
		1	-0.01125	0.315	-0.188994	0.141252	-0.0767654	0.0711897
		1	-0.0075	0.315	-0.206753	0.102816	-0.073576	0.0613939
		1	-0.00375	0.315	-0.224296	0.064771	-0.070362	0.0516179
		1	0	0.315	-0.241703	0.026907	-0.0671121	0.0418388
		1	0.00375	0.315	-0.25904	-0.010981	-0.0638143	0.0320345
		1	0.0075	0.315	-0.276378	-0.049103	-0.0604563	0.0221815
		1	0.01125	0.315	-0.293811	-0.087693	-0.0570265	0.0122529
		1	0.015	0.315	-0.311382	-0.126946	-0.0535111	0.00222867
		1	0.01875	0.315	-0.329207	-0.167133	-0.0498977	-0.00792146
		1	0.0225	0.315	-0.347361	-0.208511	-0.04617	-0.0182253
		1	0.02625	0.315	-0.365942	-0.251372	-0.0423123	-0.0287128
		1	0.03	0.315	-0.385057	-0.296045	-0.0383071	-0.0394167
		1	0.03375	0.315	-0.404827	-0.342911	-0.0341342	-0.0503745
		1	0.0375	0.315	-0.42539	-0.392412	-0.029771	-0.0616277
		1	0.04125	0.315	-0.446908	-0.445074	-0.0251913	-0.0732243
		1	0.045	0.315	-0.469571	-0.501529	-0.0203652	-0.0852189
		1	0.04875	0.315	-0.493611	-0.562554	-0.0152575	-0.0976765
		1	0.0525	0.315	-0.519308	-0.629118	-0.00982546	-0.110674
		1	0.05625	0.315	-0.547015	-0.702457	-0.00401776	-0.124307
		1	0.06	0.315	-0.577181	-0.784177	0.00222917	-0.138689
		1	0.06375	0.315	-0.610392	-0.876428	0.00899655	-0.15397
		1	0.0675	0.315	-0.647436	-0.982158	0.0163888	-0.17034
		1	0.07125	0.315	-0.689409	-1.10557	0.0245458	-0.188058
		1	0.075	0.315	-0.737896	-1.25291	0.0336612	-0.207479
		1	-0.075	0.3375	0.268274	1.27917	-0.146992	0.279699
		1	-0.07125	0.3375	0.217314	1.13899	-0.140971	0.262146
		1	-0.0675	0.3375	0.172859	1.02097	-0.135568	0.246079
		1	-0.06375	0.3375	0.13338	0.919365	-0.130646	0.231175
		1	-0.06	0.3375	0.097819	0.83031	-0.126102	0.217203
		1	-0.05625	0.3375	0.065409	0.751081	-0.121862	0.203989
		1	-0.0525	0.3375	0.035575	0.679693	-0.117868	0.191403
		1	-0.04875	0.3375	0.007878	0.614655	-0.114075	0.17934
		1	-0.045	0.3375	-0.018028	0.55482	-0.110447	0.167717
		1	-0.04125	0.3375	-0.042423	0.499285	-0.106952	0.156465
		1	-0.0375	0.3375	-0.065534	0.447323	-0.103566	0.145525
		1	-0.03375	0.3375	-0.087536	0.398359	-0.100265	0.134853
		1	-0.03	0.3375	-0.108633	0.351848	-0.0970327	0.124397
		1	-0.02625	0.3375	-0.12892	0.307425	-0.0938505	0.114129
		1	-0.0225	0.3375	-0.148534	0.264709	-0.0907034	0.104012
		1	-0.01875	0.3375	-0.167565	0.223405	-0.0875766	0.0940192
		1	-0.015	0.3375	-0.186154	0.18318	-0.084459	0.0841139
		1	-0.01125	0.3375	-0.204348	0.143828	-0.0813366	0.0742786
		1	-0.0075	0.3375	-0.222242	0.105099	-0.0781982	0.0644865
		1	-0.00375	0.3375	-0.239913	0.066768	-0.0750314	0.0547131
		1	0	0.3375	-0.257446	0.028614	-0.0718258	0.0449343
		1	0.00375	0.3375	-0.274891	-0.009555	-0.0685681	0.0351302
		1	0.0075	0.3375	-0.292352	-0.047977	-0.0652484	0.025273
		1	0.01125	0.3375	-0.309887	-0.086855	-0.0618529	0.0153414
		1	0.015	0.3375	-0.327581	-0.126424	-0.0583694	0.00530935
		1	0.01875	0.3375	-0.345523	-0.166933	-0.054784	-0.0048496
		1	0.0225	0.3375	-0.363771	-0.208622	-0.0510809	-0.0151607
		1	0.02625	0.3375	-0.382455	-0.251812	-0.0472456	-0.0256566
		1	0.03	0.3375	-0.401669	-0.296828	-0.0432586	-0.0363704
		1	0.03375	0.3375	-0.421536	-0.34405	-0.0391007	-0.0473382
		1	0.0375	0.3375	-0.442194	-0.393925	-0.0347488	-0.0586021
		1	0.04125	0.3375	-0.463805	-0.446981	-0.0301769	-0.0702093
		1	0.045	0.3375	-0.486561	-0.503854	-0.025355	-0.0822146
		1	0.04875	0.3375	-0.510691	-0.565326	-0.0202471	-0.0946827
		1	0.0525	0.3375	-0.536479	-0.632373	-0.0148109	-0.107691
		1	0.05625	0.3375	-0.564276	-0.706237	-0.0089942	-0.121333
		1	0.06	0.3375	-0.594535	-0.788538	-0.00273347	-0.135725
		1	0.06375	0.3375	-0.627842	-0.881437	0.004053	-0.151015
		1	0.0675	0.3375	-0.66499	-0.987904	0.0114699	-0.167394
		1	0.07125	0.3375	-0.707075	-1.11217	0.0196582	-0.185119
		1	0.075	0.3375	-0.755686	-1.26052	0.0288133	-0.204547
		1	-0.075	0.36	0.255935	1.28736	-0.149994	0.28201
		1	-0.07125	0.36	0.204785	1.14675	-0.144118	0.264561
		1	-0.0675	0.36	0.16014	1.02833	-0.13885	0.248587
		1	-0.06375	0.36	0.120477	0.926341	-0.134051	0.233766
		1	-0.06	0.36	0.084733	0.83692	-0.129623	0.219867
		1	-0.05625	0.36	0.052143	0.757339	-0.125492	0.206719
		1	-0.0525	0.36	0.022134	0.685608	-0.1216	0.19419
		1	-0.04875	0.36	-0.005736	0.620238	-0.117903	0.182178
		1	-0.045	0.36	-0.031811	0.560079	-0.114365	0.1706
		1	-0.04125	0.36	-0.056371	0.504225	-0.110955	0.159387
		1	-0.0375	0.36	-0.079643	0.451953	-0.10765	0.148483
		1	-0.03375	0.36	-0.101818	0.402666	-0.104427	0.137838
		1	-0.03	0.36	-0.123054	0.355871	-0.101267	0.127411
		1	-0.02625	0.36	-0.143492	0.311149	-0.0981533	0.117164
		1	-0.0225	0.36	-0.163252	0.26814	-0.0950716	0.107066
		1	-0.01875	0.36	-0.182441	0.226526	-0.0920071	0.0970848
		1	-0.015	0.36	-0.20115	0.186032	-0.0889471	0.0871953
		1	-0.01125	0.36	-0.219485	0.146386	-0.0858801	0.0773687
		1	-0.0075	0.36	-0.237507	0.107369	-0.0827928	0.0675833
		1	-0.00375	0.36	-0.255306	0.068751	-0.0796745	0.0578151
		1	0	0.36	-0.272961	0.030306	-0.0765145	0.0480388
		1	0.00375	0.36	-0.290548	-0.008174	-0.0733001	0.0382325
		1	0.0075	0.36	-0.308119	-0.046888	-0.0700189	0.0283748
		1	0.01125	0.36	-0.325769	-0.086068	-0.0666595	0.0184405
		1	0.015	0.36	-0.343586	-0.125953	-0.0632093	0.00840358
		1	0.01875	0.36	-0.361617	-0.166759	-0.0596531	-0.00175841
		1	0.0225	0.36	-0.379983	-0.208779	-0.0559774	-0.0120761
		1	0.02625	0.36	-0.398771	-0.252304	-0.0521649	-0.0225795
		1	0.03	0.36	-0.418087	-0.297665	-0.048198	-0.0333007
		1	0.03375	0.36	-0.438054	-0.345247	-0.0440569	-0.0442765
		1	0.0375	0.36	-0.45881	-0.395498	-0.0397185	-0.0555482
		1	0.04125	0.36	-0.480517	-0.448951	-0.035156	-0.0671639
		1	0.045	0.36	-0.503367	-0.506246	-0.0303397	-0.0791778
		1	0.04875	0.36	-0.527593	-0.568168	-0.0252342	-0.0916539
		1	0.0525	0.36	-0.553475	-0.635702	-0.0197955	-0.10467
		1	0.05625	0.36	-0.581369	-0.710095	-0.0139728	-0.11832
		1	0.06	0.36	-0.611725	-0.79298	-0.00770041	-0.132719
		1	0.06375	0.36	-0.645134	-0.88653	-0.000897534	-0.148016
		1	0.0675	0.36	-0.682389	-0.993736	0.00654164	-0.1644
		1	0.07125	0.36	-0.724591	-1.11885	0.0147588	-0.18213
		1	0.075	0.36	-0.773336	-1.26822	0.02395	-0.201563
		1	-0.075	0.3825	0.243771	1.29553	-0.152965	0.284296
		1	-0.07125	0.3825	0.192436	1.15451	-0.147233	0.266953
		1	-0.0675	0.3825	0.147609	1.03568	-0.142098	0.251072
		1	-0.06375	0.3825	0.107763	0.933311	-0.137423	0.236333
		1	-0.06	0.3825	0.071841	0.843525	-0.13311	0.222508
		1	-0.05625	0.3825	0.039075	0.763589	-0.129086	0.209426
		1	-0.0525	0.3825	0.008893	0.691517	-0.125296	0.196956
		1	-0.04875	0.3825	-0.019146	0.625814	-0.121695	0.184997
		1	-0.045	0.3825	-0.045388	0.56533	-0.118247	0.173466
		1	-0.04125	0.3825	-0.070111	0.509158	-0.114924	0.162294
		1	-0.0375	0.3825	-0.093543	0.456573	-0.1117	0.151426
		1	-0.03375	0.3825	-0.115873	0.406979	-0.108553	0.140813
		1	-0.03	0.3825	-0.137264	0.359881	-0.105467	0.130413
		1	-0.02625	0.3825	-0.157851	0.314859	-0.102423	0.12019
		1	-0.0225	0.3825	-0.177743	0.271569	-0.0994063	0.110114
		1	-0.01875	0.3825	-0.19709	0.229644	-0.0964053	0.100148
		1	-0.015	0.3825	-0.215944	0.188852	-0.0934047	0.0902712
		1	-0.01125	0.3825	-0.234409	0.148918	-0.0903932	0.0804564
		1	-0.0075	0.3825	-0.252566	0.109607	-0.0873589	0.0706796
		1	-0.00375	0.3825	-0.2705	0.070689	-0.0842908	0.0609166
		1	0	0.3825	-0.288277	0.031955	-0.0811768	0.0511457
		1	0.00375	0.3825	-0.305976	-0.006814	-0.0780053	0.041343
		1	0.0075	0.3825	-0.323682	-0.045838	-0.0747653	0.0314853
		1	0.01125	0.3825	-0.341444	-0.08532	-0.0714432	0.0215506
		1	0.015	0.3825	-0.359364	-0.125507	-0.0680268	0.0115128
		1	0.01875	0.3825	-0.377517	-0.166639	-0.0645024	0.00134702
		1	0.0225	0.3825	-0.395993	-0.208988	-0.0608545	-0.00897529
		1	0.02625	0.3825	-0.414887	-0.252848	-0.0570671	-0.019483
		1	0.03	0.3825	-0.434308	-0.298557	-0.0531222	-0.0302092
		1	0.03375	0.3825	-0.454377	-0.346502	-0.0489994	-0.0411908
		1	0.0375	0.3825	-0.475233	-0.397134	-0.0446755	-0.0524691
		1	0.04125	0.3825	-0.497041	-0.450986	-0.0401253	-0.0640901
		1	0.045	0.3825	-0.51999	-0.508706	-0.0353168	-0.0761101
		1	0.04875	0.3825	-0.544313	-0.571082	-0.0302151	-0.0885922
		1	0.0525	0.3825	-0.570294	-0.639104	-0.0247766	-0.101614
		1	0.05625	0.3825	-0.598287	-0.71403	-0.0189492	-0.115268
		1	0.06	0.3825	-0.628746	-0.797502	-0.012668	-0.129672
		1	0.06375	0.3825	-0.662262	-0.891706	-0.00585146	-0.144972
		1	0.0675	0.3825	-0.69963	-0.999655	0.0016072	-0.16136
		1	0.07125	0.3825	-0.741956	-1.12563	0.00985025	-0.179093
		1	0.075	0.3825	-0.79084	-1.27601	0.0190743	-0.198526
		1	-0.075	0.405	0.23178	1.3037	-0.155905	0.286558
		1	-0.07125	0.405	0.180266	1.16225	-0.150317	0.269319
		1	-0.0675	0.405	0.13526	1.04303	-0.145314	0.253532
		1	-0.06375	0.405	0.095239	0.940275	-0.140761	0.238876
		1	-0.06	0.405	0.059142	0.850123	-0.136562	0.225126
		1	-0.05625	0.405	0.026204	0.769835	-0.132646	0.212111
		1	-0.0525	0.405	-0.004148	0.69742	-0.128956	0.199702
		1	-0.04875	0.405	-0.032354	0.631383	-0.125451	0.187796
		1	-0.045	0.405	-0.05876	0.570573	-0.122094	0.176313
		1	-0.04125	0.405	-0.083643	0.514082	-0.118856	0.165183
		1	-0.0375	0.405	-0.107233	0.461184	-0.115713	0.154353
		1	-0.03375	0.405	-0.129718	0.41128	-0.112644	0.143773
		1	-0.03	0.405	-0.151261	0.363877	-0.109631	0.133402
		1	-0.02625	0.405	-0.171997	0.318555	-0.106657	0.123206
		1	-0.0225	0.405	-0.192038	0.274964	-0.103707	0.113151
		1	-0.01875	0.405	-0.211524	0.232744	-0.100769	0.103204
		1	-0.015	0.405	-0.230518	0.191656	-0.0978288	0.0933431
		1	-0.01125	0.405	-0.249118	0.151429	-0.0948741	0.0835418
		1	-0.0075	0.405	-0.267414	0.111818	-0.0918938	0.0737748
		1	-0.00375	0.405	-0.285474	0.072607	-0.088876	0.0640206
		1	0	0.405	-0.303378	0.033574	-0.0858093	0.0542556
		1	0.00375	0.405	-0.3212	-0.005493	-0.0826825	0.044458
		1	0.0075	0.405	-0.33903	-0.044823	-0.0794844	0.0346028
		1	0.01125	0.405	-0.356909	-0.084613	-0.0762006	0.0246695
		1	0.015	0.405	-0.374946	-0.125114	-0.0728202	0.0146321
		1	0.01875	0.405	-0.393213	-0.166567	-0.0693285	0.00446542
		1	0.0225	0.405	-0.411799	-0.209244	-0.0657101	-0.00585833
		1	0.02625	0.405	-0.430802	-0.253444	-0.0619493	-0.0163686
		1	0.03	0.405	-0.45033	-0.299506	-0.0580275	-0.0270982
		1	0.03375	0.405	-0.470504	-0.347816	-0.0539249	-0.0380829
		1	0.0375	0.405	-0.491464	-0.39883	-0.0496182	-0.0493643
		1	0.04125	0.405	-0.513373	-0.453087	-0.0450806	-0.0609899
		1	0.045	0.405	-0.536424	-0.511233	-0.0402823	-0.0730129
		1	0.04875	0.405	-0.560849	-0.574067	-0.0351865	-0.0854987
		1	0.0525	0.405	-0.586932	-0.642581	-0.0297502	-0.0985232
		1	0.05625	0.405	-0.61503	-0.718043	-0.0239211	-0.11218
		1	0.06	0.405	-0.645596	-0.802104	-0.0176335	-0.126586
		1	0.06375	0.405	-0.679224	-0.896967	-0.0108057	-0.141887
		1	0.0675	0.405	-0.71671	-1.00566	-0.00332992	-0.158275
		1	0.07125	0.405	-0.759167	-1.1325	0.0049352	-0.176006
		1	0.075	0.405	-0.808197	-1.28391	0.0141892	-0.195439
		1	-0.075	0.4275	0.21996	1.31186	-0.158814	0.288795
		1	-0.07125	0.4275	0.168272	1.16999	-0.153367	0.271661
		1	-0.0675	0.4275	0.123093	1.05036	-0.148495	0.255967
		1	-0.06375	0.4275	0.0829	0.947232	-0.144064	0.241395
		1	-0.06	0.4275	0.046633	0.856714	-0.139978	0.22772
		1	-0.05625	0.4275	0.013527	0.776073	-0.136168	0.214773
		1	-0.0525	0.4275	-0.016991	0.703316	-0.13258	0.202425
		1	-0.04875	0.4275	-0.04536	0.636945	-0.129169	0.190574
		1	-0.045	0.4275	-0.071926	0.575808	-0.125902	0.179139
		1	-0.04125	0.4275	-0.096969	0.518997	-0.12275	0.168054
		1	-0.0375	0.4275	-0.120716	0.465783	-0.119689	0.157263
		1	-0.03375	0.4275	-0.143354	0.41557	-0.116697	0.146718
		1	-0.03	0.4275	-0.165046	0.36786	-0.113758	0.136378
		1	-0.02625	0.4275	-0.185931	0.322234	-0.110855	0.126208
		1	-0.0225	0.4275	-0.206128	0.278328	-0.107972	0.116175
		1	-0.01875	0.4275	-0.225742	0.235825	-0.105097	0.106251
		1	-0.015	0.4275	-0.244872	0.194443	-0.102217	0.0964087
		1	-0.01125	0.4275	-0.263616	0.153911	-0.0993198	0.086621
		1	-0.0075	0.4275	-0.28204	0.114007	-0.0963937	0.0768674
		1	-0.00375	0.4275	-0.300231	0.074497	-0.0934275	0.0671235
		1	0	0.4275	-0.31826	0.035167	-0.0904092	0.0573676
		1	0.00375	0.4275	-0.336214	-0.004209	-0.0873287	0.0475757
		1	0.0075	0.4275	-0.354155	-0.043838	-0.0841726	0.0377262
		1	0.01125	0.4275	-0.372163	-0.083945	-0.0809291	0.027796
		1	0.015	0.4275	-0.39033	-0.124774	-0.0775864	0.0177593
		1	0.01875	0.4275	-0.408699	-0.166542	-0.0741274	0.00759493
		1	0.0225	0.4275	-0.427398	-0.209551	-0.0705402	-0.00272816
		1	0.02625	0.4275	-0.446512	-0.254093	-0.0668074	-0.0132385
		1	0.03	0.4275	-0.466148	-0.300509	-0.0629104	-0.0239687
		1	0.03375	0.4275	-0.486431	-0.349189	-0.0588299	-0.0349545
		1	0.0375	0.4275	-0.507497	-0.40059	-0.0545414	-0.0462375
		1	0.04125	0.4275	-0.529511	-0.455252	-0.0500191	-0.057864
		1	0.045	0.4275	-0.552667	-0.51383	-0.0452324	-0.0698886
		1	0.04875	0.4275	-0.577197	-0.577122	-0.040145	-0.0823746
		1	0.0525	0.4275	-0.603386	-0.646132	-0.0347129	-0.0953998
		1	0.05625	0.4275	-0.631593	-0.722134	-0.0288842	-0.109057
		1	0.06	0.4275	-0.66227	-0.806787	-0.0225928	-0.123461
		1	0.06375	0.4275	-0.696013	-0.902311	-0.0157559	-0.138761
		1	0.0675	0.4275	-0.733625	-1.01175	-0.00826687	-0.155147
		1	0.07125	0.4275	-0.776217	-1.13946	1.83639e-05	-0.172875
		1	0.075	0.4275	-0.825401	-1.29189	0.00929821	-0.192302
		1	-0.075	0.45	0.20831	1.32001	-0.161691	0.291006
		1	-0.07125	0.45	0.156454	1.17771	-0.156385	0.273977
		1	-0.0675	0.45	0.111107	1.05769	-0.151642	0.258377
		1	-0.06375	0.45	0.070747	0.954181	-0.147331	0.243889
		1	-0.06	0.45	0.034315	0.863298	-0.143358	0.23029
		1	-0.05625	0.45	0.001044	0.782304	-0.139654	0.217411
		1	-0.0525	0.45	-0.029636	0.709204	-0.136165	0.205124
		1	-0.04875	0.45	-0.058166	0.642498	-0.132849	0.193329
		1	-0.045	0.45	-0.08489	0.581034	-0.129671	0.181945
		1	-0.04125	0.45	-0.110089	0.523902	-0.126605	0.170905
		1	-0.0375	0.45	-0.133988	0.470373	-0.123625	0.160155
		1	-0.03375	0.45	-0.156779	0.419848	-0.120711	0.149646
		1	-0.03	0.45	-0.178619	0.371831	-0.117846	0.139339
		1	-0.02625	0.45	-0.19965	0.3259	-0.115013	0.129198
		1	-0.0225	0.45	-0.219991	0.28169	-0.112197	0.11919
		1	-0.01875	0.45	-0.239747	0.238886	-0.109386	0.109288
		1	-0.015	0.45	-0.259019	0.1972	-0.106567	0.0994645
		1	-0.01125	0.45	-0.277896	0.156372	-0.103728	0.0896943
		1	-0.0075	0.45	-0.296451	0.116169	-0.100857	0.0799553
		1	-0.00375	0.45	-0.314769	0.076362	-0.0979428	0.0702245
		1	0	0.45	-0.332931	0.036724	-0.0949743	0.0604781
		1	0.00375	0.45	-0.35101	-0.002958	-0.0919401	0.0506947
		1	0.0075	0.45	-0.369084	-0.042903	-0.0888282	0.0408517
		1	0.01125	0.45	-0.387204	-0.083318	-0.0856253	0.0309277
		1	0.015	0.45	-0.405476	-0.124456	-0.0823196	0.020897
		1	0.01875	0.45	-0.423984	-0.16657	-0.0788974	0.0107335
		1	0.0225	0.45	-0.442788	-0.209906	-0.0753418	0.000414309
		1	0.02625	0.45	-0.462014	-0.254793	-0.0716384	-0.0100938
		1	0.03	0.45	-0.481763	-0.301567	-0.0677683	-0.0208223
		1	0.03375	0.45	-0.502154	-0.350619	-0.0637106	-0.031807
		1	0.0375	0.45	-0.523329	-0.40241	-0.0594422	-0.0430892
		1	0.04125	0.45	-0.545451	-0.457482	-0.0549369	-0.0547146
		1	0.045	0.45	-0.568715	-0.516493	-0.050164	-0.0667377
		1	0.04875	0.45	-0.593353	-0.580249	-0.0450864	-0.0792225
		1	0.0525	0.45	-0.619652	-0.649758	-0.0396608	-0.0922456
		1	0.05625	0.45	-0.64797	-0.726301	-0.0338346	-0.1059
		1	0.06	0.45	-0.678763	-0.811551	-0.0275416	-0.120301
		1	0.06375	0.45	-0.712629	-0.90774	-0.020699	-0.135596
		1	0.0675	0.45	-0.75037	-1.01794	-0.0131991	-0.151976
		1	0.07125	0.45	-0.793105	-1.14651	-0.00489772	-0.169698
		1	0.075	0.45	-0.84245	-1.29998	0.0044048	-0.189119
		1	-0.075	0.4725	0.196828	1.32815	-0.164537	0.293193
		1	-0.07125	0.4725	0.144809	1.18543	-0.15937	0.276267
		1	-0.0675	0.4725	0.0993	1.06501	-0.154755	0.26076
		1	-0.06375	0.4725	0.058778	0.961122	-0.150562	0.246357
		1	-0.06	0.4725	0.022184	0.869874	-0.146701	0.232834
		1	-0.05625	0.4725	-0.011247	0.788528	-0.143101	0.220024
		1	-0.0525	0.4725	-0.042085	0.715085	-0.139711	0.2078
		1	-0.04875	0.4725	-0.070771	0.648044	-0.136489	0.196061
		1	-0.045	0.4725	-0.097652	0.586252	-0.133401	0.184729
		1	-0.04125	0.4725	-0.123003	0.528799	-0.130419	0.173736
		1	-0.0375	0.4725	-0.147054	0.474952	-0.12752	0.163027
		1	-0.03375	0.4725	-0.169993	0.424114	-0.124684	0.152556
		1	-0.03	0.4725	-0.191981	0.375789	-0.121893	0.142283
		1	-0.02625	0.4725	-0.213155	0.329551	-0.11913	0.132172
		1	-0.0225	0.4725	-0.233639	0.285037	-0.116382	0.122192
		1	-0.01875	0.4725	-0.253532	0.241932	-0.113635	0.112314
		1	-0.015	0.4725	-0.272946	0.19994	-0.110878	0.102511
		1	-0.01125	0.4725	-0.291952	0.158814	-0.108096	0.0927601
		1	-0.0075	0.4725	-0.310647	0.118305	-0.105282	0.0830372
		1	-0.00375	0.4725	-0.329102	0.078189	-0.10242	0.0733197
		1	0	0.4725	-0.347396	0.038242	-0.0995021	0.0635852
		1	0.00375	0.4725	-0.365599	-0.001748	-0.0965152	0.0538124
		1	0.0075	0.4725	-0.38378	-0.041993	-0.093447	0.04398
		1	0.01125	0.4725	-0.40203	-0.082731	-0.0902862	0.0340632
		1	0.015	0.4725	-0.420421	-0.12419	-0.0870197	0.0240395
		1	0.01875	0.4725	-0.439037	-0.166625	-0.0836332	0.0138831
		1	0.0225	0.4725	-0.457979	-0.21032	-0.080112	0.00356611
		1	0.02625	0.4725	-0.477307	-0.255546	-0.0764388	-0.00693695
		1	0.03	0.4725	-0.497168	-0.30268	-0.0725964	-0.0176614
		1	0.03375	0.4725	-0.517671	-0.352108	-0.0685634	-0.0286428
		1	0.0375	0.4725	-0.538957	-0.40429	-0.064317	-0.0399212
		1	0.04125	0.4725	-0.561189	-0.459775	-0.0598302	-0.0515432
		1	0.045	0.4725	-0.584564	-0.519223	-0.0550727	-0.0635625
		1	0.04875	0.4725	-0.609314	-0.583446	-0.0500073	-0.0760433
		1	0.0525	0.4725	-0.635727	-0.653457	-0.0445904	-0.0890619
		1	0.05625	0.4725	-0.66416	-0.730545	-0.038769	-0.102711
		1	0.06	0.4725	-0.695074	-0.816395	-0.0324771	-0.117106
		1	0.06375	0.4725	-0.729066	-0.913251	-0.0256314	-0.132394
		1	0.0675	0.4725	-0.766942	-1.0242	-0.0181233	-0.148766
		1	0.07125	0.4725	-0.809825	-1.15366	-0.00980869	-0.166479
		1	0.075	0.4725	-0.859336	-1.30815	-0.000487008	-0.185889
		1	-0.075	0.495	0.185511	1.33627	-0.167352	0.295353
		1	-0.07125	0.495	0.133336	1.19314	-0.162321	0.278532
		1	-0.0675	0.495	0.08767	1.07232	-0.157832	0.263117
		1	-0.06375	0.495	0.04699	0.968054	-0.153757	0.248798
		1	-0.06	0.495	0.01024	0.876442	-0.150005	0.235351
		1	-0.05625	0.495	-0.023345	0.794743	-0.146509	0.222611
		1	-0.0525	0.495	-0.054338	0.720957	-0.143218	0.21045
		1	-0.04875	0.495	-0.083179	0.653582	-0.140089	0.19877
		1	-0.045	0.495	-0.110211	0.591462	-0.137089	0.187489
		1	-0.04125	0.495	-0.135713	0.533685	-0.134192	0.176544
		1	-0.0375	0.495	-0.159911	0.479521	-0.131373	0.165878
		1	-0.03375	0.495	-0.182997	0.42837	-0.128614	0.155447
		1	-0.03	0.495	-0.20513	0.379732	-0.125896	0.145209
		1	-0.02625	0.495	-0.226447	0.333187	-0.123204	0.13513
		1	-0.0225	0.495	-0.247071	0.288367	-0.120523	0.125178
		1	-0.01875	0.495	-0.267106	0.244955	-0.117841	0.115326
		1	-0.015	0.495	-0.28665	0.202665	-0.115145	0.105547
		1	-0.01125	0.495	-0.305792	0.161238	-0.112423	0.0958171
		1	-0.0075	0.495	-0.324624	0.120415	-0.109664	0.0861108
		1	-0.00375	0.495	-0.343207	0.079993	-0.106856	0.0764095
		1	0	0.495	-0.361629	0.039739	-0.103988	0.0666895
		1	0.00375	0.495	-0.37995	-0.000555	-0.101049	0.0569303
		1	0.0075	0.495	-0.398262	-0.041121	-0.0980262	0.0471082
		1	0.01125	0.495	-0.416645	-0.082186	-0.0949087	0.0372007
		1	0.015	0.495	-0.435148	-0.123966	-0.0916819	0.027186
		1	0.01875	0.495	-0.453883	-0.166734	-0.0883328	0.0170374
		1	0.0225	0.495	-0.472929	-0.210759	-0.0848459	0.00672873
		1	0.02625	0.495	-0.492385	-0.256348	-0.0812047	-0.00376912
		1	0.03	0.495	-0.512361	-0.303847	-0.0773913	-0.0144878
		1	0.03375	0.495	-0.532977	-0.353652	-0.0733846	-0.025463
		1	0.0375	0.495	-0.554377	-0.40623	-0.0691617	-0.0367355
		1	0.04125	0.495	-0.576723	-0.462131	-0.0646954	-0.0483517
		1	0.045	0.495	-0.600212	-0.52202	-0.0599553	-0.060365
		1	0.04875	0.495	-0.625077	-0.586712	-0.0549039	-0.0728391
		1	0.0525	0.495	-0.651606	-0.657227	-0.0494979	-0.0858502
		1	0.05625	0.495	-0.680159	-0.734864	-0.0436836	-0.0994912
		1	0.06	0.495	-0.711197	-0.821317	-0.037395	-0.113878
		1	0.06375	0.495	-0.74532	-0.918844	-0.0305488	-0.129156
		1	0.0675	0.495	-0.783336	-1.03056	-0.0230355	-0.145517
		1	0.07125	0.495	-0.826373	-1.16089	-0.0147111	-0.163218
		1	0.075	0.495	-0.876058	-1.31642	-0.00537416	-0.182614
		1	-0.075	0.5175	0.174357	1.34439	-0.170135	0.297488
		1	-0.07125	0.5175	0.122034	1.20084	-0.165238	0.280769
		1	-0.0675	0.5175	0.076216	1.07962	-0.160873	0.265448
		1	-0.06375	0.5175	0.035385	0.974978	-0.156914	0.251213
		1	-0.06	0.5175	-0.001517	0.883003	-0.153272	0.237843
		1	-0.05625	0.5175	-0.035254	0.800951	-0.149878	0.225172
		1	-0.0525	0.5175	-0.066398	0.726822	-0.146684	0.213075
		1	-0.04875	0.5175	-0.095388	0.659112	-0.143647	0.201453
		1	-0.045	0.5175	-0.122567	0.596663	-0.140735	0.190226
		1	-0.04125	0.5175	-0.148216	0.538563	-0.137921	0.179328
		1	-0.0375	0.5175	-0.172561	0.48408	-0.135183	0.168707
		1	-0.03375	0.5175	-0.195791	0.432614	-0.1325	0.158316
		1	-0.03	0.5175	-0.218066	0.383665	-0.129856	0.148115
		1	-0.02625	0.5175	-0.239525	0.336809	-0.127234	0.138069
		1	-0.0225	0.5175	-0.260288	0.291682	-0.124621	0.128148
		1	-0.01875	0.5175	-0.280461	0.247962	-0.122003	0.118323
		1	-0.015	0.5175	-0.300142	0.205363	-0.119368	0.108568
		1	-0.01125	0.5175	-0.31942	0.163624	-0.116705	0.0988599
		1	-0.0075	0.5175	-0.338377	0.122504	-0.114002	0.0891754
		1	-0.00375	0.5175	-0.357084	0.081779	-0.111247	0.079493
		1	0	0.5175	-0.37564	0.041208	-0.108431	0.0697881
		1	0.00375	0.5175	-0.394089	0.000598	-0.10554	0.0600433
		1	0.0075	0.5175	-0.412527	-0.040286	-0.102564	0.0502344
		1	0.01125	0.5175	-0.431021	-0.081665	-0.099489	0.0403397
		1	0.015	0.5175	-0.449655	-0.123781	-0.0963033	0.0303352
		1	0.01875	0.5175	-0.468507	-0.166883	-0.0929921	0.0201968
		1	0.0225	0.5175	-0.487673	-0.211254	-0.0895411	0.00989718
		1	0.02625	0.5175	-0.507248	-0.257199	-0.0859332	-0.000591952
		1	0.03	0.5175	-0.527339	-0.305064	-0.0821499	-0.0113022
		1	0.03375	0.5175	-0.548072	-0.355251	-0.0781712	-0.0222691
		1	0.0375	0.5175	-0.569587	-0.408228	-0.073973	-0.0335336
		1	0.04125	0.5175	-0.592049	-0.464549	-0.0695287	-0.0451417
		1	0.045	0.5175	-0.615653	-0.524881	-0.0648071	-0.0571464
		1	0.04875	0.5175	-0.640636	-0.590046	-0.059772	-0.0696114
		1	0.0525	0.5175	-0.667285	-0.661069	-0.0543788	-0.0826128
		1	0.05625	0.5175	-0.695962	-0.739259	-0.0485738	-0.0962437
		1	0.06	0.5175	-0.727128	-0.826317	-0.0422913	-0.110619
		1	0.06375	0.5175	-0.761386	-0.924518	-0.035447	-0.125884
		1	0.0675	0.5175	-0.799548	-1.03699	-0.0279319	-0.142232
		1	0.07125	0.5175	-0.842744	-1.1682	-0.0196009	-0.159918
		1	0.075	0.5175	-0.89261	-1.32478	-0.0102525	-0.179297
		1	-0.075	0.54	0.163366	1.35249	-0.172885	0.299596
		1	-0.07125	0.54	0.110898	1.20852	-0.168122	0.28298
		1	-0.0675	0.54	0.064936	1.08692	-0.163879	0.267751
		1	-0.06375	0.54	0.023958	0.981894	-0.160035	0.2536
		1	-0.06	0.54	-0.013091	0.889555	-0.156499	0.240307
		1	-0.05625	0.54	-0.046975	0.807151	-0.153207	0.227706
		1	-0.0525	0.54	-0.078264	0.732679	-0.150108	0.215673
		1	-0.04875	0.54	-0.107399	0.664633	-0.147162	0.20411
		1	-0.045	0.54	-0.134724	0.601855	-0.144337	0.192937
		1	-0.04125	0.54	-0.160516	0.543431	-0.141607	0.182089
		1	-0.0375	0.54	-0.185004	0.488629	-0.138948	0.171514
		1	-0.03375	0.54	-0.208374	0.436847	-0.136341	0.161164
		1	-0.03	0.54	-0.23079	0.387585	-0.133769	0.151001
		1	-0.02625	0.54	-0.252386	0.340419	-0.131217	0.14099
		1	-0.0225	0.54	-0.273286	0.294981	-0.12867	0.1311
		1	-0.01875	0.54	-0.293596	0.250953	-0.126117	0.121304
		1	-0.015	0.54	-0.313411	0.208046	-0.123544	0.111576
		1	-0.01125	0.54	-0.332823	0.165998	-0.12094	0.101891
		1	-0.0075	0.54	-0.351902	0.124574	-0.118292	0.0922292
		1	-0.00375	0.54	-0.37075	0.083529	-0.115592	0.0825656
		1	0	0.54	-0.389421	0.042655	-0.112827	0.0728804
		1	0.00375	0.54	-0.408005	0.001721	-0.109985	0.0631509
		1	0.0075	0.54	-0.426565	-0.03948	-0.107055	0.053358
		1	0.01125	0.54	-0.445183	-0.081187	-0.104024	0.0434766
		1	0.015	0.54	-0.463938	-0.123634	-0.10088	0.033485
		1	0.01875	0.54	-0.482914	-0.167076	-0.097609	0.0233589
		1	0.0225	0.54	-0.502197	-0.211794	-0.094194	0.0130707
		1	0.02625	0.54	-0.52189	-0.258096	-0.0906202	0.00259271
		1	0.03	0.54	-0.542099	-0.306332	-0.0868684	-0.00810708
		1	0.03375	0.54	-0.56295	-0.356905	-0.0829185	-0.0190639
		1	0.0375	0.54	-0.584581	-0.410283	-0.0787463	-0.0303178
		1	0.04125	0.54	-0.607161	-0.467025	-0.0743258	-0.0419147
		1	0.045	0.54	-0.630885	-0.527805	-0.0696251	-0.0539087
		1	0.04875	0.54	-0.655988	-0.593445	-0.0646077	-0.066362
		1	0.0525	0.54	-0.68276	-0.66498	-0.0592292	-0.0793513
		1	0.05625	0.54	-0.711565	-0.743725	-0.0534361	-0.0929691
		1	0.06	0.54	-0.742862	-0.831392	-0.0471616	-0.10733
		1	0.06375	0.54	-0.77726	-0.930272	-0.040322	-0.122581
		1	0.0675	0.54	-0.815574	-1.04351	-0.0328087	-0.138912
		1	0.07125	0.54	-0.858936	-1.17561	-0.0244746	-0.156579
		1	0.075	0.54	-0.908988	-1.33322	-0.0151181	-0.17594
		1	-0.075	0.5625	0.152535	1.36058	-0.175604	0.301678
		1	-0.07125	0.5625	0.099931	1.2162	-0.17097	0.285162
		1	-0.0675	0.5625	0.053827	1.0942	-0.166849	0.270026
		1	-0.06375	0.5625	0.012708	0.988799	-0.163117	0.255959
		1	-0.06	0.5625	-0.024481	0.896097	-0.159687	0.242742
		1	-0.05625	0.5625	-0.058507	0.813342	-0.156495	0.230212
		1	-0.0525	0.5625	-0.089938	0.738528	-0.15349	0.218244
		1	-0.04875	0.5625	-0.119215	0.670147	-0.150635	0.20674
		1	-0.045	0.5625	-0.14668	0.607039	-0.147895	0.195622
		1	-0.04125	0.5625	-0.172613	0.548291	-0.145247	0.184825
		1	-0.0375	0.5625	-0.197239	0.493168	-0.142666	0.174295
		1	-0.03375	0.5625	-0.220748	0.44107	-0.140134	0.163989
		1	-0.03	0.5625	-0.243301	0.391494	-0.137635	0.153865
		1	-0.02625	0.5625	-0.265033	0.344015	-0.135151	0.14389
		1	-0.0225	0.5625	-0.286069	0.298268	-0.132672	0.134034
		1	-0.01875	0.5625	-0.306512	0.253929	-0.130182	0.124268
		1	-0.015	0.5625	-0.326448	0.210727	-0.127669	0.11457
		1	-0.01125	0.5625	-0.345999	0.168354	-0.125124	0.104908
		1	-0.0075	0.5625	-0.365218	0.126612	-0.122534	0.0952691
		1	-0.00375	0.5625	-0.384186	0.085259	-0.119888	0.0856276
		1	0	0.5625	-0.402987	0.044068	-0.117174	0.0759625
		1	0.00375	0.5625	-0.421696	0.002816	-0.114382	0.0662517
		1	0.0075	0.5625	-0.440378	-0.038708	-0.111498	0.0564756
		1	0.01125	0.5625	-0.459118	-0.080741	-0.108512	0.0466107
		1	0.015	0.5625	-0.477997	-0.123524	-0.10541	0.036634
		1	0.01875	0.5625	-0.497093	-0.167308	-0.102178	0.0265219
		1	0.0225	0.5625	-0.516497	-0.212376	-0.098801	0.0162476
		1	0.02625	0.5625	-0.536309	-0.25904	-0.095262	0.00578239
		1	0.03	0.5625	-0.556638	-0.307649	-0.091543	-0.00490425
		1	0.03375	0.5625	-0.577606	-0.358608	-0.087623	-0.015848
		1	0.0375	0.5625	-0.599358	-0.412393	-0.0834785	-0.0270895
		1	0.04125	0.5625	-0.622057	-0.46956	-0.0790827	-0.0386734
		1	0.045	0.5625	-0.645902	-0.530789	-0.0744044	-0.0506536
		1	0.04875	0.5625	-0.671129	-0.596909	-0.0694068	-0.0630932
		1	0.0525	0.5625	-0.698028	-0.668958	-0.0640453	-0.0760675
		1	0.05625	0.5625	-0.726962	-0.748261	-0.0582658	-0.0896699
		1	0.06	0.5625	-0.758396	-0.83654	-0.0520024	-0.104014
		1	0.06375	0.5625	-0.792939	-0.936101	-0.0451706	-0.119247
		1	0.0675	0.5625	-0.831408	-1.05011	-0.037661	-0.135559
		1	0.07125	0.5625	-0.87494	-1.18309	-0.0293271	-0.153205
		1	0.075	0.5625	-0.925187	-1.34176	-0.019967	-0.172543
		1	-0.075	0.585	0.141863	1.36866	-0.178289	0.303733
		1	-0.07125	0.585	0.089127	1.22386	-0.173785	0.287318
		1	-0.0675	0.585	0.04289	1.10147	-0.169782	0.272273
		1	-0.06375	0.585	0.001636	0.995694	-0.166161	0.258289
		1	-0.06	0.585	-0.035691	0.902631	-0.162835	0.245149
		1	-0.05625	0.585	-0.069853	0.819525	-0.159741	0.23269
		1	-0.0525	0.585	-0.101421	0.744368	-0.156829	0.220787
		1	-0.04875	0.585	-0.130835	0.675652	-0.154062	0.209343
		1	-0.045	0.585	-0.158436	0.612216	-0.151407	0.19828
		1	-0.04125	0.585	-0.184506	0.553143	-0.14884	0.187534
		1	-0.0375	0.585	-0.209268	0.497699	-0.146337	0.177052
		1	-0.03375	0.585	-0.232913	0.445283	-0.143879	0.166789
		1	-0.03	0.585	-0.255599	0.395392	-0.141451	0.156706
		1	-0.02625	0.585	-0.277466	0.347599	-0.139037	0.146768
		1	-0.0225	0.585	-0.298633	0.30154	-0.136623	0.136946
		1	-0.01875	0.585	-0.319207	0.25689	-0.134196	0.127212
		1	-0.015	0.585	-0.339284	0.213362	-0.131745	0.117541
		1	-0.01125	0.585	-0.358956	0.170691	-0.129258	0.10791
		1	-0.0075	0.585	-0.378297	0.128639	-0.126724	0.0982959
		1	-0.00375	0.585	-0.397394	0.08697	-0.124131	0.0886779
		1	0	0.585	-0.416329	0.045454	-0.121469	0.0790336
		1	0.00375	0.585	-0.435153	0.00389	-0.118726	0.0693446
		1	0.0075	0.585	-0.453964	-0.037964	-0.11589	0.059587
		1	0.01125	0.585	-0.472835	-0.080337	-0.112949	0.0497386
		1	0.015	0.585	-0.491837	-0.123456	-0.10989	0.0397795
		1	0.01875	0.585	-0.511045	-0.167578	-0.106697	0.0296842
		1	0.0225	0.585	-0.53057	-0.212998	-0.103359	0.0194261
		1	0.02625	0.585	-0.550502	-0.260026	-0.0998553	0.00897625
		1	0.03	0.585	-0.57095	-0.309011	-0.0961696	-0.00169533
		1	0.03375	0.585	-0.59204	-0.360362	-0.0922809	-0.0126241
		1	0.0375	0.585	-0.613913	-0.414554	-0.0881655	-0.0238501
		1	0.04125	0.585	-0.636734	-0.47215	-0.0837961	-0.0354187
		1	0.045	0.585	-0.660702	-0.533832	-0.0791416	-0.0473832
		1	0.04875	0.585	-0.686055	-0.600434	-0.0741653	-0.0598061
		1	0.0525	0.585	-0.713082	-0.673001	-0.0688222	-0.0727636
		1	0.05625	0.585	-0.742151	-0.752865	-0.0630593	-0.0863473
		1	0.06	0.585	-0.773725	-0.841759	-0.0568091	-0.100672
		1	0.06375	0.585	-0.808417	-0.942004	-0.0499877	-0.115884
		1	0.0675	0.585	-0.847046	-1.05679	-0.042485	-0.132175
		1	0.07125	0.585	-0.890756	-1.19066	-0.0341553	-0.149797
		1	0.075	0.585	-0.941202	-1.35038	-0.0247947	-0.16911
		1	-0.075	0.6075	0.131348	1.37672	-0.180943	0.305761
		1	-0.07125	0.6075	0.078487	1.23151	-0.176564	0.289446
		1	-0.0675	0.6075	0.032122	1.10873	-0.172678	0.274491
		1	-0.06375	0.6075	-0.009262	1.00258	-0.169166	0.260591
		1	-0.06	0.6075	-0.04672	0.909156	-0.165942	0.247527
		1	-0.05625	0.6075	-0.081014	0.825698	-0.162944	0.235138
		1	-0.0525	0.6075	-0.112715	0.7502	-0.160125	0.2233
		1	-0.04875	0.6075	-0.14226	0.681149	-0.157445	0.211917
		1	-0.045	0.6075	-0.169995	0.617383	-0.154873	0.20091
		1	-0.04125	0.6075	-0.196196	0.557985	-0.152385	0.190216
		1	-0.0375	0.6075	-0.22109	0.502222	-0.149958	0.179782
		1	-0.03375	0.6075	-0.244866	0.449487	-0.147574	0.169563
		1	-0.03	0.6075	-0.267684	0.399279	-0.145216	0.159521
		1	-0.02625	0.6075	-0.289682	0.351173	-0.14287	0.149623
		1	-0.0225	0.6075	-0.310979	0.304801	-0.140521	0.139837
		1	-0.01875	0.6075	-0.331682	0.259837	-0.138157	0.130136
		1	-0.015	0.6075	-0.351886	0.216002	-0.135767	0.120497
		1	-0.01125	0.6075	-0.371686	0.173012	-0.133338	0.110894
		1	-0.0075	0.6075	-0.391156	0.130644	-0.130859	0.101307
		1	-0.00375	0.6075	-0.410377	0.088659	-0.12832	0.0917141
		1	0	0.6075	-0.429432	0.046826	-0.12571	0.0820937
		1	0.00375	0.6075	-0.448387	0.004932	-0.123016	0.0724259
		1	0.0075	0.6075	-0.467319	-0.037249	-0.120227	0.0626893
		1	0.01125	0.6075	-0.486313	-0.079953	-0.117331	0.0528617
		1	0.015	0.6075	-0.505427	-0.123404	-0.114314	0.0429225
		1	0.01875	0.6075	-0.524765	-0.16788	-0.111163	0.032845
		1	0.0225	0.6075	-0.544412	-0.213658	-0.107863	0.0226044
		1	0.02625	0.6075	-0.564465	-0.261051	-0.104397	0.0121725
		1	0.03	0.6075	-0.585035	-0.310417	-0.100745	0.00151783
		1	0.03375	0.6075	-0.606245	-0.362162	-0.0968882	-0.00939395
		1	0.0375	0.6075	-0.62824	-0.416764	-0.0928028	-0.0206021
		1	0.04125	0.6075	-0.651185	-0.474792	-0.088461	-0.0321531
		1	0.045	0.6075	-0.675279	-0.536929	-0.0838322	-0.044099
		1	0.04875	0.6075	-0.70076	-0.604017	-0.0788789	-0.0565032
		1	0.0525	0.6075	-0.72792	-0.677106	-0.0735564	-0.0694412
		1	0.05625	0.6075	-0.757125	-0.757533	-0.0678117	-0.0830039
		1	0.06	0.6075	-0.788844	-0.847047	-0.0615773	-0.0973072
		1	0.06375	0.6075	-0.823689	-0.947979	-0.054769	-0.112496
		1	0.0675	0.6075	-0.862483	-1.06354	-0.0472766	-0.128761
		1	0.07125	0.6075	-0.906376	-1.1983	-0.038954	-0.146358
		1	0.075	0.6075	-0.957028	-1.35908	-0.0295973	-0.165642
		1	-0.075	0.63	0.120988	1.38478	-0.183563	0.307762
		1	-0.07125	0.63	0.068008	1.23915	-0.179309	0.291546
		1	-0.0675	0.63	0.021521	1.11598	-0.175537	0.276681
		1	-0.06375	0.63	-0.019987	1.00945	-0.172132	0.262863
		1	-0.06	0.63	-0.057571	0.91567	-0.169008	0.249876
		1	-0.05625	0.63	-0.091991	0.831864	-0.166105	0.237557
		1	-0.0525	0.63	-0.123819	0.756023	-0.163375	0.225784
		1	-0.04875	0.63	-0.153492	0.686638	-0.160781	0.214461
		1	-0.045	0.63	-0.181356	0.622542	-0.158292	0.203511
		1	-0.04125	0.63	-0.207685	0.562821	-0.155882	0.192869
		1	-0.0375	0.63	-0.232707	0.506735	-0.15353	0.182484
		1	-0.03375	0.63	-0.256612	0.453682	-0.151218	0.172312
		1	-0.03	0.63	-0.279557	0.403159	-0.14893	0.162312
		1	-0.02625	0.63	-0.301682	0.354737	-0.14665	0.152453
		1	-0.0225	0.63	-0.323105	0.30805	-0.144365	0.142704
		1	-0.01875	0.63	-0.343935	0.262773	-0.142063	0.133038
		1	-0.015	0.63	-0.364267	0.218617	-0.139733	0.12343
		1	-0.01125	0.63	-0.38419	0.175318	-0.137361	0.113858
		1	-0.0075	0.63	-0.403786	0.132632	-0.134938	0.1043
		1	-0.00375	0.63	-0.423137	0.090323	-0.132453	0.0947335
		1	0	0.63	-0.442307	0.048176	-0.129893	0.0851398
		1	0.00375	0.63	-0.461387	0.005955	-0.127248	0.075496
		1	0.0075	0.63	-0.480441	-0.036556	-0.124506	0.0657823
		1	0.01125	0.63	-0.499551	-0.07959	-0.121656	0.0559775
		1	0.015	0.63	-0.518793	-0.123391	-0.118682	0.046058
		1	0.01875	0.63	-0.538253	-0.168216	-0.115572	0.0360013
		1	0.0225	0.63	-0.55802	-0.214352	-0.112311	0.0257807
		1	0.02625	0.63	-0.578194	-0.262115	-0.108881	0.0153684
		1	0.03	0.63	-0.598886	-0.311862	-0.105265	0.00473356
		1	0.03375	0.63	-0.62022	-0.364003	-0.101442	-0.00615814
		1	0.0375	0.63	-0.642338	-0.41902	-0.0973871	-0.017347
		1	0.04125	0.63	-0.665409	-0.477483	-0.0930744	-0.0288778
		1	0.045	0.63	-0.68963	-0.54008	-0.088472	-0.0408035
		1	0.04875	0.63	-0.715242	-0.607655	-0.0835436	-0.0531861
		1	0.0525	0.63	-0.742537	-0.681267	-0.0782442	-0.0661013
		1	0.05625	0.63	-0.771882	-0.762263	-0.0725193	-0.0796414
		1	0.06	0.63	-0.803749	-0.852398	-0.0663033	-0.0939199
		1	0.06375	0.63	-0.83875	-0.95402	-0.0595105	-0.109083
		1	0.0675	0.63	-0.877715	-1.07036	-0.0520315	-0.125321
		1	0.07125	0.63	-0.921795	-1.20602	-0.0437192	-0.142888
		1	0.075	0.63	-0.97266	-1.36786	-0.0343705	-0.162141
		1	-0.075	0.6525	0.110781	1.39281	-0.186151	0.309735
		1	-0.07125	0.6525	0.057689	1.24677	-0.182018	0.293617
		1	-0.0675	0.6525	0.011086	1.12321	-0.178359	0.278841
		1	-0.06375	0.6525	-0.03054	1.01632	-0.175058	0.265105
		1	-0.06	0.6525	-0.068243	0.922174	-0.172033	0.252193
		1	-0.05625	0.6525	-0.102785	0.83802	-0.169223	0.239945
		1	-0.0525	0.6525	-0.134736	0.761839	-0.166581	0.228238
		1	-0.04875	0.6525	-0.164532	0.692118	-0.164071	0.216976
		1	-0.045	0.6525	-0.192519	0.627694	-0.161661	0.206082
		1	-0.04125	0.6525	-0.218972	0.567648	-0.159328	0.195494
		1	-0.0375	0.6525	-0.244118	0.511241	-0.15705	0.185158
		1	-0.03375	0.6525	-0.268146	0.457869	-0.154809	0.175032
		1	-0.03	0.6525	-0.291217	0.407029	-0.152589	0.165076
		1	-0.02625	0.6525	-0.313461	0.3583	-0.150375	0.155258
		1	-0.0225	0.6525	-0.335011	0.311291	-0.148154	0.145547
		1	-0.01875	0.6525	-0.355963	0.2657	-0.145913	0.135917
		1	-0.015	0.6525	-0.376422	0.221227	-0.143641	0.126343
		1	-0.01125	0.6525	-0.39647	0.177611	-0.141327	0.116803
		1	-0.0075	0.6525	-0.416185	0.134608	-0.138958	0.107275
		1	-0.00375	0.6525	-0.435654	0.091981	-0.136525	0.0977374
		1	0	0.6525	-0.45496	0.0495	-0.134017	0.0881695
		1	0.00375	0.6525	-0.474151	0.006958	-0.13142	0.0785522
		1	0.0075	0.6525	-0.493328	-0.035885	-0.128726	0.0688637
		1	0.01125	0.6525	-0.512558	-0.079258	-0.125919	0.0590821
		1	0.015	0.6525	-0.531922	-0.123402	-0.122989	0.0491863
		1	0.01875	0.6525	-0.551503	-0.16858	-0.119921	0.039152
		1	0.0225	0.6525	-0.571393	-0.215078	-0.1167	0.0289536
		1	0.02625	0.6525	-0.591689	-0.263213	-0.113308	0.0185632
		1	0.03	0.6525	-0.612503	-0.313344	-0.109727	0.00795026
		1	0.03375	0.6525	-0.633959	-0.365885	-0.105937	-0.00292011
		1	0.0375	0.6525	-0.656203	-0.421319	-0.101914	-0.0140868
		1	0.04125	0.6525	-0.6794	-0.480218	-0.0976319	-0.0255948
		1	0.045	0.6525	-0.703752	-0.543277	-0.0930581	-0.0374973
		1	0.04875	0.6525	-0.729496	-0.611344	-0.0881556	-0.0498564
		1	0.0525	0.6525	-0.756928	-0.685483	-0.0828802	-0.0627473
		1	0.05625	0.6525	-0.786418	-0.767049	-0.0771784	-0.0762612
		1	0.06	0.6525	-0.818434	-0.857809	-0.0709822	-0.090513
		1	0.06375	0.6525	-0.853597	-0.960126	-0.0642077	-0.105648
		1	0.0675	0.6525	-0.892737	-1.07725	-0.056745	-0.121855
		1	0.07125	0.6525	-0.937009	-1.21381	-0.0484465	-0.139391
		1	0.075	0.6525	-0.988094	-1.37671	-0.0391101	-0.15861
		1	-0.075	0.675	0.100726	1.40084	-0.188706	0.311681
		1	-0.07125	0.675	0.047528	1.25439	-0.184692	0.295659
		1	-0.0675	0.675	0.000816	1.13044	-0.181143	0.280972
		1	-0.06375	0.675	-0.040923	1.02317	-0.177944	0.267318
		1	-0.06	0.675	-0.078741	0.928669	-0.175016	0.254481
		1	-0.05625	0.675	-0.113398	0.844166	-0.172297	0.242303
		1	-0.0525	0.675	-0.145465	0.767644	-0.169741	0.23066
		1	-0.04875	0.675	-0.17538	0.697591	-0.167313	0.21946
		1	-0.045	0.675	-0.203486	0.632839	-0.164982	0.208623
		1	-0.04125	0.675	-0.230058	0.572468	-0.162724	0.198088
		1	-0.0375	0.675	-0.255325	0.51574	-0.160519	0.187803
		1	-0.03375	0.675	-0.279473	0.462049	-0.158347	0.177723
		1	-0.03	0.675	-0.302663	0.410892	-0.156193	0.167812
		1	-0.02625	0.675	-0.325033	0.361839	-0.154044	0.158035
		1	-0.0225	0.675	-0.346699	0.314522	-0.151885	0.148364
		1	-0.01875	0.675	-0.367774	0.268614	-0.149704	0.138771
		1	-0.015	0.675	-0.388349	0.223826	-0.14749	0.129233
		1	-0.01125	0.675	-0.408517	0.179893	-0.145231	0.119726
		1	-0.0075	0.675	-0.428358	0.136567	-0.142917	0.110229
		1	-0.00375	0.675	-0.447945	0.093619	-0.140536	0.100722
		1	0	0.675	-0.467362	0.050819	-0.138077	0.0911833
		1	0.00375	0.675	-0.486691	0.007936	-0.13553	0.0815925
		1	0.0075	0.675	-0.505978	-0.035235	-0.132882	0.0719311
		1	0.01125	0.675	-0.525328	-0.078946	-0.130121	0.0621759
		1	0.015	0.675	-0.544816	-0.12344	-0.127234	0.0523048
		1	0.01875	0.675	-0.564514	-0.168971	-0.124206	0.0422948
		1	0.0225	0.675	-0.584525	-0.215832	-0.121025	0.0321208
		1	0.02625	0.675	-0.604943	-0.264341	-0.117671	0.0217546
		1	0.03	0.675	-0.62588	-0.314859	-0.114126	0.0111657
		1	0.03375	0.675	-0.64746	-0.367803	-0.110371	0.000319078
		1	0.0375	0.675	-0.66983	-0.423656	-0.106381	-0.0108231
		1	0.04125	0.675	-0.693156	-0.482995	-0.10213	-0.0223062
		1	0.045	0.675	-0.717638	-0.546518	-0.0975852	-0.0341834
		1	0.04875	0.675	-0.743517	-0.61508	-0.0927104	-0.0465166
		1	0.0525	0.675	-0.771089	-0.689749	-0.0874609	-0.0593805
		1	0.05625	0.675	-0.800725	-0.771889	-0.0817833	-0.0728664
		1	0.06	0.675	-0.832896	-0.863277	-0.07561	-0.0870885
		1	0.06375	0.675	-0.868224	-0.966291	-0.0688564	-0.102193
		1	0.0675	0.675	-0.907543	-1.0842	-0.0614128	-0.118368
		1	0.07125	0.675	-0.952015	-1.22167	-0.0531326	-0.135868
		1	0.075	0.675	-1.00333	-1.38563	-0.0438118	-0.15505
		1	-0.075	0.6975	0.090821	1.40884	-0.191229	0.3136
		1	-0.07125	0.6975	0.037523	1.26198	-0.187331	0.297673
		1	-0.0675	0.6975	-0.009292	1.13765	-0.183889	0.283073
		1	-0.06375	0.6975	-0.051137	1.03001	-0.180791	0.269499
		1	-0.06	0.6975	-0.089064	0.935153	-0.177956	0.256738
		1	-0.05625	0.6975	-0.123832	0.850303	-0.175326	0.244629
		1	-0.0525	0.6975	-0.156011	0.773443	-0.172855	0.233052
		1	-0.04875	0.6975	-0.186039	0.703057	-0.170507	0.221912
		1	-0.045	0.6975	-0.214257	0.637975	-0.168252	0.211132
		1	-0.04125	0.6975	-0.240945	0.577281	-0.166068	0.200651
		1	-0.0375	0.6975	-0.266326	0.520232	-0.163933	0.190417
		1	-0.03375	0.6975	-0.290591	0.466222	-0.161829	0.180385
		1	-0.03	0.6975	-0.313897	0.414748	-0.159741	0.170519
		1	-0.02625	0.6975	-0.336383	0.365379	-0.157655	0.160785
		1	-0.0225	0.6975	-0.358169	0.317745	-0.155557	0.151154
		1	-0.01875	0.6975	-0.379361	0.271521	-0.153435	0.141599
		1	-0.015	0.6975	-0.400055	0.226416	-0.151278	0.132098
		1	-0.01125	0.6975	-0.420338	0.182167	-0.149074	0.122626
		1	-0.0075	0.6975	-0.440294	0.138519	-0.146812	0.113162
		1	-0.00375	0.6975	-0.460007	0.095245	-0.144483	0.103686
		1	0	0.6975	-0.479543	0.052116	-0.142074	0.0941779
		1	0.00375	0.6975	-0.498976	0.008912	-0.139574	0.0846176
		1	0.0075	0.6975	-0.518389	-0.034601	-0.136972	0.0749837
		1	0.01125	0.6975	-0.537859	-0.078654	-0.134255	0.0652562
		1	0.015	0.6975	-0.557462	-0.123494	-0.131411	0.0554122
		1	0.01875	0.6975	-0.577283	-0.169383	-0.128425	0.0454289
		1	0.0225	0.6975	-0.597414	-0.21661	-0.125283	0.0352809
		1	0.02625	0.6975	-0.617954	-0.265497	-0.121967	0.0249405
		1	0.03	0.6975	-0.639014	-0.316404	-0.11846	0.0143779
		1	0.03375	0.6975	-0.660719	-0.369751	-0.114739	0.00355804
		1	0.0375	0.6975	-0.683216	-0.426026	-0.110783	-0.00755758
		1	0.04125	0.6975	-0.706671	-0.485809	-0.106564	-0.0190141
		1	0.045	0.6975	-0.731285	-0.549799	-0.10205	-0.0308636
		1	0.04875	0.6975	-0.757302	-0.618857	-0.0972042	-0.043168
		1	0.0525	0.6975	-0.785016	-0.694059	-0.0919825	-0.0560025
		1	0.05625	0.6975	-0.814801	-0.776776	-0.0863311	-0.0694579
		1	0.06	0.6975	-0.84713	-0.868796	-0.0801825	-0.0836484
		1	0.06375	0.6975	-0.882627	-0.972509	-0.0734527	-0.0987187
		1	0.0675	0.6975	-0.922129	-1.09121	-0.0660312	-0.114858
		1	0.07125	0.6975	-0.966804	-1.22958	-0.0577715	-0.132322
		1	0.075	0.6975	-1.01835	-1.39462	-0.0484707	-0.151464
		1	-0.075	0.72	0.081064	1.41684	-0.193718	0.315491
		1	-0.07125	0.72	0.027673	1.26957	-0.189935	0.299658
		1	-0.0675	0.72	-0.019239	1.14485	-0.186598	0.285144
		1	-0.06375	0.72	-0.061184	1.03684	-0.183597	0.27165
		1	-0.06	0.72	-0.099213	0.941627	-0.180854	0.258962
		1	-0.05625	0.72	-0.134086	0.856431	-0.178311	0.246923
		1	-0.0525	0.72	-0.166372	0.779232	-0.175922	0.235411
		1	-0.04875	0.72	-0.196507	0.708513	-0.173652	0.224332
		1	-0.045	0.72	-0.224835	0.643106	-0.171473	0.21361
		1	-0.04125	0.72	-0.251632	0.582088	-0.16936	0.203183
		1	-0.0375	0.72	-0.277125	0.524718	-0.167294	0.193
		1	-0.03375	0.72	-0.301501	0.470391	-0.165256	0.183017
		1	-0.03	0.72	-0.324919	0.418599	-0.163232	0.173196
		1	-0.02625	0.72	-0.347518	0.368913	-0.161207	0.163505
		1	-0.0225	0.72	-0.369418	0.320963	-0.159168	0.153916
		1	-0.01875	0.72	-0.39072	0.274423	-0.157103	0.144401
		1	-0.015	0.72	-0.411529	0.229001	-0.155002	0.134937
		1	-0.01125	0.72	-0.431929	0.184429	-0.152852	0.125501
		1	-0.0075	0.72	-0.452003	0.140461	-0.150643	0.116071
		1	-0.00375	0.72	-0.471821	0.096866	-0.148363	0.106629
		1	0	0.72	-0.491481	0.053408	-0.146003	0.0971532
		1	0.00375	0.72	-0.511026	0.009872	-0.14355	0.0876235
		1	0.0075	0.72	-0.530569	-0.033984	-0.140994	0.07802
		1	0.01125	0.72	-0.550148	-0.078378	-0.138321	0.0683215
		1	0.015	0.72	-0.569868	-0.123566	-0.13552	0.0585069
		1	0.01875	0.72	-0.589807	-0.169813	-0.132575	0.0485521
		1	0.0225	0.72	-0.610059	-0.217408	-0.129472	0.0384325
		1	0.02625	0.72	-0.63072	-0.266673	-0.126195	0.0281204
		1	0.03	0.72	-0.651902	-0.317972	-0.122724	0.0175858
		1	0.03375	0.72	-0.673734	-0.371727	-0.119039	0.00679435
		1	0.0375	0.72	-0.696357	-0.428427	-0.115117	-0.00429292
		1	0.04125	0.72	-0.719942	-0.488654	-0.11093	-0.01572
		1	0.045	0.72	-0.744692	-0.553114	-0.106448	-0.0275392
		1	0.04875	0.72	-0.770846	-0.622672	-0.101633	-0.0398132
		1	0.0525	0.72	-0.798705	-0.698409	-0.0964406	-0.0526157
		1	0.05625	0.72	-0.828641	-0.781705	-0.0908173	-0.0660381
		1	0.06	0.72	-0.861131	-0.87436	-0.0846955	-0.0801947
		1	0.06375	0.72	-0.8968	-0.978776	-0.0779915	-0.0952291
		1	0.0675	0.72	-0.936491	-1.09827	-0.0705954	-0.111331
		1	0.07125	0.72	-0.981376	-1.23755	-0.0623605	-0.128754
		1	0.075	0.72	-1.03315	-1.40366	-0.053083	-0.147855
		1	-0.075	0.7425	0.071453	1.42481	-0.196174	0.317354
		1	-0.07125	0.7425	0.017976	1.27714	-0.192502	0.301613
		1	-0.0675	0.7425	-0.029027	1.15203	-0.189268	0.287185
		1	-0.06375	0.7425	-0.071067	1.04366	-0.186363	0.27377
		1	-0.06	0.7425	-0.109191	0.94809	-0.183709	0.261155
		1	-0.05625	0.7425	-0.144164	0.862548	-0.18125	0.249185
		1	-0.0525	0.7425	-0.176551	0.785013	-0.178942	0.237738
		1	-0.04875	0.7425	-0.206787	0.713963	-0.176747	0.226719
		1	-0.045	0.7425	-0.235219	0.648229	-0.174641	0.216054
		1	-0.04125	0.7425	-0.262121	0.586889	-0.172598	0.205682
		1	-0.0375	0.7425	-0.28772	0.5292	-0.170599	0.19555
		1	-0.03375	0.7425	-0.312203	0.474554	-0.168626	0.185616
		1	-0.03	0.7425	-0.33573	0.422445	-0.166664	0.175842
		1	-0.02625	0.7425	-0.358437	0.372444	-0.164698	0.166196
		1	-0.0225	0.7425	-0.380444	0.324178	-0.162717	0.156649
		1	-0.01875	0.7425	-0.401861	0.27732	-0.160709	0.147174
		1	-0.015	0.7425	-0.422775	0.231581	-0.158661	0.137749
		1	-0.01125	0.7425	-0.443291	0.186689	-0.156564	0.12835
		1	-0.0075	0.7425	-0.463472	0.1424	-0.154405	0.118957
		1	-0.00375	0.7425	-0.483411	0.098476	-0.152176	0.109549
		1	0	0.7425	-0.503178	0.05469	-0.149863	0.100106
		1	0.00375	0.7425	-0.52284	0.010821	-0.147456	0.0906096
		1	0.0075	0.7425	-0.542488	-0.033369	-0.144945	0.081038
		1	0.01125	0.7425	-0.562189	-0.078109	-0.142315	0.0713712
		1	0.015	0.7425	-0.582026	-0.123649	-0.139556	0.0615874
		1	0.01875	0.7425	-0.602085	-0.170257	-0.136652	0.051663
		1	0.0225	0.7425	-0.622455	-0.218222	-0.133589	0.0415734
		1	0.02625	0.7425	-0.643237	-0.267867	-0.130349	0.0312918
		1	0.03	0.7425	-0.664542	-0.319561	-0.126915	0.0207871
		1	0.03375	0.7425	-0.686498	-0.373724	-0.123266	0.0100261
		1	0.0375	0.7425	-0.70925	-0.43085	-0.119379	-0.00102975
		1	0.04125	0.7425	-0.732966	-0.491526	-0.115226	-0.0124258
		1	0.045	0.7425	-0.757851	-0.556459	-0.110777	-0.024213
		1	0.04875	0.7425	-0.784145	-0.626519	-0.105993	-0.036454
		1	0.0525	0.7425	-0.812151	-0.702794	-0.100831	-0.0492223
		1	0.05625	0.7425	-0.842241	-0.786672	-0.0952375	-0.0626096
		1	0.06	0.7425	-0.874894	-0.879963	-0.0891449	-0.0767292
		1	0.06375	0.7425	-0.91074	-0.985086	-0.0824694	-0.0917254
		1	0.0675	0.7425	-0.950624	-1.10537	-0.0751015	-0.107787
		1	0.07125	0.7425	-0.995721	-1.24557	-0.0668938	-0.125168
		1	0.075	0.7425	-1.04774	-1.41276	-0.0576443	-0.144223
		1	-0.075	0.765	0.061988	1.43277	-0.198598	0.319189
		1	-0.07125	0.765	0.008431	1.2847	-0.195034	0.30354
		1	-0.0675	0.765	-0.038656	1.15921	-0.1919	0.289195
		1	-0.06375	0.765	-0.080784	1.05047	-0.189088	0.275858
		1	-0.06	0.765	-0.119001	0.954543	-0.186522	0.263317
		1	-0.05625	0.765	-0.154066	0.868657	-0.184144	0.251414
		1	-0.0525	0.765	-0.186547	0.790785	-0.181913	0.240031
		1	-0.04875	0.765	-0.216882	0.719406	-0.179794	0.229073
		1	-0.045	0.765	-0.245412	0.653347	-0.177758	0.218466
		1	-0.04125	0.765	-0.272413	0.591684	-0.175782	0.208148
		1	-0.0375	0.765	-0.298113	0.533676	-0.173848	0.198068
		1	-0.03375	0.765	-0.322698	0.478713	-0.171937	0.188183
		1	-0.03	0.765	-0.346328	0.426288	-0.170035	0.178456
		1	-0.02625	0.765	-0.36914	0.375971	-0.168128	0.168855
		1	-0.0225	0.765	-0.391253	0.327389	-0.166204	0.159351
		1	-0.01875	0.765	-0.412775	0.280215	-0.16425	0.149918
		1	-0.015	0.765	-0.433797	0.234158	-0.162255	0.140532
		1	-0.01125	0.765	-0.454417	0.188946	-0.160208	0.131172
		1	-0.0075	0.765	-0.474709	0.144334	-0.158099	0.121816
		1	-0.00375	0.765	-0.494753	0.100089	-0.155917	0.112445
		1	0	0.765	-0.514631	0.055973	-0.153651	0.103037
		1	0.00375	0.765	-0.534409	0.011768	-0.15129	0.093575
		1	0.0075	0.765	-0.554168	-0.032762	-0.148822	0.0840366
		1	0.01125	0.765	-0.573984	-0.077848	-0.146235	0.0744028
		1	0.015	0.765	-0.593937	-0.123742	-0.143517	0.0646515
		1	0.01875	0.765	-0.614113	-0.170712	-0.140654	0.0547594
		1	0.0225	0.765	-0.634601	-0.219048	-0.137629	0.044702
		1	0.02625	0.765	-0.655503	-0.269076	-0.134428	0.0344524
		1	0.03	0.765	-0.67693	-0.321165	-0.131031	0.02398
		1	0.03375	0.765	-0.699011	-0.375739	-0.127418	0.0132517
		1	0.0375	0.765	-0.72189	-0.433293	-0.123566	0.00222881
		1	0.04125	0.765	-0.745739	-0.494419	-0.119447	-0.00913348
		1	0.045	0.765	-0.77076	-0.559826	-0.115031	-0.0208862
		1	0.04875	0.765	-0.797196	-0.630391	-0.11028	-0.033092
		1	0.0525	0.765	-0.82535	-0.707207	-0.10515	-0.0458243
		1	0.05625	0.765	-0.855596	-0.79167	-0.0995881	-0.059174
		1	0.06	0.765	-0.888417	-0.8856	-0.0935268	-0.0732544
		1	0.06375	0.765	-0.924442	-0.991432	-0.0868821	-0.08821
		1	0.0675	0.765	-0.964521	-1.11252	-0.0795445	-0.104229
		1	0.07125	0.765	-1.00984	-1.25364	-0.0713682	-0.121565
		1	0.075	0.765	-1.06211	-1.4219	-0.0621507	-0.140572
		1	-0.075	0.7875	0.052666	1.44072	-0.200988	0.320996
		1	-0.07125	0.7875	-0.000964	1.29224	-0.19753	0.305437
		1	-0.0675	0.7875	-0.04813	1.16636	-0.194494	0.291175
		1	-0.06375	0.7875	-0.090339	1.05726	-0.191772	0.277914
		1	-0.06	0.7875	-0.128641	0.960984	-0.18929	0.265445
		1	-0.05625	0.7875	-0.163793	0.874756	-0.186993	0.25361
		1	-0.0525	0.7875	-0.196364	0.79655	-0.184837	0.242291
		1	-0.04875	0.7875	-0.22679	0.724841	-0.182789	0.231393
		1	-0.045	0.7875	-0.255413	0.658458	-0.180822	0.220844
		1	-0.04125	0.7875	-0.28251	0.596475	-0.178912	0.21058
		1	-0.0375	0.7875	-0.308305	0.538148	-0.17704	0.200552
		1	-0.03375	0.7875	-0.332987	0.48287	-0.17519	0.190717
		1	-0.03	0.7875	-0.356716	0.430129	-0.173347	0.181037
		1	-0.02625	0.7875	-0.379627	0.379497	-0.171496	0.171482
		1	-0.0225	0.7875	-0.401842	0.3306	-0.169626	0.162022
		1	-0.01875	0.7875	-0.423465	0.283109	-0.167724	0.152631
		1	-0.015	0.7875	-0.444595	0.236733	-0.165781	0.143287
		1	-0.01125	0.7875	-0.465316	0.191202	-0.163783	0.133966
		1	-0.0075	0.7875	-0.485715	0.146267	-0.161722	0.124648
		1	-0.00375	0.7875	-0.505866	0.101694	-0.159587	0.115314
		1	0	0.7875	-0.525849	0.057249	-0.157366	0.105943
		1	0.00375	0.7875	-0.545735	0.012711	-0.155049	0.096517
		1	0.0075	0.7875	-0.565604	-0.032159	-0.152624	0.0870138
		1	0.01125	0.7875	-0.585532	-0.077592	-0.150079	0.0774148
		1	0.015	0.7875	-0.605598	-0.12384	-0.147401	0.0676977
		1	0.01875	0.7875	-0.625888	-0.171171	-0.144577	0.05784
		1	0.0225	0.7875	-0.646496	-0.219883	-0.141592	0.0478163
		1	0.02625	0.7875	-0.667514	-0.270292	-0.138428	0.0376011
		1	0.03	0.7875	-0.689064	-0.322778	-0.135068	0.0271633
		1	0.03375	0.7875	-0.711269	-0.377764	-0.131492	0.0164696
		1	0.0375	0.7875	-0.734277	-0.435749	-0.127675	0.00548189
		1	0.04125	0.7875	-0.758258	-0.497327	-0.123591	-0.00584484
		1	0.045	0.7875	-0.783415	-0.563211	-0.119208	-0.0175614
		1	0.04875	0.7875	-0.809995	-0.634282	-0.114491	-0.0297294
		1	0.0525	0.7875	-0.838299	-0.711641	-0.109395	-0.0424231
		1	0.05625	0.7875	-0.868704	-0.796692	-0.103866	-0.0557332
		1	0.06	0.7875	-0.901694	-0.891265	-0.0978373	-0.0697725
		1	0.06375	0.7875	-0.937902	-0.997808	-0.0912257	-0.0846849
		1	0.0675	0.7875	-0.978182	-1.11969	-0.0839221	-0.100659
		1	0.07125	0.7875	-1.02372	-1.26173	-0.07578	-0.117948
		1	0.075	0.7875	-1.07625	-1.43109	-0.0665971	-0.136905
		1	-0.075	0.81	0.043485	1.44864	-0.203346	0.322775
		1	-0.07125	0.81	-0.010212	1.29976	-0.199991	0.307304
		1	-0.0675	0.81	-0.05745	1.17351	-0.197049	0.293123
		1	-0.06375	0.81	-0.099734	1.06404	-0.194415	0.279939
		1	-0.06	0.81	-0.138114	0.967413	-0.192015	0.267541
		1	-0.05625	0.81	-0.173348	0.880845	-0.189795	0.255773
		1	-0.0525	0.81	-0.206002	0.802305	-0.187712	0.244517
		1	-0.04875	0.81	-0.236514	0.73027	-0.185734	0.23368
		1	-0.045	0.81	-0.265225	0.663564	-0.183833	0.223187
		1	-0.04125	0.81	-0.292411	0.601261	-0.181986	0.212977
		1	-0.0375	0.81	-0.318297	0.542618	-0.180175	0.203002
		1	-0.03375	0.81	-0.343071	0.487024	-0.178384	0.193216
		1	-0.03	0.81	-0.366894	0.433969	-0.176596	0.183585
		1	-0.02625	0.81	-0.389901	0.383023	-0.1748	0.174076
		1	-0.0225	0.81	-0.412211	0.333811	-0.172982	0.164661
		1	-0.01875	0.81	-0.433933	0.286005	-0.171132	0.155313
		1	-0.015	0.81	-0.455161	0.239311	-0.169237	0.14601
		1	-0.01125	0.81	-0.475984	0.193461	-0.167288	0.136731
		1	-0.0075	0.81	-0.49648	0.148205	-0.165273	0.127452
		1	-0.00375	0.81	-0.516739	0.103303	-0.163183	0.118157
		1	0	0.81	-0.536829	0.05853	-0.161006	0.108825
		1	0.00375	0.81	-0.556822	0.013657	-0.158732	0.0994358
		1	0.0075	0.81	-0.576792	-0.031553	-0.156348	0.0899689
		1	0.01125	0.81	-0.59683	-0.077334	-0.153844	0.080406
		1	0.015	0.81	-0.617008	-0.123937	-0.151206	0.0707252
		1	0.01875	0.81	-0.637411	-0.171631	-0.148421	0.0609035
		1	0.0225	0.81	-0.65813	-0.220713	-0.145473	0.0509159
		1	0.02625	0.81	-0.67927	-0.27151	-0.142347	0.0407365
		1	0.03	0.81	-0.700941	-0.324395	-0.139024	0.0303349
		1	0.03375	0.81	-0.72327	-0.379796	-0.135483	0.0196775
		1	0.0375	0.81	-0.746405	-0.438213	-0.131702	0.00872671
		1	0.04125	0.81	-0.770519	-0.500244	-0.127653	-0.00256201
		1	0.045	0.81	-0.795814	-0.566607	-0.123305	-0.0142401
		1	0.04875	0.81	-0.822538	-0.638187	-0.118622	-0.0263685
		1	0.0525	0.81	-0.850993	-0.716091	-0.113561	-0.0390217
		1	0.05625	0.81	-0.881559	-0.801732	-0.108066	-0.0522899
		1	0.06	0.81	-0.914722	-0.896949	-0.102073	-0.0662854
		1	0.06375	0.81	-0.951116	-1.00421	-0.0954966	-0.0811526
		1	0.0675	0.81	-0.9916	-1.1269	-0.0882287	-0.0970794
		1	0.07125	0.81	-1.03737	-1.26986	-0.080124	-0.114319
		1	0.075	0.81	-1.09015	-1.44031	-0.0709807	-0.133223
		1	-0.075	0.8325	0.034444	1.45655	-0.20567	0.324526
		1	-0.07125	0.8325	-0.019312	1.30727	-0.202416	0.309142
		1	-0.0675	0.8325	-0.066615	1.18064	-0.199565	0.295041
		1	-0.06375	0.8325	-0.10897	1.07081	-0.197017	0.281932
		1	-0.06	0.8325	-0.147423	0.973832	-0.194697	0.269604
		1	-0.05625	0.8325	-0.182731	0.886924	-0.192551	0.257902
		1	-0.0525	0.8325	-0.215464	0.808052	-0.190539	0.246708
		1	-0.04875	0.8325	-0.246055	0.735692	-0.188628	0.235931
		1	-0.045	0.8325	-0.274848	0.668664	-0.18679	0.225494
		1	-0.04125	0.8325	-0.302118	0.606044	-0.185005	0.21534
		1	-0.0375	0.8325	-0.32809	0.547085	-0.183252	0.205416
		1	-0.03375	0.8325	-0.352951	0.491176	-0.181517	0.195681
		1	-0.03	0.8325	-0.376863	0.437809	-0.179784	0.186099
		1	-0.02625	0.8325	-0.39996	0.386549	-0.17804	0.176636
		1	-0.0225	0.8325	-0.422362	0.337023	-0.176272	0.167266
		1	-0.01875	0.8325	-0.444177	0.288902	-0.17447	0.157962
		1	-0.015	0.8325	-0.465499	0.241893	-0.172623	0.148702
		1	-0.01125	0.8325	-0.486419	0.195722	-0.17072	0.139464
		1	-0.0075	0.8325	-0.507016	0.150143	-0.16875	0.130227
		1	-0.00375	0.8325	-0.52737	0.104918	-0.166703	0.120971
		1	0	0.8325	-0.547555	0.059816	-0.164568	0.111678
		1	0.00375	0.8325	-0.567653	0.014606	-0.162336	0.102327
		1	0.0075	0.8325	-0.587736	-0.030947	-0.159993	0.0928991
		1	0.01125	0.8325	-0.607877	-0.077072	-0.157528	0.0833747
		1	0.015	0.8325	-0.628164	-0.12403	-0.154929	0.0737316
		1	0.01875	0.8325	-0.648678	-0.17209	-0.152182	0.0639469
		1	0.0225	0.8325	-0.669512	-0.221544	-0.149272	0.0539978
		1	0.02625	0.8325	-0.690768	-0.272728	-0.146182	0.0438559
		1	0.03	0.8325	-0.712558	-0.326011	-0.142895	0.0334927
		1	0.03375	0.8325	-0.735012	-0.381827	-0.139391	0.0228741
		1	0.0375	0.8325	-0.758275	-0.440678	-0.135645	0.0119623
		1	0.04125	0.8325	-0.782521	-0.503163	-0.131631	0.000713575
		1	0.045	0.8325	-0.807954	-0.570007	-0.127319	-0.010924
		1	0.04875	0.8325	-0.834823	-0.642098	-0.122671	-0.0230111
		1	0.0525	0.8325	-0.86343	-0.720549	-0.117645	-0.0356216
		1	0.05625	0.8325	-0.894159	-0.806781	-0.112186	-0.0488456
		1	0.06	0.8325	-0.927496	-0.902646	-0.106229	-0.0627956
		1	0.06375	0.8325	-0.964079	-1.01062	-0.0996904	-0.0776153
		1	0.0675	0.8325	-1.00477	-1.13412	-0.0924611	-0.0934929
		1	0.07125	0.8325	-1.05077	-1.27801	-0.0843969	-0.11068
		1	0.075	0.8325	-1.10382	-1.44955	-0.0752964	-0.12953
		1	-0.075	0.855	0.025542	1.46445	-0.207962	0.32625
		1	-0.07125	0.855	-0.028269	1.31476	-0.204805	0.31095
		1	-0.0675	0.855	-0.075631	1.18775	-0.202044	0.296928
		1	-0.06375	0.855	-0.118048	1.07756	-0.199577	0.283892
		1	-0.06	0.855	-0.156568	0.980239	-0.197334	0.271633
		1	-0.05625	0.855	-0.191946	0.892993	-0.195261	0.259997
		1	-0.0525	0.855	-0.22475	0.813792	-0.193317	0.248865
		1	-0.04875	0.855	-0.255416	0.741106	-0.19147	0.238147
		1	-0.045	0.855	-0.284285	0.673759	-0.189694	0.227767
		1	-0.04125	0.855	-0.311633	0.610823	-0.187967	0.217667
		1	-0.0375	0.855	-0.337685	0.55155	-0.186271	0.207796
		1	-0.03375	0.855	-0.362629	0.495329	-0.184589	0.198111
		1	-0.03	0.855	-0.386624	0.441649	-0.182908	0.188577
		1	-0.02625	0.855	-0.409805	0.390078	-0.181214	0.179162
		1	-0.0225	0.855	-0.432295	0.340239	-0.179495	0.169837
		1	-0.01875	0.855	-0.454198	0.291805	-0.17774	0.160578
		1	-0.015	0.855	-0.475611	0.244479	-0.175938	0.151362
		1	-0.01125	0.855	-0.496623	0.197991	-0.174079	0.142166
		1	-0.0075	0.855	-0.517309	0.152094	-0.172151	0.132971
		1	-0.00375	0.855	-0.53776	0.106543	-0.170146	0.123756
		1	0	0.855	-0.558046	0.06111	-0.168053	0.114504
		1	0.00375	0.855	-0.578244	0.015564	-0.16586	0.105193
		1	0.0075	0.855	-0.598427	-0.030326	-0.163556	0.095805
		1	0.01125	0.855	-0.618674	-0.076801	-0.16113	0.0863196
		1	0.015	0.855	-0.639066	-0.124114	-0.158568	0.0767157
		1	0.01875	0.855	-0.659689	-0.172537	-0.155858	0.0669708
		1	0.0225	0.855	-0.680635	-0.222367	-0.152985	0.0570607
		1	0.02625	0.855	-0.702006	-0.273937	-0.149931	0.0469585
		1	0.03	0.855	-0.723915	-0.327621	-0.14668	0.0366352
		1	0.03375	0.855	-0.746491	-0.383853	-0.143211	0.0260569
		1	0.0375	0.855	-0.769881	-0.443138	-0.1395	0.0151862
		1	0.04125	0.855	-0.794259	-0.50608	-0.135522	0.0039789
		1	0.045	0.855	-0.819831	-0.573404	-0.131246	-0.0076157
		1	0.04875	0.855	-0.846846	-0.646008	-0.126634	-0.0196594
		1	0.0525	0.855	-0.875608	-0.725009	-0.121644	-0.0322251
		1	0.05625	0.855	-0.9065	-0.811834	-0.116222	-0.0454029
		1	0.06	0.855	-0.940014	-0.908348	-0.110304	-0.059305
		1	0.06375	0.855	-0.976789	-1.01704	-0.103804	-0.0740754
		1	0.0675	0.855	-1.01769	-1.14135	-0.0966164	-0.0899007
		1	0.07125	0.855	-1.06393	-1.28618	-0.0885954	-0.107034
		1	0.075	0.855	-1.11725	-1.45881	-0.0795415	-0.125826
		1	-0.075	0.8775	0.016775	1.47232	-0.210221	0.327945
		1	-0.07125	0.8775	-0.037083	1.32224	-0.207158	0.312728
		1	-0.0675	0.8775	-0.084497	1.19485	-0.204483	0.298784
		1	-0.06375	0.8775	-0.126971	1.0843	-0.202097	0.28582
		1	-0.06	0.8775	-0.16555	0.986634	-0.199928	0.273629
		1	-0.05625	0.8775	-0.200992	0.899052	-0.197924	0.262057
		1	-0.0525	0.8775	-0.233863	0.819523	-0.196046	0.250987
		1	-0.04875	0.8775	-0.264596	0.746515	-0.19426	0.240327
		1	-0.045	0.8775	-0.293536	0.67885	-0.192543	0.230004
		1	-0.04125	0.8775	-0.320957	0.615599	-0.190873	0.219958
		1	-0.0375	0.8775	-0.347084	0.556013	-0.18923	0.210138
		1	-0.03375	0.8775	-0.372104	0.499482	-0.1876	0.200504
		1	-0.03	0.8775	-0.396177	0.445492	-0.185969	0.191019
		1	-0.02625	0.8775	-0.41944	0.39361	-0.184322	0.181652
		1	-0.0225	0.8775	-0.44201	0.34346	-0.182649	0.172373
		1	-0.01875	0.8775	-0.463993	0.294724	-0.180939	0.163161
		1	-0.015	0.8775	-0.485495	0.247074	-0.179181	0.153988
		1	-0.01125	0.8775	-0.506595	0.200269	-0.177364	0.144836
		1	-0.0075	0.8775	-0.527371	0.154052	-0.175477	0.135683
		1	-0.00375	0.8775	-0.547921	0.108173	-0.173513	0.126511
		1	0	0.8775	-0.568293	0.062415	-0.171457	0.117299
		1	0.00375	0.8775	-0.588588	0.016536	-0.169303	0.108031
		1	0.0075	0.8775	-0.60887	-0.029695	-0.167037	0.0986835
		1	0.01125	0.8775	-0.629218	-0.076517	-0.164648	0.0892391
		1	0.015	0.8775	-0.649715	-0.124186	-0.162123	0.079676
		1	0.01875	0.8775	-0.670444	-0.172972	-0.159448	0.0699722
		1	0.0225	0.8775	-0.691499	-0.223177	-0.15661	0.060103
		1	0.02625	0.8775	-0.712983	-0.275134	-0.153592	0.0500421
		1	0.03	0.8775	-0.73501	-0.329218	-0.150376	0.0397608
		1	0.03375	0.8775	-0.757707	-0.385866	-0.146942	0.0292249
		1	0.0375	0.8775	-0.781223	-0.445587	-0.143267	0.0183967
		1	0.04125	0.8775	-0.805734	-0.508986	-0.139324	0.00723314
		1	0.045	0.8775	-0.831445	-0.576794	-0.135084	-0.00431713
		1	0.04875	0.8775	-0.858605	-0.649911	-0.130508	-0.0163153
		1	0.0525	0.8775	-0.887523	-0.729461	-0.125556	-0.0288338
		1	0.05625	0.8775	-0.918581	-0.816882	-0.120173	-0.0419634
		1	0.06	0.8775	-0.952272	-0.914047	-0.114293	-0.055816
		1	0.06375	0.8775	-0.989242	-1.02347	-0.107835	-0.0705349
		1	0.0675	0.8775	-1.03036	-1.14859	-0.10069	-0.0863067
		1	0.07125	0.8775	-1.07684	-1.29434	-0.0927153	-0.103383
		1	0.075	0.8775	-1.13043	-1.46808	-0.0837113	-0.122116
		1	-0.075	0.9	0.008144	1.48018	-0.212447	0.329611
		1	-0.07125	0.9	-0.045755	1.3297	-0.209476	0.314477
		1	-0.0675	0.9	-0.093215	1.20194	-0.206885	0.300608
		1	-0.06375	0.9	-0.13574	1.09103	-0.204575	0.287715
		1	-0.06	0.9	-0.174373	0.993016	-0.202477	0.275591
		1	-0.05625	0.9	-0.209872	0.905101	-0.200541	0.264083
		1	-0.0525	0.9	-0.242803	0.825245	-0.198725	0.253074
		1	-0.04875	0.9	-0.2736	0.751917	-0.197	0.242472
		1	-0.045	0.9	-0.302604	0.683936	-0.195339	0.232204
		1	-0.04125	0.9	-0.330091	0.620373	-0.193722	0.222212
		1	-0.0375	0.9	-0.356287	0.560477	-0.192131	0.212445
		1	-0.03375	0.9	-0.381379	0.503636	-0.19055	0.202861
		1	-0.03	0.9	-0.405525	0.449338	-0.188965	0.193425
		1	-0.02625	0.9	-0.428863	0.397148	-0.187365	0.184106
		1	-0.0225	0.9	-0.451511	0.346689	-0.185736	0.174874
		1	-0.01875	0.9	-0.473578	0.297632	-0.184068	0.165707
		1	-0.015	0.9	-0.495158	0.249678	-0.18235	0.156579
		1	-0.01125	0.9	-0.516341	0.20256	-0.180574	0.147472
		1	-0.0075	0.9	-0.537208	0.15602	-0.178727	0.138363
		1	-0.00375	0.9	-0.557836	0.109822	-0.1768	0.129234
		1	0	0.9	-0.578301	0.063735	-0.174782	0.120065
		1	0.00375	0.9	-0.598686	0.017523	-0.172664	0.110839
		1	0.0075	0.9	-0.619064	-0.029048	-0.170434	0.101534
		1	0.01125	0.9	-0.639511	-0.076216	-0.16808	0.092132
		1	0.015	0.9	-0.660107	-0.124239	-0.16559	0.0826111
		1	0.01875	0.9	-0.680941	-0.17339	-0.16295	0.0729496
		1	0.0225	0.9	-0.702104	-0.223969	-0.160147	0.0631234
		1	0.02625	0.9	-0.7237	-0.276312	-0.157163	0.0531057
		1	0.03	0.9	-0.745841	-0.330797	-0.153982	0.0428674
		1	0.03375	0.9	-0.768658	-0.387863	-0.150582	0.0323752
		1	0.0375	0.9	-0.792301	-0.448019	-0.146942	0.0215922
		1	0.04125	0.9	-0.816943	-0.511876	-0.143035	0.0104739
		1	0.045	0.9	-0.842792	-0.580167	-0.13883	-0.00103002
		1	0.04875	0.9	-0.870099	-0.653798	-0.134292	-0.0129806
		1	0.0525	0.9	-0.899171	-0.733901	-0.129377	-0.025451
		1	0.05625	0.9	-0.930396	-0.821919	-0.124032	-0.0385306
		1	0.06	0.9	-0.964267	-0.919737	-0.118194	-0.0523315
		1	0.06375	0.9	-1.00143	-1.02988	-0.111779	-0.0669964
		1	0.0675	0.9	-1.04277	-1.15582	-0.10468	-0.0827122
		1	0.07125	0.9	-1.08949	-1.30251	-0.0967536	-0.0997304
		1	0.075	0.9	-1.14337	-1.47734	-0.0878031	-0.118401
		2	-0.075	0	0.535771	0.890793	-0.0804567	0.193587
		2	-0.07125	0	0.481857	0.789513	-0.073256	0.177247
		2	-0.0675	0	0.435284	0.704433	-0.0668655	0.162578
		2	-0.06375	0	0.394291	0.631366	-0.0611081	0.149223
		2	-0.06	0	0.357658	0.567479	-0.0558561	0.136923
		2	-0.05625	0	0.324503	0.510779	-0.0510165	0.125488
		2	-0.0525	0	0.294169	0.459807	-0.0465169	0.114771
		2	-0.04875	0	0.266151	0.413471	-0.0423016	0.104657
		2	-0.045	0	0.240056	0.370929	-0.0383253	0.095051
		2	-0.04125	0	0.215593	0.331521	-0.0345478	0.0858762
		2	-0.0375	0	0.192427	0.294706	-0.0309484	0.0770714
		2	-0.03375	0	0.170421	0.260062	-0.0274917	0.0685797
		2	-0.03	0	0.149369	0.227224	-0.0241587	0.0603549
		2	-0.02625	0	0.129141	0.195891	-0.0209266	0.052355
		2	-0.0225	0	0.109529	0.165795	-0.0177888	0.0445469
		2	-0.01875	0	0.09051	0.136713	-0.0147156	0.0368925
		2	-0.015	0	0.071906	0.108443	-0.0117048	0.0293669
		2	-0.01125	0	0.053644	0.080801	-0.00873923	0.0219405
		2	-0.0075	0	0.03561	0.053617	-0.00581042	0.014588
		2	-0.00375	0	0.017764	0.026734	-0.00289979	0.00728207
		2	0	0	-1.2e-05	0	-1.95398e-06	7.7176e-07
		2	0.00375	0	-0.017764	-0.026734	0.00289979	-0.00728207
		2	0.0075	0	-0.035611	-0.053617	0.00581025	-0.0145879
		2	0.01125	0	-0.053627	-0.080801	0.00874195	-0.0219416
		2	0.015	0	-0.071906	-0.108444	0.011705	-0.0293673
		2	0.01875	0	-0.090509	-0.136714	0.014716	-0.036893
		2	0.0225	0	-0.10953	-0.165795	0.0177886	-0.0445468
		2	0.02625	0	-0.129118	-0.195889	0.0209298	-0.052356
		2	0.03	0	-0.149371	-0.227225	0.0241585	-0.060355
		2	0.03375	0	-0.170422	-0.260061	0.0274914	-0.0685793
		2	0.0375	0	-0.192427	-0.294706	0.0309484	-0.0770714
		2	0.04125	0	-0.215568	-0.331517	0.0345508	-0.085877
		2	0.045	0	-0.240057	-0.37093	0.0383253	-0.0950512
		2	0.04875	0	-0.266151	-0.413471	0.0423016	-0.104657
		2	0.0525	0	-0.294169	-0.459807	0.0465169	-0.114771
		2	0.05625	0	-0.324503	-0.510779	0.0510165	-0.125488
		2	0.06	0	-0.357659	-0.567482	0.0558565	-0.136924
		2	0.06375	0	-0.394291	-0.631366	0.0611081	-0.149223
		2	0.0675	0	-0.435284	-0.704432	0.0668654	-0.162578
		2	0.07125	0	-0.481857	-0.789513	0.073256	-0.177247
		2	0.075	0	-0.535771	-0.890793	0.0804567	-0.193587
		2	-0.075	0.0225	0.515152	0.900777	-0.0844538	0.196704
		2	-0.07125	0.0225	0.460755	0.798949	-0.0773823	0.180408
		2	-0.0675	0.0225	0.413734	0.713372	-0.071105	0.165769
		2	-0.06375	0.0225	0.372323	0.639846	-0.0654468	0.152429
		2	-0.06	0.0225	0.335296	0.575534	-0.0602837	0.140137
		2	-0.05625	0.0225	0.30177	0.518434	-0.055523	0.128701
		2	-0.0525	0.0225	0.271083	0.467084	-0.0510944	0.117976
		2	-0.04875	0.0225	0.242731	0.420386	-0.0469423	0.107847
		2	-0.045	0.0225	0.216318	0.377497	-0.0430226	0.0982209
		2	-0.04125	0.0225	0.191527	0.337755	-0.0392996	0.0890235
		2	-0.0375	0.0225	0.168094	0.300619	-0.0357427	0.0801892
		2	-0.03375	0.0225	0.145834	0.265665	-0.0323238	0.071665
		2	-0.03	0.0225	0.124492	0.232519	-0.0290304	0.0634064
		2	-0.02625	0.0225	0.103984	0.200885	-0.0258341	0.0553701
		2	-0.0225	0.0225	0.084171	0.170501	-0.0227187	0.0475205
		2	-0.01875	0.0225	0.064893	0.141128	-0.0196738	0.039825
		2	-0.015	0.0225	0.046061	0.112571	-0.0166842	0.032255
		2	-0.01125	0.0225	0.027556	0.084642	-0.0137401	0.0247831
		2	-0.0075	0.0225	0.009327	0.057176	-0.0108238	0.0173821
		2	-0.00375	0.0225	-0.008727	0.030009	-0.00792553	0.0100268
		2	0	0.0225	-0.026696	0.00299	-0.00503572	0.00269409
		2	0.00375	0.0225	-0.044633	-0.024032	-0.00213861	-0.00464197
		2	0.0075	0.0225	-0.062693	-0.051204	0.000764016	-0.0119994
		2	0.01125	0.0225	-0.080889	-0.078684	0.0036958	-0.0194086
		2	0.015	0.0225	-0.099325	-0.106627	0.00666426	-0.0268916
		2	0.01875	0.0225	-0.118102	-0.135205	0.00968019	-0.0344746
		2	0.0225	0.0225	-0.137312	-0.164603	0.0127576	-0.0421859
		2	0.02625	0.0225	-0.157041	-0.195023	0.0159132	-0.0500561
		2	0.03	0.0225	-0.177453	-0.2267	0.0191565	-0.0581165
		2	0.03375	0.0225	-0.198661	-0.259892	0.0225069	-0.0664034
		2	0.0375	0.0225	-0.220819	-0.29491	0.0259848	-0.0749591
		2	0.04125	0.0225	-0.244111	-0.332117	0.0296121	-0.0838301
		2	0.045	0.0225	-0.268749	-0.37195	0.0334149	-0.0930709
		2	0.04875	0.0225	-0.294994	-0.414945	0.0374238	-0.102745
		2	0.0525	0.0225	-0.32316	-0.461773	0.0416768	-0.112931
		2	0.05625	0.0225	-0.353647	-0.513285	0.0462191	-0.123721
		2	0.06	0.0225	-0.386953	-0.570578	0.0511071	-0.13523
		2	0.06375	0.0225	-0.423746	-0.635133	0.0564138	-0.147607
		2	0.0675	0.0225	-0.464905	-0.708963	0.0622343	-0.161044
		2	0.07125	0.0225	-0.51166	-0.794932	0.0686969	-0.175799
		2	0.075	0.0225	-0.565778	-0.897272	0.0759811	-0.192229
		2	-0.075	0.045	0.494737	0.910782	-0.0884471	0.199828
		2	-0.07125	0.045	0.439863	0.808411	-0.0815079	0.18358
		2	-0.0675	0.045	0.392398	0.72234	-0.0753466	0.168973
		2	-0.06375	0.045	0.35057	0.64836	-0.0697916	0.155655
		2	-0.06	0.045	0.313151	0.583625	-0.0647206	0.143373
		2	-0.05625	0.045	0.279252	0.526126	-0.0600424	0.13194
		2	-0.0525	0.045	0.248215	0.474399	-0.0556876	0.12121
		2	-0.04875	0.045	0.219528	0.427342	-0.0516025	0.11107
		2	-0.045	0.045	0.192796	0.384109	-0.0477432	0.101429
		2	-0.04125	0.045	0.167699	0.344032	-0.0440744	0.09221
		2	-0.0375	0.045	0.143976	0.306577	-0.0405667	0.0833515
		2	-0.03375	0.045	0.121413	0.271308	-0.0371953	0.0747999
		2	-0.03	0.045	0.099826	0.237859	-0.0339382	0.0665083
		2	-0.02625	0.045	0.079082	0.205928	-0.0307742	0.0584363
		2	-0.0225	0.045	0.058978	0.175244	-0.0276961	0.0505508
		2	-0.01875	0.045	0.03948	0.145585	-0.0246766	0.0428154
		2	-0.015	0.045	0.020399	0.11674	-0.0217143	0.0352046
		2	-0.01125	0.045	0.001711	0.088528	-0.0187851	0.0276869
		2	-0.0075	0.045	-0.016749	0.060775	-0.0158887	0.0202407
		2	-0.00375	0.045	-0.035019	0.033325	-0.0130067	0.012839
		2	0	0.045	-0.053189	0.006019	-0.0101281	0.00545697
		2	0.00375	0.045	-0.071324	-0.02129	-0.00724027	-0.00192902
		2	0.0075	0.045	-0.08955	-0.048756	-0.0043389	-0.00934068
		2	0.01125	0.045	-0.107953	-0.076531	-0.00141384	-0.0168012
		2	0.015	0.045	-0.12655	-0.104776	0.00155769	-0.02434
		2	0.01875	0.045	-0.1455	-0.133664	0.00457716	-0.0319792
		2	0.0225	0.045	-0.164881	-0.16338	0.00766046	-0.0397475
		2	0.02625	0.045	-0.184799	-0.194131	0.0108221	-0.0476752
		2	0.03	0.045	-0.205398	-0.226151	0.0140743	-0.0557938
		2	0.03375	0.045	-0.226744	-0.2597	0.0174436	-0.0641433
		2	0.0375	0.045	-0.249061	-0.295095	0.0209407	-0.0727617
		2	0.04125	0.045	-0.272509	-0.3327	0.0245908	-0.0816968
		2	0.045	0.045	-0.297302	-0.372957	0.0284203	-0.0910029
		2	0.04875	0.045	-0.323699	-0.416409	0.0324609	-0.100745
		2	0.0525	0.045	-0.352021	-0.463731	0.0367495	-0.111
		2	0.05625	0.045	-0.382663	-0.515784	0.0413331	-0.121861
		2	0.06	0.045	-0.41613	-0.573677	0.0462681	-0.133444
		2	0.06375	0.045	-0.453088	-0.638905	0.0516286	-0.145899
		2	0.0675	0.045	-0.494422	-0.713505	0.0575113	-0.159417
		2	0.07125	0.045	-0.541365	-0.800368	0.0640451	-0.174256
		2	0.075	0.045	-0.595693	-0.903776	0.0714125	-0.190777
		2	-0.075	0.0675	0.474528	0.920805	-0.092435	0.202956
		2	-0.07125	0.0675	0.41918	0.817895	-0.0856312	0.186759
		2	-0.0675	0.0675	0.371273	0.731335	-0.0795896	0.17219
		2	-0.06375	0.0675	0.329031	0.656905	-0.0741412	0.158897
		2	-0.06	0.0675	0.291221	0.591748	-0.0691652	0.14663
		2	-0.05625	0.0675	0.256954	0.533853	-0.0645725	0.135203
		2	-0.0525	0.0675	0.225565	0.48175	-0.0602952	0.124473
		2	-0.04875	0.0675	0.196545	0.434336	-0.0562801	0.114326
		2	-0.045	0.0675	0.169493	0.390759	-0.0524845	0.104672
		2	-0.04125	0.0675	0.144091	0.350353	-0.0488738	0.0954367
		2	-0.0375	0.0675	0.120077	0.312577	-0.0454182	0.0865565
		2	-0.03375	0.0675	0.097232	0.276994	-0.0420939	0.0779791
		2	-0.03	0.0675	0.075398	0.243243	-0.0388766	0.0696581
		2	-0.02625	0.0675	0.054348	0.21101	-0.0357581	0.061557
		2	-0.0225	0.0675	0.034016	0.180034	-0.0327114	0.0536359
		2	-0.01875	0.0675	0.014278	0.150084	-0.0297223	0.0458633
		2	-0.015	0.0675	-0.005019	0.120951	-0.0267844	0.0382119
		2	-0.01125	0.0675	-0.023953	0.092453	-0.0238824	0.0306543
		2	-0.0075	0.0675	-0.04263	0.064415	-0.0210066	0.0231649
		2	-0.00375	0.0675	-0.061101	0.036678	-0.01814	0.015717
		2	0	0.0675	-0.079466	0.009086	-0.0152743	0.00828787
		2	0.00375	0.0675	-0.097843	-0.018514	-0.0124045	0.000855898
		2	0.0075	0.0675	-0.116265	-0.046271	-0.00951218	-0.00660485
		2	0.01125	0.0675	-0.134832	-0.074344	-0.00658833	-0.0141184
		2	0.015	0.0675	-0.153614	-0.102894	-0.00361909	-0.0217103
		2	0.01875	0.0675	-0.172743	-0.132092	-0.000599166	-0.0294033
		2	0.0225	0.0675	-0.192299	-0.16213	0.00248829	-0.0372275
		2	0.02625	0.0675	-0.212412	-0.193213	0.00565329	-0.0452105
		2	0.03	0.0675	-0.233133	-0.225575	0.00892226	-0.0533901
		2	0.03375	0.0675	-0.254666	-0.259488	0.0123027	-0.0617988
		2	0.0375	0.0675	-0.277147	-0.295261	0.0158166	-0.0704781
		2	0.04125	0.0675	-0.300755	-0.333267	0.0194877	-0.0794759
		2	0.045	0.0675	-0.325708	-0.373952	0.0233424	-0.0888467
		2	0.04875	0.0675	-0.352266	-0.417863	0.0274122	-0.0986549
		2	0.0525	0.0675	-0.380746	-0.465683	0.0317355	-0.108978
		2	0.05625	0.0675	-0.411549	-0.518279	0.0363586	-0.11991
		2	0.06	0.0675	-0.445184	-0.576781	0.0413398	-0.131567
		2	0.06375	0.0675	-0.482313	-0.642686	0.0467529	-0.144097
		2	0.0675	0.0675	-0.523829	-0.718059	0.0526959	-0.157694
		2	0.07125	0.0675	-0.570969	-0.805822	0.0592998	-0.172617
		2	0.075	0.0675	-0.625514	-0.910305	0.0667496	-0.189228
		2	-0.075	0.09	0.454522	0.930845	-0.0964169	0.206087
		2	-0.07125	0.09	0.398706	0.827401	-0.0897515	0.189947
		2	-0.0675	0.09	0.350361	0.740355	-0.0838324	0.175419
		2	-0.06375	0.09	0.307707	0.665476	-0.0784935	0.162155
		2	-0.06	0.09	0.269509	0.599902	-0.073616	0.149907
		2	-0.05625	0.09	0.234874	0.541614	-0.0691124	0.138491
		2	-0.0525	0.09	0.203135	0.489138	-0.0649158	0.127764
		2	-0.04875	0.09	0.17378	0.441367	-0.0609743	0.117614
		2	-0.045	0.09	0.14641	0.397448	-0.0572454	0.107951
		2	-0.04125	0.09	0.120702	0.35671	-0.0536953	0.0987009
		2	-0.0375	0.09	0.096394	0.318615	-0.0502956	0.0898029
		2	-0.03375	0.09	0.073269	0.282721	-0.0470218	0.0812036
		2	-0.03	0.09	0.051163	0.248667	-0.0438509	0.0728575
		2	-0.02625	0.09	0.029853	0.216132	-0.0407733	0.0647266
		2	-0.0225	0.09	0.009269	0.184864	-0.0377647	0.0567747
		2	-0.01875	0.09	-0.010714	0.154623	-0.0348097	0.0489678
		2	-0.015	0.09	-0.030271	0.125202	-0.0319062	0.0412818
		2	-0.01125	0.09	-0.049412	0.096417	-0.0290274	0.0336838
		2	-0.0075	0.09	-0.068314	0.068093	-0.0261757	0.0261538
		2	-0.00375	0.09	-0.086983	0.040069	-0.0233266	0.018662
		2	0	0.09	-0.105587	0.012187	-0.0204827	0.0111899
		2	0.00375	0.09	-0.124125	-0.015702	-0.0176203	0.00370944
		2	0.0075	0.09	-0.142742	-0.043755	-0.0147383	-0.00379978
		2	0.01125	0.09	-0.161503	-0.072127	-0.0118228	-0.0113625
		2	0.015	0.09	-0.180496	-0.100982	-0.00886227	-0.0190035
		2	0.01875	0.09	-0.199806	-0.130494	-0.00584349	-0.0267492
		2	0.0225	0.09	-0.219541	-0.160853	-0.0027549	-0.0346268
		2	0.02625	0.09	-0.239806	-0.192271	0.000418814	-0.0426672
		2	0.03	0.09	-0.260722	-0.22498	0.00369229	-0.0509018
		2	0.03375	0.09	-0.282449	-0.259257	0.00708069	-0.0593672
		2	0.0375	0.09	-0.305097	-0.295413	0.0106102	-0.0681067
		2	0.04125	0.09	-0.328846	-0.33382	0.0143037	-0.077167
		2	0.045	0.09	-0.353991	-0.37494	0.0181783	-0.0866
		2	0.04875	0.09	-0.380686	-0.41931	0.0222792	-0.0964743
		2	0.0525	0.09	-0.409332	-0.467631	0.026635	-0.106864
		2	0.05625	0.09	-0.440305	-0.52078	0.0312964	-0.117866
		2	0.06	0.09	-0.474109	-0.579885	0.0363214	-0.129594
		2	0.06375	0.09	-0.511417	-0.646474	0.0417859	-0.142199
		2	0.0675	0.09	-0.553121	-0.722627	0.0477884	-0.155875
		2	0.07125	0.09	-0.600464	-0.811298	0.0544617	-0.170881
		2	0.075	0.09	-0.655239	-0.916862	0.0619919	-0.18758
		2	-0.075	0.1125	0.434721	0.940901	-0.100392	0.209222
		2	-0.07125	0.1125	0.37844	0.836926	-0.0938674	0.193142
		2	-0.0675	0.1125	0.329661	0.749398	-0.0880739	0.178658
		2	-0.06375	0.1125	0.286599	0.674074	-0.0828474	0.165427
		2	-0.06	0.1125	0.248015	0.608084	-0.0780714	0.153203
		2	-0.05625	0.1125	0.213014	0.549405	-0.0736599	0.141801
		2	-0.0525	0.1125	0.180925	0.496558	-0.0695476	0.13108
		2	-0.04875	0.1125	0.151264	0.448441	-0.0656798	0.120931
		2	-0.045	0.1125	0.123549	0.404172	-0.0620236	0.111262
		2	-0.04125	0.1125	0.097558	0.363116	-0.058536	0.102003
		2	-0.0375	0.1125	0.072954	0.324701	-0.0551954	0.0930908
		2	-0.03375	0.1125	0.049525	0.288485	-0.0519768	0.0844714
		2	-0.03	0.1125	0.027125	0.254123	-0.0488579	0.0761035
		2	-0.02625	0.1125	0.005574	0.221294	-0.0458225	0.0679467
		2	-0.0225	0.1125	-0.015264	0.189729	-0.0428542	0.0599654
		2	-0.01875	0.1125	-0.035516	0.159197	-0.0399401	0.0521289
		2	-0.015	0.1125	-0.055279	0.129488	-0.0370646	0.044407
		2	-0.01125	0.1125	-0.074655	0.100416	-0.0342165	0.0367733
		2	-0.0075	0.1125	-0.093762	0.071805	-0.031388	0.0292037
		2	-0.00375	0.1125	-0.112672	0.043493	-0.0285658	0.0216732
		2	0	0.1125	-0.131465	0.015323	-0.0257384	0.0141577
		2	0.00375	0.1125	-0.150229	-0.012858	-0.0228962	0.00663471
		2	0.0075	0.1125	-0.169067	-0.041207	-0.020031	-0.000918788
		2	0.01125	0.1125	-0.188002	-0.06988	-0.0171224	-0.00853032
		2	0.015	0.1125	-0.207185	-0.099043	-0.0141689	-0.0162205
		2	0.01875	0.1125	-0.226683	-0.12887	-0.0111545	-0.0240166
		2	0.0225	0.1125	-0.246622	-0.159555	-0.0080698	-0.0319451
		2	0.02625	0.1125	-0.267045	-0.191307	-0.00489073	-0.04004
		2	0.03	0.1125	-0.288137	-0.224366	-0.00161123	-0.0483299
		2	0.03375	0.1125	-0.310014	-0.259005	0.00178952	-0.0568528
		2	0.0375	0.1125	-0.332833	-0.295545	0.00533219	-0.0656505
		2	0.04125	0.1125	-0.356778	-0.334361	0.00903921	-0.0747694
		2	0.045	0.1125	-0.382067	-0.375914	0.0129388	-0.0842658
		2	0.04875	0.1125	-0.408958	-0.420753	0.0170623	-0.0942025
		2	0.0525	0.1125	-0.437773	-0.469577	0.0214489	-0.104658
		2	0.05625	0.1125	-0.468918	-0.523275	0.0261462	-0.115727
		2	0.06	0.1125	-0.502901	-0.582995	0.031214	-0.127526
		2	0.06375	0.1125	-0.540395	-0.650272	0.036728	-0.140205
		2	0.0675	0.1125	-0.582295	-0.72721	0.0427886	-0.153958
		2	0.07125	0.1125	-0.62985	-0.816795	0.0495296	-0.169046
		2	0.075	0.1125	-0.684859	-0.923447	0.0571397	-0.185832
		2	-0.075	0.135	0.415122	0.95097	-0.104358	0.212358
		2	-0.07125	0.135	0.358383	0.84647	-0.097978	0.196342
		2	-0.0675	0.135	0.309173	0.758463	-0.0923129	0.181907
		2	-0.06375	0.135	0.265706	0.682696	-0.0872016	0.168713
		2	-0.06	0.135	0.22674	0.616295	-0.0825303	0.156516
		2	-0.05625	0.135	0.191373	0.557225	-0.0782139	0.145131
		2	-0.0525	0.135	0.158937	0.504009	-0.0741886	0.134421
		2	-0.04875	0.135	0.128918	0.455529	-0.070403	0.124276
		2	-0.045	0.135	0.100911	0.410929	-0.0668173	0.114605
		2	-0.04125	0.135	0.074592	0.369533	-0.0633986	0.105338
		2	-0.0375	0.135	0.049706	0.330804	-0.0601187	0.0964149
		2	-0.03375	0.135	0.026027	0.294288	-0.0569535	0.0877802
		2	-0.03	0.135	0.00333	0.259619	-0.0538904	0.0793943
		2	-0.02625	0.135	-0.018484	0.22649	-0.0509025	0.0712146
		2	-0.0225	0.135	-0.039578	0.194631	-0.0479782	0.0632078
		2	-0.01875	0.135	-0.060074	0.163807	-0.0451034	0.0553425
		2	-0.015	0.135	-0.080073	0.13381	-0.0422638	0.0475896
		2	-0.01125	0.135	-0.099687	0.10445	-0.0394493	0.0399229
		2	-0.0075	0.135	-0.119029	0.07555	-0.0366515	0.0323179
		2	-0.00375	0.135	-0.138147	0.046951	-0.0338534	0.0247492
		2	0	0.135	-0.157164	0.018489	-0.0310502	0.0171943
		2	0.00375	0.135	-0.176138	-0.009986	-0.0282275	0.00962957
		2	0.0075	0.135	-0.195172	-0.038632	-0.0253775	0.00203224
		2	0.01125	0.135	-0.214304	-0.067606	-0.0224819	-0.00562416
		2	0.015	0.135	-0.233679	-0.097078	-0.0195379	-0.0133614
		2	0.01875	0.135	-0.253369	-0.127223	-0.0165302	-0.0212061
		2	0.0225	0.135	-0.273474	-0.158233	-0.013446	-0.0291857
		2	0.02625	0.135	-0.294101	-0.190324	-0.0102699	-0.037331
		2	0.03	0.135	-0.315373	-0.223734	-0.006987	-0.0456741
		2	0.03375	0.135	-0.337429	-0.258742	-0.00357902	-0.0542522
		2	0.0375	0.135	-0.360424	-0.295668	-2.56311e-05	-0.0631062
		2	0.04125	0.135	-0.384543	-0.334893	0.00369641	-0.0722833
		2	0.045	0.135	-0.410004	-0.376879	0.00761496	-0.0818391
		2	0.04875	0.135	-0.43707	-0.422188	0.0117624	-0.0918381
		2	0.0525	0.135	-0.466064	-0.471523	0.0161779	-0.102358
		2	0.05625	0.135	-0.497388	-0.525777	0.0209096	-0.113493
		2	0.06	0.135	-0.531556	-0.586115	0.0260184	-0.125362
		2	0.06375	0.135	-0.569241	-0.654083	0.0315802	-0.138113
		2	0.0675	0.135	-0.611344	-0.731811	0.037697	-0.151942
		2	0.07125	0.135	-0.659118	-0.822314	0.0445043	-0.16711
		2	0.075	0.135	-0.714372	-0.930063	0.0521927	-0.183983
		2	-0.075	0.1575	0.395727	0.961051	-0.108316	0.215495
		2	-0.07125	0.1575	0.338533	0.856028	-0.102082	0.199546
		2	-0.0675	0.1575	0.288899	0.767545	-0.0965472	0.185164
		2	-0.06375	0.1575	0.24503	0.69134	-0.0915544	0.172011
		2	-0.06	0.1575	0.205682	0.624528	-0.0869906	0.159844
		2	-0.05625	0.1575	0.169954	0.565072	-0.0827724	0.148481
		2	-0.0525	0.1575	0.1372	0.511497	-0.0788341	0.137785
		2	-0.04875	0.1575	0.106822	0.462657	-0.0751344	0.127648
		2	-0.045	0.1575	0.078497	0.417718	-0.071625	0.117979
		2	-0.04125	0.1575	0.051873	0.375995	-0.0682767	0.108709
		2	-0.0375	0.1575	0.026684	0.336943	-0.0650624	0.0997768
		2	-0.03375	0.1575	0.002708	0.300116	-0.0619593	0.091131
		2	-0.03	0.1575	-0.020238	0.265147	-0.058948	0.0827283
		2	-0.02625	0.1575	-0.042295	0.231723	-0.0560081	0.0745284
		2	-0.0225	0.1575	-0.063649	0.199569	-0.0531312	0.0664992
		2	-0.01875	0.1575	-0.084414	0.16845	-0.0503022	0.0586092
		2	-0.015	0.1575	-0.104666	0.138162	-0.0475036	0.0508285
		2	-0.01125	0.1575	-0.124526	0.108514	-0.0447269	0.0431322
		2	-0.0075	0.1575	-0.144062	0.079326	-0.0419555	0.035492
		2	-0.00375	0.1575	-0.163413	0.050436	-0.039188	0.0278885
		2	0	0.1575	-0.182656	0.021684	-0.0364121	0.0202975
		2	0.00375	0.1575	-0.201843	-0.007086	-0.0336118	0.0126935
		2	0.0075	0.1575	-0.221047	-0.03603	-0.0307749	0.00505266
		2	0.01125	0.1575	-0.240404	-0.065309	-0.0278988	-0.00264524
		2	0.015	0.1575	-0.259976	-0.095091	-0.0249673	-0.0104269
		2	0.01875	0.1575	-0.279879	-0.125561	-0.0219708	-0.0183184
		2	0.0225	0.1575	-0.300154	-0.156893	-0.0188904	-0.0263456
		2	0.02625	0.1575	-0.320969	-0.189324	-0.015717	-0.0345406
		2	0.03	0.1575	-0.342426	-0.223088	-0.0124331	-0.0429349
		2	0.03375	0.1575	-0.364664	-0.258467	-0.0090202	-0.0515663
[truncated: 6,407 more rows]
