# Supplementary material for: On maternity and the stronger immune response in women
Source: Nat Commun. 2022 Aug 18;13:4858. doi: 10.1038/s41467-022-32569-6 (PMC9386672; doi:10.1038/s41467-022-32569-6)
Supplement: Supplementary file 3 — Source Data [file 41467_2022_32569_MOESM3_ESM.zip › Source Data/Source Data Fig 4/Source Data Panels A and Bi.xlsx]

## Sheet: Sheet1
Fig 4A and Bi
		diff_c	prVert	alphaf	alpham	PrMortf	PrMortm	PrRecof	PrRecom
		-0.075	0	2.34304	1.98829	0.630716	0.668111	0.126807	0.0292071
		-0.07125	0	2.30723	1.98969	0.634297	0.667954	0.118897	0.0306655
		-0.0675	0	2.2769	1.99134	0.637364	0.667771	0.112039	0.0320261
		-0.06375	0	2.25081	1.99318	0.640036	0.667564	0.106006	0.0333189
		-0.06	0	2.22799	1.99521	0.64238	0.667335	0.100647	0.0345639
		-0.05625	0	2.20787	1.99745	0.644466	0.667089	0.0958354	0.0357773
		-0.0525	0	2.18991	1.99984	0.646327	0.666823	0.0914891	0.0369709
		-0.04875	0	2.17388	2.00241	0.648015	0.666538	0.08753	0.0381553
		-0.045	0	2.15936	2.00513	0.649541	0.666232	0.083908	0.0393384
		-0.04125	0	2.14616	2.00805	0.650932	0.665911	0.0805754	0.0405267
		-0.0375	0	2.13414	2.01113	0.652209	0.665568	0.0774939	0.0417272
		-0.03375	0	2.12311	2.01441	0.653384	0.665208	0.0746336	0.0429451
		-0.03	0	2.11297	2.01785	0.65447	0.664824	0.0719683	0.0441865
		-0.02625	0	2.10359	2.02151	0.655475	0.664421	0.0694764	0.0454559
		-0.0225	0	2.09491	2.02537	0.65641	0.663995	0.0671383	0.0467584
		-0.01875	0	2.08683	2.02945	0.657282	0.663545	0.0649384	0.0480994
		-0.015	0	2.07932	2.03376	0.658096	0.663068	0.0628625	0.0494842
		-0.01125	0	2.07229	2.03834	0.658858	0.662566	0.0608983	0.0509179
		-0.0075	0	2.06571	2.04318	0.659572	0.662035	0.0590345	0.0524057
		-0.00375	0	2.05955	2.04831	0.660244	0.661472	0.0572615	0.0539548
		0	0	2.05376	2.05376	0.660877	0.660876	0.055571	0.055571
		0.00375	0	2.04831	2.05955	0.661472	0.660245	0.0539548	0.0572614
		0.0075	0	2.04319	2.06571	0.662037	0.659572	0.0524055	0.0590345
		0.01125	0	2.03833	2.07229	0.662566	0.658858	0.0509179	0.0608982
		0.015	0	2.03377	2.07931	0.663069	0.658095	0.0494841	0.0628626
		0.01875	0	2.02944	2.08684	0.663543	0.657282	0.0480999	0.0649383
		0.0225	0	2.02537	2.09491	0.663995	0.65641	0.0467584	0.0671383
		0.02625	0	2.0215	2.1036	0.66442	0.655476	0.0454561	0.069476
		0.03	0	2.01785	2.11296	0.664825	0.65447	0.0441864	0.0719684
		0.03375	0	2.01438	2.12313	0.665206	0.653386	0.0429454	0.0746329
		0.0375	0	2.01113	2.13414	0.665568	0.652209	0.0417272	0.0774939
		0.04125	0	2.00805	2.14616	0.665911	0.650932	0.0405267	0.0805754
		0.045	0	2.00514	2.15934	0.666233	0.649538	0.0393382	0.0839088
		0.04875	0	2.0024	2.17385	0.666537	0.648011	0.0381554	0.0875318
		0.0525	0	1.99984	2.18991	0.666822	0.646328	0.0369709	0.091489
		0.05625	0	1.99745	2.20783	0.667089	0.644461	0.035777	0.0958375
		0.06	0	1.99522	2.22796	0.667336	0.642377	0.0345638	0.100648
		0.06375	0	1.99318	2.25076	0.667564	0.640031	0.0333185	0.106008
		0.0675	0	1.99134	2.2769	0.667771	0.637364	0.0320261	0.112039
		0.07125	0	1.98969	2.30723	0.667954	0.634297	0.0306655	0.118897
		0.075	0	1.98829	2.34306	0.668111	0.630721	0.0292078	0.126802
		-0.075	0.0225	2.3133	1.98803	0.625634	0.66814	0.1315	0.0300565
		-0.07125	0.0225	2.27647	1.98947	0.62918	0.667978	0.12349	0.0315608
		-0.0675	0.0225	2.2452	1.99116	0.632221	0.66779	0.116529	0.0329655
		-0.06375	0.0225	2.21823	1.99307	0.634866	0.667577	0.110398	0.0343002
		-0.06	0.0225	2.19463	1.99517	0.637189	0.667343	0.104941	0.0355856
		-0.05625	0.0225	2.17386	1.99746	0.639264	0.667088	0.100035	0.0368388
		-0.0525	0.0225	2.15528	1.99992	0.641115	0.666814	0.0955964	0.0380709
		-0.04875	0.0225	2.13864	2.00255	0.64279	0.666519	0.0915494	0.0392938
		-0.045	0.0225	2.12361	2.00536	0.644312	0.666206	0.0878396	0.0405145
		-0.04125	0.0225	2.10992	2.00837	0.645698	0.665875	0.0844225	0.0417405
		-0.0375	0.0225	2.09744	2.01155	0.646972	0.665523	0.0812597	0.0429783
		-0.03375	0.0225	2.08598	2.01491	0.648145	0.665151	0.0783202	0.0442345
		-0.03	0.0225	2.07544	2.01846	0.649229	0.664757	0.0755782	0.0455137
		-0.02625	0.0225	2.06569	2.02222	0.650235	0.664342	0.0730117	0.0468216
		-0.0225	0.0225	2.05665	2.02619	0.651171	0.663903	0.0706011	0.0481636
		-0.01875	0.0225	2.04825	2.03039	0.652044	0.66344	0.068331	0.0495443
		-0.015	0.0225	2.04042	2.03483	0.65286	0.662951	0.0661867	0.0509693
		-0.01125	0.0225	2.0331	2.03954	0.653624	0.662435	0.0641558	0.0524442
		-0.0075	0.0225	2.02626	2.04451	0.654344	0.661888	0.0622268	0.053975
		-0.00375	0.0225	2.01983	2.0498	0.655019	0.66131	0.0603907	0.0555672
		0	0.0225	2.01381	2.0554	0.655657	0.660697	0.0586382	0.0572284
		0.00375	0.0225	2.00812	2.06137	0.656258	0.660049	0.0569616	0.0589646
		0.0075	0.0225	2.00279	2.06769	0.656828	0.659356	0.0553529	0.0607859
		0.01125	0.0225	1.99774	2.07445	0.657365	0.658622	0.0538069	0.0626992
		0.015	0.0225	1.99299	2.08168	0.657875	0.657839	0.0523161	0.0647152
		0.01875	0.0225	1.98849	2.08941	0.658358	0.657003	0.0508755	0.0668445
		0.0225	0.0225	1.98425	2.09771	0.658818	0.656108	0.0494788	0.0691005
		0.02625	0.0225	1.98024	2.10664	0.659253	0.655148	0.0481217	0.0714969
		0.03	0.0225	1.97645	2.11627	0.659668	0.654116	0.046798	0.0740503
		0.03375	0.0225	1.97287	2.1267	0.660061	0.653002	0.0455029	0.0767799
		0.0375	0.0225	1.9695	2.13806	0.660435	0.6518	0.0442312	0.0797069
		0.04125	0.0225	1.96631	2.15039	0.660788	0.650486	0.0429775	0.0828615
		0.045	0.0225	1.96333	2.16395	0.661127	0.64906	0.0417353	0.0862703
		0.04875	0.0225	1.96052	2.17882	0.661447	0.647489	0.040498	0.0899765
		0.0525	0.0225	1.95789	2.19532	0.661748	0.645763	0.0392592	0.0940213
		0.05625	0.0225	1.95547	2.21372	0.662033	0.64385	0.0380096	0.0984637
		0.06	0.0225	1.95323	2.23438	0.662302	0.641714	0.036739	0.103375
		0.06375	0.0225	1.95119	2.25781	0.662553	0.63931	0.0354348	0.108848
		0.0675	0.0225	1.94936	2.28465	0.662785	0.636578	0.0340803	0.115002
		0.07125	0.0225	1.94778	2.3158	0.662997	0.633436	0.0326543	0.121996
		0.075	0.0225	1.94646	2.3526	0.663188	0.629774	0.031126	0.130055
		-0.075	0.045	2.28368	1.98778	0.620494	0.668168	0.136262	0.0309076
		-0.07125	0.045	2.2458	1.98927	0.623998	0.668002	0.128156	0.0324594
		-0.0675	0.045	2.2136	1.99101	0.627003	0.667807	0.121102	0.0339085
		-0.06375	0.045	2.1858	1.99297	0.629618	0.667589	0.114878	0.0352853
		-0.06	0.045	2.16148	1.99513	0.631921	0.667348	0.109328	0.0366121
		-0.05625	0.045	2.14002	1.99748	0.633975	0.667085	0.104332	0.0379051
		-0.0525	0.045	2.12081	2.00002	0.635807	0.666803	0.0998063	0.0391763
		-0.04875	0.045	2.10358	2.00274	0.637467	0.666501	0.0956744	0.0404373
		-0.045	0.045	2.08802	2.00562	0.638978	0.666177	0.0918808	0.0416965
		-0.04125	0.045	2.07386	2.0087	0.640357	0.665836	0.0883822	0.0429606
		-0.0375	0.045	2.06088	2.01197	0.641618	0.665475	0.0851417	0.0442366
		-0.03375	0.045	2.04899	2.01543	0.642784	0.665092	0.0821257	0.0455305
		-0.03	0.045	2.03803	2.01908	0.643862	0.664687	0.0793089	0.0468485
		-0.02625	0.045	2.02791	2.02294	0.644865	0.66426	0.0766689	0.0481952
		-0.0225	0.045	2.01851	2.02704	0.645796	0.663809	0.0741885	0.0495762
		-0.01875	0.045	2.00976	2.03136	0.646667	0.663334	0.0718492	0.0509968
		-0.015	0.045	2.00162	2.03593	0.647482	0.662831	0.069637	0.0524626
		-0.01125	0.045	1.994	2.04076	0.648247	0.6623	0.0675404	0.053979
		-0.0075	0.045	1.98688	2.04588	0.648967	0.661738	0.065547	0.0555524
		-0.00375	0.045	1.98019	2.05131	0.649644	0.661144	0.0636478	0.0571886
		0	0.045	1.97391	2.0571	0.650284	0.660518	0.0618337	0.0588937
		0.00375	0.045	1.96801	2.06319	0.650889	0.659847	0.0600965	0.0606779
		0.0075	0.045	1.96244	2.06971	0.651461	0.659138	0.0584288	0.0625464
		0.01125	0.045	1.9572	2.07665	0.652005	0.658384	0.0568242	0.0645092
		0.015	0.045	1.95225	2.08407	0.652519	0.65758	0.0552763	0.0665766
		0.01875	0.045	1.94758	2.09202	0.65301	0.656721	0.0537787	0.0687596
		0.0225	0.045	1.94317	2.10054	0.653475	0.655803	0.0523263	0.0710713
		0.02625	0.045	1.939	2.10972	0.653919	0.654818	0.0509139	0.0735258
		0.03	0.045	1.93508	2.11961	0.654342	0.653758	0.0495353	0.0761405
		0.03375	0.045	1.93137	2.13032	0.654746	0.652615	0.0481856	0.0789345
		0.0375	0.045	1.92788	2.14195	0.65513	0.651379	0.0468594	0.0819306
		0.04125	0.045	1.9246	2.15463	0.655497	0.650035	0.0455508	0.0851556
		0.045	0.045	1.92152	2.16853	0.655848	0.64857	0.0442539	0.0886414
		0.04875	0.045	1.91864	2.18382	0.656182	0.646964	0.0429619	0.0924265
		0.0525	0.045	1.91596	2.20076	0.656501	0.645196	0.0416668	0.0965579
		0.05625	0.045	1.91348	2.21968	0.656805	0.64324	0.0403601	0.101091
		0.06	0.045	1.91122	2.24085	0.657094	0.641048	0.0390308	0.106105
		0.06375	0.045	1.90918	2.26489	0.657368	0.638587	0.0376658	0.111687
		0.0675	0.045	1.90738	2.29248	0.657626	0.635795	0.0362481	0.117959
		0.07125	0.045	1.90584	2.3244	0.657869	0.632573	0.0347543	0.125091
		0.075	0.045	1.90461	2.36213	0.658096	0.62882	0.033153	0.133304
		-0.075	0.0675	2.25427	1.98754	0.615315	0.668195	0.14108	0.0317618
		-0.07125	0.0675	2.21539	1.98907	0.618771	0.668024	0.132888	0.0333614
		-0.0675	0.0675	2.18226	1.99086	0.62173	0.667823	0.125747	0.0348554
		-0.06375	0.0675	2.1536	1.99287	0.624303	0.667597	0.119441	0.0362751
		-0.06	0.0675	2.1285	1.9951	0.626572	0.66735	0.113806	0.0376433
		-0.05625	0.0675	2.10635	1.99752	0.628597	0.66708	0.108727	0.0389764
		-0.0525	0.0675	2.08654	2.00013	0.63041	0.66679	0.104118	0.0402875
		-0.04875	0.0675	2.06869	2.00292	0.632045	0.666478	0.0999064	0.0415873
		-0.045	0.0675	2.05259	2.0059	0.633537	0.666147	0.0960337	0.0428847
		-0.04125	0.0675	2.03788	2.00907	0.634895	0.665797	0.0924593	0.0441867
		-0.0375	0.0675	2.02446	2.01242	0.636146	0.665425	0.0891419	0.0455012
		-0.03375	0.0675	2.01213	2.01597	0.6373	0.665031	0.0860516	0.0468338
		-0.03	0.0675	2.00075	2.01974	0.638368	0.664616	0.083163	0.0481902
		-0.02625	0.0675	1.99026	2.02371	0.639364	0.664176	0.0804516	0.0495762
		-0.0225	0.0675	1.98047	2.02791	0.640286	0.663713	0.0779025	0.0509966
		-0.01875	0.0675	1.97139	2.03235	0.64115	0.663224	0.0754953	0.0524575
		-0.015	0.0675	1.96292	2.03704	0.641961	0.662707	0.0732171	0.0539645
		-0.01125	0.0675	1.95502	2.04201	0.642724	0.662161	0.0710549	0.0555231
		-0.0075	0.0675	1.94759	2.04728	0.643438	0.661586	0.068999	0.0571384
		-0.00375	0.0675	1.94064	2.05285	0.644115	0.660975	0.067037	0.0588189
		0	0.0675	1.9341	2.05877	0.644754	0.660329	0.0651617	0.0605698
		0.00375	0.0675	1.92795	2.06506	0.645359	0.659643	0.0633645	0.0623996
		0.0075	0.0675	1.92217	2.07175	0.645934	0.658916	0.0616375	0.064316
		0.01125	0.0675	1.91671	2.07889	0.646478	0.658141	0.0599748	0.0663284
		0.015	0.0675	1.91156	2.08651	0.646996	0.657317	0.0583694	0.068447
		0.01875	0.0675	1.90671	2.09466	0.647491	0.656436	0.0568147	0.0706837
		0.0225	0.0675	1.90212	2.10342	0.647961	0.655494	0.0553066	0.0730508
		0.02625	0.0675	1.8978	2.11283	0.648412	0.654484	0.0538378	0.0755635
		0.03	0.0675	1.89373	2.12298	0.648842	0.653398	0.0524038	0.078239
		0.03375	0.0675	1.88987	2.13399	0.649252	0.652228	0.0509996	0.081096
		0.0375	0.0675	1.88628	2.14591	0.649648	0.650958	0.0496175	0.0841601
		0.04125	0.0675	1.88288	2.15892	0.650026	0.649582	0.0482537	0.0874562
		0.045	0.0675	1.87971	2.17318	0.65039	0.64808	0.0469009	0.0910172
		0.04875	0.0675	1.87676	2.18887	0.650738	0.646436	0.0455524	0.0948823
		0.0525	0.0675	1.87402	2.20625	0.651073	0.644625	0.0442003	0.099099
		0.05625	0.0675	1.87149	2.22562	0.651394	0.642619	0.0428349	0.103727
		0.06	0.0675	1.86921	2.2474	0.651705	0.640385	0.0414454	0.108836
		0.06375	0.0675	1.86716	2.27201	0.652003	0.637861	0.0400177	0.114528
		0.0675	0.0675	1.86538	2.30026	0.652288	0.635	0.0385342	0.12092
		0.07125	0.0675	1.8639	2.33304	0.652563	0.63171	0.036971	0.128182
		0.075	0.0675	1.86275	2.37174	0.652826	0.627871	0.0352948	0.136543
		-0.075	0.09	2.2251	1.9873	0.610097	0.668221	0.145955	0.0326195
		-0.07125	0.09	2.18508	1.98889	0.613479	0.668044	0.137692	0.0342663
		-0.0675	0.09	2.15103	1.99073	0.616385	0.667838	0.130475	0.0358059
		-0.06375	0.09	2.12157	1.99279	0.618917	0.667605	0.124089	0.0372692
		-0.06	0.09	2.09575	1.99509	0.621149	0.66735	0.118375	0.0386792
		-0.05625	0.09	2.07282	1.99758	0.623129	0.667074	0.113222	0.0400525
		-0.0525	0.09	2.05237	2.00026	0.62491	0.666775	0.108536	0.0414033
		-0.04875	0.09	2.03396	2.00313	0.62652	0.666456	0.104247	0.0427425
		-0.045	0.09	2.01729	2.00619	0.627985	0.666116	0.100301	0.0440786
		-0.04125	0.09	2.00209	2.00945	0.629324	0.665755	0.0966518	0.0454199
		-0.0375	0.09	1.98821	2.01289	0.630557	0.665371	0.0932615	0.0467733
		-0.03375	0.09	1.97544	2.01655	0.631696	0.664968	0.0900997	0.0481442
		-0.03	0.09	1.96363	2.0204	0.632746	0.66454	0.0871418	0.0495398
		-0.02625	0.09	1.9527	2.02449	0.633724	0.66409	0.0843638	0.0509646
		-0.0225	0.09	1.94258	2.02881	0.634637	0.663614	0.0817462	0.0524253
		-0.01875	0.09	1.93315	2.03337	0.635492	0.663111	0.079273	0.0539267
		-0.015	0.09	1.92435	2.03819	0.636294	0.662581	0.0769303	0.0554748
		-0.01125	0.09	1.91612	2.04329	0.637047	0.662021	0.0747048	0.057075
		-0.0075	0.09	1.90841	2.0487	0.637757	0.661429	0.0725858	0.0587339
		-0.00375	0.09	1.90117	2.05442	0.638428	0.660803	0.0705628	0.060458
		0	0.09	1.89438	2.0605	0.639063	0.660139	0.0686269	0.0622543
		0.00375	0.09	1.88798	2.06696	0.639665	0.659437	0.0667702	0.0641303
		0.0075	0.09	1.88196	2.07383	0.640238	0.65869	0.0649844	0.0660948
		0.01125	0.09	1.87629	2.08115	0.640782	0.657896	0.0632631	0.0681569
		0.015	0.09	1.87094	2.08897	0.641301	0.65705	0.0616003	0.0703272
		0.01875	0.09	1.86589	2.09735	0.641797	0.656147	0.0599892	0.072617
		0.0225	0.09	1.86113	2.10633	0.642271	0.655181	0.0584239	0.0750397
		0.02625	0.09	1.85664	2.11598	0.642725	0.654146	0.0568996	0.0776103
		0.03	0.09	1.85242	2.1264	0.643161	0.653033	0.0554095	0.0803463
		0.03375	0.09	1.84844	2.13767	0.64358	0.651833	0.0539487	0.0832674
		0.0375	0.09	1.8447	2.14991	0.643983	0.650534	0.0525114	0.0863977
		0.04125	0.09	1.84119	2.16326	0.644369	0.649125	0.0510917	0.0897639
		0.045	0.09	1.83793	2.17787	0.644745	0.647588	0.049682	0.0933995
		0.04875	0.09	1.83489	2.19396	0.645107	0.645904	0.0482763	0.0973439
		0.0525	0.09	1.83208	2.21177	0.645457	0.644051	0.0468654	0.101645
		0.05625	0.09	1.82951	2.23166	0.645797	0.642003	0.0454406	0.106361
		0.06	0.09	1.82719	2.25391	0.646127	0.639708	0.0439889	0.111572
		0.06375	0.09	1.82514	2.27918	0.646449	0.637132	0.0424973	0.117369
		0.0675	0.09	1.82338	2.30812	0.646762	0.634207	0.0409466	0.123878
		0.07125	0.09	1.82194	2.34173	0.647069	0.630844	0.0393114	0.131269
		0.075	0.09	1.82088	2.38139	0.647371	0.626921	0.0375575	0.139776
		-0.075	0.1125	2.19602	1.98709	0.604826	0.668245	0.150891	0.0334794
		-0.07125	0.1125	2.15504	1.98871	0.608146	0.668063	0.142559	0.0351753
		-0.0675	0.1125	2.12002	1.99061	0.610983	0.667851	0.135277	0.0367604
		-0.06375	0.1125	2.08971	1.99275	0.613457	0.667613	0.128821	0.0382671
		-0.06	0.1125	2.06311	1.9951	0.615637	0.667351	0.123039	0.0397192
		-0.05625	0.1125	2.03955	1.99765	0.617583	0.667065	0.117811	0.0411341
		-0.0525	0.1125	2.01842	2.00041	0.61932	0.666758	0.113056	0.0425251
		-0.04875	0.1125	1.99943	2.00335	0.620898	0.666429	0.108696	0.043904
		-0.045	0.1125	1.98218	2.00651	0.622329	0.666081	0.104681	0.045279
		-0.04125	0.1125	1.96648	2.00985	0.62364	0.665709	0.100962	0.0466595
		-0.0375	0.1125	1.95209	2.0134	0.624845	0.665317	0.097504	0.0480514
		-0.03375	0.1125	1.93886	2.01714	0.62596	0.664901	0.0942747	0.049462
		-0.03	0.1125	1.92664	2.02111	0.626992	0.664463	0.0912494	0.0508966
		-0.02625	0.1125	1.91533	2.0253	0.627952	0.663999	0.0884049	0.0523616
		-0.0225	0.1125	1.90481	2.02973	0.628848	0.663511	0.0857227	0.053862
		-0.01875	0.1125	1.89502	2.03442	0.629687	0.662996	0.083186	0.0554042
		-0.015	0.1125	1.88588	2.03937	0.630475	0.662452	0.0807801	0.0569933
		-0.01125	0.1125	1.87734	2.04461	0.631218	0.661877	0.0784925	0.058636
		-0.0075	0.1125	1.86933	2.05016	0.631919	0.661269	0.0763119	0.060338
		-0.00375	0.1125	1.86181	2.05603	0.63258	0.660627	0.0742287	0.0621063
		0	0.1125	1.85474	2.06227	0.633207	0.659947	0.0722334	0.0639479
		0.00375	0.1125	1.8481	2.06889	0.633803	0.659226	0.0703172	0.0658705
		0.0075	0.1125	1.84184	2.07594	0.634371	0.65846	0.0684736	0.0678831
		0.01125	0.1125	1.83594	2.08346	0.634912	0.657646	0.0666948	0.0699947
		0.015	0.1125	1.83038	2.09148	0.635429	0.656779	0.0649745	0.0722162
		0.01875	0.1125	1.82514	2.10007	0.635924	0.655854	0.0633064	0.0745591
		0.0225	0.1125	1.8202	2.10928	0.636399	0.654865	0.0616849	0.0770373
		0.02625	0.1125	1.81554	2.11918	0.636855	0.653804	0.0601041	0.0796657
		0.03	0.1125	1.81115	2.12986	0.637294	0.652664	0.0585578	0.082462
		0.03375	0.1125	1.80703	2.14142	0.637717	0.651435	0.057041	0.0854464
		0.0375	0.1125	1.80316	2.15396	0.638126	0.650106	0.0555471	0.0886429
		0.04125	0.1125	1.79954	2.16764	0.638522	0.648663	0.0540704	0.0920791
		0.045	0.1125	1.79617	2.18262	0.638907	0.647091	0.0526035	0.0957886
		0.04875	0.1125	1.79304	2.1991	0.639281	0.645369	0.0511392	0.0998113
		0.0525	0.1125	1.79016	2.21735	0.639646	0.643473	0.0496688	0.104196
		0.05625	0.1125	1.78754	2.23769	0.640003	0.641374	0.0481824	0.109005
		0.06	0.1125	1.78519	2.26051	0.640354	0.639033	0.0466685	0.114309
		0.06375	0.1125	1.78312	2.28639	0.640699	0.636401	0.0451111	0.120211
		0.0675	0.1125	1.78137	2.31604	0.641041	0.633412	0.0434907	0.126835
		0.07125	0.1125	1.77997	2.35046	0.641381	0.629977	0.0417819	0.134352
		0.075	0.1125	1.77899	2.39108	0.641721	0.62597	0.0399481	0.143002
		-0.075	0.135	2.16717	1.98688	0.599519	0.668268	0.155881	0.034343
		-0.07125	0.135	2.12516	1.98856	0.602756	0.66808	0.147495	0.0360874
		-0.0675	0.135	2.08921	1.99051	0.60552	0.667863	0.140154	0.0377188
		-0.06375	0.135	2.05809	1.9927	0.607935	0.667617	0.133636	0.03927
		-0.06	0.135	2.03069	1.99512	0.610053	0.667348	0.127792	0.0407642
		-0.05625	0.135	2.0064	1.99775	0.611942	0.667055	0.122503	0.0422203
		-0.0525	0.135	1.98466	2.00059	0.613638	0.66674	0.11768	0.043652
		-0.04875	0.135	1.96505	2.00361	0.615171	0.666402	0.113256	0.045071
		-0.045	0.135	1.94726	2.00684	0.616566	0.666042	0.109175	0.0464859
		-0.04125	0.135	1.93102	2.01028	0.617842	0.665663	0.105391	0.0479054
		-0.0375	0.135	1.91615	2.01392	0.619016	0.665259	0.101868	0.0493369
		-0.03375	0.135	1.90246	2.01777	0.6201	0.664832	0.0985756	0.0507865
		-0.03	0.135	1.88982	2.02184	0.621108	0.664382	0.095486	0.052261
		-0.02625	0.135	1.87809	2.02614	0.622043	0.663907	0.0925787	0.0537658
		-0.0225	0.135	1.8672	2.03069	0.622919	0.663406	0.0898337	0.0553069
		-0.01875	0.135	1.85704	2.0355	0.623737	0.662876	0.087236	0.0568899
		-0.015	0.135	1.84756	2.04058	0.624507	0.662318	0.0847693	0.0585209
		-0.01125	0.135	1.83869	2.04596	0.625233	0.661729	0.0824213	0.0602057
		-0.0075	0.135	1.83037	2.05165	0.625918	0.661106	0.0801813	0.061951
		-0.00375	0.135	1.82256	2.05768	0.626567	0.660447	0.0780389	0.0637637
		0	0.135	1.81522	2.06407	0.627183	0.65975	0.0759849	0.0656507
		0.00375	0.135	1.80831	2.07087	0.627769	0.659011	0.0740115	0.0676201
		0.0075	0.135	1.80181	2.0781	0.628329	0.658226	0.0721097	0.0696806
		0.01125	0.135	1.79568	2.08581	0.628863	0.657392	0.0702741	0.0718421
		0.015	0.135	1.78991	2.09403	0.629375	0.656504	0.0684971	0.0741149
		0.01875	0.135	1.78446	2.10283	0.629866	0.655557	0.0667725	0.0765111
		0.0225	0.135	1.77933	2.11227	0.630338	0.654544	0.0650946	0.0790442
		0.02625	0.135	1.77449	2.12242	0.630794	0.653457	0.0634574	0.0817303
		0.03	0.135	1.76995	2.13337	0.631234	0.652291	0.061855	0.0845866
		0.03375	0.135	1.76567	2.1452	0.63166	0.651033	0.0602814	0.0876337
		0.0375	0.135	1.76167	2.15806	0.632073	0.649673	0.0587308	0.090896
		0.04125	0.135	1.75792	2.17207	0.632476	0.648197	0.0571966	0.0944016
		0.045	0.135	1.75444	2.18741	0.632869	0.646589	0.0556715	0.0981843
		0.04875	0.135	1.75122	2.20429	0.633254	0.644829	0.0541481	0.102285
		0.0525	0.135	1.74827	2.22301	0.633632	0.642896	0.0526175	0.10675
		0.05625	0.135	1.74559	2.24379	0.634006	0.640746	0.0510688	0.111648
		0.06	0.135	1.74319	2.26716	0.634376	0.638355	0.04949	0.117049
		0.06375	0.135	1.74111	2.29366	0.634744	0.635666	0.0478653	0.123054
		0.0675	0.135	1.73937	2.324	0.635114	0.632614	0.0461743	0.129791
		0.07125	0.135	1.73801	2.35928	0.635488	0.629112	0.0443896	0.137431
		0.075	0.135	1.7371	2.40082	0.635869	0.625016	0.0424733	0.146222
		-0.075	0.1575	2.13855	1.98669	0.594178	0.66829	0.160923	0.0352093
		-0.07125	0.1575	2.09547	1.98841	0.597316	0.668096	0.152496	0.0370034
		-0.0675	0.1575	2.05863	1.99042	0.600004	0.667872	0.145104	0.0386814
		-0.06375	0.1575	2.02661	1.99268	0.602335	0.66762	0.138537	0.0402767
		-0.06	0.1575	1.99848	1.99517	0.604392	0.667343	0.132636	0.0418143
		-0.05625	0.1575	1.97348	1.99786	0.606222	0.667041	0.127289	0.0433122
		-0.0525	0.1575	1.95111	2.00077	0.607866	0.666717	0.122407	0.0447851
		-0.04875	0.1575	1.93088	2.00388	0.609347	0.66637	0.117925	0.046244
		-0.045	0.1575	1.91254	2.0072	0.610698	0.666002	0.113783	0.0476992
		-0.04125	0.1575	1.89577	2.01072	0.611932	0.665611	0.10994	0.0491584
		-0.0375	0.1575	1.88039	2.01446	0.613066	0.665197	0.106357	0.0506292
		-0.03375	0.1575	1.86624	2.01841	0.614117	0.66476	0.103003	0.0521189
		-0.03	0.1575	1.85315	2.02259	0.61509	0.664298	0.0998546	0.053633
		-0.02625	0.1575	1.84101	2.02701	0.615996	0.66381	0.0968878	0.0551781
		-0.0225	0.1575	1.82973	2.03168	0.616843	0.663296	0.0940837	0.0567596
		-0.01875	0.1575	1.81921	2.03661	0.617638	0.662754	0.0914262	0.0583839
		-0.015	0.1575	1.80937	2.04183	0.618384	0.662181	0.0889011	0.0600567
		-0.01125	0.1575	1.80017	2.04734	0.619088	0.661577	0.0864955	0.0617842
		-0.0075	0.1575	1.79154	2.05318	0.619755	0.660939	0.0841972	0.0635731
		-0.00375	0.1575	1.78344	2.05936	0.620387	0.660263	0.0819975	0.0654303
		0	0.1575	1.77582	2.06592	0.620987	0.659549	0.0798865	0.0673628
		0.00375	0.1575	1.76865	2.07289	0.62156	0.658792	0.0778557	0.069379
		0.0075	0.1575	1.76189	2.0803	0.622107	0.657988	0.0758982	0.0714877
		0.01125	0.1575	1.75553	2.08819	0.622631	0.657134	0.0740059	0.0736985
		0.015	0.1575	1.74951	2.09666	0.623132	0.656228	0.0721734	0.0760214
		0.01875	0.1575	1.74387	2.10564	0.623618	0.655255	0.0703925	0.0784721
		0.0225	0.1575	1.73854	2.11531	0.624085	0.654218	0.0686585	0.0810605
		0.02625	0.1575	1.73352	2.12571	0.624537	0.653106	0.0669652	0.0838038
		0.03	0.1575	1.72881	2.13692	0.624975	0.651912	0.0653065	0.0867198
		0.03375	0.1575	1.72438	2.14904	0.625401	0.650626	0.0636765	0.0898294
		0.0375	0.1575	1.72023	2.16221	0.625817	0.649236	0.0620684	0.0931571
		0.04125	0.1575	1.71636	2.17655	0.626224	0.647727	0.0604764	0.0967316
		0.045	0.1575	1.71276	2.19225	0.626624	0.646083	0.0588925	0.100587
		0.04875	0.1575	1.70944	2.20953	0.627018	0.644284	0.0573094	0.104764
		0.0525	0.1575	1.7064	2.22865	0.627408	0.642305	0.0557172	0.109313
		0.05625	0.1575	1.70366	2.24995	0.627797	0.640114	0.0541056	0.114297
		0.06	0.1575	1.70122	2.27387	0.628185	0.637672	0.0524612	0.119791
		0.06375	0.1575	1.69912	2.30097	0.628577	0.634927	0.0507677	0.125898
		0.0675	0.1575	1.69738	2.33202	0.628975	0.631812	0.049004	0.132745
		0.07125	0.1575	1.69605	2.36806	0.629383	0.628234	0.0471414	0.14051
		0.075	0.1575	1.69522	2.41061	0.629806	0.624061	0.0451407	0.149436
		-0.075	0.18	2.11009	1.98651	0.588793	0.66831	0.166022	0.0360789
		-0.07125	0.18	2.06594	1.98829	0.591824	0.668111	0.157563	0.0379226
		-0.0675	0.18	2.02818	1.99036	0.59442	0.66788	0.150132	0.0396472
		-0.06375	0.18	1.99539	1.99266	0.596678	0.66762	0.143517	0.0412882
		-0.06	0.18	1.96649	1.99522	0.59866	0.667335	0.137568	0.0428689
		-0.05625	0.18	1.94077	1.998	0.600417	0.667027	0.132173	0.0444089
		-0.0525	0.18	1.91773	2.00098	0.601998	0.666692	0.12724	0.0459233
		-0.04875	0.18	1.8969	2.00419	0.603422	0.666338	0.122704	0.0474226
		-0.045	0.18	1.87799	2.00759	0.604721	0.665959	0.118508	0.0489183
		-0.04125	0.18	1.8607	2.0112	0.605907	0.665558	0.114609	0.0504177
		-0.0375	0.18	1.84482	2.01504	0.606997	0.665133	0.110971	0.0519285
		-0.03375	0.18	1.83019	2.0191	0.608005	0.664684	0.107562	0.0534583
		-0.03	0.18	1.81666	2.02339	0.608939	0.664211	0.104357	0.0550126
		-0.02625	0.18	1.80411	2.02792	0.60981	0.663711	0.101333	0.0565984
		-0.0225	0.18	1.79243	2.0327	0.610624	0.663183	0.0984731	0.0582208
		-0.01875	0.18	1.78153	2.03776	0.611388	0.662627	0.0957596	0.0598866
		-0.015	0.18	1.77134	2.04311	0.612106	0.662041	0.0931786	0.0616015
		-0.01125	0.18	1.7618	2.04876	0.612784	0.661421	0.0907168	0.0633717
		-0.0075	0.18	1.75285	2.05475	0.613426	0.660767	0.0883635	0.0652043
		-0.00375	0.18	1.74445	2.06109	0.614036	0.660076	0.0861081	0.0671058
		0	0.18	1.73654	2.06781	0.614617	0.659344	0.0839416	0.0690841
		0.00375	0.18	1.7291	2.07495	0.615171	0.658568	0.0818558	0.0711474
		0.0075	0.18	1.72209	2.08254	0.615702	0.657745	0.0798427	0.0733041
		0.01125	0.18	1.71548	2.09063	0.616211	0.656871	0.0778954	0.0755648
		0.015	0.18	1.70925	2.09927	0.616702	0.65594	0.0760071	0.0779401
		0.01875	0.18	1.70338	2.1085	0.617175	0.654948	0.0741714	0.0804425
		0.0225	0.18	1.69785	2.11841	0.617634	0.653887	0.072382	0.0830858
		0.02625	0.18	1.69264	2.12905	0.618078	0.65275	0.0706333	0.0858863
		0.03	0.18	1.68775	2.14053	0.618512	0.651529	0.0689184	0.0888617
		0.03375	0.18	1.68315	2.15294	0.618936	0.650214	0.0672316	0.0920336
		0.0375	0.18	1.67886	2.16641	0.619351	0.648793	0.0655667	0.0954263
		0.04125	0.18	1.67485	2.18108	0.61976	0.647251	0.0639163	0.099069
		0.045	0.18	1.67114	2.19715	0.620164	0.645572	0.0622737	0.102996
		0.04875	0.18	1.66771	2.21482	0.620565	0.643735	0.0606298	0.10725
		0.0525	0.18	1.66459	2.23438	0.620966	0.641714	0.0589754	0.11188
		0.05625	0.18	1.66177	2.25617	0.621368	0.639477	0.0572997	0.116949
		0.06	0.18	1.65928	2.28065	0.621775	0.636986	0.0555882	0.122539
		0.06375	0.18	1.65715	2.30834	0.622189	0.634185	0.0538252	0.128742
		0.0675	0.18	1.65541	2.34009	0.622614	0.631007	0.051987	0.135699
		0.07125	0.18	1.65411	2.37695	0.623056	0.627358	0.0500449	0.143584
		0.075	0.18	1.65334	2.42051	0.623521	0.623109	0.0479575	0.152642
		-0.075	0.2025	2.08178	1.98634	0.583366	0.668328	0.171174	0.0369516
		-0.07125	0.2025	2.03665	1.98818	0.58629	0.668124	0.16269	0.0388452
		-0.0675	0.2025	1.99801	1.99029	0.588789	0.667885	0.155227	0.0406178
		-0.06375	0.2025	1.96432	1.99268	0.590947	0.667619	0.148581	0.0423036
		-0.06	0.2025	1.93466	1.9953	0.592847	0.667325	0.142593	0.0439284
		-0.05625	0.2025	1.90827	1.99815	0.594533	0.667007	0.137153	0.0455113
		-0.0525	0.2025	1.88456	2.00122	0.59604	0.666667	0.132176	0.0470669
		-0.04875	0.2025	1.86314	2.0045	0.597403	0.666301	0.127592	0.0486079
		-0.045	0.2025	1.84364	2.008	0.598638	0.665914	0.123349	0.0501437
		-0.04125	0.2025	1.82581	2.01171	0.599768	0.665502	0.1194	0.0516836
		-0.0375	0.2025	1.80945	2.01565	0.600808	0.665066	0.11571	0.0532351
		-0.03375	0.2025	1.79434	2.01984	0.601767	0.66461	0.11225	0.0548039
		-0.03	0.2025	1.78036	2.02421	0.602657	0.66412	0.108993	0.0564001
		-0.02625	0.2025	1.76738	2.02886	0.603484	0.663607	0.105918	0.0580264
		-0.0225	0.2025	1.7553	2.03376	0.604259	0.663067	0.103005	0.0596904
		-0.01875	0.2025	1.74402	2.03895	0.604986	0.662497	0.100239	0.0613976
		-0.015	0.2025	1.73348	2.04443	0.605671	0.661896	0.0976043	0.0631549
		-0.01125	0.2025	1.72359	2.05023	0.606317	0.661261	0.0950893	0.0649683
		-0.0075	0.2025	1.71432	2.05636	0.60693	0.660591	0.0926825	0.0668446
		-0.00375	0.2025	1.70561	2.06285	0.607513	0.659883	0.0903739	0.068791
		0	0.2025	1.69741	2.06974	0.608069	0.659133	0.0881541	0.0708151
		0.00375	0.2025	1.68969	2.07705	0.6086	0.65834	0.0860147	0.0729251
		0.0075	0.2025	1.68241	2.08483	0.60911	0.657498	0.0839482	0.0751302
		0.01125	0.2025	1.67556	2.09312	0.609601	0.656603	0.0819472	0.0774407
		0.015	0.2025	1.66909	2.10196	0.610074	0.655651	0.0800049	0.0798672
		0.01875	0.2025	1.663	2.11141	0.610533	0.654635	0.0781149	0.0824224
		0.0225	0.2025	1.65726	2.12155	0.610979	0.653551	0.0762709	0.0851207
		0.02625	0.2025	1.65186	2.13244	0.611414	0.652389	0.0744668	0.0879779
		0.03	0.2025	1.64678	2.14419	0.611839	0.651141	0.0726963	0.0910124
		0.03375	0.2025	1.64202	2.15688	0.612257	0.649797	0.0709534	0.0942461
		0.0375	0.2025	1.63757	2.17066	0.612669	0.648345	0.0692314	0.0977035
		0.04125	0.2025	1.63342	2.18567	0.613077	0.64677	0.0675231	0.101414
		0.045	0.2025	1.62958	2.2021	0.613483	0.645055	0.0658211	0.105413
		0.04875	0.2025	1.62605	2.22018	0.61389	0.64318	0.0641164	0.109741
		0.0525	0.2025	1.62283	2.24017	0.614299	0.641117	0.0623994	0.114451
		0.05625	0.2025	1.61994	2.26245	0.614713	0.638836	0.0606586	0.119606
		0.06	0.2025	1.61739	2.28749	0.615136	0.636299	0.0588802	0.125281
		0.06375	0.2025	1.61522	2.31577	0.615571	0.633438	0.0570451	0.131588
		0.0675	0.2025	1.61347	2.34822	0.616024	0.630198	0.0551312	0.138652
		0.07125	0.2025	1.6122	2.38589	0.6165	0.626479	0.0531077	0.146654
		0.075	0.2025	1.61149	2.43036	0.617007	0.622143	0.0509312	0.155846
		-0.075	0.225	2.05371	1.98619	0.577909	0.668345	0.176375	0.0378275
		-0.07125	0.225	2.00756	1.98808	0.58071	0.668134	0.167879	0.0397716
		-0.0675	0.225	1.96798	1.99027	0.583095	0.66789	0.160398	0.0415919
		-0.06375	0.225	1.93348	1.99272	0.585157	0.667616	0.153724	0.0433234
		-0.06	0.225	1.90307	1.99541	0.586964	0.667314	0.147705	0.0449925
		-0.05625	0.225	1.87597	1.99833	0.588565	0.666987	0.14223	0.0466186
		-0.0525	0.225	1.8516	2.00149	0.589994	0.666638	0.137215	0.0482163
		-0.04875	0.225	1.82958	2.00485	0.591284	0.666262	0.13259	0.0497989
		-0.045	0.225	1.80951	2.00844	0.592452	0.665864	0.128304	0.0513757
		-0.04125	0.225	1.79116	2.01225	0.593521	0.665442	0.12431	0.0529565
		-0.0375	0.225	1.77427	2.01628	0.594499	0.664995	0.120577	0.0545486
		-0.03375	0.225	1.75869	2.02055	0.595403	0.664523	0.11707	0.0561592
		-0.03	0.225	1.74426	2.02507	0.59624	0.664025	0.113765	0.0577952
		-0.02625	0.225	1.73085	2.02983	0.59702	0.6635	0.110642	0.0594627
		-0.0225	0.225	1.71836	2.03486	0.597749	0.662946	0.10768	0.0611678
		-0.01875	0.225	1.7067	2.04018	0.598433	0.662362	0.104864	0.0629173
		-0.015	0.225	1.69579	2.04579	0.599077	0.661746	0.10218	0.064717
		-0.01125	0.225	1.68556	2.05173	0.599687	0.661097	0.0996152	0.0665736
		-0.0075	0.225	1.67596	2.05801	0.600264	0.66041	0.097158	0.0684939
		-0.00375	0.225	1.66693	2.06467	0.600815	0.659685	0.0947984	0.0704853
		0	0.225	1.65843	2.07172	0.60134	0.658919	0.0925273	0.0725551
		0.00375	0.225	1.65043	2.07921	0.601844	0.658106	0.0903364	0.0747124
		0.0075	0.225	1.64288	2.08717	0.602328	0.657245	0.0882182	0.0769656
		0.01125	0.225	1.63577	2.09565	0.602796	0.656329	0.086165	0.0793257
		0.015	0.225	1.62907	2.1047	0.603248	0.655356	0.0841703	0.0818035
		0.01875	0.225	1.62275	2.11438	0.603688	0.654318	0.0822272	0.0844115
		0.0225	0.225	1.61679	2.12475	0.604117	0.653209	0.0803296	0.0871644
		0.02625	0.225	1.61119	2.13589	0.604538	0.652022	0.0784715	0.0900784
		0.03	0.225	1.60592	2.14791	0.604951	0.650747	0.0766464	0.0931721
		0.03375	0.225	1.60099	2.16089	0.60536	0.649374	0.0748477	0.0964671
		0.0375	0.225	1.59638	2.17498	0.605765	0.647891	0.0730689	0.0999885
		0.04125	0.225	1.59208	2.19033	0.606169	0.646284	0.0713026	0.103766
		0.045	0.225	1.58811	2.20712	0.606574	0.644534	0.0695412	0.107835
		0.04875	0.225	1.58446	2.2256	0.606983	0.64262	0.0677755	0.112238
		0.0525	0.225	1.58114	2.24603	0.607399	0.640516	0.0659955	0.117027
		0.05625	0.225	1.57816	2.26879	0.607823	0.638189	0.0641892	0.122266
		0.06	0.225	1.57556	2.29433	0.608261	0.635597	0.0623419	0.128034
		0.06375	0.225	1.57335	2.32327	0.608716	0.632687	0.0604349	0.134435
		0.0675	0.225	1.57158	2.35641	0.609194	0.629385	0.058444	0.141604
		0.07125	0.225	1.57032	2.39489	0.609704	0.625596	0.0563372	0.149722
		0.075	0.225	1.56966	2.44033	0.610254	0.62118	0.0540694	0.159042
		-0.075	0.2475	2.02588	1.98605	0.572424	0.66836	0.181622	0.0387067
		-0.07125	0.2475	1.97872	1.98799	0.575093	0.668143	0.173125	0.040702
		-0.0675	0.2475	1.93819	1.99024	0.577353	0.667891	0.165636	0.04257
		-0.06375	0.2475	1.90287	1.99277	0.579305	0.66761	0.158944	0.0443478
		-0.06	0.2475	1.87172	1.99553	0.581015	0.6673	0.152901	0.0460619
		-0.05625	0.2475	1.84389	1.99854	0.582519	0.666965	0.147402	0.0477309
		-0.0525	0.2475	1.81888	2.00178	0.583861	0.666606	0.142356	0.0493713
		-0.04875	0.2475	1.79623	2.00523	0.585069	0.666221	0.137698	0.0509957
		-0.045	0.2475	1.7756	2.00891	0.586163	0.665812	0.133375	0.0526144
		-0.04125	0.2475	1.7567	2.01282	0.587159	0.665379	0.129344	0.0542361
		-0.0375	0.2475	1.73931	2.01696	0.588071	0.664921	0.12557	0.0558691
		-0.03375	0.2475	1.72324	2.02133	0.588912	0.664437	0.122022	0.0575207
		-0.03	0.2475	1.70836	2.02596	0.589691	0.663927	0.118674	0.0591979
		-0.02625	0.2475	1.69452	2.03084	0.590415	0.663388	0.115507	0.0609068
		-0.0225	0.2475	1.68162	2.036	0.591092	0.662821	0.112501	0.0626536
		-0.01875	0.2475	1.66957	2.04145	0.591727	0.662223	0.109639	0.0644451
		-0.015	0.2475	1.65829	2.0472	0.592325	0.661592	0.106909	0.0662879
		-0.01125	0.2475	1.64771	2.05328	0.592891	0.660927	0.104297	0.0681879
		-0.0075	0.2475	1.63777	2.05975	0.593428	0.660229	0.101793	0.0701511
		-0.00375	0.2475	1.62842	2.06653	0.59394	0.659483	0.0993846	0.0721886
		0	0.2475	1.61962	2.07375	0.594429	0.658698	0.0970651	0.0743047
		0.00375	0.2475	1.61133	2.08141	0.5949	0.657867	0.0948252	0.0765089
		0.0075	0.2475	1.60351	2.08956	0.595353	0.656986	0.0926569	0.0788105
		0.01125	0.2475	1.59614	2.09824	0.595792	0.65605	0.0905536	0.0812202
		0.015	0.2475	1.58919	2.1075	0.596219	0.655055	0.088508	0.0837489
		0.01875	0.2475	1.58263	2.1174	0.596636	0.653994	0.0865134	0.0864099
		0.0225	0.2475	1.57646	2.12801	0.597044	0.652861	0.0845639	0.0892174
		0.02625	0.2475	1.57065	2.1394	0.597446	0.651648	0.0826527	0.0921879
		0.03	0.2475	1.56519	2.15169	0.597843	0.650346	0.0807735	0.0953402
		0.03375	0.2475	1.56008	2.16496	0.598238	0.648945	0.07892	0.0986963
		0.0375	0.2475	1.5553	2.17936	0.598633	0.647431	0.0770851	0.102281
		0.04125	0.2475	1.55085	2.19505	0.59903	0.645791	0.0752615	0.106126
		0.045	0.2475	1.54674	2.21221	0.599432	0.644006	0.0734408	0.110265
		0.04875	0.2475	1.54296	2.23108	0.59984	0.642054	0.0716141	0.114742
		0.0525	0.2475	1.53953	2.25195	0.600258	0.639908	0.0697711	0.119608
		0.05625	0.2475	1.53647	2.2752	0.60069	0.637537	0.0678991	0.124929
		0.06	0.2475	1.53379	2.30129	0.601141	0.634895	0.0659823	0.130786
		0.06375	0.2475	1.53154	2.33083	0.601614	0.63193	0.0640022	0.137283
		0.0675	0.2475	1.52975	2.36468	0.602118	0.628568	0.0619331	0.144554
		0.07125	0.2475	1.52849	2.40397	0.60266	0.624709	0.0597415	0.152786
		0.075	0.2475	1.52787	2.45036	0.603253	0.620213	0.0573809	0.162232
		-0.075	0.27	1.99818	1.98593	0.566898	0.668374	0.186922	0.0395886
		-0.07125	0.27	1.95004	1.98792	0.569427	0.668148	0.178433	0.0416356
		-0.0675	0.27	1.90862	1.99025	0.57156	0.667891	0.170942	0.0435525
		-0.06375	0.27	1.87251	1.99284	0.573398	0.667602	0.16424	0.0453771
		-0.06	0.27	1.84055	1.99569	0.574989	0.667284	0.158187	0.0471355
		-0.05625	0.27	1.81205	1.99876	0.576396	0.666939	0.152666	0.0488491
		-0.0525	0.27	1.78638	2.00208	0.577644	0.66657	0.147598	0.0505323
		-0.04875	0.27	1.76312	2.00564	0.578761	0.666176	0.142914	0.0521987
		-0.045	0.27	1.74191	2.00941	0.579771	0.665756	0.138561	0.0538593
		-0.04125	0.27	1.72247	2.01342	0.580688	0.665312	0.134498	0.0555224
		-0.0375	0.27	1.70457	2.01766	0.581526	0.664843	0.13069	0.0571969
		-0.03375	0.27	1.68802	2.02215	0.582297	0.664347	0.127105	0.0588896
		-0.03	0.27	1.67268	2.02689	0.583009	0.663824	0.123721	0.0606081
		-0.02625	0.27	1.65841	2.03189	0.583671	0.663273	0.120514	0.0623587
		-0.0225	0.27	1.6451	2.03718	0.584288	0.662692	0.117468	0.0641476
		-0.01875	0.27	1.63265	2.04276	0.584868	0.662079	0.114565	0.0659818
		-0.015	0.27	1.621	2.04865	0.585413	0.661434	0.111792	0.0678672
		-0.01125	0.27	1.61006	2.05488	0.585929	0.660753	0.109137	0.0698109
		-0.0075	0.27	1.59978	2.06146	0.586419	0.660034	0.106588	0.0718196
		-0.00375	0.27	1.59011	2.06844	0.586887	0.659275	0.104135	0.0739013
		0	0.27	1.581	2.07583	0.587335	0.658472	0.10177	0.0760633
		0.00375	0.27	1.57241	2.08367	0.587766	0.657623	0.0994836	0.0783148
		0.0075	0.27	1.56431	2.09201	0.588183	0.656722	0.0972683	0.0806649
		0.01125	0.27	1.55668	2.10089	0.588589	0.655766	0.0951167	0.083124
		0.015	0.27	1.54947	2.11036	0.588984	0.654749	0.0930224	0.0857039
		0.01875	0.27	1.54268	2.12048	0.589372	0.653665	0.0909782	0.0884174
		0.0225	0.27	1.53628	2.13133	0.589754	0.652508	0.088978	0.0912792
		0.02625	0.27	1.53026	2.14298	0.590133	0.651269	0.0870154	0.0943061
		0.03	0.27	1.5246	2.15553	0.59051	0.64994	0.0850835	0.0975168
		0.03375	0.27	1.5193	2.1691	0.590888	0.64851	0.0831761	0.100933
		0.0375	0.27	1.51434	2.18381	0.591269	0.646965	0.0812861	0.104582
		0.04125	0.27	1.50974	2.19983	0.591654	0.645292	0.0794057	0.108492
		0.045	0.27	1.50548	2.21736	0.592048	0.643471	0.0775262	0.112701
		0.04875	0.27	1.50157	2.23664	0.592453	0.641482	0.0756389	0.11725
		0.0525	0.27	1.49803	2.25795	0.592872	0.639295	0.0737329	0.122194
		0.05625	0.27	1.49487	2.28168	0.593309	0.636878	0.0717945	0.127597
		0.06	0.27	1.49212	2.30831	0.593769	0.634188	0.0698081	0.133541
		0.06375	0.27	1.48981	2.33847	0.594259	0.631168	0.067754	0.140131
		0.0675	0.27	1.48798	2.37301	0.594785	0.627745	0.0656057	0.147504
		0.07125	0.27	1.48673	2.41311	0.595359	0.623818	0.0633286	0.155846
		0.075	0.27	1.48615	2.46045	0.595995	0.619243	0.0608729	0.165415
		-0.075	0.2925	1.97072	1.98582	0.561346	0.668386	0.192265	0.0404742
		-0.07125	0.2925	1.92157	1.98789	0.563722	0.668155	0.183797	0.0425727
		-0.0675	0.2925	1.87931	1.99026	0.565723	0.667888	0.176312	0.0445389
		-0.06375	0.2925	1.84232	1.99294	0.567424	0.667591	0.169616	0.0464103
		-0.06	0.2925	1.80963	1.99586	0.568901	0.667265	0.163556	0.0482143
		-0.05625	0.2925	1.78043	1.99902	0.570197	0.666911	0.158025	0.0499721
		-0.0525	0.2925	1.75411	2.00243	0.57134	0.666532	0.152941	0.0516987
		-0.04875	0.2925	1.73024	2.00607	0.572361	0.666127	0.148236	0.0534079
		-0.045	0.2925	1.70846	2.00994	0.573278	0.665697	0.143862	0.0551104
		-0.04125	0.2925	1.68848	2.01405	0.574109	0.665242	0.139773	0.0568153
		-0.0375	0.2925	1.67006	2.0184	0.574865	0.664761	0.135936	0.0585314
		-0.03375	0.2925	1.65304	2.023	0.575558	0.664253	0.132322	0.0602661
		-0.03	0.2925	1.63723	2.02786	0.576197	0.663717	0.128905	0.0620262
		-0.02625	0.2925	1.62252	2.03299	0.576789	0.663152	0.125664	0.0638187
		-0.0225	0.2925	1.60879	2.0384	0.57734	0.662557	0.122582	0.0656499
		-0.01875	0.2925	1.59595	2.04411	0.577856	0.66193	0.119642	0.0675268
		-0.015	0.2925	1.58392	2.05015	0.578341	0.66127	0.116832	0.0694551
		-0.01125	0.2925	1.57262	2.05652	0.578801	0.660573	0.114137	0.0714426
		-0.0075	0.2925	1.562	2.06326	0.579237	0.659838	0.111547	0.0734961
		-0.00375	0.2925	1.552	2.0704	0.579654	0.659062	0.109053	0.0756227
		0	0.2925	1.54258	2.07796	0.580055	0.658241	0.106645	0.0778312
		0.00375	0.2925	1.53369	2.08599	0.580441	0.657372	0.104315	0.0801299
		0.0075	0.2925	1.52531	2.09452	0.580816	0.656452	0.102055	0.0825283
		0.01125	0.2925	1.5174	2.10359	0.581182	0.655475	0.0998584	0.0850371
		0.015	0.2925	1.50994	2.11328	0.581541	0.654436	0.0977175	0.087668
		0.01875	0.2925	1.5029	2.12363	0.581895	0.653329	0.0956256	0.090434
		0.0225	0.2925	1.49627	2.13471	0.582246	0.652147	0.0935769	0.09335
		0.02625	0.2925	1.49003	2.14662	0.582596	0.650883	0.0915642	0.0964328
		0.03	0.2925	1.48416	2.15944	0.582949	0.649527	0.0895812	0.0997016
		0.03375	0.2925	1.47867	2.1733	0.583304	0.648067	0.0876214	0.103179
		0.0375	0.2925	1.47354	2.18833	0.583666	0.646492	0.0856771	0.10689
		0.04125	0.2925	1.46876	2.20469	0.584036	0.644786	0.083741	0.110866
		0.045	0.2925	1.46435	2.22259	0.584419	0.64293	0.081804	0.115143
		0.04875	0.2925	1.46031	2.24226	0.584816	0.640903	0.0798563	0.119765
		0.0525	0.2925	1.45665	2.26402	0.585231	0.638675	0.0778873	0.124784
		0.05625	0.2925	1.45339	2.28823	0.585671	0.636214	0.0758827	0.130268
		0.06	0.2925	1.45055	2.31541	0.586138	0.633475	0.073827	0.136298
		0.06375	0.2925	1.44817	2.34618	0.586641	0.630401	0.0716982	0.142979
		0.0675	0.2925	1.44631	2.38142	0.587189	0.626918	0.0694702	0.150452
		0.07125	0.2925	1.44505	2.42232	0.587793	0.622922	0.0671059	0.158902
		0.075	0.2925	1.44449	2.47062	0.58847	0.61827	0.0645538	0.168592
		-0.075	0.315	1.94347	1.98574	0.555767	0.668396	0.197652	0.0413626
		-0.07125	0.315	1.89334	1.98786	0.557982	0.668158	0.189214	0.0435136
		-0.0675	0.315	1.85017	1.9903	0.559832	0.667882	0.18175	0.0455297
		-0.06375	0.315	1.81239	1.99305	0.561399	0.667578	0.175064	0.0474481
		-0.06	0.315	1.77895	1.99605	0.56275	0.667242	0.169007	0.0492985
		-0.05625	0.315	1.74904	1.9993	0.563924	0.66688	0.163474	0.0511004
		-0.0525	0.315	1.72209	2.0028	0.564957	0.66649	0.158381	0.052871
		-0.04875	0.315	1.69761	2.00653	0.565871	0.666076	0.153665	0.0546229
		-0.045	0.315	1.67525	2.01051	0.566688	0.665635	0.149275	0.056368
		-0.04125	0.315	1.65472	2.01472	0.567424	0.665168	0.145167	0.0581151
		-0.0375	0.315	1.6358	2.01918	0.56809	0.664675	0.141309	0.0598734
		-0.03375	0.315	1.61829	2.02389	0.568697	0.664154	0.13767	0.0616498
		-0.03	0.315	1.60202	2.02887	0.569255	0.663606	0.134226	0.0634521
		-0.02625	0.315	1.58687	2.03412	0.569769	0.663027	0.130957	0.0652867
		-0.0225	0.315	1.57273	2.03967	0.570246	0.662418	0.127844	0.0671604
		-0.01875	0.315	1.55949	2.04552	0.570692	0.661777	0.124873	0.0690801
		-0.015	0.315	1.54707	2.05169	0.571111	0.661101	0.122028	0.0710519
		-0.01125	0.315	1.53541	2.05822	0.571506	0.660388	0.119298	0.0730835
		-0.0075	0.315	1.52444	2.06512	0.571883	0.659636	0.116672	0.0751814
		-0.00375	0.315	1.51411	2.07242	0.572242	0.658842	0.11414	0.0773535
		0	0.315	1.50437	2.08015	0.572588	0.658003	0.111693	0.0796084
		0.00375	0.315	1.49518	2.08836	0.572923	0.657116	0.109322	0.0819543
		0.0075	0.315	1.48651	2.09708	0.57325	0.656175	0.107021	0.0844011
		0.01125	0.315	1.47833	2.10636	0.57357	0.655177	0.104782	0.0869595
		0.015	0.315	1.4706	2.11626	0.573886	0.654116	0.102597	0.0896412
		0.01875	0.315	1.46331	2.12684	0.574201	0.652986	0.10046	0.0924598
		0.0225	0.315	1.45644	2.13816	0.574515	0.65178	0.0983644	0.0954297
		0.02625	0.315	1.44998	2.15033	0.574832	0.65049	0.096304	0.0985682
		0.03	0.315	1.4439	2.16343	0.575154	0.649107	0.0942718	0.101895
		0.03375	0.315	1.43821	2.17758	0.575483	0.647619	0.092261	0.105431
		0.0375	0.315	1.43289	2.19292	0.575821	0.646013	0.090264	0.109205
		0.04125	0.315	1.42795	2.20963	0.576172	0.644274	0.0882732	0.113246
		0.045	0.315	1.42338	2.22789	0.576538	0.642383	0.0862792	0.117591
		0.04875	0.315	1.4192	2.24797	0.576923	0.640317	0.0842723	0.122284
		0.0525	0.315	1.41541	2.27016	0.577332	0.638049	0.0822409	0.127379
		0.05625	0.315	1.41203	2.29487	0.577769	0.635543	0.0801708	0.132942
		0.06	0.315	1.4091	2.32264	0.578241	0.632761	0.0780457	0.139053
		0.06375	0.315	1.40666	2.35397	0.578755	0.629628	0.0758424	0.145828
		0.0675	0.315	1.40475	2.3899	0.579321	0.626085	0.0735337	0.153398
		0.07125	0.315	1.40346	2.43161	0.579954	0.622022	0.0710813	0.161955
		0.075	0.315	1.40292	2.48086	0.58067	0.617292	0.068432	0.171762
		-0.075	0.3375	1.91644	1.98565	0.550161	0.668404	0.203082	0.0422548
		-0.07125	0.3375	1.86537	1.98785	0.55221	0.668158	0.194682	0.0444585
		-0.0675	0.3375	1.82127	1.99038	0.553898	0.667877	0.187251	0.0465238
		-0.06375	0.3375	1.7827	1.99318	0.555321	0.667562	0.180583	0.0484907
		-0.06	0.3375	1.74851	1.99627	0.556534	0.667218	0.174539	0.0503871
		-0.05625	0.3375	1.71791	1.99961	0.557581	0.666845	0.169011	0.0522341
		-0.0525	0.3375	1.69031	2.0032	0.558492	0.666446	0.163919	0.0540486
		-0.04875	0.3375	1.66522	2.00703	0.559293	0.66602	0.159199	0.0558443
		-0.045	0.3375	1.64229	2.01111	0.560002	0.665568	0.1548	0.057632
		-0.04125	0.3375	1.62123	2.01543	0.560634	0.66509	0.150681	0.0594218
		-0.0375	0.3375	1.60179	2.02	0.561202	0.664585	0.146807	0.0612222
		-0.03375	0.3375	1.58379	2.02482	0.561716	0.664051	0.143149	0.0630408
		-0.03	0.3375	1.56706	2.02992	0.562184	0.663489	0.139685	0.0648855
		-0.02625	0.3375	1.55147	2.0353	0.562613	0.662897	0.136393	0.0667626
		-0.0225	0.3375	1.53691	2.04098	0.563009	0.662274	0.133255	0.068679
		-0.01875	0.3375	1.52327	2.04697	0.563377	0.661618	0.130256	0.0706416
		-0.015	0.3375	1.51047	2.05329	0.563722	0.660926	0.127382	0.0726574
		-0.01125	0.3375	1.49844	2.05997	0.564047	0.660197	0.124621	0.0747329
		-0.0075	0.3375	1.48712	2.06703	0.564355	0.659428	0.121963	0.0768755
		-0.00375	0.3375	1.47645	2.0745	0.564651	0.658617	0.119397	0.0790932
		0	0.3375	1.46639	2.08241	0.564936	0.65776	0.116915	0.0813943
		0.00375	0.3375	1.4569	2.0908	0.565213	0.656853	0.114507	0.0837877
		0.0075	0.3375	1.44794	2.09971	0.565484	0.655892	0.112168	0.0862828
		0.01125	0.3375	1.43947	2.1092	0.565753	0.654873	0.109889	0.0888909
		0.015	0.3375	1.43148	2.11931	0.56602	0.653789	0.107663	0.0916235
		0.01875	0.3375	1.42394	2.13012	0.566289	0.652636	0.105484	0.0944941
		0.0225	0.3375	1.41683	2.14169	0.566561	0.651406	0.103344	0.097518
		0.02625	0.3375	1.41013	2.15411	0.566838	0.65009	0.101239	0.100712
		0.03	0.3375	1.40384	2.16748	0.567124	0.648679	0.0991592	0.104096
		0.03375	0.3375	1.39795	2.18193	0.56742	0.647162	0.0970992	0.107692
		0.0375	0.3375	1.39244	2.19759	0.56773	0.645525	0.0950514	0.111527
		0.04125	0.3375	1.38732	2.21464	0.568056	0.643753	0.0930072	0.115633
		0.045	0.3375	1.38258	2.23327	0.568401	0.641827	0.0909579	0.120045
		0.04875	0.3375	1.37825	2.25375	0.56877	0.639724	0.0888931	0.124808
		0.0525	0.3375	1.37433	2.27639	0.569168	0.637415	0.0868001	0.129977
		0.05625	0.3375	1.37084	2.30159	0.569599	0.634865	0.0846652	0.135618
		0.06	0.3375	1.3678	2.32985	0.570071	0.632029	0.0824704	0.141815
		0.06375	0.3375	1.36528	2.36184	0.570593	0.628848	0.0801927	0.148676
		0.0675	0.3375	1.36332	2.39847	0.571175	0.625246	0.0778035	0.156342
		0.07125	0.3375	1.362	2.44099	0.571833	0.621116	0.0752624	0.165003
		0.075	0.3375	1.36146	2.49119	0.572587	0.61631	0.0725145	0.174924
		-0.075	0.36	1.88962	1.98561	0.544531	0.668411	0.208552	0.0431497
		-0.07125	0.36	1.83755	1.98786	0.546397	0.668158	0.200205	0.0454063
		-0.0675	0.36	1.79262	1.99046	0.547923	0.667868	0.192811	0.0475224
		-0.06375	0.36	1.75325	1.99334	0.549193	0.667543	0.186172	0.049538
		-0.06	0.36	1.71833	1.99652	0.550262	0.667189	0.180148	0.051481
		-0.05625	0.36	1.68704	1.99995	0.55117	0.666808	0.174637	0.0533733
		-0.0525	0.36	1.65878	2.00364	0.55195	0.666399	0.169554	0.0552318
		-0.04875	0.36	1.63309	2.00756	0.55263	0.665962	0.164836	0.0570712
		-0.045	0.36	1.6096	2.01174	0.553222	0.665498	0.160436	0.0589022
		-0.04125	0.36	1.58799	2.01617	0.553742	0.665008	0.156311	0.060735
		-0.0375	0.36	1.56804	2.02085	0.554204	0.66449	0.152429	0.0625781
		-0.03375	0.36	1.54956	2.0258	0.554617	0.663944	0.148759	0.0644394
		-0.03	0.36	1.53237	2.03102	0.554987	0.663369	0.14528	0.0663263
		-0.02625	0.36	1.51634	2.03653	0.555323	0.662762	0.141971	0.0682464
		-0.0225	0.36	1.50135	2.04234	0.55563	0.662125	0.138813	0.0702059
		-0.01875	0.36	1.48731	2.04847	0.555913	0.661453	0.135792	0.0722119
		-0.015	0.36	1.47412	2.05494	0.556176	0.660746	0.132894	0.0742712
		-0.01125	0.36	1.46173	2.06177	0.556423	0.66	0.130108	0.0763908
		-0.0075	0.36	1.45006	2.06899	0.556657	0.659214	0.127422	0.0785786
		-0.00375	0.36	1.43905	2.07663	0.556881	0.658385	0.124826	0.080842
		0	0.36	1.42867	2.08472	0.557097	0.657509	0.122312	0.0831894
		0.00375	0.36	1.41887	2.0933	0.557309	0.656583	0.119872	0.0856299
		0.0075	0.36	1.4096	2.10241	0.557519	0.655602	0.117498	0.0881737
		0.01125	0.36	1.40086	2.1121	0.557729	0.654561	0.115183	0.0908311
		0.015	0.36	1.3926	2.12243	0.557941	0.653456	0.112919	0.0936144
		0.01875	0.36	1.3848	2.13347	0.558157	0.652279	0.110701	0.0965371
		0.0225	0.36	1.37744	2.14528	0.55838	0.651024	0.10852	0.0996144
		0.02625	0.36	1.37051	2.15797	0.558613	0.649682	0.106371	0.102864
		0.03	0.36	1.364	2.17162	0.558856	0.648244	0.104247	0.106305
		0.03375	0.36	1.35789	2.18636	0.559114	0.646698	0.102141	0.10996
		0.0375	0.36	1.35219	2.20234	0.559389	0.64503	0.100044	0.113856
		0.04125	0.36	1.34688	2.21973	0.559685	0.643226	0.0979487	0.118026
		0.045	0.36	1.34198	2.23874	0.560004	0.641265	0.0958454	0.122504
		0.04875	0.36	1.33749	2.25963	0.560352	0.639124	0.0937236	0.127337
		0.0525	0.36	1.33343	2.28271	0.560733	0.636774	0.0915708	0.132579
		0.05625	0.36	1.32981	2.30839	0.561154	0.63418	0.0893717	0.138297
		0.06	0.36	1.32667	2.33719	0.561623	0.631295	0.0871081	0.144576
		0.06375	0.36	1.32406	2.3698	0.562148	0.628062	0.0847567	0.151524
		0.0675	0.36	1.32203	2.40712	0.562743	0.624401	0.0822868	0.159283
		0.07125	0.36	1.32067	2.45044	0.563423	0.620205	0.0796572	0.168046
		0.075	0.36	1.32012	2.50159	0.564213	0.615323	0.07681	0.17808
		-0.075	0.3825	1.86302	1.98557	0.538878	0.668415	0.21406	0.0440483
		-0.07125	0.3825	1.81	1.98789	0.540557	0.668154	0.205775	0.0463586
		-0.0675	0.3825	1.7642	1.99056	0.541909	0.667856	0.19843	0.0485252
		-0.06375	0.3825	1.72404	1.99353	0.543016	0.667522	0.191829	0.0505896
		-0.06	0.3825	1.68837	1.9968	0.543929	0.667159	0.185837	0.0525793
		-0.05625	0.3825	1.65641	2.00033	0.544692	0.666768	0.180348	0.054517
		-0.0525	0.3825	1.62752	2.00409	0.545337	0.666347	0.17528	0.0564213
		-0.04875	0.3825	1.60123	2.00813	0.545884	0.665899	0.170574	0.0583046
		-0.045	0.3825	1.57717	2.01241	0.546351	0.665424	0.16618	0.0601792
		-0.04125	0.3825	1.55503	2.01695	0.546752	0.664921	0.162058	0.0620549
		-0.0375	0.3825	1.53457	2.02175	0.547099	0.664391	0.158173	0.0639409
		-0.03375	0.3825	1.5156	2.02682	0.547402	0.663832	0.154499	0.0658451
		-0.03	0.3825	1.49795	2.03217	0.547667	0.663242	0.151011	0.0677751
		-0.02625	0.3825	1.48148	2.03781	0.547902	0.662622	0.14769	0.069738
		-0.0225	0.3825	1.46607	2.04376	0.548112	0.66197	0.144519	0.0717406
		-0.01875	0.3825	1.45162	2.05003	0.548302	0.661283	0.141481	0.07379
		-0.015	0.3825	1.43806	2.05665	0.548475	0.660559	0.138564	0.0758934
		-0.01125	0.3825	1.42529	2.06364	0.548636	0.659797	0.135757	0.0780574
		-0.0075	0.3825	1.41326	2.07102	0.548788	0.658994	0.133048	0.0802902
		-0.00375	0.3825	1.40192	2.07883	0.548932	0.658147	0.130427	0.0825992
		0	0.3825	1.39121	2.0871	0.549073	0.657252	0.127887	0.0849934
		0.00375	0.3825	1.38109	2.09587	0.549213	0.656306	0.125418	0.0874812
		0.0075	0.3825	1.37153	2.10518	0.549354	0.655304	0.123013	0.090073
		0.01125	0.3825	1.3625	2.11508	0.549498	0.654242	0.120666	0.0927799
		0.015	0.3825	1.35397	2.12563	0.549648	0.653115	0.118368	0.0956138
		0.01875	0.3825	1.3459	2.1369	0.549805	0.651914	0.116113	0.0985887
		0.0225	0.3825	1.3383	2.14896	0.549973	0.650635	0.113894	0.101719
		0.02625	0.3825	1.33113	2.1619	0.550153	0.649267	0.111706	0.105023
		0.03	0.3825	1.3244	2.17584	0.550349	0.647801	0.10954	0.108521
		0.03375	0.3825	1.31808	2.19088	0.550562	0.646226	0.107389	0.112235
		0.0375	0.3825	1.31217	2.20718	0.550797	0.644527	0.105246	0.116192
		0.04125	0.3825	1.30668	2.22491	0.551056	0.64269	0.103101	0.120424
		0.045	0.3825	1.3016	2.2443	0.551344	0.640694	0.100946	0.124968
		0.04875	0.3825	1.29695	2.26559	0.551665	0.638515	0.0987691	0.12987
		0.0525	0.3825	1.29273	2.28911	0.552025	0.636125	0.0965576	0.135184
		0.05625	0.3825	1.28899	2.31528	0.552431	0.633487	0.0942958	0.140978
		0.06	0.3825	1.28573	2.34463	0.552891	0.630555	0.0919646	0.147337
		0.06375	0.3825	1.28302	2.37784	0.553416	0.627269	0.0895398	0.154371
		0.0675	0.3825	1.28092	2.41586	0.554018	0.623549	0.0869901	0.162222
		0.07125	0.3825	1.27951	2.45999	0.554718	0.619288	0.0842718	0.171084
		0.075	0.3825	1.27894	2.51208	0.55554	0.614331	0.0813251	0.181227
		-0.075	0.405	1.83664	1.98554	0.533205	0.668417	0.219606	0.0449498
		-0.07125	0.405	1.78268	1.98794	0.534688	0.668148	0.211392	0.0473142
		-0.0675	0.405	1.73602	1.99069	0.535857	0.66784	0.204104	0.0495322
		-0.06375	0.405	1.69508	1.99374	0.536792	0.667498	0.197552	0.0516453
		-0.06	0.405	1.6587	1.99709	0.537543	0.667125	0.191599	0.0536828
		-0.05625	0.405	1.62606	2.00071	0.538154	0.666722	0.18614	0.0556672
		-0.0525	0.405	1.59654	2.00459	0.538652	0.666291	0.181098	0.0576163
		-0.04875	0.405	1.56964	2.00873	0.539058	0.665832	0.176412	0.059544
		-0.045	0.405	1.54502	2.01312	0.539392	0.665345	0.172031	0.0614623
		-0.04125	0.405	1.52234	2.01777	0.539665	0.66483	0.167918	0.0633816
		-0.0375	0.405	1.50138	2.02269	0.539889	0.664287	0.164039	0.0653108
		-0.03375	0.405	1.48193	2.02788	0.540074	0.663714	0.160366	0.067258
		-0.03	0.405	1.46382	2.03336	0.540226	0.663111	0.156876	0.0692312
		-0.02625	0.405	1.44691	2.03913	0.540352	0.662477	0.15355	0.0712371
		-0.0225	0.405	1.43108	2.04522	0.540457	0.661809	0.15037	0.0732833
		-0.01875	0.405	1.41623	2.05164	0.540546	0.661106	0.147322	0.0753767
		-0.015	0.405	1.40227	2.05841	0.540622	0.660367	0.144392	0.0775239
		-0.01125	0.405	1.38914	2.06556	0.540689	0.659588	0.141569	0.0797325
		-0.0075	0.405	1.37675	2.07311	0.54075	0.658767	0.138842	0.0820106
		-0.00375	0.405	1.36507	2.08109	0.540809	0.657901	0.136201	0.0843653
		0	0.405	1.35404	2.08955	0.540866	0.656988	0.133638	0.0868059
		0.00375	0.405	1.34361	2.0985	0.540926	0.656022	0.131145	0.089341
		0.0075	0.405	1.33375	2.10801	0.540991	0.655	0.128714	0.0919811
		0.01125	0.405	1.32442	2.11813	0.541062	0.653916	0.126338	0.0947374
		0.015	0.405	1.31561	2.1289	0.541142	0.652766	0.124009	0.0976216
		0.01875	0.405	1.30729	2.14041	0.541233	0.651542	0.121722	0.100648
		0.0225	0.405	1.29943	2.15272	0.541339	0.650237	0.119469	0.103832
		0.02625	0.405	1.29202	2.16593	0.54146	0.648843	0.117244	0.10719
		0.03	0.405	1.28505	2.18014	0.541601	0.64735	0.115039	0.110744
		0.03375	0.405	1.27852	2.19548	0.541763	0.645745	0.112847	0.114516
		0.0375	0.405	1.2724	2.2121	0.541951	0.644016	0.110659	0.118534
		0.04125	0.405	1.26672	2.23018	0.542168	0.642146	0.108469	0.122828
		0.045	0.405	1.26146	2.24994	0.542418	0.640115	0.106264	0.127437
		0.04875	0.405	1.25664	2.27164	0.542707	0.637899	0.104034	0.132407
		0.0525	0.405	1.25227	2.29561	0.54304	0.635468	0.101765	0.137792
		0.05625	0.405	1.24838	2.32227	0.543426	0.632787	0.0994426	0.14366
		0.06	0.405	1.245	2.35216	0.543872	0.629807	0.0970451	0.150098
		0.06375	0.405	1.24219	2.38598	0.544391	0.626469	0.0945484	0.157215
		0.0675	0.405	1.24	2.4247	0.544998	0.622691	0.0919192	0.165156
		0.07125	0.405	1.23853	2.46962	0.545712	0.618365	0.0891128	0.174116
		0.075	0.405	1.23793	2.52266	0.546562	0.613334	0.0860669	0.184365
		-0.075	0.4275	1.81048	1.98554	0.527514	0.668418	0.225185	0.0458548
		-0.07125	0.4275	1.75559	1.98801	0.528793	0.668139	0.217052	0.0482739
		-0.0675	0.4275	1.7081	1.99084	0.52977	0.667823	0.209833	0.0505433
		-0.06375	0.4275	1.66638	1.99398	0.530525	0.667471	0.203338	0.0527059
		-0.06	0.4275	1.62928	1.99742	0.531107	0.667088	0.197433	0.0547911
		-0.05625	0.4275	1.59597	2.00114	0.531555	0.666675	0.192014	0.056822
		-0.0525	0.4275	1.56582	2.00512	0.531898	0.666232	0.187005	0.0588167
		-0.04875	0.4275	1.53834	2.00936	0.532157	0.665762	0.182345	0.0607892
		-0.045	0.4275	1.51315	2.01386	0.532348	0.665262	0.177987	0.062752
		-0.04125	0.4275	1.48995	2.01863	0.532485	0.664735	0.17389	0.0647149
		-0.0375	0.4275	1.46849	2.02367	0.532579	0.664179	0.170023	0.0666875
		-0.03375	0.4275	1.44855	2.02899	0.532638	0.663592	0.166358	0.0686783
		-0.03	0.4275	1.42998	2.0346	0.532668	0.662975	0.162873	0.0706948
		-0.02625	0.4275	1.41263	2.04051	0.532677	0.662325	0.159548	0.0727443
		-0.0225	0.4275	1.39639	2.04674	0.532669	0.661642	0.156366	0.0748341
		-0.01875	0.4275	1.38114	2.05331	0.532648	0.660924	0.153313	0.076971
		-0.015	0.4275	1.3668	2.06024	0.532619	0.660168	0.150376	0.0791626
		-0.01125	0.4275	1.35329	2.06755	0.532584	0.659372	0.147542	0.0814161
		-0.0075	0.4275	1.34055	2.07527	0.532548	0.658533	0.144802	0.0837391
		-0.00375	0.4275	1.32853	2.08343	0.532511	0.657649	0.142147	0.0861397
		0	0.4275	1.31716	2.09206	0.532478	0.656716	0.139566	0.088627
		0.00375	0.4275	1.30642	2.10121	0.532451	0.65573	0.137053	0.0912096
		0.0075	0.4275	1.29626	2.11093	0.532431	0.654687	0.134601	0.0938979
		0.01125	0.4275	1.28665	2.12125	0.532422	0.653582	0.1322	0.0967031
		0.015	0.4275	1.27755	2.13225	0.532425	0.652408	0.129846	0.0996377
		0.01875	0.4275	1.26896	2.14399	0.532443	0.651161	0.12753	0.102715
		0.0225	0.4275	1.26085	2.15656	0.532479	0.649831	0.125246	0.105952
		0.02625	0.4275	1.2532	2.17003	0.532534	0.648411	0.122988	0.109365
		0.03	0.4275	1.246	2.18453	0.532613	0.64689	0.120747	0.112975
		0.03375	0.4275	1.23924	2.20017	0.532717	0.645256	0.118517	0.116804
		0.0375	0.4275	1.23291	2.21712	0.532851	0.643496	0.116289	0.120881
		0.04125	0.4275	1.22703	2.23555	0.533019	0.641593	0.114054	0.125237
		0.045	0.4275	1.22158	2.25568	0.533226	0.639527	0.111802	0.12991
		0.04875	0.4275	1.21659	2.27778	0.533476	0.637274	0.109521	0.134946
		0.0525	0.4275	1.21206	2.3022	0.533776	0.634803	0.107198	0.140401
		0.05625	0.4275	1.20803	2.32935	0.534135	0.632078	0.104816	0.146343
		0.06	0.4275	1.20452	2.35979	0.534562	0.629051	0.102355	0.152858
		0.06375	0.4275	1.20159	2.39422	0.53507	0.625661	0.0997876	0.160058
		0.0675	0.4275	1.19931	2.43363	0.535675	0.621826	0.0970803	0.168087
		0.07125	0.4275	1.19777	2.47935	0.5364	0.617436	0.0941868	0.177141
		0.075	0.4275	1.19712	2.53333	0.537275	0.612331	0.0910417	0.187495
		-0.075	0.45	1.78454	1.98556	0.521807	0.668416	0.230798	0.0467629
		-0.07125	0.45	1.72877	1.9881	0.522876	0.668129	0.222754	0.0492367
		-0.0675	0.45	1.68042	1.99101	0.523651	0.667803	0.215614	0.0515586
		-0.06375	0.45	1.63793	1.99425	0.524217	0.667442	0.209186	0.0537708
		-0.06	0.45	1.60012	1.99778	0.52462	0.667048	0.203337	0.0559045
		-0.05625	0.45	1.56615	2.0016	0.524899	0.666624	0.197966	0.0579823
		-0.0525	0.45	1.53538	2.00568	0.525079	0.66617	0.192998	0.0600229
		-0.04875	0.45	1.50732	2.01003	0.525182	0.665687	0.188373	0.0620404
		-0.045	0.45	1.48158	2.01465	0.525224	0.665176	0.184044	0.0640475
		-0.04125	0.45	1.45786	2.01954	0.525217	0.664635	0.179971	0.0660548
		-0.0375	0.45	1.43589	2.0247	0.525171	0.664065	0.176123	0.0680713
		-0.03375	0.45	1.41548	2.03015	0.525095	0.663464	0.172474	0.0701057
		-0.03	0.45	1.39646	2.03589	0.524996	0.662833	0.169	0.0721657
		-0.02625	0.45	1.37868	2.04194	0.524879	0.662168	0.165683	0.0742589
		-0.0225	0.45	1.36201	2.04832	0.52475	0.661469	0.162505	0.0763926
		-0.01875	0.45	1.34636	2.05504	0.524612	0.660735	0.159453	0.0785735
		-0.015	0.45	1.33164	2.06212	0.52447	0.659962	0.156514	0.0808097
		-0.01125	0.45	1.31776	2.0696	0.524325	0.659149	0.153676	0.083108
		-0.0075	0.45	1.30467	2.07749	0.524182	0.658292	0.150929	0.0854761
		-0.00375	0.45	1.2923	2.08583	0.524044	0.657389	0.148263	0.0879228
		0	0.45	1.28061	2.09465	0.523912	0.656437	0.145671	0.0904561
		0.00375	0.45	1.26955	2.104	0.523789	0.655431	0.143143	0.0930861
		0.0075	0.45	1.25909	2.11392	0.523678	0.654366	0.140673	0.0958226
		0.01125	0.45	1.24918	2.12446	0.52358	0.653239	0.138253	0.0986768
		0.015	0.45	1.23981	2.13569	0.523498	0.652043	0.135876	0.101662
		0.01875	0.45	1.23095	2.14767	0.523436	0.650771	0.133536	0.104791
		0.0225	0.45	1.22258	2.16048	0.523394	0.649416	0.131226	0.10808
		0.02625	0.45	1.21468	2.17423	0.523376	0.64797	0.128938	0.111546
		0.03	0.45	1.20725	2.18901	0.523386	0.646421	0.126665	0.115211
		0.03375	0.45	1.20026	2.20496	0.523425	0.644758	0.1244	0.119098
		0.0375	0.45	1.19373	2.22223	0.523498	0.642967	0.122134	0.123234
		0.04125	0.45	1.18764	2.24101	0.52361	0.641031	0.119859	0.127651
		0.045	0.45	1.182	2.26151	0.523766	0.63893	0.117563	0.132387
		0.04875	0.45	1.17683	2.28403	0.52397	0.63664	0.115234	0.137489
		0.0525	0.45	1.17214	2.30889	0.524231	0.634129	0.112859	0.143013
		0.05625	0.45	1.16795	2.33653	0.524557	0.631361	0.110421	0.149027
		0.06	0.45	1.1643	2.36751	0.524959	0.628287	0.107897	0.155618
		0.06375	0.45	1.16125	2.40256	0.52545	0.624846	0.105261	0.162898
		0.0675	0.45	1.15887	2.44266	0.526048	0.620954	0.102477	0.171013
		0.07125	0.45	1.15724	2.48918	0.526778	0.6165	0.0994982	0.18016
		0.075	0.45	1.15654	2.5441	0.527672	0.611323	0.0962551	0.190614
		-0.075	0.4725	1.75883	1.98559	0.516085	0.668412	0.236441	0.0476744
		-0.07125	0.4725	1.70213	1.98822	0.51693	0.668117	0.2285	0.0502033
		-0.0675	0.4725	1.65298	1.99122	0.517501	0.667781	0.221445	0.0525775
		-0.06375	0.4725	1.60975	1.99454	0.517872	0.667409	0.215091	0.0548405
		-0.06	0.4725	1.57124	1.99817	0.518089	0.667005	0.209307	0.0570226
		-0.05625	0.4725	1.53662	2.00209	0.51819	0.666569	0.203993	0.0591478
		-0.0525	0.4725	1.50524	2.00628	0.518199	0.666103	0.199075	0.0612344
		-0.04875	0.4725	1.4766	2.01075	0.518138	0.665608	0.194492	0.0632977
		-0.045	0.4725	1.45032	2.01548	0.518022	0.665084	0.1902	0.0653498
		-0.04125	0.4725	1.42607	2.02049	0.517862	0.66453	0.186159	0.0674013
		-0.0375	0.4725	1.40361	2.02578	0.517669	0.663946	0.182337	0.0694621
		-0.03375	0.4725	1.38273	2.03136	0.517451	0.663331	0.17871	0.0715403
		-0.03	0.4725	1.36326	2.03724	0.517214	0.662685	0.175254	0.0736442
		-0.02625	0.4725	1.34504	2.04343	0.516964	0.662005	0.171951	0.0757812
		-0.0225	0.4725	1.32796	2.04996	0.516705	0.66129	0.168785	0.0779588
		-0.01875	0.4725	1.31192	2.05683	0.516442	0.660539	0.16574	0.080184
		-0.015	0.4725	1.29681	2.06407	0.516178	0.65975	0.162805	0.0824645
		-0.01125	0.4725	1.28257	2.07172	0.515916	0.658919	0.159968	0.0848077
		-0.0075	0.4725	1.26912	2.07978	0.515659	0.658044	0.157219	0.0872212
		-0.00375	0.4725	1.25642	2.0883	0.51541	0.657122	0.154549	0.0897138
		0	0.4725	1.2444	2.09732	0.515171	0.65615	0.151949	0.0922936
		0.00375	0.4725	1.23303	2.10686	0.514945	0.655123	0.149412	0.0949708
		0.0075	0.4725	1.22226	2.11699	0.514734	0.654038	0.146929	0.0977552
		0.01125	0.4725	1.21206	2.12775	0.51454	0.652888	0.144495	0.100658
		0.015	0.4725	1.20241	2.13921	0.514366	0.651669	0.1421	0.103693
		0.01875	0.4725	1.19328	2.15143	0.514214	0.650373	0.13974	0.106873
		0.0225	0.4725	1.18465	2.1645	0.514088	0.648993	0.137407	0.110214
		0.02625	0.4725	1.1765	2.17852	0.513989	0.64752	0.135094	0.113734
		0.03	0.4725	1.16883	2.19359	0.513921	0.645943	0.132793	0.117454
		0.03375	0.4725	1.16162	2.20984	0.513888	0.644251	0.130498	0.121397
		0.0375	0.4725	1.15487	2.22744	0.513894	0.642429	0.128198	0.125591
		0.04125	0.4725	1.14857	2.24657	0.513942	0.64046	0.125885	0.130069
		0.045	0.4725	1.14274	2.26745	0.514039	0.638325	0.123548	0.134867
		0.04875	0.4725	1.13739	2.29038	0.514191	0.635997	0.121175	0.140034
		0.0525	0.4725	1.13252	2.31569	0.514406	0.633446	0.118751	0.145625
		0.05625	0.4725	1.12817	2.34382	0.514692	0.630635	0.116258	0.15171
		0.06	0.4725	1.12438	2.37534	0.515061	0.627515	0.113675	0.158376
		0.06375	0.4725	1.1212	2.411	0.515529	0.624022	0.110972	0.165735
		0.0675	0.4725	1.1187	2.45179	0.516115	0.620075	0.108115	0.173933
		0.07125	0.4725	1.11699	2.49911	0.516843	0.615557	0.105051	0.18317
		0.075	0.4725	1.11621	2.55497	0.517751	0.610309	0.101712	0.193723
		-0.075	0.495	1.73335	1.98565	0.510351	0.668406	0.242113	0.0485893
		-0.07125	0.495	1.67576	1.98836	0.510968	0.668102	0.234281	0.0511734
		-0.0675	0.495	1.62581	1.99145	0.511325	0.667757	0.227322	0.0536005
		-0.06375	0.495	1.58183	1.99487	0.511492	0.667373	0.221052	0.0559143
		-0.06	0.495	1.54264	1.99859	0.511516	0.666958	0.215342	0.0581455
		-0.05625	0.495	1.50738	2.00262	0.51143	0.666511	0.210093	0.0603183
		-0.0525	0.495	1.47539	2.00692	0.511261	0.666033	0.205232	0.0624517
		-0.04875	0.495	1.44618	2.0115	0.511028	0.665525	0.2007	0.0645609
		-0.045	0.495	1.41936	2.01635	0.510746	0.664987	0.196452	0.0666581
		-0.04125	0.495	1.3946	2.02148	0.510426	0.66442	0.192449	0.0687542
		-0.0375	0.495	1.37165	2.0269	0.510078	0.663822	0.188662	0.0708595
		-0.03375	0.495	1.35031	2.03261	0.50971	0.663193	0.185064	0.072982
		-0.03	0.495	1.33039	2.03864	0.509327	0.662531	0.181633	0.0751297
		-0.02625	0.495	1.31174	2.04497	0.508936	0.661836	0.178351	0.0773109
		-0.0225	0.495	1.29426	2.05165	0.508539	0.661105	0.175201	0.0795327
		-0.01875	0.495	1.27782	2.05868	0.508143	0.660337	0.17217	0.0818021
		-0.015	0.495	1.26233	2.06609	0.507749	0.65953	0.169245	0.0841273
		-0.01125	0.495	1.24773	2.0739	0.507361	0.658681	0.166416	0.0865153
		-0.0075	0.495	1.23393	2.08214	0.506982	0.657788	0.163671	0.0889744
		-0.00375	0.495	1.22089	2.09085	0.506614	0.656847	0.161002	0.0915128
		0	0.495	1.20854	2.10005	0.50626	0.655855	0.158401	0.0941392
		0.00375	0.495	1.19686	2.1098	0.505923	0.654807	0.155858	0.0968634
		0.0075	0.495	1.18579	2.12014	0.505604	0.653701	0.153369	0.0996956
		0.01125	0.495	1.1753	2.13112	0.505306	0.652529	0.150924	0.102648
		0.015	0.495	1.16537	2.14281	0.505032	0.651286	0.148517	0.105732
		0.01875	0.495	1.15597	2.15528	0.504783	0.649966	0.146142	0.108962
		0.0225	0.495	1.14708	2.16861	0.504564	0.64856	0.14379	0.112355
		0.02625	0.495	1.13868	2.1829	0.504376	0.64706	0.141456	0.115928
		0.03	0.495	1.13077	2.19826	0.504224	0.645456	0.139132	0.119702
		0.03375	0.495	1.12333	2.21482	0.50411	0.643734	0.136809	0.123701
		0.0375	0.495	1.11636	2.23275	0.504039	0.641881	0.134479	0.127953
		0.04125	0.495	1.10986	2.25223	0.504017	0.63988	0.132132	0.13249
		0.045	0.495	1.10383	2.27349	0.504048	0.637709	0.129759	0.13735
		0.04875	0.495	1.09828	2.29683	0.50414	0.635344	0.127344	0.142581
		0.0525	0.495	1.09324	2.32259	0.504301	0.632754	0.124874	0.148238
		0.05625	0.495	1.08873	2.35121	0.50454	0.6299	0.12233	0.154393
		0.06	0.495	1.08479	2.38328	0.504871	0.626734	0.11969	0.161131
		0.06375	0.495	1.08147	2.41955	0.505308	0.623191	0.116925	0.168567
		0.0675	0.495	1.07885	2.46103	0.505874	0.619187	0.113995	0.176848
		0.07125	0.495	1.07703	2.50915	0.506594	0.614608	0.11085	0.186173
		0.075	0.495	1.07616	2.56593	0.50751	0.609289	0.107416	0.196821
		-0.075	0.5175	1.70811	1.98572	0.504608	0.668398	0.247811	0.0495071
		-0.07125	0.5175	1.64964	1.98852	0.504989	0.668084	0.240098	0.0521476
		-0.0675	0.5175	1.5989	1.9917	0.505125	0.667727	0.233243	0.0546282
		-0.06375	0.5175	1.55419	1.99521	0.505081	0.667334	0.227066	0.0569926
		-0.06	0.5175	1.51432	1.99905	0.504903	0.666907	0.221438	0.0592733
		-0.05625	0.5175	1.47843	2.00318	0.504624	0.666448	0.216262	0.0614942
		-0.0525	0.5175	1.44585	2.00759	0.504269	0.665958	0.211466	0.0636747
		-0.04875	0.5175	1.41608	2.01229	0.503857	0.665438	0.206992	0.0658296
		-0.045	0.5175	1.38872	2.01726	0.503401	0.664886	0.202796	0.0679724
		-0.04125	0.5175	1.36346	2.02252	0.502914	0.664305	0.19884	0.0701137
		-0.0375	0.5175	1.34003	2.02807	0.502403	0.663693	0.195094	0.0722636
		-0.03375	0.5175	1.31822	2.03393	0.501876	0.663049	0.191531	0.0744304
		-0.03	0.5175	1.29786	2.04009	0.50134	0.662371	0.188132	0.0766227
		-0.02625	0.5175	1.2788	2.04658	0.500799	0.66166	0.184878	0.078848
		-0.0225	0.5175	1.2609	2.05341	0.500257	0.660913	0.181752	0.081114
		-0.01875	0.5175	1.24408	2.0606	0.499719	0.660128	0.178741	0.0834282
		-0.015	0.5175	1.22822	2.06817	0.499187	0.659303	0.175832	0.085798
		-0.01125	0.5175	1.21325	2.07616	0.498665	0.658437	0.173016	0.0882308
		-0.0075	0.5175	1.19911	2.08458	0.498156	0.657524	0.170281	0.0907352
		-0.00375	0.5175	1.18573	2.09347	0.497662	0.656564	0.167619	0.0933195
		0	0.5175	1.17306	2.10288	0.497185	0.655551	0.165021	0.0959924
		0.00375	0.5175	1.16107	2.11283	0.496727	0.654483	0.16248	0.0987635
		0.0075	0.5175	1.14969	2.12338	0.496293	0.653354	0.159988	0.101644
		0.01125	0.5175	1.13892	2.13459	0.495882	0.65216	0.157539	0.104644
		0.015	0.5175	1.12871	2.14651	0.495499	0.650894	0.155124	0.107778
		0.01875	0.5175	1.11904	2.15923	0.495146	0.649549	0.152738	0.111058
		0.0225	0.5175	1.10989	2.17282	0.494826	0.648118	0.150373	0.114503
		0.02625	0.5175	1.10124	2.18738	0.494541	0.646591	0.148023	0.118128
		0.03	0.5175	1.09309	2.20303	0.494296	0.644959	0.145679	0.121956
		0.03375	0.5175	1.08542	2.2199	0.494094	0.643208	0.143333	0.126011
		0.0375	0.5175	1.07823	2.23816	0.49394	0.641324	0.140977	0.130319
		0.04125	0.5175	1.07151	2.258	0.493838	0.63929	0.138601	0.134914
		0.045	0.5175	1.06528	2.27964	0.493796	0.637084	0.136193	0.139835
		0.04875	0.5175	1.05955	2.30339	0.49382	0.634682	0.133741	0.145129
		0.0525	0.5175	1.05433	2.3296	0.493919	0.632053	0.131229	0.150851
		0.05625	0.5175	1.04965	2.35872	0.494104	0.629157	0.128638	0.157073
		0.06	0.5175	1.04555	2.39133	0.494388	0.625944	0.125945	0.163884
		0.06375	0.5175	1.04208	2.42821	0.494788	0.622351	0.123118	0.171395
		0.0675	0.5175	1.03933	2.47038	0.495325	0.618292	0.12012	0.179755
		0.07125	0.5175	1.03739	2.51929	0.496031	0.613651	0.116896	0.189166
		0.075	0.5175	1.03643	2.57701	0.496947	0.608262	0.113371	0.199907
		-0.075	0.54	1.68309	1.98581	0.498856	0.668387	0.253534	0.0504283
		-0.07125	0.54	1.62377	1.9887	0.498996	0.668063	0.245948	0.0531252
		-0.0675	0.54	1.57225	1.99198	0.498903	0.667697	0.239206	0.0556595
		-0.06375	0.54	1.52682	1.99559	0.49864	0.667292	0.23313	0.0580756
		-0.06	0.54	1.48629	1.99953	0.498254	0.666853	0.227591	0.0604061
		-0.05625	0.54	1.44977	2.00377	0.497775	0.666382	0.222497	0.0626753
		-0.0525	0.54	1.41661	2.0083	0.497227	0.665879	0.217774	0.0649029
		-0.04875	0.54	1.38629	2.01312	0.496628	0.665345	0.213366	0.0671044
		-0.045	0.54	1.35841	2.01822	0.495992	0.664781	0.209229	0.0692931
		-0.04125	0.54	1.33265	2.02361	0.495329	0.664185	0.205326	0.0714796
		-0.0375	0.54	1.30874	2.0293	0.494647	0.663558	0.201628	0.0736742
		-0.03375	0.54	1.28649	2.03529	0.493955	0.662899	0.198109	0.0758857
		-0.03	0.54	1.26569	2.0416	0.493257	0.662206	0.194749	0.0781222
		-0.02625	0.54	1.24621	2.04824	0.492558	0.661478	0.191528	0.0803922
		-0.0225	0.54	1.22792	2.05523	0.491864	0.660714	0.188432	0.0827027
		-0.01875	0.54	1.21071	2.06258	0.491176	0.659912	0.185448	0.0850613
		-0.015	0.54	1.19448	2.07032	0.490499	0.65907	0.182562	0.087476
		-0.01125	0.54	1.17916	2.07848	0.489835	0.658184	0.179765	0.0899542
		-0.0075	0.54	1.16467	2.08709	0.489187	0.657253	0.177046	0.0925039
		-0.00375	0.54	1.15096	2.09617	0.488558	0.656273	0.174396	0.0951338
		0	0.54	1.13797	2.10577	0.48795	0.65524	0.171808	0.097853
		0.00375	0.54	1.12567	2.11594	0.487365	0.65415	0.169273	0.100671
		0.0075	0.54	1.114	2.1267	0.486806	0.652999	0.166785	0.103599
		0.01125	0.54	1.10294	2.13814	0.486275	0.651782	0.164335	0.106647
		0.015	0.54	1.09245	2.1503	0.485776	0.650492	0.161918	0.10983
		0.01875	0.54	1.08251	2.16327	0.48531	0.649123	0.159526	0.113161
		0.0225	0.54	1.0731	2.17712	0.48488	0.647666	0.157153	0.116656
		0.02625	0.54	1.06421	2.19196	0.48449	0.646113	0.154791	0.120334
		0.03	0.54	1.05582	2.2079	0.484144	0.644452	0.152432	0.124215
		0.03375	0.54	1.04791	2.22509	0.483845	0.642671	0.150068	0.128324
		0.0375	0.54	1.0405	2.24368	0.483599	0.640756	0.14769	0.132689
		0.04125	0.54	1.03357	2.26387	0.483411	0.638689	0.145289	0.137341
		0.045	0.54	1.02714	2.2859	0.483287	0.636449	0.142852	0.142322
		0.04875	0.54	1.02121	2.31007	0.483235	0.634011	0.140366	0.147677
		0.0525	0.54	1.01581	2.33672	0.483265	0.631342	0.137815	0.153464
		0.05625	0.54	1.01095	2.36634	0.483387	0.628403	0.13518	0.159753
		0.06	0.54	1.00669	2.39949	0.483616	0.625145	0.132437	0.166633
		0.06375	0.54	1.00307	2.43698	0.48397	0.621502	0.129554	0.174217
		0.0675	0.54	1.00018	2.47984	0.484473	0.617389	0.12649	0.182655
		0.07125	0.54	0.998118	2.52954	0.485156	0.612687	0.123191	0.192149
		0.075	0.54	0.997049	2.58818	0.486064	0.60723	0.119577	0.20298
		-0.075	0.5625	1.65832	1.98592	0.493099	0.668372	0.259278	0.0513531
		-0.07125	0.5625	1.59815	1.9889	0.492991	0.668039	0.251828	0.0541068
		-0.0675	0.5625	1.54587	1.99227	0.492663	0.667662	0.245207	0.0566952
		-0.06375	0.5625	1.49973	1.996	0.492175	0.667247	0.23924	0.059163
		-0.06	0.5625	1.45855	2.00005	0.491574	0.666796	0.2338	0.0615434
		-0.05625	0.5625	1.42142	2.0044	0.490888	0.666312	0.228794	0.0638614
		-0.0525	0.5625	1.38768	2.00905	0.49014	0.665796	0.224152	0.0661368
		-0.04875	0.5625	1.35682	2.01399	0.489347	0.665248	0.219818	0.0683852
		-0.045	0.5625	1.32843	2.01922	0.488522	0.66467	0.215748	0.0706194
		-0.04125	0.5625	1.30218	2.02475	0.487676	0.66406	0.211906	0.0728517
		-0.0375	0.5625	1.27781	2.03057	0.486817	0.663418	0.208262	0.0750914
		-0.03375	0.5625	1.25511	2.03671	0.485951	0.662743	0.204793	0.0773476
		-0.03	0.5625	1.23389	2.04317	0.485084	0.662034	0.201478	0.0796291
		-0.02625	0.5625	1.214	2.04996	0.484221	0.66129	0.198299	0.0819435
		-0.0225	0.5625	1.19531	2.05711	0.483365	0.660509	0.19524	0.0842986
		-0.01875	0.5625	1.17772	2.06463	0.48252	0.659689	0.192288	0.0867019
		-0.015	0.5625	1.16113	2.07255	0.48169	0.658828	0.189431	0.0891615
		-0.01125	0.5625	1.14546	2.08089	0.480876	0.657924	0.186658	0.0916847
		-0.0075	0.5625	1.13063	2.08968	0.480082	0.656973	0.183961	0.0942798
		-0.00375	0.5625	1.1166	2.09896	0.47931	0.655973	0.18133	0.0969557
		0	0.5625	1.1033	2.10876	0.478563	0.654919	0.178756	0.0997209
		0.00375	0.5625	1.09068	2.11913	0.477843	0.653809	0.176233	0.102586
		0.0075	0.5625	1.07872	2.13012	0.477151	0.652635	0.173754	0.105561
		0.01125	0.5625	1.06737	2.14178	0.476492	0.651395	0.17131	0.108657
		0.015	0.5625	1.05661	2.15419	0.475867	0.650081	0.168896	0.111889
		0.01875	0.5625	1.04641	2.16741	0.47528	0.648687	0.166503	0.115269
		0.0225	0.5625	1.03674	2.18152	0.474733	0.647204	0.164126	0.118815
		0.02625	0.5625	1.0276	2.19665	0.47423	0.645624	0.161757	0.122544
		0.03	0.5625	1.01897	2.21289	0.473774	0.643935	0.159387	0.126478
		0.03375	0.5625	1.01084	2.23039	0.473371	0.642125	0.15701	0.130641
		0.0375	0.5625	1.0032	2.24931	0.473025	0.640179	0.154615	0.135061
		0.04125	0.5625	0.996063	2.26986	0.472741	0.638079	0.152193	0.139771
		0.045	0.5625	0.989425	2.29228	0.472527	0.635804	0.149731	0.14481
		0.04875	0.5625	0.983301	2.31685	0.472391	0.633329	0.147215	0.150226
		0.0525	0.5625	0.977709	2.34396	0.472342	0.630621	0.14463	0.156075
		0.05625	0.5625	0.972677	2.37407	0.472394	0.62764	0.141956	0.162429
		0.06	0.5625	0.968245	2.40777	0.47256	0.624337	0.139166	0.169377
		0.06375	0.5625	0.964469	2.44587	0.47286	0.620645	0.13623	0.177033
		0.0675	0.5625	0.961427	2.48941	0.473319	0.616477	0.133105	0.185547
		0.07125	0.5625	0.959231	2.5399	0.473971	0.611715	0.129734	0.195122
		0.075	0.5625	0.95804	2.59947	0.474862	0.60619	0.126035	0.20604
		-0.075	0.585	1.63377	1.98607	0.487337	0.668359	0.265043	0.05228
		-0.07125	0.585	1.57278	1.98914	0.486975	0.668014	0.257737	0.0550914
		-0.0675	0.585	1.51975	1.99261	0.486405	0.667625	0.251246	0.0577343
		-0.06375	0.585	1.47293	1.99644	0.485688	0.667198	0.245395	0.0602546
		-0.06	0.585	1.4311	2.0006	0.484864	0.666735	0.24006	0.0626854
		-0.05625	0.585	1.39338	2.00507	0.483965	0.666238	0.235151	0.0650525
		-0.0525	0.585	1.35908	2.00984	0.48301	0.665709	0.230597	0.0673758
		-0.04875	0.585	1.32768	2.01491	0.482016	0.665147	0.226343	0.0696714
		-0.045	0.585	1.29879	2.02027	0.480997	0.664554	0.222347	0.0719521
		-0.04125	0.585	1.27206	2.02593	0.479961	0.663929	0.218573	0.0742301
		-0.0375	0.585	1.24724	2.0319	0.478917	0.663272	0.214992	0.076515
		-0.03375	0.585	1.2241	2.03818	0.47787	0.662581	0.211579	0.0788166
		-0.03	0.585	1.20246	2.04479	0.476827	0.661856	0.208316	0.0811427
		-0.02625	0.585	1.18217	2.05174	0.475792	0.661095	0.205184	0.0835019
		-0.0225	0.585	1.1631	2.05906	0.474768	0.660296	0.202167	0.0859016
		-0.01875	0.585	1.14514	2.06675	0.473758	0.659458	0.199255	0.0883499
		-0.015	0.585	1.12819	2.07484	0.472767	0.658579	0.196432	0.0908541
		-0.01125	0.585	1.11217	2.08336	0.471796	0.657656	0.193691	0.0934223
		-0.0075	0.585	1.09701	2.09234	0.470848	0.656685	0.191021	0.096063
		-0.00375	0.585	1.08265	2.10182	0.469925	0.655665	0.188414	0.0987846
		0	0.585	1.06904	2.11183	0.469031	0.65459	0.185862	0.101596
		0.00375	0.585	1.05613	2.12241	0.468167	0.653458	0.183357	0.104507
		0.0075	0.585	1.04388	2.13363	0.467335	0.652262	0.180891	0.107529
		0.01125	0.585	1.03225	2.14552	0.46654	0.650998	0.178458	0.110674
		0.015	0.585	1.02121	2.15817	0.465782	0.64966	0.176051	0.113954
		0.01875	0.585	1.01075	2.17164	0.465065	0.648241	0.173663	0.117383
		0.0225	0.585	1.00083	2.18603	0.464392	0.646732	0.171287	0.120979
		0.02625	0.585	0.991445	2.20144	0.463768	0.645125	0.168916	0.12476
		0.03	0.585	0.982575	2.21798	0.463194	0.643407	0.166541	0.128746
		0.03375	0.585	0.974214	2.23579	0.462678	0.641567	0.164155	0.132962
		0.0375	0.585	0.966357	2.25506	0.462223	0.63959	0.161747	0.137436
		0.04125	0.585	0.959005	2.27597	0.461835	0.637458	0.159308	0.142202
		0.045	0.585	0.952162	2.29877	0.461523	0.635149	0.156826	0.147299
		0.04875	0.585	0.94584	2.32376	0.461294	0.632637	0.154285	0.152773
		0.0525	0.585	0.940058	2.35132	0.461159	0.629889	0.15167	0.158684
		0.05625	0.585	0.934845	2.38192	0.461131	0.626867	0.14896	0.165102
		0.06	0.585	0.93024	2.41617	0.461225	0.623519	0.146129	0.172117
		0.06375	0.585	0.9263	2.45487	0.461462	0.619778	0.143144	0.179842
		0.0675	0.585	0.923103	2.49911	0.461868	0.615557	0.139962	0.18843
		0.07125	0.585	0.920762	2.55038	0.46248	0.610736	0.136524	0.198083
		0.075	0.585	0.919437	2.61087	0.463346	0.605145	0.132745	0.209086
		-0.075	0.6075	1.60947	1.98622	0.481573	0.668342	0.270825	0.053211
		-0.07125	0.6075	1.54767	1.98939	0.480952	0.667986	0.263672	0.0560799
		-0.0675	0.6075	1.49391	1.99296	0.480136	0.667585	0.257316	0.0587777
		-0.06375	0.6075	1.44641	1.9969	0.479181	0.667146	0.25159	0.0613503
		-0.06	0.6075	1.40396	2.00118	0.47813	0.66667	0.246369	0.0638323
		-0.05625	0.6075	1.36565	2.00577	0.47701	0.66616	0.241564	0.0662489
		-0.0525	0.6075	1.3308	2.01067	0.475842	0.665616	0.237105	0.0686205
		-0.04875	0.6075	1.29888	2.01586	0.474642	0.665041	0.232939	0.0709632
		-0.045	0.6075	1.2695	2.02136	0.473421	0.664433	0.229023	0.0732905
		-0.04125	0.6075	1.2423	2.02717	0.472189	0.663793	0.225324	0.0756145
		-0.0375	0.6075	1.21703	2.03328	0.470953	0.66312	0.221811	0.0779451
		-0.03375	0.6075	1.19346	2.03971	0.469719	0.662413	0.218463	0.0802918
		-0.03	0.6075	1.17142	2.04648	0.468493	0.661671	0.215257	0.082663
		-0.02625	0.6075	1.15073	2.05359	0.467278	0.660893	0.212179	0.085067
		-0.0225	0.6075	1.13129	2.06107	0.466078	0.660076	0.209212	0.0875117
		-0.01875	0.6075	1.11296	2.06894	0.464897	0.65922	0.206344	0.0900047
		-0.015	0.6075	1.09566	2.07721	0.463737	0.658322	0.203563	0.0925539
		-0.01125	0.6075	1.0793	2.08592	0.462601	0.65738	0.200859	0.0951672
		-0.0075	0.6075	1.06382	2.09509	0.461492	0.656389	0.198222	0.0978531
		-0.00375	0.6075	1.04915	2.10477	0.460411	0.655348	0.195645	0.10062
		0	0.6075	1.03523	2.11498	0.459362	0.654252	0.193119	0.103478
		0.00375	0.6075	1.02203	2.12579	0.458346	0.653097	0.190637	0.106435
		0.0075	0.6075	1.00949	2.13722	0.457367	0.651879	0.18819	0.109505
		0.01125	0.6075	0.997583	2.14936	0.456426	0.650592	0.185774	0.112696
		0.015	0.6075	0.986281	2.16225	0.455527	0.64923	0.18338	0.116024
		0.01875	0.6075	0.975557	2.17598	0.454673	0.647785	0.181002	0.119503
		0.0225	0.6075	0.965388	2.19064	0.453866	0.64625	0.178632	0.123148
		0.02625	0.6075	0.955759	2.20633	0.453112	0.644615	0.176263	0.126979
		0.03	0.6075	0.946654	2.22317	0.452413	0.642869	0.173888	0.131016
		0.03375	0.6075	0.938066	2.24131	0.451774	0.641	0.171497	0.135285
		0.0375	0.6075	0.929989	2.26091	0.451202	0.638991	0.169082	0.139813
		0.04125	0.6075	0.922424	2.28219	0.450703	0.636826	0.166631	0.144634
		0.045	0.6075	0.915376	2.30538	0.450283	0.634483	0.164132	0.149787
		0.04875	0.6075	0.908856	2.33079	0.449953	0.631934	0.161572	0.155321
		0.0525	0.6075	0.902883	2.3588	0.449722	0.629148	0.158931	0.161292
		0.05625	0.6075	0.897486	2.3899	0.449606	0.626084	0.156191	0.167772
		0.06	0.6075	0.892704	2.42469	0.449619	0.622691	0.153322	0.174851
		0.06375	0.6075	0.888595	2.464	0.449784	0.618902	0.150293	0.182645
		0.0675	0.6075	0.885237	2.50892	0.450128	0.614629	0.147059	0.191303
		0.07125	0.6075	0.882742	2.56097	0.45069	0.609749	0.143557	0.201032
		0.075	0.6075	0.881272	2.62238	0.451521	0.604092	0.139702	0.212117
		-0.075	0.63	1.5854	1.9864	0.475811	0.668321	0.276623	0.0541447
		-0.07125	0.63	1.52282	1.98966	0.474925	0.667954	0.269628	0.0570723
		-0.0675	0.63	1.46833	1.99335	0.473855	0.667542	0.263418	0.0598251
		-0.06375	0.63	1.42018	1.9974	0.472659	0.66709	0.257823	0.0624506
		-0.06	0.63	1.37712	2.0018	0.471374	0.666601	0.252723	0.0649836
		-0.05625	0.63	1.33823	2.00651	0.470028	0.666078	0.248028	0.0674499
		-0.0525	0.63	1.30285	2.01154	0.468641	0.66552	0.243672	0.0698702
		-0.04875	0.63	1.27043	2.01687	0.467228	0.66493	0.2396	0.0722605
		-0.045	0.63	1.24056	2.02251	0.465799	0.664307	0.235772	0.0746347
		-0.04125	0.63	1.21291	2.02845	0.464365	0.663651	0.232154	0.077005
		-0.0375	0.63	1.1872	2.03471	0.46293	0.662962	0.228716	0.0793815
		-0.03375	0.63	1.16322	2.0413	0.461503	0.662238	0.225438	0.0817736
		-0.03	0.63	1.14077	2.04823	0.460087	0.661479	0.222297	0.0841901
		-0.02625	0.63	1.1197	2.05551	0.458686	0.660684	0.219279	0.0866389
		-0.0225	0.63	1.09989	2.06315	0.457304	0.65985	0.216367	0.0891284
		-0.01875	0.63	1.0812	2.07119	0.455944	0.658975	0.21355	0.0916665
		-0.015	0.63	1.06356	2.07965	0.454608	0.658058	0.210816	0.0942605
		-0.01125	0.63	1.04688	2.08855	0.4533	0.657095	0.208155	0.096919
		-0.0075	0.63	1.03107	2.09792	0.452022	0.656084	0.205558	0.0996501
		-0.00375	0.63	1.01609	2.1078	0.450775	0.655022	0.203016	0.102463
		0	0.63	1.00188	2.11823	0.449564	0.653905	0.200521	0.105366
		0.00375	0.63	0.988384	2.12925	0.448389	0.652728	0.198067	0.10837
		0.0075	0.63	0.975567	2.14092	0.447254	0.651487	0.195646	0.111486
		0.01125	0.63	0.963391	2.15329	0.44616	0.650176	0.193251	0.114725
		0.015	0.63	0.951827	2.16643	0.445113	0.648789	0.190875	0.1181
		0.01875	0.63	0.940849	2.18043	0.444113	0.647319	0.188512	0.121627
		0.0225	0.63	0.930434	2.19536	0.443165	0.645757	0.186153	0.125322
		0.02625	0.63	0.920565	2.21134	0.442272	0.644095	0.183792	0.129202
		0.03	0.63	0.911229	2.22849	0.441439	0.64232	0.181422	0.133291
		0.03375	0.63	0.902416	2.24695	0.440671	0.640421	0.179031	0.137611
		0.0375	0.63	0.894121	2.26689	0.439973	0.638382	0.176613	0.142192
		0.04125	0.63	0.886345	2.28852	0.439352	0.636184	0.174155	0.147067
		0.045	0.63	0.879092	2.3121	0.438817	0.633806	0.171645	0.152276
		0.04875	0.63	0.872374	2.33793	0.438377	0.631221	0.169068	0.157866
		0.0525	0.63	0.866209	2.3664	0.438042	0.628396	0.166408	0.163896
		0.05625	0.63	0.860626	2.39799	0.437827	0.625291	0.163641	0.170437
		0.06	0.63	0.855665	2.43334	0.437751	0.621854	0.16074	0.177579
		0.06375	0.63	0.851382	2.47325	0.437834	0.618017	0.157671	0.185439
		0.0675	0.63	0.847856	2.51885	0.438107	0.613692	0.154389	0.194167
		0.07125	0.63	0.845199	2.57169	0.438609	0.608754	0.150829	0.203969
		0.075	0.63	0.843573	2.63401	0.439394	0.603032	0.146904	0.215132
		-0.075	0.6525	1.56158	1.98659	0.470051	0.668298	0.282434	0.0550821
		-0.07125	0.6525	1.49823	1.98997	0.468895	0.66792	0.275606	0.0580677
		-0.0675	0.6525	1.44304	1.99377	0.467567	0.667496	0.269548	0.0608762
		-0.06375	0.6525	1.39424	1.99794	0.466124	0.667031	0.264091	0.063555
		-0.06	0.6525	1.35058	2.00245	0.464601	0.666529	0.259118	0.0661396
		-0.05625	0.6525	1.31114	2.00729	0.463024	0.665991	0.254541	0.0686558
		-0.0525	0.6525	1.27523	2.01245	0.461412	0.665419	0.250293	0.0711248
		-0.04875	0.6525	1.24232	2.01792	0.45978	0.664814	0.246323	0.0735632
		-0.045	0.6525	1.21198	2.0237	0.458138	0.664176	0.242589	0.0759847
		-0.04125	0.6525	1.18388	2.02979	0.456494	0.663504	0.239058	0.0784013
		-0.0375	0.6525	1.15775	2.0362	0.454856	0.662798	0.235702	0.080824
		-0.03375	0.6525	1.13336	2.04295	0.453228	0.662058	0.232499	0.0832616
		-0.03	0.6525	1.11052	2.05004	0.451616	0.661281	0.22943	0.0857235
		-0.02625	0.6525	1.08909	2.05748	0.450022	0.660468	0.226477	0.0882174
		-0.0225	0.6525	1.06891	2.06531	0.448451	0.659615	0.223627	0.0907518
		-0.01875	0.6525	1.04988	2.07353	0.446905	0.658721	0.220867	0.0933349
		-0.015	0.6525	1.03191	2.08217	0.445388	0.657785	0.218186	0.0959739
		-0.01125	0.6525	1.0149	2.09126	0.443901	0.656802	0.215573	0.0986774
		-0.0075	0.6525	0.998786	2.10083	0.442446	0.655771	0.21302	0.101454
		-0.00375	0.6525	0.983504	2.11092	0.441027	0.654688	0.21052	0.104312
		0	0.6525	0.968999	2.12156	0.439646	0.653548	0.208063	0.107261
		0.00375	0.6525	0.955222	2.13281	0.438305	0.652349	0.205642	0.110311
		0.0075	0.6525	0.942131	2.14471	0.437006	0.651085	0.203251	0.113473
		0.01125	0.6525	0.929691	2.15732	0.435753	0.64975	0.200883	0.116759
		0.015	0.6525	0.917871	2.17072	0.434549	0.648338	0.19853	0.120181
		0.01875	0.6525	0.906643	2.18498	0.433395	0.646842	0.196186	0.123756
		0.0225	0.6525	0.895987	2.20019	0.432297	0.645254	0.193844	0.127499
		0.02625	0.6525	0.885883	2.21646	0.431259	0.643564	0.191496	0.131429
		0.03	0.6525	0.876319	2.23391	0.430283	0.641761	0.189134	0.135568
		0.03375	0.6525	0.867285	2.2527	0.429377	0.639832	0.18675	0.139939
		0.0375	0.6525	0.858775	2.27298	0.428545	0.637761	0.184333	0.144572
		0.04125	0.6525	0.85079	2.29498	0.427795	0.63553	0.181873	0.1495
		0.045	0.6525	0.843333	2.31895	0.427135	0.633118	0.179356	0.154763
		0.04875	0.6525	0.836418	2.34521	0.426576	0.630497	0.176769	0.160409
		0.0525	0.6525	0.830061	2.37413	0.426128	0.627634	0.174091	0.166496
		0.05625	0.6525	0.82429	2.40622	0.425807	0.624488	0.171303	0.173097
		0.06	0.6525	0.819147	2.4421	0.425631	0.621007	0.168375	0.180301
		0.06375	0.6525	0.814686	2.48263	0.425623	0.617123	0.165272	0.188224
		0.0675	0.6525	0.810987	2.52891	0.425814	0.612746	0.161947	0.197019
		0.07125	0.6525	0.808161	2.58253	0.426246	0.607752	0.158334	0.206892
		0.075	0.6525	0.80637	2.64576	0.426974	0.601966	0.154345	0.218132
		-0.075	0.675	1.53801	1.98681	0.464296	0.668273	0.288256	0.0560222
		-0.07125	0.675	1.4739	1.9903	0.462865	0.667883	0.281602	0.0590666
		-0.0675	0.675	1.41803	1.99421	0.461275	0.667447	0.275701	0.0619309
		-0.06375	0.675	1.3686	1.9985	0.45958	0.666968	0.270389	0.0646635
		-0.06	0.675	1.32436	2.00314	0.457813	0.666452	0.26555	0.0673001
		-0.05625	0.675	1.28438	2.00811	0.456	0.6659	0.261097	0.0698667
		-0.0525	0.675	1.24795	2.0134	0.454158	0.665314	0.256965	0.0723848
		-0.04875	0.675	1.21456	2.01901	0.452302	0.664693	0.253102	0.0748713
		-0.045	0.675	1.18377	2.02493	0.450441	0.664039	0.249469	0.0773403
		-0.04125	0.675	1.15524	2.03118	0.448583	0.663351	0.246032	0.0798039
		-0.0375	0.675	1.12869	2.03775	0.446735	0.662628	0.242764	0.0822724
		-0.03375	0.675	1.10391	2.04465	0.444901	0.661871	0.239643	0.0847558
		-0.03	0.675	1.08069	2.05191	0.443087	0.661077	0.23665	0.0872631
		-0.02625	0.675	1.05889	2.05953	0.441295	0.660245	0.233769	0.0898024
		-0.0225	0.675	1.03836	2.06753	0.439529	0.659373	0.230986	0.0923819
		-0.01875	0.675	1.019	2.07593	0.437791	0.658461	0.228288	0.0950096
		-0.015	0.675	1.0007	2.08476	0.436084	0.657504	0.225665	0.0976938
		-0.01125	0.675	0.983382	2.09405	0.434411	0.656501	0.223107	0.100442
		-0.0075	0.675	0.966967	2.10383	0.432774	0.655449	0.220604	0.103264
		-0.00375	0.675	0.951393	2.11412	0.431176	0.654344	0.21815	0.106167
		0	0.675	0.936605	2.12499	0.429618	0.653183	0.215735	0.109161
		0.00375	0.675	0.922553	2.13646	0.428103	0.651961	0.213353	0.112257
		0.0075	0.675	0.909197	2.14859	0.426634	0.650673	0.210998	0.115465
		0.01125	0.675	0.896499	2.16146	0.425214	0.649314	0.208661	0.118798
		0.015	0.675	0.884428	2.17511	0.423845	0.647877	0.206337	0.122267
		0.01875	0.675	0.872958	2.18963	0.422531	0.646355	0.204017	0.12589
		0.0225	0.675	0.862065	2.20513	0.421276	0.64474	0.201696	0.129681
		0.02625	0.675	0.851731	2.22169	0.420083	0.643023	0.199366	0.133659
		0.03	0.675	0.841944	2.23945	0.418957	0.641191	0.197018	0.137847
		0.03375	0.675	0.832692	2.25856	0.417904	0.639231	0.194644	0.142269
		0.0375	0.675	0.823971	2.2792	0.416931	0.637129	0.192233	0.146953
		0.04125	0.675	0.815779	2.30157	0.416043	0.634866	0.189776	0.151933
		0.045	0.675	0.808122	2.32593	0.41525	0.632419	0.187257	0.157249
		0.04875	0.675	0.801009	2.35261	0.414562	0.629762	0.184663	0.16295
		0.0525	0.675	0.794461	2.38198	0.413992	0.626861	0.181975	0.169093
		0.05625	0.675	0.788503	2.41457	0.413555	0.623674	0.17917	0.175751
		0.06	0.675	0.783176	2.451	0.41327	0.62015	0.17622	0.183015
		0.06375	0.675	0.778534	2.49213	0.413161	0.616219	0.173087	0.191
		0.0675	0.675	0.774657	2.53909	0.41326	0.611791	0.169724	0.19986
		0.07125	0.675	0.771655	2.59349	0.41361	0.60674	0.166066	0.209802
		0.075	0.675	0.769688	2.65763	0.414271	0.600892	0.162018	0.221115
		-0.075	0.6975	1.51467	1.98707	0.458548	0.668247	0.294087	0.0569649
		-0.07125	0.6975	1.44983	1.99065	0.456838	0.667843	0.287613	0.0600691
		-0.0675	0.6975	1.39329	1.99468	0.454982	0.667394	0.281876	0.0629898
		-0.06375	0.6975	1.34326	1.99909	0.45303	0.666902	0.276716	0.0657765
		-0.06	0.6975	1.29845	2.00386	0.451015	0.666372	0.272017	0.0684649
		-0.05625	0.6975	1.25794	2.00896	0.448961	0.665805	0.267695	0.0710824
		-0.0525	0.6975	1.22102	2.01439	0.446885	0.665204	0.263683	0.0736498
		-0.04875	0.6975	1.18716	2.02015	0.4448	0.664567	0.259934	0.0761848
		-0.045	0.6975	1.15593	2.02622	0.442715	0.663897	0.256407	0.0787013
		-0.04125	0.6975	1.12698	2.03262	0.440638	0.663192	0.253069	0.0812118
		-0.0375	0.6975	1.10003	2.03935	0.438574	0.662453	0.249895	0.0837267
		-0.03375	0.6975	1.07486	2.04642	0.436529	0.661677	0.246861	0.0862559
		-0.03	0.6975	1.05128	2.05384	0.434507	0.660865	0.243951	0.0888089
		-0.02625	0.6975	1.02913	2.06164	0.43251	0.660015	0.241148	0.0913933
		-0.0225	0.6975	1.00826	2.06982	0.430543	0.659124	0.238437	0.0940182
		-0.01875	0.6975	0.988575	2.07841	0.428608	0.658192	0.235807	0.0966908
		-0.015	0.6975	0.969962	2.08744	0.426706	0.657215	0.233247	0.0994197
		-0.01125	0.6975	0.952338	2.09692	0.424842	0.656192	0.230748	0.102213
		-0.0075	0.6975	0.93563	2.1069	0.423016	0.655118	0.228301	0.10508
		-0.00375	0.6975	0.919772	2.11742	0.421231	0.653991	0.225898	0.108028
		0	0.6975	0.90471	2.1285	0.41949	0.652808	0.223531	0.111068
		0.00375	0.6975	0.890392	2.1402	0.417795	0.651562	0.221194	0.114209
		0.0075	0.6975	0.876778	2.15258	0.416149	0.650251	0.218878	0.117463
		0.01125	0.6975	0.863829	2.16569	0.414554	0.648867	0.216578	0.120841
		0.015	0.6975	0.851515	2.1796	0.413014	0.647405	0.214286	0.124358
		0.01875	0.6975	0.839808	2.1944	0.411532	0.645858	0.211997	0.128027
		0.0225	0.6975	0.828685	2.21017	0.410111	0.644216	0.209701	0.131866
		0.02625	0.6975	0.818127	2.22704	0.408757	0.64247	0.207393	0.135892
		0.03	0.6975	0.808121	2.24511	0.407473	0.640609	0.205064	0.140129
		0.03375	0.6975	0.798657	2.26455	0.406266	0.63862	0.202704	0.1446
		0.0375	0.6975	0.789727	2.28553	0.405141	0.636487	0.200305	0.149334
		0.04125	0.6975	0.781333	2.30827	0.404108	0.634191	0.197854	0.154365
		0.045	0.6975	0.773477	2.33303	0.403173	0.63171	0.195339	0.159734
		0.04875	0.6975	0.76617	2.36013	0.402349	0.629016	0.192744	0.165488
		0.0525	0.6975	0.759431	2.38997	0.401647	0.626077	0.190049	0.171685
		0.05625	0.6975	0.753285	2.42305	0.401084	0.62285	0.187233	0.1784
		0.06	0.6975	0.747773	2.46003	0.400681	0.619283	0.184265	0.185721
		0.06375	0.6975	0.742948	2.50176	0.40046	0.615306	0.181109	0.193767
		0.0675	0.6975	0.738889	2.5494	0.400457	0.610827	0.177714	0.20269
		0.07125	0.6975	0.735704	2.60457	0.400715	0.605721	0.174014	0.212698
		0.075	0.6975	0.733554	2.66962	0.401296	0.599811	0.169913	0.224081
		-0.075	0.72	1.49158	1.98733	0.452808	0.668217	0.299925	0.0579114
		-0.07125	0.72	1.42603	1.99103	0.450816	0.667801	0.293637	0.0610748
		-0.0675	0.72	1.36884	1.99518	0.44869	0.667338	0.288071	0.0640521
		-0.06375	0.72	1.31821	1.99972	0.446477	0.666833	0.283068	0.0668931
		-0.06	0.72	1.27286	2.00462	0.44421	0.666288	0.278515	0.0696343
		-0.05625	0.72	1.23183	2.00986	0.441911	0.665706	0.274328	0.0723025
		-0.0525	0.72	1.19444	2.01543	0.439596	0.665089	0.270444	0.0749198
		-0.04875	0.72	1.16012	2.02133	0.437278	0.664437	0.266814	0.0775035
		-0.045	0.72	1.12846	2.02756	0.434964	0.66375	0.263398	0.0800677
		-0.04125	0.72	1.0991	2.03411	0.432663	0.663028	0.260166	0.0826252
		-0.0375	0.72	1.07177	2.041	0.430379	0.662271	0.25709	0.0851868
		-0.03375	0.72	1.04623	2.04824	0.428118	0.661478	0.25415	0.087762
		-0.03	0.72	1.0223	2.05584	0.425883	0.660647	0.251327	0.0903604
		-0.02625	0.72	0.999804	2.06381	0.423677	0.659778	0.248606	0.0929904
		-0.0225	0.72	0.978613	2.07218	0.421504	0.658868	0.245973	0.0956604
		-0.01875	0.72	0.95861	2.08096	0.419365	0.657915	0.243417	0.098378
		-0.015	0.72	0.939693	2.09018	0.417263	0.656918	0.240926	0.101152
		-0.01125	0.72	0.921777	2.09988	0.4152	0.655874	0.238491	0.10399
		-0.0075	0.72	0.904785	2.11007	0.41318	0.654779	0.236104	0.106902
		-0.00375	0.72	0.888654	2.1208	0.411203	0.65363	0.233758	0.109895
		0	0.72	0.873326	2.13211	0.409272	0.652423	0.231443	0.11298
		0.00375	0.72	0.858751	2.14405	0.407391	0.651155	0.229154	0.116166
		0.0075	0.72	0.844887	2.15666	0.405561	0.649819	0.226883	0.119466
		0.01125	0.72	0.831695	2.17003	0.403784	0.648411	0.224624	0.12289
		0.015	0.72	0.819145	2.1842	0.402066	0.646923	0.22237	0.126452
		0.01875	0.72	0.807208	2.19927	0.400409	0.645349	0.220114	0.130168
		0.0225	0.72	0.795862	2.21534	0.398816	0.64368	0.21785	0.134053
		0.02625	0.72	0.785086	2.2325	0.397292	0.641907	0.215569	0.138128
		0.03	0.72	0.774868	2.25089	0.395843	0.640017	0.213263	0.142412
		0.03375	0.72	0.765195	2.27066	0.394474	0.637997	0.210922	0.146932
		0.0375	0.72	0.756062	2.29199	0.393191	0.635833	0.208539	0.151715
		0.04125	0.72	0.747469	2.3151	0.392003	0.633504	0.2061	0.156797
		0.045	0.72	0.739417	2.34026	0.390918	0.630989	0.203592	0.162216
		0.04875	0.72	0.731919	2.36779	0.389949	0.628259	0.201	0.168022
		0.0525	0.72	0.72499	2.39808	0.389107	0.625282	0.198303	0.174273
		0.05625	0.72	0.718657	2.43166	0.388409	0.622016	0.19548	0.181042
		0.06	0.72	0.712959	2.46919	0.387876	0.618405	0.1925	0.18842
		0.06375	0.72	0.707949	2.51152	0.387535	0.614382	0.189325	0.196524
		0.0675	0.72	0.703704	2.55984	0.387418	0.609854	0.185904	0.205507
		0.07125	0.72	0.700332	2.61579	0.387572	0.604694	0.182169	0.215579
		0.075	0.72	0.697989	2.68173	0.388061	0.598723	0.178022	0.22703
		-0.075	0.7425	1.46875	1.98761	0.44708	0.668183	0.305767	0.0588608
		-0.07125	0.7425	1.40249	1.99144	0.444803	0.667756	0.29967	0.062084
		-0.0675	0.7425	1.34468	1.99571	0.442403	0.667279	0.294281	0.0651184
		-0.06375	0.7425	1.29347	2.00038	0.439925	0.666759	0.289441	0.068014
		-0.06	0.7425	1.24758	2.00541	0.437402	0.6662	0.285039	0.0708077
		-0.05625	0.7425	1.20606	2.01079	0.434854	0.665603	0.280994	0.0735274
		-0.0525	0.7425	1.1682	2.01651	0.432297	0.664969	0.277243	0.0761946
		-0.04875	0.7425	1.13345	2.02256	0.429741	0.664301	0.273737	0.0788269
		-0.045	0.7425	1.10138	2.02894	0.427195	0.663597	0.270438	0.0814393
		-0.04125	0.7425	1.07163	2.03566	0.424665	0.662858	0.267316	0.084044
		-0.0375	0.7425	1.04392	2.04272	0.422157	0.662083	0.264345	0.0866524
		-0.03375	0.7425	1.01803	2.05013	0.419675	0.661271	0.261503	0.0892738
		-0.03	0.7425	0.993749	2.0579	0.417223	0.660422	0.258773	0.0919182
		-0.02625	0.7425	0.970927	2.06606	0.414803	0.659533	0.256139	0.0945934
		-0.0225	0.7425	0.949421	2.07461	0.412418	0.658603	0.253589	0.0973086
		-0.01875	0.7425	0.929114	2.08359	0.41007	0.657631	0.25111	0.100071
		-0.015	0.7425	0.909906	2.09301	0.407763	0.656613	0.248692	0.10289
		-0.01125	0.7425	0.891707	2.10291	0.405497	0.655547	0.246327	0.105773
		-0.0075	0.7425	0.874443	2.11332	0.403276	0.65443	0.244005	0.108729
		-0.00375	0.7425	0.858047	2.12427	0.401101	0.653259	0.241719	0.111767
		0	0.7425	0.842463	2.13581	0.398975	0.652029	0.239462	0.114897
		0.00375	0.7425	0.82764	2.14798	0.396901	0.650737	0.237226	0.118128
		0.0075	0.7425	0.813535	2.16085	0.394881	0.649377	0.235004	0.121473
		0.01125	0.7425	0.80011	2.17447	0.392917	0.647944	0.232791	0.124943
		0.015	0.7425	0.787332	2.18891	0.391014	0.646431	0.230579	0.128551
		0.01875	0.7425	0.775173	2.20426	0.389175	0.64483	0.228362	0.132312
		0.0225	0.7425	0.763609	2.22061	0.387403	0.643134	0.226132	0.136244
		0.02625	0.7425	0.752623	2.23807	0.385704	0.641332	0.223882	0.140365
		0.03	0.7425	0.742197	2.25678	0.384081	0.639413	0.221603	0.144697
		0.03375	0.7425	0.732322	2.27689	0.382542	0.637364	0.219287	0.149264
		0.0375	0.7425	0.722991	2.29857	0.381093	0.635168	0.216923	0.154096
		0.04125	0.7425	0.714203	2.32206	0.379743	0.632806	0.2145	0.159226
		0.045	0.7425	0.70596	2.34762	0.3785	0.630257	0.212005	0.164696
		0.04875	0.7425	0.698272	2.37557	0.377376	0.627492	0.20942	0.170553
		0.0525	0.7425	0.691155	2.40633	0.376384	0.624477	0.206727	0.176856
		0.05625	0.7425	0.684636	2.44041	0.375543	0.62117	0.203901	0.183678
		0.06	0.7425	0.678752	2.47848	0.374872	0.617518	0.200914	0.19111
		0.06375	0.7425	0.673556	2.52142	0.374399	0.613449	0.197725	0.19927
		0.0675	0.7425	0.669123	2.57042	0.374158	0.608872	0.194284	0.208312
		0.07125	0.7425	0.665558	2.62713	0.374197	0.603658	0.190519	0.218445
		0.075	0.7425	0.663016	2.69397	0.374581	0.597627	0.186333	0.229961
		-0.075	0.765	1.44615	1.98793	0.441364	0.66815	0.311612	0.0598126
		-0.07125	0.765	1.37922	1.99187	0.438798	0.667707	0.305712	0.0630965
		-0.0675	0.765	1.3208	1.99626	0.436121	0.667217	0.300504	0.0661881
		-0.06375	0.765	1.26903	2.00107	0.433377	0.666682	0.295832	0.0691385
		-0.06	0.765	1.22263	2.00624	0.430596	0.666108	0.291587	0.0719855
		-0.05625	0.765	1.18063	2.01177	0.427795	0.665495	0.287688	0.0747565
		-0.0525	0.765	1.14233	2.01763	0.424992	0.664845	0.284074	0.0774738
		-0.04875	0.765	1.10715	2.02384	0.422195	0.66416	0.280698	0.0801555
		-0.045	0.765	1.07468	2.03038	0.419412	0.663439	0.277522	0.082816
		-0.04125	0.765	1.04455	2.03726	0.416651	0.662682	0.274514	0.0854682
		-0.0375	0.765	1.01648	2.04449	0.413914	0.661889	0.271652	0.0881235
		-0.03375	0.765	0.990245	2.05207	0.411207	0.661058	0.268913	0.0907911
		-0.03	0.765	0.96564	2.06003	0.408533	0.66019	0.26628	0.0934812
		-0.02625	0.765	0.942503	2.06837	0.405895	0.659281	0.263739	0.0962021
		-0.0225	0.765	0.920695	2.07712	0.403294	0.658332	0.261276	0.0989622
		-0.01875	0.765	0.900097	2.08629	0.400733	0.657338	0.258879	0.10177
		-0.015	0.765	0.880607	2.09592	0.398215	0.656299	0.25654	0.104634
		-0.01125	0.765	0.862137	2.10603	0.395741	0.655212	0.254248	0.107561
		-0.0075	0.765	0.844611	2.11666	0.393314	0.654073	0.251996	0.110562
		-0.00375	0.765	0.827962	2.12783	0.390937	0.652879	0.249775	0.113645
		0	0.765	0.812132	2.1396	0.38861	0.651626	0.247579	0.116819
		0.00375	0.765	0.797071	2.15202	0.386338	0.65031	0.2454	0.120095
		0.0075	0.765	0.782734	2.16513	0.384122	0.648926	0.243232	0.123485
		0.01125	0.765	0.769083	2.17901	0.381965	0.647467	0.241069	0.126999
		0.015	0.765	0.756086	2.19372	0.379871	0.645928	0.238903	0.130653
		0.01875	0.765	0.743713	2.20935	0.377843	0.644301	0.236728	0.13446
		0.0225	0.765	0.73194	2.226	0.375885	0.642578	0.234537	0.138437
		0.02625	0.765	0.720749	2.24376	0.374003	0.640747	0.232322	0.142604
		0.03	0.765	0.710123	2.26279	0.372201	0.638799	0.230075	0.146982
		0.03375	0.765	0.700052	2.28324	0.370485	0.636719	0.227787	0.151597
		0.0375	0.765	0.690528	2.30528	0.368862	0.634491	0.225447	0.156476
		0.04125	0.765	0.681549	2.32915	0.367341	0.632097	0.223045	0.161655
		0.045	0.765	0.673118	2.3551	0.365932	0.629514	0.220565	0.167173
		0.04875	0.765	0.665244	2.38348	0.364645	0.626713	0.217993	0.173079
		0.0525	0.765	0.657943	2.4147	0.363496	0.623661	0.215307	0.179433
		0.05625	0.765	0.651239	2.44929	0.362501	0.620315	0.212484	0.186307
		0.06	0.765	0.64517	2.4879	0.361682	0.61662	0.209494	0.193792
		0.06375	0.765	0.639786	2.53145	0.361066	0.612507	0.206297	0.202007
		0.0675	0.765	0.635161	2.58112	0.36069	0.607881	0.202841	0.211105
		0.07125	0.765	0.631399	2.63861	0.360602	0.602614	0.199053	0.221297
		0.075	0.765	0.628651	2.70634	0.360868	0.596525	0.194834	0.232874
		-0.075	0.7875	1.42381	1.98826	0.435664	0.668112	0.317456	0.0607678
		-0.07125	0.7875	1.35622	1.99233	0.432805	0.667657	0.31176	0.0641119
		-0.0675	0.7875	1.29721	1.99685	0.42985	0.667151	0.306737	0.0672613
		-0.06375	0.7875	1.24491	2.00179	0.426837	0.666602	0.302238	0.0702673
		-0.06	0.7875	1.198	2.00711	0.423793	0.666011	0.298154	0.0731672
		-0.05625	0.7875	1.15555	2.01278	0.420738	0.665382	0.294407	0.0759902
		-0.0525	0.7875	1.11681	2.0188	0.417685	0.664716	0.290935	0.0787581
		-0.04875	0.7875	1.08123	2.02516	0.414644	0.664014	0.287693	0.0814888
		-0.045	0.7875	1.04837	2.03186	0.411622	0.663275	0.284643	0.0841978
		-0.04125	0.7875	1.01788	2.03891	0.408625	0.6625	0.281755	0.0868977
		-0.0375	0.7875	0.989464	2.04632	0.405657	0.661688	0.279006	0.0895997
		-0.03375	0.7875	0.962897	2.05408	0.402722	0.660839	0.276375	0.0923141
		-0.03	0.7875	0.937977	2.06222	0.399822	0.659951	0.273844	0.09505
		-0.02625	0.7875	0.914538	2.07075	0.396961	0.659023	0.271399	0.0978163
		-0.0225	0.7875	0.89244	2.0797	0.39414	0.658053	0.269027	0.100621
		-0.01875	0.7875	0.871563	2.08907	0.391362	0.657038	0.266718	0.103474
		-0.015	0.7875	0.851805	2.09891	0.388629	0.655978	0.26446	0.106383
		-0.01125	0.7875	0.833076	2.10923	0.385943	0.654868	0.262246	0.109355
		-0.0075	0.7875	0.815299	2.12008	0.383306	0.653707	0.260067	0.1124
		-0.00375	0.7875	0.798407	2.13148	0.38072	0.65249	0.257915	0.115527
		0	0.7875	0.782342	2.14349	0.378188	0.651214	0.255784	0.118746
		0.00375	0.7875	0.767052	2.15615	0.375712	0.649873	0.253667	0.122067
		0.0075	0.7875	0.752493	2.16952	0.373295	0.648464	0.251557	0.125501
		0.01125	0.7875	0.738626	2.18366	0.370939	0.64698	0.249447	0.12906
		0.015	0.7875	0.725417	2.19864	0.368648	0.645415	0.247331	0.132758
		0.01875	0.7875	0.712839	2.21455	0.366426	0.643761	0.245203	0.13661
		0.0225	0.7875	0.700865	2.23149	0.364277	0.64201	0.243055	0.140633
		0.02625	0.7875	0.689476	2.24957	0.362205	0.640151	0.240879	0.144845
		0.03	0.7875	0.678657	2.26893	0.360216	0.638173	0.238667	0.149269
		0.03375	0.7875	0.668396	2.28971	0.358316	0.636063	0.236411	0.153929
		0.0375	0.7875	0.658685	2.31211	0.356513	0.633804	0.234099	0.158856
		0.04125	0.7875	0.649521	2.33636	0.354814	0.631377	0.231721	0.164081
		0.045	0.7875	0.640906	2.36272	0.35323	0.62876	0.229262	0.169647
		0.04875	0.7875	0.632849	2.39153	0.351772	0.625924	0.226705	0.175602
		0.0525	0.7875	0.625366	2.42321	0.350456	0.622834	0.224032	0.182005
		0.05625	0.7875	0.618479	2.4583	0.349298	0.619449	0.221216	0.188928
		0.06	0.7875	0.612225	2.49746	0.348322	0.615712	0.218229	0.196465
		0.06375	0.7875	0.606653	2.54161	0.347554	0.611554	0.215028	0.204732
		0.0675	0.7875	0.601835	2.59196	0.347032	0.606881	0.211562	0.213885
		0.07125	0.7875	0.597871	2.65022	0.346804	0.601562	0.207758	0.224133
		0.075	0.7875	0.59491	2.71883	0.346939	0.595414	0.203512	0.23577
		-0.075	0.81	1.40171	1.98862	0.42998	0.668072	0.323299	0.0617254
		-0.07125	0.81	1.33349	1.99281	0.426829	0.667602	0.317809	0.0651307
		-0.0675	0.81	1.27391	1.99747	0.423592	0.667082	0.312977	0.0683379
		-0.06375	0.81	1.22108	2.00255	0.420307	0.666518	0.308655	0.0713994
		-0.06	0.81	1.1737	2.00801	0.416999	0.665911	0.304738	0.074353
		-0.05625	0.81	1.1308	2.01383	0.413686	0.665266	0.301146	0.0772278
		-0.0525	0.81	1.09164	2.02001	0.410382	0.664583	0.29782	0.0800464
		-0.04875	0.81	1.05568	2.02653	0.407094	0.663863	0.294716	0.0828268
		-0.045	0.81	1.02245	2.0334	0.40383	0.663106	0.291797	0.0855844
		-0.04125	0.81	0.99161	2.04062	0.400594	0.662313	0.289033	0.088332
		-0.0375	0.81	0.962868	2.0482	0.397392	0.661482	0.286401	0.0910811
		-0.03375	0.81	0.935985	2.05615	0.394224	0.660613	0.283882	0.0938418
		-0.03	0.81	0.910764	2.06448	0.391096	0.659705	0.281457	0.0966236
		-0.02625	0.81	0.887037	2.0732	0.388009	0.658757	0.279112	0.0994356
		-0.0225	0.81	0.864662	2.08234	0.384965	0.657766	0.276836	0.102286
		-0.01875	0.81	0.84352	2.09192	0.381966	0.65673	0.274616	0.105184
		-0.015	0.81	0.823505	2.10197	0.379014	0.655648	0.272445	0.108137
		-0.01125	0.81	0.804529	2.11251	0.376112	0.654516	0.270312	0.111154
		-0.0075	0.81	0.786513	2.12358	0.373261	0.653332	0.26821	0.114243
		-0.00375	0.81	0.769389	2.13522	0.370462	0.652092	0.266132	0.117414
		0	0.81	0.753099	2.14747	0.36772	0.650792	0.26407	0.120677
		0.00375	0.81	0.737591	2.16038	0.365036	0.649427	0.262017	0.124042
		0.0075	0.81	0.72282	2.174	0.362412	0.647993	0.259968	0.12752
		0.01125	0.81	0.708746	2.18841	0.359852	0.646483	0.257916	0.131124
		0.015	0.81	0.695336	2.20367	0.35736	0.644892	0.255854	0.134866
		0.01875	0.81	0.68256	2.21987	0.354938	0.643211	0.253776	0.138762
		0.0225	0.81	0.670393	2.23711	0.35259	0.641432	0.251674	0.14283
		0.02625	0.81	0.658815	2.2555	0.350323	0.639544	0.249541	0.147087
		0.03	0.81	0.647809	2.27518	0.348141	0.637537	0.247368	0.151556
		0.03375	0.81	0.637364	2.29631	0.34605	0.635396	0.245147	0.156262
		0.0375	0.81	0.627471	2.31907	0.344059	0.633106	0.242867	0.161234
		0.04125	0.81	0.618127	2.3437	0.342175	0.630646	0.240517	0.166506
		0.045	0.81	0.609334	2.37046	0.340409	0.627995	0.238082	0.172118
		0.04875	0.81	0.601098	2.39971	0.338772	0.625123	0.235546	0.17812
		0.0525	0.81	0.593435	2.43186	0.33728	0.621997	0.232888	0.18457
		0.05625	0.81	0.586367	2.46744	0.335951	0.618572	0.230084	0.191543
		0.06	0.81	0.579928	2.50716	0.334807	0.614794	0.227103	0.199129
		0.06375	0.81	0.574168	2.55191	0.333876	0.610592	0.223904	0.207447
		0.0675	0.81	0.569154	2.60294	0.333196	0.605871	0.220434	0.216652
		0.07125	0.81	0.564986	2.66196	0.332817	0.600501	0.216618	0.226954
		0.075	0.81	0.561807	2.73147	0.332807	0.594297	0.212353	0.238648
		-0.075	0.8325	1.37987	1.989	0.424314	0.66803	0.329138	0.062686
		-0.07125	0.8325	1.31104	1.99332	0.420869	0.667545	0.323858	0.0661526
		-0.0675	0.8325	1.2509	1.99812	0.417349	0.66701	0.319221	0.069418
		-0.06375	0.8325	1.19757	2.00334	0.41379	0.66643	0.315081	0.0725351
		-0.06	0.8325	1.14973	2.00895	0.410216	0.665807	0.311333	0.0755428
		-0.05625	0.8325	1.1064	2.01492	0.406644	0.665145	0.3079	0.0784699
		-0.0525	0.8325	1.06685	2.02126	0.403086	0.664444	0.304726	0.0813391
		-0.04875	0.8325	1.03051	2.02795	0.39955	0.663706	0.301763	0.0841695
		-0.045	0.8325	0.996927	2.03499	0.396041	0.662931	0.298979	0.0869755
		-0.04125	0.8325	0.965755	2.04238	0.392565	0.662119	0.296343	0.0897709
		-0.0375	0.8325	0.936697	2.05014	0.389124	0.661269	0.293832	0.0925673
		-0.03375	0.8325	0.909515	2.05828	0.385723	0.660381	0.291427	0.0953744
		-0.03	0.8325	0.884006	2.06679	0.382363	0.659453	0.289112	0.0982025
		-0.02625	0.8325	0.860005	2.07572	0.379047	0.658484	0.286871	0.10106
		-0.0225	0.8325	0.837367	2.08506	0.375777	0.657471	0.284694	0.103956
		-0.01875	0.8325	0.815972	2.09485	0.372554	0.656415	0.282569	0.106898
		-0.015	0.8325	0.795713	2.10512	0.36938	0.65531	0.280487	0.109896
		-0.01125	0.8325	0.776502	2.11588	0.366258	0.654156	0.278439	0.112957
		-0.0075	0.8325	0.758258	2.12718	0.363188	0.652949	0.276418	0.116091
		-0.00375	0.8325	0.740915	2.13905	0.360174	0.651685	0.274415	0.119306
		0	0.8325	0.724411	2.15154	0.357218	0.650361	0.272426	0.122613
		0.00375	0.8325	0.708696	2.1647	0.354321	0.648971	0.270442	0.126021
		0.0075	0.8325	0.693722	2.17859	0.351486	0.647512	0.268457	0.129543
		0.01125	0.8325	0.679451	2.19326	0.348718	0.645976	0.266466	0.13319
		0.015	0.8325	0.665848	2.2088	0.346018	0.644358	0.26446	0.136977
		0.01875	0.8325	0.652883	2.22529	0.34339	0.64265	0.262435	0.140917
		0.0225	0.8325	0.640531	2.24283	0.34084	0.640843	0.260383	0.145028
		0.02625	0.8325	0.628772	2.26154	0.338372	0.638927	0.258296	0.14933
		0.03	0.8325	0.617587	2.28155	0.33599	0.63689	0.256166	0.153843
		0.03375	0.8325	0.606965	2.30302	0.333703	0.634719	0.253983	0.158594
		0.0375	0.8325	0.596896	2.32615	0.331516	0.632397	0.251739	0.16361
		0.04125	0.8325	0.587377	2.35116	0.32944	0.629905	0.24942	0.168928
		0.045	0.8325	0.578409	2.37834	0.327484	0.627219	0.247013	0.174586
		0.04875	0.8325	0.569999	2.40802	0.325661	0.624312	0.244501	0.180633
		0.0525	0.8325	0.562159	2.44063	0.323985	0.621148	0.241863	0.187131
		0.05625	0.8325	0.554912	2.47672	0.322475	0.617685	0.239075	0.19415
		0.06	0.8325	0.54829	2.51699	0.321153	0.613866	0.236105	0.201784
		0.06375	0.8325	0.542341	2.56235	0.320049	0.609621	0.232912	0.210151
		0.0675	0.8325	0.53713	2.61405	0.3192	0.604852	0.229442	0.219407
		0.07125	0.8325	0.532753	2.67384	0.318657	0.599431	0.22562	0.229761
		0.075	0.8325	0.52935	2.74423	0.318489	0.593171	0.221341	0.241509
		-0.075	0.855	1.35828	1.9894	0.41867	0.667984	0.334971	0.0636495
		-0.07125	0.855	1.28885	1.99386	0.414929	0.667485	0.329905	0.0671774
		-0.0675	0.855	1.22818	1.9988	0.411124	0.666935	0.325467	0.0705014
		-0.06375	0.855	1.17437	2.00416	0.40729	0.666338	0.321512	0.0736746
		-0.06	0.855	1.12609	2.00992	0.403448	0.665699	0.317937	0.0767362
		-0.05625	0.855	1.08235	2.01606	0.399616	0.665019	0.314667	0.0797156
		-0.0525	0.855	1.04241	2.02256	0.395802	0.664301	0.311647	0.0826361
		-0.04875	0.855	1.00572	2.02941	0.392016	0.663545	0.30883	0.0855162
		-0.045	0.855	0.971802	2.03663	0.38826	0.662751	0.306183	0.0883714
		-0.04125	0.855	0.940313	2.0442	0.384541	0.66192	0.303678	0.0912146
		-0.0375	0.855	0.910956	2.05214	0.380862	0.661051	0.301292	0.0940582
		-0.03375	0.855	0.883488	2.06047	0.377225	0.660142	0.299006	0.096912
		-0.03	0.855	0.857707	2.06918	0.373631	0.659194	0.296803	0.0997861
		-0.02625	0.855	0.833446	2.0783	0.370084	0.658203	0.294669	0.102689
		-0.0225	0.855	0.810558	2.08785	0.366584	0.65717	0.292594	0.10563
		-0.01875	0.855	0.788923	2.09786	0.363135	0.656091	0.290566	0.108617
		-0.015	0.855	0.768434	2.10833	0.359736	0.654964	0.288577	0.111659
		-0.01125	0.855	0.749	2.11932	0.356391	0.653787	0.286617	0.114765
		-0.0075	0.855	0.730541	2.13085	0.3531	0.652557	0.28468	0.117943
		-0.00375	0.855	0.712989	2.14297	0.349866	0.651269	0.282757	0.121202
		0	0.855	0.696283	2.15571	0.346691	0.64992	0.280842	0.124552
		0.00375	0.855	0.68037	2.16912	0.343578	0.648506	0.27893	0.128004
		0.0075	0.855	0.665205	2.18327	0.340529	0.647021	0.277013	0.13157
		0.01125	0.855	0.650747	2.19821	0.337547	0.645459	0.275085	0.13526
		0.015	0.855	0.63696	2.21404	0.334636	0.643815	0.27314	0.13909
		0.01875	0.855	0.623816	2.23082	0.331799	0.642079	0.271171	0.143074
		0.0225	0.855	0.611287	2.24867	0.32904	0.640244	0.269171	0.147229
		0.02625	0.855	0.599353	2.26769	0.326364	0.638299	0.267133	0.151574
		0.03	0.855	0.587997	2.28804	0.323778	0.636232	0.265048	0.156131
		0.03375	0.855	0.577204	2.30986	0.321288	0.63403	0.262908	0.160925
		0.0375	0.855	0.566966	2.33336	0.3189	0.631677	0.260702	0.165986
		0.04125	0.855	0.557278	2.35875	0.316625	0.629152	0.258417	0.171347
		0.045	0.855	0.54814	2.38634	0.314471	0.626432	0.256042	0.177049
		0.04875	0.855	0.539558	2.41646	0.312453	0.62349	0.253556	0.183142
		0.0525	0.855	0.531545	2.44954	0.310585	0.62029	0.250942	0.189685
		0.05625	0.855	0.524121	2.48614	0.308885	0.616787	0.248173	0.19675
		0.06	0.855	0.517317	2.52696	0.307376	0.612928	0.245219	0.20443
		0.06375	0.855	0.511178	2.57293	0.306088	0.608639	0.242036	0.212845
		0.0675	0.855	0.505768	2.6253	0.305059	0.603824	0.238572	0.222149
		0.07125	0.855	0.50118	2.68585	0.304339	0.598353	0.23475	0.232552
		0.075	0.855	0.497546	2.75713	0.303998	0.592038	0.230464	0.244352
		-0.075	0.8775	1.33693	1.98983	0.413048	0.667937	0.340796	0.064615
		-0.07125	0.8775	1.26694	1.99442	0.409011	0.667422	0.335948	0.0682052
		-0.0675	0.8775	1.20576	1.9995	0.40492	0.666856	0.331711	0.0715881
		-0.06375	0.8775	1.15149	2.00502	0.40081	0.666243	0.327944	0.0748175
		-0.06	0.8775	1.10278	2.01093	0.3967	0.665587	0.324546	0.0779335
		-0.05625	0.8775	1.05865	2.01723	0.392605	0.66489	0.321443	0.0809655
		-0.0525	0.8775	1.01835	2.02389	0.388535	0.664153	0.318579	0.0839371
		-0.04875	0.8775	0.98131	2.03092	0.384497	0.663379	0.315911	0.0868671
		-0.045	0.8775	0.947078	2.03831	0.380494	0.662566	0.313405	0.0897711
		-0.04125	0.8775	0.915288	2.04607	0.376531	0.661715	0.311034	0.0926629
		-0.0375	0.8775	0.885646	2.0542	0.372611	0.660826	0.308775	0.0955535
		-0.03375	0.8775	0.857908	2.06271	0.368735	0.659897	0.30661	0.0984542
		-0.03	0.8775	0.83187	2.07163	0.364906	0.658928	0.304523	0.101374
		-0.02625	0.8775	0.807362	2.08095	0.361126	0.657916	0.3025	0.104323
		-0.0225	0.8775	0.784239	2.09071	0.357395	0.656861	0.30053	0.107309
		-0.01875	0.8775	0.762378	2.10093	0.353717	0.65576	0.298602	0.110341
		-0.015	0.8775	0.741671	2.11163	0.350091	0.654611	0.296708	0.113427
		-0.01125	0.8775	0.722026	2.12285	0.34652	0.65341	0.294839	0.116577
		-0.0075	0.8775	0.703364	2.13462	0.343005	0.652156	0.292988	0.119798
		-0.00375	0.8775	0.685615	2.14697	0.339549	0.650844	0.291147	0.123101
		0	0.8775	0.668718	2.15996	0.336153	0.649471	0.289311	0.126495
		0.00375	0.8775	0.65262	2.17363	0.33282	0.648031	0.287472	0.12999
		0.0075	0.8775	0.637273	2.18805	0.329553	0.646521	0.285625	0.133599
		0.01125	0.8775	0.622638	2.20327	0.326354	0.644933	0.283763	0.137333
		0.015	0.8775	0.608677	2.21938	0.323226	0.643261	0.281881	0.141205
		0.01875	0.8775	0.595362	2.23646	0.320175	0.641498	0.279971	0.145232
		0.0225	0.8775	0.582665	2.25462	0.317203	0.639635	0.278027	0.14943
		0.02625	0.8775	0.570565	2.27397	0.314316	0.637661	0.27604	0.153818
		0.03	0.8775	0.559044	2.29464	0.311519	0.635564	0.274004	0.158418
		0.03375	0.8775	0.548087	2.31682	0.30882	0.633331	0.271909	0.163255
		0.0375	0.8775	0.537685	2.34068	0.306224	0.630946	0.269744	0.168359
		0.04125	0.8775	0.527833	2.36647	0.303743	0.628388	0.267497	0.173764
		0.045	0.8775	0.51853	2.39447	0.301385	0.625635	0.265155	0.17951
		0.04875	0.8775	0.509781	2.42503	0.299164	0.622658	0.262701	0.185646
		0.0525	0.8775	0.501597	2.45859	0.297095	0.61942	0.260113	0.192233
		0.05625	0.8775	0.493998	2.49569	0.295197	0.61588	0.257367	0.199342
		0.06	0.8775	0.487012	2.53706	0.293491	0.61198	0.254431	0.207068
		0.06375	0.8775	0.480684	2.58364	0.292009	0.607648	0.251263	0.215528
		0.0675	0.8775	0.475074	2.63669	0.290787	0.602788	0.247808	0.224878
		0.07125	0.8775	0.470269	2.69801	0.289877	0.597266	0.243991	0.23533
		0.075	0.8775	0.4664	2.77017	0.28935	0.590897	0.239704	0.247179
		-0.075	0.9	1.31585	1.99027	0.407452	0.667885	0.346609	0.0655841
		-0.07125	0.9	1.2453	1.99501	0.403116	0.667356	0.341983	0.069236
		-0.0675	0.9	1.18363	2.00024	0.39874	0.666774	0.337951	0.0726776
		-0.06375	0.9	1.12891	2.00591	0.394352	0.666144	0.334375	0.0759638
		-0.06	0.9	1.0798	2.01198	0.389974	0.66547	0.331156	0.0791341
		-0.05625	0.9	1.03529	2.01844	0.385617	0.664756	0.328222	0.0822189
		-0.0525	0.9	0.99465	2.02528	0.381289	0.664001	0.325518	0.0852418
		-0.04875	0.9	0.957289	2.03248	0.376998	0.663208	0.323002	0.088222
		-0.045	0.9	0.922755	2.04005	0.372747	0.662375	0.32064	0.0911754
		-0.04125	0.9	0.890681	2.04799	0.368539	0.661505	0.318405	0.094115
		-0.0375	0.9	0.86077	2.05631	0.364377	0.660595	0.316277	0.0970533
		-0.03375	0.9	0.832777	2.06502	0.360262	0.659646	0.314235	0.100001
		-0.03	0.9	0.806496	2.07414	0.356196	0.658655	0.312266	0.102967
		-0.02625	0.9	0.781757	2.08367	0.352182	0.657622	0.310356	0.105961
		-0.0225	0.9	0.758412	2.09364	0.348218	0.656545	0.308493	0.108992
		-0.01875	0.9	0.736338	2.10408	0.344309	0.655421	0.306668	0.112069
		-0.015	0.9	0.715427	2.11501	0.340454	0.654249	0.304871	0.115199
		-0.01125	0.9	0.695585	2.12646	0.336655	0.653025	0.303096	0.118393
		-0.0075	0.9	0.676732	2.13846	0.332914	0.651747	0.301333	0.121658
		-0.00375	0.9	0.658798	2.15106	0.329233	0.650411	0.299577	0.125004
		0	0.9	0.641721	2.1643	0.325613	0.649013	0.297821	0.128441
		0.00375	0.9	0.625448	2.17824	0.322058	0.647548	0.296059	0.13198
		0.0075	0.9	0.60993	2.19292	0.318569	0.646011	0.294285	0.135631
		0.01125	0.9	0.595127	2.20843	0.315149	0.644397	0.292492	0.139407
		0.015	0.9	0.581002	2.22482	0.311803	0.642698	0.290674	0.143323
		0.01875	0.9	0.567525	2.24221	0.308532	0.640907	0.288826	0.147392
		0.0225	0.9	0.554669	2.26067	0.305343	0.639015	0.286939	0.151632
		0.02625	0.9	0.54241	2.28035	0.302239	0.637012	0.285007	0.156062
		0.03	0.9	0.530731	2.30137	0.299227	0.634886	0.283021	0.160705
		0.03375	0.9	0.519617	2.32389	0.296313	0.632622	0.280973	0.165584
		0.0375	0.9	0.509058	2.34813	0.293505	0.630205	0.278852	0.170731
		0.04125	0.9	0.499047	2.37432	0.290811	0.627615	0.276646	0.176178
		0.045	0.9	0.489583	2.40273	0.288242	0.624828	0.27434	0.181966
		0.04875	0.9	0.48067	2.43373	0.28581	0.621815	0.271919	0.188146
		0.0525	0.9	0.472319	2.46776	0.283533	0.618541	0.269361	0.194775
		0.05625	0.9	0.464546	2.50538	0.281426	0.614962	0.266642	0.201928
		0.06	0.9	0.45738	2.54731	0.279514	0.611022	0.263728	0.209697
		0.06375	0.9	0.450861	2.59449	0.277826	0.606647	0.260579	0.218201
		0.0675	0.9	0.445048	2.64823	0.2764	0.601741	0.257138	0.227596
		0.07125	0.9	0.440024	2.71031	0.275287	0.596171	0.25333	0.238094
		0.075	0.9	0.435913	2.78335	0.274558	0.589748	0.249047	0.24999
