# Supplementary material for: On maternity and the stronger immune response in women
Source: Nat Commun. 2022 Aug 18;13:4858. doi: 10.1038/s41467-022-32569-6 (PMC9386672; doi:10.1038/s41467-022-32569-6)
Supplement: Supplementary file 3 — Source Data [file 41467_2022_32569_MOESM3_ESM.zip › Source Data/Source Data Fig 5/demo4_cfAct0pt5.csv]

bmax	mu	betaC1	betaC2	base_c	diff_c	prVert	alphaf	alpham	gammaf	gammam	p_ESS?	h_ESS?	NormGrad	Iter	Sfbar	Smbar	Ifbar	Imbar
3.500	0.100	1.600	4.000	0.500000	-0.350000	0.000000	2.209395	1.988800	0.286196	0.054643	True	True	9.97415e-08	2102	2.971230	2.839066	1.678197	1.847097
3.500	0.100	1.600	4.000	0.500000	-0.332500	0.000000	2.184528	1.990256	0.258519	0.055736	True	True	9.95344e-08	1785	2.952553	2.835686	1.700336	1.850625
3.500	0.100	1.600	4.000	0.500000	-0.315000	0.000000	2.163878	1.991746	0.235734	0.056879	True	True	9.96671e-08	1990	2.937043	2.833140	1.719029	1.853332
3.500	0.100	1.600	4.000	0.500000	-0.297500	0.000000	2.146450	1.993253	0.216647	0.058075	True	True	9.96747e-08	1929	2.923964	2.831227	1.735016	1.855401
3.500	0.100	1.600	4.000	0.500000	-0.280000	0.000000	2.131541	1.994786	0.200425	0.059327	True	True	9.95533e-08	1855	2.912793	2.829809	1.748834	1.856950
3.500	0.100	1.600	4.000	0.500000	-0.262500	0.000000	2.118641	1.996352	0.186467	0.060638	True	True	9.9589e-08	1888	2.903147	2.828786	1.760886	1.858063
3.500	0.100	1.600	4.000	0.500000	-0.245000	0.000000	2.107365	1.997953	0.174329	0.062012	True	True	9.9694e-08	1880	2.894740	2.828091	1.771482	1.858811
3.500	0.100	1.600	4.000	0.500000	-0.227500	0.000000	2.097423	1.999595	0.163678	0.063454	True	True	9.99892e-08	1848	2.887355	2.827670	1.780861	1.859241
3.500	0.100	1.600	4.000	0.500000	-0.210000	0.000000	2.088590	2.001285	0.154255	0.064967	True	True	9.99846e-08	1805	2.880823	2.827487	1.789212	1.859391
3.500	0.100	1.600	4.000	0.500000	-0.192500	0.000000	2.080688	2.003029	0.145861	0.066557	True	True	9.96184e-08	1767	2.875010	2.827513	1.796686	1.859288
3.500	0.100	1.600	4.000	0.500000	-0.175000	0.000000	2.073575	2.004839	0.138334	0.068229	True	True	9.99962e-08	1784	2.869811	2.827727	1.803405	1.858951
3.500	0.100	1.600	4.000	0.500000	-0.157500	0.000000	2.067139	2.006716	0.131548	0.069990	True	True	9.94883e-08	1753	2.865140	2.828114	1.809469	1.858399
3.500	0.100	1.600	4.000	0.500000	-0.140000	0.000000	2.061285	2.008667	0.125398	0.071847	True	True	9.97473e-08	1704	2.860927	2.828663	1.814958	1.857644
3.500	0.100	1.600	4.000	0.500000	-0.122500	0.000000	2.055934	2.010712	0.119799	0.073807	True	True	9.99665e-08	1725	2.857116	2.829366	1.819943	1.856685
3.500	0.100	1.600	4.000	0.500000	-0.105000	0.000000	2.051026	2.012845	0.114680	0.075880	True	True	9.96159e-08	1685	2.853658	2.830220	1.824477	1.855538
3.500	0.100	1.600	4.000	0.500000	-0.087500	0.000000	2.046503	2.015089	0.109982	0.078074	True	True	9.95272e-08	1692	2.850516	2.831221	1.828610	1.854194
3.500	0.100	1.600	4.000	0.500000	-0.070000	0.000000	2.042325	2.017442	0.105655	0.080400	True	True	9.97571e-08	1666	2.847654	2.832371	1.832380	1.852660
3.500	0.100	1.600	4.000	0.500000	-0.052500	0.000000	2.038443	2.019934	0.101657	0.082871	True	True	9.98577e-08	1660	2.845047	2.833672	1.835825	1.850922
3.500	0.100	1.600	4.000	0.500000	-0.035000	0.000000	2.034833	2.022564	0.097952	0.085501	True	True	9.97214e-08	1670	2.842670	2.835128	1.838970	1.848982
3.500	0.100	1.600	4.000	0.500000	-0.017500	0.000000	2.031465	2.025349	0.094509	0.088305	True	True	9.997e-08	1664	2.840505	2.836746	1.841838	1.846831
3.500	0.100	1.600	4.000	0.500000	0.000000	0.000000	2.028306	2.028315	0.091301	0.091301	True	True	9.96063e-08	1671	2.838535	2.838534	1.844456	1.844450
3.500	0.100	1.600	4.000	0.500000	0.017500	0.000000	2.025354	2.031461	0.088305	0.094509	True	True	9.93995e-08	1674	2.836746	2.840505	1.846827	1.841841
3.500	0.100	1.600	4.000	0.500000	0.035000	0.000000	2.022558	2.034839	0.085501	0.097952	True	True	9.94122e-08	1671	2.835128	2.842670	1.848985	1.838966
3.500	0.100	1.600	4.000	0.500000	0.052500	0.000000	2.019934	2.038443	0.082871	0.101657	True	True	9.95934e-08	1682	2.833672	2.845047	1.850922	1.835825
3.500	0.100	1.600	4.000	0.500000	0.070000	0.000000	2.017444	2.042324	0.080400	0.105655	True	True	9.98774e-08	1673	2.832371	2.847654	1.852659	1.832380
3.500	0.100	1.600	4.000	0.500000	0.087500	0.000000	2.015092	2.046501	0.078074	0.109982	True	True	9.99405e-08	1700	2.831221	2.850515	1.854192	1.828611
3.500	0.100	1.600	4.000	0.500000	0.105000	0.000000	2.012846	2.051025	0.075880	0.114680	True	True	9.99887e-08	1694	2.830220	2.853658	1.855538	1.824477
3.500	0.100	1.600	4.000	0.500000	0.122500	0.000000	2.010711	2.055934	0.073807	0.119799	True	True	9.98965e-08	1713	2.829367	2.857116	1.856686	1.819943
3.500	0.100	1.600	4.000	0.500000	0.140000	0.000000	2.008669	2.061284	0.071847	0.125398	True	True	9.98913e-08	1700	2.828663	2.860927	1.857643	1.814959
3.500	0.100	1.600	4.000	0.500000	0.157500	0.000000	2.006715	2.067139	0.069990	0.131548	True	True	9.98523e-08	1744	2.828114	2.865140	1.858400	1.809469
3.500	0.100	1.600	4.000	0.500000	0.175000	0.000000	2.004838	2.073576	0.068229	0.138334	True	True	9.97053e-08	1753	2.827727	2.869811	1.858952	1.803405
3.500	0.100	1.600	4.000	0.500000	0.192500	0.000000	2.003033	2.080688	0.066557	0.145861	True	True	9.97595e-08	1838	2.827513	2.875010	1.859285	1.796686
3.500	0.100	1.600	4.000	0.500000	0.210000	0.000000	2.001286	2.088590	0.064967	0.154255	True	True	9.98359e-08	1832	2.827487	2.880823	1.859390	1.789212
3.500	0.100	1.600	4.000	0.500000	0.227500	0.000000	1.999585	2.097425	0.063454	0.163678	True	True	9.99055e-08	1683	2.827671	2.887356	1.859248	1.780861
3.500	0.100	1.600	4.000	0.500000	0.245000	0.000000	1.997950	2.107364	0.062012	0.174329	True	True	9.99639e-08	1801	2.828091	2.894741	1.858813	1.771482
3.500	0.100	1.600	4.000	0.500000	0.262500	0.000000	1.996351	2.118640	0.060638	0.186467	True	True	9.9945e-08	1864	2.828786	2.903147	1.858064	1.760886
3.500	0.100	1.600	4.000	0.500000	0.280000	0.000000	1.994788	2.131542	0.059327	0.200425	True	True	9.97696e-08	1933	2.829808	2.912793	1.856948	1.748833
3.500	0.100	1.600	4.000	0.500000	0.297500	0.000000	1.993254	2.146450	0.058075	0.216647	True	True	9.96479e-08	1958	2.831227	2.923964	1.855401	1.735015
3.500	0.100	1.600	4.000	0.500000	0.315000	0.000000	1.991745	2.163877	0.056879	0.235734	True	True	9.98357e-08	1938	2.833140	2.937043	1.853333	1.719029
3.500	0.100	1.600	4.000	0.500000	0.332500	0.000000	1.990261	2.184528	0.055736	0.258519	True	True	9.97161e-08	2053	2.835685	2.952552	1.850621	1.700335
3.500	0.100	1.600	4.000	0.500000	0.350000	0.000000	1.988800	2.209395	0.054643	0.286196	True	True	9.99648e-08	2084	2.839066	2.971230	1.847097	1.678197
3.500	0.100	1.600	4.000	0.500000	-0.350000	0.017500	2.155138	1.988198	0.290001	0.054982	True	True	9.96092e-08	2036	2.948372	2.811187	1.712485	1.854166
3.500	0.100	1.600	4.000	0.500000	-0.332500	0.017500	2.129626	1.989752	0.261982	0.056080	True	True	9.99783e-08	1921	2.929180	2.807675	1.735989	1.857855
3.500	0.100	1.600	4.000	0.500000	-0.315000	0.017500	2.108433	1.991321	0.238910	0.057228	True	True	9.96083e-08	1916	2.913234	2.805027	1.755860	1.860702
3.500	0.100	1.600	4.000	0.500000	-0.297500	0.017500	2.090544	1.992900	0.219579	0.058429	True	True	9.9856e-08	1810	2.899780	2.803033	1.772871	1.862888
3.500	0.100	1.600	4.000	0.500000	-0.280000	0.017500	2.075240	1.994502	0.203148	0.059687	True	True	9.9681e-08	1823	2.888283	2.801549	1.787585	1.864531
3.500	0.100	1.600	4.000	0.500000	-0.262500	0.017500	2.061995	1.996125	0.189008	0.061004	True	True	9.98507e-08	1777	2.878351	2.800474	1.800429	1.865730
3.500	0.100	1.600	4.000	0.500000	-0.245000	0.017500	2.050421	1.997773	0.176711	0.062385	True	True	9.98907e-08	1685	2.869692	2.799734	1.811728	1.866553
3.500	0.100	1.600	4.000	0.500000	-0.227500	0.017500	2.040215	1.999469	0.165919	0.063834	True	True	9.97224e-08	1716	2.862081	2.799277	1.821734	1.867040
3.500	0.100	1.600	4.000	0.500000	-0.210000	0.017500	2.031149	2.001206	0.156372	0.065355	True	True	9.96093e-08	1704	2.855346	2.799064	1.830648	1.867240
3.500	0.100	1.600	4.000	0.500000	-0.192500	0.017500	2.023041	2.002992	0.147865	0.066953	True	True	9.94029e-08	1686	2.849351	2.799064	1.838627	1.867181
3.500	0.100	1.600	4.000	0.500000	-0.175000	0.017500	2.015759	2.004828	0.140238	0.068634	True	True	9.98226e-08	1662	2.843986	2.799257	1.845795	1.866889
3.500	0.100	1.600	4.000	0.500000	-0.157500	0.017500	2.009151	2.006747	0.133361	0.070405	True	True	9.98329e-08	1644	2.839165	2.799626	1.852278	1.866365
3.500	0.100	1.600	4.000	0.500000	-0.140000	0.017500	2.003149	2.008737	0.127129	0.072272	True	True	9.96384e-08	1648	2.834814	2.800160	1.858144	1.865632
3.500	0.100	1.600	4.000	0.500000	-0.122500	0.017500	1.997660	2.010820	0.121454	0.074243	True	True	9.96588e-08	1653	2.830876	2.800851	1.863475	1.864690
3.500	0.100	1.600	4.000	0.500000	-0.105000	0.017500	1.992649	2.012978	0.116266	0.076326	True	True	9.99197e-08	1687	2.827300	2.801694	1.868313	1.863561
3.500	0.100	1.600	4.000	0.500000	-0.087500	0.017500	1.988010	2.015254	0.111505	0.078533	True	True	9.99465e-08	1653	2.824049	2.802687	1.872738	1.862228
3.500	0.100	1.600	4.000	0.500000	-0.070000	0.017500	1.983733	2.017643	0.107120	0.080872	True	True	9.97826e-08	1643	2.821087	2.803830	1.876772	1.860696
3.500	0.100	1.600	4.000	0.500000	-0.052500	0.017500	1.979766	2.020162	0.103068	0.083358	True	True	9.94585e-08	1632	2.818385	2.805126	1.880457	1.858962
3.500	0.100	1.600	4.000	0.500000	-0.035000	0.017500	1.976091	2.022813	0.099313	0.086003	True	True	9.98982e-08	1675	2.815919	2.806578	1.883812	1.857025
3.500	0.100	1.600	4.000	0.500000	-0.017500	0.017500	1.972655	2.025626	0.095824	0.088823	True	True	9.96571e-08	1683	2.813671	2.808194	1.886881	1.854867
3.500	0.100	1.600	4.000	0.500000	0.000000	0.017500	1.969441	2.028614	0.092572	0.091836	True	True	9.99381e-08	1675	2.811622	2.809982	1.889677	1.852482
3.500	0.100	1.600	4.000	0.500000	0.017500	0.017500	1.966429	2.031794	0.089536	0.095062	True	True	9.9645e-08	1686	2.809759	2.811952	1.892218	1.849856
3.500	0.100	1.600	4.000	0.500000	0.035000	0.017500	1.963600	2.035190	0.086695	0.098525	True	True	9.96136e-08	1705	2.808070	2.814119	1.894518	1.846970
3.500	0.100	1.600	4.000	0.500000	0.052500	0.017500	1.960937	2.038825	0.084030	0.102252	True	True	9.96157e-08	1750	2.806547	2.816498	1.896589	1.843806
3.500	0.100	1.600	4.000	0.500000	0.070000	0.017500	1.958420	2.042730	0.081525	0.106273	True	True	9.95643e-08	1712	2.805182	2.819110	1.898444	1.840339
3.500	0.100	1.600	4.000	0.500000	0.087500	0.017500	1.956038	2.046938	0.079167	0.110626	True	True	9.94873e-08	1694	2.803971	2.821976	1.900087	1.836539
3.500	0.100	1.600	4.000	0.500000	0.105000	0.017500	1.953782	2.051487	0.076944	0.115352	True	True	9.96214e-08	1733	2.802910	2.825125	1.901520	1.832373
3.500	0.100	1.600	4.000	0.500000	0.122500	0.017500	1.951639	2.056424	0.074844	0.120501	True	True	9.95178e-08	1757	2.802000	2.828591	1.902745	1.827801
3.500	0.100	1.600	4.000	0.500000	0.140000	0.017500	1.949598	2.061803	0.072858	0.126134	True	True	9.99205e-08	1758	2.801241	2.832411	1.903762	1.822774
3.500	0.100	1.600	4.000	0.500000	0.157500	0.017500	1.947652	2.067688	0.070977	0.132321	True	True	9.99856e-08	1785	2.800638	2.836635	1.904566	1.817235
3.500	0.100	1.600	4.000	0.500000	0.175000	0.017500	1.945791	2.074156	0.069193	0.139148	True	True	9.96943e-08	1783	2.800198	2.841319	1.905150	1.811116
3.500	0.100	1.600	4.000	0.500000	0.192500	0.017500	1.944011	2.081302	0.067499	0.146720	True	True	9.99439e-08	1833	2.799931	2.846533	1.905499	1.804334
3.500	0.100	1.600	4.000	0.500000	0.210000	0.017500	1.942303	2.089240	0.065888	0.155166	True	True	9.98991e-08	1870	2.799853	2.852362	1.905600	1.796788
3.500	0.100	1.600	4.000	0.500000	0.227500	0.017500	1.940661	2.098112	0.064356	0.164646	True	True	9.98348e-08	1817	2.799985	2.858915	1.905430	1.788356
3.500	0.100	1.600	4.000	0.500000	0.245000	0.017500	1.939080	2.108097	0.062896	0.175362	True	True	9.95657e-08	1819	2.800354	2.866323	1.904957	1.778885
3.500	0.100	1.600	4.000	0.500000	0.262500	0.017500	1.937558	2.119421	0.061505	0.187575	True	True	9.94896e-08	1879	2.800997	2.874756	1.904140	1.768183
3.500	0.100	1.600	4.000	0.500000	0.280000	0.017500	1.936090	2.132376	0.060178	0.201620	True	True	9.99012e-08	1938	2.801965	2.884432	1.902928	1.756009
3.500	0.100	1.600	4.000	0.500000	0.297500	0.017500	1.934672	2.147346	0.058912	0.217943	True	True	9.97295e-08	1944	2.803327	2.895639	1.901252	1.742052
3.500	0.100	1.600	4.000	0.500000	0.315000	0.017500	1.933307	2.164846	0.057702	0.237150	True	True	9.95103e-08	1977	2.805181	2.908761	1.899015	1.725903
3.500	0.100	1.600	4.000	0.500000	0.332500	0.017500	1.931994	2.185580	0.056546	0.260079	True	True	9.96119e-08	1761	2.807664	2.924321	1.896089	1.707020
3.500	0.100	1.600	4.000	0.500000	0.350000	0.017500	1.930751	2.210549	0.055442	0.287933	True	True	9.95615e-08	2037	2.810976	2.943060	1.892284	1.684658
3.500	0.100	1.600	4.000	0.500000	-0.350000	0.035000	2.101100	1.987698	0.293820	0.055327	True	True	9.95146e-08	1956	2.925494	2.783098	1.747932	1.861274
3.500	0.100	1.600	4.000	0.500000	-0.332500	0.035000	2.074932	1.989352	0.265454	0.056429	True	True	9.99733e-08	1770	2.905778	2.779456	1.772893	1.865134
3.500	0.100	1.600	4.000	0.500000	-0.315000	0.035000	2.053190	1.991014	0.242093	0.057582	True	True	9.98748e-08	1827	2.889386	2.776706	1.794021	1.868120
3.500	0.100	1.600	4.000	0.500000	-0.297500	0.035000	2.034834	1.992668	0.222516	0.058789	True	True	9.97634e-08	1705	2.875549	2.774632	1.812125	1.870428
3.500	0.100	1.600	4.000	0.500000	-0.280000	0.035000	2.019127	1.994343	0.205873	0.060052	True	True	9.96398e-08	1695	2.863719	2.773084	1.827798	1.872171
3.500	0.100	1.600	4.000	0.500000	-0.262500	0.035000	2.005535	1.996031	0.191550	0.061376	True	True	9.98127e-08	1686	2.853495	2.771957	1.841489	1.873454
3.500	0.100	1.600	4.000	0.500000	-0.245000	0.035000	1.993658	1.997740	0.179093	0.062764	True	True	9.9896e-08	1655	2.844577	2.771175	1.853537	1.874348
3.500	0.100	1.600	4.000	0.500000	-0.227500	0.035000	1.983187	1.999486	0.168159	0.064220	True	True	9.9745e-08	1646	2.836737	2.770683	1.864214	1.874900
3.500	0.100	1.600	4.000	0.500000	-0.210000	0.035000	1.973889	2.001269	0.158486	0.065748	True	True	9.92932e-08	1647	2.829796	2.770441	1.873728	1.875154
3.500	0.100	1.600	4.000	0.500000	-0.192500	0.035000	1.965574	2.003102	0.149867	0.067355	True	True	9.94012e-08	1647	2.823614	2.770418	1.882248	1.875138
3.500	0.100	1.600	4.000	0.500000	-0.175000	0.035000	1.958086	2.004996	0.142139	0.069045	True	True	9.93863e-08	1629	2.818081	2.770591	1.889919	1.874874
3.500	0.100	1.600	4.000	0.500000	-0.157500	0.035000	1.951325	2.006948	0.135171	0.070826	True	True	9.95935e-08	1658	2.813105	2.770944	1.896837	1.874385
3.500	0.100	1.600	4.000	0.500000	-0.140000	0.035000	1.945175	2.008976	0.128856	0.072703	True	True	9.95037e-08	1647	2.808613	2.771464	1.903107	1.873678
3.500	0.100	1.600	4.000	0.500000	-0.122500	0.035000	1.939557	2.011087	0.123106	0.074685	True	True	9.97504e-08	1634	2.804546	2.772144	1.908804	1.872761
3.500	0.100	1.600	4.000	0.500000	-0.105000	0.035000	1.934411	2.013288	0.117849	0.076780	True	True	9.94891e-08	1659	2.800851	2.772978	1.913987	1.871642
3.500	0.100	1.600	4.000	0.500000	-0.087500	0.035000	1.929676	2.015593	0.113024	0.078999	True	True	9.99965e-08	1663	2.797488	2.773964	1.918712	1.870321
3.500	0.100	1.600	4.000	0.500000	-0.070000	0.035000	1.925302	2.018012	0.108581	0.081352	True	True	9.98858e-08	1663	2.794423	2.775102	1.923026	1.868798
3.500	0.100	1.600	4.000	0.500000	-0.052500	0.035000	1.921254	2.020557	0.104475	0.083851	True	True	9.97492e-08	1707	2.791624	2.776394	1.926963	1.867068
3.500	0.100	1.600	4.000	0.500000	-0.035000	0.035000	1.917490	2.023243	0.100670	0.086511	True	True	9.97515e-08	1728	2.789069	2.777845	1.930562	1.865127
3.500	0.100	1.600	4.000	0.500000	-0.017500	0.035000	1.913976	2.026089	0.097134	0.089347	True	True	9.98277e-08	1575	2.786736	2.779460	1.933851	1.862964
3.500	0.100	1.600	4.000	0.500000	0.000000	0.035000	1.910715	2.029099	0.093840	0.092378	True	True	9.98423e-08	1731	2.784606	2.781247	1.936833	1.860573
3.500	0.100	1.600	4.000	0.500000	0.017500	0.035000	1.907652	2.032306	0.090763	0.095623	True	True	9.9898e-08	1748	2.782667	2.783219	1.939551	1.857934
3.500	0.100	1.600	4.000	0.500000	0.035000	0.035000	1.904777	2.035728	0.087884	0.099107	True	True	9.96299e-08	1728	2.780907	2.785389	1.942012	1.855034
3.500	0.100	1.600	4.000	0.500000	0.052500	0.035000	1.902074	2.039390	0.085183	0.102855	True	True	9.99123e-08	1730	2.779315	2.787772	1.944229	1.851850
3.500	0.100	1.600	4.000	0.500000	0.070000	0.035000	1.899529	2.043322	0.082646	0.106901	True	True	9.96299e-08	1764	2.777885	2.790388	1.946210	1.848359
3.500	0.100	1.600	4.000	0.500000	0.087500	0.035000	1.897125	2.047556	0.080257	0.111279	True	True	9.97371e-08	1758	2.776610	2.793260	1.947964	1.844531
3.500	0.100	1.600	4.000	0.500000	0.105000	0.035000	1.894854	2.052133	0.078005	0.116033	True	True	9.97285e-08	1816	2.775489	2.796417	1.949493	1.840332
3.500	0.100	1.600	4.000	0.500000	0.122500	0.035000	1.892702	2.057098	0.075877	0.121213	True	True	9.98319e-08	1823	2.774520	2.799891	1.950801	1.835722
3.500	0.100	1.600	4.000	0.500000	0.140000	0.035000	1.890660	2.062505	0.073865	0.126880	True	True	9.98753e-08	1847	2.773704	2.803722	1.951885	1.830652
3.500	0.100	1.600	4.000	0.500000	0.157500	0.035000	1.888721	2.068420	0.071960	0.133104	True	True	9.98827e-08	1844	2.773046	2.807957	1.952741	1.825064
3.500	0.100	1.600	4.000	0.500000	0.175000	0.035000	1.886877	2.074920	0.070153	0.139973	True	True	9.97662e-08	1838	2.772552	2.812654	1.953359	1.818889
3.500	0.100	1.600	4.000	0.500000	0.192500	0.035000	1.885121	2.082100	0.068437	0.147591	True	True	9.99264e-08	1857	2.772232	2.817884	1.953726	1.812044
3.500	0.100	1.600	4.000	0.500000	0.210000	0.035000	1.883449	2.090074	0.066806	0.156089	True	True	9.98797e-08	1888	2.772101	2.823732	1.953825	1.804426
3.500	0.100	1.600	4.000	0.500000	0.227500	0.035000	1.881854	2.098985	0.065255	0.165627	True	True	9.95322e-08	1891	2.772180	2.830304	1.953631	1.795911
3.500	0.100	1.600	4.000	0.500000	0.245000	0.035000	1.880335	2.109013	0.063778	0.176411	True	True	9.99821e-08	1921	2.772495	2.837736	1.953113	1.786347
3.500	0.100	1.600	4.000	0.500000	0.262500	0.035000	1.878887	2.120385	0.062370	0.188699	True	True	9.96586e-08	1935	2.773083	2.846196	1.952226	1.775538
3.500	0.100	1.600	4.000	0.500000	0.280000	0.035000	1.877510	2.133393	0.061027	0.202832	True	True	9.96181e-08	1961	2.773996	2.855904	1.950914	1.763242
3.500	0.100	1.600	4.000	0.500000	0.297500	0.035000	1.876207	2.148424	0.059746	0.219258	True	True	9.98225e-08	2001	2.775301	2.867148	1.949102	1.749144
3.500	0.100	1.600	4.000	0.500000	0.315000	0.035000	1.874980	2.165994	0.058523	0.238587	True	True	9.95652e-08	2014	2.777094	2.880312	1.946687	1.732832
3.500	0.100	1.600	4.000	0.500000	0.332500	0.035000	1.873841	2.186812	0.057356	0.261663	True	True	9.96871e-08	2060	2.779512	2.895923	1.943530	1.713756
3.500	0.100	1.600	4.000	0.500000	0.350000	0.035000	1.872805	2.211881	0.056241	0.289695	True	True	9.98242e-08	2179	2.782754	2.914724	1.939434	1.691168
3.500	0.100	1.600	4.000	0.500000	-0.350000	0.052500	2.047296	1.987305	0.297647	0.055678	True	True	9.97019e-08	1775	2.902606	2.754803	1.784582	1.868421
3.500	0.100	1.600	4.000	0.500000	-0.332500	0.052500	2.020465	1.989071	0.268931	0.056784	True	True	9.9828e-08	1729	2.882355	2.751031	1.811095	1.872453
3.500	0.100	1.600	4.000	0.500000	-0.315000	0.052500	1.998178	1.990813	0.245276	0.057942	True	True	9.97317e-08	1667	2.865509	2.748182	1.833555	1.875595
3.500	0.100	1.600	4.000	0.500000	-0.297500	0.052500	1.979336	1.992573	0.225452	0.059154	True	True	9.93405e-08	1675	2.851282	2.746029	1.852833	1.878010
3.500	0.100	1.600	4.000	0.500000	-0.280000	0.052500	1.963221	1.994329	0.208596	0.060424	True	True	9.94892e-08	1668	2.839112	2.744418	1.869531	1.879853
3.500	0.100	1.600	4.000	0.500000	-0.262500	0.052500	1.949280	1.996083	0.194088	0.061754	True	True	9.9586e-08	1618	2.828590	2.743242	1.884125	1.881227
3.500	0.100	1.600	4.000	0.500000	-0.245000	0.052500	1.937102	1.997854	0.181469	0.063149	True	True	9.97291e-08	1659	2.819409	2.742420	1.896973	1.882194
3.500	0.100	1.600	4.000	0.500000	-0.227500	0.052500	1.926356	1.999661	0.170394	0.064612	True	True	9.95035e-08	1647	2.811334	2.741896	1.908372	1.882807
3.500	0.100	1.600	4.000	0.500000	-0.210000	0.052500	1.916819	2.001500	0.160594	0.066149	True	True	9.94366e-08	1651	2.804183	2.741627	1.918530	1.883113
3.500	0.100	1.600	4.000	0.500000	-0.192500	0.052500	1.908291	2.003385	0.151863	0.067764	True	True	9.96435e-08	1664	2.797812	2.741582	1.927632	1.883142
3.500	0.100	1.600	4.000	0.500000	-0.175000	0.052500	1.900621	2.005321	0.144033	0.069463	True	True	9.98799e-08	1688	2.792106	2.741738	1.935824	1.882918
3.500	0.100	1.600	4.000	0.500000	-0.157500	0.052500	1.893690	2.007320	0.136973	0.071253	True	True	9.99049e-08	1818	2.786973	2.742076	1.943219	1.882457
3.500	0.100	1.600	4.000	0.500000	-0.140000	0.052500	1.887387	2.009389	0.130575	0.073141	True	True	9.95421e-08	1812	2.782338	2.742585	1.949923	1.881776
3.500	0.100	1.600	4.000	0.500000	-0.122500	0.052500	1.881632	2.011536	0.124750	0.075133	True	True	9.9691e-08	1729	2.778139	2.743256	1.956016	1.880881
3.500	0.100	1.600	4.000	0.500000	-0.105000	0.052500	1.876362	2.013774	0.119423	0.077241	True	True	9.9656e-08	1704	2.774323	2.744084	1.961561	1.879778
3.500	0.100	1.600	4.000	0.500000	-0.087500	0.052500	1.871516	2.016113	0.114535	0.079472	True	True	9.99028e-08	1694	2.770847	2.745065	1.966617	1.878469
3.500	0.100	1.600	4.000	0.500000	-0.070000	0.052500	1.867047	2.018565	0.110033	0.081838	True	True	9.95557e-08	1741	2.767676	2.746199	1.971231	1.876953
3.500	0.100	1.600	4.000	0.500000	-0.052500	0.052500	1.862909	2.021141	0.105873	0.084352	True	True	9.99458e-08	1739	2.764780	2.747489	1.975446	1.875227
3.500	0.100	1.600	4.000	0.500000	-0.035000	0.052500	1.859069	2.023857	0.102018	0.087028	True	True	9.94484e-08	1749	2.762132	2.748939	1.979295	1.873286
3.500	0.100	1.600	4.000	0.500000	-0.017500	0.052500	1.855495	2.026728	0.098436	0.089880	True	True	9.96636e-08	1753	2.759712	2.750554	1.982807	1.871120
3.500	0.100	1.600	4.000	0.500000	0.000000	0.052500	1.852162	2.029771	0.095098	0.092929	True	True	9.94637e-08	1784	2.757501	2.752344	1.986007	1.868719
3.500	0.100	1.600	4.000	0.500000	0.017500	0.052500	1.849045	2.033006	0.091982	0.096193	True	True	9.98461e-08	1760	2.755485	2.754318	1.988915	1.866069
3.500	0.100	1.600	4.000	0.500000	0.035000	0.052500	1.846125	2.036455	0.089065	0.099697	True	True	9.9578e-08	1804	2.753651	2.756492	1.991548	1.863153
3.500	0.100	1.600	4.000	0.500000	0.052500	0.052500	1.843384	2.040145	0.086329	0.103468	True	True	9.95276e-08	1777	2.751990	2.758880	1.993920	1.859949
3.500	0.100	1.600	4.000	0.500000	0.070000	0.052500	1.840807	2.044104	0.083759	0.107537	True	True	9.96653e-08	1806	2.750493	2.761502	1.996039	1.856434
3.500	0.100	1.600	4.000	0.500000	0.087500	0.052500	1.838366	2.048399	0.081340	0.111942	True	True	9.95089e-08	1696	2.749154	2.764380	1.997921	1.852555
3.500	0.100	1.600	4.000	0.500000	0.105000	0.052500	1.836091	2.052970	0.079058	0.116725	True	True	9.99192e-08	1836	2.747971	2.767547	1.999549	1.848347
3.500	0.100	1.600	4.000	0.500000	0.122500	0.052500	1.833925	2.057964	0.076903	0.121936	True	True	9.99668e-08	1614	2.746943	2.771031	2.000949	1.843699
3.500	0.100	1.600	4.000	0.500000	0.140000	0.052500	1.831886	2.063401	0.074866	0.127637	True	True	9.97691e-08	1840	2.746069	2.774873	2.002103	1.838585
3.500	0.100	1.600	4.000	0.500000	0.157500	0.052500	1.829953	2.069346	0.072936	0.133899	True	True	9.97637e-08	1866	2.745354	2.779121	2.003013	1.832947
3.500	0.100	1.600	4.000	0.500000	0.175000	0.052500	1.828124	2.075878	0.071106	0.140810	True	True	9.9623e-08	1893	2.744804	2.783832	2.003669	1.826716
3.500	0.100	1.600	4.000	0.500000	0.192500	0.052500	1.826391	2.083091	0.069370	0.148475	True	True	9.98461e-08	1843	2.744430	2.789078	2.004056	1.819806
3.500	0.100	1.600	4.000	0.500000	0.210000	0.052500	1.824753	2.091101	0.067719	0.157026	True	True	9.99582e-08	1907	2.744245	2.794945	2.004155	1.812115
3.500	0.100	1.600	4.000	0.500000	0.227500	0.052500	1.823203	2.100052	0.066149	0.166624	True	True	9.98581e-08	1938	2.744269	2.801539	2.003939	1.803518
3.500	0.100	1.600	4.000	0.500000	0.245000	0.052500	1.821741	2.110122	0.064654	0.177474	True	True	9.99487e-08	1969	2.744529	2.808994	2.003374	1.793859
3.500	0.100	1.600	4.000	0.500000	0.262500	0.052500	1.820365	2.121541	0.063230	0.189840	True	True	9.99905e-08	1985	2.745063	2.817482	2.002413	1.782943
3.500	0.100	1.600	4.000	0.500000	0.280000	0.052500	1.819078	2.134602	0.061872	0.204062	True	True	9.98485e-08	2000	2.745918	2.827223	2.000996	1.770523
3.500	0.100	1.600	4.000	0.500000	0.297500	0.052500	1.817885	2.149693	0.060577	0.220593	True	True	9.98528e-08	2093	2.747164	2.838504	1.999042	1.756282
3.500	0.100	1.600	4.000	0.500000	0.315000	0.052500	1.816793	2.167333	0.059341	0.240046	True	True	9.95426e-08	2051	2.748894	2.851712	1.996440	1.739804
3.500	0.100	1.600	4.000	0.500000	0.332500	0.052500	1.815819	2.188234	0.058162	0.263270	True	True	9.96497e-08	2098	2.751245	2.867376	1.993041	1.720535
3.500	0.100	1.600	4.000	0.500000	0.350000	0.052500	1.814988	2.213401	0.057037	0.291485	True	True	9.9841e-08	2103	2.754414	2.886240	1.988635	1.697719
3.500	0.100	1.600	4.000	0.500000	-0.350000	0.070000	1.993742	1.987033	0.301476	0.056035	True	True	9.98508e-08	1852	2.879717	2.726305	1.822476	1.875591
3.500	0.100	1.600	4.000	0.500000	-0.332500	0.070000	1.966239	1.988918	0.272406	0.057146	True	True	9.97637e-08	1736	2.858922	2.722404	1.850641	1.879801
3.500	0.100	1.600	4.000	0.500000	-0.315000	0.070000	1.943377	1.990776	0.248456	0.058309	True	True	9.99629e-08	1670	2.841614	2.719458	1.874537	1.883084
3.500	0.100	1.600	4.000	0.500000	-0.297500	0.070000	1.924079	1.992611	0.228381	0.059527	True	True	9.94725e-08	1648	2.826988	2.717230	1.895046	1.885636
3.500	0.100	1.600	4.000	0.500000	-0.280000	0.070000	1.907555	1.994448	0.211310	0.060802	True	True	9.93822e-08	1645	2.814473	2.715561	1.912837	1.887586
3.500	0.100	1.600	4.000	0.500000	-0.262500	0.070000	1.893251	1.996287	0.196616	0.062139	True	True	9.95379e-08	1627	2.803649	2.714337	1.928401	1.889041
3.500	0.100	1.600	4.000	0.500000	-0.245000	0.070000	1.880761	1.998133	0.183835	0.063540	True	True	9.9593e-08	1687	2.794199	2.713478	1.942110	1.890080
3.500	0.100	1.600	4.000	0.500000	-0.227500	0.070000	1.869728	2.000023	0.172617	0.065011	True	True	9.99325e-08	1602	2.785886	2.712924	1.954285	1.890743
3.500	0.100	1.600	4.000	0.500000	-0.210000	0.070000	1.859965	2.001901	0.162690	0.066556	True	True	9.94947e-08	1713	2.778521	2.712632	1.965123	1.891116
3.500	0.100	1.600	4.000	0.500000	-0.192500	0.070000	1.851222	2.003839	0.153845	0.068179	True	True	9.98415e-08	1720	2.771957	2.712569	1.974848	1.891190
3.500	0.100	1.600	4.000	0.500000	-0.175000	0.070000	1.843360	2.005826	0.145914	0.069888	True	True	9.9673e-08	1711	2.766077	2.712709	1.983603	1.891004
3.500	0.100	1.600	4.000	0.500000	-0.157500	0.070000	1.836255	2.007870	0.138763	0.071688	True	True	9.96315e-08	1736	2.760786	2.713036	1.991512	1.890577
3.500	0.100	1.600	4.000	0.500000	-0.140000	0.070000	1.829800	2.009982	0.132281	0.073586	True	True	9.95408e-08	1753	2.756005	2.713537	1.998681	1.889921
3.500	0.100	1.600	4.000	0.500000	-0.122500	0.070000	1.823912	2.012170	0.126380	0.075590	True	True	9.9571e-08	1716	2.751671	2.714201	2.005194	1.889047
3.500	0.100	1.600	4.000	0.500000	-0.105000	0.070000	1.818521	2.014447	0.120985	0.077709	True	True	9.97346e-08	1779	2.747731	2.715024	2.011124	1.887960
3.500	0.100	1.600	4.000	0.500000	-0.087500	0.070000	1.813565	2.016822	0.116033	0.079953	True	True	9.98137e-08	1777	2.744140	2.716002	2.016533	1.886662
3.500	0.100	1.600	4.000	0.500000	-0.070000	0.070000	1.808996	2.019308	0.111472	0.082333	True	True	9.99929e-08	1792	2.740862	2.717135	2.021470	1.885154
3.500	0.100	1.600	4.000	0.500000	-0.052500	0.070000	1.804768	2.021918	0.107259	0.084861	True	True	9.97899e-08	1643	2.737867	2.718425	2.025982	1.883432
3.500	0.100	1.600	4.000	0.500000	-0.035000	0.070000	1.800851	2.024665	0.103354	0.087552	True	True	9.98831e-08	1772	2.735125	2.719875	2.030100	1.881490
3.500	0.100	1.600	4.000	0.500000	-0.017500	0.070000	1.797207	2.027567	0.099726	0.090422	True	True	9.99665e-08	1802	2.732617	2.721493	2.033858	1.879320
3.500	0.100	1.600	4.000	0.500000	0.000000	0.070000	1.793812	2.030640	0.096345	0.093488	True	True	9.96076e-08	1812	2.730324	2.723286	2.037283	1.876911
3.500	0.100	1.600	4.000	0.500000	0.017500	0.070000	1.790641	2.033904	0.093188	0.096772	True	True	9.96417e-08	1772	2.728229	2.725265	2.040396	1.874249
3.500	0.100	1.600	4.000	0.500000	0.035000	0.070000	1.787675	2.037383	0.090234	0.100297	True	True	9.96483e-08	1833	2.726321	2.727443	2.043213	1.871316
3.500	0.100	1.600	4.000	0.500000	0.052500	0.070000	1.784894	2.041101	0.087464	0.104090	True	True	9.94667e-08	1808	2.724588	2.729838	2.045751	1.868093
3.500	0.100	1.600	4.000	0.500000	0.070000	0.070000	1.782285	2.045088	0.084861	0.108184	True	True	9.96622e-08	1836	2.723023	2.732467	2.048018	1.864554
3.500	0.100	1.600	4.000	0.500000	0.087500	0.070000	1.779833	2.049378	0.082411	0.112615	True	True	9.96718e-08	1832	2.721620	2.735356	2.050024	1.860669
3.500	0.100	1.600	4.000	0.500000	0.105000	0.070000	1.777526	2.054011	0.080100	0.117427	True	True	9.98311e-08	1834	2.720374	2.738531	2.051773	1.856404
3.500	0.100	1.600	4.000	0.500000	0.122500	0.070000	1.775354	2.059034	0.077919	0.122670	True	True	9.95153e-08	1813	2.719284	2.742026	2.053266	1.851718
3.500	0.100	1.600	4.000	0.500000	0.140000	0.070000	1.773307	2.064501	0.075856	0.128406	True	True	9.98167e-08	1886	2.718352	2.745880	2.054501	1.846560
3.500	0.100	1.600	4.000	0.500000	0.157500	0.070000	1.771379	2.070477	0.073903	0.134707	True	True	9.97567e-08	1879	2.717579	2.750142	2.055473	1.840872
3.500	0.100	1.600	4.000	0.500000	0.175000	0.070000	1.769563	2.077041	0.072051	0.141661	True	True	9.98998e-08	1906	2.716973	2.754869	2.056170	1.834583
3.500	0.100	1.600	4.000	0.500000	0.192500	0.070000	1.767853	2.084288	0.070293	0.149373	True	True	9.95861e-08	1892	2.716542	2.760133	2.056580	1.827608
3.500	0.100	1.600	4.000	0.500000	0.210000	0.070000	1.766245	2.092335	0.068622	0.157977	True	True	9.99644e-08	1915	2.716302	2.766019	2.056680	1.819844
3.500	0.100	1.600	4.000	0.500000	0.227500	0.070000	1.764738	2.101324	0.067034	0.167635	True	True	9.96095e-08	1952	2.716270	2.772635	2.056442	1.811163
3.500	0.100	1.600	4.000	0.500000	0.245000	0.070000	1.763331	2.111437	0.065522	0.178555	True	True	9.99679e-08	1962	2.716475	2.780116	2.055830	1.801409
3.500	0.100	1.600	4.000	0.500000	0.262500	0.070000	1.762025	2.122902	0.064081	0.190999	True	True	9.95654e-08	1978	2.716951	2.788632	2.054793	1.790384
3.500	0.100	1.600	4.000	0.500000	0.280000	0.070000	1.760825	2.136016	0.062709	0.205312	True	True	9.95834e-08	2031	2.717748	2.798406	2.053265	1.777840
3.500	0.100	1.600	4.000	0.500000	0.297500	0.070000	1.759737	2.151167	0.061400	0.221949	True	True	9.99143e-08	2067	2.718932	2.809725	2.051161	1.763455
3.500	0.100	1.600	4.000	0.500000	0.315000	0.070000	1.758776	2.168875	0.060152	0.241527	True	True	9.99865e-08	2085	2.720598	2.822978	2.048363	1.746811
3.500	0.100	1.600	4.000	0.500000	0.332500	0.070000	1.757963	2.189856	0.058963	0.264903	True	True	9.99221e-08	2090	2.722880	2.838695	2.044710	1.727346
3.500	0.100	1.600	4.000	0.500000	0.350000	0.070000	1.757331	2.215121	0.057828	0.293303	True	True	9.9659e-08	2208	2.725973	2.857623	2.039976	1.704299
3.500	0.100	1.600	4.000	0.500000	-0.350000	0.087500	1.940452	1.986869	0.305300	0.056399	True	True	9.97721e-08	1700	2.856838	2.697611	1.861659	1.882796
3.500	0.100	1.600	4.000	0.500000	-0.332500	0.087500	1.912275	1.988885	0.275873	0.057515	True	True	9.97468e-08	1652	2.835490	2.693584	1.891580	1.887186
3.500	0.100	1.600	4.000	0.500000	-0.315000	0.087500	1.888856	1.990855	0.251624	0.058683	True	True	9.96398e-08	1688	2.817711	2.690542	1.916989	1.890619
3.500	0.100	1.600	4.000	0.500000	-0.297500	0.087500	1.869064	1.992804	0.231297	0.059906	True	True	9.96808e-08	1664	2.802681	2.688242	1.938831	1.893288
3.500	0.100	1.600	4.000	0.500000	-0.280000	0.087500	1.852127	1.994733	0.214010	0.061187	True	True	9.95489e-08	1662	2.789815	2.686517	1.957788	1.895343
3.500	0.100	1.600	4.000	0.500000	-0.262500	0.087500	1.837470	1.996654	0.199129	0.062530	True	True	9.95306e-08	1691	2.778683	2.685251	1.974380	1.896887
3.500	0.100	1.600	4.000	0.500000	-0.245000	0.087500	1.824661	1.998578	0.186184	0.063939	True	True	9.95842e-08	1720	2.768962	2.684359	1.989011	1.898000
3.500	0.100	1.600	4.000	0.500000	-0.227500	0.087500	1.813372	2.000516	0.174822	0.065417	True	True	9.97294e-08	1688	2.760407	2.683780	2.001995	1.898741
3.500	0.100	1.600	4.000	0.500000	-0.210000	0.087500	1.803349	2.002478	0.164768	0.066970	True	True	9.99425e-08	1716	2.752825	2.683467	2.013581	1.899154
3.500	0.100	1.600	4.000	0.500000	-0.192500	0.087500	1.794393	2.004474	0.155810	0.068602	True	True	9.95674e-08	1778	2.746066	2.683388	2.023970	1.899273
3.500	0.100	1.600	4.000	0.500000	-0.175000	0.087500	1.786339	2.006514	0.147777	0.070320	True	True	9.94864e-08	1693	2.740009	2.683518	2.033327	1.899126
3.500	0.100	1.600	4.000	0.500000	-0.157500	0.087500	1.779063	2.008608	0.140534	0.072130	True	True	9.96296e-08	1766	2.734556	2.683836	2.041780	1.898730
3.500	0.100	1.600	4.000	0.500000	-0.140000	0.087500	1.772456	2.010766	0.133969	0.074038	True	True	9.95435e-08	1721	2.729627	2.684331	2.049445	1.898101
3.500	0.100	1.600	4.000	0.500000	-0.122500	0.087500	1.766432	2.012998	0.127992	0.076054	True	True	9.98506e-08	1764	2.725157	2.684991	2.056410	1.897247
3.500	0.100	1.600	4.000	0.500000	-0.105000	0.087500	1.760917	2.015316	0.122528	0.078185	True	True	9.95801e-08	1760	2.721091	2.685812	2.062753	1.896176
3.500	0.100	1.600	4.000	0.500000	-0.087500	0.087500	1.755851	2.017730	0.117513	0.080442	True	True	9.95142e-08	1787	2.717384	2.686789	2.068539	1.894890
3.500	0.100	1.600	4.000	0.500000	-0.070000	0.087500	1.751183	2.020252	0.112894	0.082835	True	True	9.9788e-08	1814	2.713998	2.687923	2.073822	1.893388
3.500	0.100	1.600	4.000	0.500000	-0.052500	0.087500	1.746868	2.022897	0.108627	0.085379	True	True	9.94724e-08	1806	2.710901	2.689215	2.078648	1.891669
3.500	0.100	1.600	4.000	0.500000	-0.035000	0.087500	1.742870	2.025678	0.104673	0.088086	True	True	9.96618e-08	1820	2.708065	2.690669	2.083056	1.889726
3.500	0.100	1.600	4.000	0.500000	-0.017500	0.087500	1.739156	2.028612	0.100998	0.090972	True	True	9.97927e-08	1835	2.705468	2.692291	2.087079	1.887551
3.500	0.100	1.600	4.000	0.500000	0.000000	0.087500	1.735698	2.031717	0.097575	0.094057	True	True	9.97223e-08	1851	2.703091	2.694089	2.090744	1.885134
3.500	0.100	1.600	4.000	0.500000	0.017500	0.087500	1.732473	2.035012	0.094379	0.097360	True	True	9.9761e-08	1836	2.700917	2.696074	2.094075	1.882459
3.500	0.100	1.600	4.000	0.500000	0.035000	0.087500	1.729460	2.038520	0.091388	0.100906	True	True	9.95464e-08	1843	2.698933	2.698260	2.097091	1.879511
3.500	0.100	1.600	4.000	0.500000	0.052500	0.087500	1.726640	2.042268	0.088583	0.104723	True	True	9.98415e-08	1828	2.697128	2.700663	2.099807	1.876267
3.500	0.100	1.600	4.000	0.500000	0.070000	0.087500	1.723998	2.046284	0.085947	0.108841	True	True	9.96426e-08	1849	2.695494	2.703302	2.102234	1.872703
3.500	0.100	1.600	4.000	0.500000	0.087500	0.087500	1.721520	2.050604	0.083467	0.113299	True	True	9.96698e-08	1859	2.694024	2.706200	2.104380	1.868790
3.500	0.100	1.600	4.000	0.500000	0.105000	0.087500	1.719194	2.055267	0.081129	0.118141	True	True	9.99069e-08	1861	2.692715	2.709386	2.106251	1.864491
3.500	0.100	1.600	4.000	0.500000	0.122500	0.087500	1.717010	2.060319	0.078921	0.123417	True	True	9.97728e-08	1870	2.691564	2.712894	2.107848	1.859765
3.500	0.100	1.600	4.000	0.500000	0.140000	0.087500	1.714959	2.065816	0.076833	0.129188	True	True	9.9731e-08	1901	2.690571	2.716762	2.109168	1.854563
3.500	0.100	1.600	4.000	0.500000	0.157500	0.087500	1.713034	2.071824	0.074856	0.135528	True	True	9.9921e-08	1920	2.689740	2.721039	2.110206	1.848824
3.500	0.100	1.600	4.000	0.500000	0.175000	0.087500	1.711229	2.078421	0.072982	0.142525	True	True	9.97617e-08	1936	2.689076	2.725783	2.110950	1.842478
3.500	0.100	1.600	4.000	0.500000	0.192500	0.087500	1.709539	2.085702	0.071203	0.150286	True	True	9.99634e-08	1940	2.688588	2.731065	2.111385	1.835438
3.500	0.100	1.600	4.000	0.500000	0.210000	0.087500	1.707962	2.093785	0.069514	0.158944	True	True	9.99047e-08	1943	2.688291	2.736972	2.111488	1.827599
3.500	0.100	1.600	4.000	0.500000	0.227500	0.087500	1.706496	2.102813	0.067907	0.168664	True	True	9.99243e-08	1960	2.688203	2.743611	2.111229	1.818834
3.500	0.100	1.600	4.000	0.500000	0.245000	0.087500	1.705141	2.112968	0.066378	0.179653	True	True	9.97351e-08	1977	2.688350	2.751119	2.110568	1.808984
3.500	0.100	1.600	4.000	0.500000	0.262500	0.087500	1.703902	2.124480	0.064923	0.192177	True	True	9.95356e-08	2031	2.688768	2.759665	2.109452	1.797850
3.500	0.100	1.600	4.000	0.500000	0.280000	0.087500	1.702784	2.137645	0.063536	0.206582	True	True	9.98765e-08	2003	2.689504	2.769473	2.107810	1.785180
3.500	0.100	1.600	4.000	0.500000	0.297500	0.087500	1.701799	2.152854	0.062214	0.223328	True	True	9.95516e-08	2037	2.690626	2.780832	2.105549	1.770650
3.500	0.100	1.600	4.000	0.500000	0.315000	0.087500	1.700964	2.170630	0.060955	0.243034	True	True	9.95342e-08	2108	2.692226	2.794130	2.102545	1.753838
3.500	0.100	1.600	4.000	0.500000	0.332500	0.087500	1.700305	2.191691	0.059755	0.266563	True	True	9.96134e-08	2148	2.694436	2.809901	2.098624	1.734177
3.500	0.100	1.600	4.000	0.500000	0.350000	0.087500	1.699866	2.217052	0.058612	0.295151	True	True	9.99539e-08	2201	2.697451	2.828893	2.093547	1.710897
3.500	0.100	1.600	4.000	0.500000	-0.350000	0.105000	1.887459	1.986823	0.309113	0.056771	True	True	9.97658e-08	1684	2.833978	2.668724	1.902164	1.890023
3.500	0.100	1.600	4.000	0.500000	-0.332500	0.105000	1.858597	1.988986	0.279325	0.057891	True	True	9.97248e-08	1649	2.812069	2.664574	1.933954	1.894591
3.500	0.100	1.600	4.000	0.500000	-0.315000	0.105000	1.834600	1.991091	0.254775	0.059064	True	True	9.95898e-08	1735	2.793813	2.661441	1.960985	1.898169
3.500	0.100	1.600	4.000	0.500000	-0.297500	0.105000	1.814324	1.993152	0.234193	0.060292	True	True	9.98169e-08	1724	2.778374	2.659074	1.984240	1.900963
3.500	0.100	1.600	4.000	0.500000	-0.280000	0.105000	1.796970	1.995181	0.216688	0.061579	True	True	9.97558e-08	1695	2.765152	2.657299	2.004440	1.903123
3.500	0.100	1.600	4.000	0.500000	-0.262500	0.105000	1.781953	1.997192	0.201619	0.062929	True	True	9.95158e-08	1699	2.753708	2.655994	2.022132	1.904756
3.500	0.100	1.600	4.000	0.500000	-0.245000	0.105000	1.768831	1.999198	0.188510	0.064345	True	True	9.99245e-08	1746	2.743711	2.655073	2.037740	1.905943
3.500	0.100	1.600	4.000	0.500000	-0.227500	0.105000	1.757268	2.001210	0.177004	0.065831	True	True	9.98979e-08	1763	2.734911	2.654473	2.051598	1.906748
3.500	0.100	1.600	4.000	0.500000	-0.210000	0.105000	1.747003	2.003239	0.166822	0.067392	True	True	9.99697e-08	1747	2.727110	2.654145	2.063970	1.907214
3.500	0.100	1.600	4.000	0.500000	-0.192500	0.105000	1.737831	2.005298	0.157750	0.069033	True	True	9.99645e-08	1771	2.720153	2.654055	2.075067	1.907379
3.500	0.100	1.600	4.000	0.500000	-0.175000	0.105000	1.729588	2.007395	0.149616	0.070760	True	True	9.94514e-08	1775	2.713916	2.654176	2.085063	1.907269
3.500	0.100	1.600	4.000	0.500000	-0.157500	0.105000	1.722141	2.009543	0.142281	0.072580	True	True	9.98651e-08	1815	2.708300	2.654490	2.094099	1.906905
3.500	0.100	1.600	4.000	0.500000	-0.140000	0.105000	1.715382	2.011750	0.135633	0.074499	True	True	9.97469e-08	1767	2.703222	2.654982	2.102293	1.906301
3.500	0.100	1.600	4.000	0.500000	-0.122500	0.105000	1.709221	2.014029	0.129581	0.076526	True	True	9.95815e-08	1813	2.698614	2.655642	2.109740	1.905468
3.500	0.100	1.600	4.000	0.500000	-0.105000	0.105000	1.703583	2.016390	0.124048	0.078669	True	True	9.96894e-08	1771	2.694422	2.656463	2.116524	1.904412
3.500	0.100	1.600	4.000	0.500000	-0.087500	0.105000	1.698408	2.018846	0.118970	0.080939	True	True	9.9909e-08	1807	2.690597	2.657444	2.122713	1.903136
3.500	0.100	1.600	4.000	0.500000	-0.070000	0.105000	1.693640	2.021408	0.114294	0.083347	True	True	9.9578e-08	1836	2.687102	2.658581	2.128364	1.901642
3.500	0.100	1.600	4.000	0.500000	-0.052500	0.105000	1.689237	2.024089	0.109973	0.085905	True	True	9.98134e-08	1842	2.683902	2.659878	2.133528	1.899925
3.500	0.100	1.600	4.000	0.500000	-0.035000	0.105000	1.685160	2.026906	0.105970	0.088628	True	True	9.97993e-08	1841	2.680971	2.661338	2.138244	1.897980
3.500	0.100	1.600	4.000	0.500000	-0.017500	0.105000	1.681375	2.029875	0.102250	0.091532	True	True	9.97154e-08	1825	2.678284	2.662966	2.142549	1.895800
3.500	0.100	1.600	4.000	0.500000	0.000000	0.105000	1.677855	2.033012	0.098785	0.094635	True	True	9.94826e-08	1838	2.675821	2.664772	2.146472	1.893373
3.500	0.100	1.600	4.000	0.500000	0.017500	0.105000	1.674576	2.036340	0.095549	0.097959	True	True	9.98051e-08	1861	2.673567	2.666766	2.150037	1.890686
3.500	0.100	1.600	4.000	0.500000	0.035000	0.105000	1.671515	2.039879	0.092521	0.101526	True	True	9.9658e-08	1866	2.671507	2.668961	2.153264	1.887720
3.500	0.100	1.600	4.000	0.500000	0.052500	0.105000	1.668656	2.043658	0.089682	0.105366	True	True	9.96118e-08	1868	2.669629	2.671374	2.156171	1.884456
3.500	0.100	1.600	4.000	0.500000	0.070000	0.105000	1.665981	2.047705	0.087015	0.109510	True	True	9.96095e-08	1887	2.667925	2.674024	2.158768	1.880867
3.500	0.100	1.600	4.000	0.500000	0.087500	0.105000	1.663476	2.052055	0.084505	0.113996	True	True	9.98417e-08	1867	2.666389	2.676934	2.161065	1.876923
3.500	0.100	1.600	4.000	0.500000	0.105000	0.105000	1.661131	2.056748	0.082138	0.118867	True	True	9.99776e-08	1882	2.665015	2.680134	2.163067	1.872590
3.500	0.100	1.600	4.000	0.500000	0.122500	0.105000	1.658935	2.061831	0.079904	0.124176	True	True	9.9699e-08	1916	2.663801	2.683655	2.164776	1.867825
3.500	0.100	1.600	4.000	0.500000	0.140000	0.105000	1.656878	2.067359	0.077792	0.129984	True	True	9.97896e-08	1926	2.662747	2.687538	2.166188	1.862578
3.500	0.100	1.600	4.000	0.500000	0.157500	0.105000	1.654956	2.073398	0.075792	0.136363	True	True	9.99178e-08	1944	2.661856	2.691832	2.167298	1.856787
3.500	0.100	1.600	4.000	0.500000	0.175000	0.105000	1.653160	2.080028	0.073896	0.143405	True	True	9.9872e-08	1973	2.661134	2.696595	2.168093	1.850383
3.500	0.100	1.600	4.000	0.500000	0.192500	0.105000	1.651489	2.087344	0.072098	0.151215	True	True	9.95998e-08	1985	2.660588	2.701897	2.168557	1.843277
3.500	0.100	1.600	4.000	0.500000	0.210000	0.105000	1.649940	2.095463	0.070389	0.159928	True	True	9.996e-08	1968	2.660233	2.707826	2.168665	1.835364
3.500	0.100	1.600	4.000	0.500000	0.227500	0.105000	1.648512	2.104530	0.068765	0.169710	True	True	9.96743e-08	2046	2.660088	2.714490	2.168385	1.826514
3.500	0.100	1.600	4.000	0.500000	0.245000	0.105000	1.647207	2.114727	0.067220	0.180770	True	True	9.95202e-08	2030	2.660176	2.722025	2.167675	1.816567
3.500	0.100	1.600	4.000	0.500000	0.262500	0.105000	1.646032	2.126285	0.065750	0.193375	True	True	9.98077e-08	2069	2.660534	2.730602	2.166476	1.805323
3.500	0.100	1.600	4.000	0.500000	0.280000	0.105000	1.644993	2.139501	0.064349	0.207875	True	True	9.95274e-08	2052	2.661209	2.740445	2.164715	1.792527
3.500	0.100	1.600	4.000	0.500000	0.297500	0.105000	1.644107	2.154768	0.063015	0.224730	True	True	9.96034e-08	2082	2.662266	2.751844	2.162291	1.777852
3.500	0.100	1.600	4.000	0.500000	0.315000	0.105000	1.643393	2.172611	0.061745	0.244566	True	True	9.98338e-08	2090	2.663798	2.765190	2.159071	1.760870
3.500	0.100	1.600	4.000	0.500000	0.332500	0.105000	1.642884	2.193750	0.060535	0.268251	True	True	9.97659e-08	2179	2.665934	2.781016	2.154870	1.741011
3.500	0.100	1.600	4.000	0.500000	0.350000	0.105000	1.642630	2.219204	0.059385	0.297030	True	True	9.97697e-08	1969	2.668868	2.800073	2.149432	1.717497
3.500	0.100	1.600	4.000	0.500000	-0.350000	0.122500	1.834747	1.986927	0.312908	0.057149	True	True	9.93271e-08	1665	2.811152	2.639651	1.944053	1.897250
3.500	0.100	1.600	4.000	0.500000	-0.332500	0.122500	1.805214	1.989239	0.282755	0.058274	True	True	9.97043e-08	1769	2.788672	2.635383	1.977817	1.902002
3.500	0.100	1.600	4.000	0.500000	-0.315000	0.122500	1.780636	1.991480	0.257900	0.059452	True	True	9.96026e-08	1729	2.769933	2.632165	2.006573	1.905731
3.500	0.100	1.600	4.000	0.500000	-0.297500	0.122500	1.759876	1.993662	0.237061	0.060686	True	True	9.97139e-08	1757	2.754079	2.629736	2.031329	1.908651
3.500	0.100	1.600	4.000	0.500000	-0.280000	0.122500	1.742108	1.995799	0.219337	0.061980	True	True	9.98761e-08	1753	2.740497	2.627915	2.052849	1.910916
3.500	0.100	1.600	4.000	0.500000	-0.262500	0.122500	1.726732	1.997907	0.204079	0.063336	True	True	9.99581e-08	1753	2.728737	2.626578	2.071711	1.912637
3.500	0.100	1.600	4.000	0.500000	-0.245000	0.122500	1.713298	2.000001	0.190806	0.064759	True	True	9.9724e-08	1872	2.718462	2.625634	2.088359	1.913899
3.500	0.100	1.600	4.000	0.500000	-0.227500	0.122500	1.701461	2.002092	0.179155	0.066252	True	True	9.99864e-08	1774	2.709414	2.625017	2.103149	1.914766
3.500	0.100	1.600	4.000	0.500000	-0.210000	0.122500	1.690955	2.004195	0.168846	0.067822	True	True	9.95146e-08	1815	2.701391	2.624678	2.116356	1.915285
3.500	0.100	1.600	4.000	0.500000	-0.192500	0.122500	1.681570	2.006320	0.159660	0.069472	True	True	9.96332e-08	1825	2.694234	2.624582	2.128208	1.915495
3.500	0.100	1.600	4.000	0.500000	-0.175000	0.122500	1.673137	2.008479	0.151424	0.071209	True	True	9.94707e-08	1831	2.687817	2.624700	2.138886	1.915422
3.500	0.100	1.600	4.000	0.500000	-0.157500	0.122500	1.665521	2.010684	0.143997	0.073039	True	True	9.9971e-08	1816	2.682036	2.625013	2.148541	1.915088
3.500	0.100	1.600	4.000	0.500000	-0.140000	0.122500	1.658610	2.012945	0.137267	0.074969	True	True	9.97841e-08	1846	2.676807	2.625506	2.157297	1.914508
3.500	0.100	1.600	4.000	0.500000	-0.122500	0.122500	1.652314	2.015273	0.131140	0.077007	True	True	9.99685e-08	1830	2.672061	2.626170	2.165258	1.913694
3.500	0.100	1.600	4.000	0.500000	-0.105000	0.122500	1.646555	2.017681	0.125539	0.079163	True	True	9.94861e-08	1802	2.667740	2.626996	2.172511	1.912652
3.500	0.100	1.600	4.000	0.500000	-0.087500	0.122500	1.641269	2.020180	0.120399	0.081447	True	True	9.94908e-08	1830	2.663797	2.627982	2.179129	1.911386
3.500	0.100	1.600	4.000	0.500000	-0.070000	0.122500	1.636404	2.022783	0.115665	0.083869	True	True	9.9933e-08	1841	2.660192	2.629127	2.185173	1.909897
3.500	0.100	1.600	4.000	0.500000	-0.052500	0.122500	1.631913	2.025505	0.111292	0.086442	True	True	9.94817e-08	1836	2.656889	2.630432	2.190695	1.908182
3.500	0.100	1.600	4.000	0.500000	-0.035000	0.122500	1.627757	2.028360	0.107240	0.089182	True	True	9.99983e-08	1867	2.653861	2.631900	2.195741	1.906235
3.500	0.100	1.600	4.000	0.500000	-0.017500	0.122500	1.623903	2.031364	0.103475	0.092103	True	True	9.96277e-08	1872	2.651084	2.633538	2.200346	1.904049
3.500	0.100	1.600	4.000	0.500000	0.000000	0.122500	1.620321	2.034537	0.099968	0.095225	True	True	9.95368e-08	1857	2.648536	2.635355	2.204543	1.901612
3.500	0.100	1.600	4.000	0.500000	0.017500	0.122500	1.616988	2.037898	0.096694	0.098569	True	True	9.94942e-08	1830	2.646200	2.637359	2.208357	1.898910
3.500	0.100	1.600	4.000	0.500000	0.035000	0.122500	1.613880	2.041470	0.093630	0.102158	True	True	9.99679e-08	1885	2.644063	2.639566	2.211811	1.895927
3.500	0.100	1.600	4.000	0.500000	0.052500	0.122500	1.610980	2.045281	0.090757	0.106022	True	True	9.98083e-08	1906	2.642112	2.641992	2.214921	1.892641
3.500	0.100	1.600	4.000	0.500000	0.070000	0.122500	1.608272	2.049359	0.088058	0.110192	True	True	9.97289e-08	1934	2.640338	2.644655	2.217700	1.889026
3.500	0.100	1.600	4.000	0.500000	0.087500	0.122500	1.605741	2.053740	0.085519	0.114705	True	True	9.9678e-08	1920	2.638734	2.647580	2.220159	1.885052
3.500	0.100	1.600	4.000	0.500000	0.105000	0.122500	1.603376	2.058465	0.083125	0.119607	True	True	9.97027e-08	1939	2.637294	2.650794	2.222301	1.880684
3.500	0.100	1.600	4.000	0.500000	0.122500	0.122500	1.601167	2.063579	0.080865	0.124950	True	True	9.95635e-08	1949	2.636017	2.654331	2.224129	1.875879
3.500	0.100	1.600	4.000	0.500000	0.140000	0.122500	1.599104	2.069139	0.078729	0.130794	True	True	9.98989e-08	1951	2.634902	2.658232	2.225641	1.870585
3.500	0.100	1.600	4.000	0.500000	0.157500	0.122500	1.597182	2.075211	0.076707	0.137214	True	True	9.9939e-08	1941	2.633951	2.662545	2.226828	1.864743
3.500	0.100	1.600	4.000	0.500000	0.175000	0.122500	1.595396	2.081874	0.074790	0.144300	True	True	9.99066e-08	1960	2.633169	2.667327	2.227679	1.858280
3.500	0.100	1.600	4.000	0.500000	0.192500	0.122500	1.593742	2.089224	0.072972	0.152161	True	True	9.97967e-08	1966	2.632565	2.672651	2.228175	1.851107
3.500	0.100	1.600	4.000	0.500000	0.210000	0.122500	1.592219	2.097380	0.071246	0.160931	True	True	9.96981e-08	1981	2.632151	2.678604	2.228291	1.843118
3.500	0.100	1.600	4.000	0.500000	0.227500	0.122500	1.590827	2.106486	0.069605	0.170776	True	True	9.94961e-08	2038	2.631947	2.685294	2.227991	1.834183
3.500	0.100	1.600	4.000	0.500000	0.245000	0.122500	1.589571	2.116724	0.068044	0.181908	True	True	9.97533e-08	2043	2.631976	2.692858	2.227230	1.824139
3.500	0.100	1.600	4.000	0.500000	0.262500	0.122500	1.588456	2.128328	0.066559	0.194596	True	True	9.99404e-08	2062	2.632273	2.701468	2.225947	1.812784
3.500	0.100	1.600	4.000	0.500000	0.280000	0.122500	1.587493	2.141596	0.065146	0.209190	True	True	9.96577e-08	2102	2.632884	2.711347	2.224062	1.799861
3.500	0.100	1.600	4.000	0.500000	0.297500	0.122500	1.586701	2.156920	0.063800	0.226157	True	True	9.96379e-08	2110	2.633875	2.722788	2.221468	1.785040
3.500	0.100	1.600	4.000	0.500000	0.315000	0.122500	1.586103	2.174828	0.062520	0.246126	True	True	9.99893e-08	1921	2.635336	2.736182	2.218022	1.767889
3.500	0.100	1.600	4.000	0.500000	0.332500	0.122500	1.585738	2.196044	0.061302	0.269971	True	True	9.97868e-08	2101	2.637396	2.752064	2.213527	1.747832
3.500	0.100	1.600	4.000	0.500000	0.350000	0.122500	1.585663	2.221591	0.060144	0.298944	True	True	9.96353e-08	2315	2.640246	2.771188	2.207711	1.724084
3.500	0.100	1.600	4.000	0.500000	-0.350000	0.140000	1.782371	1.987160	0.316676	0.057536	True	True	9.96498e-08	1737	2.788367	2.610398	1.987345	1.904483
3.500	0.100	1.600	4.000	0.500000	-0.332500	0.140000	1.752140	1.989642	0.286154	0.058665	True	True	9.96222e-08	1718	2.765312	2.606018	2.023222	1.909418
3.500	0.100	1.600	4.000	0.500000	-0.315000	0.140000	1.726993	1.992029	0.260993	0.059848	True	True	9.95396e-08	1762	2.746084	2.602722	2.053800	1.913297
3.500	0.100	1.600	4.000	0.500000	-0.297500	0.140000	1.705747	1.994340	0.239895	0.061088	True	True	9.99735e-08	1744	2.729811	2.600237	2.080152	1.916342
3.500	0.100	1.600	4.000	0.500000	-0.280000	0.140000	1.687566	1.996594	0.221950	0.062388	True	True	9.97326e-08	1774	2.715865	2.598378	2.103075	1.918710
3.500	0.100	1.600	4.000	0.500000	-0.262500	0.140000	1.671833	1.998806	0.206502	0.063751	True	True	9.95779e-08	1798	2.703787	2.597015	2.123177	1.920519
3.500	0.100	1.600	4.000	0.500000	-0.245000	0.140000	1.658088	2.000994	0.193064	0.065181	True	True	9.99709e-08	1791	2.693231	2.596054	2.140932	1.921854
3.500	0.100	1.600	4.000	0.500000	-0.227500	0.140000	1.645980	2.003171	0.181268	0.066683	True	True	9.9863e-08	1809	2.683933	2.595427	2.156709	1.922782
3.500	0.100	1.600	4.000	0.500000	-0.210000	0.140000	1.635235	2.005352	0.170831	0.068260	True	True	9.99844e-08	1826	2.675687	2.595083	2.170804	1.923352
3.500	0.100	1.600	4.000	0.500000	-0.192500	0.140000	1.625639	2.007549	0.161532	0.069920	True	True	9.98934e-08	1841	2.668329	2.594985	2.183456	1.923604
3.500	0.100	1.600	4.000	0.500000	-0.175000	0.140000	1.617019	2.009774	0.153195	0.071666	True	True	9.96102e-08	1834	2.661729	2.595105	2.194859	1.923566
3.500	0.100	1.600	4.000	0.500000	-0.157500	0.140000	1.609235	2.012040	0.145678	0.073507	True	True	9.97401e-08	1844	2.655782	2.595423	2.205172	1.923261
3.500	0.100	1.600	4.000	0.500000	-0.140000	0.140000	1.602175	2.014357	0.138865	0.075448	True	True	9.9555e-08	1843	2.650401	2.595923	2.214527	1.922704
3.500	0.100	1.600	4.000	0.500000	-0.122500	0.140000	1.595745	2.016739	0.132664	0.077499	True	True	9.96019e-08	1825	2.645516	2.596594	2.223034	1.921908
3.500	0.100	1.600	4.000	0.500000	-0.105000	0.140000	1.589866	2.019196	0.126995	0.079667	True	True	9.98117e-08	1872	2.641067	2.597429	2.230785	1.920879
3.500	0.100	1.600	4.000	0.500000	-0.087500	0.140000	1.584473	2.021742	0.121793	0.081964	True	True	9.97877e-08	1865	2.637005	2.598425	2.237858	1.919622
3.500	0.100	1.600	4.000	0.500000	-0.070000	0.140000	1.579511	2.024390	0.117002	0.084401	True	True	9.94718e-08	1872	2.633289	2.599581	2.244319	1.918136
3.500	0.100	1.600	4.000	0.500000	-0.052500	0.140000	1.574934	2.027153	0.112577	0.086990	True	True	9.9528e-08	1722	2.629883	2.600897	2.250223	1.916421
3.500	0.100	1.600	4.000	0.500000	-0.035000	0.140000	1.570701	2.030048	0.108477	0.089746	True	True	9.96086e-08	1885	2.626758	2.602378	2.255618	1.914471
3.500	0.100	1.600	4.000	0.500000	-0.017500	0.140000	1.566777	2.033090	0.104668	0.092685	True	True	9.98018e-08	1887	2.623889	2.604029	2.260542	1.912277
3.500	0.100	1.600	4.000	0.500000	0.000000	0.140000	1.563135	2.036299	0.101120	0.095827	True	True	9.95677e-08	1924	2.621256	2.605858	2.265030	1.909829
3.500	0.100	1.600	4.000	0.500000	0.017500	0.140000	1.559748	2.039696	0.097808	0.099191	True	True	9.94857e-08	1890	2.618839	2.607877	2.269110	1.907113
3.500	0.100	1.600	4.000	0.500000	0.035000	0.140000	1.556594	2.043303	0.094708	0.102803	True	True	9.96638e-08	1921	2.616624	2.610099	2.272804	1.904111
3.500	0.100	1.600	4.000	0.500000	0.052500	0.140000	1.553655	2.047147	0.091803	0.106691	True	True	9.98363e-08	1900	2.614599	2.612539	2.276131	1.900802
3.500	0.100	1.600	4.000	0.500000	0.070000	0.140000	1.550913	2.051258	0.089073	0.110887	True	True	9.96969e-08	1919	2.612754	2.615218	2.279104	1.897160
3.500	0.100	1.600	4.000	0.500000	0.087500	0.140000	1.548356	2.055672	0.086505	0.115429	True	True	9.95765e-08	1941	2.611082	2.618159	2.281734	1.893155
3.500	0.100	1.600	4.000	0.500000	0.105000	0.140000	1.545971	2.060428	0.084085	0.120362	True	True	9.95076e-08	1960	2.609577	2.621391	2.284026	1.888751
3.500	0.100	1.600	4.000	0.500000	0.122500	0.140000	1.543748	2.065575	0.081800	0.125739	True	True	9.9597e-08	1964	2.608236	2.624947	2.285983	1.883905
3.500	0.100	1.600	4.000	0.500000	0.140000	0.140000	1.541679	2.071167	0.079640	0.131620	True	True	9.97121e-08	1980	2.607059	2.628867	2.287601	1.878565
3.500	0.100	1.600	4.000	0.500000	0.157500	0.140000	1.539758	2.077272	0.077597	0.138082	True	True	9.97845e-08	1973	2.606047	2.633200	2.288872	1.872670
3.500	0.100	1.600	4.000	0.500000	0.175000	0.140000	1.537979	2.083969	0.075660	0.145214	True	True	9.9759e-08	1994	2.605205	2.638005	2.289783	1.866147
3.500	0.100	1.600	4.000	0.500000	0.192500	0.140000	1.536341	2.091354	0.073823	0.153126	True	True	9.96994e-08	1965	2.604541	2.643352	2.290315	1.858907
3.500	0.100	1.600	4.000	0.500000	0.210000	0.140000	1.534842	2.099546	0.072079	0.161953	True	True	9.95341e-08	2032	2.604069	2.649331	2.290440	1.850842
3.500	0.100	1.600	4.000	0.500000	0.227500	0.140000	1.533485	2.108691	0.070422	0.171863	True	True	9.95458e-08	2061	2.603804	2.656049	2.290120	1.841821
3.500	0.100	1.600	4.000	0.500000	0.245000	0.140000	1.532274	2.118972	0.068846	0.183068	True	True	9.97337e-08	2060	2.603772	2.663643	2.289308	1.831680
3.500	0.100	1.600	4.000	0.500000	0.262500	0.140000	1.531217	2.130621	0.067348	0.195840	True	True	9.97081e-08	2095	2.604007	2.672287	2.287938	1.820213
3.500	0.100	1.600	4.000	0.500000	0.280000	0.140000	1.530327	2.143939	0.065922	0.210532	True	True	9.99505e-08	2108	2.604554	2.682205	2.285924	1.807163
3.500	0.100	1.600	4.000	0.500000	0.297500	0.140000	1.529625	2.159320	0.064566	0.227613	True	True	9.97232e-08	2154	2.605477	2.693689	2.283153	1.792195
3.500	0.100	1.600	4.000	0.500000	0.315000	0.140000	1.529138	2.177293	0.063276	0.247716	True	True	9.96806e-08	2186	2.606866	2.707132	2.279472	1.774874
3.500	0.100	1.600	4.000	0.500000	0.332500	0.140000	1.528911	2.198584	0.062050	0.271723	True	True	9.96496e-08	2231	2.608848	2.723072	2.274671	1.754618
3.500	0.100	1.600	4.000	0.500000	0.350000	0.140000	1.529007	2.224221	0.060887	0.300894	True	True	9.9938e-08	2252	2.611611	2.742263	2.268459	1.730635
3.500	0.100	1.600	4.000	0.500000	-0.350000	0.157500	1.730325	1.987540	0.320411	0.057931	True	True	9.95494e-08	1719	2.765639	2.580974	2.032096	1.911707
3.500	0.100	1.600	4.000	0.500000	-0.332500	0.157500	1.699411	1.990199	0.289515	0.059065	True	True	9.98741e-08	1729	2.742002	2.576489	2.070201	1.916826
3.500	0.100	1.600	4.000	0.500000	-0.315000	0.157500	1.673692	1.992743	0.264044	0.060253	True	True	9.9891e-08	1819	2.722281	2.573121	2.102714	1.920855
3.500	0.100	1.600	4.000	0.500000	-0.297500	0.157500	1.651965	1.995194	0.242685	0.061499	True	True	9.95338e-08	1835	2.705583	2.570589	2.130756	1.924023
3.500	0.100	1.600	4.000	0.500000	-0.280000	0.157500	1.633372	1.997572	0.224519	0.062805	True	True	9.97446e-08	1911	2.691271	2.568700	2.155167	1.926493
3.500	0.100	1.600	4.000	0.500000	-0.262500	0.157500	1.617285	1.999897	0.208880	0.064175	True	True	9.99367e-08	1829	2.678872	2.567318	2.176587	1.928386
3.500	0.100	1.600	4.000	0.500000	-0.245000	0.157500	1.603233	2.002186	0.195276	0.065612	True	True	9.99609e-08	1832	2.668034	2.566348	2.195513	1.929792
3.500	0.100	1.600	4.000	0.500000	-0.227500	0.157500	1.590857	2.004455	0.183336	0.067122	True	True	9.96507e-08	1852	2.658484	2.565717	2.212339	1.930778
3.500	0.100	1.600	4.000	0.500000	-0.210000	0.157500	1.579877	2.006719	0.172772	0.068709	True	True	9.9832e-08	1816	2.650013	2.565375	2.227375	1.931398
3.500	0.100	1.600	4.000	0.500000	-0.192500	0.157500	1.570072	2.008993	0.163360	0.070377	True	True	9.9542e-08	1848	2.642454	2.565283	2.240876	1.931690
3.500	0.100	1.600	4.000	0.500000	-0.175000	0.157500	1.561268	2.011289	0.154922	0.072134	True	True	9.96205e-08	1859	2.635671	2.565411	2.253047	1.931685
3.500	0.100	1.600	4.000	0.500000	-0.157500	0.157500	1.553320	2.013620	0.147314	0.073985	True	True	9.9996e-08	1844	2.629558	2.565738	2.264056	1.931407
3.500	0.100	1.600	4.000	0.500000	-0.140000	0.157500	1.546114	2.015998	0.140421	0.075938	True	True	9.98112e-08	1885	2.624025	2.566250	2.274045	1.930871
3.500	0.100	1.600	4.000	0.500000	-0.122500	0.157500	1.539552	2.018436	0.134146	0.078000	True	True	9.9611e-08	1916	2.619000	2.566933	2.283130	1.930090
3.500	0.100	1.600	4.000	0.500000	-0.105000	0.157500	1.533555	2.020946	0.128410	0.080182	True	True	9.98204e-08	1890	2.614423	2.567783	2.291409	1.929072
3.500	0.100	1.600	4.000	0.500000	-0.087500	0.157500	1.528057	2.023541	0.123147	0.082493	True	True	9.98096e-08	1879	2.610242	2.568793	2.298965	1.927821
3.500	0.100	1.600	4.000	0.500000	-0.070000	0.157500	1.523001	2.026236	0.118300	0.084945	True	True	9.95968e-08	1899	2.606414	2.569964	2.305867	1.926338
3.500	0.100	1.600	4.000	0.500000	-0.052500	0.157500	1.518339	2.029043	0.113824	0.087550	True	True	9.94895e-08	1913	2.602905	2.571296	2.312176	1.924622
3.500	0.100	1.600	4.000	0.500000	-0.035000	0.157500	1.514030	2.031980	0.109677	0.090323	True	True	9.94675e-08	1922	2.599684	2.572793	2.317940	1.922666
3.500	0.100	1.600	4.000	0.500000	-0.017500	0.157500	1.510040	2.035063	0.105824	0.093280	True	True	9.95949e-08	1907	2.596724	2.574460	2.323203	1.920463
3.500	0.100	1.600	4.000	0.500000	0.000000	0.157500	1.506338	2.038310	0.102236	0.096441	True	True	9.97744e-08	1930	2.594004	2.576307	2.328000	1.918003
3.500	0.100	1.600	4.000	0.500000	0.017500	0.157500	1.502898	2.041744	0.098886	0.099827	True	True	9.99885e-08	1934	2.591506	2.578343	2.332361	1.915270
3.500	0.100	1.600	4.000	0.500000	0.035000	0.157500	1.499699	2.045387	0.095752	0.103462	True	True	9.95673e-08	1951	2.589213	2.580582	2.336310	1.912248
3.500	0.100	1.600	4.000	0.500000	0.052500	0.157500	1.496721	2.049265	0.092814	0.107374	True	True	9.97592e-08	1939	2.587114	2.583041	2.339866	1.908915
3.500	0.100	1.600	4.000	0.500000	0.070000	0.157500	1.493948	2.053411	0.090055	0.111597	True	True	9.98383e-08	1973	2.585199	2.585739	2.343045	1.905245
3.500	0.100	1.600	4.000	0.500000	0.087500	0.157500	1.491364	2.057858	0.087459	0.116169	True	True	9.99913e-08	1954	2.583458	2.588699	2.345858	1.901208
3.500	0.100	1.600	4.000	0.500000	0.105000	0.157500	1.488960	2.062648	0.085013	0.121134	True	True	9.95889e-08	1976	2.581888	2.591951	2.348309	1.896767
3.500	0.100	1.600	4.000	0.500000	0.122500	0.157500	1.486723	2.067827	0.082704	0.126545	True	True	9.95767e-08	1960	2.580483	2.595528	2.350402	1.891879
3.500	0.100	1.600	4.000	0.500000	0.140000	0.157500	1.484648	2.073453	0.080522	0.132465	True	True	9.99409e-08	2018	2.579243	2.599470	2.352133	1.886491
3.500	0.100	1.600	4.000	0.500000	0.157500	0.157500	1.482726	2.079592	0.078457	0.138969	True	True	9.95607e-08	2004	2.578170	2.603826	2.353494	1.880543
3.500	0.100	1.600	4.000	0.500000	0.175000	0.157500	1.480955	2.086323	0.076500	0.146148	True	True	9.97539e-08	2027	2.577267	2.608654	2.354470	1.873960
3.500	0.100	1.600	4.000	0.500000	0.192500	0.157500	1.479331	2.093744	0.074645	0.154112	True	True	9.95109e-08	2043	2.576544	2.614028	2.355042	1.866652
3.500	0.100	1.600	4.000	0.500000	0.210000	0.157500	1.477856	2.101973	0.072885	0.162997	True	True	9.97392e-08	2045	2.576011	2.620034	2.355178	1.858511
3.500	0.100	1.600	4.000	0.500000	0.227500	0.157500	1.476531	2.111157	0.071212	0.172973	True	True	9.97428e-08	2080	2.575686	2.626782	2.354841	1.849403
3.500	0.100	1.600	4.000	0.500000	0.245000	0.157500	1.475363	2.121479	0.069622	0.184253	True	True	9.96355e-08	2110	2.575592	2.634409	2.353976	1.839164
3.500	0.100	1.600	4.000	0.500000	0.262500	0.157500	1.474361	2.133174	0.068111	0.197111	True	True	9.97972e-08	2125	2.575763	2.643089	2.352517	1.827586
3.500	0.100	1.600	4.000	0.500000	0.280000	0.157500	1.473540	2.146541	0.066674	0.211902	True	True	9.99214e-08	2148	2.576244	2.653047	2.350370	1.814408
3.500	0.100	1.600	4.000	0.500000	0.297500	0.157500	1.472923	2.161978	0.065308	0.229099	True	True	9.97911e-08	2178	2.577098	2.664576	2.347415	1.799293
3.500	0.100	1.600	4.000	0.500000	0.315000	0.157500	1.472543	2.180015	0.064010	0.249339	True	True	9.98211e-08	2214	2.578412	2.678070	2.343489	1.781802
3.500	0.100	1.600	4.000	0.500000	0.332500	0.157500	1.472447	2.201382	0.062777	0.273511	True	True	9.97007e-08	2258	2.580313	2.694069	2.338369	1.761347
3.500	0.100	1.600	4.000	0.500000	0.350000	0.157500	1.472706	2.227107	0.061610	0.302884	True	True	9.98773e-08	2188	2.582987	2.713329	2.331745	1.737130
3.500	0.100	1.600	4.000	0.500000	-0.350000	0.175000	1.678641	1.988066	0.324102	0.058335	True	True	9.99485e-08	1776	2.742979	2.551385	2.078337	1.918915
3.500	0.100	1.600	4.000	0.500000	-0.332500	0.175000	1.647045	1.990916	0.292829	0.059474	True	True	9.99984e-08	1806	2.718754	2.546805	2.118800	1.924215
3.500	0.100	1.600	4.000	0.500000	-0.315000	0.175000	1.620759	1.993629	0.267046	0.060667	True	True	9.99083e-08	1972	2.698536	2.543375	2.153360	1.928391
3.500	0.100	1.600	4.000	0.500000	-0.297500	0.175000	1.598553	1.996230	0.245424	0.061919	True	True	9.97437e-08	1843	2.681412	2.540805	2.183193	1.931680
3.500	0.100	1.600	4.000	0.500000	-0.280000	0.175000	1.579554	1.998742	0.227035	0.063231	True	True	9.98961e-08	1816	2.666731	2.538894	2.209179	1.934249
3.500	0.100	1.600	4.000	0.500000	-0.262500	0.175000	1.563118	2.001186	0.211205	0.064608	True	True	9.95753e-08	1859	2.654010	2.537503	2.231992	1.936224
3.500	0.100	1.600	4.000	0.500000	-0.245000	0.175000	1.548764	2.003583	0.197436	0.066054	True	True	9.9825e-08	1820	2.642888	2.536531	2.252158	1.937697
3.500	0.100	1.600	4.000	0.500000	-0.227500	0.175000	1.536124	2.005951	0.185351	0.067572	True	True	9.95323e-08	1871	2.633087	2.535906	2.270092	1.938739
3.500	0.100	1.600	4.000	0.500000	-0.210000	0.175000	1.524913	2.008305	0.174660	0.069167	True	True	9.95477e-08	1794	2.624391	2.535573	2.286124	1.939404
3.500	0.100	1.600	4.000	0.500000	-0.192500	0.175000	1.514905	2.010660	0.165136	0.070846	True	True	9.99288e-08	1892	2.616629	2.535493	2.300522	1.939734
3.500	0.100	1.600	4.000	0.500000	-0.175000	0.175000	1.505920	2.013031	0.156598	0.072612	True	True	9.96351e-08	1874	2.609664	2.535636	2.313504	1.939759
3.500	0.100	1.600	4.000	0.500000	-0.157500	0.175000	1.497812	2.015431	0.148901	0.074474	True	True	9.96166e-08	1905	2.603384	2.535980	2.325250	1.939504
3.500	0.100	1.600	4.000	0.500000	-0.140000	0.175000	1.490463	2.017874	0.141927	0.076439	True	True	9.94702e-08	1888	2.597700	2.536508	2.335909	1.938986
3.500	0.100	1.600	4.000	0.500000	-0.122500	0.175000	1.483773	2.020372	0.135579	0.078514	True	True	9.95627e-08	1905	2.592536	2.537211	2.345604	1.938218
3.500	0.100	1.600	4.000	0.500000	-0.105000	0.175000	1.477663	2.022938	0.129777	0.080709	True	True	9.95005e-08	1925	2.587829	2.538079	2.354441	1.937208
3.500	0.100	1.600	4.000	0.500000	-0.087500	0.175000	1.472062	2.025586	0.124454	0.083034	True	True	9.96591e-08	1931	2.583529	2.539110	2.362507	1.935962
3.500	0.100	1.600	4.000	0.500000	-0.070000	0.175000	1.466914	2.028330	0.119553	0.085501	True	True	9.99196e-08	1920	2.579592	2.540300	2.369876	1.934479
3.500	0.100	1.600	4.000	0.500000	-0.052500	0.175000	1.462170	2.031184	0.115026	0.088122	True	True	9.96288e-08	1906	2.575979	2.541652	2.376611	1.932759
3.500	0.100	1.600	4.000	0.500000	-0.035000	0.175000	1.457788	2.034165	0.110832	0.090913	True	True	9.99822e-08	1937	2.572661	2.543170	2.382766	1.930796
3.500	0.100	1.600	4.000	0.500000	-0.017500	0.175000	1.453733	2.037290	0.106937	0.093889	True	True	9.99643e-08	1930	2.569611	2.544858	2.388386	1.928583
3.500	0.100	1.600	4.000	0.500000	0.000000	0.175000	1.449973	2.040578	0.103310	0.097071	True	True	9.95708e-08	1958	2.566805	2.546725	2.393509	1.926108
3.500	0.100	1.600	4.000	0.500000	0.017500	0.175000	1.446483	2.044050	0.099924	0.100478	True	True	9.98934e-08	1934	2.564225	2.548783	2.398167	1.923357
3.500	0.100	1.600	4.000	0.500000	0.035000	0.175000	1.443240	2.047730	0.096756	0.104136	True	True	9.98897e-08	1986	2.561856	2.551043	2.402385	1.920313
3.500	0.100	1.600	4.000	0.500000	0.052500	0.175000	1.440225	2.051646	0.093787	0.108074	True	True	9.96625e-08	1989	2.559683	2.553523	2.406184	1.916955
3.500	0.100	1.600	4.000	0.500000	0.070000	0.175000	1.437420	2.055827	0.090999	0.112324	True	True	9.96012e-08	1977	2.557697	2.556243	2.409581	1.913256
3.500	0.100	1.600	4.000	0.500000	0.087500	0.175000	1.434812	2.060309	0.088376	0.116926	True	True	9.95727e-08	2029	2.555888	2.559226	2.412586	1.909185
3.500	0.100	1.600	4.000	0.500000	0.105000	0.175000	1.432388	2.065132	0.085904	0.121923	True	True	9.97522e-08	1996	2.554251	2.562501	2.415207	1.904706
3.500	0.100	1.600	4.000	0.500000	0.122500	0.175000	1.430138	2.070346	0.083572	0.127370	True	True	9.97179e-08	2018	2.552783	2.566102	2.417444	1.899774
3.500	0.100	1.600	4.000	0.500000	0.140000	0.175000	1.428056	2.076006	0.081368	0.133329	True	True	9.95419e-08	2019	2.551480	2.570068	2.419295	1.894338
3.500	0.100	1.600	4.000	0.500000	0.157500	0.175000	1.426134	2.082179	0.079283	0.139876	True	True	9.98412e-08	2049	2.550346	2.574450	2.420752	1.888335
3.500	0.100	1.600	4.000	0.500000	0.175000	0.175000	1.424369	2.088945	0.077308	0.147103	True	True	9.96357e-08	2038	2.549382	2.579305	2.421798	1.881691
3.500	0.100	1.600	4.000	0.500000	0.192500	0.175000	1.422760	2.096402	0.075436	0.155120	True	True	9.98717e-08	2065	2.548598	2.584707	2.422412	1.874315
3.500	0.100	1.600	4.000	0.500000	0.210000	0.175000	1.421306	2.104669	0.073659	0.164065	True	True	9.95352e-08	2087	2.548005	2.590744	2.422563	1.866096
3.500	0.100	1.600	4.000	0.500000	0.227500	0.175000	1.420012	2.113892	0.071972	0.174108	True	True	9.96989e-08	2096	2.547618	2.597524	2.422207	1.856902
3.500	0.100	1.600	4.000	0.500000	0.245000	0.175000	1.418885	2.124256	0.070369	0.185465	True	True	9.98585e-08	2118	2.547462	2.605186	2.421291	1.846564
3.500	0.100	1.600	4.000	0.500000	0.262500	0.175000	1.417935	2.135996	0.068846	0.198410	True	True	9.97062e-08	2115	2.547569	2.613904	2.419739	1.834874
3.500	0.100	1.600	4.000	0.500000	0.280000	0.175000	1.417180	2.149413	0.067398	0.213303	True	True	9.96861e-08	2160	2.547983	2.623903	2.417455	1.821569
3.500	0.100	1.600	4.000	0.500000	0.297500	0.175000	1.416645	2.164906	0.066023	0.230618	True	True	9.9837e-08	2202	2.548765	2.635479	2.414310	1.806307
3.500	0.100	1.600	4.000	0.500000	0.315000	0.175000	1.416366	2.183006	0.064718	0.250998	True	True	9.98536e-08	2245	2.550003	2.649027	2.410131	1.788646
3.500	0.100	1.600	4.000	0.500000	0.332500	0.175000	1.416395	2.204446	0.063480	0.275338	True	True	9.99906e-08	2296	2.551821	2.665086	2.404679	1.767993
3.500	0.100	1.600	4.000	0.500000	0.350000	0.175000	1.416809	2.230259	0.062309	0.304917	True	True	9.9647e-08	2364	2.554402	2.684417	2.397625	1.743542
3.500	0.100	1.600	4.000	0.500000	-0.350000	0.192500	1.627339	1.988746	0.327742	0.058748	True	True	9.9593e-08	1820	2.720399	2.521642	2.126104	1.926095
3.500	0.100	1.600	4.000	0.500000	-0.332500	0.192500	1.595065	1.991800	0.296088	0.059892	True	True	9.99303e-08	1836	2.695584	2.516976	2.169060	1.931574
3.500	0.100	1.600	4.000	0.500000	-0.315000	0.192500	1.568217	1.994693	0.269989	0.061091	True	True	9.98376e-08	1832	2.674865	2.513495	2.205784	1.935894
3.500	0.100	1.600	4.000	0.500000	-0.297500	0.192500	1.545540	1.997454	0.248103	0.062349	True	True	9.94304e-08	1886	2.657313	2.510898	2.237507	1.939298
3.500	0.100	1.600	4.000	0.500000	-0.280000	0.192500	1.526141	2.000109	0.229490	0.063668	True	True	9.97046e-08	1839	2.642262	2.508976	2.265155	1.941962
3.500	0.100	1.600	4.000	0.500000	-0.262500	0.192500	1.509362	2.002682	0.213469	0.065053	True	True	9.99352e-08	1848	2.629218	2.507585	2.289440	1.944014
3.500	0.100	1.600	4.000	0.500000	-0.245000	0.192500	1.494712	2.005194	0.199534	0.066506	True	True	9.95656e-08	1883	2.617812	2.506621	2.310915	1.945550
3.500	0.100	1.600	4.000	0.500000	-0.227500	0.192500	1.481815	2.007666	0.187306	0.068033	True	True	9.97731e-08	1894	2.607759	2.506010	2.330019	1.946643
3.500	0.100	1.600	4.000	0.500000	-0.210000	0.192500	1.470379	2.010115	0.176489	0.069637	True	True	9.99994e-08	1863	2.598839	2.505695	2.347101	1.947350
3.500	0.100	1.600	4.000	0.500000	-0.192500	0.192500	1.460173	2.012557	0.166853	0.071325	True	True	9.9593e-08	1911	2.590875	2.505635	2.362445	1.947713
3.500	0.100	1.600	4.000	0.500000	-0.175000	0.192500	1.451012	2.015008	0.158215	0.073103	True	True	9.98399e-08	1896	2.583727	2.505801	2.376283	1.947764
3.500	0.100	1.600	4.000	0.500000	-0.157500	0.192500	1.442749	2.017482	0.150430	0.074976	True	True	9.9729e-08	1933	2.577282	2.506168	2.388805	1.947529
3.500	0.100	1.600	4.000	0.500000	-0.140000	0.192500	1.435261	2.019993	0.143376	0.076952	True	True	9.98765e-08	1932	2.571446	2.506722	2.400169	1.947026
3.500	0.100	1.600	4.000	0.500000	-0.122500	0.192500	1.428449	2.022555	0.136957	0.079040	True	True	9.96551e-08	1945	2.566144	2.507449	2.410508	1.946268
3.500	0.100	1.600	4.000	0.500000	-0.105000	0.192500	1.422228	2.025180	0.131090	0.081249	True	True	9.99336e-08	1942	2.561310	2.508343	2.419931	1.945264
3.500	0.100	1.600	4.000	0.500000	-0.087500	0.192500	1.416529	2.027883	0.125708	0.083589	True	True	9.96453e-08	1942	2.556892	2.509398	2.428533	1.944018
3.500	0.100	1.600	4.000	0.500000	-0.070000	0.192500	1.411293	2.030679	0.120753	0.086072	True	True	9.99862e-08	1950	2.552844	2.510614	2.436393	1.942533
3.500	0.100	1.600	4.000	0.500000	-0.052500	0.192500	1.406470	2.033582	0.116177	0.088710	True	True	9.98275e-08	1953	2.549129	2.511992	2.443578	1.940807
3.500	0.100	1.600	4.000	0.500000	-0.035000	0.192500	1.402018	2.036610	0.111939	0.091518	True	True	9.98045e-08	1965	2.545715	2.513535	2.450144	1.938834
3.500	0.100	1.600	4.000	0.500000	-0.017500	0.192500	1.397900	2.039779	0.108002	0.094514	True	True	9.98294e-08	1975	2.542574	2.515248	2.456140	1.936607
3.500	0.100	1.600	4.000	0.500000	0.000000	0.192500	1.394086	2.043110	0.104336	0.097716	True	True	9.95784e-08	1962	2.539683	2.517141	2.461606	1.934116
3.500	0.100	1.600	4.000	0.500000	0.017500	0.192500	1.390548	2.046622	0.100915	0.101145	True	True	9.95181e-08	1959	2.537023	2.519223	2.466576	1.931345
3.500	0.100	1.600	4.000	0.500000	0.035000	0.192500	1.387263	2.050342	0.097715	0.104828	True	True	9.95488e-08	1961	2.534577	2.521509	2.471077	1.928278
3.500	0.100	1.600	4.000	0.500000	0.052500	0.192500	1.384212	2.054295	0.094715	0.108792	True	True	9.95761e-08	2008	2.532331	2.524015	2.475132	1.924892
3.500	0.100	1.600	4.000	0.500000	0.070000	0.192500	1.381377	2.058513	0.091899	0.113070	True	True	9.95192e-08	1989	2.530274	2.526761	2.478757	1.921162
3.500	0.100	1.600	4.000	0.500000	0.087500	0.192500	1.378745	2.063031	0.089250	0.117702	True	True	9.96508e-08	2019	2.528398	2.529770	2.481966	1.917056
3.500	0.100	1.600	4.000	0.500000	0.105000	0.192500	1.376303	2.067890	0.086754	0.122733	True	True	9.96801e-08	2006	2.526695	2.533071	2.484764	1.912537
3.500	0.100	1.600	4.000	0.500000	0.122500	0.192500	1.374041	2.073139	0.084400	0.128216	True	True	9.98213e-08	2062	2.525163	2.536698	2.487154	1.907561
3.500	0.100	1.600	4.000	0.500000	0.140000	0.192500	1.371952	2.078834	0.082175	0.134215	True	True	9.9896e-08	2034	2.523798	2.540693	2.489133	1.902076
3.500	0.100	1.600	4.000	0.500000	0.157500	0.192500	1.370030	2.085042	0.080071	0.140806	True	True	9.95401e-08	2060	2.522601	2.545103	2.490690	1.896017
3.500	0.100	1.600	4.000	0.500000	0.175000	0.192500	1.368272	2.091844	0.078078	0.148082	True	True	9.95571e-08	2090	2.521577	2.549988	2.491811	1.889311
3.500	0.100	1.600	4.000	0.500000	0.192500	0.192500	1.366675	2.099338	0.076189	0.156154	True	True	9.98295e-08	2082	2.520733	2.555421	2.492472	1.881865
3.500	0.100	1.600	4.000	0.500000	0.210000	0.192500	1.365243	2.107642	0.074398	0.165160	True	True	9.98511e-08	2118	2.520078	2.561490	2.492638	1.873569
3.500	0.100	1.600	4.000	0.500000	0.227500	0.192500	1.363978	2.116905	0.072697	0.175272	True	True	9.97504e-08	2120	2.519630	2.568306	2.492266	1.864287
3.500	0.100	1.600	4.000	0.500000	0.245000	0.192500	1.362889	2.127312	0.071082	0.186706	True	True	9.97059e-08	2150	2.519410	2.576005	2.491296	1.853850
3.500	0.100	1.600	4.000	0.500000	0.262500	0.192500	1.361989	2.139097	0.069548	0.199741	True	True	9.95545e-08	2171	2.519452	2.584764	2.489650	1.842049
3.500	0.100	1.600	4.000	0.500000	0.280000	0.192500	1.361296	2.152564	0.068091	0.214738	True	True	9.95863e-08	2201	2.519797	2.594807	2.487225	1.828616
3.500	0.100	1.600	4.000	0.500000	0.297500	0.192500	1.360839	2.168111	0.066708	0.232173	True	True	9.99252e-08	2216	2.520507	2.606432	2.483884	1.813208
3.500	0.100	1.600	4.000	0.500000	0.315000	0.192500	1.360655	2.186274	0.065396	0.252697	True	True	9.99671e-08	2271	2.521667	2.620035	2.479441	1.795377
3.500	0.100	1.600	4.000	0.500000	0.332500	0.192500	1.360803	2.207786	0.064154	0.277209	True	True	9.99572e-08	2366	2.523400	2.636157	2.473646	1.774527
3.500	0.100	1.600	4.000	0.500000	0.350000	0.192500	1.361364	2.233686	0.062981	0.306997	True	True	9.99857e-08	2372	2.525886	2.655561	2.466147	1.749844
3.500	0.100	1.600	4.000	0.500000	-0.350000	0.210000	1.576440	1.989582	0.331321	0.059171	True	True	9.95389e-08	1826	2.697914	2.491753	2.175431	1.933236
3.500	0.100	1.600	4.000	0.500000	-0.332500	0.210000	1.543496	1.992855	0.299281	0.060320	True	True	9.966e-08	1817	2.672504	2.487013	2.221015	1.938888
3.500	0.100	1.600	4.000	0.500000	-0.315000	0.210000	1.516094	1.995941	0.272864	0.061526	True	True	9.96475e-08	1849	2.651283	2.483494	2.260021	1.943346
3.500	0.100	1.600	4.000	0.500000	-0.297500	0.210000	1.492954	1.998873	0.250713	0.062790	True	True	9.95687e-08	1865	2.633302	2.480881	2.293737	1.946861
3.500	0.100	1.600	4.000	0.500000	-0.280000	0.210000	1.473163	2.001679	0.231876	0.064116	True	True	9.9774e-08	1887	2.617880	2.478960	2.323138	1.949613
3.500	0.100	1.600	4.000	0.500000	-0.262500	0.210000	1.456049	2.004388	0.215663	0.065508	True	True	9.98149e-08	1902	2.604514	2.477581	2.348973	1.951736
3.500	0.100	1.600	4.000	0.500000	-0.245000	0.210000	1.441111	2.007024	0.201563	0.066970	True	True	9.96431e-08	1909	2.592824	2.476636	2.371826	1.953330
3.500	0.100	1.600	4.000	0.500000	-0.227500	0.210000	1.427964	2.009607	0.189191	0.068505	True	True	9.96205e-08	1902	2.582520	2.476049	2.392161	1.954470
3.500	0.100	1.600	4.000	0.500000	-0.210000	0.210000	1.416309	2.012157	0.178249	0.070119	True	True	9.95996e-08	1934	2.573376	2.475762	2.410348	1.955213
3.500	0.100	1.600	4.000	0.500000	-0.192500	0.210000	1.405912	2.014691	0.168502	0.071818	True	True	9.99666e-08	1933	2.565211	2.475732	2.426687	1.955604
3.500	0.100	1.600	4.000	0.500000	-0.175000	0.210000	1.396583	2.017227	0.159767	0.073606	True	True	9.99482e-08	1935	2.557883	2.475928	2.441424	1.955677
3.500	0.100	1.600	4.000	0.500000	-0.157500	0.210000	1.388170	2.019779	0.151894	0.075491	True	True	9.9481e-08	1949	2.551273	2.476327	2.454761	1.955458
3.500	0.100	1.600	4.000	0.500000	-0.140000	0.210000	1.380550	2.022362	0.144763	0.077480	True	True	9.99249e-08	1930	2.545288	2.476913	2.466866	1.954965
3.500	0.100	1.600	4.000	0.500000	-0.122500	0.210000	1.373619	2.024990	0.138273	0.079581	True	True	9.98473e-08	1967	2.539848	2.477672	2.477880	1.954213
3.500	0.100	1.600	4.000	0.500000	-0.105000	0.210000	1.367293	2.027678	0.132343	0.081804	True	True	9.97959e-08	1973	2.534887	2.478598	2.487919	1.953210
3.500	0.100	1.600	4.000	0.500000	-0.087500	0.210000	1.361500	2.030440	0.126903	0.084159	True	True	9.96852e-08	1956	2.530352	2.479685	2.497084	1.951962
3.500	0.100	1.600	4.000	0.500000	-0.070000	0.210000	1.356180	2.033290	0.121896	0.086658	True	True	9.98875e-08	1963	2.526196	2.480933	2.505459	1.950471
3.500	0.100	1.600	4.000	0.500000	-0.052500	0.210000	1.351283	2.036246	0.117272	0.089313	True	True	9.9684e-08	1981	2.522380	2.482341	2.513114	1.948736
3.500	0.100	1.600	4.000	0.500000	-0.035000	0.210000	1.346764	2.039322	0.112989	0.092140	True	True	9.99473e-08	1987	2.518871	2.483914	2.520111	1.946750
3.500	0.100	1.600	4.000	0.500000	-0.017500	0.210000	1.342587	2.042538	0.109012	0.095156	True	True	9.99735e-08	2001	2.515640	2.485658	2.526501	1.944508
3.500	0.100	1.600	4.000	0.500000	0.000000	0.210000	1.338721	2.045912	0.105310	0.098379	True	True	9.97066e-08	1993	2.512665	2.487581	2.532326	1.941997
3.500	0.100	1.600	4.000	0.500000	0.017500	0.210000	1.335137	2.049467	0.101854	0.101831	True	True	9.99617e-08	1967	2.509925	2.489694	2.537623	1.939204
3.500	0.100	1.600	4.000	0.500000	0.035000	0.210000	1.331813	2.053228	0.098623	0.105538	True	True	9.95455e-08	2011	2.507403	2.492009	2.542421	1.936111
3.500	0.100	1.600	4.000	0.500000	0.052500	0.210000	1.328729	2.057220	0.095594	0.109529	True	True	9.96739e-08	2022	2.505084	2.494545	2.546744	1.932696
3.500	0.100	1.600	4.000	0.500000	0.070000	0.210000	1.325866	2.061476	0.092751	0.113836	True	True	9.98634e-08	2035	2.502958	2.497320	2.550609	1.928933
3.500	0.100	1.600	4.000	0.500000	0.087500	0.210000	1.323212	2.066032	0.090077	0.118500	True	True	9.9693e-08	2036	2.501014	2.500359	2.554031	1.924790
3.500	0.100	1.600	4.000	0.500000	0.105000	0.210000	1.320753	2.070928	0.087558	0.123565	True	True	9.96124e-08	2074	2.499246	2.503691	2.557015	1.920230
3.500	0.100	1.600	4.000	0.500000	0.122500	0.210000	1.318480	2.076213	0.085182	0.129085	True	True	9.99002e-08	2067	2.497650	2.507349	2.559566	1.915208
3.500	0.100	1.600	4.000	0.500000	0.140000	0.210000	1.316385	2.081944	0.082938	0.135126	True	True	9.96347e-08	2077	2.496223	2.511374	2.561678	1.909671
3.500	0.100	1.600	4.000	0.500000	0.157500	0.210000	1.314463	2.088188	0.080816	0.141762	True	True	9.96092e-08	2089	2.494966	2.515816	2.563343	1.903556
3.500	0.100	1.600	4.000	0.500000	0.175000	0.210000	1.312711	2.095027	0.078806	0.149088	True	True	9.99715e-08	2101	2.493881	2.520735	2.564542	1.896787
3.500	0.100	1.600	4.000	0.500000	0.192500	0.210000	1.311128	2.102558	0.076902	0.157216	True	True	9.96782e-08	2120	2.492975	2.526202	2.565252	1.889270
3.500	0.100	1.600	4.000	0.500000	0.210000	0.210000	1.309715	2.110901	0.075097	0.166284	True	True	9.98356e-08	2146	2.492259	2.532307	2.565437	1.880896
3.500	0.100	1.600	4.000	0.500000	0.227500	0.210000	1.308478	2.120204	0.073383	0.176467	True	True	9.98988e-08	2155	2.491749	2.539160	2.565048	1.871526
3.500	0.100	1.600	4.000	0.500000	0.245000	0.210000	1.307426	2.130653	0.071757	0.187981	True	True	9.97704e-08	2170	2.491466	2.546900	2.564025	1.860990
3.500	0.100	1.600	4.000	0.500000	0.262500	0.210000	1.306573	2.142483	0.070213	0.201108	True	True	9.97507e-08	2211	2.491441	2.555702	2.562282	1.849076
3.500	0.100	1.600	4.000	0.500000	0.280000	0.210000	1.305940	2.156000	0.068748	0.216210	True	True	9.98939e-08	2241	2.491717	2.565793	2.559712	1.835516
3.500	0.100	1.600	4.000	0.500000	0.297500	0.210000	1.305556	2.171602	0.067358	0.233770	True	True	9.97955e-08	2269	2.492354	2.577469	2.556168	1.819962
3.500	0.100	1.600	4.000	0.500000	0.315000	0.210000	1.305462	2.189828	0.066041	0.254439	True	True	9.97591e-08	2298	2.493434	2.591130	2.551454	1.801964
3.500	0.100	1.600	4.000	0.500000	0.332500	0.210000	1.305721	2.211412	0.064796	0.279126	True	True	9.99813e-08	2348	2.495079	2.607317	2.545304	1.780918
3.500	0.100	1.600	4.000	0.500000	0.350000	0.210000	1.306421	2.237398	0.063622	0.309129	True	True	9.97291e-08	2421	2.497467	2.626796	2.537344	1.756004
3.500	0.100	1.600	4.000	0.500000	-0.350000	0.227500	1.525966	1.990581	0.334831	0.059604	True	True	9.96485e-08	1835	2.675536	2.461730	2.226348	1.940323
3.500	0.100	1.600	4.000	0.500000	-0.332500	0.227500	1.492363	1.994086	0.302400	0.060760	True	True	9.96932e-08	1835	2.649529	2.456929	2.274699	1.946142
3.500	0.100	1.600	4.000	0.500000	-0.315000	0.227500	1.464417	1.997377	0.275662	0.061971	True	True	9.95405e-08	1908	2.627805	2.453385	2.316106	1.950731
3.500	0.100	1.600	4.000	0.500000	-0.297500	0.227500	1.440823	2.000490	0.253244	0.063242	True	True	9.99482e-08	1891	2.609395	2.450771	2.351920	1.954349
3.500	0.100	1.600	4.000	0.500000	-0.280000	0.227500	1.420650	2.003459	0.234182	0.064576	True	True	9.94798e-08	1906	2.593603	2.448864	2.383164	1.957183
3.500	0.100	1.600	4.000	0.500000	-0.262500	0.227500	1.403211	2.006313	0.217778	0.065976	True	True	9.94714e-08	1924	2.579915	2.447509	2.410628	1.959371
3.500	0.100	1.600	4.000	0.500000	-0.245000	0.227500	1.387994	2.009078	0.203514	0.067446	True	True	9.95835e-08	1915	2.567943	2.446595	2.434928	1.961015
3.500	0.100	1.600	4.000	0.500000	-0.227500	0.227500	1.374605	2.011779	0.191000	0.068991	True	True	9.96285e-08	1942	2.557390	2.446043	2.456555	1.962195
3.500	0.100	1.600	4.000	0.500000	-0.210000	0.227500	1.362741	2.014436	0.179933	0.070615	True	True	9.98213e-08	1931	2.548024	2.445794	2.475900	1.962968
3.500	0.100	1.600	4.000	0.500000	-0.192500	0.227500	1.352160	2.017068	0.170077	0.072324	True	True	9.96618e-08	1958	2.539660	2.445804	2.493282	1.963382
3.500	0.100	1.600	4.000	0.500000	-0.175000	0.227500	1.342670	2.019693	0.161246	0.074123	True	True	9.97387e-08	1934	2.532152	2.446040	2.508961	1.963471
3.500	0.100	1.600	4.000	0.500000	-0.157500	0.227500	1.334115	2.022327	0.153287	0.076020	True	True	9.97588e-08	1946	2.525380	2.446480	2.523152	1.963262
3.500	0.100	1.600	4.000	0.500000	-0.140000	0.227500	1.326368	2.024986	0.146079	0.078022	True	True	9.96842e-08	1944	2.519247	2.447106	2.536032	1.962775
3.500	0.100	1.600	4.000	0.500000	-0.122500	0.227500	1.319326	2.027685	0.139520	0.080137	True	True	9.9945e-08	1985	2.513671	2.447905	2.547751	1.962024
3.500	0.100	1.600	4.000	0.500000	-0.105000	0.227500	1.312900	2.030438	0.133528	0.082375	True	True	9.9773e-08	1994	2.508586	2.448870	2.558435	1.961019
3.500	0.100	1.600	4.000	0.500000	-0.087500	0.227500	1.307018	2.033261	0.128032	0.084746	True	True	9.97149e-08	1998	2.503935	2.449996	2.568188	1.959765
3.500	0.100	1.600	4.000	0.500000	-0.070000	0.227500	1.301620	2.036169	0.122974	0.087261	True	True	9.99195e-08	2009	2.499672	2.451282	2.577100	1.958264
3.500	0.100	1.600	4.000	0.500000	-0.052500	0.227500	1.296652	2.039178	0.118304	0.089934	True	True	9.99918e-08	1984	2.495756	2.452728	2.585247	1.956515
3.500	0.100	1.600	4.000	0.500000	-0.035000	0.227500	1.292071	2.042306	0.113979	0.092780	True	True	9.9477e-08	1947	2.492153	2.454338	2.592694	1.954514
3.500	0.100	1.600	4.000	0.500000	-0.017500	0.227500	1.287840	2.045570	0.109963	0.095816	True	True	9.97309e-08	2005	2.488835	2.456118	2.599494	1.952252
3.500	0.100	1.600	4.000	0.500000	0.000000	0.227500	1.283925	2.048991	0.106225	0.099061	True	True	9.98686e-08	2041	2.485777	2.458076	2.605694	1.949719
3.500	0.100	1.600	4.000	0.500000	0.017500	0.227500	1.280299	2.052590	0.102737	0.102538	True	True	9.99294e-08	2011	2.482958	2.460223	2.611332	1.946901
3.500	0.100	1.600	4.000	0.500000	0.035000	0.227500	1.276939	2.056393	0.099475	0.106270	True	True	9.99111e-08	2054	2.480360	2.462574	2.616440	1.943780
3.500	0.100	1.600	4.000	0.500000	0.052500	0.227500	1.273823	2.060427	0.096419	0.110288	True	True	9.95946e-08	2070	2.477970	2.465143	2.621042	1.940333
3.500	0.100	1.600	4.000	0.500000	0.070000	0.227500	1.270935	2.064722	0.093550	0.114625	True	True	9.99718e-08	2060	2.475775	2.467953	2.625157	1.936534
3.500	0.100	1.600	4.000	0.500000	0.087500	0.227500	1.268260	2.069317	0.090852	0.119321	True	True	9.96518e-08	1996	2.473765	2.471026	2.628801	1.932352
3.500	0.100	1.600	4.000	0.500000	0.105000	0.227500	1.265786	2.074251	0.088312	0.124421	True	True	9.98946e-08	2064	2.471933	2.474392	2.631980	1.927749
3.500	0.100	1.600	4.000	0.500000	0.122500	0.227500	1.263504	2.079573	0.085916	0.129980	True	True	9.98675e-08	2081	2.470274	2.478085	2.634698	1.922679
3.500	0.100	1.600	4.000	0.500000	0.140000	0.227500	1.261404	2.085341	0.083653	0.136063	True	True	9.96912e-08	2115	2.468785	2.482145	2.636950	1.917090
3.500	0.100	1.600	4.000	0.500000	0.157500	0.227500	1.259483	2.091623	0.081514	0.142746	True	True	9.96194e-08	2099	2.467466	2.486623	2.638726	1.910917
3.500	0.100	1.600	4.000	0.500000	0.175000	0.227500	1.257738	2.098499	0.079489	0.150124	True	True	9.96047e-08	2140	2.466321	2.491578	2.640009	1.904083
3.500	0.100	1.600	4.000	0.500000	0.192500	0.227500	1.256167	2.106068	0.077570	0.158309	True	True	9.98719e-08	2158	2.465355	2.497083	2.640771	1.896496
3.500	0.100	1.600	4.000	0.500000	0.210000	0.227500	1.254774	2.114450	0.075752	0.167442	True	True	9.99348e-08	2174	2.464578	2.503227	2.640975	1.888042
3.500	0.100	1.600	4.000	0.500000	0.227500	0.227500	1.253564	2.123794	0.074027	0.177696	True	True	9.98255e-08	2182	2.464005	2.510122	2.640571	1.878583
3.500	0.100	1.600	4.000	0.500000	0.245000	0.227500	1.252547	2.134286	0.072391	0.189293	True	True	9.9936e-08	2200	2.463658	2.517905	2.639493	1.867948
3.500	0.100	1.600	4.000	0.500000	0.262500	0.227500	1.251739	2.146162	0.070838	0.202514	True	True	9.98896e-08	2256	2.463567	2.526753	2.637652	1.855922
3.500	0.100	1.600	4.000	0.500000	0.280000	0.227500	1.251162	2.159729	0.069366	0.217725	True	True	9.96415e-08	2271	2.463772	2.536895	2.634932	1.842235
3.500	0.100	1.600	4.000	0.500000	0.297500	0.227500	1.250846	2.175387	0.067970	0.235411	True	True	9.99422e-08	2298	2.464334	2.548627	2.631179	1.826536
3.500	0.100	1.600	4.000	0.500000	0.315000	0.227500	1.250839	2.193674	0.066650	0.256230	True	True	9.9644e-08	2324	2.465333	2.562348	2.626186	1.808370
3.500	0.100	1.600	4.000	0.500000	0.332500	0.227500	1.251203	2.215331	0.065403	0.281096	True	True	9.98957e-08	2383	2.466889	2.578603	2.619670	1.787130
3.500	0.100	1.600	4.000	0.500000	0.350000	0.227500	1.252033	2.241401	0.064229	0.311317	True	True	9.99766e-08	2423	2.469176	2.598160	2.611236	1.761989
3.500	0.100	1.600	4.000	0.500000	-0.350000	0.245000	1.475941	1.991746	0.338260	0.060050	True	True	9.94913e-08	1864	2.653278	2.431581	2.278879	1.947343
3.500	0.100	1.600	4.000	0.500000	-0.332500	0.245000	1.441689	1.995497	0.305436	0.061211	True	True	9.99418e-08	1869	2.626675	2.426736	2.330138	1.953320
3.500	0.100	1.600	4.000	0.500000	-0.315000	0.245000	1.413211	1.999006	0.278375	0.062429	True	True	9.99877e-08	1920	2.604448	2.423183	2.374068	1.958031
3.500	0.100	1.600	4.000	0.500000	-0.297500	0.245000	1.389176	2.002312	0.255689	0.063707	True	True	9.9646e-08	1920	2.585610	2.420582	2.412083	1.961744
3.500	0.100	1.600	4.000	0.500000	-0.280000	0.245000	1.368632	2.005452	0.236401	0.065049	True	True	9.95251e-08	1934	2.569449	2.418704	2.445261	1.964651
3.500	0.100	1.600	4.000	0.500000	-0.262500	0.245000	1.350879	2.008459	0.219806	0.066457	True	True	9.99909e-08	1943	2.555441	2.417387	2.474432	1.966895
3.500	0.100	1.600	4.000	0.500000	-0.245000	0.245000	1.335394	2.011362	0.205378	0.067937	True	True	9.96927e-08	1941	2.543189	2.416518	2.500248	1.968582
3.500	0.100	1.600	4.000	0.500000	-0.227500	0.245000	1.321775	2.014187	0.192723	0.069491	True	True	9.94842e-08	1970	2.532389	2.416014	2.523226	1.969793
3.500	0.100	1.600	4.000	0.500000	-0.210000	0.245000	1.309710	2.016956	0.181533	0.071125	True	True	9.99061e-08	1967	2.522803	2.415814	2.543783	1.970590
3.500	0.100	1.600	4.000	0.500000	-0.192500	0.245000	1.298955	2.019691	0.171570	0.072845	True	True	9.96274e-08	1991	2.514243	2.415875	2.562254	1.971020
3.500	0.100	1.600	4.000	0.500000	-0.175000	0.245000	1.289312	2.022410	0.162644	0.074657	True	True	9.97931e-08	1979	2.506558	2.416162	2.578917	1.971118
3.500	0.100	1.600	4.000	0.500000	-0.157500	0.245000	1.280623	2.025131	0.154601	0.076566	True	True	9.97819e-08	2005	2.499626	2.416652	2.593998	1.970914
3.500	0.100	1.600	4.000	0.500000	-0.140000	0.245000	1.272758	2.027870	0.147318	0.078582	True	True	9.98436e-08	2002	2.493346	2.417327	2.607686	1.970426
3.500	0.100	1.600	4.000	0.500000	-0.122500	0.245000	1.265610	2.030642	0.140693	0.080711	True	True	9.97994e-08	2009	2.487637	2.418175	2.620141	1.969671
3.500	0.100	1.600	4.000	0.500000	-0.105000	0.245000	1.259091	2.033464	0.134640	0.082964	True	True	9.96192e-08	2011	2.482429	2.419187	2.631494	1.968658
3.500	0.100	1.600	4.000	0.500000	-0.087500	0.245000	1.253127	2.036351	0.129090	0.085351	True	True	9.97459e-08	2024	2.477665	2.420359	2.641859	1.967393
3.500	0.100	1.600	4.000	0.500000	-0.070000	0.245000	1.247655	2.039319	0.123982	0.087884	True	True	9.97584e-08	2023	2.473296	2.421690	2.651331	1.965878
3.500	0.100	1.600	4.000	0.500000	-0.052500	0.245000	1.242623	2.042385	0.119267	0.090575	True	True	9.98255e-08	2040	2.469282	2.423180	2.659989	1.964112
3.500	0.100	1.600	4.000	0.500000	-0.035000	0.245000	1.237985	2.045566	0.114902	0.093441	True	True	9.95403e-08	2029	2.465588	2.424833	2.667903	1.962090
3.500	0.100	1.600	4.000	0.500000	-0.017500	0.245000	1.233702	2.048881	0.110849	0.096498	True	True	9.97433e-08	2063	2.462183	2.426655	2.675130	1.959806
3.500	0.100	1.600	4.000	0.500000	0.000000	0.245000	1.229743	2.052350	0.107077	0.099766	True	True	9.95463e-08	2036	2.459044	2.428655	2.681719	1.957247
3.500	0.100	1.600	4.000	0.500000	0.017500	0.245000	1.226079	2.055996	0.103557	0.103267	True	True	9.98167e-08	2034	2.456148	2.430843	2.687712	1.954401
3.500	0.100	1.600	4.000	0.500000	0.035000	0.245000	1.222686	2.059842	0.100267	0.107026	True	True	9.99075e-08	2079	2.453477	2.433233	2.693140	1.951248
3.500	0.100	1.600	4.000	0.500000	0.052500	0.245000	1.219542	2.063918	0.097184	0.111072	True	True	9.96809e-08	2084	2.451016	2.435842	2.698032	1.947766
3.500	0.100	1.600	4.000	0.500000	0.070000	0.245000	1.216632	2.068255	0.094291	0.115440	True	True	9.98724e-08	2097	2.448753	2.438691	2.702407	1.943930
3.500	0.100	1.600	4.000	0.500000	0.087500	0.245000	1.213939	2.072890	0.091571	0.120169	True	True	9.95609e-08	2103	2.446678	2.441803	2.706281	1.939706
3.500	0.100	1.600	4.000	0.500000	0.105000	0.245000	1.211452	2.077863	0.089010	0.125306	True	True	9.98686e-08	2082	2.444782	2.445208	2.709663	1.935058
3.500	0.100	1.600	4.000	0.500000	0.122500	0.245000	1.209161	2.083224	0.086595	0.130905	True	True	9.99338e-08	2082	2.443061	2.448939	2.712554	1.929938
3.500	0.100	1.600	4.000	0.500000	0.140000	0.245000	1.207059	2.089030	0.084315	0.137031	True	True	9.99884e-08	2142	2.441511	2.453039	2.714951	1.924295
3.500	0.100	1.600	4.000	0.500000	0.157500	0.245000	1.205139	2.095350	0.082160	0.143762	True	True	9.96369e-08	2131	2.440132	2.457557	2.716843	1.918062
3.500	0.100	1.600	4.000	0.500000	0.175000	0.245000	1.203401	2.102265	0.080121	0.151193	True	True	9.96141e-08	2152	2.438927	2.462552	2.718212	1.911162
3.500	0.100	1.600	4.000	0.500000	0.192500	0.245000	1.201843	2.109873	0.078190	0.159437	True	True	9.97733e-08	2184	2.437901	2.468099	2.719029	1.903503
3.500	0.100	1.600	4.000	0.500000	0.210000	0.245000	1.200469	2.118295	0.076360	0.168636	True	True	9.9656e-08	2199	2.437063	2.474286	2.719254	1.894968
3.500	0.100	1.600	4.000	0.500000	0.227500	0.245000	1.199285	2.127680	0.074625	0.178965	True	True	9.98815e-08	2222	2.436428	2.481226	2.718835	1.885420
3.500	0.100	1.600	4.000	0.500000	0.245000	0.245000	1.198302	2.138216	0.072979	0.190646	True	True	9.96171e-08	2251	2.436016	2.489056	2.717701	1.874686
3.500	0.100	1.600	4.000	0.500000	0.262500	0.245000	1.197537	2.150139	0.071419	0.203964	True	True	9.96394e-08	2259	2.435858	2.497955	2.715759	1.862548
3.500	0.100	1.600	4.000	0.500000	0.280000	0.245000	1.197012	2.163757	0.069941	0.219285	True	True	9.96819e-08	2305	2.435993	2.508150	2.712886	1.848734
3.500	0.100	1.600	4.000	0.500000	0.297500	0.245000	1.196762	2.179470	0.068541	0.237101	True	True	9.97619e-08	2313	2.436479	2.519941	2.708920	1.832891
3.500	0.100	1.600	4.000	0.500000	0.315000	0.245000	1.196835	2.197820	0.067218	0.258074	True	True	9.99874e-08	2371	2.437395	2.533726	2.703640	1.814560
3.500	0.100	1.600	4.000	0.500000	0.332500	0.245000	1.197298	2.219549	0.065971	0.283123	True	True	9.96151e-08	2396	2.438860	2.550053	2.696747	1.793128
3.500	0.100	1.600	4.000	0.500000	0.350000	0.245000	1.198251	2.245704	0.064799	0.313568	True	True	9.99936e-08	2478	2.441043	2.569691	2.687826	1.767762
3.500	0.100	1.600	4.000	0.500000	-0.350000	0.262500	1.426387	1.993080	0.341602	0.060507	True	True	9.99331e-08	1866	2.631155	2.401319	2.333046	1.954278
3.500	0.100	1.600	4.000	0.500000	-0.332500	0.262500	1.391500	1.997093	0.308379	0.061675	True	True	9.99651e-08	1928	2.603954	2.396447	2.387356	1.960403
3.500	0.100	1.600	4.000	0.500000	-0.315000	0.262500	1.362504	2.000833	0.280992	0.062900	True	True	9.94918e-08	1925	2.581226	2.392902	2.433930	1.965226
3.500	0.100	1.600	4.000	0.500000	-0.297500	0.262500	1.338042	2.004342	0.258036	0.064186	True	True	9.95986e-08	1952	2.561961	2.390332	2.474251	1.969023
3.500	0.100	1.600	4.000	0.500000	-0.280000	0.262500	1.317140	2.007663	0.238524	0.065536	True	True	9.974e-08	1940	2.545435	2.388499	2.509451	1.971993
3.500	0.100	1.600	4.000	0.500000	-0.262500	0.262500	1.299087	2.010831	0.221738	0.066953	True	True	9.99871e-08	1969	2.531110	2.387236	2.540406	1.974283
3.500	0.100	1.600	4.000	0.500000	-0.245000	0.262500	1.283345	2.013879	0.207149	0.068442	True	True	9.99403e-08	1984	2.518581	2.386425	2.567804	1.976004
3.500	0.100	1.600	4.000	0.500000	-0.227500	0.262500	1.269507	2.016834	0.194353	0.070007	True	True	9.96203e-08	1985	2.507537	2.385983	2.592193	1.977238
3.500	0.100	1.600	4.000	0.500000	-0.210000	0.262500	1.257253	2.019722	0.183043	0.071652	True	True	9.98175e-08	2014	2.497734	2.385845	2.614011	1.978049
3.500	0.100	1.600	4.000	0.500000	-0.192500	0.262500	1.246334	2.022565	0.172974	0.073384	True	True	9.98414e-08	1998	2.488980	2.385968	2.633617	1.978487
3.500	0.100	1.600	4.000	0.500000	-0.175000	0.262500	1.236547	2.025382	0.163955	0.075208	True	True	9.99002e-08	2027	2.481121	2.386317	2.651302	1.978588
3.500	0.100	1.600	4.000	0.500000	-0.157500	0.262500	1.227733	2.028193	0.155830	0.077130	True	True	9.99678e-08	2025	2.474031	2.386868	2.667308	1.978381
3.500	0.100	1.600	4.000	0.500000	-0.140000	0.262500	1.219757	2.031015	0.148474	0.079160	True	True	9.99363e-08	2001	2.467609	2.387602	2.681836	1.977886
3.500	0.100	1.600	4.000	0.500000	-0.122500	0.262500	1.212513	2.033865	0.141784	0.081304	True	True	9.98553e-08	2036	2.461769	2.388507	2.695053	1.977121
3.500	0.100	1.600	4.000	0.500000	-0.105000	0.262500	1.205908	2.036759	0.135673	0.083573	True	True	9.99766e-08	2031	2.456441	2.389576	2.707102	1.976094
3.500	0.100	1.600	4.000	0.500000	-0.087500	0.262500	1.199868	2.039713	0.130070	0.085977	True	True	9.99502e-08	2048	2.451566	2.390803	2.718101	1.974812
3.500	0.100	1.600	4.000	0.500000	-0.070000	0.262500	1.194330	2.042744	0.124915	0.088527	True	True	9.95526e-08	2057	2.447094	2.392186	2.728152	1.973278
3.500	0.100	1.600	4.000	0.500000	-0.052500	0.262500	1.189238	2.045869	0.120158	0.091238	True	True	9.99669e-08	2072	2.442984	2.393727	2.737339	1.971490
3.500	0.100	1.600	4.000	0.500000	-0.035000	0.262500	1.184548	2.049105	0.115753	0.094125	True	True	9.99698e-08	2067	2.439200	2.395430	2.745736	1.969445
3.500	0.100	1.600	4.000	0.500000	-0.017500	0.262500	1.180220	2.052473	0.111665	0.097204	True	True	9.99624e-08	2057	2.435711	2.397301	2.753405	1.967133
3.500	0.100	1.600	4.000	0.500000	0.000000	0.262500	1.176221	2.055992	0.107860	0.100495	True	True	9.97284e-08	2065	2.432492	2.399348	2.760396	1.964545
3.500	0.100	1.600	4.000	0.500000	0.017500	0.262500	1.172523	2.059685	0.104311	0.104021	True	True	9.98117e-08	2083	2.429521	2.401583	2.766754	1.961667
3.500	0.100	1.600	4.000	0.500000	0.035000	0.262500	1.169100	2.063578	0.100993	0.107807	True	True	9.96029e-08	2100	2.426778	2.404019	2.772514	1.958479
3.500	0.100	1.600	4.000	0.500000	0.052500	0.262500	1.165933	2.067698	0.097886	0.111883	True	True	9.98222e-08	2098	2.424248	2.406673	2.777705	1.954960
3.500	0.100	1.600	4.000	0.500000	0.070000	0.262500	1.163002	2.072078	0.094970	0.116283	True	True	9.99593e-08	2137	2.421919	2.409566	2.782349	1.951082
3.500	0.100	1.600	4.000	0.500000	0.087500	0.262500	1.160295	2.076753	0.092230	0.121047	True	True	9.96017e-08	2133	2.419780	2.412722	2.786461	1.946814
3.500	0.100	1.600	4.000	0.500000	0.105000	0.262500	1.157797	2.081767	0.089650	0.126221	True	True	9.99783e-08	2163	2.417822	2.416170	2.790050	1.942118
3.500	0.100	1.600	4.000	0.500000	0.122500	0.262500	1.155500	2.087168	0.087217	0.131861	True	True	9.99656e-08	2171	2.416040	2.419946	2.793120	1.936947
3.500	0.100	1.600	4.000	0.500000	0.140000	0.262500	1.153396	2.093014	0.084921	0.138032	True	True	9.98673e-08	2168	2.414430	2.424089	2.795667	1.931247
3.500	0.100	1.600	4.000	0.500000	0.157500	0.262500	1.151480	2.099373	0.082752	0.144813	True	True	9.95507e-08	2198	2.412992	2.428651	2.797679	1.924953
3.500	0.100	1.600	4.000	0.500000	0.175000	0.262500	1.149749	2.106327	0.080699	0.152299	True	True	9.97665e-08	2214	2.411727	2.433692	2.799137	1.917986
3.500	0.100	1.600	4.000	0.500000	0.192500	0.262500	1.148205	2.113975	0.078757	0.160604	True	True	9.97343e-08	2227	2.410641	2.439285	2.800010	1.910252
3.500	0.100	1.600	4.000	0.500000	0.210000	0.262500	1.146850	2.122439	0.076916	0.169871	True	True	9.95524e-08	2256	2.409742	2.445520	2.800258	1.901637
3.500	0.100	1.600	4.000	0.500000	0.227500	0.262500	1.145691	2.131867	0.075172	0.180277	True	True	9.97416e-08	2260	2.409045	2.452508	2.799823	1.891999
3.500	0.100	1.600	4.000	0.500000	0.245000	0.262500	1.144741	2.142447	0.073519	0.192045	True	True	9.96862e-08	2289	2.408570	2.460390	2.798633	1.881164
3.500	0.100	1.600	4.000	0.500000	0.262500	0.262500	1.144016	2.154418	0.071953	0.205462	True	True	9.97389e-08	2305	2.408344	2.469343	2.796587	1.868915
3.500	0.100	1.600	4.000	0.500000	0.280000	0.262500	1.143542	2.168087	0.070470	0.220898	True	True	9.98409e-08	2330	2.408408	2.479596	2.793558	1.854974
3.500	0.100	1.600	4.000	0.500000	0.297500	0.262500	1.143354	2.183857	0.069067	0.238847	True	True	9.9883e-08	2382	2.408817	2.491449	2.789372	1.838988
3.500	0.100	1.600	4.000	0.500000	0.315000	0.262500	1.143502	2.202270	0.067743	0.259977	True	True	9.9774e-08	2428	2.409650	2.505303	2.783798	1.820493
3.500	0.100	1.600	4.000	0.500000	0.332500	0.262500	1.144057	2.224071	0.066497	0.285214	True	True	9.96912e-08	2447	2.411021	2.521706	2.776520	1.798872
3.500	0.100	1.600	4.000	0.500000	0.350000	0.262500	1.145124	2.250311	0.065329	0.315888	True	True	9.96905e-08	2608	2.413100	2.541429	2.767100	1.773285
3.500	0.100	1.600	4.000	0.500000	-0.350000	0.280000	1.377326	1.994586	0.344845	0.060978	True	True	9.97684e-08	1887	2.609181	2.370956	2.388866	1.961114
3.500	0.100	1.600	4.000	0.500000	-0.332500	0.280000	1.341820	1.998877	0.311219	0.062153	True	True	9.98153e-08	1950	2.581384	2.366076	2.446369	1.967374
3.500	0.100	1.600	4.000	0.500000	-0.315000	0.280000	1.312323	2.002859	0.283505	0.063386	True	True	9.98741e-08	1907	2.558155	2.362558	2.495708	1.972296
3.500	0.100	1.600	4.000	0.500000	-0.297500	0.280000	1.287449	2.006583	0.260279	0.064680	True	True	9.98059e-08	1944	2.538468	2.360037	2.538437	1.976165
3.500	0.100	1.600	4.000	0.500000	-0.280000	0.280000	1.266206	2.010094	0.240542	0.066038	True	True	9.98765e-08	1990	2.521579	2.358267	2.575747	1.979186
3.500	0.100	1.600	4.000	0.500000	-0.262500	0.280000	1.247865	2.013432	0.223567	0.067465	True	True	9.96379e-08	1993	2.506940	2.357074	2.608561	1.981510
3.500	0.100	1.600	4.000	0.500000	-0.245000	0.280000	1.231882	2.016632	0.208817	0.068964	True	True	9.99646e-08	1970	2.494137	2.356338	2.637606	1.983254
3.500	0.100	1.600	4.000	0.500000	-0.227500	0.280000	1.217837	2.019724	0.195884	0.070540	True	True	9.98509e-08	2018	2.482853	2.355971	2.663460	1.984500
3.500	0.100	1.600	4.000	0.500000	-0.210000	0.280000	1.205406	2.022736	0.184454	0.072197	True	True	9.99612e-08	2030	2.472837	2.355910	2.686589	1.985317
3.500	0.100	1.600	4.000	0.500000	-0.192500	0.280000	1.194333	2.025691	0.174282	0.073941	True	True	9.99268e-08	2033	2.463893	2.356108	2.707371	1.985754
3.500	0.100	1.600	4.000	0.500000	-0.175000	0.280000	1.184414	2.028611	0.165172	0.075777	True	True	9.98697e-08	2031	2.455864	2.356531	2.726115	1.985848
3.500	0.100	1.600	4.000	0.500000	-0.157500	0.280000	1.175484	2.031517	0.156968	0.077714	True	True	9.96301e-08	2058	2.448620	2.357153	2.743079	1.985631
3.500	0.100	1.600	4.000	0.500000	-0.140000	0.280000	1.167407	2.034426	0.149541	0.079758	True	True	9.98053e-08	2039	2.442058	2.357957	2.758475	1.985122
3.500	0.100	1.600	4.000	0.500000	-0.122500	0.280000	1.160074	2.037356	0.142788	0.081918	True	True	9.99491e-08	2039	2.436090	2.358930	2.772481	1.984340
3.500	0.100	1.600	4.000	0.500000	-0.105000	0.280000	1.153392	2.040324	0.136621	0.084204	True	True	9.99716e-08	2067	2.430645	2.360064	2.785248	1.983293
3.500	0.100	1.600	4.000	0.500000	-0.087500	0.280000	1.147283	2.043348	0.130968	0.086625	True	True	9.99685e-08	2063	2.425662	2.361353	2.796901	1.981989
3.500	0.100	1.600	4.000	0.500000	-0.070000	0.280000	1.141684	2.046444	0.125768	0.089195	True	True	9.97841e-08	2088	2.421090	2.362798	2.807549	1.980430
3.500	0.100	1.600	4.000	0.500000	-0.052500	0.280000	1.136540	2.049630	0.120969	0.091926	True	True	9.98751e-08	2099	2.416887	2.364399	2.817281	1.978615
3.500	0.100	1.600	4.000	0.500000	-0.035000	0.280000	1.131804	2.052924	0.116528	0.094834	True	True	9.96406e-08	2084	2.413016	2.366159	2.826176	1.976540
3.500	0.100	1.600	4.000	0.500000	-0.017500	0.280000	1.127436	2.056347	0.112406	0.097936	True	True	9.95195e-08	2113	2.409445	2.368085	2.834298	1.974197
3.500	0.100	1.600	4.000	0.500000	0.000000	0.280000	1.123402	2.059917	0.108570	0.101252	True	True	9.99586e-08	2121	2.406148	2.370187	2.841704	1.971575
3.500	0.100	1.600	4.000	0.500000	0.017500	0.280000	1.119674	2.063660	0.104994	0.104804	True	True	9.97656e-08	2121	2.403103	2.372474	2.848438	1.968660
3.500	0.100	1.600	4.000	0.500000	0.035000	0.280000	1.116227	2.067600	0.101651	0.108619	True	True	9.96395e-08	2137	2.400290	2.374962	2.854539	1.965434
3.500	0.100	1.600	4.000	0.500000	0.052500	0.280000	1.113039	2.071766	0.098520	0.112725	True	True	9.99534e-08	2157	2.397694	2.377667	2.860036	1.961874
3.500	0.100	1.600	4.000	0.500000	0.070000	0.280000	1.110092	2.076190	0.095584	0.117158	True	True	9.99471e-08	2161	2.395300	2.380610	2.864955	1.957952
3.500	0.100	1.600	4.000	0.500000	0.087500	0.280000	1.107372	2.080908	0.092824	0.121958	True	True	9.9588e-08	2175	2.393098	2.383816	2.869311	1.953637
3.500	0.100	1.600	4.000	0.500000	0.105000	0.280000	1.104867	2.085964	0.090226	0.127171	True	True	9.96851e-08	2190	2.391079	2.387313	2.873114	1.948890
3.500	0.100	1.600	4.000	0.500000	0.122500	0.280000	1.102566	2.091406	0.087778	0.132854	True	True	9.97562e-08	2184	2.389237	2.391137	2.876367	1.943665
3.500	0.100	1.600	4.000	0.500000	0.140000	0.280000	1.100462	2.097293	0.085468	0.139071	True	True	9.99869e-08	2176	2.387569	2.395330	2.879067	1.937906
3.500	0.100	1.600	4.000	0.500000	0.157500	0.280000	1.098551	2.103692	0.083285	0.145904	True	True	9.99399e-08	2228	2.386072	2.399941	2.881202	1.931549
3.500	0.100	1.600	4.000	0.500000	0.175000	0.280000	1.096829	2.110687	0.081221	0.153446	True	True	9.96724e-08	2242	2.384749	2.405031	2.882751	1.924513
3.500	0.100	1.600	4.000	0.500000	0.192500	0.280000	1.095299	2.118377	0.079268	0.161814	True	True	9.95728e-08	2270	2.383604	2.410675	2.883682	1.916704
3.500	0.100	1.600	4.000	0.500000	0.210000	0.280000	1.093963	2.126883	0.077418	0.171152	True	True	9.96178e-08	2252	2.382645	2.416962	2.883952	1.908007
3.500	0.100	1.600	4.000	0.500000	0.227500	0.280000	1.092829	2.136355	0.075667	0.181637	True	True	9.99087e-08	2306	2.381887	2.424004	2.883502	1.898278
3.500	0.100	1.600	4.000	0.500000	0.245000	0.280000	1.091911	2.146981	0.074008	0.193495	True	True	9.98189e-08	2322	2.381347	2.431942	2.882253	1.887343
3.500	0.100	1.600	4.000	0.500000	0.262500	0.280000	1.091225	2.159001	0.072437	0.207014	True	True	9.96338e-08	2323	2.381054	2.440954	2.880102	1.874981
3.500	0.100	1.600	4.000	0.500000	0.280000	0.280000	1.090799	2.172722	0.070950	0.222568	True	True	9.9713e-08	2369	2.381046	2.451270	2.876912	1.860915
3.500	0.100	1.600	4.000	0.500000	0.297500	0.280000	1.090669	2.188549	0.069546	0.240654	True	True	9.99582e-08	2396	2.381378	2.463190	2.872502	1.844787
3.500	0.100	1.600	4.000	0.500000	0.315000	0.280000	1.090888	2.207027	0.068222	0.261945	True	True	9.98925e-08	2471	2.382127	2.477117	2.866627	1.826130
3.500	0.100	1.600	4.000	0.500000	0.332500	0.280000	1.091530	2.228901	0.066978	0.287376	True	True	9.96758e-08	2521	2.383404	2.493601	2.858956	1.804322
3.500	0.100	1.600	4.000	0.500000	0.350000	0.280000	1.092703	2.255227	0.065815	0.318285	True	True	9.9762e-08	2521	2.385375	2.513414	2.849024	1.778519
3.500	0.100	1.600	4.000	0.500000	-0.350000	0.297500	1.328781	1.996268	0.347981	0.061462	True	True	9.98224e-08	1949	2.587368	2.340503	2.446349	1.967831
3.500	0.100	1.600	4.000	0.500000	-0.332500	0.297500	1.292675	2.000850	0.313948	0.062645	True	True	9.99699e-08	1905	2.558977	2.335636	2.507188	1.974212
3.500	0.100	1.600	4.000	0.500000	-0.315000	0.297500	1.262694	2.005088	0.285904	0.063887	True	True	9.99289e-08	1961	2.535252	2.332166	2.559411	1.979219
3.500	0.100	1.600	4.000	0.500000	-0.297500	0.297500	1.237425	2.009038	0.262409	0.065190	True	True	9.96702e-08	2001	2.515145	2.329715	2.604649	1.983144
3.500	0.100	1.600	4.000	0.500000	-0.280000	0.297500	1.215857	2.012748	0.242447	0.066558	True	True	9.95208e-08	2011	2.497897	2.328026	2.644153	1.986202
3.500	0.100	1.600	4.000	0.500000	-0.262500	0.297500	1.197246	2.016264	0.225284	0.067995	True	True	9.96255e-08	2030	2.482950	2.326922	2.678898	1.988549
3.500	0.100	1.600	4.000	0.500000	-0.245000	0.297500	1.181035	2.019622	0.210375	0.069505	True	True	9.97051e-08	2031	2.469878	2.326277	2.709651	1.990302
3.500	0.100	1.600	4.000	0.500000	-0.227500	0.297500	1.166797	2.022857	0.197306	0.071092	True	True	9.96491e-08	2012	2.458357	2.326002	2.737024	1.991551
3.500	0.100	1.600	4.000	0.500000	-0.210000	0.297500	1.154202	2.025998	0.185760	0.072761	True	True	9.96275e-08	2043	2.448133	2.326032	2.761508	1.992362
3.500	0.100	1.600	4.000	0.500000	-0.192500	0.297500	1.142989	2.029071	0.175487	0.074518	True	True	9.98631e-08	2053	2.439004	2.326319	2.783505	1.992787
3.500	0.100	1.600	4.000	0.500000	-0.175000	0.297500	1.132948	2.032098	0.166289	0.076369	True	True	9.96313e-08	2071	2.430808	2.326828	2.803344	1.992867
3.500	0.100	1.600	4.000	0.500000	-0.157500	0.297500	1.123913	2.035102	0.158007	0.078320	True	True	9.95569e-08	2012	2.423414	2.327534	2.821295	1.992630
3.500	0.100	1.600	4.000	0.500000	-0.140000	0.297500	1.115745	2.038101	0.150513	0.080380	True	True	9.97799e-08	2091	2.416715	2.328419	2.837585	1.992100
3.500	0.100	1.600	4.000	0.500000	-0.122500	0.297500	1.108332	2.041114	0.143699	0.082556	True	True	9.99222e-08	2097	2.410623	2.329470	2.852402	1.991292
3.500	0.100	1.600	4.000	0.500000	-0.105000	0.297500	1.101580	2.044160	0.137479	0.084859	True	True	9.98338e-08	2094	2.405064	2.330678	2.865907	1.990218
3.500	0.100	1.600	4.000	0.500000	-0.087500	0.297500	1.095412	2.047256	0.131778	0.087299	True	True	9.96676e-08	2088	2.399976	2.332041	2.878232	1.988885
3.500	0.100	1.600	4.000	0.500000	-0.070000	0.297500	1.089760	2.050419	0.126535	0.089888	True	True	9.9704e-08	2126	2.395308	2.333555	2.889492	1.987295
3.500	0.100	1.600	4.000	0.500000	-0.052500	0.297500	1.084569	2.053669	0.121697	0.092640	True	True	9.99084e-08	2138	2.391014	2.335223	2.899783	1.985447
3.500	0.100	1.600	4.000	0.500000	-0.035000	0.297500	1.079793	2.057023	0.117221	0.095571	True	True	9.99127e-08	2138	2.387058	2.337048	2.909188	1.983338
3.500	0.100	1.600	4.000	0.500000	-0.017500	0.297500	1.075391	2.060501	0.113068	0.098697	True	True	9.99136e-08	2153	2.383408	2.339038	2.917775	1.980958
3.500	0.100	1.600	4.000	0.500000	0.000000	0.297500	1.071328	2.064126	0.109204	0.102039	True	True	9.98337e-08	2153	2.380036	2.341201	2.925604	1.978298
3.500	0.100	1.600	4.000	0.500000	0.017500	0.297500	1.067575	2.067920	0.105601	0.105618	True	True	9.95936e-08	2165	2.376920	2.343548	2.932722	1.975343
3.500	0.100	1.600	4.000	0.500000	0.035000	0.297500	1.064107	2.071909	0.102235	0.109463	True	True	9.96159e-08	2178	2.374039	2.346094	2.939171	1.972074
3.500	0.100	1.600	4.000	0.500000	0.052500	0.297500	1.060903	2.076122	0.099083	0.113601	True	True	9.95542e-08	2190	2.371378	2.348856	2.944982	1.968469
3.500	0.100	1.600	4.000	0.500000	0.070000	0.297500	1.057944	2.080591	0.096127	0.118068	True	True	9.96634e-08	2198	2.368921	2.351855	2.950181	1.964500
3.500	0.100	1.600	4.000	0.500000	0.087500	0.297500	1.055216	2.085354	0.093350	0.122905	True	True	9.96913e-08	2205	2.366658	2.355116	2.954786	1.960135
3.500	0.100	1.600	4.000	0.500000	0.105000	0.297500	1.052705	2.090453	0.090736	0.128159	True	True	9.96054e-08	2215	2.364580	2.358668	2.958806	1.955334
3.500	0.100	1.600	4.000	0.500000	0.122500	0.297500	1.050403	2.095938	0.088274	0.133886	True	True	9.98312e-08	2222	2.362680	2.362546	2.962247	1.950052
3.500	0.100	1.600	4.000	0.500000	0.140000	0.297500	1.048302	2.101866	0.085950	0.140152	True	True	9.95575e-08	2239	2.360954	2.366793	2.965103	1.944232
3.500	0.100	1.600	4.000	0.500000	0.157500	0.297500	1.046397	2.108308	0.083756	0.147038	True	True	9.98263e-08	2242	2.359400	2.371459	2.967362	1.937809
3.500	0.100	1.600	4.000	0.500000	0.175000	0.297500	1.044686	2.115345	0.081682	0.154639	True	True	9.97662e-08	2265	2.358020	2.376605	2.969003	1.930702
3.500	0.100	1.600	4.000	0.500000	0.192500	0.297500	1.043170	2.123078	0.079720	0.163073	True	True	9.9804e-08	2275	2.356816	2.382304	2.969992	1.922817
3.500	0.100	1.600	4.000	0.500000	0.210000	0.297500	1.041854	2.131627	0.077863	0.172483	True	True	9.99841e-08	2304	2.355799	2.388648	2.970284	1.914035
3.500	0.100	1.600	4.000	0.500000	0.227500	0.297500	1.040745	2.141145	0.076105	0.183050	True	True	9.97934e-08	2362	2.354979	2.395749	2.969817	1.904215
3.500	0.100	1.600	4.000	0.500000	0.245000	0.297500	1.039858	2.151818	0.074441	0.195001	True	True	9.98598e-08	2357	2.354376	2.403749	2.968509	1.893179
3.500	0.100	1.600	4.000	0.500000	0.262500	0.297500	1.039210	2.163888	0.072867	0.208626	True	True	9.9714e-08	2386	2.354016	2.412825	2.966249	1.880705
3.500	0.100	1.600	4.000	0.500000	0.280000	0.297500	1.038829	2.177663	0.071378	0.224301	True	True	9.99136e-08	2429	2.353936	2.423209	2.962895	1.866514
3.500	0.100	1.600	4.000	0.500000	0.297500	0.297500	1.038755	2.193550	0.069974	0.242529	True	True	9.99356e-08	2442	2.354191	2.435201	2.958255	1.850245
3.500	0.100	1.600	4.000	0.500000	0.315000	0.297500	1.039040	2.212093	0.068651	0.263987	True	True	9.96866e-08	2466	2.354854	2.449207	2.952074	1.831428
3.500	0.100	1.600	4.000	0.500000	0.332500	0.297500	1.039763	2.234043	0.067411	0.289616	True	True	9.96194e-08	2546	2.356035	2.465777	2.944001	1.809437
3.500	0.100	1.600	4.000	0.500000	0.350000	0.297500	1.041035	2.260456	0.066255	0.320766	True	True	9.99615e-08	2586	2.357897	2.485685	2.933550	1.783421
3.500	0.100	1.600	4.000	0.500000	-0.350000	0.315000	1.280774	1.998127	0.351001	0.061962	True	True	9.95139e-08	1972	2.565731	2.309974	2.505501	1.974411
3.500	0.100	1.600	4.000	0.500000	-0.332500	0.315000	1.244088	2.003015	0.316558	0.063154	True	True	9.95568e-08	1989	2.536749	2.305142	2.569816	1.980896
3.500	0.100	1.600	4.000	0.500000	-0.315000	0.315000	1.213643	2.007522	0.288183	0.064404	True	True	9.9948e-08	1991	2.512532	2.301743	2.625039	1.985970
3.500	0.100	1.600	4.000	0.500000	-0.297500	0.315000	1.187999	2.011707	0.264417	0.065717	True	True	9.9902e-08	2036	2.492010	2.299383	2.672883	1.989936
3.500	0.100	1.600	4.000	0.500000	-0.280000	0.315000	1.166124	2.015626	0.244232	0.067096	True	True	9.97105e-08	2024	2.474409	2.297797	2.714664	1.993016
3.500	0.100	1.600	4.000	0.500000	-0.262500	0.315000	1.147259	2.019326	0.226883	0.068544	True	True	9.98761e-08	2048	2.459157	2.296800	2.751408	1.995370
3.500	0.100	1.600	4.000	0.500000	-0.245000	0.315000	1.130837	2.022851	0.211817	0.070065	True	True	9.98791e-08	2071	2.445821	2.296264	2.783927	1.997121
3.500	0.100	1.600	4.000	0.500000	-0.227500	0.315000	1.116421	2.026234	0.198615	0.071665	True	True	9.96262e-08	2059	2.434069	2.296098	2.812866	1.998358
3.500	0.100	1.600	4.000	0.500000	-0.210000	0.315000	1.103676	2.029509	0.186955	0.073347	True	True	9.99138e-08	2066	2.423641	2.296234	2.838748	1.999152
3.500	0.100	1.600	4.000	0.500000	-0.192500	0.315000	1.092334	2.032703	0.176584	0.075118	True	True	9.98168e-08	2074	2.414331	2.296624	2.861996	1.999556
3.500	0.100	1.600	4.000	0.500000	-0.175000	0.315000	1.082185	2.035841	0.167301	0.076983	True	True	9.96096e-08	2137	2.405973	2.297233	2.882959	1.999610
3.500	0.100	1.600	4.000	0.500000	-0.157500	0.315000	1.073055	2.038946	0.158945	0.078950	True	True	9.99828e-08	2073	2.398434	2.298036	2.901924	1.999344
3.500	0.100	1.600	4.000	0.500000	-0.140000	0.315000	1.064806	2.042039	0.151385	0.081026	True	True	9.96552e-08	2100	2.391603	2.299013	2.919130	1.998783
3.500	0.100	1.600	4.000	0.500000	-0.122500	0.315000	1.057324	2.045139	0.144514	0.083220	True	True	9.96795e-08	2112	2.385391	2.300153	2.934779	1.997943
3.500	0.100	1.600	4.000	0.500000	-0.105000	0.315000	1.050512	2.048264	0.138242	0.085541	True	True	9.99946e-08	2142	2.379722	2.301447	2.949038	1.996834
3.500	0.100	1.600	4.000	0.500000	-0.087500	0.315000	1.044290	2.051435	0.132496	0.088001	True	True	9.96956e-08	2146	2.374532	2.302891	2.962050	1.995465
3.500	0.100	1.600	4.000	0.500000	-0.070000	0.315000	1.038594	2.054668	0.127212	0.090611	True	True	9.95986e-08	2157	2.369770	2.304484	2.973936	1.993837
3.500	0.100	1.600	4.000	0.500000	-0.052500	0.315000	1.033364	2.057982	0.122339	0.093385	True	True	9.96982e-08	2164	2.365389	2.306229	2.984797	1.991950
3.500	0.100	1.600	4.000	0.500000	-0.035000	0.315000	1.028555	2.061398	0.117830	0.096339	True	True	9.97771e-08	2144	2.361351	2.308128	2.994722	1.989800
3.500	0.100	1.600	4.000	0.500000	-0.017500	0.315000	1.024124	2.064935	0.113647	0.099490	True	True	9.99374e-08	2178	2.357624	2.310188	3.003783	1.987379
3.500	0.100	1.600	4.000	0.500000	0.000000	0.315000	1.020038	2.068614	0.109757	0.102859	True	True	9.95751e-08	2191	2.354180	2.312420	3.012042	1.984675
3.500	0.100	1.600	4.000	0.500000	0.017500	0.315000	1.016266	2.072461	0.106131	0.106468	True	True	9.98422e-08	2202	2.350995	2.314834	3.019551	1.981675
3.500	0.100	1.600	4.000	0.500000	0.035000	0.315000	1.012782	2.076501	0.102743	0.110343	True	True	9.98598e-08	2189	2.348049	2.317445	3.026353	1.978359
3.500	0.100	1.600	4.000	0.500000	0.052500	0.315000	1.009566	2.080762	0.099572	0.114514	True	True	9.96986e-08	2211	2.345324	2.320271	3.032483	1.974705
3.500	0.100	1.600	4.000	0.500000	0.070000	0.315000	1.006599	2.085279	0.096598	0.119018	True	True	9.9594e-08	2225	2.342807	2.323332	3.037966	1.970684
3.500	0.100	1.600	4.000	0.500000	0.087500	0.315000	1.003865	2.090088	0.093805	0.123894	True	True	9.98118e-08	2226	2.340485	2.326655	3.042823	1.966266
3.500	0.100	1.600	4.000	0.500000	0.105000	0.315000	1.001353	2.095231	0.091177	0.129190	True	True	9.99364e-08	2236	2.338350	2.330267	3.047063	1.961408
3.500	0.100	1.600	4.000	0.500000	0.122500	0.315000	0.999052	2.100760	0.088702	0.134963	True	True	9.96506e-08	2255	2.336393	2.334206	3.050692	1.956066
3.500	0.100	1.600	4.000	0.500000	0.140000	0.315000	0.996955	2.106733	0.086368	0.141280	True	True	9.99379e-08	2265	2.334611	2.338513	3.053705	1.950182
3.500	0.100	1.600	4.000	0.500000	0.157500	0.315000	0.995059	2.113218	0.084164	0.148221	True	True	9.9648e-08	2274	2.333001	2.343239	3.056090	1.943691
3.500	0.100	1.600	4.000	0.500000	0.175000	0.315000	0.993360	2.120299	0.082081	0.155883	True	True	9.97902e-08	2317	2.331564	2.348445	3.057823	1.936512
3.500	0.100	1.600	4.000	0.500000	0.192500	0.315000	0.991860	2.128076	0.080112	0.164385	True	True	9.96528e-08	2335	2.330304	2.354206	3.058871	1.928548
3.500	0.100	1.600	4.000	0.500000	0.210000	0.315000	0.990565	2.136670	0.078248	0.173871	True	True	9.98009e-08	2339	2.329228	2.360613	3.059184	1.919681
3.500	0.100	1.600	4.000	0.500000	0.227500	0.315000	0.989481	2.146235	0.076486	0.184523	True	True	9.9862e-08	2368	2.328348	2.367779	3.058699	1.909768
3.500	0.100	1.600	4.000	0.500000	0.245000	0.315000	0.988624	2.156957	0.074818	0.196570	True	True	9.98867e-08	2379	2.327682	2.375845	3.057328	1.898631
3.500	0.100	1.600	4.000	0.500000	0.262500	0.315000	0.988012	2.169079	0.073242	0.210304	True	True	9.98871e-08	2373	2.327255	2.384991	3.054957	1.886045
3.500	0.100	1.600	4.000	0.500000	0.280000	0.315000	0.987676	2.182910	0.071753	0.226106	True	True	9.98121e-08	2440	2.327104	2.395448	3.051435	1.871729
3.500	0.100	1.600	4.000	0.500000	0.297500	0.315000	0.987653	2.198858	0.070349	0.244479	True	True	9.98407e-08	2468	2.327281	2.407520	3.046562	1.855320
3.500	0.100	1.600	4.000	0.500000	0.315000	0.315000	0.988002	2.217469	0.069030	0.266109	True	True	9.97053e-08	2534	2.327858	2.421610	3.040068	1.836345
3.500	0.100	1.600	4.000	0.500000	0.332500	0.315000	0.988800	2.239495	0.067796	0.291943	True	True	9.99717e-08	2561	2.328944	2.438272	3.031587	1.814174
3.500	0.100	1.600	4.000	0.500000	0.350000	0.315000	0.990164	2.265998	0.066648	0.323340	True	True	9.99405e-08	2671	2.330695	2.458282	3.020608	1.787951
3.500	0.100	1.600	4.000	0.500000	-0.350000	0.332500	1.233326	2.000164	0.353896	0.062479	True	True	9.98143e-08	2000	2.544283	2.279379	2.566319	1.980834
3.500	0.100	1.600	4.000	0.500000	-0.332500	0.332500	1.196083	2.005373	0.319039	0.063680	True	True	9.98624e-08	2010	2.514715	2.274609	2.634247	1.987403
3.500	0.100	1.600	4.000	0.500000	-0.315000	0.332500	1.165196	2.010160	0.290332	0.064940	True	True	9.98601e-08	1985	2.490011	2.271305	2.692585	1.992525
3.500	0.100	1.600	4.000	0.500000	-0.297500	0.332500	1.139198	2.014591	0.266296	0.066264	True	True	9.98701e-08	2038	2.469079	2.269059	2.743128	1.996515
3.500	0.100	1.600	4.000	0.500000	-0.280000	0.332500	1.117035	2.018727	0.245890	0.067654	True	True	9.96572e-08	2067	2.451130	2.267597	2.787262	1.999600
3.500	0.100	1.600	4.000	0.500000	-0.262500	0.332500	1.097934	2.022620	0.228357	0.069114	True	True	9.99473e-08	2072	2.435579	2.266728	2.826069	2.001946
3.500	0.100	1.600	4.000	0.500000	-0.245000	0.332500	1.081317	2.026316	0.213137	0.070648	True	True	9.9551e-08	2094	2.421985	2.266321	2.860407	2.003678
3.500	0.100	1.600	4.000	0.500000	-0.227500	0.332500	1.066740	2.029853	0.199805	0.072261	True	True	9.97883e-08	2103	2.410008	2.266281	2.890958	2.004891
3.500	0.100	1.600	4.000	0.500000	-0.210000	0.332500	1.053859	2.033267	0.188034	0.073957	True	True	9.957e-08	2130	2.399382	2.266539	2.918275	2.005655
3.500	0.100	1.600	4.000	0.500000	-0.192500	0.332500	1.042403	2.036587	0.177567	0.075742	True	True	9.98462e-08	2130	2.389895	2.267048	2.942805	2.006025
3.500	0.100	1.600	4.000	0.500000	-0.175000	0.332500	1.032156	2.039839	0.168202	0.077623	True	True	9.95449e-08	2120	2.381380	2.267771	2.964919	2.006042
3.500	0.100	1.600	4.000	0.500000	-0.157500	0.332500	1.022945	2.043049	0.159775	0.079607	True	True	9.98761e-08	2149	2.373700	2.268683	2.984920	2.005738
3.500	0.100	1.600	4.000	0.500000	-0.140000	0.332500	1.014626	2.046238	0.152153	0.081700	True	True	9.95609e-08	2150	2.366741	2.269765	3.003063	2.005137
3.500	0.100	1.600	4.000	0.500000	-0.122500	0.332500	1.007083	2.049426	0.145227	0.083912	True	True	9.9771e-08	2168	2.360413	2.271005	3.019559	2.004255
3.500	0.100	1.600	4.000	0.500000	-0.105000	0.332500	1.000220	2.052634	0.138907	0.086253	True	True	9.9654e-08	2146	2.354638	2.272396	3.034587	2.003104
3.500	0.100	1.600	4.000	0.500000	-0.087500	0.332500	0.993955	2.055881	0.133118	0.088734	True	True	9.96086e-08	2154	2.349351	2.273932	3.048298	2.001690
3.500	0.100	1.600	4.000	0.500000	-0.070000	0.332500	0.988221	2.059186	0.127797	0.091366	True	True	9.97487e-08	2189	2.344498	2.275614	3.060819	2.000018
3.500	0.100	1.600	4.000	0.500000	-0.052500	0.332500	0.982960	2.062567	0.122890	0.094163	True	True	9.99069e-08	2164	2.340033	2.277443	3.072260	1.998086
3.500	0.100	1.600	4.000	0.500000	-0.035000	0.332500	0.978124	2.066046	0.118351	0.097142	True	True	9.99312e-08	2193	2.335917	2.279424	3.082711	1.995889
3.500	0.100	1.600	4.000	0.500000	-0.017500	0.332500	0.973672	2.069643	0.114141	0.100320	True	True	9.99786e-08	2179	2.332117	2.281564	3.092252	1.993420
3.500	0.100	1.600	4.000	0.500000	0.000000	0.332500	0.969568	2.073380	0.110227	0.103716	True	True	9.9607e-08	2190	2.328603	2.283873	3.100947	1.990667
3.500	0.100	1.600	4.000	0.500000	0.017500	0.332500	0.965781	2.077281	0.106579	0.107355	True	True	9.96343e-08	2233	2.325352	2.286361	3.108851	1.987617
3.500	0.100	1.600	4.000	0.500000	0.035000	0.332500	0.962287	2.081372	0.103172	0.111263	True	True	9.97437e-08	2233	2.322342	2.289045	3.116010	1.984249
3.500	0.100	1.600	4.000	0.500000	0.052500	0.332500	0.959063	2.085684	0.099984	0.115470	True	True	9.96071e-08	2240	2.319557	2.291941	3.122461	1.980542
3.500	0.100	1.600	4.000	0.500000	0.070000	0.332500	0.956092	2.090249	0.096994	0.120011	True	True	9.99166e-08	2265	2.316981	2.295072	3.128231	1.976466
3.500	0.100	1.600	4.000	0.500000	0.087500	0.332500	0.953357	2.095105	0.094187	0.124927	True	True	9.97755e-08	2284	2.314602	2.298462	3.133341	1.971989
3.500	0.100	1.600	4.000	0.500000	0.105000	0.332500	0.950846	2.100295	0.091547	0.130268	True	True	9.98845e-08	2284	2.312411	2.302142	3.137803	1.967072
3.500	0.100	1.600	4.000	0.500000	0.122500	0.332500	0.948550	2.105870	0.089061	0.136089	True	True	9.98691e-08	2303	2.310400	2.306147	3.141621	1.961666
3.500	0.100	1.600	4.000	0.500000	0.140000	0.332500	0.946461	2.111887	0.086717	0.142459	True	True	9.9609e-08	2323	2.308563	2.310520	3.144791	1.955716
3.500	0.100	1.600	4.000	0.500000	0.157500	0.332500	0.944575	2.118418	0.084505	0.149458	True	True	9.96896e-08	2326	2.306899	2.315312	3.147301	1.949154
3.500	0.100	1.600	4.000	0.500000	0.175000	0.332500	0.942890	2.125544	0.082415	0.157184	True	True	9.97285e-08	2327	2.305407	2.320585	3.149126	1.941900
3.500	0.100	1.600	4.000	0.500000	0.192500	0.332500	0.941408	2.133367	0.080440	0.165756	True	True	9.97091e-08	2371	2.304091	2.326414	3.150230	1.933856
3.500	0.100	1.600	4.000	0.500000	0.210000	0.332500	0.940133	2.142009	0.078572	0.175321	True	True	9.96013e-08	2385	2.302958	2.332889	3.150563	1.924903
3.500	0.100	1.600	4.000	0.500000	0.227500	0.332500	0.939075	2.151622	0.076806	0.186062	True	True	9.9763e-08	2388	2.302018	2.340126	3.150057	1.914896
3.500	0.100	1.600	4.000	0.500000	0.245000	0.332500	0.938248	2.162396	0.075137	0.198208	True	True	9.97064e-08	2435	2.301290	2.348265	3.148621	1.903656
3.500	0.100	1.600	4.000	0.500000	0.262500	0.332500	0.937672	2.174571	0.073559	0.212056	True	True	9.99084e-08	2485	2.300797	2.357487	3.146135	1.890958
3.500	0.100	1.600	4.000	0.500000	0.280000	0.332500	0.937378	2.188461	0.072071	0.227988	True	True	9.98357e-08	2493	2.300575	2.368024	3.142442	1.876518
3.500	0.100	1.600	4.000	0.500000	0.297500	0.332500	0.937405	2.204472	0.070671	0.246513	True	True	9.96489e-08	2525	2.300674	2.380181	3.137331	1.859970
3.500	0.100	1.600	4.000	0.500000	0.315000	0.332500	0.937813	2.223154	0.069356	0.268319	True	True	9.97813e-08	2578	2.301165	2.394363	3.130520	1.840839
3.500	0.100	1.600	4.000	0.500000	0.332500	0.332500	0.938682	2.245260	0.068128	0.294364	True	True	9.9847e-08	2619	2.302154	2.411124	3.121624	1.818491
3.500	0.100	1.600	4.000	0.500000	0.350000	0.332500	0.940131	2.271855	0.066991	0.326017	True	True	9.99446e-08	2699	2.303793	2.431244	3.110110	1.792065
3.500	0.100	1.600	4.000	0.500000	-0.350000	0.350000	1.186460	2.002379	0.356660	0.063013	True	True	9.95926e-08	1988	2.523038	2.248732	2.628794	1.987079
3.500	0.100	1.600	4.000	0.500000	-0.332500	0.350000	1.148683	2.007923	0.321386	0.064225	True	True	9.98357e-08	2024	2.492889	2.244050	2.700469	1.993710
3.500	0.100	1.600	4.000	0.500000	-0.315000	0.350000	1.117377	2.013002	0.292345	0.065496	True	True	9.99445e-08	2071	2.467703	2.240867	2.762030	1.998860
3.500	0.100	1.600	4.000	0.500000	-0.297500	0.350000	1.091046	2.017690	0.268040	0.066831	True	True	9.98662e-08	2069	2.446367	2.238761	2.815361	2.002853
3.500	0.100	1.600	4.000	0.500000	-0.280000	0.350000	1.068615	2.022051	0.247414	0.068234	True	True	9.95378e-08	2104	2.428077	2.237445	2.861920	2.005924
3.500	0.100	1.600	4.000	0.500000	-0.262500	0.350000	1.049299	2.026143	0.229700	0.069707	True	True	9.96109e-08	2106	2.412234	2.236726	2.902850	2.008245
3.500	0.100	1.600	4.000	0.500000	-0.245000	0.350000	1.032505	2.030016	0.214329	0.071254	True	True	9.96802e-08	2111	2.398388	2.236467	2.939055	2.009944
3.500	0.100	1.600	4.000	0.500000	-0.227500	0.350000	1.017782	2.033713	0.200870	0.072882	True	True	9.95675e-08	2121	2.386191	2.236571	2.971257	2.011117
3.500	0.100	1.600	4.000	0.500000	-0.210000	0.350000	1.004781	2.037269	0.188991	0.074593	True	True	9.95367e-08	2114	2.375372	2.236970	3.000041	2.011837
3.500	0.100	1.600	4.000	0.500000	-0.192500	0.350000	0.993224	2.040718	0.178433	0.076394	True	True	9.95487e-08	2153	2.365715	2.237613	3.025881	2.012161
3.500	0.100	1.600	4.000	0.500000	-0.175000	0.350000	0.982894	2.044088	0.168989	0.078292	True	True	9.96249e-08	2151	2.357048	2.238465	3.049168	2.012130
3.500	0.100	1.600	4.000	0.500000	-0.157500	0.350000	0.973612	2.047405	0.160494	0.080293	True	True	9.9892e-08	2164	2.349232	2.239500	3.070225	2.011777
3.500	0.100	1.600	4.000	0.500000	-0.140000	0.350000	0.965234	2.050693	0.152813	0.082405	True	True	9.97182e-08	2170	2.342151	2.240700	3.089318	2.011125
3.500	0.100	1.600	4.000	0.500000	-0.122500	0.350000	0.957641	2.053972	0.145836	0.084637	True	True	9.97207e-08	2190	2.335711	2.242052	3.106675	2.010192
3.500	0.100	1.600	4.000	0.500000	-0.105000	0.350000	0.950736	2.057265	0.139471	0.086998	True	True	9.98885e-08	2144	2.329833	2.243550	3.122482	2.008989
3.500	0.100	1.600	4.000	0.500000	-0.087500	0.350000	0.944437	2.060590	0.133642	0.089501	True	True	9.9844e-08	2204	2.324453	2.245189	3.136900	2.007524
3.500	0.100	1.600	4.000	0.500000	-0.070000	0.350000	0.938674	2.063968	0.128286	0.092156	True	True	9.9979e-08	2226	2.319513	2.246970	3.150065	2.005800
3.500	0.100	1.600	4.000	0.500000	-0.052500	0.350000	0.933389	2.067418	0.123348	0.094978	True	True	9.99614e-08	2225	2.314968	2.248894	3.162090	2.003815
3.500	0.100	1.600	4.000	0.500000	-0.035000	0.350000	0.928534	2.070962	0.118782	0.097983	True	True	9.99112e-08	2238	2.310777	2.250966	3.173074	2.001565
3.500	0.100	1.600	4.000	0.500000	-0.017500	0.350000	0.924066	2.074620	0.114548	0.101189	True	True	9.97217e-08	2251	2.306905	2.253193	3.183097	1.999042
3.500	0.100	1.600	4.000	0.500000	0.000000	0.350000	0.919950	2.078416	0.110612	0.104615	True	True	9.96688e-08	2247	2.303325	2.255586	3.192231	1.996236
3.500	0.100	1.600	4.000	0.500000	0.017500	0.350000	0.916155	2.082372	0.106944	0.108286	True	True	9.97463e-08	2250	2.300010	2.258157	3.200533	1.993130
3.500	0.100	1.600	4.000	0.500000	0.035000	0.350000	0.912655	2.086518	0.103520	0.112228	True	True	9.97702e-08	2257	2.296940	2.260920	3.208051	1.989705
3.500	0.100	1.600	4.000	0.500000	0.052500	0.350000	0.909429	2.090881	0.100316	0.116471	True	True	9.96061e-08	2269	2.294097	2.263895	3.214824	1.985940
3.500	0.100	1.600	4.000	0.500000	0.070000	0.350000	0.906457	2.095496	0.097314	0.121052	True	True	9.9927e-08	2279	2.291465	2.267102	3.220881	1.981805
3.500	0.100	1.600	4.000	0.500000	0.087500	0.350000	0.903724	2.100401	0.094495	0.126011	True	True	9.99206e-08	2317	2.289031	2.270567	3.226244	1.977267
3.500	0.100	1.600	4.000	0.500000	0.105000	0.350000	0.901219	2.105639	0.091844	0.131398	True	True	9.97649e-08	2330	2.286786	2.274320	3.230927	1.972285
3.500	0.100	1.600	4.000	0.500000	0.122500	0.350000	0.898930	2.111261	0.089349	0.137270	True	True	9.95779e-08	2348	2.284722	2.278398	3.234933	1.966813
3.500	0.100	1.600	4.000	0.500000	0.140000	0.350000	0.896851	2.117325	0.086997	0.143695	True	True	9.98828e-08	2350	2.282832	2.282844	3.238260	1.960794
3.500	0.100	1.600	4.000	0.500000	0.157500	0.350000	0.894978	2.123902	0.084778	0.150754	True	True	9.98977e-08	2369	2.281115	2.287709	3.240893	1.954158
3.500	0.100	1.600	4.000	0.500000	0.175000	0.350000	0.893309	2.131076	0.082683	0.158547	True	True	9.96422e-08	2389	2.279570	2.293055	3.242807	1.946826
3.500	0.100	1.600	4.000	0.500000	0.192500	0.350000	0.891846	2.138946	0.080704	0.167193	True	True	9.95827e-08	2398	2.278200	2.298958	3.243966	1.938699
3.500	0.100	1.600	4.000	0.500000	0.210000	0.350000	0.890593	2.147638	0.078833	0.176840	True	True	9.97965e-08	2394	2.277010	2.305509	3.244316	1.929658
3.500	0.100	1.600	4.000	0.500000	0.227500	0.350000	0.889561	2.157302	0.077065	0.187673	True	True	9.99201e-08	2446	2.276012	2.312822	3.243786	1.919556
3.500	0.100	1.600	4.000	0.500000	0.245000	0.350000	0.888764	2.168129	0.075395	0.199923	True	True	9.99431e-08	2481	2.275222	2.321041	3.242282	1.908213
3.500	0.100	1.600	4.000	0.500000	0.262500	0.350000	0.888224	2.180361	0.073819	0.213889	True	True	9.97226e-08	2480	2.274664	2.330346	3.239678	1.895402
3.500	0.100	1.600	4.000	0.500000	0.280000	0.350000	0.887970	2.194311	0.072333	0.229956	True	True	9.98663e-08	2514	2.274371	2.340971	3.235809	1.880838
3.500	0.100	1.600	4.000	0.500000	0.297500	0.350000	0.888046	2.210389	0.070937	0.248638	True	True	9.98616e-08	2579	2.274393	2.353220	3.230455	1.864153
3.500	0.100	1.600	4.000	0.500000	0.315000	0.350000	0.888509	2.229144	0.069628	0.270628	True	True	9.99111e-08	2591	2.274798	2.367501	3.223322	1.844869
3.500	0.100	1.600	4.000	0.500000	0.332500	0.350000	0.889445	2.251334	0.068409	0.296891	True	True	9.99493e-08	2648	2.275689	2.384370	3.214007	1.822347
3.500	0.100	1.600	4.000	0.500000	0.350000	0.350000	0.890973	2.278024	0.067282	0.328806	True	True	9.98898e-08	2608	2.277216	2.404608	3.201951	1.795724
3.500	0.100	1.600	4.000	0.500000	-0.350000	0.367500	1.140195	2.004772	0.359284	0.063566	True	True	9.96624e-08	2022	2.502009	2.218046	2.692908	1.993125
3.500	0.100	1.600	4.000	0.500000	-0.332500	0.367500	1.101910	2.010665	0.323590	0.064790	True	True	9.97682e-08	2046	2.471284	2.213480	2.768460	1.999794
3.500	0.100	1.600	4.000	0.500000	-0.315000	0.367500	1.070209	2.016048	0.294216	0.066074	True	True	9.97267e-08	2084	2.445623	2.210446	2.833348	2.004949
3.500	0.100	1.600	4.000	0.500000	-0.297500	0.367500	1.043568	2.021000	0.269644	0.067422	True	True	9.99233e-08	2159	2.423891	2.208504	2.889549	2.008924
3.500	0.100	1.600	4.000	0.500000	-0.280000	0.367500	1.020892	2.025594	0.248800	0.068838	True	True	9.99113e-08	2094	2.405265	2.207360	2.938600	2.011961
3.500	0.100	1.600	4.000	0.500000	-0.262500	0.367500	1.001379	2.029892	0.230907	0.070325	True	True	9.95582e-08	2121	2.389138	2.206813	2.981705	2.014237
3.500	0.100	1.600	4.000	0.500000	-0.245000	0.367500	0.984426	2.033948	0.215389	0.071888	True	True	9.97515e-08	2146	2.375046	2.206723	3.019819	2.015885
3.500	0.100	1.600	4.000	0.500000	-0.227500	0.367500	0.969575	2.037808	0.201806	0.073530	True	True	9.99609e-08	2145	2.362636	2.206991	3.053707	2.017003
3.500	0.100	1.600	4.000	0.500000	-0.210000	0.367500	0.956468	2.041511	0.189824	0.075258	True	True	9.96902e-08	2178	2.351630	2.207547	3.083986	2.017665
3.500	0.100	1.600	4.000	0.500000	-0.192500	0.367500	0.944826	2.045093	0.179178	0.077076	True	True	9.96913e-08	2170	2.341809	2.208341	3.111158	2.017929
3.500	0.100	1.600	4.000	0.500000	-0.175000	0.367500	0.934425	2.048583	0.169659	0.078992	True	True	9.96983e-08	2172	2.332996	2.209337	3.135636	2.017838
3.500	0.100	1.600	4.000	0.500000	-0.157500	0.367500	0.925085	2.052010	0.161100	0.081012	True	True	9.98506e-08	2200	2.325048	2.210510	3.157762	2.017424
3.500	0.100	1.600	4.000	0.500000	-0.140000	0.367500	0.916659	2.055399	0.153363	0.083144	True	True	9.97531e-08	2168	2.317849	2.211840	3.177819	2.016712
3.500	0.100	1.600	4.000	0.500000	-0.122500	0.367500	0.909027	2.058771	0.146338	0.085396	True	True	9.95703e-08	2232	2.311302	2.213317	3.196044	2.015718
3.500	0.100	1.600	4.000	0.500000	-0.105000	0.367500	0.902090	2.062150	0.139931	0.087780	True	True	9.96548e-08	2221	2.305326	2.214934	3.212639	2.014455
3.500	0.100	1.600	4.000	0.500000	-0.087500	0.367500	0.895764	2.065555	0.134066	0.090305	True	True	9.97693e-08	2231	2.299856	2.216687	3.227770	2.012931
3.500	0.100	1.600	4.000	0.500000	-0.070000	0.367500	0.889980	2.069008	0.128678	0.092985	True	True	9.97607e-08	2240	2.294834	2.218576	3.241582	2.011146
3.500	0.100	1.600	4.000	0.500000	-0.052500	0.367500	0.884679	2.072529	0.123711	0.095833	True	True	9.99784e-08	2274	2.290211	2.220604	3.254195	2.009102
3.500	0.100	1.600	4.000	0.500000	-0.035000	0.367500	0.879812	2.076139	0.119120	0.098866	True	True	9.969e-08	2300	2.285948	2.222777	3.265712	2.006792
3.500	0.100	1.600	4.000	0.500000	-0.017500	0.367500	0.875335	2.079860	0.114865	0.102101	True	True	9.95897e-08	2277	2.282010	2.225101	3.276221	2.004210
3.500	0.100	1.600	4.000	0.500000	0.000000	0.367500	0.871213	2.083715	0.110909	0.105559	True	True	9.9792e-08	2263	2.278366	2.227587	3.285794	2.001343
3.500	0.100	1.600	4.000	0.500000	0.017500	0.367500	0.867415	2.087729	0.107225	0.109264	True	True	9.98517e-08	2301	2.274990	2.230248	3.294493	1.998176
3.500	0.100	1.600	4.000	0.500000	0.035000	0.367500	0.863915	2.091930	0.103786	0.113241	True	True	9.9946e-08	2320	2.271863	2.233099	3.302369	1.994690
3.500	0.100	1.600	4.000	0.500000	0.052500	0.367500	0.860690	2.096346	0.100569	0.117523	True	True	9.98393e-08	2321	2.268963	2.236158	3.309463	1.990862
3.500	0.100	1.600	4.000	0.500000	0.070000	0.367500	0.857722	2.101013	0.097555	0.122146	True	True	9.9602e-08	2336	2.266277	2.239449	3.315806	1.986663
3.500	0.100	1.600	4.000	0.500000	0.087500	0.367500	0.854996	2.105968	0.094726	0.127150	True	True	9.97827e-08	2349	2.263791	2.242996	3.321421	1.982059
3.500	0.100	1.600	4.000	0.500000	0.105000	0.367500	0.852499	2.111255	0.092068	0.132586	True	True	9.99807e-08	2367	2.261494	2.246830	3.326322	1.977010
3.500	0.100	1.600	4.000	0.500000	0.122500	0.367500	0.850221	2.116926	0.089565	0.138511	True	True	9.98331e-08	2373	2.259379	2.250989	3.330515	1.971468
3.500	0.100	1.600	4.000	0.500000	0.140000	0.367500	0.848156	2.123039	0.087207	0.144993	True	True	9.96246e-08	2389	2.257438	2.255514	3.333995	1.965375
3.500	0.100	1.600	4.000	0.500000	0.157500	0.367500	0.846298	2.129665	0.084983	0.152116	True	True	9.9805e-08	2400	2.255670	2.260459	3.336748	1.958664
3.500	0.100	1.600	4.000	0.500000	0.175000	0.367500	0.844647	2.136887	0.082885	0.159979	True	True	9.96727e-08	2417	2.254073	2.265885	3.338749	1.951252
3.500	0.100	1.600	4.000	0.500000	0.192500	0.367500	0.843204	2.144808	0.080903	0.168702	True	True	9.98267e-08	2449	2.252649	2.271868	3.339959	1.943040
3.500	0.100	1.600	4.000	0.500000	0.210000	0.367500	0.841975	2.153551	0.079031	0.178435	True	True	9.99263e-08	2432	2.251405	2.278501	3.340323	1.933908
3.500	0.100	1.600	4.000	0.500000	0.227500	0.367500	0.840970	2.163268	0.077263	0.189364	True	True	9.99537e-08	2481	2.250350	2.285899	3.339766	1.923710
3.500	0.100	1.600	4.000	0.500000	0.245000	0.367500	0.840203	2.174152	0.075594	0.201723	True	True	9.97621e-08	2498	2.249499	2.294205	3.338190	1.912262
3.500	0.100	1.600	4.000	0.500000	0.262500	0.367500	0.839698	2.186444	0.074020	0.215811	True	True	9.97526e-08	2543	2.248876	2.303601	3.335464	1.899338
3.500	0.100	1.600	4.000	0.500000	0.280000	0.367500	0.839484	2.200458	0.072538	0.232019	True	True	9.96612e-08	2562	2.248513	2.314320	3.331415	1.884650
3.500	0.100	1.600	4.000	0.500000	0.297500	0.367500	0.839606	2.216605	0.071146	0.250863	True	True	9.99927e-08	2602	2.248458	2.326670	3.325814	1.867829
3.500	0.100	1.600	4.000	0.500000	0.315000	0.367500	0.840123	2.235438	0.069845	0.273044	True	True	9.98621e-08	2659	2.248778	2.341059	3.318353	1.848393
3.500	0.100	1.600	4.000	0.500000	0.332500	0.367500	0.841120	2.257714	0.068636	0.299533	True	True	9.99234e-08	2720	2.249571	2.358045	3.308614	1.825701
3.500	0.100	1.600	4.000	0.500000	0.350000	0.367500	0.842722	2.284505	0.067522	0.331720	True	True	9.98748e-08	2781	2.250985	2.378410	3.296013	1.798885
3.500	0.100	1.600	4.000	0.500000	-0.350000	0.385000	1.094551	2.007341	0.361763	0.064140	True	True	9.98223e-08	2070	2.481208	2.187333	2.758637	1.998949
3.500	0.100	1.600	4.000	0.500000	-0.332500	0.385000	1.055784	2.013597	0.325647	0.065377	True	True	9.98898e-08	2102	2.449915	2.182912	2.838189	2.005630
3.500	0.100	1.600	4.000	0.500000	-0.315000	0.385000	1.023714	2.019294	0.295939	0.066675	True	True	9.99281e-08	2103	2.423786	2.180056	2.906501	2.010764
3.500	0.100	1.600	4.000	0.500000	-0.297500	0.385000	0.996787	2.024520	0.271101	0.068037	True	True	9.98682e-08	2120	2.401664	2.178306	2.965649	2.014698
3.500	0.100	1.600	4.000	0.500000	-0.280000	0.385000	0.973887	2.029354	0.250042	0.069468	True	True	9.99389e-08	2144	2.382712	2.177359	3.017250	2.017680
3.500	0.100	1.600	4.000	0.500000	-0.262500	0.385000	0.954198	2.033863	0.231975	0.070971	True	True	9.98845e-08	2180	2.366306	2.177007	3.062577	2.019893
3.500	0.100	1.600	4.000	0.500000	-0.245000	0.385000	0.937106	2.038107	0.216313	0.072550	True	True	9.96079e-08	2170	2.351976	2.177108	3.102638	2.021471
3.500	0.100	1.600	4.000	0.500000	-0.227500	0.385000	0.922143	2.042134	0.202611	0.074209	True	True	9.96809e-08	2202	2.339360	2.177559	3.138240	2.022517
3.500	0.100	1.600	4.000	0.500000	-0.210000	0.385000	0.908947	2.045987	0.190530	0.075955	True	True	9.99764e-08	2201	2.328173	2.178292	3.170036	2.023107
3.500	0.100	1.600	4.000	0.500000	-0.192500	0.385000	0.897233	2.049704	0.179800	0.077791	True	True	9.9794e-08	2178	2.318193	2.179254	3.198557	2.023297
3.500	0.100	1.600	4.000	0.500000	-0.175000	0.385000	0.886774	2.053318	0.170210	0.079726	True	True	9.96412e-08	2258	2.309239	2.180409	3.224240	2.023133
3.500	0.100	1.600	4.000	0.500000	-0.157500	0.385000	0.877388	2.056857	0.161590	0.081766	True	True	9.98217e-08	2261	2.301165	2.181733	3.247445	2.022647
3.500	0.100	1.600	4.000	0.500000	-0.140000	0.385000	0.868926	2.060348	0.153801	0.083919	True	True	9.9835e-08	2218	2.293853	2.183208	3.268472	2.021863
3.500	0.100	1.600	4.000	0.500000	-0.122500	0.385000	0.861265	2.063816	0.146731	0.086194	True	True	9.99997e-08	2261	2.287203	2.184823	3.287573	2.020799
3.500	0.100	1.600	4.000	0.500000	-0.105000	0.385000	0.854305	2.067282	0.140286	0.088601	True	True	9.96282e-08	2253	2.281135	2.186570	3.304957	2.019467
3.500	0.100	1.600	4.000	0.500000	-0.087500	0.385000	0.847962	2.070769	0.134388	0.091152	True	True	9.97101e-08	2263	2.275579	2.188448	3.320804	2.017874
3.500	0.100	1.600	4.000	0.500000	-0.070000	0.385000	0.842166	2.074299	0.128971	0.093858	True	True	9.95679e-08	2296	2.270477	2.190456	3.335264	2.016022
3.500	0.100	1.600	4.000	0.500000	-0.052500	0.385000	0.836856	2.077891	0.123979	0.096734	True	True	9.99681e-08	2298	2.265782	2.192599	3.348465	2.013910
3.500	0.100	1.600	4.000	0.500000	-0.035000	0.385000	0.831983	2.081569	0.119366	0.099796	True	True	9.99098e-08	2304	2.261450	2.194880	3.360515	2.011534
3.500	0.100	1.600	4.000	0.500000	-0.017500	0.385000	0.827503	2.085354	0.115092	0.103062	True	True	9.96718e-08	2312	2.257447	2.197310	3.371507	2.008885
3.500	0.100	1.600	4.000	0.500000	0.000000	0.385000	0.823381	2.089271	0.111120	0.106553	True	True	9.99075e-08	2321	2.253742	2.199898	3.381518	2.005952
3.500	0.100	1.600	4.000	0.500000	0.017500	0.385000	0.819586	2.093343	0.107421	0.110293	True	True	9.98758e-08	2346	2.250310	2.202657	3.390612	2.002719
3.500	0.100	1.600	4.000	0.500000	0.035000	0.385000	0.816090	2.097600	0.103970	0.114309	True	True	9.9935e-08	2334	2.247126	2.205604	3.398844	1.999166
3.500	0.100	1.600	4.000	0.500000	0.052500	0.385000	0.812872	2.102071	0.100742	0.118632	True	True	9.99139e-08	2371	2.244174	2.208757	3.406256	1.995271
3.500	0.100	1.600	4.000	0.500000	0.070000	0.385000	0.809913	2.106791	0.097719	0.123298	True	True	9.98388e-08	2348	2.241436	2.212139	3.412881	1.991003
3.500	0.100	1.600	4.000	0.500000	0.087500	0.385000	0.807197	2.111798	0.094882	0.128350	True	True	9.98595e-08	2380	2.238899	2.215775	3.418744	1.986329
3.500	0.100	1.600	4.000	0.500000	0.105000	0.385000	0.804712	2.117136	0.092217	0.133837	True	True	9.98118e-08	2383	2.236553	2.219698	3.423861	1.981209
3.500	0.100	1.600	4.000	0.500000	0.122500	0.385000	0.802448	2.122857	0.089709	0.139817	True	True	9.9604e-08	2396	2.234388	2.223943	3.428236	1.975593
3.500	0.100	1.600	4.000	0.500000	0.140000	0.385000	0.800399	2.129021	0.087347	0.146361	True	True	9.96035e-08	2436	2.232399	2.228555	3.431865	1.969424
3.500	0.100	1.600	4.000	0.500000	0.157500	0.385000	0.798559	2.135697	0.085120	0.153550	True	True	9.98627e-08	2445	2.230581	2.233587	3.434735	1.962634
3.500	0.100	1.600	4.000	0.500000	0.175000	0.385000	0.796927	2.142972	0.083019	0.161486	True	True	9.97365e-08	2457	2.228933	2.239100	3.436819	1.955138
3.500	0.100	1.600	4.000	0.500000	0.192500	0.385000	0.795507	2.150945	0.081036	0.170290	True	True	9.9881e-08	2489	2.227458	2.245171	3.438076	1.946839
3.500	0.100	1.600	4.000	0.500000	0.210000	0.385000	0.794303	2.159742	0.079165	0.180113	True	True	9.97336e-08	2486	2.226160	2.251894	3.438448	1.937615
3.500	0.100	1.600	4.000	0.500000	0.227500	0.385000	0.793325	2.169515	0.077398	0.191143	True	True	9.97638e-08	2522	2.225048	2.259384	3.437860	1.927318
3.500	0.100	1.600	4.000	0.500000	0.245000	0.385000	0.792590	2.180458	0.075731	0.203614	True	True	9.99708e-08	2560	2.224138	2.267785	3.436207	1.915765
3.500	0.100	1.600	4.000	0.500000	0.262500	0.385000	0.792119	2.192813	0.074161	0.217831	True	True	9.97734e-08	2595	2.223451	2.277279	3.433354	1.902727
3.500	0.100	1.600	4.000	0.500000	0.280000	0.385000	0.791945	2.206894	0.072685	0.234186	True	True	9.97022e-08	2598	2.223019	2.288103	3.429121	1.887915
3.500	0.100	1.600	4.000	0.500000	0.297500	0.385000	0.792111	2.223116	0.071300	0.253199	True	True	9.9928e-08	2652	2.222888	2.300562	3.423268	1.870959
3.500	0.100	1.600	4.000	0.500000	0.315000	0.385000	0.792679	2.242030	0.070008	0.275578	True	True	9.9671e-08	2689	2.223122	2.315068	3.415477	1.851373
3.500	0.100	1.600	4.000	0.500000	0.332500	0.385000	0.793736	2.264398	0.068810	0.302300	True	True	9.9895e-08	2748	2.223818	2.332181	3.405309	1.828515
3.500	0.100	1.600	4.000	0.500000	0.350000	0.385000	0.795407	2.291294	0.067711	0.334769	True	True	9.98434e-08	2828	2.225120	2.352684	3.392158	1.801511
3.500	0.100	1.600	4.000	0.500000	-0.350000	0.402500	1.049548	2.010085	0.364092	0.064736	True	True	9.96767e-08	2072	2.460650	2.156604	2.825945	2.004528
3.500	0.100	1.600	4.000	0.500000	-0.332500	0.402500	1.010327	2.016716	0.327551	0.065988	True	True	9.96697e-08	2086	2.428795	2.152361	2.909615	2.011193
3.500	0.100	1.600	4.000	0.500000	-0.315000	0.402500	0.977914	2.022737	0.297511	0.067302	True	True	9.95621e-08	2143	2.402206	2.149711	2.981440	2.016280
3.500	0.100	1.600	4.000	0.500000	-0.297500	0.402500	0.950724	2.028245	0.272409	0.068680	True	True	9.98282e-08	2136	2.379703	2.148182	3.043603	2.020148
3.500	0.100	1.600	4.000	0.500000	-0.280000	0.402500	0.927623	2.033325	0.251139	0.070127	True	True	9.96312e-08	2164	2.360431	2.147458	3.097809	2.023052
3.500	0.100	1.600	4.000	0.500000	-0.262500	0.402500	0.907778	2.038051	0.232901	0.071647	True	True	9.97369e-08	2177	2.343754	2.147326	3.145398	2.025180
3.500	0.100	1.600	4.000	0.500000	-0.245000	0.402500	0.890565	2.042486	0.217099	0.073243	True	True	9.95803e-08	2209	2.329193	2.147639	3.187435	2.026671
3.500	0.100	1.600	4.000	0.500000	-0.227500	0.402500	0.875507	2.046684	0.203283	0.074921	True	True	9.96996e-08	2229	2.316376	2.148295	3.224774	2.027629
3.500	0.100	1.600	4.000	0.500000	-0.210000	0.402500	0.862238	2.050690	0.191106	0.076686	True	True	9.9799e-08	2238	2.305016	2.149222	3.258104	2.028130
3.500	0.100	1.600	4.000	0.500000	-0.192500	0.402500	0.850467	2.054546	0.180296	0.078542	True	True	9.9977e-08	2247	2.294883	2.150369	3.287987	2.028233
3.500	0.100	1.600	4.000	0.500000	-0.175000	0.402500	0.839964	2.058284	0.170640	0.080498	True	True	9.99466e-08	2249	2.285794	2.151700	3.314883	2.027983
3.500	0.100	1.600	4.000	0.500000	-0.157500	0.402500	0.830544	2.061938	0.161963	0.082560	True	True	9.99492e-08	2265	2.277600	2.153191	3.339173	2.027412
3.500	0.100	1.600	4.000	0.500000	-0.140000	0.402500	0.822056	2.065533	0.154127	0.084736	True	True	9.99295e-08	2287	2.270179	2.154824	3.361173	2.026546
3.500	0.100	1.600	4.000	0.500000	-0.122500	0.402500	0.814376	2.069097	0.147016	0.087034	True	True	9.98717e-08	2299	2.263432	2.156588	3.381150	2.025402
3.500	0.100	1.600	4.000	0.500000	-0.105000	0.402500	0.807403	2.072653	0.140536	0.089467	True	True	9.99565e-08	2287	2.257274	2.158479	3.399324	2.023991
3.500	0.100	1.600	4.000	0.500000	-0.087500	0.402500	0.801052	2.076223	0.134608	0.092043	True	True	9.95814e-08	2299	2.251636	2.160493	3.415885	2.022320
3.500	0.100	1.600	4.000	0.500000	-0.070000	0.402500	0.795250	2.079830	0.129165	0.094777	True	True	9.96494e-08	2318	2.246460	2.162631	3.430991	2.020393
3.500	0.100	1.600	4.000	0.500000	-0.052500	0.402500	0.789939	2.083496	0.124152	0.097682	True	True	9.98814e-08	2335	2.241695	2.164898	3.444778	2.018206
3.500	0.100	1.600	4.000	0.500000	-0.035000	0.402500	0.785067	2.087243	0.119520	0.100776	True	True	9.97935e-08	2355	2.237298	2.167299	3.457358	2.015757
3.500	0.100	1.600	4.000	0.500000	-0.017500	0.402500	0.780592	2.091093	0.115229	0.104075	True	True	9.96475e-08	2325	2.233234	2.169843	3.468830	2.013035
3.500	0.100	1.600	4.000	0.500000	0.000000	0.402500	0.776476	2.095072	0.111243	0.107602	True	True	9.97366e-08	2368	2.229471	2.172542	3.479274	2.010030
3.500	0.100	1.600	4.000	0.500000	0.017500	0.402500	0.772688	2.099204	0.107533	0.111379	True	True	9.99848e-08	2355	2.225983	2.175408	3.488759	2.006725
3.500	0.100	1.600	4.000	0.500000	0.035000	0.402500	0.769202	2.103519	0.104071	0.115435	True	True	9.97134e-08	2383	2.222747	2.178459	3.497342	2.003100
3.500	0.100	1.600	4.000	0.500000	0.052500	0.402500	0.765995	2.108046	0.100835	0.119801	True	True	9.99318e-08	2399	2.219744	2.181713	3.505067	1.999132
3.500	0.100	1.600	4.000	0.500000	0.070000	0.402500	0.763049	2.112820	0.097804	0.124514	True	True	9.98165e-08	2424	2.216957	2.185194	3.511970	1.994791
3.500	0.100	1.600	4.000	0.500000	0.087500	0.402500	0.760347	2.117881	0.094962	0.129616	True	True	9.96595e-08	2399	2.214372	2.188927	3.518076	1.990043
3.500	0.100	1.600	4.000	0.500000	0.105000	0.402500	0.757878	2.123272	0.092292	0.135157	True	True	9.98067e-08	2442	2.211978	2.192945	3.523403	1.984847
3.500	0.100	1.600	4.000	0.500000	0.122500	0.402500	0.755631	2.129046	0.089781	0.141196	True	True	9.96278e-08	2462	2.209766	2.197286	3.527955	1.979154
3.500	0.100	1.600	4.000	0.500000	0.140000	0.402500	0.753600	2.135262	0.087416	0.147804	True	True	9.98083e-08	2462	2.207729	2.201992	3.531729	1.972906
3.500	0.100	1.600	4.000	0.500000	0.157500	0.402500	0.751780	2.141992	0.085188	0.155063	True	True	9.97584e-08	2494	2.205863	2.207118	3.534710	1.966032
3.500	0.100	1.600	4.000	0.500000	0.175000	0.402500	0.750171	2.149319	0.083087	0.163076	True	True	9.99208e-08	2492	2.204167	2.212726	3.536871	1.958451
3.500	0.100	1.600	4.000	0.500000	0.192500	0.402500	0.748775	2.157348	0.081105	0.171965	True	True	9.97189e-08	2535	2.202641	2.218893	3.538169	1.950062
3.500	0.100	1.600	4.000	0.500000	0.210000	0.402500	0.747597	2.166202	0.079235	0.181883	True	True	9.97177e-08	2549	2.201291	2.225714	3.538546	1.940744
3.500	0.100	1.600	4.000	0.500000	0.227500	0.402500	0.746648	2.176035	0.077471	0.193017	True	True	9.99262e-08	2578	2.200124	2.233303	3.537921	1.930346
3.500	0.100	1.600	4.000	0.500000	0.245000	0.402500	0.745945	2.187040	0.075809	0.205607	True	True	9.99983e-08	2600	2.199156	2.241808	3.536186	1.918686
3.500	0.100	1.600	4.000	0.500000	0.262500	0.402500	0.745509	2.199461	0.074244	0.219958	True	True	9.99112e-08	2638	2.198406	2.251410	3.533201	1.905534
3.500	0.100	1.600	4.000	0.500000	0.280000	0.402500	0.745373	2.213614	0.072774	0.236466	True	True	9.96323e-08	2660	2.197905	2.262346	3.528779	1.890598
3.500	0.100	1.600	4.000	0.500000	0.297500	0.402500	0.745583	2.229914	0.071398	0.255656	True	True	9.99643e-08	2700	2.197698	2.274925	3.522670	1.873506
3.500	0.100	1.600	4.000	0.500000	0.315000	0.402500	0.746200	2.248915	0.070117	0.278240	True	True	9.99095e-08	2737	2.197847	2.289559	3.514543	1.853772
3.500	0.100	1.600	4.000	0.500000	0.332500	0.402500	0.747313	2.271380	0.068931	0.305206	True	True	9.97578e-08	2818	2.198446	2.306809	3.503943	1.830750
3.500	0.100	1.600	4.000	0.500000	0.350000	0.402500	0.749049	2.298387	0.067848	0.337965	True	True	9.97039e-08	2865	2.199635	2.327463	3.490240	1.803565
3.500	0.100	1.600	4.000	0.500000	-0.350000	0.420000	1.005203	2.013000	0.366265	0.065356	True	True	9.97803e-08	2178	2.440347	2.125871	2.894789	2.009840
3.500	0.100	1.600	4.000	0.500000	-0.332500	0.420000	0.965556	2.020018	0.329299	0.066625	True	True	9.97388e-08	2139	2.407938	2.121838	2.982684	2.016458
3.500	0.100	1.600	4.000	0.500000	-0.315000	0.420000	0.932826	2.026373	0.298927	0.067956	True	True	9.96721e-08	2141	2.380896	2.119427	3.058105	2.021470
3.500	0.100	1.600	4.000	0.500000	-0.297500	0.420000	0.905399	2.032170	0.273564	0.069352	True	True	9.99106e-08	2176	2.358020	2.118147	3.123346	2.025245
3.500	0.100	1.600	4.000	0.500000	-0.280000	0.420000	0.882119	2.037502	0.252088	0.070817	True	True	9.98596e-08	2215	2.338436	2.117673	3.180201	2.028048
3.500	0.100	1.600	4.000	0.500000	-0.262500	0.420000	0.862138	2.042449	0.233683	0.072356	True	True	9.96761e-08	2230	2.321497	2.117785	3.230085	2.030071
3.500	0.100	1.600	4.000	0.500000	-0.245000	0.420000	0.844823	2.047080	0.217746	0.073972	True	True	9.95678e-08	2249	2.306711	2.118333	3.274123	2.031455
3.500	0.100	1.600	4.000	0.500000	-0.227500	0.420000	0.829688	2.051451	0.203820	0.075669	True	True	9.95748e-08	2258	2.293702	2.119214	3.313216	2.032306
3.500	0.100	1.600	4.000	0.500000	-0.210000	0.420000	0.816361	2.055613	0.191553	0.077455	True	True	9.98212e-08	2273	2.282174	2.120355	3.348091	2.032703
3.500	0.100	1.600	4.000	0.500000	-0.192500	0.420000	0.804547	2.059608	0.180668	0.079333	True	True	9.9909e-08	2292	2.271894	2.121705	3.379342	2.032704
3.500	0.100	1.600	4.000	0.500000	-0.175000	0.420000	0.794012	2.063474	0.170949	0.081311	True	True	9.97204e-08	2227	2.262675	2.123228	3.407454	2.032354
3.500	0.100	1.600	4.000	0.500000	-0.157500	0.420000	0.784570	2.067243	0.162221	0.083396	True	True	9.99206e-08	2295	2.254365	2.124900	3.432830	2.031688
3.500	0.100	1.600	4.000	0.500000	-0.140000	0.420000	0.776067	2.070945	0.154341	0.085596	True	True	9.96023e-08	2305	2.246841	2.126705	3.455804	2.030728
3.500	0.100	1.600	4.000	0.500000	-0.122500	0.420000	0.768378	2.074606	0.147193	0.087921	True	True	9.97023e-08	2320	2.240001	2.128633	3.476654	2.029493
3.500	0.100	1.600	4.000	0.500000	-0.105000	0.420000	0.761401	2.078252	0.140682	0.090380	True	True	9.9621e-08	2327	2.233758	2.130679	3.495616	2.027994
3.500	0.100	1.600	4.000	0.500000	-0.087500	0.420000	0.755050	2.081906	0.134727	0.092985	True	True	9.99872e-08	2354	2.228043	2.132840	3.512887	2.026238
3.500	0.100	1.600	4.000	0.500000	-0.070000	0.420000	0.749251	2.085592	0.129262	0.095748	True	True	9.99315e-08	2348	2.222795	2.135119	3.528634	2.024227
3.500	0.100	1.600	4.000	0.500000	-0.052500	0.420000	0.743946	2.089332	0.124230	0.098685	True	True	9.97731e-08	2380	2.217964	2.137521	3.543000	2.021959
3.500	0.100	1.600	4.000	0.500000	-0.035000	0.420000	0.739082	2.093149	0.119582	0.101812	True	True	9.97674e-08	2387	2.213505	2.140051	3.556105	2.019429
3.500	0.100	1.600	4.000	0.500000	-0.017500	0.420000	0.734616	2.097067	0.115277	0.105146	True	True	9.98151e-08	2399	2.209383	2.142719	3.568050	2.016628
3.500	0.100	1.600	4.000	0.500000	0.000000	0.420000	0.730512	2.101109	0.111280	0.108710	True	True	9.98005e-08	2383	2.205565	2.145537	3.578922	2.013545
3.500	0.100	1.600	4.000	0.500000	0.017500	0.420000	0.726737	2.105303	0.107560	0.112528	True	True	9.97643e-08	2414	2.202025	2.148520	3.588791	2.010162
3.500	0.100	1.600	4.000	0.500000	0.035000	0.420000	0.723265	2.109676	0.104091	0.116626	True	True	9.98185e-08	2420	2.198739	2.151683	3.597718	2.006460
3.500	0.100	1.600	4.000	0.500000	0.052500	0.420000	0.720074	2.114261	0.100849	0.121038	True	True	9.98526e-08	2439	2.195687	2.155046	3.605750	2.002414
3.500	0.100	1.600	4.000	0.500000	0.070000	0.420000	0.717144	2.119092	0.097813	0.125800	True	True	9.97867e-08	2435	2.192853	2.158634	3.612924	1.997996
3.500	0.100	1.600	4.000	0.500000	0.087500	0.420000	0.714461	2.124207	0.094967	0.130955	True	True	9.96286e-08	2471	2.190221	2.162473	3.619268	1.993169
3.500	0.100	1.600	4.000	0.500000	0.105000	0.420000	0.712011	2.129653	0.092295	0.136553	True	True	9.98827e-08	2483	2.187782	2.166595	3.624797	1.987893
3.500	0.100	1.600	4.000	0.500000	0.122500	0.420000	0.709784	2.135482	0.089782	0.142654	True	True	9.98118e-08	2484	2.185524	2.171038	3.629520	1.982119
3.500	0.100	1.600	4.000	0.500000	0.140000	0.420000	0.707775	2.141752	0.087417	0.149329	True	True	9.98934e-08	2520	2.183442	2.175846	3.633432	1.975787
3.500	0.100	1.600	4.000	0.500000	0.157500	0.420000	0.705978	2.148537	0.085190	0.156662	True	True	9.96697e-08	2521	2.181530	2.181074	3.636518	1.968828
3.500	0.100	1.600	4.000	0.500000	0.175000	0.420000	0.704393	2.155922	0.083090	0.164756	True	True	9.99503e-08	2530	2.179786	2.186785	3.638750	1.961158
3.500	0.100	1.600	4.000	0.500000	0.192500	0.420000	0.703023	2.164008	0.081111	0.173735	True	True	9.96872e-08	2569	2.178211	2.193056	3.640084	1.952676
3.500	0.100	1.600	4.000	0.500000	0.210000	0.420000	0.701873	2.172922	0.079244	0.183751	True	True	9.98788e-08	2587	2.176810	2.199983	3.640459	1.943261
3.500	0.100	1.600	4.000	0.500000	0.227500	0.420000	0.700954	2.182818	0.077484	0.194996	True	True	9.97941e-08	2606	2.175590	2.207682	3.639791	1.932761
3.500	0.100	1.600	4.000	0.500000	0.245000	0.420000	0.700283	2.193889	0.075827	0.207711	True	True	9.96902e-08	2627	2.174564	2.216298	3.637969	1.920992
3.500	0.100	1.600	4.000	0.500000	0.262500	0.420000	0.699883	2.206381	0.074269	0.222202	True	True	9.97435e-08	2699	2.173752	2.226017	3.634846	1.907724
3.500	0.100	1.600	4.000	0.500000	0.280000	0.420000	0.699786	2.220610	0.072808	0.238870	True	True	9.98466e-08	2719	2.173184	2.237076	3.630229	1.892663
3.500	0.100	1.600	4.000	0.500000	0.297500	0.420000	0.700038	2.236993	0.071442	0.258244	True	True	9.98257e-08	2765	2.172902	2.249785	3.623859	1.875437
3.500	0.100	1.600	4.000	0.500000	0.315000	0.420000	0.700703	2.256086	0.070172	0.281042	True	True	9.96516e-08	2777	2.172967	2.264558	3.615392	1.855556
3.500	0.100	1.600	4.000	0.500000	0.332500	0.420000	0.701870	2.278655	0.069001	0.308261	True	True	9.9908e-08	2854	2.173470	2.281958	3.604357	1.832373
3.500	0.100	1.600	4.000	0.500000	0.350000	0.420000	0.703667	2.305779	0.067934	0.341322	True	True	9.97146e-08	2971	2.174546	2.302776	3.590100	1.805011
3.500	0.100	1.600	4.000	0.500000	-0.350000	0.437500	0.961532	2.016082	0.368281	0.066002	True	True	9.98881e-08	2112	2.420311	2.095144	2.965116	2.014860
3.500	0.100	1.600	4.000	0.500000	-0.332500	0.437500	0.921489	2.023498	0.330888	0.067290	True	True	9.99926e-08	2155	2.387356	2.091355	3.057337	2.021399
3.500	0.100	1.600	4.000	0.500000	-0.315000	0.437500	0.888469	2.030195	0.300188	0.068641	True	True	9.96746e-08	2165	2.359871	2.089215	3.136427	2.026306
3.500	0.100	1.600	4.000	0.500000	-0.297500	0.437500	0.860829	2.036288	0.274567	0.070056	True	True	9.98819e-08	2227	2.336630	2.088214	3.204798	2.029962
3.500	0.100	1.600	4.000	0.500000	-0.280000	0.437500	0.837392	2.041877	0.252887	0.071542	True	True	9.98441e-08	2235	2.316742	2.088017	3.264340	2.032639
3.500	0.100	1.600	4.000	0.500000	-0.262500	0.437500	0.817297	2.047050	0.234321	0.073101	True	True	9.97125e-08	2248	2.299547	2.088399	3.316546	2.034535
3.500	0.100	1.600	4.000	0.500000	-0.245000	0.437500	0.799897	2.051879	0.218255	0.074738	True	True	9.9873e-08	2271	2.284544	2.089206	3.362602	2.035793
3.500	0.100	1.600	4.000	0.500000	-0.227500	0.437500	0.784702	2.056426	0.204224	0.076457	True	True	9.97823e-08	2292	2.271349	2.090333	3.403459	2.036520
3.500	0.100	1.600	4.000	0.500000	-0.210000	0.437500	0.771331	2.060746	0.191871	0.078265	True	True	9.97127e-08	2280	2.259659	2.091707	3.439885	2.036796
3.500	0.100	1.600	4.000	0.500000	-0.192500	0.437500	0.759488	2.064883	0.180916	0.080167	True	True	9.98436e-08	2288	2.249239	2.093277	3.472506	2.036680
3.500	0.100	1.600	4.000	0.500000	-0.175000	0.437500	0.748934	2.068877	0.171139	0.082169	True	True	9.96995e-08	2304	2.239896	2.095008	3.501834	2.036218
3.500	0.100	1.600	4.000	0.500000	-0.157500	0.437500	0.739481	2.072763	0.162363	0.084279	True	True	9.96907e-08	2321	2.231476	2.096877	3.528293	2.035444
3.500	0.100	1.600	4.000	0.500000	-0.140000	0.437500	0.730974	2.076572	0.154443	0.086506	True	True	9.98741e-08	2358	2.223853	2.098869	3.552235	2.034380
3.500	0.100	1.600	4.000	0.500000	-0.122500	0.437500	0.723286	2.080332	0.147263	0.088858	True	True	9.99896e-08	2396	2.216924	2.100973	3.573954	2.033044
3.500	0.100	1.600	4.000	0.500000	-0.105000	0.437500	0.716313	2.084069	0.140724	0.091345	True	True	9.96149e-08	2371	2.210601	2.103186	3.593696	2.031448
3.500	0.100	1.600	4.000	0.500000	-0.087500	0.437500	0.709969	2.087809	0.134747	0.093980	True	True	9.99977e-08	2392	2.204812	2.105507	3.611670	2.029598
3.500	0.100	1.600	4.000	0.500000	-0.070000	0.437500	0.704182	2.091575	0.129263	0.096776	True	True	9.99065e-08	2406	2.199496	2.107938	3.628051	2.027495
3.500	0.100	1.600	4.000	0.500000	-0.052500	0.437500	0.698889	2.095390	0.124214	0.099746	True	True	9.97323e-08	2407	2.194601	2.110484	3.642989	2.025138
3.500	0.100	1.600	4.000	0.500000	-0.035000	0.437500	0.694039	2.099278	0.119554	0.102908	True	True	9.99162e-08	2386	2.190084	2.113153	3.656610	2.022521
3.500	0.100	1.600	4.000	0.500000	-0.017500	0.437500	0.689589	2.103263	0.115238	0.106280	True	True	9.99788e-08	2431	2.185906	2.115955	3.669021	2.019635
3.500	0.100	1.600	4.000	0.500000	0.000000	0.437500	0.685501	2.107371	0.111233	0.109884	True	True	9.97946e-08	2443	2.182036	2.118903	3.680311	2.016467
3.500	0.100	1.600	4.000	0.500000	0.017500	0.437500	0.681745	2.111627	0.107506	0.113744	True	True	9.99672e-08	2449	2.178446	2.122009	3.690557	2.013001
3.500	0.100	1.600	4.000	0.500000	0.035000	0.437500	0.678292	2.116061	0.104031	0.117888	True	True	9.97378e-08	2434	2.175112	2.125294	3.699820	2.009216
3.500	0.100	1.600	4.000	0.500000	0.052500	0.437500	0.675121	2.120705	0.100785	0.122348	True	True	9.98016e-08	2472	2.172014	2.128775	3.708151	2.005088
3.500	0.100	1.600	4.000	0.500000	0.070000	0.437500	0.672212	2.125593	0.097747	0.127162	True	True	9.98639e-08	2505	2.169135	2.132478	3.715588	2.000587
3.500	0.100	1.600	4.000	0.500000	0.087500	0.437500	0.669550	2.130766	0.094900	0.132373	True	True	9.96267e-08	2494	2.166459	2.136430	3.722160	1.995678
3.500	0.100	1.600	4.000	0.500000	0.105000	0.437500	0.667122	2.136269	0.092227	0.138031	True	True	9.97978e-08	2516	2.163976	2.140664	3.727885	1.990318
3.500	0.100	1.600	4.000	0.500000	0.122500	0.437500	0.664919	2.142154	0.089715	0.144198	True	True	9.96187e-08	2539	2.161675	2.145218	3.732771	1.984458
3.500	0.100	1.600	4.000	0.500000	0.140000	0.437500	0.662933	2.148482	0.087351	0.150944	True	True	9.98631e-08	2564	2.159548	2.150137	3.736814	1.978040
3.500	0.100	1.600	4.000	0.500000	0.157500	0.437500	0.661162	2.155325	0.085126	0.158356	True	True	9.97624e-08	2568	2.157591	2.155475	3.739997	1.970991
3.500	0.100	1.600	4.000	0.500000	0.175000	0.437500	0.659604	2.162768	0.083030	0.166535	True	True	9.98239e-08	2578	2.155802	2.161298	3.742293	1.963229
3.500	0.100	1.600	4.000	0.500000	0.192500	0.437500	0.658261	2.170916	0.081054	0.175607	True	True	9.99375e-08	2614	2.154180	2.167682	3.743655	1.954652
3.500	0.100	1.600	4.000	0.500000	0.210000	0.437500	0.657141	2.179893	0.079192	0.185728	True	True	9.97664e-08	2659	2.152728	2.174723	3.744020	1.945136
3.500	0.100	1.600	4.000	0.500000	0.227500	0.437500	0.656254	2.189855	0.077439	0.197090	True	True	9.99269e-08	2676	2.151455	2.182540	3.743303	1.934532
3.500	0.100	1.600	4.000	0.500000	0.245000	0.437500	0.655616	2.200997	0.075789	0.209934	True	True	9.9779e-08	2593	2.150373	2.191278	3.741387	1.922653
3.500	0.100	1.600	4.000	0.500000	0.262500	0.437500	0.655251	2.213564	0.074239	0.224572	True	True	9.96576e-08	2734	2.149501	2.201125	3.738121	1.909267
3.500	0.100	1.600	4.000	0.500000	0.280000	0.437500	0.655193	2.227875	0.072787	0.241408	True	True	9.98052e-08	2773	2.148866	2.212317	3.733304	1.894081
3.500	0.100	1.600	4.000	0.500000	0.297500	0.437500	0.655488	2.244347	0.071432	0.260975	True	True	9.97485e-08	2822	2.148510	2.225168	3.726668	1.876720
3.500	0.100	1.600	4.000	0.500000	0.315000	0.437500	0.656200	2.263538	0.070175	0.283997	True	True	9.9921e-08	2840	2.148492	2.240092	3.717857	1.856694
3.500	0.100	1.600	4.000	0.500000	0.332500	0.437500	0.657419	2.286216	0.069020	0.311478	True	True	9.99234e-08	2913	2.148898	2.257655	3.706383	1.833353
3.500	0.100	1.600	4.000	0.500000	0.350000	0.437500	0.659274	2.313467	0.067971	0.344853	True	True	9.99523e-08	2999	2.149863	2.278651	3.691570	1.805819
3.500	0.100	1.600	4.000	0.500000	-0.350000	0.455000	0.918553	2.019325	0.370137	0.066676	True	True	9.95985e-08	2162	2.400555	2.064435	3.036860	2.019565
3.500	0.100	1.600	4.000	0.500000	-0.332500	0.455000	0.878142	2.027150	0.332319	0.067986	True	True	9.95208e-08	2190	2.367063	2.060924	3.133498	2.025991
3.500	0.100	1.600	4.000	0.500000	-0.315000	0.455000	0.844858	2.034197	0.301291	0.069358	True	True	9.98311e-08	2228	2.339143	2.059087	3.216323	2.030762
3.500	0.100	1.600	4.000	0.500000	-0.297500	0.455000	0.817030	2.040591	0.275417	0.070795	True	True	9.96246e-08	2231	2.315545	2.058396	3.287869	2.034272
3.500	0.100	1.600	4.000	0.500000	-0.280000	0.455000	0.793458	2.046442	0.253539	0.072303	True	True	9.99622e-08	2256	2.295361	2.058504	3.350128	2.036799
3.500	0.100	1.600	4.000	0.500000	-0.262500	0.455000	0.773268	2.051844	0.234817	0.073885	True	True	9.98098e-08	2271	2.277918	2.059181	3.404674	2.038545
3.500	0.100	1.600	4.000	0.500000	-0.245000	0.455000	0.755802	2.056874	0.218626	0.075545	True	True	9.98166e-08	2282	2.262706	2.060269	3.452759	2.039656
3.500	0.100	1.600	4.000	0.500000	-0.227500	0.455000	0.740562	2.061600	0.204495	0.077288	True	True	9.99537e-08	2323	2.249330	2.061664	3.495385	2.040241
3.500	0.100	1.600	4.000	0.500000	-0.210000	0.455000	0.727163	2.066079	0.192062	0.079120	True	True	9.96483e-08	2347	2.237486	2.063290	3.533363	2.040381
3.500	0.100	1.600	4.000	0.500000	-0.192500	0.455000	0.715303	2.070359	0.181042	0.081047	True	True	9.97071e-08	2343	2.226930	2.065099	3.567351	2.040134
3.500	0.100	1.600	4.000	0.500000	-0.175000	0.455000	0.704743	2.074483	0.171212	0.083076	True	True	9.96341e-08	2334	2.217468	2.067055	3.597890	2.039547
3.500	0.100	1.600	4.000	0.500000	-0.157500	0.455000	0.695289	2.078487	0.162393	0.085213	True	True	9.99029e-08	2367	2.208943	2.069136	3.625426	2.038653
3.500	0.100	1.600	4.000	0.500000	-0.140000	0.455000	0.686787	2.082403	0.154438	0.087468	True	True	9.96079e-08	2392	2.201226	2.071328	3.650328	2.037474
3.500	0.100	1.600	4.000	0.500000	-0.122500	0.455000	0.679109	2.086263	0.147228	0.089849	True	True	9.99192e-08	2384	2.194211	2.073622	3.672906	2.036028
3.500	0.100	1.600	4.000	0.500000	-0.105000	0.455000	0.672150	2.090093	0.140666	0.092368	True	True	9.96854e-08	2450	2.187812	2.076015	3.693420	2.034325
3.500	0.100	1.600	4.000	0.500000	-0.087500	0.455000	0.665821	2.093919	0.134669	0.095035	True	True	9.96548e-08	2430	2.181952	2.078507	3.712087	2.032372
3.500	0.100	1.600	4.000	0.500000	-0.070000	0.455000	0.660051	2.097765	0.129169	0.097864	True	True	9.98263e-08	2472	2.176572	2.081101	3.729092	2.030170
3.500	0.100	1.600	4.000	0.500000	-0.052500	0.455000	0.654777	2.101657	0.124109	0.100871	True	True	9.96072e-08	2458	2.171617	2.083803	3.744592	2.027717
3.500	0.100	1.600	4.000	0.500000	-0.035000	0.455000	0.649947	2.105617	0.119438	0.104070	True	True	9.97315e-08	2452	2.167044	2.086621	3.758719	2.025006
3.500	0.100	1.600	4.000	0.500000	-0.017500	0.455000	0.645518	2.109671	0.115115	0.107483	True	True	9.9913e-08	2456	2.162814	2.089566	3.771585	2.022028
3.500	0.100	1.600	4.000	0.500000	0.000000	0.455000	0.641453	2.113845	0.111104	0.111129	True	True	9.99259e-08	2489	2.158895	2.092652	3.783284	2.018770
3.500	0.100	1.600	4.000	0.500000	0.017500	0.455000	0.637719	2.118165	0.107373	0.115034	True	True	9.99436e-08	2482	2.155257	2.095893	3.793896	2.015215
3.500	0.100	1.600	4.000	0.500000	0.035000	0.455000	0.634289	2.122662	0.103895	0.119226	True	True	9.97717e-08	2520	2.151878	2.099307	3.803485	2.011343
3.500	0.100	1.600	4.000	0.500000	0.052500	0.455000	0.631142	2.127366	0.100647	0.123738	True	True	9.96754e-08	2537	2.148735	2.102915	3.812105	2.007128
3.500	0.100	1.600	4.000	0.500000	0.070000	0.455000	0.628257	2.132314	0.097609	0.128606	True	True	9.98985e-08	2539	2.145813	2.106742	3.819796	2.002539
3.500	0.100	1.600	4.000	0.500000	0.087500	0.455000	0.625620	2.137546	0.094762	0.133877	True	True	9.98424e-08	2533	2.143095	2.110816	3.826588	1.997543
3.500	0.100	1.600	4.000	0.500000	0.105000	0.455000	0.623218	2.143108	0.092091	0.139599	True	True	9.98066e-08	2571	2.140569	2.115170	3.832500	1.992095
3.500	0.100	1.600	4.000	0.500000	0.122500	0.455000	0.621041	2.149052	0.089581	0.145836	True	True	9.98765e-08	2588	2.138226	2.119843	3.837540	1.986146
3.500	0.100	1.600	4.000	0.500000	0.140000	0.455000	0.619083	2.155439	0.087221	0.152657	True	True	9.99833e-08	2594	2.136057	2.124881	3.841704	1.979637
3.500	0.100	1.600	4.000	0.500000	0.157500	0.455000	0.617339	2.162343	0.084999	0.160151	True	True	9.99807e-08	2598	2.134057	2.130339	3.844977	1.972496
3.500	0.100	1.600	4.000	0.500000	0.175000	0.455000	0.615810	2.169849	0.082908	0.168420	True	True	9.9961e-08	2642	2.132223	2.136281	3.847328	1.964638
3.500	0.100	1.600	4.000	0.500000	0.192500	0.455000	0.614497	2.178061	0.080938	0.177592	True	True	9.9974e-08	2637	2.130554	2.142787	3.848710	1.955963
3.500	0.100	1.600	4.000	0.500000	0.210000	0.455000	0.613408	2.187105	0.079083	0.187823	True	True	9.97345e-08	2670	2.129054	2.149953	3.849059	1.946345
3.500	0.100	1.600	4.000	0.500000	0.227500	0.455000	0.612553	2.197138	0.077337	0.199306	True	True	9.9879e-08	2710	2.127730	2.157898	3.848285	1.935633
3.500	0.100	1.600	4.000	0.500000	0.245000	0.455000	0.611949	2.208355	0.075695	0.212288	True	True	9.96942e-08	2716	2.126593	2.166769	3.846268	1.923641
3.500	0.100	1.600	4.000	0.500000	0.262500	0.455000	0.611622	2.221002	0.074155	0.227081	True	True	9.97765e-08	2780	2.125660	2.176753	3.842852	1.910137
3.500	0.100	1.600	4.000	0.500000	0.280000	0.455000	0.611603	2.235400	0.072714	0.244092	True	True	9.98629e-08	2796	2.124960	2.188091	3.837829	1.894825
3.500	0.100	1.600	4.000	0.500000	0.297500	0.455000	0.611940	2.251967	0.071372	0.263860	True	True	9.96488e-08	2828	2.124531	2.201096	3.830922	1.877329
3.500	0.100	1.600	4.000	0.500000	0.315000	0.455000	0.612698	2.271263	0.070129	0.287116	True	True	9.97931e-08	2907	2.124429	2.216184	3.821762	1.857158
3.500	0.100	1.600	4.000	0.500000	0.332500	0.455000	0.613967	2.294059	0.068990	0.314871	True	True	9.96767e-08	2955	2.124741	2.233925	3.809847	1.833662
3.500	0.100	1.600	4.000	0.500000	0.350000	0.455000	0.615879	2.321443	0.067961	0.348573	True	True	9.98087e-08	3027	2.125594	2.255114	3.794477	1.805959
3.500	0.100	1.600	4.000	0.500000	-0.350000	0.472500	0.876279	2.022725	0.371835	0.067381	True	True	9.97289e-08	2172	2.381092	2.033751	3.109949	2.023932
3.500	0.100	1.600	4.000	0.500000	-0.332500	0.472500	0.835529	2.030967	0.333591	0.068715	True	True	9.999e-08	2222	2.347071	2.030553	3.211085	2.030209
3.500	0.100	1.600	4.000	0.500000	-0.315000	0.472500	0.802009	2.038371	0.302239	0.070111	True	True	9.98537e-08	2223	2.318724	2.029053	3.297699	2.034813
3.500	0.100	1.600	4.000	0.500000	-0.297500	0.472500	0.774015	2.045072	0.276117	0.071572	True	True	9.95953e-08	2292	2.294778	2.028702	3.372456	2.038148
3.500	0.100	1.600	4.000	0.500000	-0.280000	0.472500	0.750331	2.051189	0.254046	0.073104	True	True	9.96137e-08	2292	2.274307	2.029144	3.437455	2.040500
3.500	0.100	1.600	4.000	0.500000	-0.262500	0.472500	0.730064	2.056821	0.235172	0.074711	True	True	9.9784e-08	2316	2.256623	2.030141	3.494353	2.042073
3.500	0.100	1.600	4.000	0.500000	-0.245000	0.472500	0.712549	2.062055	0.218862	0.076396	True	True	9.95899e-08	2333	2.241207	2.031535	3.544471	2.043018
3.500	0.100	1.600	4.000	0.500000	-0.227500	0.472500	0.697280	2.066962	0.204637	0.078166	True	True	9.97889e-08	2353	2.227658	2.033218	3.588866	2.043444
3.500	0.100	1.600	4.000	0.500000	-0.210000	0.472500	0.683866	2.071601	0.192129	0.080025	True	True	9.98498e-08	2372	2.215665	2.035117	3.628391	2.043432
3.500	0.100	1.600	4.000	0.500000	-0.192500	0.472500	0.672002	2.076026	0.181049	0.081979	True	True	9.96121e-08	2399	2.204979	2.037182	3.663739	2.043040
3.500	0.100	1.600	4.000	0.500000	-0.175000	0.472500	0.661446	2.080280	0.171172	0.084036	True	True	9.99482e-08	2402	2.195403	2.039379	3.695480	2.042315
3.500	0.100	1.600	4.000	0.500000	-0.157500	0.472500	0.652003	2.084402	0.162313	0.086202	True	True	9.96099e-08	2367	2.186777	2.041688	3.724082	2.041289
3.500	0.100	1.600	4.000	0.500000	-0.140000	0.472500	0.643516	2.088428	0.154327	0.088488	True	True	9.9922e-08	2434	2.178970	2.044095	3.749934	2.039985
3.500	0.100	1.600	4.000	0.500000	-0.122500	0.472500	0.635856	2.092388	0.147093	0.090901	True	True	9.96477e-08	2443	2.171875	2.046592	3.773360	2.038418
3.500	0.100	1.600	4.000	0.500000	-0.105000	0.472500	0.628917	2.096311	0.140511	0.093452	True	True	9.98982e-08	2462	2.165401	2.049177	3.794632	2.036601
3.500	0.100	1.600	4.000	0.500000	-0.087500	0.472500	0.622611	2.100224	0.134498	0.096154	True	True	9.98005e-08	2446	2.159475	2.051852	3.813980	2.034537
3.500	0.100	1.600	4.000	0.500000	-0.070000	0.472500	0.616864	2.104152	0.128986	0.099020	True	True	9.97631e-08	2474	2.154033	2.054620	3.831597	2.032229
3.500	0.100	1.600	4.000	0.500000	-0.052500	0.472500	0.611615	2.108121	0.123916	0.102065	True	True	9.99463e-08	2483	2.149022	2.057488	3.847647	2.029672
3.500	0.100	1.600	4.000	0.500000	-0.035000	0.472500	0.606811	2.112155	0.119239	0.105305	True	True	9.9808e-08	2482	2.144396	2.060466	3.862268	2.026861
3.500	0.100	1.600	4.000	0.500000	-0.017500	0.472500	0.602409	2.116279	0.114911	0.108759	True	True	9.99682e-08	2519	2.140116	2.063565	3.875577	2.023785
3.500	0.100	1.600	4.000	0.500000	0.000000	0.472500	0.598370	2.120521	0.110896	0.112451	True	True	9.99189e-08	2526	2.136149	2.066798	3.887674	2.020431
3.500	0.100	1.600	4.000	0.500000	0.017500	0.472500	0.594663	2.124906	0.107163	0.116404	True	True	9.99244e-08	2523	2.132466	2.070182	3.898641	2.016782
3.500	0.100	1.600	4.000	0.500000	0.035000	0.472500	0.591261	2.129466	0.103685	0.120647	True	True	9.96265e-08	2548	2.129043	2.073735	3.908546	2.012817
3.500	0.100	1.600	4.000	0.500000	0.052500	0.472500	0.588141	2.134233	0.100438	0.125214	True	True	9.99325e-08	2560	2.125858	2.077479	3.917444	2.008510
3.500	0.100	1.600	4.000	0.500000	0.070000	0.472500	0.585284	2.139243	0.097402	0.130141	True	True	9.98385e-08	2588	2.122894	2.081438	3.925378	2.003830
3.500	0.100	1.600	4.000	0.500000	0.087500	0.472500	0.582675	2.144536	0.094557	0.135474	True	True	9.99456e-08	2599	2.120136	2.085643	3.932379	1.998742
3.500	0.100	1.600	4.000	0.500000	0.105000	0.472500	0.580302	2.150159	0.091889	0.141265	True	True	9.9943e-08	2588	2.117570	2.090126	3.938468	1.993202
3.500	0.100	1.600	4.000	0.500000	0.122500	0.472500	0.578154	2.156165	0.089384	0.147575	True	True	9.99938e-08	2616	2.115185	2.094928	3.943652	1.987160
3.500	0.100	1.600	4.000	0.500000	0.140000	0.472500	0.576225	2.162615	0.087029	0.154476	True	True	9.99571e-08	2642	2.112975	2.100094	3.947929	1.980556
3.500	0.100	1.600	4.000	0.500000	0.157500	0.472500	0.574511	2.169582	0.084813	0.162057	True	True	9.97254e-08	2693	2.110933	2.105680	3.951282	1.973319
3.500	0.100	1.600	4.000	0.500000	0.175000	0.472500	0.573012	2.177154	0.082728	0.170421	True	True	9.99352e-08	2680	2.109055	2.111752	3.953679	1.965363
3.500	0.100	1.600	4.000	0.500000	0.192500	0.472500	0.571731	2.185434	0.080765	0.179698	True	True	9.9914e-08	2711	2.107342	2.118389	3.955074	1.956585
3.500	0.100	1.600	4.000	0.500000	0.210000	0.472500	0.570675	2.194549	0.078918	0.190045	True	True	9.98838e-08	2726	2.105794	2.125690	3.955398	1.946862
3.500	0.100	1.600	4.000	0.500000	0.227500	0.472500	0.569854	2.204657	0.077181	0.201657	True	True	9.96759e-08	2751	2.104420	2.133773	3.954559	1.936040
3.500	0.100	1.600	4.000	0.500000	0.245000	0.472500	0.569286	2.215954	0.075550	0.214783	True	True	9.97041e-08	2744	2.103228	2.142787	3.952434	1.923934
3.500	0.100	1.600	4.000	0.500000	0.262500	0.472500	0.568996	2.228687	0.074020	0.229738	True	True	9.97468e-08	2790	2.102237	2.152921	3.948861	1.910309
3.500	0.100	1.600	4.000	0.500000	0.280000	0.472500	0.569017	2.243178	0.072591	0.246933	True	True	9.98641e-08	2862	2.101471	2.164416	3.943624	1.894869
3.500	0.100	1.600	4.000	0.500000	0.297500	0.472500	0.569397	2.259846	0.071263	0.266913	True	True	9.98548e-08	2905	2.100970	2.177588	3.936441	1.877238
3.500	0.100	1.600	4.000	0.500000	0.315000	0.472500	0.570200	2.279255	0.070036	0.290413	True	True	9.97488e-08	2975	2.100787	2.192856	3.926929	1.856923
3.500	0.100	1.600	4.000	0.500000	0.332500	0.472500	0.571519	2.302177	0.068915	0.318454	True	True	9.96952e-08	3016	2.101004	2.210790	3.914569	1.833273
3.500	0.100	1.600	4.000	0.500000	0.350000	0.472500	0.573485	2.329704	0.067907	0.352495	True	True	9.96824e-08	3100	2.101747	2.232189	3.898642	1.805406
3.500	0.100	1.600	4.000	0.500000	-0.350000	0.490000	0.834725	2.026272	0.373374	0.068118	True	True	9.99086e-08	2210	2.361934	2.003101	3.184295	2.027936
3.500	0.100	1.600	4.000	0.500000	-0.332500	0.490000	0.793666	2.034941	0.334706	0.069479	True	True	9.97759e-08	2263	2.327394	2.000252	3.290000	2.034029
3.500	0.100	1.600	4.000	0.500000	-0.315000	0.490000	0.759934	2.042708	0.303035	0.070902	True	True	9.97037e-08	2288	2.298629	1.999121	3.380449	2.038433
3.500	0.100	1.600	4.000	0.500000	-0.297500	0.490000	0.731798	2.049721	0.276668	0.072390	True	True	9.97009e-08	2311	2.274342	1.999142	3.458446	2.041565
3.500	0.100	1.600	4.000	0.500000	-0.280000	0.490000	0.708021	2.056106	0.254410	0.073950	True	True	9.98581e-08	2318	2.253590	1.999945	3.526198	2.043716
3.500	0.100	1.600	4.000	0.500000	-0.262500	0.490000	0.687696	2.061973	0.235392	0.075584	True	True	9.97304e-08	2359	2.235673	2.001289	3.585455	2.045096
3.500	0.100	1.600	4.000	0.500000	-0.245000	0.490000	0.670148	2.067412	0.218969	0.077297	True	True	9.98302e-08	2361	2.220061	2.003011	3.637605	2.045855
3.500	0.100	1.600	4.000	0.500000	-0.227500	0.490000	0.654864	2.072499	0.204655	0.079094	True	True	9.97977e-08	2395	2.206344	2.005004	3.683763	2.046104
3.500	0.100	1.600	4.000	0.500000	-0.210000	0.490000	0.641449	2.077301	0.192077	0.080982	True	True	9.96287e-08	2404	2.194207	2.007195	3.724825	2.045924
3.500	0.100	1.600	4.000	0.500000	-0.192500	0.490000	0.629593	2.081870	0.180943	0.082966	True	True	9.97627e-08	2402	2.183396	2.009534	3.761523	2.045374
3.500	0.100	1.600	4.000	0.500000	-0.175000	0.490000	0.619051	2.086256	0.171022	0.085054	True	True	9.96318e-08	2430	2.173710	2.011990	3.794453	2.044499
3.500	0.100	1.600	4.000	0.500000	-0.157500	0.490000	0.609628	2.090498	0.162129	0.087252	True	True	9.99379e-08	2442	2.164988	2.014542	3.824108	2.043330
3.500	0.100	1.600	4.000	0.500000	-0.140000	0.490000	0.601164	2.094633	0.154116	0.089570	True	True	9.96603e-08	2482	2.157095	2.017178	3.850895	2.041890
3.500	0.100	1.600	4.000	0.500000	-0.122500	0.490000	0.593530	2.098695	0.146861	0.092017	True	True	9.99873e-08	2466	2.149922	2.019892	3.875155	2.040195
3.500	0.100	1.600	4.000	0.500000	-0.105000	0.490000	0.586619	2.102712	0.140263	0.094604	True	True	9.989e-08	2501	2.143379	2.022682	3.897172	2.038254
3.500	0.100	1.600	4.000	0.500000	-0.087500	0.490000	0.580342	2.106712	0.134239	0.097344	True	True	9.96097e-08	2495	2.137389	2.025551	3.917186	2.036072
3.500	0.100	1.600	4.000	0.500000	-0.070000	0.490000	0.574625	2.110723	0.128718	0.100248	True	True	9.98788e-08	2502	2.131888	2.028505	3.935401	2.033649
3.500	0.100	1.600	4.000	0.500000	-0.052500	0.490000	0.569406	2.114770	0.123641	0.103334	True	True	9.96519e-08	2539	2.126823	2.031550	3.951987	2.030982
3.500	0.100	1.600	4.000	0.500000	-0.035000	0.490000	0.564633	2.118879	0.118960	0.106617	True	True	9.99762e-08	2542	2.122146	2.034698	3.967088	2.028065
3.500	0.100	1.600	4.000	0.500000	-0.017500	0.490000	0.560262	2.123075	0.114629	0.110117	True	True	9.97379e-08	2567	2.117818	2.037960	3.980829	2.024885
3.500	0.100	1.600	4.000	0.500000	0.000000	0.490000	0.556254	2.127385	0.110614	0.113857	True	True	9.98291e-08	2563	2.113805	2.041351	3.993310	2.021431
3.500	0.100	1.600	4.000	0.500000	0.017500	0.490000	0.552578	2.131838	0.106882	0.117861	True	True	9.9633e-08	2578	2.110079	2.044887	4.004620	2.017682
3.500	0.100	1.600	4.000	0.500000	0.035000	0.490000	0.549207	2.136463	0.103406	0.122159	True	True	9.99581e-08	2590	2.106614	2.048589	4.014828	2.013619
3.500	0.100	1.600	4.000	0.500000	0.052500	0.490000	0.546118	2.141294	0.100162	0.126783	True	True	9.97005e-08	2603	2.103389	2.052478	4.023993	2.009215
3.500	0.100	1.600	4.000	0.500000	0.070000	0.490000	0.543292	2.146368	0.097130	0.131773	True	True	9.98064e-08	2638	2.100385	2.056579	4.032159	2.004439
3.500	0.100	1.600	4.000	0.500000	0.087500	0.490000	0.540715	2.151725	0.094290	0.137173	True	True	9.96759e-08	2610	2.097587	2.060924	4.039358	1.999255
3.500	0.100	1.600	4.000	0.500000	0.105000	0.490000	0.538372	2.157411	0.091627	0.143036	True	True	9.9924e-08	2648	2.094982	2.065545	4.045613	1.993619
3.500	0.100	1.600	4.000	0.500000	0.122500	0.490000	0.536256	2.163481	0.089128	0.149424	True	True	9.99834e-08	2654	2.092558	2.070484	4.050931	1.987480
3.500	0.100	1.600	4.000	0.500000	0.140000	0.490000	0.534359	2.169997	0.086779	0.156410	True	True	9.98527e-08	2689	2.090308	2.075787	4.055310	1.980778
3.500	0.100	1.600	4.000	0.500000	0.157500	0.490000	0.532677	2.177031	0.084571	0.164082	True	True	9.98314e-08	2700	2.088225	2.081511	4.058733	1.973440
3.500	0.100	1.600	4.000	0.500000	0.175000	0.490000	0.531212	2.184672	0.082494	0.172548	True	True	9.97782e-08	2714	2.086305	2.087723	4.061167	1.965382
3.500	0.100	1.600	4.000	0.500000	0.192500	0.490000	0.529964	2.193024	0.080540	0.181935	True	True	9.97587e-08	2748	2.084547	2.094502	4.062565	1.956499
3.500	0.100	1.600	4.000	0.500000	0.210000	0.490000	0.528942	2.202216	0.078702	0.192404	True	True	9.9872e-08	2769	2.082953	2.101948	4.062855	1.946667
3.500	0.100	1.600	4.000	0.500000	0.227500	0.490000	0.528157	2.212404	0.076976	0.204153	True	True	9.99567e-08	2799	2.081529	2.110180	4.061943	1.935734
3.500	0.100	1.600	4.000	0.500000	0.245000	0.490000	0.527626	2.223785	0.075355	0.217430	True	True	9.99936e-08	2854	2.080284	2.119349	4.059702	1.923510
3.500	0.100	1.600	4.000	0.500000	0.262500	0.490000	0.527374	2.236610	0.073838	0.232556	True	True	9.97787e-08	2847	2.079234	2.129645	4.055964	1.909762
3.500	0.100	1.600	4.000	0.500000	0.280000	0.490000	0.527435	2.251201	0.072423	0.249945	True	True	9.99096e-08	2935	2.078405	2.141311	4.050509	1.894193
3.500	0.100	1.600	4.000	0.500000	0.297500	0.490000	0.527858	2.267978	0.071109	0.270146	True	True	9.99156e-08	2964	2.077831	2.154664	4.043043	1.876426
3.500	0.100	1.600	4.000	0.500000	0.315000	0.490000	0.528707	2.287507	0.069899	0.293901	True	True	9.98663e-08	3015	2.077567	2.170126	4.033173	1.855967
3.500	0.100	1.600	4.000	0.500000	0.332500	0.490000	0.530075	2.310565	0.068797	0.322241	True	True	9.99264e-08	3087	2.077692	2.188270	4.020367	1.832165
3.500	0.100	1.600	4.000	0.500000	0.350000	0.490000	0.532093	2.338244	0.067811	0.356636	True	True	9.98781e-08	3142	2.078324	2.209898	4.003883	1.804138
3.500	0.100	1.600	4.000	0.500000	-0.350000	0.507500	0.793905	2.029961	0.374760	0.068891	True	True	9.95234e-08	2205	2.343095	1.972491	3.259802	2.031556
3.500	0.100	1.600	4.000	0.500000	-0.332500	0.507500	0.752562	2.039063	0.335670	0.070282	True	True	9.98925e-08	2274	2.308044	1.970027	3.370136	2.037427
3.500	0.100	1.600	4.000	0.500000	-0.315000	0.507500	0.718644	2.047199	0.303682	0.071735	True	True	9.98275e-08	2316	2.278869	1.969299	3.464457	2.041599
3.500	0.100	1.600	4.000	0.500000	-0.297500	0.507500	0.690389	2.054526	0.277078	0.073253	True	True	9.96083e-08	2317	2.254250	1.969722	3.545712	2.044499
3.500	0.100	1.600	4.000	0.500000	-0.280000	0.507500	0.666538	2.061183	0.254638	0.074842	True	True	9.98684e-08	2376	2.233225	1.970915	3.616225	2.046425
3.500	0.100	1.600	4.000	0.500000	-0.262500	0.507500	0.646172	2.067286	0.235480	0.076506	True	True	9.96073e-08	2389	2.215081	1.972631	3.677839	2.047588
3.500	0.100	1.600	4.000	0.500000	-0.245000	0.507500	0.628606	2.072931	0.218951	0.078250	True	True	9.96068e-08	2388	2.199278	1.974705	3.732015	2.048143
3.500	0.100	1.600	4.000	0.500000	-0.227500	0.507500	0.613321	2.078202	0.204554	0.080078	True	True	9.97108e-08	2429	2.185399	1.977030	3.779925	2.048199
3.500	0.100	1.600	4.000	0.500000	-0.210000	0.507500	0.599916	2.083165	0.191912	0.081998	True	True	9.98698e-08	2455	2.173123	1.979532	3.822513	2.047836
3.500	0.100	1.600	4.000	0.500000	-0.192500	0.507500	0.588079	2.087881	0.180728	0.084014	True	True	9.97606e-08	2450	2.162191	1.982164	3.860545	2.047115
3.500	0.100	1.600	4.000	0.500000	-0.175000	0.507500	0.577562	2.092398	0.170768	0.086134	True	True	9.9797e-08	2484	2.152401	1.984895	3.894649	2.046077
3.500	0.100	1.600	4.000	0.500000	-0.157500	0.507500	0.568167	2.096761	0.161846	0.088367	True	True	9.96446e-08	2473	2.143585	1.987705	3.925340	2.044755
3.500	0.100	1.600	4.000	0.500000	-0.140000	0.507500	0.559735	2.101006	0.153811	0.090720	True	True	9.98951e-08	2494	2.135609	1.990584	3.953047	2.043170
3.500	0.100	1.600	4.000	0.500000	-0.122500	0.507500	0.552134	2.105170	0.146539	0.093204	True	True	9.96356e-08	2529	2.128363	1.993528	3.978123	2.041337
3.500	0.100	1.600	4.000	0.500000	-0.105000	0.507500	0.545257	2.109281	0.139929	0.095829	True	True	9.98436e-08	2544	2.121752	1.996536	4.000870	2.039264
3.500	0.100	1.600	4.000	0.500000	-0.087500	0.507500	0.539015	2.113371	0.133896	0.098608	True	True	9.99869e-08	2531	2.115701	1.999612	4.021535	2.036957
3.500	0.100	1.600	4.000	0.500000	-0.070000	0.507500	0.533333	2.117466	0.128369	0.101555	True	True	9.98908e-08	2540	2.110144	2.002763	4.040332	2.034413
3.500	0.100	1.600	4.000	0.500000	-0.052500	0.507500	0.528150	2.121592	0.123290	0.104684	True	True	9.96265e-08	2536	2.105026	2.005997	4.057439	2.031630
3.500	0.100	1.600	4.000	0.500000	-0.035000	0.507500	0.523412	2.125776	0.118607	0.108013	True	True	9.99401e-08	2577	2.100300	2.009325	4.073007	2.028600
3.500	0.100	1.600	4.000	0.500000	-0.017500	0.507500	0.519076	2.130045	0.114277	0.111562	True	True	9.96805e-08	2603	2.095927	2.012760	4.087163	2.025312
3.500	0.100	1.600	4.000	0.500000	0.000000	0.507500	0.515103	2.134426	0.110264	0.115354	True	True	9.97392e-08	2619	2.091871	2.016319	4.100016	2.021750
3.500	0.100	1.600	4.000	0.500000	0.017500	0.507500	0.511462	2.138947	0.106535	0.119412	True	True	9.99319e-08	2601	2.088103	2.020018	4.111655	2.017898
3.500	0.100	1.600	4.000	0.500000	0.035000	0.507500	0.508125	2.143640	0.103063	0.123768	True	True	9.9638e-08	2632	2.084597	2.023877	4.122153	2.013732
3.500	0.100	1.600	4.000	0.500000	0.052500	0.507500	0.505071	2.148538	0.099824	0.128455	True	True	9.97395e-08	2657	2.081333	2.027920	4.131572	2.009227
3.500	0.100	1.600	4.000	0.500000	0.070000	0.507500	0.502279	2.153677	0.096797	0.133511	True	True	9.99329e-08	2668	2.078291	2.032173	4.139958	2.004350
3.500	0.100	1.600	4.000	0.500000	0.087500	0.507500	0.499735	2.159100	0.093964	0.138982	True	True	9.96279e-08	2695	2.075455	2.036667	4.147344	1.999066
3.500	0.100	1.600	4.000	0.500000	0.105000	0.507500	0.497427	2.164853	0.091309	0.144921	True	True	9.97706e-08	2698	2.072811	2.041436	4.153753	1.993329
3.500	0.100	1.600	4.000	0.500000	0.122500	0.507500	0.495344	2.170990	0.088817	0.151392	True	True	9.97929e-08	2709	2.070349	2.046522	4.159194	1.987089
3.500	0.100	1.600	4.000	0.500000	0.140000	0.507500	0.493481	2.177575	0.086477	0.158467	True	True	9.98513e-08	2755	2.068060	2.051972	4.163665	1.980285
3.500	0.100	1.600	4.000	0.500000	0.157500	0.507500	0.491834	2.184680	0.084278	0.166238	True	True	9.97433e-08	2763	2.065936	2.057844	4.167147	1.972844
3.500	0.100	1.600	4.000	0.500000	0.175000	0.507500	0.490403	2.192394	0.082210	0.174810	True	True	9.96509e-08	2792	2.063975	2.064206	4.169609	1.964680
3.500	0.100	1.600	4.000	0.500000	0.192500	0.507500	0.489190	2.200823	0.080266	0.184314	True	True	9.97784e-08	2764	2.062174	2.071138	4.171000	1.955688
3.500	0.100	1.600	4.000	0.500000	0.210000	0.507500	0.488204	2.210095	0.078440	0.194912	True	True	9.96805e-08	2813	2.060534	2.078739	4.171247	1.945745
3.500	0.100	1.600	4.000	0.500000	0.227500	0.507500	0.487455	2.220368	0.076724	0.206804	True	True	9.98551e-08	2825	2.059060	2.087133	4.170253	1.934696
3.500	0.100	1.600	4.000	0.500000	0.245000	0.507500	0.486963	2.231841	0.075117	0.220241	True	True	9.97422e-08	2902	2.057762	2.096469	4.167887	1.922352
3.500	0.100	1.600	4.000	0.500000	0.262500	0.507500	0.486750	2.244764	0.073613	0.235547	True	True	9.99915e-08	2879	2.056655	2.106941	4.163977	1.908478
3.500	0.100	1.600	4.000	0.500000	0.280000	0.507500	0.486853	2.259461	0.072213	0.253139	True	True	9.98659e-08	2974	2.055762	2.118792	4.158296	1.892779
3.500	0.100	1.600	4.000	0.500000	0.297500	0.507500	0.487319	2.276355	0.070915	0.273573	True	True	9.97165e-08	2998	2.055118	2.132341	4.150542	1.874874
3.500	0.100	1.600	4.000	0.500000	0.315000	0.507500	0.488213	2.296014	0.069723	0.297596	True	True	9.99392e-08	3032	2.054773	2.148014	4.140311	1.854272
3.500	0.100	1.600	4.000	0.500000	0.332500	0.507500	0.489630	2.319216	0.068641	0.326248	True	True	9.99818e-08	3118	2.054805	2.166385	4.127055	1.830319
3.500	0.100	1.600	4.000	0.500000	0.350000	0.507500	0.491700	2.347058	0.067678	0.361012	True	True	9.98135e-08	3227	2.055329	2.188261	4.110015	1.802135
3.500	0.100	1.600	4.000	0.500000	-0.350000	0.525000	0.753829	2.033780	0.375996	0.069702	True	True	9.97357e-08	2274	2.324588	1.941927	3.336361	2.034768
3.500	0.100	1.600	4.000	0.500000	-0.332500	0.525000	0.712232	2.043323	0.336487	0.071127	True	True	9.99988e-08	2286	2.289034	1.939882	3.451372	2.040380
3.500	0.100	1.600	4.000	0.500000	-0.315000	0.525000	0.678151	2.051832	0.304189	0.072612	True	True	9.96578e-08	2343	2.259458	1.939591	3.549592	2.044287
3.500	0.100	1.600	4.000	0.500000	-0.297500	0.525000	0.649796	2.059477	0.277351	0.074164	True	True	9.96845e-08	2368	2.234513	1.940446	3.634116	2.046927
3.500	0.100	1.600	4.000	0.500000	-0.280000	0.525000	0.625890	2.066408	0.254736	0.075786	True	True	9.98346e-08	2411	2.213222	1.942057	3.707391	2.048603
3.500	0.100	1.600	4.000	0.500000	-0.262500	0.525000	0.605500	2.072748	0.235446	0.077483	True	True	9.9678e-08	2402	2.194858	1.944171	3.771355	2.049530
3.500	0.100	1.600	4.000	0.500000	-0.245000	0.525000	0.587931	2.078601	0.218815	0.079260	True	True	9.97415e-08	2446	2.178869	1.946621	3.827545	2.049861
3.500	0.100	1.600	4.000	0.500000	-0.227500	0.525000	0.572657	2.084055	0.204342	0.081122	True	True	9.96722e-08	2460	2.164834	1.949298	3.877192	2.049708
3.500	0.100	1.600	4.000	0.500000	-0.210000	0.525000	0.559273	2.089182	0.191641	0.083076	True	True	9.9709e-08	2470	2.152423	1.952132	3.921289	2.049149
3.500	0.100	1.600	4.000	0.500000	-0.192500	0.525000	0.547465	2.094045	0.180413	0.085127	True	True	9.99283e-08	2494	2.141375	1.955074	3.960639	2.048243
3.500	0.100	1.600	4.000	0.500000	-0.175000	0.525000	0.536981	2.098694	0.170419	0.087283	True	True	9.96219e-08	2495	2.131483	1.958096	3.995898	2.047032
3.500	0.100	1.600	4.000	0.500000	-0.157500	0.525000	0.527622	2.103178	0.161472	0.089552	True	True	9.98274e-08	2508	2.122577	1.961180	4.027608	2.045547
3.500	0.100	1.600	4.000	0.500000	-0.140000	0.525000	0.519228	2.107534	0.153419	0.091944	True	True	9.99842e-08	2522	2.114522	1.964318	4.056215	2.043807
3.500	0.100	1.600	4.000	0.500000	-0.122500	0.525000	0.511667	2.111800	0.146134	0.094467	True	True	9.95833e-08	2555	2.107204	1.967505	4.082092	2.041828
3.500	0.100	1.600	4.000	0.500000	-0.105000	0.525000	0.504830	2.116008	0.139514	0.097134	True	True	9.97468e-08	2574	2.100529	1.970744	4.105549	2.039617
3.500	0.100	1.600	4.000	0.500000	-0.087500	0.525000	0.498628	2.120187	0.133476	0.099955	True	True	9.99446e-08	2595	2.094419	1.974039	4.126849	2.037176
3.500	0.100	1.600	4.000	0.500000	-0.070000	0.525000	0.492987	2.124367	0.127947	0.102947	True	True	9.99837e-08	2599	2.088807	1.977399	4.146212	2.034506
3.500	0.100	1.600	4.000	0.500000	-0.052500	0.525000	0.487844	2.128574	0.122867	0.106123	True	True	9.99677e-08	2586	2.083639	1.980832	4.163823	2.031601
3.500	0.100	1.600	4.000	0.500000	-0.035000	0.525000	0.483145	2.132835	0.118186	0.109501	True	True	9.99646e-08	2574	2.078866	1.984351	4.179842	2.028452
3.500	0.100	1.600	4.000	0.500000	-0.017500	0.525000	0.478848	2.137178	0.113859	0.113102	True	True	9.99145e-08	2662	2.074448	1.987971	4.194400	2.025049
3.500	0.100	1.600	4.000	0.500000	0.000000	0.525000	0.474913	2.141631	0.109850	0.116948	True	True	9.9645e-08	2530	2.070350	1.991707	4.207609	2.021376
3.500	0.100	1.600	4.000	0.500000	0.017500	0.525000	0.471310	2.146223	0.106127	0.121065	True	True	9.98937e-08	2667	2.066541	1.995579	4.219564	2.017415
3.500	0.100	1.600	4.000	0.500000	0.035000	0.525000	0.468011	2.150986	0.102662	0.125483	True	True	9.99167e-08	2677	2.062997	1.999606	4.230339	2.013142
3.500	0.100	1.600	4.000	0.500000	0.052500	0.525000	0.464993	2.155952	0.099430	0.130236	True	True	9.99996e-08	2711	2.059695	2.003813	4.239999	2.008531
3.500	0.100	1.600	4.000	0.500000	0.070000	0.525000	0.462238	2.161160	0.096411	0.135362	True	True	9.98771e-08	2718	2.056615	2.008227	4.248592	2.003549
3.500	0.100	1.600	4.000	0.500000	0.087500	0.525000	0.459731	2.166652	0.093586	0.140909	True	True	9.98982e-08	2740	2.053741	2.012880	4.256153	1.998160
3.500	0.100	1.600	4.000	0.500000	0.105000	0.525000	0.457458	2.172474	0.090939	0.146930	True	True	9.97479e-08	2762	2.051060	2.017807	4.262704	1.992319
3.500	0.100	1.600	4.000	0.500000	0.122500	0.525000	0.455412	2.178682	0.088457	0.153488	True	True	9.9878e-08	2771	2.048561	2.023050	4.268257	1.985974
3.500	0.100	1.600	4.000	0.500000	0.140000	0.525000	0.453585	2.185339	0.086127	0.160659	True	True	9.9993e-08	2787	2.046233	2.028658	4.272808	1.979064
3.500	0.100	1.600	4.000	0.500000	0.157500	0.525000	0.451974	2.192519	0.083938	0.168532	True	True	9.98793e-08	2818	2.044070	2.034688	4.276340	1.971515
3.500	0.100	1.600	4.000	0.500000	0.175000	0.525000	0.450579	2.200311	0.081881	0.177217	True	True	9.96382e-08	2829	2.042068	2.041210	4.278819	1.963242
3.500	0.100	1.600	4.000	0.500000	0.192500	0.525000	0.449403	2.208821	0.079949	0.186846	True	True	9.99344e-08	2844	2.040223	2.048306	4.280192	1.954138
3.500	0.100	1.600	4.000	0.500000	0.210000	0.525000	0.448454	2.218178	0.078135	0.197581	True	True	9.97001e-08	2863	2.038538	2.056076	4.280387	1.944080
3.500	0.100	1.600	4.000	0.500000	0.227500	0.525000	0.447744	2.228543	0.076432	0.209624	True	True	9.98164e-08	2922	2.037016	2.064643	4.279302	1.932912
3.500	0.100	1.600	4.000	0.500000	0.245000	0.525000	0.447290	2.240113	0.074838	0.223230	True	True	9.97591e-08	2917	2.035666	2.074160	4.276804	1.920445
3.500	0.100	1.600	4.000	0.500000	0.262500	0.525000	0.447119	2.253141	0.073350	0.238725	True	True	9.99489e-08	2982	2.034502	2.084821	4.272714	1.906444
3.500	0.100	1.600	4.000	0.500000	0.280000	0.525000	0.447263	2.267952	0.071965	0.256531	True	True	9.97238e-08	3002	2.033545	2.096872	4.266800	1.890611
3.500	0.100	1.600	4.000	0.500000	0.297500	0.525000	0.447773	2.284971	0.070685	0.277208	True	True	9.97346e-08	3079	2.032831	2.110634	4.258752	1.872568
3.500	0.100	1.600	4.000	0.500000	0.315000	0.525000	0.448714	2.304769	0.069511	0.301512	True	True	9.99332e-08	3136	2.032406	2.126535	4.248155	1.851821
3.500	0.100	1.600	4.000	0.500000	0.332500	0.525000	0.450179	2.328125	0.068451	0.330490	True	True	9.97982e-08	3206	2.032346	2.145153	4.234448	1.827719
3.500	0.100	1.600	4.000	0.500000	0.350000	0.525000	0.452301	2.356142	0.067511	0.365639	True	True	9.99615e-08	3283	2.032762	2.167298	4.216853	1.799382
3.500	0.100	1.600	4.000	0.500000	-0.350000	0.542500	0.714511	2.037720	0.377090	0.070553	True	True	9.97591e-08	2289	2.306426	1.911412	3.413849	2.037551
3.500	0.100	1.600	4.000	0.500000	-0.332500	0.542500	0.672684	2.047709	0.337166	0.072016	True	True	9.99859e-08	2337	2.270379	1.909822	3.533576	2.042866
3.500	0.100	1.600	4.000	0.500000	-0.315000	0.542500	0.638463	2.056595	0.304562	0.073539	True	True	9.98552e-08	2372	2.240409	1.910000	3.635710	2.046476
3.500	0.100	1.600	4.000	0.500000	-0.297500	0.542500	0.610029	2.064562	0.277498	0.075127	True	True	9.99398e-08	2424	2.215147	1.911318	3.723507	2.048828
3.500	0.100	1.600	4.000	0.500000	-0.280000	0.542500	0.586085	2.071768	0.254714	0.076785	True	True	9.99504e-08	2432	2.193596	1.913374	3.799538	2.050230
3.500	0.100	1.600	4.000	0.500000	-0.262500	0.542500	0.565685	2.078347	0.235298	0.078518	True	True	9.96778e-08	2462	2.175016	1.915911	3.865840	2.050900
3.500	0.100	1.600	4.000	0.500000	-0.245000	0.542500	0.548125	2.084409	0.218572	0.080332	True	True	9.98053e-08	2475	2.158847	1.918759	3.924028	2.050991
3.500	0.100	1.600	4.000	0.500000	-0.227500	0.542500	0.532874	2.090047	0.204028	0.082231	True	True	9.9983e-08	2486	2.144659	1.921811	3.975396	2.050612
3.500	0.100	1.600	4.000	0.500000	-0.210000	0.542500	0.519522	2.095338	0.191274	0.084221	True	True	9.99592e-08	2568	2.132117	1.924995	4.020981	2.049844
3.500	0.100	1.600	4.000	0.500000	-0.192500	0.542500	0.507750	2.100347	0.180005	0.086310	True	True	9.99459e-08	2545	2.120957	1.928266	4.061628	2.048742
3.500	0.100	1.600	4.000	0.500000	-0.175000	0.542500	0.497308	2.105131	0.169983	0.088505	True	True	9.98997e-08	2546	2.110966	1.931596	4.098023	2.047347
3.500	0.100	1.600	4.000	0.500000	-0.157500	0.542500	0.487993	2.109735	0.161015	0.090815	True	True	9.99537e-08	2568	2.101974	1.934970	4.130732	2.045689
3.500	0.100	1.600	4.000	0.500000	-0.140000	0.542500	0.479643	2.114204	0.152947	0.093247	True	True	9.99943e-08	2589	2.093841	1.938380	4.160220	2.043788
3.500	0.100	1.600	4.000	0.500000	-0.122500	0.542500	0.472127	2.118573	0.145653	0.095813	True	True	9.96639e-08	2600	2.086454	1.941825	4.186877	2.041654
3.500	0.100	1.600	4.000	0.500000	-0.105000	0.542500	0.465335	2.122878	0.139029	0.098524	True	True	9.96552e-08	2614	2.079716	1.945308	4.211028	2.039297
3.500	0.100	1.600	4.000	0.500000	-0.087500	0.542500	0.459179	2.127148	0.132988	0.101391	True	True	9.96414e-08	2637	2.073549	1.948835	4.232944	2.036717
3.500	0.100	1.600	4.000	0.500000	-0.070000	0.542500	0.453582	2.131413	0.127460	0.104430	True	True	9.97127e-08	2651	2.067884	1.952414	4.252855	2.033914
3.500	0.100	1.600	4.000	0.500000	-0.052500	0.542500	0.448482	2.135702	0.122382	0.107657	True	True	9.99827e-08	2649	2.062667	1.956059	4.270956	2.030881
3.500	0.100	1.600	4.000	0.500000	-0.035000	0.542500	0.443827	2.140043	0.117705	0.111088	True	True	9.9997e-08	2675	2.057848	1.959780	4.287409	2.027609
3.500	0.100	1.600	4.000	0.500000	-0.017500	0.542500	0.439572	2.144462	0.113384	0.114745	True	True	9.98648e-08	2686	2.053387	1.963595	4.302354	2.024086
3.500	0.100	1.600	4.000	0.500000	0.000000	0.542500	0.435679	2.148990	0.109382	0.118649	True	True	9.96757e-08	2706	2.049248	1.967519	4.315905	2.020297
3.500	0.100	1.600	4.000	0.500000	0.017500	0.542500	0.432116	2.153654	0.105666	0.122829	True	True	9.97856e-08	2718	2.045400	1.971573	4.328160	2.016222
3.500	0.100	1.600	4.000	0.500000	0.035000	0.542500	0.428857	2.158488	0.102209	0.127312	True	True	9.98903e-08	2716	2.041817	1.975779	4.339200	2.011837
3.500	0.100	1.600	4.000	0.500000	0.052500	0.542500	0.425879	2.163526	0.098986	0.132135	True	True	9.99619e-08	2748	2.038477	1.980160	4.349088	2.007116
3.500	0.100	1.600	4.000	0.500000	0.070000	0.542500	0.423163	2.168805	0.095976	0.137337	True	True	9.97651e-08	2752	2.035360	1.984746	4.357875	2.002025
3.500	0.100	1.600	4.000	0.500000	0.087500	0.542500	0.420694	2.174369	0.093161	0.142964	True	True	9.98321e-08	2783	2.032450	1.989568	4.365598	1.996528
3.500	0.100	1.600	4.000	0.500000	0.105000	0.542500	0.418460	2.180264	0.090525	0.149071	True	True	9.97647e-08	2796	2.029733	1.994663	4.372280	1.990578
3.500	0.100	1.600	4.000	0.500000	0.122500	0.542500	0.416451	2.186547	0.088054	0.155723	True	True	9.96719e-08	2813	2.027196	2.000074	4.377934	1.984124
3.500	0.100	1.600	4.000	0.500000	0.140000	0.542500	0.414662	2.193280	0.085735	0.162994	True	True	9.97284e-08	2839	2.024830	2.005850	4.382554	1.977104
3.500	0.100	1.600	4.000	0.500000	0.157500	0.542500	0.413089	2.200539	0.083558	0.170978	True	True	9.99217e-08	2828	2.022628	2.012051	4.386124	1.969444
3.500	0.100	1.600	4.000	0.500000	0.175000	0.542500	0.411732	2.208413	0.081514	0.179782	True	True	9.97702e-08	2857	2.020585	2.018745	4.388609	1.961057
3.500	0.100	1.600	4.000	0.500000	0.192500	0.542500	0.410594	2.217009	0.079595	0.189542	True	True	9.99155e-08	2925	2.018698	2.026016	4.389956	1.951838
3.500	0.100	1.600	4.000	0.500000	0.210000	0.542500	0.409684	2.226458	0.077794	0.200421	True	True	9.97148e-08	2933	2.016967	2.033967	4.390089	1.941661
3.500	0.100	1.600	4.000	0.500000	0.227500	0.542500	0.409014	2.236920	0.076105	0.212624	True	True	9.98911e-08	2939	2.015397	2.042721	4.388904	1.930370
3.500	0.100	1.600	4.000	0.500000	0.245000	0.542500	0.408600	2.248594	0.074526	0.226408	True	True	9.98351e-08	2993	2.013994	2.052433	4.386264	1.917778
3.500	0.100	1.600	4.000	0.500000	0.262500	0.542500	0.408470	2.261734	0.073053	0.242103	True	True	9.97069e-08	3022	2.012773	2.063298	4.381987	1.903646
3.500	0.100	1.600	4.000	0.500000	0.280000	0.542500	0.408658	2.276668	0.071685	0.260134	True	True	9.98375e-08	3075	2.011754	2.075564	4.375833	1.887678
3.500	0.100	1.600	4.000	0.500000	0.297500	0.542500	0.409212	2.293821	0.070423	0.281067	True	True	9.96843e-08	3137	2.010969	2.089557	4.367485	1.869495
3.500	0.100	1.600	4.000	0.500000	0.315000	0.542500	0.410200	2.313767	0.069270	0.305665	True	True	9.98319e-08	3158	2.010465	2.105704	4.356519	1.848603
3.500	0.100	1.600	4.000	0.500000	0.332500	0.542500	0.411714	2.337289	0.068231	0.334985	True	True	9.99732e-08	3272	2.010313	2.124590	4.342360	1.824353
3.500	0.100	1.600	4.000	0.500000	0.350000	0.542500	0.413887	2.365493	0.067317	0.370535	True	True	9.97584e-08	3340	2.010621	2.147026	4.324211	1.795865
3.500	0.100	1.600	4.000	0.500000	-0.350000	0.560000	0.675962	2.041770	0.378052	0.071449	True	True	9.95925e-08	2319	2.288625	1.880949	3.492132	2.039883
3.500	0.100	1.600	4.000	0.500000	-0.332500	0.560000	0.633930	2.052210	0.337717	0.072954	True	True	9.96113e-08	2365	2.252094	1.879847	3.616599	2.044864
3.500	0.100	1.600	4.000	0.500000	-0.315000	0.560000	0.599590	2.061476	0.304813	0.074518	True	True	9.97761e-08	2411	2.221737	1.880526	3.722657	2.048146
3.500	0.100	1.600	4.000	0.500000	-0.297500	0.560000	0.571095	2.069766	0.277529	0.076146	True	True	9.99109e-08	2441	2.196163	1.882336	3.813722	2.050183
3.500	0.100	1.600	4.000	0.500000	-0.280000	0.560000	0.547128	2.077249	0.254583	0.077844	True	True	9.97137e-08	2450	2.174358	1.884865	3.892497	2.051289
3.500	0.100	1.600	4.000	0.500000	-0.262500	0.560000	0.526732	2.084068	0.235046	0.079617	True	True	9.96142e-08	2461	2.155568	1.887850	3.961120	2.051682
3.500	0.100	1.600	4.000	0.500000	-0.245000	0.560000	0.509193	2.090340	0.218232	0.081470	True	True	9.97882e-08	2501	2.139223	1.891120	4.021287	2.051515
3.500	0.100	1.600	4.000	0.500000	-0.227500	0.560000	0.493975	2.096163	0.203622	0.083409	True	True	9.99926e-08	2539	2.124886	1.894567	4.074353	2.050898
3.500	0.100	1.600	4.000	0.500000	-0.210000	0.560000	0.480663	2.101618	0.190820	0.085440	True	True	9.97452e-08	2552	2.112217	1.898121	4.121406	2.049906
3.500	0.100	1.600	4.000	0.500000	-0.192500	0.560000	0.468937	2.106776	0.179517	0.087570	True	True	9.96969e-08	2574	2.100946	1.901738	4.163328	2.048598
3.500	0.100	1.600	4.000	0.500000	-0.175000	0.560000	0.458542	2.111693	0.169470	0.089808	True	True	9.98856e-08	2590	2.090859	1.905393	4.200837	2.047010
3.500	0.100	1.600	4.000	0.500000	-0.157500	0.560000	0.449277	2.116420	0.160486	0.092160	True	True	9.98751e-08	2616	2.081783	1.909072	4.234523	2.045170
3.500	0.100	1.600	4.000	0.500000	-0.140000	0.560000	0.440977	2.121001	0.152407	0.094637	True	True	9.99388e-08	2629	2.073575	1.912770	4.264873	2.043098
3.500	0.100	1.600	4.000	0.500000	-0.122500	0.560000	0.433511	2.125476	0.145107	0.097248	True	True	9.97245e-08	2647	2.066120	1.916486	4.292291	2.040804
3.500	0.100	1.600	4.000	0.500000	-0.105000	0.560000	0.426769	2.129878	0.138481	0.100006	True	True	9.97366e-08	2647	2.059321	1.920226	4.317115	2.038294
3.500	0.100	1.600	4.000	0.500000	-0.087500	0.560000	0.420661	2.134240	0.132441	0.102923	True	True	9.98458e-08	2670	2.053097	1.923997	4.339630	2.035569
3.500	0.100	1.600	4.000	0.500000	-0.070000	0.560000	0.415113	2.138594	0.126916	0.106014	True	True	9.96474e-08	2692	2.047382	1.927809	4.360073	2.032627
3.500	0.100	1.600	4.000	0.500000	-0.052500	0.560000	0.410060	2.142966	0.121844	0.109294	True	True	9.97711e-08	2713	2.042117	1.931676	4.378645	2.029461
3.500	0.100	1.600	4.000	0.500000	-0.035000	0.560000	0.405451	2.147387	0.117173	0.112781	True	True	9.98899e-08	2719	2.037253	1.935612	4.395518	2.026061
3.500	0.100	1.600	4.000	0.500000	-0.017500	0.560000	0.401241	2.151885	0.112860	0.116497	True	True	9.99155e-08	2743	2.032749	1.939632	4.410833	2.022414
3.500	0.100	1.600	4.000	0.500000	0.000000	0.560000	0.397392	2.156489	0.108866	0.120465	True	True	9.97025e-08	2756	2.028569	1.943756	4.424712	2.018503
3.500	0.100	1.600	4.000	0.500000	0.017500	0.560000	0.393873	2.161229	0.105160	0.124710	True	True	9.96862e-08	2749	2.024682	1.948004	4.437255	2.014310
3.500	0.100	1.600	4.000	0.500000	0.035000	0.560000	0.390656	2.166137	0.101713	0.129265	True	True	9.99705e-08	2796	2.021061	1.952398	4.448544	2.009809
3.500	0.100	1.600	4.000	0.500000	0.052500	0.560000	0.387720	2.171249	0.098501	0.134162	True	True	9.96605e-08	2775	2.017684	1.956965	4.458647	2.004974
3.500	0.100	1.600	4.000	0.500000	0.070000	0.560000	0.385045	2.176603	0.095502	0.139444	True	True	9.98666e-08	2781	2.014531	1.961733	4.467616	1.999770
3.500	0.100	1.600	4.000	0.500000	0.087500	0.560000	0.382616	2.182241	0.092699	0.145157	True	True	9.98998e-08	2839	2.011584	1.966735	4.475489	1.994160
3.500	0.100	1.600	4.000	0.500000	0.105000	0.560000	0.380422	2.188213	0.090075	0.151356	True	True	9.97977e-08	2844	2.008830	1.972009	4.482291	1.988097
3.500	0.100	1.600	4.000	0.500000	0.122500	0.560000	0.378452	2.194574	0.087616	0.158106	True	True	9.98868e-08	2847	2.006256	1.977599	4.488033	1.981531
3.500	0.100	1.600	4.000	0.500000	0.140000	0.560000	0.376702	2.201388	0.085310	0.165485	True	True	9.97189e-08	2873	2.003852	1.983555	4.492712	1.974396
3.500	0.100	1.600	4.000	0.500000	0.157500	0.560000	0.375169	2.208731	0.083146	0.173585	True	True	9.98976e-08	2923	2.001611	1.989937	4.496309	1.966621
3.500	0.100	1.600	4.000	0.500000	0.175000	0.560000	0.373851	2.216692	0.081115	0.182517	True	True	9.96799e-08	2940	1.999527	1.996815	4.498791	1.958117
3.500	0.100	1.600	4.000	0.500000	0.192500	0.560000	0.372754	2.225381	0.079210	0.192415	True	True	9.9682e-08	2938	1.997597	2.004276	4.500101	1.948779
3.500	0.100	1.600	4.000	0.500000	0.210000	0.560000	0.371884	2.234926	0.077423	0.203447	True	True	9.97161e-08	2917	1.995822	2.012420	4.500162	1.938479
3.500	0.100	1.600	4.000	0.500000	0.227500	0.560000	0.371254	2.245491	0.075750	0.215819	True	True	9.98668e-08	3013	1.994203	2.021375	4.498869	1.927063
3.500	0.100	1.600	4.000	0.500000	0.245000	0.560000	0.370882	2.257277	0.074187	0.229791	True	True	9.97458e-08	3053	1.992748	2.031297	4.496079	1.914340
3.500	0.100	1.600	4.000	0.500000	0.262500	0.560000	0.370794	2.270538	0.072731	0.245695	True	True	9.97523e-08	3104	1.991470	2.042382	4.491607	1.900075
3.500	0.100	1.600	4.000	0.500000	0.280000	0.560000	0.371026	2.285602	0.071380	0.263964	True	True	9.97995e-08	3131	1.990388	2.054881	4.485206	1.883970
3.500	0.100	1.600	4.000	0.500000	0.297500	0.560000	0.371626	2.302899	0.070138	0.285166	True	True	9.98297e-08	3191	1.989532	2.069122	4.476554	1.865644
3.500	0.100	1.600	4.000	0.500000	0.315000	0.560000	0.372661	2.323004	0.069005	0.310072	True	True	9.98625e-08	3266	1.988948	2.085536	4.465215	1.844607
3.500	0.100	1.600	4.000	0.500000	0.332500	0.560000	0.374224	2.346704	0.067989	0.339749	True	True	9.99013e-08	3315	1.988705	2.104710	4.450601	1.820208
3.500	0.100	1.600	4.000	0.500000	0.350000	0.560000	0.376448	2.375107	0.067099	0.375718	True	True	9.9922e-08	3381	1.988906	2.127462	4.431901	1.791572
3.500	0.100	1.600	4.000	0.500000	-0.350000	0.577500	0.638193	2.045917	0.378893	0.072392	True	True	9.99479e-08	2326	2.271201	1.850537	3.571059	2.041744
3.500	0.100	1.600	4.000	0.500000	-0.332500	0.577500	0.595980	2.056812	0.338152	0.073943	True	True	9.96863e-08	2411	2.234193	1.849956	3.700282	2.046355
3.500	0.100	1.600	4.000	0.500000	-0.315000	0.577500	0.561540	2.066461	0.304954	0.075553	True	True	9.9671e-08	2442	2.203457	1.851167	3.810261	2.049276
3.500	0.100	1.600	4.000	0.500000	-0.297500	0.577500	0.533001	2.075076	0.277457	0.077226	True	True	9.99103e-08	2452	2.177578	1.853498	3.904583	2.050973
3.500	0.100	1.600	4.000	0.500000	-0.280000	0.577500	0.509026	2.082838	0.254355	0.078968	True	True	9.98023e-08	2494	2.155524	1.856527	3.986084	2.051761
3.500	0.100	1.600	4.000	0.500000	-0.262500	0.577500	0.488645	2.089897	0.234705	0.080785	True	True	9.96047e-08	2525	2.136528	1.859983	4.057007	2.051859
3.500	0.100	1.600	4.000	0.500000	-0.245000	0.577500	0.471138	2.096379	0.217808	0.082681	True	True	9.99733e-08	2549	2.120011	1.863698	4.119129	2.051419
3.500	0.100	1.600	4.000	0.500000	-0.227500	0.577500	0.455962	2.102388	0.203138	0.084663	True	True	9.98312e-08	2586	2.105528	1.867561	4.173870	2.050549
3.500	0.100	1.600	4.000	0.500000	-0.210000	0.577500	0.442698	2.108009	0.190293	0.086738	True	True	9.96703e-08	2596	2.092735	1.871504	4.222367	2.049324
3.500	0.100	1.600	4.000	0.500000	-0.192500	0.577500	0.431023	2.113315	0.178960	0.088913	True	True	9.98403e-08	2609	2.081356	1.875486	4.265541	2.047798
3.500	0.100	1.600	4.000	0.500000	-0.175000	0.577500	0.420683	2.118367	0.168893	0.091196	True	True	9.99368e-08	2610	2.071175	1.879483	4.304142	2.046008
3.500	0.100	1.600	4.000	0.500000	-0.157500	0.577500	0.411472	2.123218	0.159896	0.093594	True	True	9.96394e-08	2666	2.062015	1.883483	4.338783	2.043980
3.500	0.100	1.600	4.000	0.500000	-0.140000	0.577500	0.403227	2.127913	0.151810	0.096119	True	True	9.99676e-08	2666	2.053733	1.887482	4.369974	2.041730
3.500	0.100	1.600	4.000	0.500000	-0.122500	0.577500	0.395816	2.132494	0.144508	0.098780	True	True	9.97252e-08	2690	2.046211	1.891484	4.398133	2.039268
3.500	0.100	1.600	4.000	0.500000	-0.105000	0.577500	0.389127	2.136995	0.137882	0.101588	True	True	9.96883e-08	2704	2.039352	1.895494	4.423613	2.036600
3.500	0.100	1.600	4.000	0.500000	-0.087500	0.577500	0.383072	2.141452	0.131846	0.104558	True	True	9.97651e-08	2694	2.033073	1.899522	4.446708	2.033724
3.500	0.100	1.600	4.000	0.500000	-0.070000	0.577500	0.377574	2.145894	0.126327	0.107704	True	True	9.98009e-08	2738	2.027307	1.903580	4.467665	2.030638
3.500	0.100	1.600	4.000	0.500000	-0.052500	0.577500	0.372572	2.150353	0.121262	0.111042	True	True	9.97679e-08	2724	2.021994	1.907682	4.486694	2.027334
3.500	0.100	1.600	4.000	0.500000	-0.035000	0.577500	0.368011	2.154857	0.116600	0.114590	True	True	9.97076e-08	2768	2.017085	1.911843	4.503970	2.023800
3.500	0.100	1.600	4.000	0.500000	-0.017500	0.577500	0.363849	2.159435	0.112297	0.118370	True	True	9.98761e-08	2758	2.012539	1.916081	4.519641	2.020025
3.500	0.100	1.600	4.000	0.500000	0.000000	0.577500	0.360046	2.164117	0.108314	0.122404	True	True	9.96789e-08	2807	2.008319	1.920415	4.533833	2.015989
3.500	0.100	1.600	4.000	0.500000	0.017500	0.577500	0.356572	2.168935	0.104619	0.126720	True	True	9.9987e-08	2817	2.004393	1.924868	4.546649	2.011673
3.500	0.100	1.600	4.000	0.500000	0.035000	0.577500	0.353400	2.173921	0.101184	0.131350	True	True	9.98549e-08	2800	2.000734	1.929462	4.558176	2.007052
3.500	0.100	1.600	4.000	0.500000	0.052500	0.577500	0.350506	2.179110	0.097984	0.136327	True	True	9.9841e-08	2829	1.997320	1.934225	4.568481	2.002098
3.500	0.100	1.600	4.000	0.500000	0.070000	0.577500	0.347874	2.184542	0.094998	0.141694	True	True	9.9889e-08	2864	1.994130	1.939187	4.577619	1.996777
3.500	0.100	1.600	4.000	0.500000	0.087500	0.577500	0.345487	2.190259	0.092208	0.147498	True	True	9.97071e-08	2877	1.991147	1.944381	4.585631	1.991050
3.500	0.100	1.600	4.000	0.500000	0.105000	0.577500	0.343334	2.196312	0.089597	0.153795	True	True	9.97783e-08	2907	1.988356	1.949846	4.592540	1.984871
3.500	0.100	1.600	4.000	0.500000	0.122500	0.577500	0.341406	2.202755	0.087151	0.160651	True	True	9.98973e-08	2923	1.985744	1.955626	4.598360	1.978187
3.500	0.100	1.600	4.000	0.500000	0.140000	0.577500	0.339697	2.209654	0.084859	0.168144	True	True	9.99605e-08	2934	1.983302	1.961774	4.603087	1.970935
3.500	0.100	1.600	4.000	0.500000	0.157500	0.577500	0.338204	2.217086	0.082710	0.176367	True	True	9.9743e-08	2959	1.981021	1.968350	4.606702	1.963041
3.500	0.100	1.600	4.000	0.500000	0.175000	0.577500	0.336927	2.225140	0.080693	0.185433	True	True	9.98262e-08	2958	1.978896	1.975427	4.609170	1.954416
3.500	0.100	1.600	4.000	0.500000	0.192500	0.577500	0.335870	2.233927	0.078803	0.195479	True	True	9.96852e-08	3027	1.976924	1.983089	4.610434	1.944954
3.500	0.100	1.600	4.000	0.500000	0.210000	0.577500	0.335041	2.243576	0.077032	0.206672	True	True	9.98364e-08	3040	1.975102	1.991442	4.610415	1.934527
3.500	0.100	1.600	4.000	0.500000	0.227500	0.577500	0.334453	2.254252	0.075375	0.219223	True	True	9.97413e-08	3093	1.973434	2.000613	4.609004	1.922982
3.500	0.100	1.600	4.000	0.500000	0.245000	0.577500	0.334124	2.266157	0.073828	0.233393	True	True	9.98478e-08	3123	1.971927	2.010760	4.606057	1.910126
3.500	0.100	1.600	4.000	0.500000	0.262500	0.577500	0.334080	2.279546	0.072389	0.249519	True	True	9.98976e-08	3171	1.970591	2.022082	4.601382	1.895724
3.500	0.100	1.600	4.000	0.500000	0.280000	0.577500	0.334356	2.294751	0.071058	0.268036	True	True	9.97273e-08	3196	1.969445	2.034833	4.594729	1.879478
3.500	0.100	1.600	4.000	0.500000	0.297500	0.577500	0.335003	2.312202	0.069834	0.289521	True	True	9.97186e-08	3228	1.968519	2.049341	4.585767	1.861009
3.500	0.100	1.600	4.000	0.500000	0.315000	0.577500	0.336085	2.332477	0.068723	0.314751	True	True	9.99757e-08	3309	1.967855	2.066043	4.574052	1.839825
3.500	0.100	1.600	4.000	0.500000	0.332500	0.577500	0.337698	2.356366	0.067730	0.344801	True	True	9.99538e-08	3390	1.967519	2.085529	4.558985	1.815278
3.500	0.100	1.600	4.000	0.500000	0.350000	0.577500	0.339974	2.384981	0.066866	0.381207	True	True	9.99403e-08	3465	1.967613	2.108621	4.539738	1.786497
3.500	0.100	1.600	4.000	0.500000	-0.350000	0.595000	0.601215	2.050147	0.379627	0.073386	True	True	9.97435e-08	2377	2.254169	1.820176	3.650467	2.043115
3.500	0.100	1.600	4.000	0.500000	-0.332500	0.595000	0.558843	2.061501	0.338486	0.074989	True	True	9.97322e-08	2419	2.216693	1.820146	3.784447	2.047319
3.500	0.100	1.600	4.000	0.500000	-0.315000	0.595000	0.524323	2.071535	0.305002	0.076649	True	True	9.99682e-08	2482	2.185586	1.821919	3.898337	2.049851
3.500	0.100	1.600	4.000	0.500000	-0.297500	0.595000	0.495754	2.080476	0.277298	0.078371	True	True	9.98978e-08	2495	2.159407	1.824799	3.995897	2.051182
3.500	0.100	1.600	4.000	0.500000	-0.280000	0.595000	0.471784	2.088517	0.254047	0.080162	True	True	9.99591e-08	2535	2.137109	1.828352	4.080101	2.051632
3.500	0.100	1.600	4.000	0.500000	-0.262500	0.595000	0.451430	2.095818	0.234290	0.082026	True	True	9.99587e-08	2566	2.117910	1.832305	4.153298	2.051418
3.500	0.100	1.600	4.000	0.500000	-0.245000	0.595000	0.433964	2.102512	0.217315	0.083970	True	True	9.9748e-08	2588	2.101225	1.836485	4.217350	2.050691
3.500	0.100	1.600	4.000	0.500000	-0.227500	0.595000	0.418836	2.108707	0.202591	0.085999	True	True	9.96954e-08	2612	2.086599	1.840785	4.273740	2.049556
3.500	0.100	1.600	4.000	0.500000	-0.210000	0.595000	0.405627	2.114495	0.189707	0.088122	True	True	9.98646e-08	2638	2.073682	1.845136	4.323656	2.048087
3.500	0.100	1.600	4.000	0.500000	-0.192500	0.595000	0.394011	2.119950	0.178349	0.090345	True	True	9.996e-08	2666	2.062198	1.849501	4.368058	2.046334
3.500	0.100	1.600	4.000	0.500000	-0.175000	0.595000	0.383729	2.125139	0.168266	0.092677	True	True	9.97425e-08	2688	2.051923	1.853856	4.407727	2.044334
3.500	0.100	1.600	4.000	0.500000	-0.157500	0.595000	0.374577	2.130114	0.159259	0.095126	True	True	9.97372e-08	2696	2.042681	1.858193	4.443303	2.042109
3.500	0.100	1.600	4.000	0.500000	-0.140000	0.595000	0.366391	2.134925	0.151170	0.097701	True	True	9.98397e-08	2715	2.034326	1.862510	4.475314	2.039675
3.500	0.100	1.600	4.000	0.500000	-0.122500	0.595000	0.359037	2.139613	0.143868	0.100415	True	True	9.98701e-08	2721	2.026738	1.866812	4.504195	2.037040
3.500	0.100	1.600	4.000	0.500000	-0.105000	0.595000	0.352405	2.144216	0.137246	0.103279	True	True	9.99961e-08	2739	2.019819	1.871106	4.530312	2.034207
3.500	0.100	1.600	4.000	0.500000	-0.087500	0.595000	0.346405	2.148768	0.131217	0.106306	True	True	9.97867e-08	2761	2.013485	1.875405	4.553970	2.031176
3.500	0.100	1.600	4.000	0.500000	-0.070000	0.595000	0.340961	2.153302	0.125705	0.109511	True	True	9.97393e-08	2775	2.007667	1.879721	4.575425	2.027941
3.500	0.100	1.600	4.000	0.500000	-0.052500	0.595000	0.336010	2.157849	0.120650	0.112910	True	True	9.98287e-08	2778	2.002307	1.884070	4.594894	2.024494
3.500	0.100	1.600	4.000	0.500000	-0.035000	0.595000	0.331501	2.162438	0.115999	0.116523	True	True	9.99952e-08	2808	1.997354	1.888468	4.612559	2.020823
3.500	0.100	1.600	4.000	0.500000	-0.017500	0.595000	0.327387	2.167100	0.111707	0.120371	True	True	9.97278e-08	2822	1.992765	1.892936	4.628572	2.016914
3.500	0.100	1.600	4.000	0.500000	0.000000	0.595000	0.323633	2.171864	0.107736	0.124477	True	True	9.9884e-08	2839	1.988504	1.897493	4.643064	2.012749
3.500	0.100	1.600	4.000	0.500000	0.017500	0.595000	0.320206	2.176763	0.104054	0.128869	True	True	9.97319e-08	2856	1.984538	1.902163	4.656141	2.008307
3.500	0.100	1.600	4.000	0.500000	0.035000	0.595000	0.317079	2.181829	0.100632	0.133578	True	True	9.97948e-08	2882	1.980841	1.906969	4.667891	2.003562
3.500	0.100	1.600	4.000	0.500000	0.052500	0.595000	0.314230	2.187099	0.097446	0.138641	True	True	9.98143e-08	2899	1.977390	1.911940	4.678387	1.998485
3.500	0.100	1.600	4.000	0.500000	0.070000	0.595000	0.311642	2.192613	0.094474	0.144098	True	True	9.98128e-08	2893	1.974162	1.917107	4.687683	1.993043
3.500	0.100	1.600	4.000	0.500000	0.087500	0.595000	0.309298	2.198413	0.091698	0.149999	True	True	9.98919e-08	2895	1.971142	1.922505	4.695822	1.987195
3.500	0.100	1.600	4.000	0.500000	0.105000	0.595000	0.307188	2.204550	0.089101	0.156401	True	True	9.97473e-08	2956	1.968313	1.928173	4.702829	1.980895
3.500	0.100	1.600	4.000	0.500000	0.122500	0.595000	0.305302	2.211081	0.086670	0.163369	True	True	9.96959e-08	2974	1.965663	1.934157	4.708716	1.974090
3.500	0.100	1.600	4.000	0.500000	0.140000	0.595000	0.303634	2.218071	0.084393	0.170982	True	True	9.97041e-08	2991	1.963182	1.940510	4.713481	1.966716
3.500	0.100	1.600	4.000	0.500000	0.157500	0.595000	0.302183	2.225597	0.082258	0.179337	True	True	9.99146e-08	3016	1.960861	1.947293	4.717104	1.958698
3.500	0.100	1.600	4.000	0.500000	0.175000	0.595000	0.300948	2.233750	0.080257	0.188545	True	True	9.98922e-08	3044	1.958695	1.954581	4.719549	1.949948
3.500	0.100	1.600	4.000	0.500000	0.192500	0.595000	0.299933	2.242641	0.078383	0.198747	True	True	9.99428e-08	3071	1.956678	1.962460	4.720758	1.940358
3.500	0.100	1.600	4.000	0.500000	0.210000	0.595000	0.299146	2.252401	0.076628	0.210111	True	True	9.99802e-08	3066	1.954810	1.971037	4.720650	1.929802
3.500	0.100	1.600	4.000	0.500000	0.227500	0.595000	0.298601	2.263195	0.074987	0.222850	True	True	9.98604e-08	3129	1.953092	1.980440	4.719114	1.918123
3.500	0.100	1.600	4.000	0.500000	0.245000	0.595000	0.298315	2.275227	0.073458	0.237230	True	True	9.99037e-08	3174	1.951531	1.990829	4.716002	1.905130
3.500	0.100	1.600	4.000	0.500000	0.262500	0.595000	0.298316	2.288754	0.072037	0.253589	True	True	9.99701e-08	3211	1.950137	2.002407	4.711118	1.890588
3.500	0.100	1.600	4.000	0.500000	0.280000	0.595000	0.298638	2.304109	0.070725	0.272369	True	True	9.99942e-08	3248	1.948927	2.015427	4.704208	1.874198
3.500	0.100	1.600	4.000	0.500000	0.297500	0.595000	0.299331	2.321725	0.069522	0.294151	True	True	9.97705e-08	3326	1.947929	2.030224	4.694932	1.855582
3.500	0.100	1.600	4.000	0.500000	0.315000	0.595000	0.300462	2.342181	0.068433	0.319720	True	True	9.99724e-08	3387	1.947184	2.047237	4.682840	1.834250
3.500	0.100	1.600	4.000	0.500000	0.332500	0.595000	0.302125	2.366272	0.067463	0.350161	True	True	9.99606e-08	3536	1.946756	2.067059	4.667321	1.809556
3.500	0.100	1.600	4.000	0.500000	0.350000	0.595000	0.304453	2.395115	0.066626	0.387022	True	True	9.99502e-08	3563	1.946742	2.090518	4.647533	1.780633
3.500	0.100	1.600	4.000	0.500000	-0.350000	0.612500	0.565042	2.054447	0.380272	0.074434	True	True	9.96494e-08	2406	2.237550	1.789861	3.730174	2.043979
3.500	0.100	1.600	4.000	0.500000	-0.332500	0.612500	0.522531	2.066261	0.338738	0.076095	True	True	9.99084e-08	2433	2.199615	1.790412	3.868901	2.047741
3.500	0.100	1.600	4.000	0.500000	-0.315000	0.612500	0.487947	2.076682	0.304973	0.077811	True	True	9.9981e-08	2488	2.168143	1.792773	3.986681	2.049855
3.500	0.100	1.600	4.000	0.500000	-0.297500	0.612500	0.459363	2.085950	0.277070	0.079587	True	True	9.97771e-08	2531	2.141670	1.796228	4.087453	2.050797
3.500	0.100	1.600	4.000	0.500000	-0.280000	0.612500	0.435409	2.094271	0.253677	0.081431	True	True	9.99967e-08	2571	2.119131	1.800331	4.174332	2.050889
3.500	0.100	1.600	4.000	0.500000	-0.262500	0.612500	0.415091	2.101815	0.233818	0.083347	True	True	9.99569e-08	2563	2.099734	1.804804	4.249775	2.050347
3.500	0.100	1.600	4.000	0.500000	-0.245000	0.612500	0.397673	2.108721	0.216772	0.085342	True	True	9.9701e-08	2627	2.082881	1.809472	4.315729	2.049319
3.500	0.100	1.600	4.000	0.500000	-0.227500	0.612500	0.382601	2.115104	0.201998	0.087424	True	True	9.98802e-08	2653	2.068115	1.814227	4.373740	2.047909
3.500	0.100	1.600	4.000	0.500000	-0.210000	0.612500	0.369453	2.121059	0.189081	0.089598	True	True	9.99464e-08	2663	2.055077	1.819006	4.425049	2.046185
3.500	0.100	1.600	4.000	0.500000	-0.192500	0.612500	0.357898	2.126666	0.177701	0.091874	True	True	9.9667e-08	2687	2.043486	1.823771	4.470655	2.044198
3.500	0.100	1.600	4.000	0.500000	-0.175000	0.612500	0.347680	2.131992	0.167605	0.094258	True	True	9.99012e-08	2720	2.033120	1.828501	4.511370	2.041980
3.500	0.100	1.600	4.000	0.500000	-0.157500	0.612500	0.338591	2.137094	0.158593	0.096761	True	True	9.97646e-08	2726	2.023796	1.833191	4.547859	2.039552
3.500	0.100	1.600	4.000	0.500000	-0.140000	0.612500	0.330466	2.142022	0.150503	0.099393	True	True	9.99859e-08	2721	2.015367	1.837841	4.580670	2.036928
3.500	0.100	1.600	4.000	0.500000	-0.122500	0.612500	0.323173	2.146820	0.143204	0.102163	True	True	9.96474e-08	2780	2.007713	1.842458	4.610254	2.034114
3.500	0.100	1.600	4.000	0.500000	-0.105000	0.612500	0.316599	2.151526	0.136589	0.105086	True	True	9.98583e-08	2766	2.000733	1.847051	4.636991	2.031113
3.500	0.100	1.600	4.000	0.500000	-0.087500	0.612500	0.310656	2.156176	0.130567	0.108174	True	True	9.99878e-08	2787	1.994344	1.851633	4.661195	2.027921
3.500	0.100	1.600	4.000	0.500000	-0.070000	0.612500	0.305268	2.160805	0.125066	0.111442	True	True	9.97766e-08	2808	1.988474	1.856221	4.683133	2.024533
3.500	0.100	1.600	4.000	0.500000	-0.052500	0.612500	0.300371	2.165442	0.120022	0.114908	True	True	9.99932e-08	2813	1.983066	1.860830	4.703028	2.020939
3.500	0.100	1.600	4.000	0.500000	-0.035000	0.612500	0.295913	2.170119	0.115383	0.118590	True	True	9.98354e-08	2833	1.978067	1.865479	4.721067	2.017126
3.500	0.100	1.600	4.000	0.500000	-0.017500	0.612500	0.291851	2.174867	0.111104	0.122510	True	True	9.99499e-08	2857	1.973435	1.870189	4.737410	2.013080
3.500	0.100	1.600	4.000	0.500000	0.000000	0.612500	0.288145	2.179717	0.107147	0.126693	True	True	9.9884e-08	2890	1.969132	1.874982	4.752188	2.008782
3.500	0.100	1.600	4.000	0.500000	0.017500	0.612500	0.284766	2.184700	0.103479	0.131166	True	True	9.99499e-08	2907	1.965126	1.879880	4.765514	2.004209
3.500	0.100	1.600	4.000	0.500000	0.035000	0.612500	0.281686	2.189851	0.100071	0.135961	True	True	9.9906e-08	2904	1.961390	1.884911	4.777477	1.999335
3.500	0.100	1.600	4.000	0.500000	0.052500	0.612500	0.278883	2.195206	0.096900	0.141114	True	True	9.98959e-08	2938	1.957899	1.890103	4.788152	1.994132
3.500	0.100	1.600	4.000	0.500000	0.070000	0.612500	0.276340	2.200805	0.093942	0.146669	True	True	9.96996e-08	2957	1.954634	1.895488	4.797597	1.988564
3.500	0.100	1.600	4.000	0.500000	0.087500	0.612500	0.274040	2.206693	0.091181	0.152673	True	True	9.97607e-08	2981	1.951575	1.901103	4.805853	1.982592
3.500	0.100	1.600	4.000	0.500000	0.105000	0.612500	0.271973	2.212920	0.088600	0.159185	True	True	9.97799e-08	2969	1.948707	1.906987	4.812947	1.976167
3.500	0.100	1.600	4.000	0.500000	0.122500	0.612500	0.270130	2.219544	0.086185	0.166272	True	True	9.99255e-08	2993	1.946018	1.913188	4.818892	1.969237
3.500	0.100	1.600	4.000	0.500000	0.140000	0.612500	0.268505	2.226630	0.083923	0.174015	True	True	9.96668e-08	3034	1.943497	1.919759	4.823686	1.961737
3.500	0.100	1.600	4.000	0.500000	0.157500	0.612500	0.267096	2.234256	0.081804	0.182508	True	True	9.98037e-08	3067	1.941135	1.926765	4.827308	1.953591
3.500	0.100	1.600	4.000	0.500000	0.175000	0.612500	0.265904	2.242515	0.079819	0.191868	True	True	9.98894e-08	3100	1.938925	1.934279	4.829722	1.944711
3.500	0.100	1.600	4.000	0.500000	0.192500	0.612500	0.264931	2.251517	0.077961	0.202234	True	True	9.98106e-08	3143	1.936862	1.942391	4.830869	1.934989
3.500	0.100	1.600	4.000	0.500000	0.210000	0.612500	0.264188	2.261395	0.076222	0.213780	True	True	9.97438e-08	3139	1.934946	1.951207	4.830664	1.924298
3.500	0.100	1.600	4.000	0.500000	0.227500	0.612500	0.263686	2.272316	0.074599	0.226718	True	True	9.98288e-08	3200	1.933178	1.960859	4.828996	1.912481
3.500	0.100	1.600	4.000	0.500000	0.245000	0.612500	0.263445	2.284484	0.073088	0.241319	True	True	9.97239e-08	3224	1.931562	1.971510	4.825712	1.899348
3.500	0.100	1.600	4.000	0.500000	0.262500	0.612500	0.263490	2.298158	0.071686	0.257924	True	True	9.98013e-08	3258	1.930107	1.983361	4.820615	1.884662
3.500	0.100	1.600	4.000	0.500000	0.280000	0.612500	0.263859	2.313673	0.070393	0.276980	True	True	9.99749e-08	3303	1.928832	1.996673	4.813443	1.868125
3.500	0.100	1.600	4.000	0.500000	0.297500	0.612500	0.264600	2.331465	0.069211	0.299074	True	True	9.97182e-08	3366	1.927761	2.011781	4.803852	1.849360
3.500	0.100	1.600	4.000	0.500000	0.315000	0.612500	0.265780	2.352115	0.068143	0.324998	True	True	9.97643e-08	3454	1.926934	2.029128	4.791382	1.827879
3.500	0.100	1.600	4.000	0.500000	0.332500	0.612500	0.267494	2.376422	0.067198	0.355848	True	True	9.97455e-08	3519	1.926412	2.049313	4.775414	1.803038
3.500	0.100	1.600	4.000	0.500000	0.350000	0.612500	0.269872	2.405506	0.066386	0.393184	True	True	9.97673e-08	3620	1.926289	2.073166	4.755092	1.773974
3.500	0.100	1.600	4.000	0.500000	-0.350000	0.630000	0.529685	2.058798	0.380848	0.075541	True	True	9.98305e-08	2396	2.221364	1.759586	3.809982	2.044317
3.500	0.100	1.600	4.000	0.500000	-0.332500	0.630000	0.487055	2.071075	0.338927	0.077266	True	True	9.96371e-08	2488	2.182979	1.760744	3.953432	2.047604
3.500	0.100	1.600	4.000	0.500000	-0.315000	0.630000	0.452423	2.081883	0.304890	0.079043	True	True	9.9763e-08	2529	2.151148	1.763720	4.075072	2.049272
3.500	0.100	1.600	4.000	0.500000	-0.297500	0.630000	0.423836	2.091480	0.276794	0.080879	True	True	9.97208e-08	2561	2.124386	1.767774	4.179023	2.049804
3.500	0.100	1.600	4.000	0.500000	-0.280000	0.630000	0.399908	2.100083	0.253266	0.082780	True	True	9.98188e-08	2598	2.101611	1.772450	4.268543	2.049521
3.500	0.100	1.600	4.000	0.500000	-0.262500	0.630000	0.379634	2.107870	0.233312	0.084754	True	True	9.99805e-08	2623	2.082018	1.777464	4.346200	2.048637
3.500	0.100	1.600	4.000	0.500000	-0.245000	0.630000	0.362271	2.114989	0.216200	0.086805	True	True	9.99317e-08	2654	2.065001	1.782640	4.414024	2.047297
3.500	0.100	1.600	4.000	0.500000	-0.227500	0.630000	0.347261	2.121561	0.201380	0.088943	True	True	9.9817e-08	2676	2.050094	1.787873	4.473629	2.045600
3.500	0.100	1.600	4.000	0.500000	-0.210000	0.630000	0.334178	2.127685	0.188434	0.091174	True	True	9.97593e-08	2706	2.036935	1.793097	4.526305	2.043614
3.500	0.100	1.600	4.000	0.500000	-0.192500	0.630000	0.322690	2.133445	0.177036	0.093506	True	True	9.96613e-08	2721	2.025240	1.798280	4.573090	2.041384
3.500	0.100	1.600	4.000	0.500000	-0.175000	0.630000	0.312537	2.138911	0.166931	0.095948	True	True	9.97624e-08	2731	2.014781	1.803403	4.614829	2.038942
3.500	0.100	1.600	4.000	0.500000	-0.157500	0.630000	0.303513	2.144142	0.157916	0.098509	True	True	9.97381e-08	2781	2.005374	1.808462	4.652210	2.036305
3.500	0.100	1.600	4.000	0.500000	-0.140000	0.630000	0.295453	2.149189	0.149828	0.101201	True	True	9.99007e-08	2798	1.996872	1.813460	4.685801	2.033486
3.500	0.100	1.600	4.000	0.500000	-0.122500	0.630000	0.288221	2.154099	0.142535	0.104033	True	True	9.9722e-08	2802	1.989150	1.818406	4.716071	2.030489
3.500	0.100	1.600	4.000	0.500000	-0.105000	0.630000	0.281708	2.158911	0.135927	0.107019	True	True	9.96421e-08	2841	1.982109	1.823312	4.743411	2.027314
3.500	0.100	1.600	4.000	0.500000	-0.087500	0.630000	0.275824	2.163662	0.129916	0.110172	True	True	9.99319e-08	2829	1.975663	1.828193	4.768147	2.023957
3.500	0.100	1.600	4.000	0.500000	-0.070000	0.630000	0.270492	2.168387	0.124426	0.113509	True	True	9.98652e-08	2867	1.969741	1.833066	4.790553	2.020412
3.500	0.100	1.600	4.000	0.500000	-0.052500	0.630000	0.265650	2.173119	0.119395	0.117046	True	True	9.99241e-08	2906	1.964283	1.837949	4.810860	2.016666
3.500	0.100	1.600	4.000	0.500000	-0.035000	0.630000	0.261245	2.177888	0.114770	0.120802	True	True	9.96859e-08	2871	1.959237	1.842863	4.829262	2.012708
3.500	0.100	1.600	4.000	0.500000	-0.017500	0.630000	0.257234	2.182725	0.110505	0.124800	True	True	9.99235e-08	2923	1.954560	1.847828	4.845922	2.008521
3.500	0.100	1.600	4.000	0.500000	0.000000	0.630000	0.253579	2.187664	0.106563	0.129065	True	True	9.99097e-08	2905	1.950214	1.852869	4.860977	2.004085
3.500	0.100	1.600	4.000	0.500000	0.017500	0.630000	0.250248	2.192735	0.102909	0.133624	True	True	9.98419e-08	2950	1.946166	1.858010	4.874541	1.999377
3.500	0.100	1.600	4.000	0.500000	0.035000	0.630000	0.247216	2.197975	0.099517	0.138510	True	True	9.99889e-08	2944	1.942389	1.863279	4.886708	1.994372
3.500	0.100	1.600	4.000	0.500000	0.052500	0.630000	0.244459	2.203420	0.096361	0.143761	True	True	9.97622e-08	3005	1.938858	1.868705	4.897553	1.989038
3.500	0.100	1.600	4.000	0.500000	0.070000	0.630000	0.241961	2.209110	0.093419	0.149418	True	True	9.98552e-08	3009	1.935552	1.874322	4.907136	1.983341
3.500	0.100	1.600	4.000	0.500000	0.087500	0.630000	0.239706	2.215090	0.090673	0.155533	True	True	9.9908e-08	3003	1.932454	1.880167	4.915500	1.977239
3.500	0.100	1.600	4.000	0.500000	0.105000	0.630000	0.237683	2.221413	0.088108	0.162163	True	True	9.99502e-08	3057	1.929546	1.886281	4.922674	1.970686
3.500	0.100	1.600	4.000	0.500000	0.122500	0.630000	0.235883	2.228134	0.085708	0.169376	True	True	9.98513e-08	3076	1.926816	1.892714	4.928669	1.963626
3.500	0.100	1.600	4.000	0.500000	0.140000	0.630000	0.234302	2.235323	0.083462	0.177255	True	True	9.98081e-08	3099	1.924253	1.899519	4.933484	1.955995
3.500	0.100	1.600	4.000	0.500000	0.157500	0.630000	0.232936	2.243056	0.081360	0.185896	True	True	9.99411e-08	3130	1.921847	1.906762	4.937099	1.947717
3.500	0.100	1.600	4.000	0.500000	0.175000	0.630000	0.231786	2.251427	0.079391	0.195416	True	True	9.98196e-08	3141	1.919592	1.914519	4.939475	1.938703
3.500	0.100	1.600	4.000	0.500000	0.192500	0.630000	0.230857	2.260548	0.077550	0.205958	True	True	9.98183e-08	3185	1.917482	1.922879	4.940552	1.928845
3.500	0.100	1.600	4.000	0.500000	0.210000	0.630000	0.230157	2.270553	0.075829	0.217695	True	True	9.98147e-08	3202	1.915517	1.931953	4.940245	1.918014
3.500	0.100	1.600	4.000	0.500000	0.227500	0.630000	0.229699	2.281608	0.074223	0.230844	True	True	9.99578e-08	3247	1.913695	1.941873	4.938439	1.906056
3.500	0.100	1.600	4.000	0.500000	0.245000	0.630000	0.229502	2.293922	0.072730	0.245677	True	True	9.97428e-08	3289	1.912022	1.952804	4.934980	1.892778
3.500	0.100	1.600	4.000	0.500000	0.262500	0.630000	0.229594	2.307754	0.071346	0.262542	True	True	9.97432e-08	3312	1.910506	1.964951	4.929665	1.877943
3.500	0.100	1.600	4.000	0.500000	0.280000	0.630000	0.230009	2.323440	0.070073	0.281889	True	True	9.9935e-08	3386	1.909162	1.978576	4.922229	1.861256
3.500	0.100	1.600	4.000	0.500000	0.297500	0.630000	0.230798	2.341419	0.068912	0.304310	True	True	9.98203e-08	3418	1.908017	1.994018	4.912322	1.842340
3.500	0.100	1.600	4.000	0.500000	0.315000	0.630000	0.232028	2.362277	0.067866	0.330607	True	True	9.99655e-08	3499	1.907106	2.011725	4.899476	1.820708
3.500	0.100	1.600	4.000	0.500000	0.332500	0.630000	0.233792	2.386813	0.066945	0.361884	True	True	9.99415e-08	3600	1.906488	2.032299	4.883064	1.795720
3.500	0.100	1.600	4.000	0.500000	0.350000	0.630000	0.236222	2.416153	0.066159	0.399715	True	True	9.9901e-08	3711	1.906254	2.056578	4.862219	1.766519
3.500	0.100	1.600	4.000	0.500000	-0.350000	0.647500	0.495160	2.063185	0.381378	0.076710	True	True	9.98494e-08	2452	2.205634	1.729342	3.889673	2.044115
3.500	0.100	1.600	4.000	0.500000	-0.332500	0.647500	0.452429	2.075924	0.339078	0.078506	True	True	9.98951e-08	2478	2.166808	1.731130	4.037807	2.046894
3.500	0.100	1.600	4.000	0.500000	-0.315000	0.647500	0.417763	2.087121	0.304777	0.080351	True	True	9.99137e-08	2530	2.134626	1.734744	4.163265	2.048092
3.500	0.100	1.600	4.000	0.500000	-0.297500	0.647500	0.389184	2.097046	0.276496	0.082252	True	True	9.99423e-08	2586	2.107581	1.739421	4.270354	2.048194
3.500	0.100	1.600	4.000	0.500000	-0.280000	0.647500	0.365291	2.105931	0.252839	0.084217	True	True	9.97369e-08	2618	2.084573	1.744691	4.362477	2.047519
3.500	0.100	1.600	4.000	0.500000	-0.262500	0.647500	0.345068	2.113963	0.232795	0.086253	True	True	9.97488e-08	2669	2.064787	1.750267	4.442312	2.046279
3.500	0.100	1.600	4.000	0.500000	-0.245000	0.647500	0.327767	2.121297	0.215622	0.088366	True	True	9.98729e-08	2666	2.047606	1.755972	4.511974	2.044616
3.500	0.100	1.600	4.000	0.500000	-0.227500	0.647500	0.312823	2.128059	0.200763	0.090565	True	True	9.97894e-08	2700	2.032560	1.761699	4.573142	2.042624
3.500	0.100	1.600	4.000	0.500000	-0.210000	0.647500	0.299807	2.134355	0.187791	0.092857	True	True	9.96993e-08	2738	2.019280	1.767388	4.627157	2.040368
3.500	0.100	1.600	4.000	0.500000	-0.192500	0.647500	0.288388	2.140270	0.176379	0.095250	True	True	9.98281e-08	2776	2.007479	1.773006	4.675098	2.037890
3.500	0.100	1.600	4.000	0.500000	-0.175000	0.647500	0.278304	2.145877	0.166267	0.097754	True	True	9.99649e-08	2786	1.996927	1.778538	4.717838	2.035218
3.500	0.100	1.600	4.000	0.500000	-0.157500	0.647500	0.269347	2.151239	0.157252	0.100379	True	True	9.97366e-08	2825	1.987437	1.783982	4.756092	2.032367
3.500	0.100	1.600	4.000	0.500000	-0.140000	0.647500	0.261352	2.156409	0.149167	0.103135	True	True	9.98013e-08	2819	1.978859	1.789345	4.790446	2.029348
3.500	0.100	1.600	4.000	0.500000	-0.122500	0.647500	0.254184	2.161433	0.141881	0.106033	True	True	9.97523e-08	2850	1.971070	1.794636	4.821386	2.026162
3.500	0.100	1.600	4.000	0.500000	-0.105000	0.647500	0.247732	2.166354	0.135283	0.109087	True	True	9.97927e-08	2865	1.963965	1.799870	4.849314	2.022810
3.500	0.100	1.600	4.000	0.500000	-0.087500	0.647500	0.241907	2.171210	0.129284	0.112311	True	True	9.96674e-08	2883	1.957461	1.805064	4.874568	2.019284
3.500	0.100	1.600	4.000	0.500000	-0.070000	0.647500	0.236632	2.176036	0.123807	0.115721	True	True	9.96599e-08	2888	1.951484	1.810236	4.897431	2.015577
3.500	0.100	1.600	4.000	0.500000	-0.052500	0.647500	0.231846	2.180865	0.118789	0.119334	True	True	9.97331e-08	2908	1.945974	1.815408	4.918139	2.011677
3.500	0.100	1.600	4.000	0.500000	-0.035000	0.647500	0.227495	2.185729	0.114179	0.123170	True	True	9.98449e-08	2950	1.940879	1.820600	4.936893	2.007570
3.500	0.100	1.600	4.000	0.500000	-0.017500	0.647500	0.223535	2.190661	0.109929	0.127251	True	True	9.97945e-08	2942	1.936155	1.825835	4.953860	2.003238
3.500	0.100	1.600	4.000	0.500000	0.000000	0.647500	0.219930	2.195692	0.106002	0.131604	True	True	9.99303e-08	2982	1.931764	1.831139	4.969182	1.998660
3.500	0.100	1.600	4.000	0.500000	0.017500	0.647500	0.216648	2.200857	0.102364	0.136255	True	True	9.99692e-08	3005	1.927672	1.836536	4.982976	1.993814
3.500	0.100	1.600	4.000	0.500000	0.035000	0.647500	0.213663	2.206190	0.098987	0.141239	True	True	9.99528e-08	3013	1.923852	1.842057	4.995338	1.988673
3.500	0.100	1.600	4.000	0.500000	0.052500	0.647500	0.210953	2.211729	0.095847	0.146593	True	True	9.99521e-08	3041	1.920279	1.847732	5.006346	1.983204
3.500	0.100	1.600	4.000	0.500000	0.070000	0.647500	0.208500	2.217515	0.092921	0.152360	True	True	9.97725e-08	3040	1.916931	1.853595	5.016061	1.977373
3.500	0.100	1.600	4.000	0.500000	0.087500	0.647500	0.206290	2.223594	0.090191	0.158592	True	True	9.98115e-08	3076	1.913789	1.859685	5.024527	1.971139
3.500	0.100	1.600	4.000	0.500000	0.105000	0.647500	0.204311	2.230018	0.087642	0.165348	True	True	9.98357e-08	3092	1.910839	1.866045	5.031773	1.964452
3.500	0.100	1.600	4.000	0.500000	0.122500	0.647500	0.202555	2.236844	0.085258	0.172696	True	True	9.97756e-08	3128	1.908065	1.872725	5.037813	1.957258
3.500	0.100	1.600	4.000	0.500000	0.140000	0.647500	0.201017	2.244141	0.083029	0.180720	True	True	9.99611e-08	3144	1.905458	1.879780	5.042643	1.949492
3.500	0.100	1.600	4.000	0.500000	0.157500	0.647500	0.199694	2.251989	0.080942	0.189517	True	True	9.9854e-08	3167	1.903006	1.887277	5.046244	1.941077
3.500	0.100	1.600	4.000	0.500000	0.175000	0.647500	0.198587	2.260480	0.078990	0.199208	True	True	9.97503e-08	3190	1.900704	1.895293	5.048577	1.931924
3.500	0.100	1.600	4.000	0.500000	0.192500	0.647500	0.197702	2.269727	0.077165	0.209934	True	True	9.97941e-08	3216	1.898545	1.903921	5.049580	1.921924
3.500	0.100	1.600	4.000	0.500000	0.210000	0.647500	0.197045	2.279868	0.075461	0.221874	True	True	9.97784e-08	3233	1.896526	1.913271	5.049167	1.910950
3.500	0.100	1.600	4.000	0.500000	0.227500	0.647500	0.196632	2.291068	0.073873	0.235246	True	True	9.99858e-08	3310	1.894649	1.923479	5.047219	1.898845
3.500	0.100	1.600	4.000	0.500000	0.245000	0.647500	0.196480	2.303537	0.072398	0.250325	True	True	9.97717e-08	3341	1.892916	1.934711	5.043582	1.885417
3.500	0.100	1.600	4.000	0.500000	0.262500	0.647500	0.196618	2.317537	0.071033	0.267463	True	True	9.97155e-08	3386	1.891336	1.947176	5.038048	1.870431
3.500	0.100	1.600	4.000	0.500000	0.280000	0.647500	0.197080	2.333406	0.069779	0.287115	True	True	9.98763e-08	3447	1.889922	1.961138	5.030348	1.853591
3.500	0.100	1.600	4.000	0.500000	0.297500	0.647500	0.197917	2.351586	0.068638	0.309880	True	True	9.98683e-08	3500	1.888699	1.976940	5.020126	1.834520
3.500	0.100	1.600	4.000	0.500000	0.315000	0.647500	0.199196	2.372664	0.067615	0.336567	True	True	9.97552e-08	3587	1.887701	1.995034	5.006910	1.812735
3.500	0.100	1.600	4.000	0.500000	0.332500	0.647500	0.201011	2.397445	0.066716	0.368290	True	True	9.97557e-08	3658	1.886985	2.016028	4.990062	1.787601
3.500	0.100	1.600	4.000	0.500000	0.350000	0.647500	0.203492	2.427057	0.065956	0.406638	True	True	9.98364e-08	3763	1.886638	2.040763	4.968710	1.758266
3.500	0.100	1.600	4.000	0.500000	-0.350000	0.665000	0.461481	2.067587	0.381888	0.077946	True	True	9.97226e-08	2454	2.190385	1.699120	3.969007	2.043358
3.500	0.100	1.600	4.000	0.500000	-0.332500	0.665000	0.418667	2.080789	0.339219	0.079820	True	True	9.9749e-08	2505	2.151130	1.701557	4.121770	2.045599
3.500	0.100	1.600	4.000	0.500000	-0.315000	0.665000	0.383981	2.092373	0.304663	0.081739	True	True	9.96522e-08	2578	2.118605	1.705828	4.250993	2.046303
3.500	0.100	1.600	4.000	0.500000	-0.297500	0.665000	0.355421	2.102628	0.276205	0.083713	True	True	9.98899e-08	2598	2.091282	1.711147	4.361171	2.045956
3.500	0.100	1.600	4.000	0.500000	-0.280000	0.665000	0.331571	2.111796	0.252425	0.085747	True	True	9.98327e-08	2674	2.068045	1.717031	4.455851	2.044876
3.500	0.100	1.600	4.000	0.500000	-0.262500	0.665000	0.311405	2.120074	0.232298	0.087851	True	True	9.99045e-08	2697	2.048067	1.723188	4.537824	2.043269
3.500	0.100	1.600	4.000	0.500000	-0.245000	0.665000	0.294169	2.127624	0.215069	0.090031	True	True	9.98987e-08	2731	2.030725	1.729440	4.609288	2.041273
3.500	0.100	1.600	4.000	0.500000	-0.227500	0.665000	0.279295	2.134579	0.200173	0.092296	True	True	9.96863e-08	2770	2.015539	1.735680	4.671989	2.038979
3.500	0.100	1.600	4.000	0.500000	-0.210000	0.665000	0.266350	2.141047	0.187180	0.094655	True	True	9.97313e-08	2802	2.002139	1.741851	4.727316	2.036446
3.500	0.100	1.600	4.000	0.500000	-0.192500	0.665000	0.255002	2.147120	0.175756	0.097115	True	True	9.97961e-08	2827	1.990232	1.747921	4.776387	2.033714
3.500	0.100	1.600	4.000	0.500000	-0.175000	0.665000	0.244988	2.152872	0.165640	0.099686	True	True	9.97098e-08	2859	1.979584	1.753879	4.820108	2.030806
3.500	0.100	1.600	4.000	0.500000	-0.157500	0.665000	0.236099	2.158367	0.156626	0.102379	True	True	9.98949e-08	2845	1.970009	1.759725	4.859216	2.027737
3.500	0.100	1.600	4.000	0.500000	-0.140000	0.665000	0.228170	2.163663	0.148548	0.105204	True	True	9.97664e-08	2882	1.961354	1.765468	4.894317	2.024513
3.500	0.100	1.600	4.000	0.500000	-0.122500	0.665000	0.221066	2.168806	0.141270	0.108174	True	True	9.978e-08	2879	1.953494	1.771119	4.925911	2.021136
3.500	0.100	1.600	4.000	0.500000	-0.105000	0.665000	0.214676	2.173840	0.134683	0.111302	True	True	9.99731e-08	2913	1.946324	1.776697	4.954415	2.017602
3.500	0.100	1.600	4.000	0.500000	-0.087500	0.665000	0.208909	2.178803	0.128696	0.114602	True	True	9.98913e-08	2926	1.939759	1.782219	4.980176	2.013904
3.500	0.100	1.600	4.000	0.500000	-0.070000	0.665000	0.203692	2.183734	0.123233	0.118090	True	True	9.97386e-08	2927	1.933725	1.787707	5.003485	2.010032
3.500	0.100	1.600	4.000	0.500000	-0.052500	0.665000	0.198960	2.188664	0.118230	0.121785	True	True	9.9857e-08	2962	1.928161	1.793182	5.024585	2.005973
3.500	0.100	1.600	4.000	0.500000	-0.035000	0.665000	0.194662	2.193628	0.113634	0.125706	True	True	9.98948e-08	2991	1.923014	1.798667	5.043683	2.001713
3.500	0.100	1.600	4.000	0.500000	-0.017500	0.665000	0.190754	2.198659	0.109399	0.129877	True	True	9.97926e-08	3006	1.918241	1.804187	5.060951	1.997232
3.500	0.100	1.600	4.000	0.500000	0.000000	0.665000	0.187199	2.203789	0.105488	0.134323	True	True	9.97736e-08	3035	1.913801	1.809768	5.076533	1.992509
3.500	0.100	1.600	4.000	0.500000	0.017500	0.665000	0.183966	2.209051	0.101866	0.139073	True	True	9.97435e-08	3059	1.909662	1.815437	5.090551	1.987521
3.500	0.100	1.600	4.000	0.500000	0.035000	0.665000	0.181028	2.214483	0.098505	0.144161	True	True	9.97287e-08	3073	1.905796	1.821225	5.103102	1.982239
3.500	0.100	1.600	4.000	0.500000	0.052500	0.665000	0.178364	2.220122	0.095380	0.149625	True	True	9.97026e-08	3091	1.902177	1.827164	5.114268	1.976632
3.500	0.100	1.600	4.000	0.500000	0.070000	0.665000	0.175956	2.226011	0.092470	0.155510	True	True	9.97848e-08	3107	1.898784	1.833290	5.124109	1.970663
3.500	0.100	1.600	4.000	0.500000	0.087500	0.665000	0.173791	2.232194	0.089756	0.161867	True	True	9.9781e-08	3099	1.895597	1.839641	5.132673	1.964291
3.500	0.100	1.600	4.000	0.500000	0.105000	0.665000	0.171855	2.238725	0.087222	0.168756	True	True	9.98114e-08	3130	1.892601	1.846263	5.139987	1.957466
3.500	0.100	1.600	4.000	0.500000	0.122500	0.665000	0.170143	2.245663	0.084854	0.176247	True	True	9.97353e-08	3155	1.889781	1.853207	5.146067	1.950133
3.500	0.100	1.600	4.000	0.500000	0.140000	0.665000	0.168647	2.253077	0.082641	0.184425	True	True	9.97032e-08	3200	1.887125	1.860529	5.150910	1.942227
3.500	0.100	1.600	4.000	0.500000	0.157500	0.665000	0.167367	2.261046	0.080570	0.193389	True	True	9.98302e-08	3202	1.884625	1.868298	5.154494	1.933671
3.500	0.100	1.600	4.000	0.500000	0.175000	0.665000	0.166304	2.269665	0.078635	0.203259	True	True	9.97797e-08	3264	1.882272	1.876593	5.156781	1.924374
3.500	0.100	1.600	4.000	0.500000	0.192500	0.665000	0.165461	2.279049	0.076826	0.214182	True	True	9.98472e-08	3259	1.880060	1.885508	5.157707	1.914228
3.500	0.100	1.600	4.000	0.500000	0.210000	0.665000	0.164849	2.289333	0.075139	0.226336	True	True	9.97538e-08	3293	1.877986	1.895155	5.157186	1.903105
3.500	0.100	1.600	4.000	0.500000	0.227500	0.665000	0.164480	2.300688	0.073568	0.239943	True	True	9.97044e-08	3368	1.876049	1.905672	5.155096	1.890848
3.500	0.100	1.600	4.000	0.500000	0.245000	0.665000	0.164373	2.313323	0.072110	0.255282	True	True	9.9813e-08	3401	1.874254	1.917227	5.151280	1.877267
3.500	0.100	1.600	4.000	0.500000	0.262500	0.665000	0.164556	2.327503	0.070763	0.272708	True	True	9.9917e-08	3458	1.872605	1.930034	5.145528	1.862125
3.500	0.100	1.600	4.000	0.500000	0.280000	0.665000	0.165065	2.343568	0.069528	0.292681	True	True	9.99977e-08	3508	1.871118	1.944359	5.137567	1.845127
3.500	0.100	1.600	4.000	0.500000	0.297500	0.665000	0.165950	2.361961	0.068407	0.315807	True	True	9.984e-08	3564	1.869813	1.960548	5.127036	1.825899
3.500	0.100	1.600	4.000	0.500000	0.315000	0.665000	0.167278	2.383275	0.067404	0.342902	True	True	9.97985e-08	3670	1.868725	1.979059	5.113457	1.803961
3.500	0.100	1.600	4.000	0.500000	0.332500	0.665000	0.169143	2.408315	0.066528	0.375091	True	True	9.99981e-08	3722	1.867908	2.000503	5.096188	1.778681
3.500	0.100	1.600	4.000	0.500000	0.350000	0.665000	0.171675	2.438215	0.065792	0.413976	True	True	9.98298e-08	3815	1.867444	2.025729	5.074346	1.749215
3.500	0.100	1.600	4.000	0.500000	-0.350000	0.682500	0.428669	2.071984	0.382409	0.079253	True	True	9.96929e-08	2501	2.175647	1.668904	4.047723	2.042033
3.500	0.100	1.600	4.000	0.500000	-0.332500	0.682500	0.385789	2.085646	0.339383	0.081213	True	True	9.9806e-08	2575	2.135975	1.672005	4.205041	2.043708
3.500	0.100	1.600	4.000	0.500000	-0.315000	0.682500	0.351095	2.097618	0.304580	0.083214	True	True	9.9684e-08	2570	2.103117	1.676950	4.337962	2.043896
3.500	0.100	1.600	4.000	0.500000	-0.297500	0.682500	0.322563	2.108202	0.275953	0.085266	True	True	9.97857e-08	2647	2.075522	1.682926	4.451168	2.043084
3.500	0.100	1.600	4.000	0.500000	-0.280000	0.682500	0.298763	2.117653	0.252058	0.087378	True	True	9.98567e-08	2682	2.052060	1.689442	4.548353	2.041585
3.500	0.100	1.600	4.000	0.500000	-0.262500	0.682500	0.278660	2.126178	0.231854	0.089556	True	True	9.9936e-08	2720	2.031894	1.696197	4.632417	2.039601
3.500	0.100	1.600	4.000	0.500000	-0.245000	0.682500	0.261493	2.133946	0.214574	0.091809	True	True	9.98177e-08	2768	2.014390	1.703012	4.705645	2.037265
3.500	0.100	1.600	4.000	0.500000	-0.227500	0.682500	0.246691	2.141096	0.199646	0.094147	True	True	9.96742e-08	2802	1.999066	1.709783	4.769844	2.034661
3.500	0.100	1.600	4.000	0.500000	-0.210000	0.682500	0.233819	2.147740	0.186633	0.096577	True	True	9.97269e-08	2835	1.985544	1.716451	4.826455	2.031847
3.500	0.100	1.600	4.000	0.500000	-0.192500	0.682500	0.222543	2.153973	0.175200	0.099109	True	True	9.98937e-08	2856	1.973529	1.722991	4.876633	2.028855
3.500	0.100	1.600	4.000	0.500000	-0.175000	0.682500	0.212599	2.159872	0.165083	0.101753	True	True	9.98619e-08	2848	1.962785	1.729391	4.921313	2.025708
3.500	0.100	1.600	4.000	0.500000	-0.157500	0.682500	0.203779	2.165506	0.156072	0.104520	True	True	9.98277e-08	2871	1.953123	1.735655	4.961257	2.022417
3.500	0.100	1.600	4.000	0.500000	-0.140000	0.682500	0.195916	2.170930	0.148001	0.107420	True	True	9.97131e-08	2936	1.944388	1.741793	4.997090	2.018985
3.500	0.100	1.600	4.000	0.500000	-0.122500	0.682500	0.188875	2.176196	0.140733	0.110467	True	True	9.97043e-08	2917	1.936454	1.747821	5.029327	2.015412
3.500	0.100	1.600	4.000	0.500000	-0.105000	0.682500	0.182546	2.181347	0.134157	0.113674	True	True	9.98401e-08	2969	1.929216	1.753758	5.058396	2.011693
3.500	0.100	1.600	4.000	0.500000	-0.087500	0.682500	0.176838	2.186423	0.128183	0.117055	True	True	9.97955e-08	2983	1.922586	1.759624	5.084655	2.007819
3.500	0.100	1.600	4.000	0.500000	-0.070000	0.682500	0.171677	2.191462	0.122733	0.120628	True	True	9.97834e-08	2986	1.916492	1.765443	5.108401	2.003778
3.500	0.100	1.600	4.000	0.500000	-0.052500	0.682500	0.167000	2.196500	0.117744	0.124410	True	True	9.98314e-08	3010	1.910870	1.771236	5.129887	1.999558
3.500	0.100	1.600	4.000	0.500000	-0.035000	0.682500	0.162754	2.201569	0.113163	0.128423	True	True	9.96729e-08	3025	1.905668	1.777031	5.149323	1.995140
3.500	0.100	1.600	4.000	0.500000	-0.017500	0.682500	0.158897	2.206703	0.108944	0.132689	True	True	9.97946e-08	3035	1.900841	1.782851	5.166887	1.990507
3.500	0.100	1.600	4.000	0.500000	0.000000	0.682500	0.155391	2.211936	0.105048	0.137235	True	True	9.97217e-08	3056	1.896349	1.788726	5.182726	1.985635
3.500	0.100	1.600	4.000	0.500000	0.017500	0.682500	0.152205	2.217303	0.101441	0.142091	True	True	9.99054e-08	3095	1.892160	1.794683	5.196964	1.980500
3.500	0.100	1.600	4.000	0.500000	0.035000	0.682500	0.149313	2.222840	0.098095	0.147291	True	True	9.97422e-08	3123	1.888244	1.800755	5.209702	1.975074
3.500	0.100	1.600	4.000	0.500000	0.052500	0.682500	0.146695	2.228585	0.094985	0.152873	True	True	9.9963e-08	3132	1.884576	1.806975	5.221023	1.969324
3.500	0.100	1.600	4.000	0.500000	0.070000	0.682500	0.144331	2.234582	0.092090	0.158883	True	True	9.98206e-08	3171	1.881133	1.813379	5.230989	1.963213
3.500	0.100	1.600	4.000	0.500000	0.087500	0.682500	0.142209	2.240877	0.089392	0.165373	True	True	9.99545e-08	3184	1.877897	1.820010	5.239649	1.956698
3.500	0.100	1.600	4.000	0.500000	0.105000	0.682500	0.140317	2.247524	0.086873	0.172404	True	True	9.97868e-08	3217	1.874851	1.826912	5.247031	1.949730
3.500	0.100	1.600	4.000	0.500000	0.122500	0.682500	0.138647	2.254581	0.084521	0.180047	True	True	9.98808e-08	3236	1.871981	1.834137	5.253150	1.942254
3.500	0.100	1.600	4.000	0.500000	0.140000	0.682500	0.137194	2.262119	0.082322	0.188389	True	True	9.98804e-08	3263	1.869274	1.841746	5.258003	1.934203
3.500	0.100	1.600	4.000	0.500000	0.157500	0.682500	0.135956	2.270218	0.080267	0.197529	True	True	9.99851e-08	3279	1.866720	1.849807	5.261571	1.925500
3.500	0.100	1.600	4.000	0.500000	0.175000	0.682500	0.134935	2.278975	0.078347	0.207591	True	True	9.99668e-08	3327	1.864312	1.858401	5.263811	1.916054
3.500	0.100	1.600	4.000	0.500000	0.192500	0.682500	0.134135	2.288504	0.076554	0.218721	True	True	9.9884e-08	3337	1.862043	1.867623	5.264662	1.905757
3.500	0.100	1.600	4.000	0.500000	0.210000	0.682500	0.133566	2.298943	0.074882	0.231102	True	True	9.99391e-08	3354	1.859910	1.877589	5.264034	1.894480
3.500	0.100	1.600	4.000	0.500000	0.227500	0.682500	0.133240	2.310463	0.073327	0.244957	True	True	9.98324e-08	3430	1.857910	1.888439	5.261805	1.882067
3.500	0.100	1.600	4.000	0.500000	0.245000	0.682500	0.133178	2.323276	0.071886	0.260569	True	True	9.99524e-08	3452	1.856047	1.900343	5.257813	1.868327
3.500	0.100	1.600	4.000	0.500000	0.262500	0.682500	0.133406	2.337648	0.070557	0.278298	True	True	9.98511e-08	3522	1.854326	1.913517	5.251848	1.853024
3.500	0.100	1.600	4.000	0.500000	0.280000	0.682500	0.133962	2.353921	0.069340	0.298609	True	True	9.97809e-08	3574	1.852761	1.928232	5.243632	1.835865
3.500	0.100	1.600	4.000	0.500000	0.297500	0.682500	0.134894	2.372542	0.068237	0.322113	True	True	9.99212e-08	3649	1.851370	1.944839	5.232802	1.816478
3.500	0.100	1.600	4.000	0.500000	0.315000	0.682500	0.136270	2.394106	0.067254	0.349635	True	True	9.9831e-08	3758	1.850187	1.963797	5.218874	1.794385
3.500	0.100	1.600	4.000	0.500000	0.332500	0.682500	0.138183	2.419421	0.066399	0.382310	True	True	9.99526e-08	3817	1.849263	1.985726	5.201201	1.768960
3.500	0.100	1.600	4.000	0.500000	0.350000	0.682500	0.140764	2.449627	0.065684	0.421753	True	True	9.99194e-08	3885	1.848678	2.011478	5.178896	1.739366
3.500	0.100	1.600	4.000	0.500000	-0.350000	0.700000	0.396742	2.076353	0.382976	0.080636	True	True	9.964e-08	2492	2.161453	1.638680	4.125531	2.040128
3.500	0.100	1.600	4.000	0.500000	-0.332500	0.700000	0.353813	2.090473	0.339604	0.082690	True	True	9.96692e-08	2522	2.121379	1.642453	4.287309	2.041212
3.500	0.100	1.600	4.000	0.500000	-0.315000	0.700000	0.319124	2.102830	0.304566	0.084782	True	True	9.97392e-08	2623	2.088197	1.648081	4.423843	2.040865
3.500	0.100	1.600	4.000	0.500000	-0.297500	0.700000	0.290631	2.113743	0.275780	0.086920	True	True	9.98274e-08	2660	2.060338	1.654728	4.540006	2.039573
3.500	0.100	1.600	4.000	0.500000	-0.280000	0.700000	0.266887	2.123477	0.251777	0.089115	True	True	9.99037e-08	2723	2.036657	1.661888	4.639634	2.037644
3.500	0.100	1.600	4.000	0.500000	-0.262500	0.700000	0.246851	2.132250	0.231501	0.091374	True	True	9.99957e-08	2762	2.016305	1.669254	4.725738	2.035275
3.500	0.100	1.600	4.000	0.500000	-0.245000	0.700000	0.229757	2.140238	0.214175	0.093707	True	True	9.96556e-08	2803	1.998642	1.676648	4.800685	2.032591
3.500	0.100	1.600	4.000	0.500000	-0.227500	0.700000	0.215029	2.147584	0.199218	0.096123	True	True	9.97545e-08	2821	1.983179	1.683963	4.866346	2.029673
3.500	0.100	1.600	4.000	0.500000	-0.210000	0.700000	0.202232	2.154407	0.186190	0.098632	True	True	9.97954e-08	2869	1.969534	1.691146	4.924209	2.026572
3.500	0.100	1.600	4.000	0.500000	-0.192500	0.700000	0.191028	2.160803	0.174751	0.101242	True	True	9.99212e-08	2885	1.957410	1.698169	4.975469	2.023317
3.500	0.100	1.600	4.000	0.500000	-0.175000	0.700000	0.181155	2.166855	0.164633	0.103965	True	True	9.97327e-08	2911	1.946568	1.705027	5.021088	2.019927
3.500	0.100	1.600	4.000	0.500000	-0.157500	0.700000	0.172402	2.172630	0.155627	0.106812	True	True	9.99639e-08	2924	1.936815	1.711724	5.061852	2.016410
3.500	0.100	1.600	4.000	0.500000	-0.140000	0.700000	0.164604	2.178188	0.147563	0.109793	True	True	9.96407e-08	2954	1.927998	1.718275	5.098403	2.012767
3.500	0.100	1.600	4.000	0.500000	-0.122500	0.700000	0.157626	2.183580	0.140305	0.112923	True	True	9.99346e-08	2967	1.919987	1.724695	5.131271	2.008995
3.500	0.100	1.600	4.000	0.500000	-0.105000	0.700000	0.151357	2.188853	0.133741	0.116215	True	True	9.99194e-08	2977	1.912676	1.731008	5.160897	2.005088
3.500	0.100	1.600	4.000	0.500000	-0.087500	0.700000	0.145707	2.194047	0.127779	0.119684	True	True	9.98665e-08	3027	1.905979	1.737234	5.187647	2.001034
3.500	0.100	1.600	4.000	0.500000	-0.070000	0.700000	0.140600	2.199200	0.122342	0.123347	True	True	9.99855e-08	3044	1.899819	1.743399	5.211827	1.996822
3.500	0.100	1.600	4.000	0.500000	-0.052500	0.700000	0.135976	2.204350	0.117368	0.127224	True	True	9.98417e-08	3071	1.894136	1.749529	5.233695	1.992435
3.500	0.100	1.600	4.000	0.500000	-0.035000	0.700000	0.131781	2.209530	0.112801	0.131335	True	True	9.99033e-08	3061	1.888874	1.755649	5.253467	1.987857
3.500	0.100	1.600	4.000	0.500000	-0.017500	0.700000	0.127973	2.214774	0.108596	0.135703	True	True	9.99426e-08	3116	1.883989	1.761787	5.271324	1.983067
3.500	0.100	1.600	4.000	0.500000	0.000000	0.700000	0.124514	2.220117	0.104714	0.140357	True	True	9.98012e-08	3132	1.879442	1.767972	5.287419	1.978043
3.500	0.100	1.600	4.000	0.500000	0.017500	0.700000	0.121374	2.225594	0.101121	0.145326	True	True	9.9813e-08	3128	1.875197	1.774235	5.301877	1.972757
3.500	0.100	1.600	4.000	0.500000	0.035000	0.700000	0.118528	2.231243	0.097790	0.150644	True	True	9.98433e-08	3171	1.871226	1.780608	5.314803	1.967182
3.500	0.100	1.600	4.000	0.500000	0.052500	0.700000	0.115953	2.237102	0.094694	0.156352	True	True	9.97188e-08	3167	1.867504	1.787126	5.326280	1.961284
3.500	0.100	1.600	4.000	0.500000	0.070000	0.700000	0.113633	2.243215	0.091813	0.162495	True	True	9.99209e-08	3212	1.864007	1.793828	5.336372	1.955026
3.500	0.100	1.600	4.000	0.500000	0.087500	0.700000	0.111553	2.249629	0.089129	0.169127	True	True	9.97688e-08	3219	1.860717	1.800756	5.345129	1.948364
3.500	0.100	1.600	4.000	0.500000	0.105000	0.700000	0.109702	2.256398	0.086624	0.176309	True	True	9.98995e-08	3234	1.857617	1.807958	5.352581	1.941249
3.500	0.100	1.600	4.000	0.500000	0.122500	0.700000	0.108074	2.263583	0.084286	0.184115	True	True	9.98528e-08	3283	1.854691	1.815486	5.358742	1.933623
3.500	0.100	1.600	4.000	0.500000	0.140000	0.700000	0.106662	2.271254	0.082101	0.192630	True	True	9.98038e-08	3317	1.851928	1.823401	5.363610	1.925422
3.500	0.100	1.600	4.000	0.500000	0.157500	0.700000	0.105465	2.279494	0.080060	0.201958	True	True	9.97832e-08	3346	1.849316	1.831775	5.367164	1.916566
3.500	0.100	1.600	4.000	0.500000	0.175000	0.700000	0.104485	2.288397	0.078154	0.212222	True	True	9.98197e-08	3378	1.846848	1.840690	5.369362	1.906966
3.500	0.100	1.600	4.000	0.500000	0.192500	0.700000	0.103727	2.298082	0.076375	0.223572	True	True	9.98721e-08	3401	1.844517	1.850244	5.370142	1.896512
3.500	0.100	1.600	4.000	0.500000	0.210000	0.700000	0.103199	2.308687	0.074718	0.236192	True	True	9.97747e-08	3410	1.842318	1.860554	5.369412	1.885076
3.500	0.100	1.600	4.000	0.500000	0.227500	0.700000	0.102916	2.320384	0.073178	0.250309	True	True	9.9782e-08	3496	1.840250	1.871761	5.367049	1.872501
3.500	0.100	1.600	4.000	0.500000	0.245000	0.700000	0.102897	2.333387	0.071751	0.266210	True	True	9.98292e-08	3535	1.838314	1.884041	5.362890	1.858597
3.500	0.100	1.600	4.000	0.500000	0.262500	0.700000	0.103169	2.347964	0.070438	0.284258	True	True	9.98074e-08	3574	1.836516	1.897611	5.356722	1.843130
3.500	0.100	1.600	4.000	0.500000	0.280000	0.700000	0.103770	2.364460	0.069237	0.304922	True	True	9.98493e-08	3658	1.834866	1.912746	5.348264	1.825806
3.500	0.100	1.600	4.000	0.500000	0.297500	0.700000	0.104748	2.383324	0.068151	0.328822	True	True	9.97551e-08	3704	1.833384	1.929801	5.337149	1.806257
3.500	0.100	1.600	4.000	0.500000	0.315000	0.700000	0.106171	2.405153	0.067185	0.356790	True	True	9.97592e-08	3726	1.832100	1.949241	5.322892	1.784008
3.500	0.100	1.600	4.000	0.500000	0.332500	0.700000	0.108131	2.430761	0.066348	0.389973	True	True	9.99765e-08	3840	1.831064	1.971690	5.304840	1.758439
3.500	0.100	1.600	4.000	0.500000	0.350000	0.700000	0.110758	2.461290	0.065654	0.429997	True	True	9.99675e-08	4049	1.830350	1.998009	5.282105	1.728722
