# Supplementary material for: On maternity and the stronger immune response in women
Source: Nat Commun. 2022 Aug 18;13:4858. doi: 10.1038/s41467-022-32569-6 (PMC9386672; doi:10.1038/s41467-022-32569-6)
Supplement: Supplementary file 3 — Source Data [file 41467_2022_32569_MOESM3_ESM.zip › Source Data/Source Data Fig 5/demo5_Act0pt5.csv]

bmax	mu	betaC1	betaC2	base_c	diff_c	prVert	alphaf	alpham	gammaf	gammam	p_ESS?	h_ESS?	NormGrad	Iter	Sfbar	Smbar	Ifbar	Imbar
3.500	0.100	3.100	4.000	0.500000	-0.350000	0.000000	2.288758	1.713966	0.682779	0.107571	True	True	9.97591e-08	3322	1.550727	1.352247	1.472262	1.886988
3.500	0.100	3.100	4.000	0.500000	-0.332500	0.000000	2.211842	1.720127	0.591466	0.108091	True	True	9.98e-08	2926	1.520343	1.348952	1.536626	1.903995
3.500	0.100	3.100	4.000	0.500000	-0.315000	0.000000	2.151706	1.725904	0.521832	0.109036	True	True	9.97872e-08	2701	1.496500	1.346948	1.589909	1.916880
3.500	0.100	3.100	4.000	0.500000	-0.297500	0.000000	2.103328	1.731354	0.466939	0.110316	True	True	9.99749e-08	2347	1.477267	1.345794	1.634732	1.926746
3.500	0.100	3.100	4.000	0.500000	-0.280000	0.000000	2.063531	1.736540	0.422545	0.111877	True	True	9.95965e-08	2076	1.461414	1.345227	1.672928	1.934312
3.500	0.100	3.100	4.000	0.500000	-0.262500	0.000000	2.030192	1.741520	0.385903	0.113684	True	True	9.96352e-08	2120	1.448116	1.345085	1.705830	1.940073
3.500	0.100	3.100	4.000	0.500000	-0.245000	0.000000	2.001841	1.746349	0.355147	0.115718	True	True	9.95437e-08	1966	1.436801	1.345264	1.734432	1.944375
3.500	0.100	3.100	4.000	0.500000	-0.227500	0.000000	1.977419	1.751074	0.328967	0.117966	True	True	9.9901e-08	1881	1.427054	1.345694	1.759491	1.947470
3.500	0.100	3.100	4.000	0.500000	-0.210000	0.000000	1.956150	1.755738	0.306418	0.120422	True	True	9.94761e-08	1828	1.418571	1.346330	1.781592	1.949543
3.500	0.100	3.100	4.000	0.500000	-0.192500	0.000000	1.937446	1.760380	0.286796	0.123087	True	True	9.97886e-08	1808	1.411120	1.347139	1.801198	1.950731
3.500	0.100	3.100	4.000	0.500000	-0.175000	0.000000	1.920857	1.765034	0.269569	0.125963	True	True	9.9441e-08	1601	1.404525	1.348102	1.818678	1.951138
3.500	0.100	3.100	4.000	0.500000	-0.157500	0.000000	1.906031	1.769733	0.254327	0.129058	True	True	9.94618e-08	1685	1.398646	1.349205	1.834325	1.950838
3.500	0.100	3.100	4.000	0.500000	-0.140000	0.000000	1.892689	1.774510	0.240748	0.132383	True	True	9.94974e-08	1697	1.393374	1.350438	1.848383	1.949889
3.500	0.100	3.100	4.000	0.500000	-0.122500	0.000000	1.880606	1.779384	0.228577	0.135948	True	True	9.99857e-08	1417	1.388621	1.351800	1.861053	1.948342
3.500	0.100	3.100	4.000	0.500000	-0.105000	0.000000	1.869599	1.784410	0.217611	0.139773	True	True	9.95919e-08	1528	1.384313	1.353288	1.872488	1.946199
3.500	0.100	3.100	4.000	0.500000	-0.087500	0.000000	1.859520	1.789599	0.207680	0.143875	True	True	9.98022e-08	1564	1.380393	1.354905	1.882831	1.943497
3.500	0.100	3.100	4.000	0.500000	-0.070000	0.000000	1.850245	1.794977	0.198647	0.148276	True	True	9.99069e-08	1414	1.376813	1.356655	1.892195	1.940251
3.500	0.100	3.100	4.000	0.500000	-0.052500	0.000000	1.841660	1.800606	0.190400	0.153006	True	True	9.97322e-08	1403	1.373531	1.358546	1.900671	1.936428
3.500	0.100	3.100	4.000	0.500000	-0.035000	0.000000	1.833686	1.806506	0.182843	0.158093	True	True	9.9496e-08	1468	1.370513	1.360586	1.908337	1.932039
3.500	0.100	3.100	4.000	0.500000	-0.017500	0.000000	1.826244	1.812715	0.175896	0.163575	True	True	9.96636e-08	1441	1.367733	1.362787	1.915260	1.927067
3.500	0.100	3.100	4.000	0.500000	0.000000	0.000000	1.819268	1.819284	0.169493	0.169493	True	True	9.97049e-08	1449	1.365164	1.365164	1.921492	1.921480
3.500	0.100	3.100	4.000	0.500000	0.017500	0.000000	1.812702	1.826267	0.163575	0.175898	True	True	9.9478e-08	1549	1.362787	1.367732	1.927074	1.915239
3.500	0.100	3.100	4.000	0.500000	0.035000	0.000000	1.806502	1.833687	0.158093	0.182843	True	True	9.98265e-08	1410	1.360586	1.370514	1.932043	1.908338
3.500	0.100	3.100	4.000	0.500000	0.052500	0.000000	1.800612	1.841660	0.153006	0.190400	True	True	9.98319e-08	1501	1.358546	1.373531	1.936422	1.900670
3.500	0.100	3.100	4.000	0.500000	0.070000	0.000000	1.794989	1.850242	0.148277	0.198647	True	True	9.97765e-08	1552	1.356655	1.376813	1.940238	1.892193
3.500	0.100	3.100	4.000	0.500000	0.087500	0.000000	1.789597	1.859519	0.143875	0.207680	True	True	9.96191e-08	1496	1.354905	1.380393	1.943499	1.882832
3.500	0.100	3.100	4.000	0.500000	0.105000	0.000000	1.784411	1.869599	0.139773	0.217611	True	True	9.96028e-08	1608	1.353288	1.384313	1.946197	1.872488
3.500	0.100	3.100	4.000	0.500000	0.122500	0.000000	1.779392	1.880606	0.135949	0.228578	True	True	9.94639e-08	1649	1.351800	1.388620	1.948334	1.861050
3.500	0.100	3.100	4.000	0.500000	0.140000	0.000000	1.774510	1.892689	0.132383	0.240748	True	True	9.94373e-08	1725	1.350438	1.393374	1.949889	1.848383
3.500	0.100	3.100	4.000	0.500000	0.157500	0.000000	1.769734	1.906031	0.129058	0.254327	True	True	9.96207e-08	1738	1.349205	1.398646	1.950837	1.834325
3.500	0.100	3.100	4.000	0.500000	0.175000	0.000000	1.765034	1.920857	0.125963	0.269569	True	True	9.99247e-08	1756	1.348102	1.404525	1.951137	1.818677
3.500	0.100	3.100	4.000	0.500000	0.192500	0.000000	1.760380	1.937446	0.123087	0.286796	True	True	9.96137e-08	1805	1.347139	1.411120	1.950731	1.801198
3.500	0.100	3.100	4.000	0.500000	0.210000	0.000000	1.755738	1.956150	0.120422	0.306418	True	True	9.96277e-08	1879	1.346330	1.418571	1.949543	1.781592
3.500	0.100	3.100	4.000	0.500000	0.227500	0.000000	1.751074	1.977419	0.117966	0.328967	True	True	9.98362e-08	1981	1.345694	1.427054	1.947470	1.759491
3.500	0.100	3.100	4.000	0.500000	0.245000	0.000000	1.746348	2.001841	0.115718	0.355146	True	True	9.96964e-08	1894	1.345264	1.436801	1.944375	1.734432
3.500	0.100	3.100	4.000	0.500000	0.262500	0.000000	1.741520	2.030192	0.113684	0.385903	True	True	9.95891e-08	1936	1.345085	1.448116	1.940073	1.705830
3.500	0.100	3.100	4.000	0.500000	0.280000	0.000000	1.736540	2.063531	0.111877	0.422545	True	True	9.96379e-08	2114	1.345227	1.461414	1.934312	1.672928
3.500	0.100	3.100	4.000	0.500000	0.297500	0.000000	1.731354	2.103328	0.110316	0.466939	True	True	9.9871e-08	2383	1.345794	1.477267	1.926746	1.634732
3.500	0.100	3.100	4.000	0.500000	0.315000	0.000000	1.725904	2.151706	0.109036	0.521832	True	True	9.97814e-08	2700	1.346948	1.496500	1.916880	1.589909
3.500	0.100	3.100	4.000	0.500000	0.332500	0.000000	1.720127	2.211842	0.108091	0.591466	True	True	9.97708e-08	2963	1.348952	1.520343	1.903995	1.536626
3.500	0.100	3.100	4.000	0.500000	0.350000	0.000000	1.713966	2.288758	0.107571	0.682779	True	True	9.99294e-08	3340	1.352247	1.550727	1.886988	1.472262
3.500	0.100	3.100	4.000	0.500000	-0.350000	0.017500	2.230256	1.715333	0.678856	0.106899	True	True	9.99753e-08	3434	1.539942	1.337800	1.508624	1.894296
3.500	0.100	3.100	4.000	0.500000	-0.332500	0.017500	2.151850	1.721913	0.587280	0.107342	True	True	9.96472e-08	2955	1.509008	1.334313	1.577271	1.912173
3.500	0.100	3.100	4.000	0.500000	-0.315000	0.017500	2.090730	1.728037	0.517611	0.108226	True	True	9.9721e-08	2498	1.484782	1.332202	1.634058	1.925707
3.500	0.100	3.100	4.000	0.500000	-0.297500	0.017500	2.041679	1.733774	0.462792	0.109454	True	True	9.97579e-08	2151	1.465269	1.330987	1.681790	1.936069
3.500	0.100	3.100	4.000	0.500000	-0.280000	0.017500	2.001410	1.739199	0.418524	0.110970	True	True	9.97558e-08	2258	1.449205	1.330389	1.722435	1.944027
3.500	0.100	3.100	4.000	0.500000	-0.262500	0.017500	1.967737	1.744378	0.382029	0.112736	True	True	9.96906e-08	1872	1.435744	1.330232	1.757420	1.950100
3.500	0.100	3.100	4.000	0.500000	-0.245000	0.017500	1.939147	1.749373	0.351428	0.114731	True	True	9.97356e-08	1905	1.424300	1.330405	1.787809	1.954658
3.500	0.100	3.100	4.000	0.500000	-0.227500	0.017500	1.914557	1.754236	0.325403	0.116941	True	True	9.94737e-08	1799	1.414449	1.330836	1.814414	1.957965
3.500	0.100	3.100	4.000	0.500000	-0.210000	0.017500	1.893169	1.759015	0.303004	0.119360	True	True	9.96835e-08	1727	1.405881	1.331476	1.837864	1.960217
3.500	0.100	3.100	4.000	0.500000	-0.192500	0.017500	1.874385	1.763750	0.283524	0.121988	True	True	9.9979e-08	1744	1.398359	1.332290	1.858652	1.961557
3.500	0.100	3.100	4.000	0.500000	-0.175000	0.017500	1.857746	1.768480	0.266432	0.124828	True	True	9.94826e-08	1638	1.391704	1.333258	1.877172	1.962095
3.500	0.100	3.100	4.000	0.500000	-0.157500	0.017500	1.842892	1.773236	0.251317	0.127885	True	True	9.96195e-08	1492	1.385774	1.334365	1.893743	1.961916
3.500	0.100	3.100	4.000	0.500000	-0.140000	0.017500	1.829543	1.778060	0.237858	0.131170	True	True	9.94832e-08	1600	1.380457	1.335602	1.908618	1.961068
3.500	0.100	3.100	4.000	0.500000	-0.122500	0.017500	1.817468	1.782973	0.225800	0.134696	True	True	9.97217e-08	1499	1.375664	1.336964	1.922013	1.959608
3.500	0.100	3.100	4.000	0.500000	-0.105000	0.017500	1.806485	1.788015	0.214938	0.138478	True	True	9.98851e-08	1541	1.371322	1.338452	1.934098	1.957552
3.500	0.100	3.100	4.000	0.500000	-0.087500	0.017500	1.796442	1.793199	0.205104	0.142534	True	True	9.99044e-08	1378	1.367372	1.340067	1.945021	1.954943
3.500	0.100	3.100	4.000	0.500000	-0.070000	0.017500	1.787205	1.798602	0.196165	0.146890	True	True	9.96e-08	1518	1.363763	1.341811	1.954897	1.951740
3.500	0.100	3.100	4.000	0.500000	-0.052500	0.017500	1.778678	1.804203	0.188004	0.151568	True	True	9.92469e-08	1401	1.360455	1.343695	1.963836	1.948003
3.500	0.100	3.100	4.000	0.500000	-0.035000	0.017500	1.770766	1.810080	0.180529	0.156603	True	True	9.99256e-08	1384	1.357414	1.345726	1.971910	1.943679
3.500	0.100	3.100	4.000	0.500000	-0.017500	0.017500	1.763410	1.816245	0.173661	0.162028	True	True	9.97377e-08	1456	1.354610	1.347914	1.979179	1.938774
3.500	0.100	3.100	4.000	0.500000	0.000000	0.017500	1.756516	1.822770	0.167330	0.167885	True	True	9.95004e-08	1495	1.352020	1.350275	1.985725	1.933245
3.500	0.100	3.100	4.000	0.500000	0.017500	0.017500	1.750036	1.829693	0.161481	0.174223	True	True	9.94104e-08	1445	1.349623	1.352825	1.991586	1.927069
3.500	0.100	3.100	4.000	0.500000	0.035000	0.017500	1.743910	1.837099	0.156064	0.181101	True	True	9.94171e-08	1563	1.347402	1.355583	1.996799	1.920174
3.500	0.100	3.100	4.000	0.500000	0.052500	0.017500	1.738136	1.844970	0.151039	0.188580	True	True	9.94641e-08	1563	1.345342	1.358575	2.001373	1.912584
3.500	0.100	3.100	4.000	0.500000	0.070000	0.017500	1.732628	1.853463	0.146368	0.196743	True	True	9.95728e-08	1576	1.343432	1.361827	2.005350	1.904161
3.500	0.100	3.100	4.000	0.500000	0.087500	0.017500	1.727367	1.862640	0.142022	0.205685	True	True	9.96128e-08	1572	1.341662	1.365373	2.008730	1.894849
3.500	0.100	3.100	4.000	0.500000	0.105000	0.017500	1.722319	1.872604	0.137974	0.215516	True	True	9.96973e-08	1630	1.340025	1.369254	2.011514	1.884554
3.500	0.100	3.100	4.000	0.500000	0.122500	0.017500	1.717453	1.883478	0.134202	0.226373	True	True	9.98103e-08	1747	1.338515	1.373516	2.013695	1.873164
3.500	0.100	3.100	4.000	0.500000	0.140000	0.017500	1.712738	1.895412	0.130685	0.238421	True	True	9.97076e-08	1611	1.337132	1.378219	2.015257	1.860545
3.500	0.100	3.100	4.000	0.500000	0.157500	0.017500	1.708148	1.908584	0.127408	0.251863	True	True	9.95455e-08	1751	1.335873	1.383433	2.016165	1.846530
3.500	0.100	3.100	4.000	0.500000	0.175000	0.017500	1.703654	1.923218	0.124359	0.266953	True	True	9.97477e-08	1813	1.334745	1.389246	2.016379	1.830923
3.500	0.100	3.100	4.000	0.500000	0.192500	0.017500	1.699227	1.939588	0.121528	0.284008	True	True	9.96125e-08	1857	1.333752	1.395766	2.015836	1.813483
3.500	0.100	3.100	4.000	0.500000	0.210000	0.017500	1.694838	1.958043	0.118907	0.303434	True	True	9.98487e-08	1867	1.332910	1.403131	2.014454	1.793909
3.500	0.100	3.100	4.000	0.500000	0.227500	0.017500	1.690458	1.979027	0.116494	0.325758	True	True	9.99985e-08	1955	1.332236	1.411516	2.012121	1.771834
3.500	0.100	3.100	4.000	0.500000	0.245000	0.017500	1.686054	2.003120	0.114290	0.351676	True	True	9.97533e-08	2054	1.331763	1.421148	2.008688	1.746791
3.500	0.100	3.100	4.000	0.500000	0.262500	0.017500	1.681590	2.031092	0.112299	0.382126	True	True	9.9796e-08	2138	1.331533	1.432331	2.003956	1.718190
3.500	0.100	3.100	4.000	0.500000	0.280000	0.017500	1.677028	2.063987	0.110536	0.418404	True	True	9.96973e-08	2267	1.331613	1.445473	1.997655	1.685268
3.500	0.100	3.100	4.000	0.500000	0.297500	0.017500	1.672329	2.103264	0.109020	0.462356	True	True	9.97648e-08	2474	1.332106	1.461143	1.989408	1.647022
3.500	0.100	3.100	4.000	0.500000	0.315000	0.017500	1.667450	2.151019	0.107788	0.516705	True	True	9.98093e-08	2670	1.333169	1.480155	1.978686	1.602107
3.500	0.100	3.100	4.000	0.500000	0.332500	0.017500	1.662354	2.210401	0.106896	0.585649	True	True	9.98771e-08	2793	1.335056	1.503728	1.964712	1.548670
3.500	0.100	3.100	4.000	0.500000	0.350000	0.017500	1.657021	2.286381	0.106436	0.676051	True	True	9.99429e-08	3298	1.338198	1.533773	1.946301	1.484060
3.500	0.100	3.100	4.000	0.500000	-0.350000	0.035000	2.171746	1.716895	0.674547	0.106212	True	True	9.97565e-08	2994	1.529019	1.323198	1.546841	1.901879
3.500	0.100	3.100	4.000	0.500000	-0.332500	0.035000	2.091909	1.723926	0.582745	0.106579	True	True	9.99009e-08	2622	1.497544	1.319535	1.620034	1.920631
3.500	0.100	3.100	4.000	0.500000	-0.315000	0.035000	2.029870	1.730422	0.513078	0.107402	True	True	9.99216e-08	2451	1.472946	1.317331	1.680519	1.934806
3.500	0.100	3.100	4.000	0.500000	-0.297500	0.035000	1.980208	1.736467	0.458366	0.108581	True	True	9.99271e-08	2115	1.453165	1.316072	1.731312	1.945653
3.500	0.100	3.100	4.000	0.500000	-0.280000	0.035000	1.939526	1.742146	0.414252	0.110053	True	True	9.95643e-08	1943	1.436903	1.315457	1.774520	1.953985
3.500	0.100	3.100	4.000	0.500000	-0.262500	0.035000	1.905571	1.747537	0.377929	0.111780	True	True	9.95062e-08	2010	1.423291	1.315298	1.811677	1.960354
3.500	0.100	3.100	4.000	0.500000	-0.245000	0.035000	1.876788	1.752707	0.347504	0.113738	True	True	9.97938e-08	1762	1.411728	1.315479	1.843925	1.965150
3.500	0.100	3.100	4.000	0.500000	-0.227500	0.035000	1.852100	1.757702	0.321657	0.115913	True	True	9.99283e-08	1939	1.401783	1.315921	1.872104	1.968656
3.500	0.100	3.100	4.000	0.500000	-0.210000	0.035000	1.830597	1.762608	0.299415	0.118297	True	True	9.9817e-08	1424	1.393137	1.316574	1.896981	1.971075
3.500	0.100	3.100	4.000	0.500000	-0.192500	0.035000	1.811766	1.767449	0.280094	0.120891	True	True	9.99399e-08	1664	1.385552	1.317402	1.918985	1.972545
3.500	0.100	3.100	4.000	0.500000	-0.175000	0.035000	1.795104	1.772259	0.263148	0.123695	True	True	9.93971e-08	1588	1.378844	1.318383	1.938578	1.973203
3.500	0.100	3.100	4.000	0.500000	-0.157500	0.035000	1.780250	1.777081	0.248171	0.126716	True	True	9.9413e-08	1533	1.372869	1.319502	1.956095	1.973124
3.500	0.100	3.100	4.000	0.500000	-0.140000	0.035000	1.766917	1.781955	0.234841	0.129964	True	True	9.97355e-08	1634	1.367513	1.320748	1.971806	1.972365
3.500	0.100	3.100	4.000	0.500000	-0.122500	0.035000	1.754869	1.786904	0.222902	0.133450	True	True	9.96216e-08	1616	1.362686	1.322118	1.985948	1.970986
3.500	0.100	3.100	4.000	0.500000	-0.105000	0.035000	1.743934	1.791946	0.212151	0.137190	True	True	9.95036e-08	1395	1.358315	1.323612	1.998694	1.969029
3.500	0.100	3.100	4.000	0.500000	-0.087500	0.035000	1.733931	1.797158	0.202423	0.141204	True	True	9.99221e-08	1349	1.354337	1.325229	2.010212	1.966472
3.500	0.100	3.100	4.000	0.500000	-0.070000	0.035000	1.724765	1.802542	0.193582	0.145514	True	True	9.96349e-08	1454	1.350704	1.326974	2.020605	1.963349
3.500	0.100	3.100	4.000	0.500000	-0.052500	0.035000	1.716299	1.808144	0.185513	0.150145	True	True	9.92961e-08	1426	1.347375	1.328855	2.030011	1.959659
3.500	0.100	3.100	4.000	0.500000	-0.035000	0.035000	1.708460	1.813998	0.178124	0.155128	True	True	9.9671e-08	1411	1.344313	1.330880	2.038501	1.955393
3.500	0.100	3.100	4.000	0.500000	-0.017500	0.035000	1.701173	1.820145	0.171337	0.160498	True	True	9.94668e-08	1532	1.341490	1.333060	2.046143	1.950533
3.500	0.100	3.100	4.000	0.500000	0.000000	0.035000	1.694362	1.826629	0.165082	0.166296	True	True	9.9916e-08	1492	1.338882	1.335409	2.053014	1.945058
3.500	0.100	3.100	4.000	0.500000	0.017500	0.035000	1.687963	1.833527	0.159305	0.172572	True	True	9.94657e-08	1446	1.336467	1.337943	2.059158	1.938907
3.500	0.100	3.100	4.000	0.500000	0.035000	0.035000	1.681967	1.840815	0.153957	0.179377	True	True	9.96954e-08	1548	1.334229	1.340683	2.064595	1.932113
3.500	0.100	3.100	4.000	0.500000	0.052500	0.035000	1.676288	1.848639	0.148996	0.186783	True	True	9.94644e-08	1585	1.332152	1.343652	2.069375	1.924547
3.500	0.100	3.100	4.000	0.500000	0.070000	0.035000	1.670898	1.857045	0.144388	0.194865	True	True	9.94506e-08	1535	1.330224	1.346877	2.073512	1.916173
3.500	0.100	3.100	4.000	0.500000	0.087500	0.035000	1.665766	1.866122	0.140100	0.203717	True	True	9.96631e-08	1562	1.328436	1.350392	2.077012	1.906908
3.500	0.100	3.100	4.000	0.500000	0.105000	0.035000	1.660857	1.875971	0.136108	0.213451	True	True	9.98732e-08	1625	1.326780	1.354236	2.079879	1.896661
3.500	0.100	3.100	4.000	0.500000	0.122500	0.035000	1.656141	1.886714	0.132388	0.224200	True	True	9.96783e-08	1573	1.325251	1.358457	2.082104	1.885319
3.500	0.100	3.100	4.000	0.500000	0.140000	0.035000	1.651592	1.898499	0.128923	0.236128	True	True	9.97282e-08	1754	1.323846	1.363112	2.083666	1.872745
3.500	0.100	3.100	4.000	0.500000	0.157500	0.035000	1.647183	1.911502	0.125696	0.249436	True	True	9.98452e-08	1776	1.322565	1.368270	2.084534	1.858777
3.500	0.100	3.100	4.000	0.500000	0.175000	0.035000	1.642886	1.925944	0.122695	0.264376	True	True	9.95974e-08	1761	1.321411	1.374020	2.084658	1.843214
3.500	0.100	3.100	4.000	0.500000	0.192500	0.035000	1.638678	1.942095	0.119909	0.281260	True	True	9.98244e-08	1804	1.320391	1.380467	2.083973	1.825814
3.500	0.100	3.100	4.000	0.500000	0.210000	0.035000	1.634532	1.960301	0.117334	0.300493	True	True	9.98899e-08	1950	1.319516	1.387749	2.082390	1.806278
3.500	0.100	3.100	4.000	0.500000	0.227500	0.035000	1.630423	1.980999	0.114965	0.322595	True	True	9.95832e-08	1978	1.318806	1.396037	2.079788	1.784234
3.500	0.100	3.100	4.000	0.500000	0.245000	0.035000	1.626324	2.004763	0.112804	0.348255	True	True	9.9579e-08	2077	1.318290	1.405558	2.076008	1.759214
3.500	0.100	3.100	4.000	0.500000	0.262500	0.035000	1.622206	2.032354	0.110857	0.378401	True	True	9.96224e-08	2202	1.318010	1.416610	2.070835	1.730624
3.500	0.100	3.100	4.000	0.500000	0.280000	0.035000	1.618041	2.064804	0.109138	0.414318	True	True	9.96459e-08	2241	1.318030	1.429599	2.063978	1.697693
3.500	0.100	3.100	4.000	0.500000	0.297500	0.035000	1.613802	2.103554	0.107668	0.457832	True	True	9.99633e-08	2316	1.318448	1.445086	2.055032	1.659411
3.500	0.100	3.100	4.000	0.500000	0.315000	0.035000	1.609462	2.150682	0.106484	0.511640	True	True	9.99594e-08	2776	1.319419	1.463879	2.043429	1.614420
3.500	0.100	3.100	4.000	0.500000	0.332500	0.035000	1.605008	2.209300	0.105643	0.579895	True	True	9.99734e-08	3026	1.321188	1.487181	2.028335	1.560846
3.500	0.100	3.100	4.000	0.500000	0.350000	0.035000	1.600458	2.284333	0.105241	0.669388	True	True	9.9956e-08	3339	1.324177	1.516887	2.008479	1.496012
3.500	0.100	3.100	4.000	0.500000	-0.350000	0.052500	2.113227	1.718665	0.669839	0.105508	True	True	9.97095e-08	3387	1.517955	1.308442	1.587041	1.909742
3.500	0.100	3.100	4.000	0.500000	-0.332500	0.052500	2.032035	1.726182	0.577855	0.105801	True	True	9.96883e-08	2579	1.485951	1.304620	1.665044	1.929367
3.500	0.100	3.100	4.000	0.500000	-0.315000	0.052500	1.969152	1.733075	0.508231	0.106567	True	True	9.99985e-08	2262	1.460995	1.302343	1.729424	1.944169
3.500	0.100	3.100	4.000	0.500000	-0.297500	0.052500	1.918951	1.739447	0.453662	0.107699	True	True	9.95961e-08	1852	1.440963	1.301059	1.783420	1.955481
3.500	0.100	3.100	4.000	0.500000	-0.280000	0.052500	1.877919	1.745395	0.409732	0.109130	True	True	9.95333e-08	2147	1.424516	1.300442	1.829299	1.964164
3.500	0.100	3.100	4.000	0.500000	-0.262500	0.052500	1.843737	1.751006	0.373606	0.110820	True	True	9.96149e-08	1551	1.410765	1.300297	1.868713	1.970810
3.500	0.100	3.100	4.000	0.500000	-0.245000	0.052500	1.814813	1.756363	0.343380	0.112744	True	True	9.95022e-08	1739	1.399095	1.300498	1.902882	1.975818
3.500	0.100	3.100	4.000	0.500000	-0.227500	0.052500	1.790008	1.761526	0.317719	0.114886	True	True	9.98097e-08	1729	1.389066	1.300964	1.932744	1.979494
3.500	0.100	3.100	4.000	0.500000	-0.210000	0.052500	1.768494	1.766552	0.295665	0.117239	True	True	9.99671e-08	1670	1.380353	1.301640	1.959021	1.982051
3.500	0.100	3.100	4.000	0.500000	-0.192500	0.052500	1.749646	1.771487	0.276511	0.119799	True	True	9.95702e-08	1522	1.372713	1.302492	1.982282	1.983653
3.500	0.100	3.100	4.000	0.500000	-0.175000	0.052500	1.732993	1.776382	0.259725	0.122570	True	True	9.96763e-08	1521	1.365959	1.303495	2.002971	1.984410
3.500	0.100	3.100	4.000	0.500000	-0.157500	0.052500	1.718163	1.781266	0.244894	0.125557	True	True	9.94785e-08	1403	1.359945	1.304633	2.021458	1.984426
3.500	0.100	3.100	4.000	0.500000	-0.140000	0.052500	1.704866	1.786183	0.231700	0.128769	True	True	9.98262e-08	1306	1.354557	1.305897	2.038028	1.983754
3.500	0.100	3.100	4.000	0.500000	-0.122500	0.052500	1.692872	1.791165	0.219890	0.132218	True	True	9.96857e-08	1353	1.349702	1.307281	2.052923	1.982448
3.500	0.100	3.100	4.000	0.500000	-0.105000	0.052500	1.681995	1.796249	0.209260	0.135920	True	True	9.96948e-08	1453	1.345305	1.308785	2.066333	1.980533
3.500	0.100	3.100	4.000	0.500000	-0.087500	0.052500	1.672056	1.801472	0.199642	0.139893	True	True	9.9331e-08	1383	1.341306	1.310411	2.078453	1.978036
3.500	0.100	3.100	4.000	0.500000	-0.070000	0.052500	1.662950	1.806862	0.190904	0.144159	True	True	9.94403e-08	1376	1.337653	1.312162	2.089390	1.974967
3.500	0.100	3.100	4.000	0.500000	-0.052500	0.052500	1.654568	1.812455	0.182933	0.148744	True	True	9.94229e-08	1465	1.334305	1.314044	2.099261	1.971326
3.500	0.100	3.100	4.000	0.500000	-0.035000	0.052500	1.646812	1.818290	0.175635	0.153677	True	True	9.964e-08	1519	1.331226	1.316068	2.108167	1.967108
3.500	0.100	3.100	4.000	0.500000	-0.017500	0.052500	1.639608	1.824408	0.168932	0.158994	True	True	9.96358e-08	1466	1.328388	1.318244	2.116186	1.962297
3.500	0.100	3.100	4.000	0.500000	0.000000	0.052500	1.632887	1.830853	0.162757	0.164734	True	True	9.99942e-08	1303	1.325764	1.320585	2.123384	1.956869
3.500	0.100	3.100	4.000	0.500000	0.017500	0.052500	1.626607	1.837673	0.157056	0.170947	True	True	9.95432e-08	1481	1.323335	1.323108	2.129793	1.950787
3.500	0.100	3.100	4.000	0.500000	0.035000	0.052500	1.620690	1.844954	0.151780	0.177689	True	True	9.94296e-08	1344	1.321081	1.325832	2.135482	1.943987
3.500	0.100	3.100	4.000	0.500000	0.052500	0.052500	1.615136	1.852676	0.146886	0.185020	True	True	9.99012e-08	1610	1.318989	1.328783	2.140453	1.936493
3.500	0.100	3.100	4.000	0.500000	0.070000	0.052500	1.609868	1.860997	0.142341	0.193023	True	True	9.96041e-08	1522	1.317046	1.331984	2.144748	1.928163
3.500	0.100	3.100	4.000	0.500000	0.087500	0.052500	1.604864	1.869975	0.138114	0.201789	True	True	9.94959e-08	1626	1.315242	1.335471	2.148368	1.918944
3.500	0.100	3.100	4.000	0.500000	0.105000	0.052500	1.600094	1.879711	0.134180	0.211427	True	True	9.96173e-08	1672	1.313570	1.339282	2.151316	1.908743
3.500	0.100	3.100	4.000	0.500000	0.122500	0.052500	1.595527	1.890324	0.130516	0.222070	True	True	9.97062e-08	1721	1.312023	1.343464	2.153582	1.897447
3.500	0.100	3.100	4.000	0.500000	0.140000	0.052500	1.591139	1.901961	0.127103	0.233881	True	True	9.97568e-08	1705	1.310598	1.348074	2.155143	1.884920
3.500	0.100	3.100	4.000	0.500000	0.157500	0.052500	1.586904	1.914797	0.123927	0.247059	True	True	9.98039e-08	1748	1.309296	1.353181	2.155965	1.870997
3.500	0.100	3.100	4.000	0.500000	0.175000	0.052500	1.582799	1.929048	0.120974	0.261852	True	True	9.98867e-08	1851	1.308118	1.358870	2.155995	1.855480
3.500	0.100	3.100	4.000	0.500000	0.192500	0.052500	1.578800	1.944982	0.118236	0.278570	True	True	9.95634e-08	1878	1.307071	1.365248	2.155163	1.838125
3.500	0.100	3.100	4.000	0.500000	0.210000	0.052500	1.574887	1.962939	0.115706	0.297613	True	True	9.98042e-08	1784	1.306166	1.372448	2.153373	1.818631
3.500	0.100	3.100	4.000	0.500000	0.227500	0.052500	1.571036	1.983353	0.113382	0.319497	True	True	9.99735e-08	2014	1.305420	1.380643	2.150495	1.796623
3.500	0.100	3.100	4.000	0.500000	0.245000	0.052500	1.567226	2.006789	0.111266	0.344903	True	True	9.98639e-08	2100	1.304862	1.390055	2.146359	1.771634
3.500	0.100	3.100	4.000	0.500000	0.262500	0.052500	1.563436	2.033999	0.109363	0.374751	True	True	9.96593e-08	2031	1.304532	1.400980	2.140734	1.743063
3.500	0.100	3.100	4.000	0.500000	0.280000	0.052500	1.559646	2.066003	0.107688	0.410311	True	True	9.9864e-08	2150	1.304492	1.413818	2.133308	1.710135
3.500	0.100	3.100	4.000	0.500000	0.297500	0.052500	1.555839	2.104226	0.106263	0.453393	True	True	9.96578e-08	2452	1.304837	1.429125	2.123648	1.671832
3.500	0.100	3.100	4.000	0.500000	0.315000	0.052500	1.552007	2.150723	0.105126	0.506665	True	True	9.9735e-08	2615	1.305715	1.447700	2.111143	1.626781
3.500	0.100	3.100	4.000	0.500000	0.332500	0.052500	1.548157	2.208574	0.104337	0.574238	True	True	9.98864e-08	2969	1.307367	1.470734	2.094900	1.573092
3.500	0.100	3.100	4.000	0.500000	0.350000	0.052500	1.544342	2.282649	0.103992	0.662829	True	True	9.97313e-08	3316	1.310201	1.500101	2.073562	1.508059
3.500	0.100	3.100	4.000	0.500000	-0.350000	0.070000	2.054705	1.720660	0.664721	0.104788	True	True	9.97943e-08	2838	1.506749	1.293534	1.629355	1.917889
3.500	0.100	3.100	4.000	0.500000	-0.332500	0.070000	1.972246	1.728697	0.572606	0.105009	True	True	9.98293e-08	2674	1.474232	1.289574	1.712436	1.938375
3.500	0.100	3.100	4.000	0.500000	-0.315000	0.070000	1.908608	1.736013	0.503072	0.105722	True	True	9.98697e-08	2289	1.448937	1.287247	1.780897	1.953782
3.500	0.100	3.100	4.000	0.500000	-0.297500	0.070000	1.857948	1.742730	0.448684	0.106810	True	True	9.99347e-08	2070	1.428669	1.285957	1.838231	1.965529
3.500	0.100	3.100	4.000	0.500000	-0.280000	0.070000	1.816637	1.748961	0.404972	0.108204	True	True	9.98268e-08	2003	1.412054	1.285358	1.886881	1.974535
3.500	0.100	3.100	4.000	0.500000	-0.262500	0.070000	1.782292	1.754808	0.369073	0.109861	True	True	9.97615e-08	1832	1.398179	1.285242	1.928621	1.981422
3.500	0.100	3.100	4.000	0.500000	-0.245000	0.070000	1.753278	1.760355	0.339066	0.111753	True	True	9.98388e-08	1729	1.386415	1.285477	1.964769	1.986624
3.500	0.100	3.100	4.000	0.500000	-0.227500	0.070000	1.728434	1.765664	0.313613	0.113864	True	True	9.98663e-08	1388	1.376312	1.285980	1.996332	1.990465
3.500	0.100	3.100	4.000	0.500000	-0.210000	0.070000	1.706915	1.770830	0.291758	0.116188	True	True	9.94867e-08	1512	1.367542	1.286692	2.024070	1.993131
3.500	0.100	3.100	4.000	0.500000	-0.192500	0.070000	1.688098	1.775858	0.272787	0.118717	True	True	9.98715e-08	1401	1.359855	1.287578	2.048599	1.994846
3.500	0.100	3.100	4.000	0.500000	-0.175000	0.070000	1.671474	1.780853	0.256171	0.121458	True	True	9.97085e-08	1419	1.353064	1.288611	2.070410	1.995674
3.500	0.100	3.100	4.000	0.500000	-0.157500	0.070000	1.656701	1.785801	0.241499	0.124413	True	True	9.98338e-08	1381	1.347019	1.289777	2.089872	1.995764
3.500	0.100	3.100	4.000	0.500000	-0.140000	0.070000	1.643464	1.790776	0.228451	0.127592	True	True	9.93495e-08	1318	1.341604	1.291065	2.107308	1.995149
3.500	0.100	3.100	4.000	0.500000	-0.122500	0.070000	1.631541	1.795799	0.216777	0.131007	True	True	9.94879e-08	1400	1.336727	1.292470	2.122965	1.993894
3.500	0.100	3.100	4.000	0.500000	-0.105000	0.070000	1.620732	1.800914	0.206272	0.134673	True	True	9.97734e-08	1475	1.332310	1.293992	2.137062	1.992026
3.500	0.100	3.100	4.000	0.500000	-0.087500	0.070000	1.610874	1.806152	0.196772	0.138607	True	True	9.95126e-08	1363	1.328293	1.295632	2.149783	1.989575
3.500	0.100	3.100	4.000	0.500000	-0.070000	0.070000	1.601856	1.811545	0.188143	0.142831	True	True	9.99044e-08	1468	1.324625	1.297393	2.161251	1.986547
3.500	0.100	3.100	4.000	0.500000	-0.052500	0.070000	1.593560	1.817132	0.180273	0.147372	True	True	9.98577e-08	1590	1.321262	1.299283	2.171599	1.982947
3.500	0.100	3.100	4.000	0.500000	-0.035000	0.070000	1.585895	1.822950	0.173070	0.152258	True	True	9.97956e-08	1496	1.318170	1.301310	2.180927	1.978770
3.500	0.100	3.100	4.000	0.500000	-0.017500	0.070000	1.578789	1.829039	0.166456	0.157524	True	True	9.98282e-08	1538	1.315319	1.303486	2.189313	1.973997
3.500	0.100	3.100	4.000	0.500000	0.000000	0.070000	1.572174	1.835445	0.160365	0.163210	True	True	9.97943e-08	1544	1.312683	1.305824	2.196826	1.968606
3.500	0.100	3.100	4.000	0.500000	0.017500	0.070000	1.565994	1.842217	0.154742	0.169363	True	True	9.96169e-08	1523	1.310241	1.308340	2.203521	1.962565
3.500	0.100	3.100	4.000	0.500000	0.035000	0.070000	1.560200	1.849410	0.149539	0.176039	True	True	9.98478e-08	1568	1.307976	1.311054	2.209439	1.955831
3.500	0.100	3.100	4.000	0.500000	0.052500	0.070000	1.554749	1.857089	0.144715	0.183302	True	True	9.94082e-08	1603	1.305871	1.313988	2.214613	1.948351
3.500	0.100	3.100	4.000	0.500000	0.070000	0.070000	1.549603	1.865326	0.140237	0.191229	True	True	9.97645e-08	1660	1.303915	1.317171	2.219063	1.940062
3.500	0.100	3.100	4.000	0.500000	0.087500	0.070000	1.544729	1.874206	0.136072	0.199911	True	True	9.94347e-08	1675	1.302097	1.320633	2.222801	1.930885
3.500	0.100	3.100	4.000	0.500000	0.105000	0.070000	1.540096	1.883830	0.132198	0.209457	True	True	9.9843e-08	1677	1.300410	1.324414	2.225827	1.920728
3.500	0.100	3.100	4.000	0.500000	0.122500	0.070000	1.535676	1.894317	0.128590	0.219998	True	True	9.99528e-08	1758	1.298847	1.328561	2.228129	1.909476
3.500	0.100	3.100	4.000	0.500000	0.140000	0.070000	1.531446	1.905808	0.125232	0.231696	True	True	9.95858e-08	1742	1.297405	1.333129	2.229685	1.896995
3.500	0.100	3.100	4.000	0.500000	0.157500	0.070000	1.527381	1.918479	0.122107	0.244747	True	True	9.96484e-08	1780	1.296083	1.338187	2.230457	1.883119
3.500	0.100	3.100	4.000	0.500000	0.175000	0.070000	1.523460	1.932541	0.119204	0.259397	True	True	9.94701e-08	1834	1.294882	1.343819	2.230388	1.867648
3.500	0.100	3.100	4.000	0.500000	0.192500	0.070000	1.519663	1.948261	0.116514	0.275954	True	True	9.96491e-08	1905	1.293810	1.350131	2.229404	1.850340
3.500	0.100	3.100	4.000	0.500000	0.210000	0.070000	1.515970	1.965972	0.114031	0.294812	True	True	9.95073e-08	1965	1.292875	1.357255	2.227400	1.830891
3.500	0.100	3.100	4.000	0.500000	0.227500	0.070000	1.512365	1.986104	0.111753	0.316483	True	True	9.95557e-08	1984	1.292095	1.365360	2.224240	1.808926
3.500	0.100	3.100	4.000	0.500000	0.245000	0.070000	1.508829	2.009214	0.109681	0.341641	True	True	9.9787e-08	1991	1.291496	1.374667	2.219740	1.783975
3.500	0.100	3.100	4.000	0.500000	0.262500	0.070000	1.505349	2.036045	0.107822	0.371197	True	True	9.97807e-08	2218	1.291117	1.385467	2.213654	1.755432
3.500	0.100	3.100	4.000	0.500000	0.280000	0.070000	1.501911	2.067605	0.106191	0.406409	True	True	9.97865e-08	2338	1.291018	1.398158	2.205647	1.722519
3.500	0.100	3.100	4.000	0.500000	0.297500	0.070000	1.498511	2.105304	0.104811	0.449067	True	True	9.96957e-08	2423	1.291290	1.413289	2.195258	1.684209
3.500	0.100	3.100	4.000	0.500000	0.315000	0.070000	1.495153	2.151170	0.103721	0.501812	True	True	9.9845e-08	2634	1.292076	1.431650	2.181834	1.639117
3.500	0.100	3.100	4.000	0.500000	0.332500	0.070000	1.491869	2.208252	0.102982	0.568714	True	True	9.98606e-08	2964	1.293610	1.454419	2.164421	1.585335
3.500	0.100	3.100	4.000	0.500000	0.350000	0.070000	1.488740	2.281369	0.102693	0.656417	True	True	9.97231e-08	3399	1.296288	1.483451	2.141568	1.520129
3.500	0.100	3.100	4.000	0.500000	-0.350000	0.087500	1.996189	1.722896	0.659186	0.104054	True	True	9.98581e-08	3196	1.495399	1.278477	1.673919	1.926318
3.500	0.100	3.100	4.000	0.500000	-0.332500	0.087500	1.912569	1.731488	0.566997	0.104207	True	True	9.97301e-08	2443	1.462390	1.274405	1.762340	1.947645
3.500	0.100	3.100	4.000	0.500000	-0.315000	0.087500	1.848276	1.739251	0.497603	0.104869	True	True	9.99257e-08	1993	1.436777	1.272053	1.835062	1.963623
3.500	0.100	3.100	4.000	0.500000	-0.297500	0.087500	1.797245	1.746329	0.443441	0.105917	True	True	9.95764e-08	2078	1.416295	1.270779	1.895857	1.975770
3.500	0.100	3.100	4.000	0.500000	-0.280000	0.087500	1.755732	1.752855	0.399980	0.107278	True	True	9.95773e-08	1848	1.399529	1.270218	1.947363	1.985064
3.500	0.100	3.100	4.000	0.500000	-0.262500	0.087500	1.721288	1.758942	0.364334	0.108905	True	True	9.97843e-08	1575	1.385545	1.270149	1.991494	1.992165
3.500	0.100	3.100	4.000	0.500000	-0.245000	0.087500	1.692254	1.764669	0.334572	0.110769	True	True	9.9855e-08	1437	1.373700	1.270435	2.029652	1.997542
3.500	0.100	3.100	4.000	0.500000	-0.227500	0.087500	1.667409	1.770173	0.309350	0.112855	True	True	9.94363e-08	1545	1.363537	1.270986	2.062943	2.001470
3.500	0.100	3.100	4.000	0.500000	-0.210000	0.087500	1.645928	1.775457	0.287706	0.115150	True	True	9.95461e-08	1426	1.354719	1.271746	2.092175	2.004251
3.500	0.100	3.100	4.000	0.500000	-0.192500	0.087500	1.627160	1.780612	0.268934	0.117654	True	True	9.96648e-08	1363	1.346996	1.272676	2.117996	2.006024
3.500	0.100	3.100	4.000	0.500000	-0.175000	0.087500	1.610617	1.785693	0.252501	0.120367	True	True	9.98042e-08	1432	1.340174	1.273749	2.140919	2.006912
3.500	0.100	3.100	4.000	0.500000	-0.157500	0.087500	1.595927	1.790701	0.237996	0.123292	True	True	9.94513e-08	1395	1.334105	1.274951	2.161367	2.007065
3.500	0.100	3.100	4.000	0.500000	-0.140000	0.087500	1.582775	1.795732	0.225104	0.126441	True	True	9.99176e-08	1392	1.328671	1.276272	2.179673	2.006493
3.500	0.100	3.100	4.000	0.500000	-0.122500	0.087500	1.570939	1.800800	0.213572	0.129824	True	True	9.98538e-08	1476	1.323776	1.277705	2.196099	2.005273
3.500	0.100	3.100	4.000	0.500000	-0.105000	0.087500	1.560219	1.805943	0.203199	0.133455	True	True	9.98052e-08	1450	1.319346	1.279251	2.210880	2.003440
3.500	0.100	3.100	4.000	0.500000	-0.087500	0.087500	1.550462	1.811197	0.193822	0.137353	True	True	9.98917e-08	1552	1.315316	1.280911	2.224197	2.001020
3.500	0.100	3.100	4.000	0.500000	-0.070000	0.087500	1.541538	1.816596	0.185306	0.141539	True	True	9.94316e-08	1496	1.311636	1.282689	2.236204	1.998024
3.500	0.100	3.100	4.000	0.500000	-0.052500	0.087500	1.533341	1.822177	0.177542	0.146038	True	True	9.99151e-08	1540	1.308263	1.284592	2.247025	1.994454
3.500	0.100	3.100	4.000	0.500000	-0.035000	0.087500	1.525780	1.827979	0.170438	0.150880	True	True	9.993e-08	1479	1.305161	1.286628	2.256769	1.990306
3.500	0.100	3.100	4.000	0.500000	-0.017500	0.087500	1.518778	1.834042	0.163916	0.156098	True	True	9.97746e-08	1520	1.302301	1.288809	2.265520	1.985563
3.500	0.100	3.100	4.000	0.500000	0.000000	0.087500	1.512271	1.840410	0.157912	0.161732	True	True	9.98467e-08	1559	1.299655	1.291148	2.273351	1.980203
3.500	0.100	3.100	4.000	0.500000	0.017500	0.087500	1.506203	1.847135	0.152370	0.167829	True	True	9.99602e-08	1613	1.297204	1.293661	2.280319	1.974194
3.500	0.100	3.100	4.000	0.500000	0.035000	0.087500	1.500524	1.854270	0.147244	0.174444	True	True	9.96694e-08	1527	1.294929	1.296368	2.286469	1.967492
3.500	0.100	3.100	4.000	0.500000	0.052500	0.087500	1.495192	1.861879	0.142492	0.181640	True	True	9.96687e-08	1633	1.292814	1.299291	2.291833	1.960048
3.500	0.100	3.100	4.000	0.500000	0.070000	0.087500	1.490171	1.870034	0.138082	0.189494	True	True	9.97171e-08	1705	1.290847	1.302458	2.296435	1.951795
3.500	0.100	3.100	4.000	0.500000	0.087500	0.087500	1.485426	1.878820	0.133982	0.198096	True	True	9.94837e-08	1690	1.289018	1.305900	2.300285	1.942657
3.500	0.100	3.100	4.000	0.500000	0.105000	0.087500	1.480930	1.888335	0.130168	0.207553	True	True	9.9666e-08	1730	1.287317	1.309655	2.303384	1.932539
3.500	0.100	3.100	4.000	0.500000	0.122500	0.087500	1.476655	1.898696	0.126619	0.217997	True	True	9.97848e-08	1736	1.285740	1.313770	2.305719	1.921330
3.500	0.100	3.100	4.000	0.500000	0.140000	0.087500	1.472579	1.910045	0.123316	0.229586	True	True	9.94796e-08	1786	1.284281	1.318301	2.307265	1.908893
3.500	0.100	3.100	4.000	0.500000	0.157500	0.087500	1.468678	1.922553	0.120245	0.242515	True	True	9.98593e-08	1742	1.282941	1.323314	2.307981	1.895063
3.500	0.100	3.100	4.000	0.500000	0.175000	0.087500	1.464935	1.936431	0.117393	0.257027	True	True	9.96637e-08	1825	1.281720	1.328893	2.307808	1.879640
3.500	0.100	3.100	4.000	0.500000	0.192500	0.087500	1.461331	1.951939	0.114752	0.273428	True	True	9.94826e-08	1903	1.280623	1.335143	2.306666	1.862380
3.500	0.100	3.100	4.000	0.500000	0.210000	0.087500	1.457850	1.969409	0.112316	0.292108	True	True	9.97877e-08	1988	1.279660	1.342193	2.304443	1.842980
3.500	0.100	3.100	4.000	0.500000	0.227500	0.087500	1.454478	1.989262	0.110083	0.313573	True	True	9.98465e-08	2065	1.278847	1.350213	2.300994	1.821063
3.500	0.100	3.100	4.000	0.500000	0.245000	0.087500	1.451201	2.012051	0.108056	0.338491	True	True	9.98901e-08	2000	1.278208	1.359419	2.296123	1.796155
3.500	0.100	3.100	4.000	0.500000	0.262500	0.087500	1.448011	2.038509	0.106241	0.367764	True	True	9.9579e-08	2192	1.277782	1.370100	2.289567	1.767650
3.500	0.100	3.100	4.000	0.500000	0.280000	0.087500	1.444904	2.069630	0.104654	0.402637	True	True	9.97384e-08	2418	1.277624	1.382648	2.280972	1.734764
3.500	0.100	3.100	4.000	0.500000	0.297500	0.087500	1.441884	2.106808	0.103319	0.444883	True	True	9.9742e-08	2425	1.277824	1.397607	2.269843	1.696461
3.500	0.100	3.100	4.000	0.500000	0.315000	0.087500	1.438971	2.152049	0.102275	0.497115	True	True	9.98213e-08	2716	1.278519	1.415759	2.255485	1.651347
3.500	0.100	3.100	4.000	0.500000	0.332500	0.087500	1.436214	2.208367	0.101584	0.563361	True	True	9.98505e-08	2472	1.279934	1.438269	2.236883	1.597495
3.500	0.100	3.100	4.000	0.500000	0.350000	0.087500	1.433723	2.280526	0.101349	0.650194	True	True	9.98462e-08	3336	1.282457	1.466970	2.212491	1.532145
3.500	0.100	3.100	4.000	0.500000	-0.350000	0.105000	1.937694	1.725389	0.653226	0.103306	True	True	9.99873e-08	3059	1.483908	1.263275	1.720873	1.935027
3.500	0.100	3.100	4.000	0.500000	-0.332500	0.105000	1.853037	1.734570	0.561031	0.103395	True	True	9.96755e-08	2333	1.450431	1.259122	1.814885	1.957160
3.500	0.100	3.100	4.000	0.500000	-0.315000	0.105000	1.788200	1.742802	0.491834	0.104012	True	True	9.95835e-08	1915	1.424526	1.256773	1.892030	1.973666
3.500	0.100	3.100	4.000	0.500000	-0.297500	0.105000	1.736896	1.750258	0.437941	0.105026	True	True	9.98263e-08	1995	1.403851	1.255540	1.956393	1.986168
3.500	0.100	3.100	4.000	0.500000	-0.280000	0.105000	1.695264	1.757090	0.394770	0.106358	True	True	9.96005e-08	1868	1.386954	1.255039	2.010825	1.995706
3.500	0.100	3.100	4.000	0.500000	-0.262500	0.105000	1.660817	1.763408	0.359413	0.107959	True	True	9.96479e-08	1978	1.372878	1.255035	2.057361	2.002987
3.500	0.100	3.100	4.000	0.500000	-0.245000	0.105000	1.631772	1.769376	0.329914	0.109800	True	True	9.99542e-08	1633	1.360967	1.255387	2.097603	2.008455
3.500	0.100	3.100	4.000	0.500000	-0.227500	0.105000	1.606999	1.775015	0.304939	0.111861	True	True	9.98728e-08	1434	1.350755	1.256003	2.132636	2.012506
3.500	0.100	3.100	4.000	0.500000	-0.210000	0.105000	1.585601	1.780457	0.283528	0.114134	True	True	9.96602e-08	1539	1.341901	1.256822	2.163352	2.015325
3.500	0.100	3.100	4.000	0.500000	-0.192500	0.105000	1.566939	1.785702	0.264966	0.116613	True	True	9.93278e-08	1514	1.334150	1.257807	2.190461	2.017168
3.500	0.100	3.100	4.000	0.500000	-0.175000	0.105000	1.550488	1.790867	0.248723	0.119301	True	True	9.9796e-08	1345	1.327308	1.258931	2.214527	2.018106
3.500	0.100	3.100	4.000	0.500000	-0.157500	0.105000	1.535901	1.795967	0.234397	0.122201	True	True	9.945e-08	1413	1.321222	1.260178	2.235956	2.018266
3.500	0.100	3.100	4.000	0.500000	-0.140000	0.105000	1.522862	1.801054	0.221669	0.125323	True	True	9.93836e-08	1583	1.315774	1.261538	2.255121	2.017717
3.500	0.100	3.100	4.000	0.500000	-0.122500	0.105000	1.511132	1.806165	0.210287	0.128676	True	True	9.97538e-08	1542	1.310869	1.263007	2.272316	2.016518
3.500	0.100	3.100	4.000	0.500000	-0.105000	0.105000	1.500522	1.811337	0.200052	0.132276	True	True	9.97842e-08	1471	1.306429	1.264584	2.287774	2.014705
3.500	0.100	3.100	4.000	0.500000	-0.087500	0.105000	1.490877	1.816608	0.190802	0.136141	True	True	9.93564e-08	1543	1.302391	1.266271	2.301685	2.012301
3.500	0.100	3.100	4.000	0.500000	-0.070000	0.105000	1.482065	1.822013	0.182405	0.140291	True	True	9.98406e-08	1557	1.298704	1.268071	2.314218	2.009322
3.500	0.100	3.100	4.000	0.500000	-0.052500	0.105000	1.473980	1.827590	0.174751	0.144752	True	True	9.97012e-08	1579	1.295325	1.269992	2.325505	2.005771
3.500	0.100	3.100	4.000	0.500000	-0.035000	0.105000	1.466531	1.833376	0.167750	0.149551	True	True	9.97228e-08	1582	1.292217	1.272042	2.335657	2.001641
3.500	0.100	3.100	4.000	0.500000	-0.017500	0.105000	1.459644	1.839414	0.161324	0.154724	True	True	9.95899e-08	1570	1.289349	1.274232	2.344767	1.996919
3.500	0.100	3.100	4.000	0.500000	0.000000	0.105000	1.453252	1.845748	0.155409	0.160310	True	True	9.96147e-08	1606	1.286698	1.276577	2.352908	1.991581
3.500	0.100	3.100	4.000	0.500000	0.017500	0.105000	1.447300	1.852426	0.149951	0.166354	True	True	9.97755e-08	1644	1.284240	1.279092	2.360143	1.985595
3.500	0.100	3.100	4.000	0.500000	0.035000	0.105000	1.441740	1.859505	0.144903	0.172912	True	True	9.94785e-08	1584	1.281957	1.281796	2.366518	1.978920
3.500	0.100	3.100	4.000	0.500000	0.052500	0.105000	1.436530	1.867047	0.140226	0.180045	True	True	9.96086e-08	1686	1.279835	1.284712	2.372067	1.971504
3.500	0.100	3.100	4.000	0.500000	0.070000	0.105000	1.431635	1.875123	0.135885	0.187830	True	True	9.97058e-08	1643	1.277859	1.287867	2.376814	1.963282
3.500	0.100	3.100	4.000	0.500000	0.087500	0.105000	1.427021	1.883816	0.131852	0.196356	True	True	9.98574e-08	1694	1.276019	1.291293	2.380770	1.954178
3.500	0.100	3.100	4.000	0.500000	0.105000	0.105000	1.422660	1.893225	0.128100	0.205729	True	True	9.9778e-08	1773	1.274308	1.295027	2.383936	1.944097
3.500	0.100	3.100	4.000	0.500000	0.122500	0.105000	1.418528	1.903464	0.124610	0.216080	True	True	9.94547e-08	1733	1.272718	1.299115	2.386297	1.932927
3.500	0.100	3.100	4.000	0.500000	0.140000	0.105000	1.414602	1.914675	0.121364	0.227565	True	True	9.99359e-08	1899	1.271245	1.303611	2.387827	1.920533
3.500	0.100	3.100	4.000	0.500000	0.157500	0.105000	1.410862	1.927024	0.118346	0.240378	True	True	9.95352e-08	1926	1.269888	1.308584	2.388482	1.906748
3.500	0.100	3.100	4.000	0.500000	0.175000	0.105000	1.407290	1.940721	0.115546	0.254759	True	True	9.96291e-08	1901	1.268647	1.314115	2.388199	1.891373
3.500	0.100	3.100	4.000	0.500000	0.192500	0.105000	1.403871	1.956023	0.112954	0.271011	True	True	9.96384e-08	1942	1.267527	1.320306	2.386892	1.874162
3.500	0.100	3.100	4.000	0.500000	0.210000	0.105000	1.400591	1.973256	0.110566	0.289520	True	True	9.96971e-08	2008	1.266538	1.327289	2.384445	1.854813
3.500	0.100	3.100	4.000	0.500000	0.227500	0.105000	1.397439	1.992838	0.108379	0.310788	True	True	9.97259e-08	2074	1.265692	1.335227	2.380700	1.832948
3.500	0.100	3.100	4.000	0.500000	0.245000	0.105000	1.394407	2.015312	0.106397	0.335476	True	True	9.97773e-08	2146	1.265015	1.344338	2.375452	1.808090
3.500	0.100	3.100	4.000	0.500000	0.262500	0.105000	1.391490	2.041403	0.104626	0.364476	True	True	9.96199e-08	2169	1.264542	1.354905	2.368421	1.779631
3.500	0.100	3.100	4.000	0.500000	0.280000	0.105000	1.388693	2.072093	0.103083	0.399023	True	True	9.96927e-08	2355	1.264327	1.367317	2.359228	1.746783
3.500	0.100	3.100	4.000	0.500000	0.297500	0.105000	1.386027	2.108759	0.101792	0.440871	True	True	9.97162e-08	2512	1.264455	1.382111	2.347351	1.708502
3.500	0.100	3.100	4.000	0.500000	0.315000	0.105000	1.383526	2.153383	0.100792	0.492607	True	True	9.99239e-08	2759	1.265060	1.400059	2.332050	1.663384
3.500	0.100	3.100	4.000	0.500000	0.332500	0.105000	1.381259	2.208945	0.100149	0.558218	True	True	9.98937e-08	2993	1.266359	1.422317	2.312245	1.609486
3.500	0.100	3.100	4.000	0.500000	0.350000	0.105000	1.379361	2.280157	0.099966	0.644206	True	True	9.97921e-08	3420	1.268726	1.450694	2.286296	1.544022
3.500	0.100	3.100	4.000	0.500000	-0.350000	0.122500	1.879245	1.728156	0.646840	0.102546	True	True	9.96986e-08	2773	1.472277	1.247935	1.770355	1.944007
3.500	0.100	3.100	4.000	0.500000	-0.332500	0.122500	1.793690	1.737958	0.554714	0.102578	True	True	9.95615e-08	2229	1.438364	1.243736	1.870192	1.966897
3.500	0.100	3.100	4.000	0.500000	-0.315000	0.122500	1.728434	1.746680	0.485775	0.103155	True	True	9.99508e-08	2133	1.412194	1.241420	1.951903	1.983876
3.500	0.100	3.100	4.000	0.500000	-0.297500	0.122500	1.676960	1.754526	0.432201	0.104139	True	True	9.95807e-08	1983	1.391351	1.240257	2.019920	1.996680
3.500	0.100	3.100	4.000	0.500000	-0.280000	0.122500	1.635294	1.761670	0.389356	0.105447	True	True	9.95023e-08	1756	1.374344	1.239837	2.077331	2.006413
3.500	0.100	3.100	4.000	0.500000	-0.262500	0.122500	1.600864	1.768257	0.354306	0.107027	True	True	9.95264e-08	1584	1.360193	1.239919	2.126358	2.013812
3.500	0.100	3.100	4.000	0.500000	-0.245000	0.122500	1.571933	1.774418	0.325105	0.108849	True	True	9.96558e-08	1567	1.348232	1.240353	2.168634	2.019368
3.500	0.100	3.100	4.000	0.500000	-0.227500	0.122500	1.547273	1.780223	0.300398	0.110890	True	True	9.93657e-08	1420	1.337984	1.241048	2.205414	2.023474
3.500	0.100	3.100	4.000	0.500000	-0.210000	0.122500	1.525996	1.785796	0.279231	0.113143	True	True	9.99322e-08	1399	1.329105	1.241939	2.237633	2.026335
3.500	0.100	3.100	4.000	0.500000	-0.192500	0.122500	1.507464	1.791164	0.260894	0.115603	True	True	9.93538e-08	1447	1.321336	1.242990	2.266026	2.028185
3.500	0.100	3.100	4.000	0.500000	-0.175000	0.122500	1.491156	1.796417	0.244858	0.118269	True	True	9.95307e-08	1522	1.314481	1.244174	2.291197	2.029134
3.500	0.100	3.100	4.000	0.500000	-0.157500	0.122500	1.476696	1.801593	0.230717	0.121147	True	True	9.93577e-08	1426	1.308386	1.245475	2.313610	2.029298
3.500	0.100	3.100	4.000	0.500000	-0.140000	0.122500	1.463787	1.806736	0.218159	0.124244	True	True	9.97241e-08	1511	1.302931	1.246884	2.333632	2.028753
3.500	0.100	3.100	4.000	0.500000	-0.122500	0.122500	1.452189	1.811890	0.206934	0.127571	True	True	9.99379e-08	1545	1.298021	1.248396	2.351578	2.027555
3.500	0.100	3.100	4.000	0.500000	-0.105000	0.122500	1.441708	1.817092	0.196843	0.131144	True	True	9.97907e-08	1563	1.293576	1.250010	2.367696	2.025742
3.500	0.100	3.100	4.000	0.500000	-0.087500	0.122500	1.432188	1.822381	0.187726	0.134978	True	True	9.99793e-08	1559	1.289536	1.251729	2.382193	2.023341
3.500	0.100	3.100	4.000	0.500000	-0.070000	0.122500	1.423501	1.827793	0.179452	0.139096	True	True	9.94321e-08	1593	1.285846	1.253558	2.395241	2.020366
3.500	0.100	3.100	4.000	0.500000	-0.052500	0.122500	1.415539	1.833366	0.171912	0.143521	True	True	9.96318e-08	1621	1.282463	1.255502	2.406982	2.016820
3.500	0.100	3.100	4.000	0.500000	-0.035000	0.122500	1.408213	1.839138	0.165016	0.148282	True	True	9.98433e-08	1627	1.279352	1.257571	2.417532	2.012698
3.500	0.100	3.100	4.000	0.500000	-0.017500	0.122500	1.401447	1.845152	0.158688	0.153414	True	True	9.96167e-08	1560	1.276482	1.259776	2.426989	2.007985
3.500	0.100	3.100	4.000	0.500000	0.000000	0.122500	1.395176	1.851452	0.152866	0.158955	True	True	9.94716e-08	1575	1.273827	1.262132	2.435432	2.002660
3.500	0.100	3.100	4.000	0.500000	0.017500	0.122500	1.389346	1.858087	0.147494	0.164950	True	True	9.99665e-08	1632	1.271364	1.264653	2.442924	1.996690
3.500	0.100	3.100	4.000	0.500000	0.035000	0.122500	1.383909	1.865112	0.142527	0.171453	True	True	9.9928e-08	1658	1.269077	1.267359	2.449514	1.990033
3.500	0.100	3.100	4.000	0.500000	0.052500	0.122500	1.378824	1.872588	0.137925	0.178528	True	True	9.99732e-08	1704	1.266949	1.270272	2.455239	1.982639
3.500	0.100	3.100	4.000	0.500000	0.070000	0.122500	1.374056	1.880588	0.133656	0.186249	True	True	9.97878e-08	1724	1.264966	1.273420	2.460122	1.974442
3.500	0.100	3.100	4.000	0.500000	0.087500	0.122500	1.369572	1.889192	0.129690	0.194703	True	True	9.98998e-08	1673	1.263119	1.276834	2.464177	1.965367
3.500	0.100	3.100	4.000	0.500000	0.105000	0.122500	1.365347	1.898498	0.126002	0.203998	True	True	9.98403e-08	1742	1.261398	1.280550	2.467401	1.955319
3.500	0.100	3.100	4.000	0.500000	0.122500	0.122500	1.361355	1.908620	0.122573	0.214261	True	True	9.95919e-08	1808	1.259797	1.284615	2.469782	1.944185
3.500	0.100	3.100	4.000	0.500000	0.140000	0.122500	1.357576	1.919695	0.119383	0.225648	True	True	9.99859e-08	1844	1.258311	1.289083	2.471288	1.931830
3.500	0.100	3.100	4.000	0.500000	0.157500	0.122500	1.353992	1.931892	0.116420	0.238351	True	True	9.98991e-08	1909	1.256939	1.294019	2.471876	1.918089
3.500	0.100	3.100	4.000	0.500000	0.175000	0.122500	1.350585	1.945413	0.113672	0.252608	True	True	9.95228e-08	1934	1.255680	1.299507	2.471477	1.902761
3.500	0.100	3.100	4.000	0.500000	0.192500	0.122500	1.347343	1.960515	0.111130	0.268719	True	True	9.96619e-08	1845	1.254539	1.305646	2.470000	1.885601
3.500	0.100	3.100	4.000	0.500000	0.210000	0.122500	1.344254	1.977518	0.108790	0.287067	True	True	9.98677e-08	2023	1.253523	1.312565	2.467322	1.866306
3.500	0.100	3.100	4.000	0.500000	0.227500	0.122500	1.341310	1.996836	0.106650	0.308147	True	True	9.9927e-08	2040	1.252647	1.320428	2.463277	1.844495
3.500	0.100	3.100	4.000	0.500000	0.245000	0.122500	1.338508	2.019004	0.104712	0.332617	True	True	9.98186e-08	2105	1.251933	1.329449	2.457645	1.819693
3.500	0.100	3.100	4.000	0.500000	0.262500	0.122500	1.335848	2.044737	0.102985	0.361358	True	True	9.98327e-08	2269	1.251414	1.339909	2.450133	1.791288
3.500	0.100	3.100	4.000	0.500000	0.280000	0.122500	1.333339	2.075007	0.101485	0.395593	True	True	9.99129e-08	2393	1.251144	1.352191	2.440337	1.758486
3.500	0.100	3.100	4.000	0.500000	0.297500	0.122500	1.331004	2.111172	0.100237	0.437061	True	True	9.99377e-08	2524	1.251201	1.366827	2.427706	1.720241
3.500	0.100	3.100	4.000	0.500000	0.315000	0.122500	1.328887	2.155192	0.099282	0.488322	True	True	9.97532e-08	2765	1.251716	1.384581	2.411454	1.675138
3.500	0.100	3.100	4.000	0.500000	0.332500	0.122500	1.327071	2.210012	0.098684	0.553323	True	True	9.99991e-08	2756	1.252899	1.406595	2.390439	1.621217
3.500	0.100	3.100	4.000	0.500000	0.350000	0.122500	1.325720	2.280292	0.098551	0.638498	True	True	9.98745e-08	3477	1.255113	1.434659	2.362918	1.555668
3.500	0.100	3.100	4.000	0.500000	-0.350000	0.140000	1.820871	1.731214	0.640030	0.101776	True	True	9.98766e-08	2623	1.460513	1.232466	1.822500	1.953242
3.500	0.100	3.100	4.000	0.500000	-0.332500	0.140000	1.734577	1.741667	0.548057	0.101757	True	True	9.97503e-08	2491	1.426198	1.228259	1.928374	1.976826
3.500	0.100	3.100	4.000	0.500000	-0.315000	0.140000	1.669069	1.750880	0.479454	0.102301	True	True	9.96713e-08	1790	1.399798	1.226011	2.014728	1.994215
3.500	0.100	3.100	4.000	0.500000	-0.297500	0.140000	1.617498	1.759136	0.426234	0.103261	True	True	9.95448e-08	1644	1.378811	1.224945	2.086506	2.007261
3.500	0.100	3.100	4.000	0.500000	-0.280000	0.140000	1.575892	1.766604	0.383757	0.104551	True	True	9.96827e-08	1736	1.361716	1.224631	2.146916	2.017124
3.500	0.100	3.100	4.000	0.500000	-0.262500	0.140000	1.541592	1.773428	0.349051	0.106115	True	True	9.93315e-08	1551	1.347510	1.224818	2.198406	2.024618
3.500	0.100	3.100	4.000	0.500000	-0.245000	0.140000	1.512793	1.779803	0.320162	0.107921	True	True	9.98663e-08	1436	1.335512	1.225353	2.242762	2.030208
3.500	0.100	3.100	4.000	0.500000	-0.227500	0.140000	1.488306	1.785783	0.295747	0.109949	True	True	9.94341e-08	1561	1.325242	1.226140	2.281261	2.034315
3.500	0.100	3.100	4.000	0.500000	-0.210000	0.140000	1.467194	1.791491	0.274839	0.112186	True	True	9.99429e-08	1442	1.316349	1.227117	2.314967	2.037179
3.500	0.100	3.100	4.000	0.500000	-0.192500	0.140000	1.448822	1.796981	0.256738	0.114629	True	True	9.96277e-08	1563	1.308572	1.228245	2.344635	2.039007
3.500	0.100	3.100	4.000	0.500000	-0.175000	0.140000	1.432677	1.802325	0.240916	0.117278	True	True	9.94279e-08	1580	1.301712	1.229498	2.370908	2.039940
3.500	0.100	3.100	4.000	0.500000	-0.157500	0.140000	1.418377	1.807573	0.226970	0.120136	True	True	9.96281e-08	1492	1.295615	1.230862	2.394276	2.040086
3.500	0.100	3.100	4.000	0.500000	-0.140000	0.140000	1.405622	1.812774	0.214590	0.123213	True	True	9.94768e-08	1558	1.290159	1.232327	2.415137	2.039522
3.500	0.100	3.100	4.000	0.500000	-0.122500	0.140000	1.394173	1.817970	0.203527	0.126517	True	True	9.97239e-08	1576	1.285249	1.233890	2.433816	2.038306
3.500	0.100	3.100	4.000	0.500000	-0.105000	0.140000	1.383837	1.823202	0.193585	0.130065	True	True	9.99422e-08	1603	1.280806	1.235549	2.450579	2.036478
3.500	0.100	3.100	4.000	0.500000	-0.087500	0.140000	1.374458	1.828508	0.184606	0.133873	True	True	9.98303e-08	1552	1.276766	1.237307	2.465645	2.034063
3.500	0.100	3.100	4.000	0.500000	-0.070000	0.140000	1.365907	1.833927	0.176458	0.137961	True	True	9.96567e-08	1689	1.273077	1.239169	2.479192	2.031077
3.500	0.100	3.100	4.000	0.500000	-0.052500	0.140000	1.358079	1.839497	0.169035	0.142355	True	True	9.95957e-08	1604	1.269695	1.241142	2.491371	2.027523
3.500	0.100	3.100	4.000	0.500000	-0.035000	0.140000	1.350883	1.845257	0.162247	0.147082	True	True	9.97907e-08	1580	1.266584	1.243235	2.502306	2.023397
3.500	0.100	3.100	4.000	0.500000	-0.017500	0.140000	1.344245	1.851249	0.156021	0.152176	True	True	9.9794e-08	1647	1.263714	1.245460	2.512097	2.018684
3.500	0.100	3.100	4.000	0.500000	0.000000	0.140000	1.338102	1.857517	0.150292	0.157675	True	True	9.94807e-08	1682	1.261058	1.247831	2.520828	2.013361
3.500	0.100	3.100	4.000	0.500000	0.017500	0.140000	1.332398	1.864110	0.145008	0.163625	True	True	9.95058e-08	1745	1.258594	1.250363	2.528564	2.007398
3.500	0.100	3.100	4.000	0.500000	0.035000	0.140000	1.327087	1.871083	0.140123	0.170080	True	True	9.96322e-08	1683	1.256304	1.253076	2.535359	2.000752
3.500	0.100	3.100	4.000	0.500000	0.052500	0.140000	1.322130	1.878497	0.135599	0.177100	True	True	9.96173e-08	1735	1.254172	1.255991	2.541248	1.993373
3.500	0.100	3.100	4.000	0.500000	0.070000	0.140000	1.317490	1.886422	0.131402	0.184761	True	True	9.94674e-08	1755	1.252184	1.259136	2.546258	1.985195
3.500	0.100	3.100	4.000	0.500000	0.087500	0.140000	1.313137	1.894941	0.127505	0.193150	True	True	9.96405e-08	1744	1.250331	1.262542	2.550401	1.976143
3.500	0.100	3.100	4.000	0.500000	0.105000	0.140000	1.309046	1.904148	0.123882	0.202372	True	True	9.97853e-08	1830	1.248603	1.266246	2.553675	1.966123
3.500	0.100	3.100	4.000	0.500000	0.122500	0.140000	1.305192	1.914157	0.120514	0.212554	True	True	9.98758e-08	1817	1.246992	1.270293	2.556066	1.955021
3.500	0.100	3.100	4.000	0.500000	0.140000	0.140000	1.301557	1.925103	0.117382	0.223850	True	True	9.99082e-08	1884	1.245495	1.274737	2.557542	1.942703
3.500	0.100	3.100	4.000	0.500000	0.157500	0.140000	1.298123	1.937151	0.114475	0.236451	True	True	9.96125e-08	1893	1.244108	1.279642	2.558054	1.929003
3.500	0.100	3.100	4.000	0.500000	0.175000	0.140000	1.294875	1.950504	0.111779	0.250592	True	True	9.98966e-08	1896	1.242833	1.285091	2.557532	1.913721
3.500	0.100	3.100	4.000	0.500000	0.192500	0.140000	1.291802	1.965413	0.109287	0.266571	True	True	9.98319e-08	1969	1.241672	1.291183	2.555879	1.896611
3.500	0.100	3.100	4.000	0.500000	0.210000	0.140000	1.288895	1.982195	0.106995	0.284767	True	True	9.97553e-08	1994	1.240632	1.298045	2.552964	1.877370
3.500	0.100	3.100	4.000	0.500000	0.227500	0.140000	1.286149	2.001257	0.104901	0.305672	True	True	9.95945e-08	2043	1.239726	1.305839	2.548613	1.855617
3.500	0.100	3.100	4.000	0.500000	0.245000	0.140000	1.283564	2.023129	0.103008	0.329936	True	True	9.99093e-08	2186	1.238976	1.314777	2.542594	1.830874
3.500	0.100	3.100	4.000	0.500000	0.262500	0.140000	1.281144	2.048516	0.101325	0.358433	True	True	9.98578e-08	2343	1.238413	1.325136	2.534595	1.802529
3.500	0.100	3.100	4.000	0.500000	0.280000	0.140000	1.278904	2.078379	0.099867	0.392375	True	True	9.98866e-08	2428	1.238088	1.337297	2.524193	1.769784
3.500	0.100	3.100	4.000	0.500000	0.297500	0.140000	1.276876	2.114058	0.098661	0.433483	True	True	9.99249e-08	2416	1.238077	1.351784	2.510803	1.731587
3.500	0.100	3.100	4.000	0.500000	0.315000	0.140000	1.275113	2.157492	0.097749	0.484294	True	True	9.99844e-08	2645	1.238504	1.369354	2.493597	1.686515
3.500	0.100	3.100	4.000	0.500000	0.332500	0.140000	1.273715	2.211590	0.097196	0.548716	True	True	9.96938e-08	3071	1.239573	1.391135	2.471365	1.632593
3.500	0.100	3.100	4.000	0.500000	0.350000	0.140000	1.272866	2.280961	0.097111	0.633118	True	True	9.99728e-08	3501	1.241634	1.418899	2.442268	1.566989
3.500	0.100	3.100	4.000	0.500000	-0.350000	0.157500	1.762612	1.734579	0.632803	0.100999	True	True	9.99004e-08	2908	1.448621	1.216876	1.877436	1.962712
3.500	0.100	3.100	4.000	0.500000	-0.332500	0.157500	1.675754	1.745708	0.541075	0.100936	True	True	9.9946e-08	2206	1.413946	1.212706	1.989527	1.986910
3.500	0.100	3.100	4.000	0.500000	-0.315000	0.157500	1.610100	1.755441	0.472866	0.101456	True	True	9.99641e-08	1916	1.387348	1.210562	2.080649	2.004629
3.500	0.100	3.100	4.000	0.500000	-0.297500	0.157500	1.558612	1.764088	0.420076	0.102399	True	True	9.95443e-08	2012	1.366250	1.209623	2.156143	2.017848
3.500	0.100	3.100	4.000	0.500000	-0.280000	0.157500	1.517123	1.771883	0.377990	0.103676	True	True	9.97245e-08	1553	1.349087	1.209440	2.219608	2.027792
3.500	0.100	3.100	4.000	0.500000	-0.262500	0.157500	1.483003	1.778991	0.343658	0.105230	True	True	9.97502e-08	1548	1.334845	1.209753	2.273562	2.035277
3.500	0.100	3.100	4.000	0.500000	-0.245000	0.157500	1.454433	1.785546	0.315110	0.107026	True	True	9.96619e-08	1528	1.322827	1.210405	2.319941	2.040882
3.500	0.100	3.100	4.000	0.500000	-0.227500	0.157500	1.430144	1.791705	0.290999	0.109043	True	True	9.98597e-08	1462	1.312548	1.211299	2.360167	2.044950
3.500	0.100	3.100	4.000	0.500000	-0.210000	0.157500	1.409249	1.797544	0.270367	0.111269	True	True	9.9825e-08	1560	1.303652	1.212374	2.395314	2.047777
3.500	0.100	3.100	4.000	0.500000	-0.192500	0.157500	1.391073	1.803148	0.252513	0.113700	True	True	9.98881e-08	1510	1.295875	1.213590	2.426233	2.049561
3.500	0.100	3.100	4.000	0.500000	-0.175000	0.157500	1.375121	1.808581	0.236914	0.116334	True	True	9.94788e-08	1520	1.289018	1.214923	2.453579	2.050450
3.500	0.100	3.100	4.000	0.500000	-0.157500	0.157500	1.361005	1.813900	0.223171	0.119177	True	True	9.93935e-08	1529	1.282926	1.216359	2.477878	2.050552
3.500	0.100	3.100	4.000	0.500000	-0.140000	0.157500	1.348425	1.819156	0.210975	0.122236	True	True	9.98799e-08	1491	1.277476	1.217888	2.499551	2.049948
3.500	0.100	3.100	4.000	0.500000	-0.122500	0.157500	1.337143	1.824394	0.200080	0.125522	True	True	9.98759e-08	1577	1.272571	1.219508	2.518940	2.048694
3.500	0.100	3.100	4.000	0.500000	-0.105000	0.157500	1.326967	1.829655	0.190292	0.129049	True	True	9.93743e-08	1602	1.268133	1.221218	2.536326	2.046832
3.500	0.100	3.100	4.000	0.500000	-0.087500	0.157500	1.317741	1.834979	0.181453	0.132834	True	True	9.98438e-08	1635	1.264098	1.223021	2.551937	2.044388
3.500	0.100	3.100	4.000	0.500000	-0.070000	0.157500	1.309338	1.840406	0.173435	0.136897	True	True	9.9904e-08	1631	1.260414	1.224922	2.565964	2.041376
3.500	0.100	3.100	4.000	0.500000	-0.052500	0.157500	1.301652	1.845973	0.166132	0.141262	True	True	9.94514e-08	1683	1.257036	1.226930	2.578564	2.037802
3.500	0.100	3.100	4.000	0.500000	-0.035000	0.157500	1.294595	1.851722	0.159455	0.145959	True	True	9.95231e-08	1657	1.253929	1.229053	2.589864	2.033659
3.500	0.100	3.100	4.000	0.500000	-0.017500	0.157500	1.288092	1.857692	0.153331	0.151019	True	True	9.97934e-08	1694	1.251060	1.231303	2.599973	2.028935
3.500	0.100	3.100	4.000	0.500000	0.000000	0.157500	1.282081	1.863929	0.147699	0.156482	True	True	9.9829e-08	1658	1.248406	1.233694	2.608976	2.023605
3.500	0.100	3.100	4.000	0.500000	0.017500	0.157500	1.276508	1.870483	0.142504	0.162392	True	True	9.94866e-08	1710	1.245943	1.236241	2.616943	2.017640
3.500	0.100	3.100	4.000	0.500000	0.035000	0.157500	1.271326	1.877406	0.137703	0.168801	True	True	9.96403e-08	1746	1.243652	1.238965	2.623927	2.010997
3.500	0.100	3.100	4.000	0.500000	0.052500	0.157500	1.266497	1.884761	0.133257	0.175773	True	True	9.97728e-08	1742	1.241518	1.241887	2.629969	2.003625
3.500	0.100	3.100	4.000	0.500000	0.070000	0.157500	1.261986	1.892617	0.129134	0.183380	True	True	9.95151e-08	1754	1.239528	1.245035	2.635093	1.995460
3.500	0.100	3.100	4.000	0.500000	0.087500	0.157500	1.257764	1.901053	0.125306	0.191709	True	True	9.97586e-08	1823	1.237670	1.248438	2.639313	1.986425
3.500	0.100	3.100	4.000	0.500000	0.105000	0.157500	1.253806	1.910166	0.121748	0.200864	True	True	9.98459e-08	1839	1.235935	1.252134	2.642627	1.976427
3.500	0.100	3.100	4.000	0.500000	0.122500	0.157500	1.250088	1.920067	0.118442	0.210971	True	True	9.95668e-08	1888	1.234317	1.256168	2.645019	1.965354
3.500	0.100	3.100	4.000	0.500000	0.140000	0.157500	1.246593	1.930890	0.115369	0.222184	True	True	9.94854e-08	1892	1.232810	1.260592	2.646455	1.953068
3.500	0.100	3.100	4.000	0.500000	0.157500	0.157500	1.243305	1.942797	0.112517	0.234691	True	True	9.9493e-08	1980	1.231411	1.265472	2.646883	1.939407
3.500	0.100	3.100	4.000	0.500000	0.175000	0.157500	1.240210	1.955989	0.109874	0.248726	True	True	9.99375e-08	1968	1.230120	1.270888	2.646231	1.924169
3.500	0.100	3.100	4.000	0.500000	0.192500	0.157500	1.237299	1.970713	0.107432	0.264583	True	True	9.97722e-08	1964	1.228939	1.276938	2.644394	1.907108
3.500	0.100	3.100	4.000	0.500000	0.210000	0.157500	1.234566	1.987283	0.105188	0.282639	True	True	9.99713e-08	2035	1.227877	1.283750	2.641236	1.887921
3.500	0.100	3.100	4.000	0.500000	0.227500	0.157500	1.232007	2.006100	0.103140	0.303382	True	True	9.98183e-08	2129	1.226943	1.291482	2.636574	1.866227
3.500	0.100	3.100	4.000	0.500000	0.245000	0.157500	1.229620	2.027732	0.101293	0.327463	True	True	9.98378e-08	1913	1.226158	1.300345	2.630149	1.841503
3.500	0.100	3.100	4.000	0.500000	0.262500	0.157500	1.227429	2.052744	0.099652	0.355725	True	True	9.99133e-08	2197	1.225553	1.310612	2.621674	1.813267
3.500	0.100	3.100	4.000	0.500000	0.280000	0.157500	1.225441	2.082215	0.098237	0.389394	True	True	9.99076e-08	2445	1.225174	1.322660	2.610663	1.780586
3.500	0.100	3.100	4.000	0.500000	0.297500	0.157500	1.223697	2.117428	0.097072	0.430166	True	True	9.98077e-08	2605	1.225096	1.337009	2.596512	1.742448
3.500	0.100	3.100	4.000	0.500000	0.315000	0.157500	1.222262	2.160296	0.096202	0.480557	True	True	9.96705e-08	2818	1.225437	1.354406	2.578349	1.697422
3.500	0.100	3.100	4.000	0.500000	0.332500	0.157500	1.221249	2.213697	0.095692	0.544436	True	True	9.9716e-08	3078	1.226394	1.375968	2.554900	1.643520
3.500	0.100	3.100	4.000	0.500000	0.350000	0.157500	1.220862	2.282188	0.095653	0.628111	True	True	9.98419e-08	3465	1.228305	1.403446	2.524224	1.577889
3.500	0.100	3.100	4.000	0.500000	-0.350000	0.175000	1.704515	1.738265	0.625172	0.100217	True	True	9.99452e-08	2539	1.436612	1.201178	1.935281	1.972387
3.500	0.100	3.100	4.000	0.500000	-0.332500	0.175000	1.617284	1.750091	0.533790	0.100121	True	True	9.97224e-08	2352	1.401623	1.197092	2.053726	1.997103
3.500	0.100	3.100	4.000	0.500000	-0.315000	0.175000	1.551605	1.760370	0.466034	0.100623	True	True	9.96897e-08	1994	1.374861	1.195091	2.149703	2.015055
3.500	0.100	3.100	4.000	0.500000	-0.297500	0.175000	1.500291	1.769423	0.413719	0.101558	True	True	9.99823e-08	1612	1.353681	1.194311	2.228950	2.028363
3.500	0.100	3.100	4.000	0.500000	-0.280000	0.175000	1.459075	1.777511	0.372085	0.102828	True	True	9.95746e-08	1560	1.336478	1.194284	2.295367	2.038333
3.500	0.100	3.100	4.000	0.500000	-0.262500	0.175000	1.425212	1.784890	0.338157	0.104379	True	True	9.96004e-08	1513	1.322218	1.194742	2.351749	2.045761
3.500	0.100	3.100	4.000	0.500000	-0.245000	0.175000	1.396899	1.791652	0.309966	0.106169	True	True	9.95379e-08	1457	1.310196	1.195528	2.400143	2.051306
3.500	0.100	3.100	4.000	0.500000	-0.227500	0.175000	1.372872	1.797970	0.286176	0.108180	True	True	9.97915e-08	1429	1.299919	1.196544	2.442041	2.055308
3.500	0.100	3.100	4.000	0.500000	-0.210000	0.175000	1.352222	1.803942	0.265832	0.110399	True	True	9.99282e-08	1451	1.291030	1.197729	2.478605	2.058060
3.500	0.100	3.100	4.000	0.500000	-0.192500	0.175000	1.334281	1.809654	0.248236	0.112821	True	True	9.94075e-08	1596	1.283263	1.199044	2.510728	2.059769
3.500	0.100	3.100	4.000	0.500000	-0.175000	0.175000	1.318547	1.815174	0.232869	0.115446	True	True	9.94834e-08	1493	1.276417	1.200467	2.539113	2.060585
3.500	0.100	3.100	4.000	0.500000	-0.157500	0.175000	1.304637	1.820562	0.219336	0.118277	True	True	9.9693e-08	1502	1.270336	1.201982	2.564309	2.060619
3.500	0.100	3.100	4.000	0.500000	-0.140000	0.175000	1.292251	1.825871	0.207328	0.121323	True	True	9.96504e-08	1568	1.264896	1.203583	2.586762	2.059952
3.500	0.100	3.100	4.000	0.500000	-0.122500	0.175000	1.281152	1.831149	0.196606	0.124594	True	True	9.93899e-08	1613	1.260002	1.205267	2.606831	2.058641
3.500	0.100	3.100	4.000	0.500000	-0.105000	0.175000	1.271150	1.836439	0.186975	0.128103	True	True	9.94281e-08	1538	1.255574	1.207035	2.624812	2.056727
3.500	0.100	3.100	4.000	0.500000	-0.087500	0.175000	1.262089	1.841781	0.178280	0.131869	True	True	9.95164e-08	1671	1.251548	1.208889	2.640945	2.054238
3.500	0.100	3.100	4.000	0.500000	-0.070000	0.175000	1.253843	1.847215	0.170395	0.135910	True	True	9.94584e-08	1657	1.247872	1.210836	2.655427	2.051187
3.500	0.100	3.100	4.000	0.500000	-0.052500	0.175000	1.246308	1.852781	0.163213	0.140252	True	True	9.98809e-08	1627	1.244501	1.212883	2.668424	2.047578
3.500	0.100	3.100	4.000	0.500000	-0.035000	0.175000	1.239395	1.858518	0.156650	0.144922	True	True	9.96274e-08	1690	1.241399	1.215041	2.680070	2.043408
3.500	0.100	3.100	4.000	0.500000	-0.017500	0.175000	1.233033	1.864469	0.150630	0.149953	True	True	9.96785e-08	1719	1.238536	1.217320	2.690477	2.038661
3.500	0.100	3.100	4.000	0.500000	0.000000	0.175000	1.227159	1.870677	0.145095	0.155383	True	True	9.9854e-08	1717	1.235885	1.219736	2.699734	2.033315
3.500	0.100	3.100	4.000	0.500000	0.017500	0.175000	1.221719	1.877193	0.139991	0.161258	True	True	9.98762e-08	1705	1.233424	1.222304	2.707914	2.027339
3.500	0.100	3.100	4.000	0.500000	0.035000	0.175000	1.216669	1.884070	0.135274	0.167628	True	True	9.97512e-08	1750	1.231135	1.225044	2.715073	2.020690
3.500	0.100	3.100	4.000	0.500000	0.052500	0.175000	1.211970	1.891369	0.130908	0.174556	True	True	9.97353e-08	1627	1.229001	1.227978	2.721253	2.013318
3.500	0.100	3.100	4.000	0.500000	0.070000	0.175000	1.207589	1.899158	0.126859	0.182115	True	True	9.95244e-08	1799	1.227010	1.231132	2.726478	2.005159
3.500	0.100	3.100	4.000	0.500000	0.087500	0.175000	1.203497	1.907517	0.123100	0.190390	True	True	9.97363e-08	1818	1.225149	1.234537	2.730763	1.996135
3.500	0.100	3.100	4.000	0.500000	0.105000	0.175000	1.199669	1.916541	0.119609	0.199486	True	True	9.98035e-08	1885	1.223410	1.238231	2.734105	1.986155
3.500	0.100	3.100	4.000	0.500000	0.122500	0.175000	1.196086	1.926340	0.116364	0.209526	True	True	9.96818e-08	1811	1.221785	1.242256	2.736486	1.975104
3.500	0.100	3.100	4.000	0.500000	0.140000	0.175000	1.192728	1.937045	0.113350	0.220664	True	True	9.988e-08	1905	1.220269	1.246667	2.737872	1.962848
3.500	0.100	3.100	4.000	0.500000	0.157500	0.175000	1.189581	1.948819	0.110554	0.233086	True	True	9.99496e-08	1950	1.218858	1.251527	2.738209	1.949221
3.500	0.100	3.100	4.000	0.500000	0.175000	0.175000	1.186634	1.961857	0.107964	0.247024	True	True	9.98814e-08	2002	1.217553	1.256916	2.737417	1.934024
3.500	0.100	3.100	4.000	0.500000	0.192500	0.175000	1.183878	1.976406	0.105573	0.262771	True	True	9.97743e-08	2018	1.216355	1.262932	2.735390	1.917011
3.500	0.100	3.100	4.000	0.500000	0.210000	0.175000	1.181309	1.992775	0.103377	0.280700	True	True	9.98562e-08	2117	1.215270	1.269700	2.731984	1.897877
3.500	0.100	3.100	4.000	0.500000	0.227500	0.175000	1.178926	2.011360	0.101375	0.301295	True	True	9.9626e-08	2161	1.214310	1.277378	2.727004	1.876243
3.500	0.100	3.100	4.000	0.500000	0.245000	0.175000	1.176736	2.032679	0.099571	0.325193	True	True	9.99121e-08	2222	1.213491	1.286172	2.720196	1.851627
3.500	0.100	3.100	4.000	0.500000	0.262500	0.175000	1.174751	2.057419	0.097973	0.353257	True	True	9.99505e-08	2369	1.212845	1.296358	2.711214	1.823415
3.500	0.100	3.100	4.000	0.500000	0.280000	0.175000	1.172997	2.086518	0.096600	0.386675	True	True	9.98909e-08	2468	1.212414	1.308303	2.699591	1.790805
3.500	0.100	3.100	4.000	0.500000	0.297500	0.175000	1.171518	2.121284	0.095476	0.427139	True	True	9.99495e-08	2539	1.212271	1.322525	2.684679	1.752734
3.500	0.100	3.100	4.000	0.500000	0.315000	0.175000	1.170385	2.163612	0.094647	0.477142	True	True	9.98357e-08	2740	1.212528	1.339763	2.665560	1.707767
3.500	0.100	3.100	4.000	0.500000	0.332500	0.175000	1.169726	2.216348	0.094178	0.540520	True	True	9.97123e-08	3086	1.213375	1.361122	2.640894	1.653903
3.500	0.100	3.100	4.000	0.500000	0.350000	0.175000	1.169762	2.283995	0.094183	0.623522	True	True	9.99064e-08	3504	1.215139	1.388334	2.608642	1.588271
3.500	0.100	3.100	4.000	0.500000	-0.350000	0.192500	1.646639	1.742285	0.617156	0.099435	True	True	9.99097e-08	2570	1.424498	1.185387	1.996137	1.982231
3.500	0.100	3.100	4.000	0.500000	-0.332500	0.192500	1.559237	1.754825	0.526226	0.099316	True	True	9.97145e-08	2270	1.389246	1.181437	2.121028	2.007352
3.500	0.100	3.100	4.000	0.500000	-0.315000	0.192500	1.493718	1.765637	0.459010	0.099810	True	True	9.9763e-08	2011	1.362363	1.179618	2.221831	2.025441
3.500	0.100	3.100	4.000	0.500000	-0.297500	0.192500	1.442694	1.775103	0.407223	0.100744	True	True	9.98517e-08	1759	1.341130	1.179027	2.304791	2.038743
3.500	0.100	3.100	4.000	0.500000	-0.280000	0.192500	1.401793	1.783516	0.366065	0.102015	True	True	9.98912e-08	1568	1.323909	1.179180	2.374168	2.048643
3.500	0.100	3.100	4.000	0.500000	-0.262500	0.192500	1.368268	1.791126	0.332563	0.103565	True	True	9.95101e-08	1493	1.309648	1.179804	2.432929	2.055996
3.500	0.100	3.100	4.000	0.500000	-0.245000	0.192500	1.340280	1.798082	0.304753	0.105356	True	True	9.95325e-08	1573	1.297636	1.180742	2.483265	2.061432
3.500	0.100	3.100	4.000	0.500000	-0.227500	0.192500	1.316552	1.804565	0.281300	0.107366	True	True	9.98269e-08	1485	1.287374	1.181893	2.526788	2.065314
3.500	0.100	3.100	4.000	0.500000	-0.210000	0.192500	1.296181	1.810668	0.261255	0.109583	True	True	9.95241e-08	1556	1.278503	1.183200	2.564718	2.067952
3.500	0.100	3.100	4.000	0.500000	-0.192500	0.192500	1.278500	1.816484	0.243926	0.112001	True	True	9.96024e-08	1587	1.270754	1.184625	2.598005	2.069553
3.500	0.100	3.100	4.000	0.500000	-0.175000	0.192500	1.263009	1.822088	0.228797	0.114620	True	True	9.96441e-08	1588	1.263925	1.186146	2.627383	2.070269
3.500	0.100	3.100	4.000	0.500000	-0.157500	0.192500	1.249325	1.827543	0.215478	0.117443	True	True	9.99689e-08	1625	1.257860	1.187749	2.653437	2.070211
3.500	0.100	3.100	4.000	0.500000	-0.140000	0.192500	1.237150	1.832904	0.203665	0.120480	True	True	9.96163e-08	1571	1.252437	1.189429	2.676633	2.069459
3.500	0.100	3.100	4.000	0.500000	-0.122500	0.192500	1.226248	1.838221	0.193118	0.123739	True	True	9.94696e-08	1660	1.247557	1.191184	2.697349	2.068072
3.500	0.100	3.100	4.000	0.500000	-0.105000	0.192500	1.216430	1.843538	0.183648	0.127235	True	True	9.95231e-08	1671	1.243143	1.193015	2.715893	2.066090
3.500	0.100	3.100	4.000	0.500000	-0.087500	0.192500	1.207544	1.848897	0.175100	0.130985	True	True	9.98004e-08	1684	1.239129	1.194926	2.732517	2.063539
3.500	0.100	3.100	4.000	0.500000	-0.070000	0.192500	1.199463	1.854339	0.167348	0.135009	True	True	9.95004e-08	1704	1.235464	1.196924	2.747428	2.060435
3.500	0.100	3.100	4.000	0.500000	-0.052500	0.192500	1.192086	1.859903	0.160291	0.139332	True	True	9.99289e-08	1696	1.232103	1.199016	2.760797	2.056780
3.500	0.100	3.100	4.000	0.500000	-0.035000	0.192500	1.185324	1.865630	0.153841	0.143980	True	True	9.94763e-08	1752	1.229009	1.201213	2.772766	2.052570
3.500	0.100	3.100	4.000	0.500000	-0.017500	0.192500	1.179107	1.871562	0.147927	0.148986	True	True	9.96259e-08	1744	1.226153	1.203528	2.783449	2.047790
3.500	0.100	3.100	4.000	0.500000	0.000000	0.192500	1.173372	1.877744	0.142490	0.154389	True	True	9.99479e-08	1730	1.223508	1.205973	2.792940	2.042418
3.500	0.100	3.100	4.000	0.500000	0.017500	0.192500	1.168069	1.884225	0.137477	0.160233	True	True	9.99485e-08	1792	1.221052	1.208567	2.801315	2.036422
3.500	0.100	3.100	4.000	0.500000	0.035000	0.192500	1.163152	1.891058	0.132846	0.166570	True	True	9.94495e-08	1782	1.218765	1.211327	2.808632	2.029760
3.500	0.100	3.100	4.000	0.500000	0.052500	0.192500	1.158584	1.898304	0.128559	0.173460	True	True	9.95945e-08	1814	1.216633	1.214277	2.814932	2.022380
3.500	0.100	3.100	4.000	0.500000	0.070000	0.192500	1.154333	1.906031	0.124585	0.180977	True	True	9.9559e-08	1840	1.214642	1.217443	2.820244	2.014220
3.500	0.100	3.100	4.000	0.500000	0.087500	0.192500	1.150370	1.914318	0.120897	0.189205	True	True	9.96999e-08	1867	1.212779	1.220856	2.824580	2.005201
3.500	0.100	3.100	4.000	0.500000	0.105000	0.192500	1.146672	1.923258	0.117471	0.198248	True	True	9.96644e-08	1850	1.211036	1.224551	2.827937	1.995232
3.500	0.100	3.100	4.000	0.500000	0.122500	0.192500	1.143219	1.932960	0.114289	0.208230	True	True	9.95669e-08	1893	1.209406	1.228574	2.830296	1.984199
3.500	0.100	3.100	4.000	0.500000	0.140000	0.192500	1.139995	1.943556	0.111334	0.219302	True	True	9.99889e-08	1919	1.207882	1.232977	2.831622	1.971967
3.500	0.100	3.100	4.000	0.500000	0.157500	0.192500	1.136985	1.955204	0.108593	0.231648	True	True	9.95204e-08	2000	1.206462	1.237823	2.831857	1.958371
3.500	0.100	3.100	4.000	0.500000	0.175000	0.192500	1.134176	1.968138	0.106057	0.245507	True	True	9.97123e-08	1457	1.205143	1.243191	2.830904	1.943168
3.500	0.100	3.100	4.000	0.500000	0.192500	0.192500	1.131573	1.982483	0.103715	0.261150	True	True	9.99893e-08	2044	1.203929	1.249180	2.828693	1.926243
3.500	0.100	3.100	4.000	0.500000	0.210000	0.192500	1.129161	1.998663	0.101567	0.278966	True	True	9.95801e-08	2075	1.202823	1.255912	2.825030	1.907161
3.500	0.100	3.100	4.000	0.500000	0.227500	0.192500	1.126946	2.017029	0.099611	0.299428	True	True	9.9764e-08	2308	1.201837	1.263543	2.819729	1.885585
3.500	0.100	3.100	4.000	0.500000	0.245000	0.192500	1.124936	2.038094	0.097851	0.323171	True	True	9.9612e-08	2256	1.200987	1.272280	2.812519	1.861034
3.500	0.100	3.100	4.000	0.500000	0.262500	0.192500	1.123149	2.062537	0.096296	0.351049	True	True	9.9684e-08	2366	1.200300	1.282393	2.803041	1.832892
3.500	0.100	3.100	4.000	0.500000	0.280000	0.192500	1.121613	2.091283	0.094963	0.384242	True	True	9.96475e-08	2474	1.199820	1.294248	2.790804	1.800355
3.500	0.100	3.100	4.000	0.500000	0.297500	0.192500	1.120379	2.125629	0.093880	0.424428	True	True	9.98826e-08	2655	1.199613	1.308356	2.775129	1.762360
3.500	0.100	3.100	4.000	0.500000	0.315000	0.192500	1.119527	2.167447	0.093090	0.474080	True	True	9.96612e-08	2803	1.199789	1.325450	2.755055	1.717461
3.500	0.100	3.100	4.000	0.500000	0.332500	0.192500	1.119193	2.219551	0.092663	0.537004	True	True	9.98768e-08	3066	1.200530	1.346623	2.729177	1.663652
3.500	0.100	3.100	4.000	0.500000	0.350000	0.192500	1.119617	2.286399	0.092710	0.619394	True	True	9.97543e-08	3526	1.202150	1.373590	2.695352	1.598040
3.500	0.100	3.100	4.000	0.500000	-0.350000	0.210000	1.589049	1.746649	0.608780	0.098657	True	True	9.98026e-08	2525	1.412297	1.169519	2.060082	1.992197
3.500	0.100	3.100	4.000	0.500000	-0.332500	0.210000	1.501689	1.759911	0.518412	0.098526	True	True	9.99771e-08	2189	1.376835	1.165757	2.191458	2.017594
3.500	0.100	3.100	4.000	0.500000	-0.315000	0.210000	1.436484	1.771255	0.451811	0.099022	True	True	9.98007e-08	1938	1.349871	1.164162	2.297053	2.035712
3.500	0.100	3.100	4.000	0.500000	-0.297500	0.210000	1.385853	1.781111	0.400593	0.099961	True	True	9.96689e-08	1650	1.328613	1.163792	2.383693	2.048947
3.500	0.100	3.100	4.000	0.500000	-0.280000	0.210000	1.345372	1.789849	0.359956	0.101242	True	True	9.97744e-08	1590	1.311399	1.164148	2.455922	2.058684
3.500	0.100	3.100	4.000	0.500000	-0.262500	0.210000	1.312242	1.797680	0.326903	0.102798	True	True	9.99476e-08	1584	1.297155	1.164959	2.516999	2.065907
3.500	0.100	3.100	4.000	0.500000	-0.245000	0.210000	1.284622	1.804844	0.299493	0.104595	True	True	9.97647e-08	1675	1.285167	1.166063	2.569211	2.071162
3.500	0.100	3.100	4.000	0.500000	-0.227500	0.210000	1.261234	1.811481	0.276390	0.106609	True	True	9.99188e-08	1575	1.274932	1.167363	2.614290	2.074887
3.500	0.100	3.100	4.000	0.500000	-0.210000	0.210000	1.241176	1.817709	0.256653	0.108827	True	True	9.94201e-08	1556	1.266086	1.168803	2.653529	2.077376
3.500	0.100	3.100	4.000	0.500000	-0.192500	0.210000	1.223781	1.823624	0.239597	0.111245	True	True	9.98993e-08	1616	1.258362	1.170347	2.687921	2.078839
3.500	0.100	3.100	4.000	0.500000	-0.175000	0.210000	1.208554	1.829308	0.224714	0.113862	True	True	9.98073e-08	1621	1.251557	1.171975	2.718244	2.079428
3.500	0.100	3.100	4.000	0.500000	-0.157500	0.210000	1.195113	1.834826	0.211614	0.116683	True	True	9.99241e-08	1651	1.245515	1.173674	2.745110	2.079254
3.500	0.100	3.100	4.000	0.500000	-0.140000	0.210000	1.183162	1.840236	0.199998	0.119713	True	True	9.97747e-08	1661	1.240112	1.175441	2.769007	2.078397
3.500	0.100	3.100	4.000	0.500000	-0.122500	0.210000	1.172469	1.845590	0.189630	0.122965	True	True	9.98938e-08	1693	1.235251	1.177273	2.790331	2.076915
3.500	0.100	3.100	4.000	0.500000	-0.105000	0.210000	1.162846	1.850933	0.180322	0.126452	True	True	9.94545e-08	1690	1.230853	1.179173	2.809404	2.074849
3.500	0.100	3.100	4.000	0.500000	-0.087500	0.210000	1.154143	1.856308	0.171922	0.130191	True	True	9.98679e-08	1704	1.226854	1.181147	2.826487	2.072223
3.500	0.100	3.100	4.000	0.500000	-0.070000	0.210000	1.146234	1.861758	0.164306	0.134202	True	True	9.94542e-08	1720	1.223203	1.183200	2.841796	2.069051
3.500	0.100	3.100	4.000	0.500000	-0.052500	0.210000	1.139020	1.867320	0.157373	0.138509	True	True	9.99536e-08	1742	1.219853	1.185343	2.855511	2.065339
3.500	0.100	3.100	4.000	0.500000	-0.035000	0.210000	1.132413	1.873039	0.151038	0.143140	True	True	9.95705e-08	1763	1.216771	1.187585	2.867776	2.061078
3.500	0.100	3.100	4.000	0.500000	-0.017500	0.210000	1.126344	1.878954	0.145231	0.148127	True	True	9.98332e-08	1742	1.213923	1.189939	2.878712	2.056256
3.500	0.100	3.100	4.000	0.500000	0.000000	0.210000	1.120753	1.885112	0.139893	0.153507	True	True	9.95193e-08	1788	1.211285	1.192419	2.888416	2.050848
3.500	0.100	3.100	4.000	0.500000	0.017500	0.210000	1.115587	1.891560	0.134972	0.159326	True	True	9.95805e-08	1805	1.208835	1.195042	2.896966	2.044823
3.500	0.100	3.100	4.000	0.500000	0.035000	0.210000	1.110804	1.898353	0.130426	0.165635	True	True	9.98995e-08	1795	1.206553	1.197828	2.904421	2.038139
3.500	0.100	3.100	4.000	0.500000	0.052500	0.210000	1.106368	1.905549	0.126219	0.172494	True	True	9.97454e-08	1853	1.204424	1.200800	2.910826	2.030744
3.500	0.100	3.100	4.000	0.500000	0.070000	0.210000	1.102246	1.913219	0.122320	0.179975	True	True	9.95561e-08	1862	1.202433	1.203982	2.916207	2.022576
3.500	0.100	3.100	4.000	0.500000	0.087500	0.210000	1.098411	1.921438	0.118702	0.188164	True	True	9.96788e-08	1840	1.200570	1.207407	2.920579	2.013556
3.500	0.100	3.100	4.000	0.500000	0.105000	0.210000	1.094841	1.930301	0.115342	0.197162	True	True	9.98092e-08	1898	1.198825	1.211110	2.923938	2.003591
3.500	0.100	3.100	4.000	0.500000	0.122500	0.210000	1.091517	1.939913	0.112222	0.207094	True	True	9.99183e-08	1952	1.197191	1.215136	2.926263	1.992570
3.500	0.100	3.100	4.000	0.500000	0.140000	0.210000	1.088422	1.950407	0.109326	0.218109	True	True	9.96445e-08	1926	1.195660	1.219537	2.927517	1.980357
3.500	0.100	3.100	4.000	0.500000	0.157500	0.210000	1.085546	1.961938	0.106641	0.230391	True	True	9.96928e-08	1992	1.194231	1.224375	2.927639	1.966788
3.500	0.100	3.100	4.000	0.500000	0.175000	0.210000	1.082878	1.974699	0.104156	0.244170	True	True	9.99074e-08	2000	1.192900	1.229730	2.926544	1.951662
3.500	0.100	3.100	4.000	0.500000	0.192500	0.210000	1.080413	1.988930	0.101866	0.259735	True	True	9.98895e-08	2050	1.191670	1.235698	2.924112	1.934734
3.500	0.100	3.100	4.000	0.500000	0.210000	0.210000	1.078151	2.004933	0.099766	0.277452	True	True	9.98757e-08	2156	1.190545	1.242401	2.920187	1.915701
3.500	0.100	3.100	4.000	0.500000	0.227500	0.210000	1.076095	2.023096	0.097855	0.297799	True	True	9.99748e-08	2194	1.189534	1.249996	2.914557	1.894181
3.500	0.100	3.100	4.000	0.500000	0.245000	0.210000	1.074256	2.043924	0.096138	0.321406	True	True	9.9645e-08	2280	1.188654	1.258684	2.906941	1.869694
3.500	0.100	3.100	4.000	0.500000	0.262500	0.210000	1.072654	2.068090	0.094625	0.349121	True	True	9.96992e-08	2429	1.187929	1.268735	2.896963	1.841622
3.500	0.100	3.100	4.000	0.500000	0.280000	0.210000	1.071322	2.096508	0.093333	0.382116	True	True	9.96943e-08	2559	1.187400	1.280512	2.884110	1.809161
3.500	0.100	3.100	4.000	0.500000	0.297500	0.210000	1.070316	2.130461	0.092290	0.422058	True	True	9.97866e-08	2668	1.187132	1.294522	2.867672	1.771244
3.500	0.100	3.100	4.000	0.500000	0.315000	0.210000	1.069723	2.171800	0.091539	0.471401	True	True	9.98897e-08	2817	1.187230	1.311488	2.846645	1.726423
3.500	0.100	3.100	4.000	0.500000	0.332500	0.210000	1.069690	2.223313	0.091151	0.533922	True	True	9.98894e-08	3133	1.187866	1.332495	2.819557	1.672679
3.500	0.100	3.100	4.000	0.500000	0.350000	0.210000	1.070470	2.289411	0.091239	0.615768	True	True	9.98288e-08	3454	1.189348	1.359241	2.784167	1.607107
3.500	0.100	3.100	4.000	0.500000	-0.350000	0.227500	1.531861	1.751348	0.600097	0.097889	True	True	9.9876e-08	1799	1.400032	1.153593	2.127117	2.002230
3.500	0.100	3.100	4.000	0.500000	-0.332500	0.227500	1.444723	1.765332	0.510380	0.097757	True	True	9.95373e-08	1617	1.364410	1.150075	2.265018	2.027787
3.500	0.100	3.100	4.000	0.500000	-0.315000	0.227500	1.379977	1.777201	0.444462	0.098265	True	True	9.96348e-08	1636	1.337404	1.148744	2.375339	2.045821
3.500	0.100	3.100	4.000	0.500000	-0.297500	0.227500	1.329859	1.787475	0.393875	0.099220	True	True	9.97154e-08	1651	1.316156	1.148623	2.465522	2.058840
3.500	0.100	3.100	4.000	0.500000	-0.280000	0.227500	1.289862	1.796494	0.353778	0.100514	True	True	9.97007e-08	1571	1.298967	1.149208	2.540551	2.068393
3.500	0.100	3.100	4.000	0.500000	-0.262500	0.227500	1.257189	1.804568	0.321202	0.102083	True	True	9.99932e-08	1571	1.284758	1.150223	2.603831	2.075382
3.500	0.100	3.100	4.000	0.500000	-0.245000	0.227500	1.229982	1.811917	0.294205	0.103891	True	True	9.97853e-08	1565	1.272807	1.151508	2.657842	2.080426
3.500	0.100	3.100	4.000	0.500000	-0.227500	0.227500	1.206971	1.818699	0.271463	0.105914	True	True	9.94411e-08	1644	1.262607	1.152970	2.704402	2.083954
3.500	0.100	3.100	4.000	0.500000	-0.210000	0.227500	1.187252	1.825044	0.252043	0.108139	True	True	9.95149e-08	1630	1.253796	1.154553	2.744879	2.086260
3.500	0.100	3.100	4.000	0.500000	-0.192500	0.227500	1.170166	1.831054	0.235268	0.110561	True	True	9.96541e-08	1634	1.246104	1.156226	2.780317	2.087555
3.500	0.100	3.100	4.000	0.500000	-0.175000	0.227500	1.155220	1.836813	0.220633	0.113181	True	True	9.98883e-08	1677	1.239328	1.157968	2.811529	2.087992
3.500	0.100	3.100	4.000	0.500000	-0.157500	0.227500	1.142036	1.842391	0.207755	0.116001	True	True	9.96823e-08	1587	1.233312	1.159771	2.839156	2.087680
3.500	0.100	3.100	4.000	0.500000	-0.140000	0.227500	1.130322	1.847848	0.196339	0.119031	True	True	9.96985e-08	1676	1.227933	1.161630	2.863709	2.086699
3.500	0.100	3.100	4.000	0.500000	-0.122500	0.227500	1.119848	1.853237	0.186152	0.122279	True	True	9.99051e-08	1708	1.223094	1.163546	2.885600	2.085106
3.500	0.100	3.100	4.000	0.500000	-0.105000	0.227500	1.110428	1.858605	0.177007	0.125761	True	True	9.95999e-08	1741	1.218716	1.165521	2.905162	2.082939
3.500	0.100	3.100	4.000	0.500000	-0.087500	0.227500	1.101913	1.863996	0.168757	0.129493	True	True	9.96706e-08	1736	1.214735	1.167563	2.922670	2.080224
3.500	0.100	3.100	4.000	0.500000	-0.070000	0.227500	1.094182	1.869452	0.161277	0.133495	True	True	9.98211e-08	1739	1.211099	1.169677	2.938347	2.076974
3.500	0.100	3.100	4.000	0.500000	-0.052500	0.227500	1.087135	1.875014	0.154470	0.137792	True	True	9.98558e-08	1775	1.207764	1.171875	2.952377	2.073191
3.500	0.100	3.100	4.000	0.500000	-0.035000	0.227500	1.080687	1.880724	0.148251	0.142410	True	True	9.99472e-08	1783	1.204693	1.174166	2.964912	2.068870
3.500	0.100	3.100	4.000	0.500000	-0.017500	0.227500	1.074769	1.886624	0.142550	0.147382	True	True	9.96942e-08	1804	1.201856	1.176564	2.976076	2.063995
3.500	0.100	3.100	4.000	0.500000	0.000000	0.227500	1.069321	1.892760	0.137310	0.152745	True	True	9.99278e-08	1820	1.199227	1.179084	2.985970	2.058543
3.500	0.100	3.100	4.000	0.500000	0.017500	0.227500	1.064295	1.899178	0.132481	0.158545	True	True	9.99427e-08	1832	1.196784	1.181742	2.994673	2.052481
3.500	0.100	3.100	4.000	0.500000	0.035000	0.227500	1.059647	1.905934	0.128021	0.164831	True	True	9.97105e-08	1864	1.194508	1.184559	3.002248	2.045767
3.500	0.100	3.100	4.000	0.500000	0.052500	0.227500	1.055341	1.913086	0.123894	0.171665	True	True	9.98099e-08	1856	1.192382	1.187556	3.008738	2.038351
3.500	0.100	3.100	4.000	0.500000	0.070000	0.227500	1.051348	1.920702	0.120069	0.179118	True	True	9.96393e-08	1898	1.190394	1.190760	3.014173	2.030167
3.500	0.100	3.100	4.000	0.500000	0.087500	0.227500	1.047640	1.928860	0.116521	0.187275	True	True	9.98176e-08	1865	1.188532	1.194202	3.018566	2.021139
3.500	0.100	3.100	4.000	0.500000	0.105000	0.227500	1.044196	1.937651	0.113228	0.196238	True	True	9.98937e-08	1931	1.186785	1.197919	3.021911	2.011173
3.500	0.100	3.100	4.000	0.500000	0.122500	0.227500	1.040997	1.947182	0.110170	0.206129	True	True	9.97589e-08	1927	1.185147	1.201954	3.024190	2.000159
3.500	0.100	3.100	4.000	0.500000	0.140000	0.227500	1.038030	1.957581	0.107333	0.217097	True	True	9.99881e-08	2010	1.183611	1.206358	3.025360	1.987959
3.500	0.100	3.100	4.000	0.500000	0.157500	0.227500	1.035282	1.969004	0.104703	0.229326	True	True	9.96999e-08	2042	1.182173	1.211196	3.025358	1.974410
3.500	0.100	3.100	4.000	0.500000	0.175000	0.227500	1.032747	1.981643	0.102271	0.243044	True	True	9.97526e-08	2066	1.180831	1.216544	3.024095	1.959313
3.500	0.100	3.100	4.000	0.500000	0.192500	0.227500	1.030419	1.995733	0.100030	0.258537	True	True	9.97862e-08	2127	1.179587	1.222499	3.021448	1.942422
3.500	0.100	3.100	4.000	0.500000	0.210000	0.227500	1.028300	2.011574	0.097977	0.276172	True	True	9.96504e-08	2133	1.178443	1.229183	3.017252	1.923432
3.500	0.100	3.100	4.000	0.500000	0.227500	0.227500	1.026395	2.029549	0.096112	0.296423	True	True	9.98621e-08	2232	1.177409	1.236749	3.011287	1.901965
3.500	0.100	3.100	4.000	0.500000	0.245000	0.227500	1.024717	2.050159	0.094439	0.319915	True	True	9.9916e-08	2278	1.176499	1.245400	3.003259	1.877539
3.500	0.100	3.100	4.000	0.500000	0.262500	0.227500	1.023289	2.074068	0.092967	0.347492	True	True	9.96387e-08	2425	1.175737	1.255401	2.992777	1.849536
3.500	0.100	3.100	4.000	0.500000	0.280000	0.227500	1.022149	2.102184	0.091715	0.380319	True	True	9.98131e-08	2639	1.175162	1.267114	2.979305	1.817151
3.500	0.100	3.100	4.000	0.500000	0.297500	0.227500	1.021356	2.135773	0.090711	0.420052	True	True	9.99266e-08	2730	1.174835	1.281039	2.962104	1.779314
3.500	0.100	3.100	4.000	0.500000	0.315000	0.227500	1.021004	2.176672	0.089998	0.469130	True	True	9.97927e-08	2843	1.174857	1.297897	2.940124	1.734573
3.500	0.100	3.100	4.000	0.500000	0.332500	0.227500	1.021249	2.227637	0.089649	0.531305	True	True	9.99187e-08	3206	1.175394	1.318760	2.911831	1.680904
3.500	0.100	3.100	4.000	0.500000	0.350000	0.227500	1.022357	2.293041	0.089778	0.612681	True	True	9.97509e-08	3496	1.176741	1.345312	2.874881	1.615385
3.500	0.100	3.100	4.000	0.500000	-0.350000	0.245000	1.475035	1.756435	0.591076	0.097134	True	True	9.97906e-08	2307	1.387706	1.137625	2.197428	2.012268
3.500	0.100	3.100	4.000	0.500000	-0.332500	0.245000	1.388411	1.771140	0.502177	0.097018	True	True	9.99939e-08	2038	1.351998	1.134409	2.341650	2.037783
3.500	0.100	3.100	4.000	0.500000	-0.315000	0.245000	1.324277	1.783508	0.437011	0.097546	True	True	9.96992e-08	1739	1.324991	1.133381	2.456576	2.055630
3.500	0.100	3.100	4.000	0.500000	-0.297500	0.245000	1.274769	1.794155	0.387091	0.098525	True	True	9.95439e-08	1656	1.303777	1.133539	2.550199	2.068382
3.500	0.100	3.100	4.000	0.500000	-0.280000	0.245000	1.235335	1.803469	0.347569	0.099840	True	True	9.93644e-08	1545	1.286635	1.134374	2.627882	2.077639
3.500	0.100	3.100	4.000	0.500000	-0.262500	0.245000	1.203166	1.811755	0.315484	0.101428	True	True	9.93673e-08	1605	1.272475	1.135610	2.693281	2.084367
3.500	0.100	3.100	4.000	0.500000	-0.245000	0.245000	1.176412	1.819278	0.288912	0.103251	True	True	9.9355e-08	1537	1.260572	1.137091	2.748996	2.089153
3.500	0.100	3.100	4.000	0.500000	-0.227500	0.245000	1.153805	1.826199	0.266539	0.105287	True	True	9.99904e-08	1614	1.250417	1.138726	2.796955	2.092443
3.500	0.100	3.100	4.000	0.500000	-0.210000	0.245000	1.134449	1.832655	0.247442	0.107524	True	True	9.95451e-08	1623	1.241647	1.140463	2.838596	2.094534
3.500	0.100	3.100	4.000	0.500000	-0.192500	0.245000	1.117690	1.838754	0.230951	0.109955	True	True	9.95928e-08	1626	1.233992	1.142273	2.875012	2.095635
3.500	0.100	3.100	4.000	0.500000	-0.175000	0.245000	1.103039	1.844584	0.216568	0.112581	True	True	9.93989e-08	1684	1.227250	1.144138	2.907054	2.095897
3.500	0.100	3.100	4.000	0.500000	-0.157500	0.245000	1.090124	1.850218	0.203915	0.115406	True	True	9.95524e-08	1689	1.221265	1.146050	2.935389	2.095427
3.500	0.100	3.100	4.000	0.500000	-0.140000	0.245000	1.078656	1.855718	0.192701	0.118438	True	True	9.95378e-08	1725	1.215913	1.148008	2.960549	2.094304
3.500	0.100	3.100	4.000	0.500000	-0.122500	0.245000	1.068407	1.861140	0.182695	0.121687	True	True	9.99011e-08	1743	1.211099	1.150013	2.982963	2.092584
3.500	0.100	3.100	4.000	0.500000	-0.105000	0.245000	1.059196	1.866531	0.173715	0.125168	True	True	9.97469e-08	1866	1.206743	1.152069	3.002976	2.090303
3.500	0.100	3.100	4.000	0.500000	-0.087500	0.245000	1.050875	1.871937	0.165613	0.128898	True	True	9.95356e-08	1740	1.202782	1.154184	3.020872	2.087487
3.500	0.100	3.100	4.000	0.500000	-0.070000	0.245000	1.043326	1.877401	0.158271	0.132896	True	True	9.95747e-08	1729	1.199163	1.156365	3.036883	2.084146
3.500	0.100	3.100	4.000	0.500000	-0.052500	0.245000	1.036449	1.882963	0.151589	0.137186	True	True	9.96242e-08	1771	1.195843	1.158622	3.051198	2.080283
3.500	0.100	3.100	4.000	0.500000	-0.035000	0.245000	1.030161	1.888666	0.145485	0.141796	True	True	9.99877e-08	1827	1.192786	1.160968	3.063975	2.075891
3.500	0.100	3.100	4.000	0.500000	-0.017500	0.245000	1.024395	1.894553	0.139891	0.146759	True	True	9.97906e-08	1826	1.189960	1.163415	3.075342	2.070955
3.500	0.100	3.100	4.000	0.500000	0.000000	0.245000	1.019093	1.900668	0.134750	0.152111	True	True	9.95814e-08	1849	1.187341	1.165978	3.085402	2.065450
3.500	0.100	3.100	4.000	0.500000	0.017500	0.245000	1.014206	1.907060	0.130012	0.157897	True	True	9.97335e-08	1875	1.184906	1.168676	3.094237	2.059343
3.500	0.100	3.100	4.000	0.500000	0.035000	0.245000	1.009693	1.913782	0.125637	0.164168	True	True	9.96429e-08	1873	1.182636	1.171527	3.101910	2.052593
3.500	0.100	3.100	4.000	0.500000	0.052500	0.245000	1.005517	1.920894	0.121590	0.170984	True	True	9.95345e-08	1864	1.180516	1.174556	3.108468	2.045147
3.500	0.100	3.100	4.000	0.500000	0.070000	0.245000	1.001651	1.928462	0.117840	0.178416	True	True	9.98402e-08	1895	1.178531	1.177787	3.113939	2.036941
3.500	0.100	3.100	4.000	0.500000	0.087500	0.245000	0.998068	1.936564	0.114362	0.186549	True	True	9.99954e-08	1958	1.176669	1.181252	3.118335	2.027898
3.500	0.100	3.100	4.000	0.500000	0.105000	0.245000	0.994748	1.945290	0.111134	0.195484	True	True	9.95165e-08	1966	1.174922	1.184988	3.121653	2.017925
3.500	0.100	3.100	4.000	0.500000	0.122500	0.245000	0.991673	1.954746	0.108138	0.205343	True	True	9.955e-08	1995	1.173281	1.189037	3.123870	2.006910
3.500	0.100	3.100	4.000	0.500000	0.140000	0.245000	0.988829	1.965060	0.105359	0.216275	True	True	9.99741e-08	1999	1.171740	1.193452	3.124943	1.994718
3.500	0.100	3.100	4.000	0.500000	0.157500	0.245000	0.986207	1.976386	0.102784	0.228463	True	True	9.96623e-08	2029	1.170295	1.198295	3.124807	1.981185
3.500	0.100	3.100	4.000	0.500000	0.175000	0.245000	0.983799	1.988913	0.100405	0.242133	True	True	9.98887e-08	2145	1.168943	1.203644	3.123366	1.966110
3.500	0.100	3.100	4.000	0.500000	0.192500	0.245000	0.981603	2.002875	0.098214	0.257571	True	True	9.98063e-08	2181	1.167684	1.209595	3.120494	1.949250
3.500	0.100	3.100	4.000	0.500000	0.210000	0.245000	0.979620	2.018568	0.096208	0.275140	True	True	9.98317e-08	2222	1.166523	1.216267	3.116018	1.930300
3.500	0.100	3.100	4.000	0.500000	0.227500	0.245000	0.977859	2.036373	0.094387	0.295314	True	True	9.9754e-08	2280	1.165467	1.223816	3.109710	1.908880
3.500	0.100	3.100	4.000	0.500000	0.245000	0.245000	0.976335	2.056784	0.092757	0.318714	True	True	9.98625e-08	2297	1.164529	1.232440	3.101264	1.884511
3.500	0.100	3.100	4.000	0.500000	0.262500	0.245000	0.975072	2.080461	0.091327	0.346180	True	True	9.96101e-08	2535	1.163732	1.242404	3.090272	1.856572
3.500	0.100	3.100	4.000	0.500000	0.280000	0.245000	0.974112	2.108301	0.090114	0.378871	True	True	9.99824e-08	2579	1.163112	1.254066	3.076178	1.824260
3.500	0.100	3.100	4.000	0.500000	0.297500	0.245000	0.973518	2.141560	0.089148	0.418434	True	True	9.97404e-08	2671	1.162728	1.267925	3.058212	1.786503
3.500	0.100	3.100	4.000	0.500000	0.315000	0.245000	0.973391	2.182056	0.088474	0.467294	True	True	9.99012e-08	2948	1.162677	1.284693	3.035279	1.741844
3.500	0.100	3.100	4.000	0.500000	0.332500	0.245000	0.973894	2.232523	0.088163	0.529184	True	True	9.98707e-08	3228	1.163118	1.305437	3.005781	1.688253
3.500	0.100	3.100	4.000	0.500000	0.350000	0.245000	0.975306	2.297295	0.088331	0.610171	True	True	9.9737e-08	3531	1.164335	1.331825	2.967277	1.622798
3.500	0.100	3.100	4.000	0.500000	-0.350000	0.262500	1.418817	1.761844	0.581850	0.096401	True	True	9.96409e-08	2131	1.375369	1.121641	2.270785	2.022241
3.500	0.100	3.100	4.000	0.500000	-0.332500	0.262500	1.332847	1.777271	0.493833	0.096312	True	True	9.96717e-08	2033	1.339621	1.118779	2.421297	2.047572
3.500	0.100	3.100	4.000	0.500000	-0.315000	0.262500	1.269462	1.790144	0.429491	0.096873	True	True	9.9522e-08	1771	1.312652	1.118093	2.540647	2.065079
3.500	0.100	3.100	4.000	0.500000	-0.297500	0.262500	1.220647	1.801140	0.380269	0.097881	True	True	9.99092e-08	1652	1.291497	1.118558	2.637581	2.077489
3.500	0.100	3.100	4.000	0.500000	-0.280000	0.262500	1.181836	1.810713	0.341342	0.099224	True	True	9.97996e-08	1612	1.274419	1.119664	2.717800	2.086409
3.500	0.100	3.100	4.000	0.500000	-0.262500	0.262500	1.150218	1.819223	0.309769	0.100837	True	True	9.94047e-08	1535	1.260323	1.121136	2.785180	2.092786
3.500	0.100	3.100	4.000	0.500000	-0.245000	0.262500	1.123950	1.826908	0.283633	0.102682	True	True	9.99429e-08	1629	1.248478	1.122824	2.842494	2.097273
3.500	0.100	3.100	4.000	0.500000	-0.227500	0.262500	1.101772	1.833959	0.261635	0.104736	True	True	9.95291e-08	1650	1.238375	1.124643	2.891763	2.100291
3.500	0.100	3.100	4.000	0.500000	-0.210000	0.262500	1.082797	1.840519	0.242865	0.106987	True	True	9.99774e-08	1688	1.229651	1.126543	2.934489	2.102137
3.500	0.100	3.100	4.000	0.500000	-0.192500	0.262500	1.066378	1.846701	0.226661	0.109431	True	True	9.9448e-08	1696	1.222039	1.128498	2.971813	2.103019
3.500	0.100	3.100	4.000	0.500000	-0.175000	0.262500	1.052034	1.852597	0.212532	0.112068	True	True	9.99643e-08	1713	1.215335	1.130492	3.004623	2.103084
3.500	0.100	3.100	4.000	0.500000	-0.157500	0.262500	1.039396	1.858283	0.200104	0.114901	True	True	9.96178e-08	1740	1.209383	1.132521	3.033610	2.102439
3.500	0.100	3.100	4.000	0.500000	-0.140000	0.262500	1.028181	1.863825	0.189092	0.117940	True	True	9.99597e-08	1756	1.204061	1.134584	3.059329	2.101158
3.500	0.100	3.100	4.000	0.500000	-0.122500	0.262500	1.018163	1.869277	0.179267	0.121195	True	True	9.94869e-08	1742	1.199274	1.136684	3.082220	2.099296
3.500	0.100	3.100	4.000	0.500000	-0.105000	0.262500	1.009165	1.874690	0.170452	0.124679	True	True	9.97106e-08	1790	1.194941	1.138826	3.102643	2.096889
3.500	0.100	3.100	4.000	0.500000	-0.087500	0.262500	1.001042	1.880111	0.162500	0.128410	True	True	9.99111e-08	1792	1.191001	1.141018	3.120890	2.093960
3.500	0.100	3.100	4.000	0.500000	-0.070000	0.262500	0.993676	1.885582	0.155294	0.132409	True	True	9.97152e-08	1815	1.187401	1.143270	3.137201	2.090518
3.500	0.100	3.100	4.000	0.500000	-0.052500	0.262500	0.986971	1.891145	0.148737	0.136698	True	True	9.96459e-08	1817	1.184098	1.145592	3.151771	2.086566
3.500	0.100	3.100	4.000	0.500000	-0.035000	0.262500	0.980845	1.896842	0.142748	0.141306	True	True	9.99819e-08	1850	1.181055	1.147996	3.164762	2.082095
3.500	0.100	3.100	4.000	0.500000	-0.017500	0.262500	0.975232	1.902718	0.137260	0.146264	True	True	9.99544e-08	1870	1.178243	1.150497	3.176305	2.077089
3.500	0.100	3.100	4.000	0.500000	0.000000	0.262500	0.970076	1.908815	0.132217	0.151611	True	True	9.99792e-08	1886	1.175634	1.153110	3.186506	2.071523
3.500	0.100	3.100	4.000	0.500000	0.017500	0.262500	0.965327	1.915184	0.127571	0.157389	True	True	9.99486e-08	1900	1.173208	1.155852	3.195450	2.065364
3.500	0.100	3.100	4.000	0.500000	0.035000	0.262500	0.960948	1.921877	0.123281	0.163651	True	True	9.98301e-08	1901	1.170945	1.158743	3.203202	2.058570
3.500	0.100	3.100	4.000	0.500000	0.052500	0.262500	0.956902	1.928952	0.119312	0.170456	True	True	9.97963e-08	1904	1.168830	1.161807	3.209807	2.051087
3.500	0.100	3.100	4.000	0.500000	0.070000	0.262500	0.953161	1.936478	0.115636	0.177874	True	True	9.9733e-08	1952	1.166849	1.165070	3.215296	2.042853
3.500	0.100	3.100	4.000	0.500000	0.087500	0.262500	0.949702	1.944530	0.112228	0.185992	True	True	9.99335e-08	1978	1.164989	1.168564	3.219681	2.033789
3.500	0.100	3.100	4.000	0.500000	0.105000	0.262500	0.946503	1.953198	0.109065	0.194909	True	True	9.95869e-08	2029	1.163242	1.172324	3.222955	2.023803
3.500	0.100	3.100	4.000	0.500000	0.122500	0.262500	0.943548	1.962588	0.106131	0.204747	True	True	9.97038e-08	2039	1.161598	1.176394	3.225097	2.012781
3.500	0.100	3.100	4.000	0.500000	0.140000	0.262500	0.940825	1.972826	0.103409	0.215654	True	True	9.97686e-08	2050	1.160053	1.180826	3.226060	2.000590
3.500	0.100	3.100	4.000	0.500000	0.157500	0.262500	0.938325	1.984065	0.100889	0.227812	True	True	9.95293e-08	2088	1.158601	1.185682	3.225775	1.987065
3.500	0.100	3.100	4.000	0.500000	0.175000	0.262500	0.936040	1.996492	0.098561	0.241448	True	True	9.95537e-08	2156	1.157239	1.191040	3.224146	1.972007
3.500	0.100	3.100	4.000	0.500000	0.192500	0.262500	0.933971	2.010339	0.096420	0.256846	True	True	9.96434e-08	2200	1.155968	1.196994	3.221038	1.955172
3.500	0.100	3.100	4.000	0.500000	0.210000	0.262500	0.932120	2.025901	0.094460	0.274368	True	True	9.99012e-08	2240	1.154790	1.203665	3.216273	1.936255
3.500	0.100	3.100	4.000	0.500000	0.227500	0.262500	0.930496	2.043554	0.092685	0.294485	True	True	9.9741e-08	2301	1.153712	1.211206	3.209613	1.914877
3.500	0.100	3.100	4.000	0.500000	0.245000	0.262500	0.929118	2.063788	0.091097	0.317817	True	True	9.99647e-08	2370	1.152747	1.219815	3.200741	1.890557
3.500	0.100	3.100	4.000	0.500000	0.262500	0.262500	0.928009	2.087305	0.089709	0.345210	True	True	9.96996e-08	2372	1.151916	1.229755	3.189210	1.862626
3.500	0.100	3.100	4.000	0.500000	0.280000	0.262500	0.927221	2.114849	0.088535	0.377788	True	True	9.99326e-08	2604	1.151254	1.241383	3.174512	1.830434
3.500	0.100	3.100	4.000	0.500000	0.297500	0.262500	0.926815	2.147812	0.087607	0.417222	True	True	9.99334e-08	2731	1.150816	1.255192	3.155775	1.792752
3.500	0.100	3.100	4.000	0.500000	0.315000	0.262500	0.926899	2.187948	0.086971	0.465916	True	True	9.99083e-08	3041	1.150694	1.271893	3.131888	1.748173
3.500	0.100	3.100	4.000	0.500000	0.332500	0.262500	0.927643	2.237969	0.086697	0.527586	True	True	9.99343e-08	3152	1.151043	1.292542	3.101186	1.694662
3.500	0.100	3.100	4.000	0.500000	0.350000	0.262500	0.929337	2.302174	0.086904	0.608272	True	True	9.97805e-08	3482	1.152137	1.318798	3.061129	1.629273
3.500	0.100	3.100	4.000	0.500000	-0.350000	0.280000	1.363145	1.767637	0.572377	0.095694	True	True	9.99687e-08	2431	1.363021	1.105657	2.347361	2.032066
3.500	0.100	3.100	4.000	0.500000	-0.332500	0.280000	1.278103	1.783729	0.485391	0.095646	True	True	9.97906e-08	1975	1.327302	1.103206	2.503852	2.057056
3.500	0.100	3.100	4.000	0.500000	-0.315000	0.280000	1.215595	1.797079	0.421931	0.096250	True	True	9.99306e-08	1780	1.300408	1.102896	2.627425	2.074109
3.500	0.100	3.100	4.000	0.500000	-0.297500	0.280000	1.167558	1.808419	0.373447	0.097297	True	True	9.93793e-08	1661	1.279338	1.103693	2.727475	2.086067
3.500	0.100	3.100	4.000	0.500000	-0.280000	0.280000	1.129416	1.818243	0.335132	0.098674	True	True	9.94439e-08	1596	1.262340	1.105088	2.810094	2.094578
3.500	0.100	3.100	4.000	0.500000	-0.262500	0.280000	1.098386	1.826945	0.304078	0.100317	True	True	9.97717e-08	1601	1.248318	1.106811	2.879337	2.100579
3.500	0.100	3.100	4.000	0.500000	-0.245000	0.280000	1.072628	1.834785	0.278384	0.102188	True	True	9.98174e-08	1671	1.236538	1.108720	2.938145	2.104723
3.500	0.100	3.100	4.000	0.500000	-0.227500	0.280000	1.050898	1.841957	0.256766	0.104264	True	True	9.95634e-08	1645	1.226494	1.110732	2.988629	2.107437
3.500	0.100	3.100	4.000	0.500000	-0.210000	0.280000	1.032318	1.848613	0.238325	0.106535	True	True	9.9609e-08	1687	1.217822	1.112803	3.032357	2.109013
3.500	0.100	3.100	4.000	0.500000	-0.192500	0.280000	1.016250	1.854872	0.222409	0.108996	True	True	9.97458e-08	1748	1.210255	1.114910	3.070518	2.109654
3.500	0.100	3.100	4.000	0.500000	-0.175000	0.280000	1.002220	1.860829	0.208534	0.111648	True	True	9.98541e-08	1706	1.203591	1.117041	3.104032	2.109504
3.500	0.100	3.100	4.000	0.500000	-0.157500	0.280000	0.989866	1.866565	0.196332	0.114494	True	True	9.98932e-08	1762	1.197675	1.119192	3.133616	2.108666
3.500	0.100	3.100	4.000	0.500000	-0.140000	0.280000	0.978907	1.872144	0.185521	0.117544	True	True	9.97561e-08	1778	1.192386	1.121365	3.159841	2.107214
3.500	0.100	3.100	4.000	0.500000	-0.122500	0.280000	0.969125	1.877626	0.175878	0.120807	True	True	9.98608e-08	1788	1.187626	1.123565	3.183165	2.105199
3.500	0.100	3.100	4.000	0.500000	-0.105000	0.280000	0.960342	1.883060	0.167226	0.124300	True	True	9.9909e-08	1773	1.183319	1.125798	3.203957	2.102654
3.500	0.100	3.100	4.000	0.500000	-0.087500	0.280000	0.952418	1.888495	0.159423	0.128037	True	True	9.98757e-08	1819	1.179401	1.128073	3.222519	2.099602
3.500	0.100	3.100	4.000	0.500000	-0.070000	0.280000	0.945237	1.893973	0.152353	0.132041	True	True	9.96667e-08	1794	1.175821	1.130400	3.239095	2.096050
3.500	0.100	3.100	4.000	0.500000	-0.052500	0.280000	0.938704	1.899538	0.145919	0.136334	True	True	9.9775e-08	1845	1.172535	1.132792	3.253889	2.092000
3.500	0.100	3.100	4.000	0.500000	-0.035000	0.280000	0.932740	1.905232	0.140045	0.140944	True	True	9.99614e-08	1880	1.169507	1.135259	3.267065	2.087442
3.500	0.100	3.100	4.000	0.500000	-0.017500	0.280000	0.927280	1.911098	0.134662	0.145904	True	True	9.95917e-08	1911	1.166708	1.137818	3.278758	2.082358
3.500	0.100	3.100	4.000	0.500000	0.000000	0.280000	0.922268	1.917181	0.129716	0.151251	True	True	9.96836e-08	1916	1.164111	1.140484	3.289076	2.076724
3.500	0.100	3.100	4.000	0.500000	0.017500	0.280000	0.917658	1.923530	0.125161	0.157028	True	True	9.96083e-08	1909	1.161694	1.143275	3.298107	2.070506
3.500	0.100	3.100	4.000	0.500000	0.035000	0.280000	0.913411	1.930197	0.120955	0.163287	True	True	9.95318e-08	1950	1.159439	1.146211	3.305916	2.063661
3.500	0.100	3.100	4.000	0.500000	0.052500	0.280000	0.909493	1.937242	0.117065	0.170088	True	True	9.95274e-08	1976	1.157330	1.149316	3.312550	2.056136
3.500	0.100	3.100	4.000	0.500000	0.070000	0.280000	0.905877	1.944730	0.113462	0.177502	True	True	9.97038e-08	1962	1.155352	1.152617	3.318038	2.047867
3.500	0.100	3.100	4.000	0.500000	0.087500	0.280000	0.902539	1.952739	0.110123	0.185612	True	True	9.99271e-08	2022	1.153495	1.156145	3.322393	2.038775
3.500	0.100	3.100	4.000	0.500000	0.105000	0.280000	0.899459	1.961357	0.107025	0.194520	True	True	9.95853e-08	2036	1.151748	1.159935	3.325609	2.028768
3.500	0.100	3.100	4.000	0.500000	0.122500	0.280000	0.896622	1.970689	0.104151	0.204347	True	True	9.9897e-08	2025	1.150103	1.164032	3.327660	2.017734
3.500	0.100	3.100	4.000	0.500000	0.140000	0.280000	0.894017	1.980861	0.101487	0.215241	True	True	9.96625e-08	2056	1.148553	1.168488	3.328499	2.005537
3.500	0.100	3.100	4.000	0.500000	0.157500	0.280000	0.891634	1.992023	0.099021	0.227383	True	True	9.98159e-08	2076	1.147095	1.173364	3.328054	1.992015
3.500	0.100	3.100	4.000	0.500000	0.175000	0.280000	0.889470	2.004363	0.096745	0.241000	True	True	9.96661e-08	2197	1.145724	1.178738	3.326223	1.976966
3.500	0.100	3.100	4.000	0.500000	0.192500	0.280000	0.887523	2.018110	0.094652	0.256373	True	True	9.9686e-08	2258	1.144440	1.184705	3.322868	1.960148
3.500	0.100	3.100	4.000	0.500000	0.210000	0.280000	0.885798	2.033557	0.092739	0.273867	True	True	9.99929e-08	2294	1.143246	1.191384	3.317803	1.941257
3.500	0.100	3.100	4.000	0.500000	0.227500	0.280000	0.884307	2.051075	0.091008	0.293949	True	True	9.96109e-08	2344	1.142148	1.198928	3.310781	1.919913
3.500	0.100	3.100	4.000	0.500000	0.245000	0.280000	0.883067	2.071154	0.089462	0.317238	True	True	9.9851e-08	2412	1.141157	1.207534	3.301475	1.895637
3.500	0.100	3.100	4.000	0.500000	0.262500	0.280000	0.882110	2.094439	0.088114	0.344567	True	True	9.96562e-08	2439	1.140294	1.217465	3.289443	1.867810
3.500	0.100	3.100	4.000	0.500000	0.280000	0.280000	0.881481	2.121816	0.086980	0.377088	True	True	9.97779e-08	2660	1.139590	1.229074	3.274087	1.835627
3.500	0.100	3.100	4.000	0.500000	0.297500	0.280000	0.881253	2.154519	0.086091	0.416436	True	True	9.97168e-08	2739	1.139100	1.242853	3.254574	1.798013
3.500	0.100	3.100	4.000	0.500000	0.315000	0.280000	0.881535	2.194339	0.085492	0.465018	True	True	9.97963e-08	2995	1.138911	1.259509	3.229728	1.753508
3.500	0.100	3.100	4.000	0.500000	0.332500	0.280000	0.882507	2.243969	0.085257	0.526537	True	True	9.97062e-08	3204	1.139172	1.280091	3.197818	1.700071
3.500	0.100	3.100	4.000	0.500000	0.350000	0.280000	0.884465	2.307678	0.085503	0.607015	True	True	9.97405e-08	3572	1.140149	1.306250	3.156206	1.634748
3.500	0.100	3.100	4.000	0.500000	-0.350000	0.297500	1.308220	1.773752	0.562771	0.095021	True	True	9.95715e-08	2129	1.350709	1.089698	2.426902	2.041667
3.500	0.100	3.100	4.000	0.500000	-0.332500	0.297500	1.224253	1.790496	0.476888	0.095027	True	True	9.97572e-08	1926	1.315066	1.087707	2.589180	2.066155
3.500	0.100	3.100	4.000	0.500000	-0.315000	0.297500	1.162726	1.804295	0.414358	0.095683	True	True	9.98426e-08	1783	1.288280	1.087807	2.716763	2.082646
3.500	0.100	3.100	4.000	0.500000	-0.297500	0.297500	1.115525	1.815941	0.366631	0.096776	True	True	9.97983e-08	1713	1.267313	1.088959	2.819770	2.094100
3.500	0.100	3.100	4.000	0.500000	-0.280000	0.297500	1.078113	1.826016	0.328956	0.098194	True	True	9.97516e-08	1662	1.250412	1.090658	2.904578	2.102108
3.500	0.100	3.100	4.000	0.500000	-0.262500	0.297500	1.047698	1.834904	0.298429	0.099872	True	True	9.95272e-08	1577	1.236473	1.092646	2.975553	2.107679
3.500	0.100	3.100	4.000	0.500000	-0.245000	0.297500	1.022470	1.842885	0.273181	0.101774	True	True	9.97542e-08	1700	1.224765	1.094785	3.035741	2.111447
3.500	0.100	3.100	4.000	0.500000	-0.227500	0.297500	1.001201	1.850169	0.251945	0.103878	True	True	9.96335e-08	1740	1.214784	1.097000	3.087344	2.113829
3.500	0.100	3.100	4.000	0.500000	-0.210000	0.297500	0.983029	1.856946	0.233840	0.106175	True	True	9.99801e-08	1559	1.206169	1.099248	3.131961	2.115066
3.500	0.100	3.100	4.000	0.500000	-0.192500	0.297500	0.967316	1.863244	0.218206	0.108655	True	True	9.99019e-08	1735	1.198649	1.101516	3.170919	2.115493
3.500	0.100	3.100	4.000	0.500000	-0.175000	0.297500	0.953605	1.869259	0.204584	0.111325	True	True	9.9596e-08	1770	1.192028	1.103789	3.205073	2.115112
3.500	0.100	3.100	4.000	0.500000	-0.157500	0.297500	0.941537	1.875039	0.192607	0.114188	True	True	9.94582e-08	1793	1.186149	1.106068	3.235197	2.114069
3.500	0.100	3.100	4.000	0.500000	-0.140000	0.297500	0.930838	1.880655	0.181996	0.117253	True	True	9.97349e-08	1815	1.180893	1.108357	3.261879	2.112433
3.500	0.100	3.100	4.000	0.500000	-0.122500	0.297500	0.921292	1.886163	0.172533	0.120530	True	True	9.99128e-08	1855	1.176162	1.110662	3.285591	2.110254
3.500	0.100	3.100	4.000	0.500000	-0.105000	0.297500	0.912726	1.891619	0.164043	0.124035	True	True	9.95814e-08	1834	1.171881	1.112990	3.306711	2.107563
3.500	0.100	3.100	4.000	0.500000	-0.087500	0.297500	0.905001	1.897067	0.156388	0.127783	True	True	9.96241e-08	1841	1.167986	1.115353	3.325550	2.104378
3.500	0.100	3.100	4.000	0.500000	-0.070000	0.297500	0.898005	1.902554	0.149452	0.131797	True	True	9.98278e-08	1883	1.164426	1.117760	3.342359	2.100709
3.500	0.100	3.100	4.000	0.500000	-0.052500	0.297500	0.891644	1.908122	0.143142	0.136099	True	True	9.99711e-08	1894	1.161158	1.120225	3.357345	2.096553
3.500	0.100	3.100	4.000	0.500000	-0.035000	0.297500	0.885842	1.913814	0.137380	0.140717	True	True	9.95737e-08	1912	1.158146	1.122761	3.370678	2.091900
3.500	0.100	3.100	4.000	0.500000	-0.017500	0.297500	0.880533	1.919673	0.132102	0.145684	True	True	9.9708e-08	1934	1.155360	1.125383	3.382494	2.086733
3.500	0.100	3.100	4.000	0.500000	0.000000	0.297500	0.875666	1.925744	0.127252	0.151037	True	True	9.96987e-08	1907	1.152775	1.128107	3.392906	2.081025
3.500	0.100	3.100	4.000	0.500000	0.017500	0.297500	0.871193	1.932077	0.122786	0.156819	True	True	9.97588e-08	2009	1.150368	1.130951	3.402001	2.074741
3.500	0.100	3.100	4.000	0.500000	0.035000	0.297500	0.867077	1.938723	0.118663	0.163083	True	True	9.98415e-08	1996	1.148120	1.133937	3.409846	2.067839
3.500	0.100	3.100	4.000	0.500000	0.052500	0.297500	0.863285	1.945742	0.114851	0.169888	True	True	9.97692e-08	2007	1.146017	1.137089	3.416489	2.060264
3.500	0.100	3.100	4.000	0.500000	0.070000	0.297500	0.859791	1.953200	0.111322	0.177304	True	True	9.9999e-08	2052	1.144044	1.140432	3.421959	2.051953
3.500	0.100	3.100	4.000	0.500000	0.087500	0.297500	0.856571	1.961172	0.108050	0.185417	True	True	9.98605e-08	2044	1.142189	1.143999	3.426267	2.042827
3.500	0.100	3.100	4.000	0.500000	0.105000	0.297500	0.853609	1.969748	0.105016	0.194326	True	True	9.95268e-08	2068	1.140442	1.147826	3.429408	2.032794
3.500	0.100	3.100	4.000	0.500000	0.122500	0.297500	0.850887	1.979031	0.102202	0.204153	True	True	9.99094e-08	2127	1.138796	1.151957	3.431353	2.021740
3.500	0.100	3.100	4.000	0.500000	0.140000	0.297500	0.848396	1.989146	0.099595	0.215045	True	True	9.9637e-08	2130	1.137243	1.156443	3.432053	2.009530
3.500	0.100	3.100	4.000	0.500000	0.157500	0.297500	0.846129	2.000244	0.097184	0.227185	True	True	9.97792e-08	2191	1.135778	1.161347	3.431433	1.996002
3.500	0.100	3.100	4.000	0.500000	0.175000	0.297500	0.844080	2.012509	0.094958	0.240796	True	True	9.95757e-08	2245	1.134398	1.166746	3.429388	1.980956
3.500	0.100	3.100	4.000	0.500000	0.192500	0.297500	0.842252	2.026170	0.092913	0.256164	True	True	9.95439e-08	2263	1.133103	1.172734	3.425774	1.964148
3.500	0.100	3.100	4.000	0.500000	0.210000	0.297500	0.840649	2.041518	0.091047	0.273648	True	True	9.97643e-08	2337	1.131894	1.179432	3.420398	1.945274
3.500	0.100	3.100	4.000	0.500000	0.227500	0.297500	0.839285	2.058923	0.089359	0.293717	True	True	9.99082e-08	2366	1.130776	1.186990	3.413004	1.923956
3.500	0.100	3.100	4.000	0.500000	0.245000	0.297500	0.838179	2.078868	0.087856	0.316989	True	True	9.99565e-08	2445	1.129760	1.195606	3.403252	1.899714
3.500	0.100	3.100	4.000	0.500000	0.262500	0.297500	0.837365	2.101998	0.086548	0.344296	True	True	9.97284e-08	2532	1.128865	1.205542	3.390686	1.871930
3.500	0.100	3.100	4.000	0.500000	0.280000	0.297500	0.836890	2.129189	0.085454	0.376787	True	True	9.98971e-08	2650	1.128123	1.217149	3.374685	1.839798
3.500	0.100	3.100	4.000	0.500000	0.297500	0.297500	0.836831	2.161671	0.084603	0.416094	True	True	9.99443e-08	2862	1.127583	1.230918	3.354389	1.802243
3.500	0.100	3.100	4.000	0.500000	0.315000	0.297500	0.837303	2.201221	0.084042	0.464621	True	True	9.99941e-08	2932	1.127330	1.247552	3.328574	1.757804
3.500	0.100	3.100	4.000	0.500000	0.332500	0.297500	0.838489	2.250518	0.083845	0.526064	True	True	9.98783e-08	3333	1.127507	1.268097	3.295450	1.704434
3.500	0.100	3.100	4.000	0.500000	0.350000	0.297500	0.840698	2.313808	0.084131	0.606431	True	True	9.98083e-08	3638	1.128372	1.294194	3.252276	1.639170
3.500	0.100	3.100	4.000	0.500000	-0.350000	0.315000	1.254099	1.780196	0.553067	0.094389	True	True	9.97119e-08	2297	1.338456	1.073783	2.509330	2.050952
3.500	0.100	3.100	4.000	0.500000	-0.332500	0.315000	1.171379	1.797562	0.468378	0.094463	True	True	9.96367e-08	1933	1.302942	1.072299	2.677077	2.074767
3.500	0.100	3.100	4.000	0.500000	-0.315000	0.315000	1.110916	1.811776	0.406811	0.095180	True	True	9.94899e-08	1725	1.276290	1.072838	2.808441	2.090605
3.500	0.100	3.100	4.000	0.500000	-0.297500	0.315000	1.064614	1.823720	0.359868	0.096326	True	True	9.96526e-08	1745	1.255445	1.074364	2.914176	2.101454
3.500	0.100	3.100	4.000	0.500000	-0.280000	0.315000	1.027954	1.834016	0.322834	0.097790	True	True	9.99641e-08	1636	1.238649	1.076384	3.001043	2.108930
3.500	0.100	3.100	4.000	0.500000	-0.262500	0.315000	0.998175	1.843072	0.292840	0.099509	True	True	9.93768e-08	1576	1.224801	1.078648	3.073615	2.114036
3.500	0.100	3.100	4.000	0.500000	-0.245000	0.315000	0.973491	1.851184	0.268039	0.101446	True	True	9.95177e-08	1639	1.213171	1.081027	3.135071	2.117397
3.500	0.100	3.100	4.000	0.500000	-0.227500	0.315000	0.952691	1.858571	0.247184	0.103581	True	True	9.99044e-08	1738	1.203256	1.083453	3.187698	2.119423
3.500	0.100	3.100	4.000	0.500000	-0.210000	0.315000	0.934926	1.865398	0.229402	0.105904	True	True	9.94118e-08	1738	1.194697	1.085889	3.233184	2.120393
3.500	0.100	3.100	4.000	0.500000	-0.192500	0.315000	0.919578	1.871794	0.214060	0.108412	True	True	9.96947e-08	1787	1.187228	1.088320	3.272804	2.120499
3.500	0.100	3.100	4.000	0.500000	-0.175000	0.315000	0.906189	1.877862	0.200689	0.111105	True	True	9.94607e-08	1800	1.180651	1.090741	3.307536	2.119874
3.500	0.100	3.100	4.000	0.500000	-0.157500	0.315000	0.894410	1.883685	0.188934	0.113989	True	True	9.99813e-08	1805	1.174810	1.093154	3.338145	2.118614
3.500	0.100	3.100	4.000	0.500000	-0.140000	0.315000	0.883970	1.889334	0.178522	0.117073	True	True	9.97348e-08	1807	1.169588	1.095563	3.365235	2.116785
3.500	0.100	3.100	4.000	0.500000	-0.122500	0.315000	0.874660	1.894869	0.169237	0.120368	True	True	9.95928e-08	1863	1.164887	1.097978	3.389290	2.114433
3.500	0.100	3.100	4.000	0.500000	-0.105000	0.315000	0.866310	1.900344	0.160908	0.123889	True	True	9.99871e-08	1867	1.160632	1.100407	3.410699	2.111587
3.500	0.100	3.100	4.000	0.500000	-0.087500	0.315000	0.858784	1.905807	0.153398	0.127653	True	True	9.97316e-08	1903	1.156761	1.102861	3.429779	2.108263
3.500	0.100	3.100	4.000	0.500000	-0.070000	0.315000	0.851972	1.911303	0.146595	0.131681	True	True	9.95341e-08	1937	1.153221	1.105354	3.446787	2.104469
3.500	0.100	3.100	4.000	0.500000	-0.052500	0.315000	0.845782	1.916875	0.140407	0.135997	True	True	9.96785e-08	1841	1.149971	1.107897	3.461936	2.100201
3.500	0.100	3.100	4.000	0.500000	-0.035000	0.315000	0.840139	1.922567	0.134757	0.140629	True	True	9.98206e-08	1961	1.146975	1.110505	3.475398	2.095448
3.500	0.100	3.100	4.000	0.500000	-0.017500	0.315000	0.834982	1.928422	0.129582	0.145609	True	True	9.95974e-08	1969	1.144202	1.113194	3.487312	2.090190
3.500	0.100	3.100	4.000	0.500000	0.000000	0.315000	0.830256	1.934486	0.124828	0.150974	True	True	9.95033e-08	1983	1.141628	1.115981	3.497794	2.084401
3.500	0.100	3.100	4.000	0.500000	0.017500	0.315000	0.825919	1.940807	0.120450	0.156769	True	True	9.9749e-08	2002	1.139231	1.118884	3.506931	2.078046
3.500	0.100	3.100	4.000	0.500000	0.035000	0.315000	0.821932	1.947437	0.116409	0.163045	True	True	9.97251e-08	2026	1.136991	1.121925	3.514791	2.071080
3.500	0.100	3.100	4.000	0.500000	0.052500	0.315000	0.818264	1.954435	0.112674	0.169861	True	True	9.96564e-08	2008	1.134894	1.125128	3.521423	2.063451
3.500	0.100	3.100	4.000	0.500000	0.070000	0.315000	0.814890	1.961868	0.109216	0.177289	True	True	9.97577e-08	2033	1.132925	1.128520	3.526856	2.055092
3.500	0.100	3.100	4.000	0.500000	0.087500	0.315000	0.811788	1.969811	0.106012	0.185413	True	True	9.96814e-08	2112	1.131073	1.132132	3.531101	2.045925
3.500	0.100	3.100	4.000	0.500000	0.105000	0.315000	0.808939	1.978352	0.103041	0.194333	True	True	9.96908e-08	2128	1.129327	1.136002	3.534149	2.035858
3.500	0.100	3.100	4.000	0.500000	0.122500	0.315000	0.806331	1.987595	0.100287	0.204171	True	True	9.97636e-08	2159	1.127679	1.140173	3.535973	2.024777
3.500	0.100	3.100	4.000	0.500000	0.140000	0.315000	0.803952	1.997664	0.097737	0.215075	True	True	9.99454e-08	2157	1.126122	1.144697	3.536519	2.012548
3.500	0.100	3.100	4.000	0.500000	0.157500	0.315000	0.801796	2.008709	0.095378	0.227225	True	True	9.99923e-08	2205	1.124652	1.149636	3.535711	1.999007
3.500	0.100	3.100	4.000	0.500000	0.175000	0.315000	0.799860	2.020913	0.093203	0.240848	True	True	9.96459e-08	2205	1.123264	1.155068	3.533438	1.983955
3.500	0.100	3.100	4.000	0.500000	0.192500	0.315000	0.798147	2.034504	0.091206	0.256226	True	True	9.99035e-08	2307	1.121957	1.161088	3.529551	1.967147
3.500	0.100	3.100	4.000	0.500000	0.210000	0.315000	0.796663	2.049771	0.089386	0.273721	True	True	9.99348e-08	2245	1.120732	1.167814	3.523851	1.948282
3.500	0.100	3.100	4.000	0.500000	0.227500	0.315000	0.795421	2.067081	0.087742	0.293801	True	True	9.98478e-08	2444	1.119596	1.175398	3.516072	1.926981
3.500	0.100	3.100	4.000	0.500000	0.245000	0.315000	0.794445	2.086917	0.086281	0.317084	True	True	9.97183e-08	2477	1.118556	1.184038	3.505863	1.902762
3.500	0.100	3.100	4.000	0.500000	0.262500	0.315000	0.793768	2.109918	0.085014	0.344400	True	True	9.99074e-08	2600	1.117631	1.193993	3.492751	1.875010
3.500	0.100	3.100	4.000	0.500000	0.280000	0.315000	0.793442	2.136957	0.083959	0.376900	True	True	9.96541e-08	2687	1.116851	1.205617	3.476094	1.842917
3.500	0.100	3.100	4.000	0.500000	0.297500	0.315000	0.793545	2.169257	0.083147	0.416214	True	True	9.99846e-08	2870	1.116263	1.219397	3.455001	1.805410
3.500	0.100	3.100	4.000	0.500000	0.315000	0.315000	0.794197	2.208586	0.082624	0.464746	True	True	9.98816e-08	3081	1.115949	1.236034	3.428206	1.761023
3.500	0.100	3.100	4.000	0.500000	0.332500	0.315000	0.795589	2.257611	0.082466	0.526189	True	True	9.98683e-08	3269	1.116047	1.256572	3.393855	1.707708
3.500	0.100	3.100	4.000	0.500000	0.350000	0.315000	0.798036	2.320559	0.082793	0.606550	True	True	9.98228e-08	3758	1.116806	1.282646	3.349106	1.642492
3.500	0.100	3.100	4.000	0.500000	-0.350000	0.332500	1.200861	1.786946	0.543311	0.093805	True	True	9.97792e-08	2219	1.326290	1.057931	2.594493	2.059842
3.500	0.100	3.100	4.000	0.500000	-0.332500	0.332500	1.119522	1.804882	0.459880	0.093957	True	True	9.99857e-08	1904	1.290946	1.056996	2.767403	2.082860
3.500	0.100	3.100	4.000	0.500000	-0.315000	0.332500	1.060206	1.819491	0.399316	0.094744	True	True	9.94692e-08	1789	1.264454	1.058000	2.902262	2.097928
3.500	0.100	3.100	4.000	0.500000	-0.297500	0.332500	1.014846	1.831718	0.353174	0.095951	True	True	9.9594e-08	1713	1.243747	1.059918	3.010508	2.108097
3.500	0.100	3.100	4.000	0.500000	-0.280000	0.332500	0.978962	1.842215	0.316785	0.097467	True	True	9.9327e-08	1737	1.227065	1.062272	3.099269	2.114998
3.500	0.100	3.100	4.000	0.500000	-0.262500	0.332500	0.949831	1.851425	0.287323	0.099231	True	True	9.96208e-08	1692	1.213311	1.064823	3.173305	2.119604
3.500	0.100	3.100	4.000	0.500000	-0.245000	0.332500	0.925698	1.859658	0.262968	0.101208	True	True	9.95211e-08	1725	1.201762	1.067451	3.235918	2.122533
3.500	0.100	3.100	4.000	0.500000	-0.227500	0.332500	0.905372	1.867140	0.242492	0.103379	True	True	9.94132e-08	1755	1.191916	1.070094	3.289476	2.124184
3.500	0.100	3.100	4.000	0.500000	-0.210000	0.332500	0.888020	1.874043	0.225036	0.105734	True	True	9.9753e-08	1781	1.183416	1.072723	3.335720	2.124826
3.500	0.100	3.100	4.000	0.500000	-0.192500	0.332500	0.873034	1.880500	0.209977	0.108271	True	True	9.98939e-08	1829	1.175998	1.075326	3.375964	2.124643
3.500	0.100	3.100	4.000	0.500000	-0.175000	0.332500	0.859966	1.886617	0.196854	0.110991	True	True	9.98275e-08	1765	1.169465	1.077901	3.411214	2.123763
3.500	0.100	3.100	4.000	0.500000	-0.157500	0.332500	0.848474	1.892480	0.185320	0.113900	True	True	9.99756e-08	1861	1.163663	1.080452	3.442255	2.122277
3.500	0.100	3.100	4.000	0.500000	-0.140000	0.332500	0.838294	1.898161	0.175104	0.117007	True	True	9.97079e-08	1887	1.158474	1.082987	3.469705	2.120246
3.500	0.100	3.100	4.000	0.500000	-0.122500	0.332500	0.829218	1.903722	0.165995	0.120325	True	True	9.96276e-08	1801	1.153804	1.085516	3.494061	2.117713
3.500	0.100	3.100	4.000	0.500000	-0.105000	0.332500	0.821083	1.909217	0.157825	0.123867	True	True	9.9953e-08	1888	1.149575	1.088050	3.515720	2.114705
3.500	0.100	3.100	4.000	0.500000	-0.087500	0.332500	0.813754	1.914695	0.150458	0.127652	True	True	9.96015e-08	1926	1.145727	1.090601	3.535006	2.111237
3.500	0.100	3.100	4.000	0.500000	-0.070000	0.332500	0.807123	1.920201	0.143786	0.131700	True	True	9.96334e-08	1945	1.142207	1.093183	3.552182	2.107312
3.500	0.100	3.100	4.000	0.500000	-0.052500	0.332500	0.801103	1.925780	0.137718	0.136035	True	True	9.9634e-08	1942	1.138975	1.095808	3.567464	2.102926
3.500	0.100	3.100	4.000	0.500000	-0.035000	0.332500	0.795619	1.931474	0.132178	0.140686	True	True	9.95674e-08	1973	1.135994	1.098494	3.581027	2.098066
3.500	0.100	3.100	4.000	0.500000	-0.017500	0.332500	0.790609	1.937329	0.127104	0.145685	True	True	9.97e-08	1967	1.133235	1.101255	3.593015	2.092713
3.500	0.100	3.100	4.000	0.500000	0.000000	0.332500	0.786024	1.943388	0.122444	0.151069	True	True	9.96064e-08	2019	1.130673	1.104109	3.603542	2.086838
3.500	0.100	3.100	4.000	0.500000	0.017500	0.332500	0.781820	1.949701	0.118154	0.156883	True	True	9.97292e-08	2004	1.128285	1.107076	3.612699	2.080406
3.500	0.100	3.100	4.000	0.500000	0.035000	0.332500	0.777960	1.956320	0.114195	0.163178	True	True	9.95485e-08	2023	1.126053	1.110177	3.620554	2.073371
3.500	0.100	3.100	4.000	0.500000	0.052500	0.332500	0.774415	1.963304	0.110535	0.170014	True	True	9.99729e-08	2027	1.123962	1.113436	3.627156	2.065680
3.500	0.100	3.100	4.000	0.500000	0.070000	0.332500	0.771159	1.970718	0.107148	0.177462	True	True	9.97764e-08	1973	1.121997	1.116882	3.632534	2.057267
3.500	0.100	3.100	4.000	0.500000	0.087500	0.332500	0.768171	1.978639	0.104010	0.185606	True	True	9.96792e-08	2120	1.120147	1.120546	3.636697	2.048054
3.500	0.100	3.100	4.000	0.500000	0.105000	0.332500	0.765434	1.987154	0.101102	0.194548	True	True	9.99586e-08	2146	1.118402	1.124465	3.639637	2.037946
3.500	0.100	3.100	4.000	0.500000	0.122500	0.332500	0.762936	1.996367	0.098407	0.204409	True	True	9.98693e-08	2179	1.116752	1.128683	3.641323	2.026831
3.500	0.100	3.100	4.000	0.500000	0.140000	0.332500	0.760666	2.006400	0.095912	0.215337	True	True	9.97986e-08	2191	1.115192	1.133252	3.641701	2.014575
3.500	0.100	3.100	4.000	0.500000	0.157500	0.332500	0.758620	2.017404	0.093606	0.227512	True	True	9.9615e-08	2244	1.113716	1.138235	3.640690	2.001012
3.500	0.100	3.100	4.000	0.500000	0.175000	0.332500	0.756795	2.029560	0.091482	0.241162	True	True	9.98317e-08	2317	1.112319	1.143709	3.638174	1.985946
3.500	0.100	3.100	4.000	0.500000	0.192500	0.332500	0.755193	2.043097	0.089533	0.256570	True	True	9.97186e-08	2330	1.111001	1.149770	3.634000	1.969130
3.500	0.100	3.100	4.000	0.500000	0.210000	0.332500	0.753824	2.058300	0.087758	0.274097	True	True	9.98009e-08	2374	1.109762	1.156535	3.627961	1.950264
3.500	0.100	3.100	4.000	0.500000	0.227500	0.332500	0.752702	2.075537	0.086158	0.294212	True	True	9.96458e-08	2402	1.108607	1.164158	3.619784	1.928967
3.500	0.100	3.100	4.000	0.500000	0.245000	0.332500	0.751850	2.095287	0.084739	0.317534	True	True	9.9647e-08	2529	1.107544	1.172835	3.609103	1.904761
3.500	0.100	3.100	4.000	0.500000	0.262500	0.332500	0.751306	2.118188	0.083512	0.344894	True	True	9.99105e-08	2574	1.106591	1.182826	3.595431	1.877028
3.500	0.100	3.100	4.000	0.500000	0.280000	0.332500	0.751124	2.145109	0.082497	0.377443	True	True	9.9829e-08	2711	1.105774	1.194484	3.578102	1.844962
3.500	0.100	3.100	4.000	0.500000	0.297500	0.332500	0.751384	2.177267	0.081724	0.416814	True	True	9.98482e-08	2936	1.105140	1.208297	3.556197	1.807487
3.500	0.100	3.100	4.000	0.500000	0.315000	0.332500	0.752211	2.216426	0.081240	0.465412	True	True	9.97829e-08	3096	1.104768	1.224963	3.528407	1.763137
3.500	0.100	3.100	4.000	0.500000	0.332500	0.332500	0.753801	2.265241	0.081121	0.526936	True	True	9.97102e-08	3292	1.104791	1.245527	3.492811	1.709860
3.500	0.100	3.100	4.000	0.500000	0.350000	0.332500	0.756478	2.327931	0.081491	0.607402	True	True	9.98748e-08	3675	1.105450	1.271618	3.446468	1.644677
3.500	0.100	3.100	4.000	0.500000	-0.350000	0.350000	1.148586	1.793982	0.533555	0.093274	True	True	9.97066e-08	2167	1.314238	1.042159	2.682192	2.068253
3.500	0.100	3.100	4.000	0.500000	-0.332500	0.350000	1.068761	1.812471	0.451457	0.093519	True	True	9.96037e-08	1909	1.279109	1.041809	2.859850	2.090289
3.500	0.100	3.100	4.000	0.500000	-0.315000	0.350000	1.010639	1.827429	0.391907	0.094383	True	True	9.95659e-08	1774	1.252794	1.043301	2.997969	2.104529
3.500	0.100	3.100	4.000	0.500000	-0.297500	0.350000	0.966241	1.839905	0.346566	0.095655	True	True	9.9364e-08	1675	1.232232	1.045627	3.108542	2.113980
3.500	0.100	3.100	4.000	0.500000	-0.280000	0.350000	0.931146	1.850589	0.310823	0.097229	True	True	9.99007e-08	1696	1.215669	1.048326	3.199037	2.120264
3.500	0.100	3.100	4.000	0.500000	-0.262500	0.350000	0.902671	1.859941	0.281890	0.099043	True	True	9.93824e-08	1785	1.202014	1.051174	3.274406	2.124345
3.500	0.100	3.100	4.000	0.500000	-0.245000	0.350000	0.879091	1.868284	0.257977	0.101064	True	True	9.96864e-08	1756	1.190547	1.054059	3.338069	2.126821
3.500	0.100	3.100	4.000	0.500000	-0.227500	0.350000	0.859240	1.875853	0.237876	0.103275	True	True	9.99728e-08	1794	1.180771	1.056927	3.392467	2.128082
3.500	0.100	3.100	4.000	0.500000	-0.210000	0.350000	0.842299	1.882826	0.220742	0.105667	True	True	9.96718e-08	1794	1.172330	1.059755	3.439393	2.128383
3.500	0.100	3.100	4.000	0.500000	-0.192500	0.350000	0.827674	1.889340	0.205963	0.108237	True	True	9.97034e-08	1841	1.164963	1.062535	3.480194	2.127901
3.500	0.100	3.100	4.000	0.500000	-0.175000	0.350000	0.814925	1.895503	0.193086	0.110988	True	True	9.948e-08	1872	1.158474	1.065269	3.515904	2.126758
3.500	0.100	3.100	4.000	0.500000	-0.157500	0.350000	0.803718	1.901404	0.181768	0.113926	True	True	9.9567e-08	1892	1.152711	1.067963	3.547324	2.125038
3.500	0.100	3.100	4.000	0.500000	-0.140000	0.350000	0.793794	1.907117	0.171745	0.117061	True	True	9.98562e-08	1882	1.147555	1.070629	3.575090	2.122799
3.500	0.100	3.100	4.000	0.500000	-0.122500	0.350000	0.784951	1.912703	0.162808	0.120406	True	True	9.98847e-08	1906	1.142914	1.073277	3.599706	2.120081
3.500	0.100	3.100	4.000	0.500000	-0.105000	0.350000	0.777027	1.918218	0.154795	0.123974	True	True	9.95021e-08	1963	1.138711	1.075921	3.621578	2.116906
3.500	0.100	3.100	4.000	0.500000	-0.087500	0.350000	0.769893	1.923711	0.147570	0.127784	True	True	9.96093e-08	1956	1.134886	1.078573	3.641036	2.113287
3.500	0.100	3.100	4.000	0.500000	-0.070000	0.350000	0.763442	1.929230	0.141027	0.131857	True	True	9.95156e-08	1943	1.131386	1.081249	3.658349	2.109226
3.500	0.100	3.100	4.000	0.500000	-0.052500	0.350000	0.757588	1.934817	0.135077	0.136217	True	True	9.97469e-08	1983	1.128171	1.083962	3.673736	2.104717
3.500	0.100	3.100	4.000	0.500000	-0.035000	0.350000	0.752260	1.940517	0.129645	0.140893	True	True	9.9499e-08	2005	1.125206	1.086729	3.687375	2.099746
3.500	0.100	3.100	4.000	0.500000	-0.017500	0.350000	0.747397	1.946374	0.124672	0.145916	True	True	9.99124e-08	2003	1.122460	1.089567	3.699411	2.094293
3.500	0.100	3.100	4.000	0.500000	0.000000	0.350000	0.742949	1.952433	0.120104	0.151326	True	True	9.99806e-08	2052	1.119908	1.092493	3.709962	2.088327
3.500	0.100	3.100	4.000	0.500000	0.017500	0.350000	0.738876	1.958743	0.115899	0.157166	True	True	9.98884e-08	2095	1.117530	1.095529	3.719117	2.081812
3.500	0.100	3.100	4.000	0.500000	0.035000	0.350000	0.735141	1.965356	0.112020	0.163488	True	True	9.97435e-08	2111	1.115305	1.098695	3.726947	2.074703
3.500	0.100	3.100	4.000	0.500000	0.052500	0.350000	0.731716	1.972331	0.108435	0.170352	True	True	9.99696e-08	2129	1.113220	1.102017	3.733500	2.066945
3.500	0.100	3.100	4.000	0.500000	0.070000	0.350000	0.728576	1.979735	0.105118	0.177829	True	True	9.96588e-08	2150	1.111259	1.105523	3.738804	2.058471
3.500	0.100	3.100	4.000	0.500000	0.087500	0.350000	0.725700	1.987641	0.102046	0.186005	True	True	9.97393e-08	2135	1.109411	1.109244	3.742869	2.049204
3.500	0.100	3.100	4.000	0.500000	0.105000	0.350000	0.723073	1.996139	0.099200	0.194979	True	True	9.98119e-08	2194	1.107666	1.113219	3.745684	2.039049
3.500	0.100	3.100	4.000	0.500000	0.122500	0.350000	0.720683	2.005331	0.096563	0.204874	True	True	9.99143e-08	2195	1.106015	1.117491	3.747216	2.027893
3.500	0.100	3.100	4.000	0.500000	0.140000	0.350000	0.718521	2.015339	0.094123	0.215839	True	True	9.95744e-08	2253	1.104451	1.122113	3.747409	2.015601
3.500	0.100	3.100	4.000	0.500000	0.157500	0.350000	0.716581	2.026314	0.091870	0.228056	True	True	9.98496e-08	2286	1.102969	1.127148	3.746178	2.002010
3.500	0.100	3.100	4.000	0.500000	0.175000	0.350000	0.714863	2.038437	0.089795	0.241750	True	True	9.97629e-08	2316	1.101564	1.132673	3.743405	1.986919
3.500	0.100	3.100	4.000	0.500000	0.192500	0.350000	0.713371	2.051935	0.087893	0.257206	True	True	9.97158e-08	2363	1.100235	1.138785	3.738928	1.970085
3.500	0.100	3.100	4.000	0.500000	0.210000	0.350000	0.712114	2.067094	0.086164	0.274787	True	True	9.9845e-08	2407	1.098982	1.145601	3.732535	1.951206
3.500	0.100	3.100	4.000	0.500000	0.227500	0.350000	0.711108	2.084279	0.084607	0.294962	True	True	9.97699e-08	2526	1.097808	1.153275	3.723943	1.929903
3.500	0.100	3.100	4.000	0.500000	0.245000	0.350000	0.710379	2.103968	0.083230	0.318352	True	True	9.98409e-08	2546	1.096723	1.162003	3.712774	1.905697
3.500	0.100	3.100	4.000	0.500000	0.262500	0.350000	0.709964	2.126797	0.082045	0.345790	True	True	9.97536e-08	2654	1.095741	1.172047	3.698525	1.877969
3.500	0.100	3.100	4.000	0.500000	0.280000	0.350000	0.709921	2.153634	0.081070	0.378431	True	True	9.97817e-08	2842	1.094890	1.183759	3.680508	1.845913
3.500	0.100	3.100	4.000	0.500000	0.297500	0.350000	0.710334	2.185693	0.080336	0.417910	True	True	9.98716e-08	2953	1.094212	1.197626	3.657773	1.808454
3.500	0.100	3.100	4.000	0.500000	0.315000	0.350000	0.711331	2.224732	0.079893	0.466641	True	True	9.9691e-08	3209	1.093784	1.214350	3.628966	1.764124
3.500	0.100	3.100	4.000	0.500000	0.332500	0.350000	0.713114	2.273405	0.079815	0.528331	True	True	9.99713e-08	3362	1.093736	1.234972	3.592101	1.710865
3.500	0.100	3.100	4.000	0.500000	0.350000	0.350000	0.716015	2.335922	0.080228	0.609016	True	True	9.98225e-08	3777	1.094302	1.261123	3.544135	1.645692
3.500	0.100	3.100	4.000	0.500000	-0.350000	0.367500	1.097350	1.801280	0.523855	0.092805	True	True	9.94318e-08	2185	1.302330	1.026481	2.772183	2.076092
3.500	0.100	3.100	4.000	0.500000	-0.332500	0.367500	1.019112	1.820264	0.443115	0.093150	True	True	9.97536e-08	1895	1.267441	1.026749	2.954272	2.097060
3.500	0.100	3.100	4.000	0.500000	-0.315000	0.367500	0.962233	1.835555	0.384602	0.094100	True	True	9.94432e-08	1738	1.241321	1.028747	3.095345	2.110372
3.500	0.100	3.100	4.000	0.500000	-0.297500	0.367500	0.918813	1.848257	0.340061	0.095444	True	True	9.97667e-08	1735	1.220911	1.031495	3.208051	2.119062
3.500	0.100	3.100	4.000	0.500000	-0.280000	0.367500	0.884512	1.859112	0.304960	0.097080	True	True	9.95822e-08	1694	1.204471	1.034550	3.300122	2.124697
3.500	0.100	3.100	4.000	0.500000	-0.262500	0.367500	0.856693	1.868594	0.276552	0.098949	True	True	9.94218e-08	1705	1.190916	1.037702	3.376700	2.128229
3.500	0.100	3.100	4.000	0.500000	-0.245000	0.367500	0.833665	1.877039	0.253075	0.101019	True	True	9.94296e-08	1778	1.179532	1.040852	3.441310	2.130238
3.500	0.100	3.100	4.000	0.500000	-0.227500	0.367500	0.814285	1.884688	0.233343	0.103274	True	True	9.99913e-08	1826	1.169825	1.043952	3.496463	2.131095
3.500	0.100	3.100	4.000	0.500000	-0.210000	0.367500	0.797752	1.891727	0.216526	0.105705	True	True	9.95503e-08	1861	1.161442	1.046984	3.543997	2.131047
3.500	0.100	3.100	4.000	0.500000	-0.192500	0.367500	0.783484	1.898294	0.202021	0.108313	True	True	9.98695e-08	1873	1.154126	1.049947	3.585294	2.130259
3.500	0.100	3.100	4.000	0.500000	-0.175000	0.367500	0.771050	1.904502	0.189385	0.111099	True	True	9.98744e-08	1886	1.147680	1.052845	3.621408	2.128846
3.500	0.100	3.100	4.000	0.500000	-0.157500	0.367500	0.760124	1.910439	0.178280	0.114071	True	True	9.97545e-08	1938	1.141954	1.055689	3.653161	2.126887
3.500	0.100	3.100	4.000	0.500000	-0.140000	0.367500	0.750453	1.916182	0.168447	0.117239	True	True	9.99483e-08	1954	1.136832	1.058490	3.681198	2.124435
3.500	0.100	3.100	4.000	0.500000	-0.122500	0.367500	0.741838	1.921794	0.159681	0.120614	True	True	9.98863e-08	1959	1.132219	1.061263	3.706035	2.121526
3.500	0.100	3.100	4.000	0.500000	-0.105000	0.367500	0.734123	1.927330	0.151820	0.124213	True	True	9.96915e-08	1988	1.128042	1.064020	3.728085	2.118180
3.500	0.100	3.100	4.000	0.500000	-0.087500	0.367500	0.727180	1.932840	0.144735	0.128054	True	True	9.97322e-08	1987	1.124238	1.066779	3.747684	2.114406
3.500	0.100	3.100	4.000	0.500000	-0.070000	0.367500	0.720906	1.938373	0.138318	0.132157	True	True	9.98745e-08	2021	1.120758	1.069552	3.765104	2.110205
3.500	0.100	3.100	4.000	0.500000	-0.052500	0.367500	0.715216	1.943972	0.132484	0.136548	True	True	9.97958e-08	2020	1.117560	1.072358	3.780568	2.105569
3.500	0.100	3.100	4.000	0.500000	-0.035000	0.367500	0.710041	1.949680	0.127159	0.141254	True	True	9.99355e-08	2063	1.114609	1.075212	3.794258	2.100483
3.500	0.100	3.100	4.000	0.500000	-0.017500	0.367500	0.705321	1.955543	0.122284	0.146309	True	True	9.9553e-08	2063	1.111875	1.078131	3.806319	2.094924
3.500	0.100	3.100	4.000	0.500000	0.000000	0.367500	0.701010	1.961606	0.117808	0.151751	True	True	9.99115e-08	2084	1.109334	1.081135	3.816871	2.088863
3.500	0.100	3.100	4.000	0.500000	0.017500	0.367500	0.697065	1.967918	0.113687	0.157625	True	True	9.97216e-08	2062	1.106964	1.084244	3.826004	2.082260
3.500	0.100	3.100	4.000	0.500000	0.035000	0.367500	0.693453	1.974531	0.109887	0.163982	True	True	9.95703e-08	2140	1.104747	1.087481	3.833789	2.075071
3.500	0.100	3.100	4.000	0.500000	0.052500	0.367500	0.690145	1.981504	0.106376	0.170882	True	True	9.96094e-08	2159	1.102666	1.090871	3.840274	2.067241
3.500	0.100	3.100	4.000	0.500000	0.070000	0.367500	0.687118	1.988903	0.103127	0.178398	True	True	9.95636e-08	2151	1.100709	1.094443	3.845486	2.058701
3.500	0.100	3.100	4.000	0.500000	0.087500	0.367500	0.684353	1.996803	0.100120	0.186614	True	True	9.96975e-08	2210	1.098863	1.098228	3.849435	2.049374
3.500	0.100	3.100	4.000	0.500000	0.105000	0.367500	0.681834	2.005292	0.097335	0.195632	True	True	9.95509e-08	2241	1.097118	1.102265	3.852107	2.039165
3.500	0.100	3.100	4.000	0.500000	0.122500	0.367500	0.679549	2.014473	0.094756	0.205575	True	True	9.98779e-08	2282	1.095465	1.106599	3.853469	2.027960
3.500	0.100	3.100	4.000	0.500000	0.140000	0.367500	0.677492	2.024469	0.092371	0.216591	True	True	9.99895e-08	2294	1.093897	1.111282	3.853461	2.015625
3.500	0.100	3.100	4.000	0.500000	0.157500	0.367500	0.675657	2.035428	0.090169	0.228863	True	True	9.96019e-08	2346	1.092409	1.116378	3.851994	2.001994
3.500	0.100	3.100	4.000	0.500000	0.175000	0.367500	0.674045	2.047532	0.088144	0.242619	True	True	9.9706e-08	2385	1.090996	1.121964	3.848946	1.986870
3.500	0.100	3.100	4.000	0.500000	0.192500	0.367500	0.672660	2.061008	0.086289	0.258143	True	True	9.99617e-08	2434	1.089655	1.128137	3.844151	1.970008
3.500	0.100	3.100	4.000	0.500000	0.210000	0.367500	0.671512	2.076140	0.084605	0.275801	True	True	9.98939e-08	2491	1.088388	1.135016	3.837387	1.951105
3.500	0.100	3.100	4.000	0.500000	0.227500	0.367500	0.670620	2.093295	0.083092	0.296062	True	True	9.99725e-08	2560	1.087197	1.142754	3.828363	1.929783
3.500	0.100	3.100	4.000	0.500000	0.245000	0.367500	0.670010	2.112948	0.081758	0.319551	True	True	9.97139e-08	2628	1.086089	1.151549	3.816688	1.905561
3.500	0.100	3.100	4.000	0.500000	0.262500	0.367500	0.669723	2.135737	0.080613	0.347104	True	True	9.97054e-08	2666	1.085081	1.161662	3.801842	1.877823
3.500	0.100	3.100	4.000	0.500000	0.280000	0.367500	0.669817	2.162525	0.079679	0.379880	True	True	9.99712e-08	2833	1.084195	1.173447	3.783116	1.845761
3.500	0.100	3.100	4.000	0.500000	0.297500	0.367500	0.670379	2.194527	0.078986	0.419522	True	True	9.97116e-08	2954	1.083476	1.187393	3.759526	1.808298
3.500	0.100	3.100	4.000	0.500000	0.315000	0.367500	0.671543	2.233501	0.078583	0.468453	True	True	9.97853e-08	3213	1.082995	1.204202	3.729677	1.763965
3.500	0.100	3.100	4.000	0.500000	0.332500	0.367500	0.673516	2.282098	0.078549	0.530399	True	True	9.99198e-08	3487	1.082880	1.224917	3.691514	1.710702
3.500	0.100	3.100	4.000	0.500000	0.350000	0.367500	0.676638	2.344532	0.079008	0.611423	True	True	9.97705e-08	3868	1.083359	1.251173	3.641889	1.645512
3.500	0.100	3.100	4.000	0.500000	-0.350000	0.385000	1.047196	1.808809	0.514241	0.092401	True	True	9.96411e-08	2129	1.290587	1.010909	2.864263	2.083308
3.500	0.100	3.100	4.000	0.500000	-0.332500	0.385000	0.970624	1.828249	0.434899	0.092858	True	True	9.97602e-08	1901	1.255967	1.011820	3.050372	2.103082
3.500	0.100	3.100	4.000	0.500000	-0.315000	0.385000	0.915002	1.843840	0.377418	0.093900	True	True	9.99937e-08	1699	1.230049	1.014341	3.194160	2.115416
3.500	0.100	3.100	4.000	0.500000	-0.297500	0.385000	0.872566	1.856752	0.333674	0.095322	True	True	9.97107e-08	1675	1.209795	1.017523	3.308802	2.123301
3.500	0.100	3.100	4.000	0.500000	-0.280000	0.385000	0.839057	1.867761	0.299206	0.097025	True	True	9.95562e-08	1698	1.193478	1.020944	3.402303	2.128267
3.500	0.100	3.100	4.000	0.500000	-0.262500	0.385000	0.811890	1.877363	0.271314	0.098952	True	True	9.94421e-08	1780	1.180023	1.024409	3.479973	2.131235
3.500	0.100	3.100	4.000	0.500000	-0.245000	0.385000	0.789408	1.885901	0.248266	0.101075	True	True	9.99306e-08	1821	1.168720	1.027830	3.545435	2.132765
3.500	0.100	3.100	4.000	0.500000	-0.227500	0.385000	0.770493	1.893627	0.228897	0.103378	True	True	9.94737e-08	1862	1.159081	1.031168	3.601262	2.133211
3.500	0.100	3.100	4.000	0.500000	-0.210000	0.385000	0.754361	1.900726	0.212390	0.105854	True	True	9.95654e-08	1916	1.150756	1.034412	3.649337	2.132806
3.500	0.100	3.100	4.000	0.500000	-0.192500	0.385000	0.740444	1.907344	0.198155	0.108504	True	True	9.94656e-08	1922	1.143489	1.037563	3.691069	2.131706
3.500	0.100	3.100	4.000	0.500000	-0.175000	0.385000	0.728320	1.913594	0.185755	0.111329	True	True	9.993e-08	1942	1.137085	1.040631	3.727537	2.130019
3.500	0.100	3.100	4.000	0.500000	-0.157500	0.385000	0.717670	1.919568	0.174859	0.114340	True	True	9.95083e-08	1922	1.131396	1.043628	3.759577	2.127818
3.500	0.100	3.100	4.000	0.500000	-0.140000	0.385000	0.708247	1.925341	0.165211	0.117544	True	True	9.97062e-08	1976	1.126305	1.046570	3.787845	2.125149
3.500	0.100	3.100	4.000	0.500000	-0.122500	0.385000	0.699857	1.930978	0.156612	0.120956	True	True	9.95301e-08	1977	1.121720	1.049471	3.812866	2.122046
3.500	0.100	3.100	4.000	0.500000	-0.105000	0.385000	0.692347	1.936537	0.148902	0.124590	True	True	9.96639e-08	2019	1.117566	1.052348	3.835061	2.118525
3.500	0.100	3.100	4.000	0.500000	-0.087500	0.385000	0.685592	1.942067	0.141953	0.128466	True	True	9.98182e-08	2039	1.113783	1.055217	3.854770	2.114593
3.500	0.100	3.100	4.000	0.500000	-0.070000	0.385000	0.679491	1.947616	0.135661	0.132605	True	True	9.95462e-08	2046	1.110322	1.058094	3.872270	2.110249
3.500	0.100	3.100	4.000	0.500000	-0.052500	0.385000	0.673962	1.953228	0.129941	0.137032	True	True	9.97746e-08	2044	1.107139	1.060997	3.887786	2.105483
3.500	0.100	3.100	4.000	0.500000	-0.035000	0.385000	0.668937	1.958949	0.124721	0.141776	True	True	9.98936e-08	2077	1.104202	1.063942	3.901502	2.100278
3.500	0.100	3.100	4.000	0.500000	-0.017500	0.385000	0.664358	1.964822	0.119942	0.146869	True	True	9.9711e-08	2115	1.101480	1.066948	3.913566	2.094609
3.500	0.100	3.100	4.000	0.500000	0.000000	0.385000	0.660179	1.970894	0.115555	0.152350	True	True	9.97967e-08	2151	1.098949	1.070035	3.924097	2.088447
3.500	0.100	3.100	4.000	0.500000	0.017500	0.385000	0.656361	1.977212	0.111518	0.158265	True	True	9.99345e-08	2152	1.096587	1.073223	3.933188	2.081753
3.500	0.100	3.100	4.000	0.500000	0.035000	0.385000	0.652869	1.983831	0.107795	0.164665	True	True	9.96865e-08	2168	1.094376	1.076537	3.940908	2.074479
3.500	0.100	3.100	4.000	0.500000	0.052500	0.385000	0.649677	1.990809	0.104357	0.171611	True	True	9.99472e-08	2176	1.092300	1.080001	3.947306	2.066570
3.500	0.100	3.100	4.000	0.500000	0.070000	0.385000	0.646761	1.998211	0.101176	0.179175	True	True	9.97352e-08	2179	1.090346	1.083644	3.952409	2.057958
3.500	0.100	3.100	4.000	0.500000	0.087500	0.385000	0.644104	2.006113	0.098233	0.187443	True	True	9.9628e-08	2257	1.088501	1.087500	3.956223	2.048565
3.500	0.100	3.100	4.000	0.500000	0.105000	0.385000	0.641690	2.014603	0.095508	0.196517	True	True	9.97702e-08	2287	1.086755	1.091607	3.958736	2.038294
3.500	0.100	3.100	4.000	0.500000	0.122500	0.385000	0.639510	2.023784	0.092986	0.206519	True	True	9.97242e-08	2328	1.085100	1.096010	3.959910	2.027033
3.500	0.100	3.100	4.000	0.500000	0.140000	0.385000	0.637555	2.033778	0.090655	0.217601	True	True	9.96927e-08	2348	1.083528	1.100762	3.959683	2.014645
3.500	0.100	3.100	4.000	0.500000	0.157500	0.385000	0.635823	2.044734	0.088505	0.229945	True	True	9.99724e-08	2382	1.082033	1.105927	3.957964	2.000967
3.500	0.100	3.100	4.000	0.500000	0.175000	0.385000	0.634315	2.056834	0.086529	0.243780	True	True	9.96604e-08	2386	1.080611	1.111584	3.954624	1.985799
3.500	0.100	3.100	4.000	0.500000	0.192500	0.385000	0.633035	2.070304	0.084721	0.259393	True	True	9.99827e-08	2484	1.079260	1.117829	3.949492	1.968896
3.500	0.100	3.100	4.000	0.500000	0.210000	0.385000	0.631996	2.085430	0.083082	0.277150	True	True	9.98127e-08	2515	1.077978	1.124783	3.942339	1.949957
3.500	0.100	3.100	4.000	0.500000	0.227500	0.385000	0.631216	2.102577	0.081614	0.297526	True	True	9.97685e-08	2588	1.076770	1.132599	3.932862	1.928601
3.500	0.100	3.100	4.000	0.500000	0.245000	0.385000	0.630724	2.122221	0.080322	0.321145	True	True	9.99726e-08	2699	1.075641	1.141476	3.920661	1.904350
3.500	0.100	3.100	4.000	0.500000	0.262500	0.385000	0.630561	2.144998	0.079219	0.348851	True	True	9.97718e-08	2782	1.074605	1.151677	3.905196	1.876584
3.500	0.100	3.100	4.000	0.500000	0.280000	0.385000	0.630790	2.171775	0.078326	0.381808	True	True	9.96917e-08	2921	1.073687	1.163557	3.885736	1.844497
3.500	0.100	3.100	4.000	0.500000	0.297500	0.385000	0.631501	2.203765	0.077675	0.421669	True	True	9.99139e-08	2926	1.072927	1.177606	3.861266	1.807009
3.500	0.100	3.100	4.000	0.500000	0.315000	0.385000	0.632830	2.242728	0.077315	0.470872	True	True	9.97676e-08	3262	1.072397	1.194529	3.830342	1.762651
3.500	0.100	3.100	4.000	0.500000	0.332500	0.385000	0.634990	2.291320	0.077325	0.533166	True	True	9.98252e-08	3541	1.072218	1.215374	3.790845	1.709356
3.500	0.100	3.100	4.000	0.500000	0.350000	0.385000	0.638332	2.353764	0.077834	0.614657	True	True	9.99337e-08	3962	1.072615	1.241781	3.739515	1.644119
3.500	0.100	3.100	4.000	0.500000	-0.350000	0.402500	0.998185	1.816541	0.504765	0.092069	True	True	9.99974e-08	2106	1.279034	0.995452	2.958138	2.089819
3.500	0.100	3.100	4.000	0.500000	-0.332500	0.402500	0.923314	1.836395	0.426828	0.092646	True	True	9.94886e-08	1898	1.244699	0.997028	3.147915	2.108319
3.500	0.100	3.100	4.000	0.500000	-0.315000	0.402500	0.868947	1.852247	0.370365	0.093786	True	True	9.9389e-08	1818	1.218985	1.000088	3.294210	2.119648
3.500	0.100	3.100	4.000	0.500000	-0.297500	0.402500	0.827499	1.865362	0.327415	0.095292	True	True	9.93194e-08	1669	1.198890	1.003712	3.410573	2.126678
3.500	0.100	3.100	4.000	0.500000	-0.280000	0.402500	0.794773	1.876515	0.293570	0.097066	True	True	9.95068e-08	1756	1.182697	1.007506	3.505366	2.130956
3.500	0.100	3.100	4.000	0.500000	-0.262500	0.402500	0.768247	1.886227	0.266183	0.099057	True	True	9.96103e-08	1797	1.169339	1.011292	3.584019	2.133348
3.500	0.100	3.100	4.000	0.500000	-0.245000	0.402500	0.746302	1.894853	0.243555	0.101237	True	True	9.98312e-08	1802	1.158116	1.014992	3.650244	2.134391
3.500	0.100	3.100	4.000	0.500000	-0.227500	0.402500	0.727844	1.902649	0.224541	0.103593	True	True	9.96317e-08	1916	1.148542	1.018574	3.706671	2.134420
3.500	0.100	3.100	4.000	0.500000	-0.210000	0.402500	0.712106	1.909807	0.208338	0.106118	True	True	9.97821e-08	1931	1.140273	1.022035	3.755222	2.133654
3.500	0.100	3.100	4.000	0.500000	-0.192500	0.402500	0.698533	1.916473	0.194366	0.108813	True	True	9.9787e-08	1935	1.133052	1.025380	3.797337	2.132240
3.500	0.100	3.100	4.000	0.500000	-0.175000	0.402500	0.686713	1.922765	0.182197	0.111683	True	True	9.97752e-08	1954	1.126689	1.028624	3.834111	2.130277
3.500	0.100	3.100	4.000	0.500000	-0.157500	0.402500	0.676333	1.928774	0.171505	0.114735	True	True	9.96456e-08	1983	1.121034	1.031780	3.866394	2.127829
3.500	0.100	3.100	4.000	0.500000	-0.140000	0.402500	0.667153	1.934578	0.162039	0.117981	True	True	9.95175e-08	2010	1.115973	1.034867	3.894856	2.124942
3.500	0.100	3.100	4.000	0.500000	-0.122500	0.402500	0.658983	1.940243	0.153603	0.121434	True	True	9.96476e-08	2018	1.111415	1.037903	3.920027	2.121642
3.500	0.100	3.100	4.000	0.500000	-0.105000	0.402500	0.651673	1.945825	0.146041	0.125109	True	True	9.98055e-08	2053	1.107284	1.040904	3.942336	2.117944
3.500	0.100	3.100	4.000	0.500000	-0.087500	0.402500	0.645102	1.951377	0.139225	0.129026	True	True	9.95721e-08	2071	1.103521	1.043888	3.962126	2.113852
3.500	0.100	3.100	4.000	0.500000	-0.070000	0.402500	0.639171	1.956945	0.133055	0.133207	True	True	9.96097e-08	2082	1.100076	1.046874	3.979679	2.109361
3.500	0.100	3.100	4.000	0.500000	-0.052500	0.402500	0.633799	1.962575	0.127447	0.137676	True	True	9.95579e-08	2087	1.096909	1.049878	3.995222	2.104461
3.500	0.100	3.100	4.000	0.500000	-0.035000	0.402500	0.628921	1.968312	0.122330	0.142463	True	True	9.9557e-08	2141	1.093984	1.052920	4.008941	2.099133
3.500	0.100	3.100	4.000	0.500000	-0.017500	0.402500	0.624481	1.974200	0.117646	0.147601	True	True	9.97591e-08	2142	1.091273	1.056018	4.020986	2.093352
3.500	0.100	3.100	4.000	0.500000	0.000000	0.402500	0.620432	1.980285	0.113347	0.153130	True	True	9.9637e-08	2153	1.088751	1.059193	4.031476	2.087085
3.500	0.100	3.100	4.000	0.500000	0.017500	0.402500	0.616737	1.986616	0.109392	0.159093	True	True	9.98271e-08	2195	1.086396	1.062467	4.040505	2.080294
3.500	0.100	3.100	4.000	0.500000	0.035000	0.402500	0.613363	1.993247	0.105745	0.165545	True	True	9.96708e-08	2195	1.084191	1.065863	4.048141	2.072931
3.500	0.100	3.100	4.000	0.500000	0.052500	0.402500	0.610284	2.000236	0.102378	0.172545	True	True	9.96697e-08	2229	1.082119	1.069407	4.054433	2.064938
3.500	0.100	3.100	4.000	0.500000	0.070000	0.402500	0.607478	2.007649	0.099265	0.180168	True	True	9.97319e-08	2259	1.080166	1.073129	4.059408	2.056248
3.500	0.100	3.100	4.000	0.500000	0.087500	0.402500	0.604927	2.015562	0.096385	0.188498	True	True	9.98779e-08	2288	1.078322	1.077062	4.063071	2.046781
3.500	0.100	3.100	4.000	0.500000	0.105000	0.402500	0.602617	2.024062	0.093720	0.197640	True	True	9.99884e-08	2315	1.076575	1.081246	4.065406	2.036442
3.500	0.100	3.100	4.000	0.500000	0.122500	0.402500	0.600539	2.033253	0.091254	0.207716	True	True	9.9659e-08	2328	1.074917	1.085726	4.066375	2.025116
3.500	0.100	3.100	4.000	0.500000	0.140000	0.402500	0.598686	2.043257	0.088977	0.218878	True	True	9.97851e-08	2390	1.073340	1.090556	4.065912	2.012667
3.500	0.100	3.100	4.000	0.500000	0.157500	0.402500	0.597055	2.054224	0.086878	0.231311	True	True	9.97966e-08	2398	1.071839	1.095801	4.063921	1.998931
3.500	0.100	3.100	4.000	0.500000	0.175000	0.402500	0.595648	2.066336	0.084950	0.245244	True	True	9.97299e-08	2472	1.070408	1.101539	4.060271	1.983708
3.500	0.100	3.100	4.000	0.500000	0.192500	0.402500	0.594473	2.079818	0.083190	0.260967	True	True	9.97282e-08	2477	1.069045	1.107868	4.054783	1.966754
3.500	0.100	3.100	4.000	0.500000	0.210000	0.402500	0.593540	2.094957	0.081597	0.278849	True	True	9.98733e-08	2568	1.067749	1.114909	4.047220	1.947764
3.500	0.100	3.100	4.000	0.500000	0.227500	0.402500	0.592871	2.112118	0.080172	0.299366	True	True	9.9887e-08	2681	1.066523	1.122817	4.037270	1.926361
3.500	0.100	3.100	4.000	0.500000	0.245000	0.402500	0.592495	2.131780	0.078923	0.323150	True	True	9.97452e-08	2743	1.065372	1.131793	4.024519	1.902063
3.500	0.100	3.100	4.000	0.500000	0.262500	0.402500	0.592457	2.154578	0.077863	0.351048	True	True	9.98804e-08	2816	1.064311	1.142100	4.008410	1.874252
3.500	0.100	3.100	4.000	0.500000	0.280000	0.402500	0.592820	2.181380	0.077012	0.384234	True	True	9.97262e-08	2433	1.063361	1.154095	3.988188	1.842118
3.500	0.100	3.100	4.000	0.500000	0.297500	0.402500	0.593677	2.213404	0.076404	0.424373	True	True	9.98351e-08	3136	1.062563	1.168273	3.962805	1.804583
3.500	0.100	3.100	4.000	0.500000	0.315000	0.402500	0.595171	2.252413	0.076088	0.473922	True	True	9.98198e-08	3305	1.061984	1.185342	3.930771	1.760172
3.500	0.100	3.100	4.000	0.500000	0.332500	0.402500	0.597520	2.301072	0.076146	0.536661	True	True	9.97921e-08	3576	1.061746	1.206354	3.889893	1.706815
3.500	0.100	3.100	4.000	0.500000	0.350000	0.402500	0.601081	2.363621	0.076707	0.618755	True	True	9.99427e-08	3905	1.062068	1.232960	3.836803	1.641496
3.500	0.100	3.100	4.000	0.500000	-0.350000	0.420000	0.950346	1.824446	0.495455	0.091814	True	True	9.97849e-08	2106	1.267690	0.980115	3.053559	2.095578
3.500	0.100	3.100	4.000	0.500000	-0.332500	0.420000	0.877183	1.844674	0.418914	0.092519	True	True	9.95388e-08	1893	1.233647	0.982374	3.246688	2.112735
3.500	0.100	3.100	4.000	0.500000	-0.315000	0.420000	0.824082	1.860779	0.363472	0.093763	True	True	9.93921e-08	1724	1.208145	0.985981	3.395189	2.122990
3.500	0.100	3.100	4.000	0.500000	-0.297500	0.420000	0.783602	1.874065	0.321292	0.095357	True	True	9.95787e-08	1708	1.188205	0.990059	3.513143	2.129174
3.500	0.100	3.100	4.000	0.500000	-0.280000	0.420000	0.751646	1.885351	0.288056	0.097208	True	True	9.96979e-08	1847	1.172131	0.994236	3.609101	2.132749
3.500	0.100	3.100	4.000	0.500000	-0.262500	0.420000	0.725749	1.895167	0.261163	0.099267	True	True	9.99574e-08	1837	1.158867	0.998350	3.688637	2.134559
3.500	0.100	3.100	4.000	0.500000	-0.245000	0.420000	0.704329	1.903874	0.238944	0.101509	True	True	9.97874e-08	1896	1.147720	1.002334	3.755543	2.135110
3.500	0.100	3.100	4.000	0.500000	-0.227500	0.420000	0.686317	1.911738	0.220276	0.103921	True	True	9.95289e-08	1917	1.138210	1.006168	3.812502	2.134720
3.500	0.100	3.100	4.000	0.500000	-0.210000	0.420000	0.670964	1.918952	0.204369	0.106499	True	True	9.98021e-08	1948	1.129993	1.009852	3.861474	2.133592
3.500	0.100	3.100	4.000	0.500000	-0.192500	0.420000	0.657726	1.925666	0.190655	0.109245	True	True	9.98334e-08	1987	1.122817	1.013397	3.903920	2.131862
3.500	0.100	3.100	4.000	0.500000	-0.175000	0.420000	0.646203	1.931999	0.178712	0.112163	True	True	9.95964e-08	2002	1.116491	1.016821	3.940955	2.129620
3.500	0.100	3.100	4.000	0.500000	-0.157500	0.420000	0.636087	1.938044	0.168219	0.115263	True	True	9.95893e-08	1984	1.110870	1.020143	3.973444	2.126926
3.500	0.100	3.100	4.000	0.500000	-0.140000	0.420000	0.627144	1.943881	0.158931	0.118555	True	True	9.95349e-08	2048	1.105837	1.023381	4.002064	2.123819
3.500	0.100	3.100	4.000	0.500000	-0.122500	0.420000	0.619189	1.949574	0.150655	0.122054	True	True	9.98925e-08	2073	1.101303	1.026556	4.027354	2.120321
3.500	0.100	3.100	4.000	0.500000	-0.105000	0.420000	0.612075	1.955183	0.143236	0.125776	True	True	9.97898e-08	2101	1.097193	1.029686	4.049747	2.116444
3.500	0.100	3.100	4.000	0.500000	-0.087500	0.420000	0.605683	1.960758	0.136552	0.129739	True	True	9.9806e-08	2095	1.093449	1.032791	4.069592	2.112189
3.500	0.100	3.100	4.000	0.500000	-0.070000	0.420000	0.599918	1.966349	0.130501	0.133967	True	True	9.96659e-08	2139	1.090020	1.035890	4.087172	2.107549
3.500	0.100	3.100	4.000	0.500000	-0.052500	0.420000	0.594700	1.972001	0.125002	0.138485	True	True	9.97026e-08	2153	1.086866	1.039002	4.102719	2.102513
3.500	0.100	3.100	4.000	0.500000	-0.035000	0.420000	0.589966	1.977758	0.119986	0.143322	True	True	9.98771e-08	2133	1.083953	1.042146	4.116419	2.097059
3.500	0.100	3.100	4.000	0.500000	-0.017500	0.420000	0.585661	1.983665	0.115395	0.148513	True	True	9.96561e-08	2192	1.081252	1.045342	4.128423	2.091161
3.500	0.100	3.100	4.000	0.500000	0.000000	0.420000	0.581740	1.989769	0.111183	0.154096	True	True	9.97209e-08	2085	1.078737	1.048611	4.138852	2.084786
3.500	0.100	3.100	4.000	0.500000	0.017500	0.420000	0.578166	1.996119	0.107308	0.160116	True	True	9.95898e-08	2214	1.076389	1.051976	4.147798	2.077893
3.500	0.100	3.100	4.000	0.500000	0.035000	0.420000	0.574908	2.002768	0.103737	0.166628	True	True	9.97835e-08	2255	1.074188	1.055460	4.155332	2.070434
3.500	0.100	3.100	4.000	0.500000	0.052500	0.420000	0.571940	2.009776	0.100440	0.173693	True	True	9.96641e-08	2247	1.072119	1.059090	4.161500	2.062352
3.500	0.100	3.100	4.000	0.500000	0.070000	0.420000	0.569241	2.017208	0.097394	0.181385	True	True	9.96352e-08	2290	1.070168	1.062898	4.166329	2.053578
3.500	0.100	3.100	4.000	0.500000	0.087500	0.420000	0.566795	2.025141	0.094576	0.189790	True	True	9.97703e-08	2324	1.068323	1.066916	4.169822	2.044031
3.500	0.100	3.100	4.000	0.500000	0.105000	0.420000	0.564587	2.033661	0.091970	0.199011	True	True	9.97662e-08	2361	1.066575	1.071185	4.171961	2.033615
3.500	0.100	3.100	4.000	0.500000	0.122500	0.420000	0.562609	2.042873	0.089560	0.209175	True	True	9.99911e-08	2385	1.064913	1.075751	4.172707	2.022216
3.500	0.100	3.100	4.000	0.500000	0.140000	0.420000	0.560856	2.052901	0.087336	0.220433	True	True	9.96753e-08	2471	1.063331	1.080668	4.171989	2.009697
3.500	0.100	3.100	4.000	0.500000	0.157500	0.420000	0.559325	2.063892	0.085288	0.232972	True	True	9.99624e-08	2476	1.061822	1.086001	4.169708	1.995893
3.500	0.100	3.100	4.000	0.500000	0.175000	0.420000	0.558020	2.076031	0.083409	0.247023	True	True	9.96878e-08	2534	1.060382	1.091831	4.165728	1.980604
3.500	0.100	3.100	4.000	0.500000	0.192500	0.420000	0.556947	2.089543	0.081696	0.262879	True	True	9.98932e-08	2461	1.059007	1.098256	4.159862	1.963585
3.500	0.100	3.100	4.000	0.500000	0.210000	0.420000	0.556120	2.104715	0.080148	0.280910	True	True	9.96225e-08	2623	1.057697	1.105398	4.151867	1.944532
3.500	0.100	3.100	4.000	0.500000	0.227500	0.420000	0.555561	2.121915	0.078768	0.301599	True	True	9.98631e-08	2695	1.056453	1.113413	4.141421	1.923065
3.500	0.100	3.100	4.000	0.500000	0.245000	0.420000	0.555301	2.141621	0.077563	0.325581	True	True	9.96803e-08	2752	1.055281	1.122504	4.128093	1.898703
3.500	0.100	3.100	4.000	0.500000	0.262500	0.420000	0.555386	2.164472	0.076546	0.353713	True	True	9.98757e-08	2893	1.054193	1.132937	4.111312	1.870826
3.500	0.100	3.100	4.000	0.500000	0.280000	0.420000	0.555883	2.191339	0.075739	0.387177	True	True	9.99297e-08	2977	1.053213	1.145071	4.090295	1.838624
3.500	0.100	3.100	4.000	0.500000	0.297500	0.420000	0.556888	2.223444	0.075175	0.427656	True	True	9.97787e-08	3108	1.052377	1.159404	4.063963	1.801016
3.500	0.100	3.100	4.000	0.500000	0.315000	0.420000	0.558547	2.262558	0.074906	0.477630	True	True	9.97435e-08	3406	1.051753	1.176650	4.030775	1.756524
3.500	0.100	3.100	4.000	0.500000	0.332500	0.420000	0.561086	2.311359	0.075013	0.540918	True	True	9.98386e-08	3633	1.051459	1.197870	3.988466	1.703071
3.500	0.100	3.100	4.000	0.500000	0.350000	0.420000	0.564871	2.374114	0.075631	0.623754	True	True	9.98644e-08	4079	1.051712	1.224725	3.933549	1.637630
3.500	0.100	3.100	4.000	0.500000	-0.350000	0.437500	0.903707	1.832493	0.486345	0.091639	True	True	9.96788e-08	2081	1.256575	0.964900	3.150240	2.100532
3.500	0.100	3.100	4.000	0.500000	-0.332500	0.437500	0.832253	1.853062	0.411189	0.092480	True	True	9.98516e-08	1878	1.222829	0.967856	3.346383	2.116289
3.500	0.100	3.100	4.000	0.500000	-0.315000	0.437500	0.780393	1.869392	0.356739	0.093834	True	True	9.98818e-08	1738	1.197533	0.972022	3.496912	2.125456
3.500	0.100	3.100	4.000	0.500000	-0.297500	0.437500	0.740862	1.882840	0.315312	0.095522	True	True	9.98247e-08	1789	1.177743	0.976562	3.616296	2.130773
3.500	0.100	3.100	4.000	0.500000	-0.280000	0.437500	0.709658	1.894251	0.282668	0.097454	True	True	9.9879e-08	1862	1.161784	0.981128	3.713306	2.133640
3.500	0.100	3.100	4.000	0.500000	-0.262500	0.437500	0.684374	1.904164	0.256256	0.099586	True	True	9.94359e-08	1882	1.148610	0.985578	3.793635	2.134864
3.500	0.100	3.100	4.000	0.500000	-0.245000	0.437500	0.663465	1.912950	0.234436	0.101894	True	True	9.96521e-08	1909	1.137535	0.989855	3.861149	2.134923
3.500	0.100	3.100	4.000	0.500000	-0.227500	0.437500	0.645888	1.920878	0.216104	0.104367	True	True	9.95364e-08	1948	1.128084	0.993946	3.918579	2.134112
3.500	0.100	3.100	4.000	0.500000	-0.210000	0.437500	0.630909	1.928147	0.200486	0.107003	True	True	9.99158e-08	1970	1.119917	0.997859	3.967918	2.132622
3.500	0.100	3.100	4.000	0.500000	-0.192500	0.437500	0.617998	1.934910	0.187022	0.109804	True	True	9.97368e-08	2005	1.112782	1.001611	4.010650	2.130576
3.500	0.100	3.100	4.000	0.500000	-0.175000	0.437500	0.606763	1.941284	0.175298	0.112776	True	True	9.97609e-08	2041	1.106492	1.005222	4.047907	2.128056
3.500	0.100	3.100	4.000	0.500000	-0.157500	0.437500	0.596905	1.947367	0.165000	0.115928	True	True	9.98123e-08	2067	1.100901	1.008714	4.080565	2.125115
3.500	0.100	3.100	4.000	0.500000	-0.140000	0.437500	0.588193	1.953237	0.155886	0.119272	True	True	9.97709e-08	2083	1.095894	1.012109	4.109310	2.121787
3.500	0.100	3.100	4.000	0.500000	-0.122500	0.437500	0.580447	1.958962	0.147765	0.122822	True	True	9.95683e-08	2115	1.091382	1.015428	4.134689	2.118090
3.500	0.100	3.100	4.000	0.500000	-0.105000	0.437500	0.573524	1.964599	0.140488	0.126595	True	True	9.97339e-08	2107	1.087292	1.018694	4.157139	2.114032
3.500	0.100	3.100	4.000	0.500000	-0.087500	0.437500	0.567307	1.970203	0.133932	0.130612	True	True	9.97117e-08	2129	1.083565	1.021925	4.177013	2.109613
3.500	0.100	3.100	4.000	0.500000	-0.070000	0.437500	0.561704	1.975820	0.127998	0.134893	True	True	9.99884e-08	2155	1.080150	1.025144	4.194598	2.104823
3.500	0.100	3.100	4.000	0.500000	-0.052500	0.437500	0.556637	1.981497	0.122607	0.139466	True	True	9.97731e-08	2193	1.077009	1.028369	4.210126	2.099647
3.500	0.100	3.100	4.000	0.500000	-0.035000	0.437500	0.552043	1.987278	0.117689	0.144361	True	True	9.96104e-08	2216	1.074106	1.031620	4.223785	2.094064
3.500	0.100	3.100	4.000	0.500000	-0.017500	0.437500	0.547870	1.993210	0.113190	0.149611	True	True	9.9765e-08	2231	1.071413	1.034920	4.235729	2.088046
3.500	0.100	3.100	4.000	0.500000	0.000000	0.437500	0.544074	1.999339	0.109063	0.155256	True	True	9.96946e-08	2228	1.068905	1.038289	4.246076	2.081558
3.500	0.100	3.100	4.000	0.500000	0.017500	0.437500	0.540619	2.005714	0.105268	0.161343	True	True	9.98979e-08	2256	1.066562	1.041751	4.254922	2.074560
3.500	0.100	3.100	4.000	0.500000	0.035000	0.437500	0.537475	2.012389	0.101771	0.167924	True	True	9.95594e-08	2271	1.064365	1.045330	4.262334	2.067001
3.500	0.100	3.100	4.000	0.500000	0.052500	0.437500	0.534616	2.019423	0.098543	0.175064	True	True	9.96918e-08	2283	1.062298	1.049054	4.268360	2.058824
3.500	0.100	3.100	4.000	0.500000	0.070000	0.437500	0.532023	2.026883	0.095562	0.182835	True	True	9.97547e-08	2354	1.060347	1.052954	4.273024	2.049959
3.500	0.100	3.100	4.000	0.500000	0.087500	0.437500	0.529679	2.034844	0.092806	0.191326	True	True	9.98252e-08	2377	1.058502	1.057065	4.276328	2.040324
3.500	0.100	3.100	4.000	0.500000	0.105000	0.437500	0.527572	2.043395	0.090258	0.200641	True	True	9.9964e-08	2404	1.056750	1.061428	4.278254	2.029824
3.500	0.100	3.100	4.000	0.500000	0.122500	0.437500	0.525694	2.052640	0.087904	0.210907	True	True	9.98481e-08	2427	1.055085	1.066088	4.278757	2.018343
3.500	0.100	3.100	4.000	0.500000	0.140000	0.437500	0.524040	2.062703	0.085733	0.222277	True	True	9.98392e-08	2261	1.053496	1.071101	4.277764	2.005744
3.500	0.100	3.100	4.000	0.500000	0.157500	0.437500	0.522608	2.073734	0.083736	0.234940	True	True	9.98959e-08	2506	1.051980	1.076534	4.275173	1.991862
3.500	0.100	3.100	4.000	0.500000	0.175000	0.437500	0.521402	2.085915	0.081906	0.249130	True	True	9.99671e-08	2564	1.050529	1.082467	4.270841	1.976495
3.500	0.100	3.100	4.000	0.500000	0.192500	0.437500	0.520431	2.099476	0.080240	0.265141	True	True	9.98316e-08	2621	1.049142	1.089000	4.264576	1.959397
3.500	0.100	3.100	4.000	0.500000	0.210000	0.437500	0.519710	2.114703	0.078738	0.283349	True	True	9.99082e-08	2669	1.047817	1.096256	4.256125	1.940265
3.500	0.100	3.100	4.000	0.500000	0.227500	0.437500	0.519261	2.131966	0.077403	0.304241	True	True	9.96632e-08	2725	1.046554	1.104395	4.245155	1.918718
3.500	0.100	3.100	4.000	0.500000	0.245000	0.437500	0.519117	2.151745	0.076242	0.328458	True	True	9.99138e-08	2859	1.045361	1.113619	4.231223	1.894273
3.500	0.100	3.100	4.000	0.500000	0.262500	0.437500	0.519326	2.174682	0.075269	0.356867	True	True	9.99805e-08	2945	1.044248	1.124197	4.213737	1.866310
3.500	0.100	3.100	4.000	0.500000	0.280000	0.437500	0.519958	2.201654	0.074507	0.390662	True	True	9.97048e-08	3042	1.043237	1.136493	4.191890	1.834016
3.500	0.100	3.100	4.000	0.500000	0.297500	0.437500	0.521112	2.233888	0.073989	0.431546	True	True	9.99184e-08	3231	1.042366	1.151010	4.164566	1.796308
3.500	0.100	3.100	4.000	0.500000	0.315000	0.437500	0.522938	2.273167	0.073769	0.482026	True	True	9.99445e-08	3431	1.041698	1.168467	4.130175	1.751703
3.500	0.100	3.100	4.000	0.500000	0.332500	0.437500	0.525669	2.322188	0.073930	0.545972	True	True	9.9926e-08	3692	1.041352	1.189935	4.086374	1.698119
3.500	0.100	3.100	4.000	0.500000	0.350000	0.437500	0.529683	2.385254	0.074609	0.629702	True	True	9.99603e-08	3748	1.041542	1.217093	4.029551	1.632513
3.500	0.100	3.100	4.000	0.500000	-0.350000	0.455000	0.858275	1.840655	0.477451	0.091550	True	True	9.99377e-08	2097	1.245700	0.949809	3.247939	2.104650
3.500	0.100	3.100	4.000	0.500000	-0.332500	0.455000	0.788515	1.861531	0.403659	0.092533	True	True	9.94932e-08	1874	1.212252	0.953471	3.446783	2.118963
3.500	0.100	3.100	4.000	0.500000	-0.315000	0.455000	0.737869	1.878067	0.350176	0.094003	True	True	9.93408e-08	1784	1.187155	0.958205	3.599150	2.127030
3.500	0.100	3.100	4.000	0.500000	-0.297500	0.455000	0.699261	1.891668	0.309481	0.095790	True	True	9.96245e-08	1874	1.167510	0.963214	3.719826	2.131469
3.500	0.100	3.100	4.000	0.500000	-0.280000	0.455000	0.668788	1.903197	0.277411	0.097808	True	True	9.98496e-08	1859	1.151659	0.968179	3.817788	2.133626
3.500	0.100	3.100	4.000	0.500000	-0.262500	0.455000	0.644099	1.913202	0.251464	0.100018	True	True	9.95205e-08	1906	1.138569	0.972971	3.898830	2.134265
3.500	0.100	3.100	4.000	0.500000	-0.245000	0.455000	0.623686	1.922064	0.230030	0.102396	True	True	9.96146e-08	1971	1.127562	0.977548	3.966886	2.133833
3.500	0.100	3.100	4.000	0.500000	-0.227500	0.455000	0.606530	1.930056	0.212025	0.104936	True	True	9.99697e-08	1995	1.118166	0.981904	4.024732	2.132604
3.500	0.100	3.100	4.000	0.500000	-0.210000	0.455000	0.591914	1.937381	0.196687	0.107634	True	True	9.99452e-08	2027	1.110044	0.986054	4.074391	2.130752
3.500	0.100	3.100	4.000	0.500000	-0.192500	0.455000	0.579321	1.944191	0.183467	0.110495	True	True	9.99117e-08	2049	1.102948	0.990019	4.117368	2.128391
3.500	0.100	3.100	4.000	0.500000	-0.175000	0.455000	0.568366	1.950609	0.171957	0.113526	True	True	9.99254e-08	2088	1.096690	0.993823	4.154810	2.125594
3.500	0.100	3.100	4.000	0.500000	-0.157500	0.455000	0.558758	1.956731	0.161849	0.116735	True	True	9.96148e-08	2096	1.091126	0.997491	4.187603	2.122406
3.500	0.100	3.100	4.000	0.500000	-0.140000	0.455000	0.550271	1.962638	0.152904	0.120136	True	True	9.98228e-08	2120	1.086144	1.001049	4.216444	2.118857
3.500	0.100	3.100	4.000	0.500000	-0.122500	0.455000	0.542729	1.968397	0.144936	0.123743	True	True	9.96688e-08	2158	1.081652	1.004519	4.241885	2.114961
3.500	0.100	3.100	4.000	0.500000	-0.105000	0.455000	0.535991	1.974067	0.137796	0.127574	True	True	9.99901e-08	2174	1.077579	1.007926	4.264366	2.110722
3.500	0.100	3.100	4.000	0.500000	-0.087500	0.455000	0.529946	1.979701	0.131365	0.131649	True	True	9.98604e-08	2160	1.073867	1.011290	4.284246	2.106137
3.500	0.100	3.100	4.000	0.500000	-0.070000	0.455000	0.524501	1.985348	0.125546	0.135991	True	True	9.98003e-08	2211	1.070465	1.014633	4.301812	2.101194
3.500	0.100	3.100	4.000	0.500000	-0.052500	0.455000	0.519581	1.991056	0.120260	0.140626	True	True	9.95693e-08	2199	1.067334	1.017977	4.317300	2.095876
3.500	0.100	3.100	4.000	0.500000	-0.035000	0.455000	0.515125	1.996867	0.115440	0.145585	True	True	9.9881e-08	2237	1.064440	1.021343	4.330898	2.090162
3.500	0.100	3.100	4.000	0.500000	-0.017500	0.455000	0.511081	2.002829	0.111031	0.150903	True	True	9.98305e-08	2274	1.061754	1.024752	4.342761	2.084020
3.500	0.100	3.100	4.000	0.500000	0.000000	0.455000	0.507408	2.008989	0.106987	0.156619	True	True	9.98141e-08	2270	1.059252	1.028228	4.353008	2.077416
3.500	0.100	3.100	4.000	0.500000	0.017500	0.455000	0.504069	2.015396	0.103270	0.162781	True	True	9.95691e-08	2319	1.056913	1.031793	4.361734	2.070307
3.500	0.100	3.100	4.000	0.500000	0.035000	0.455000	0.501036	2.022103	0.099845	0.169442	True	True	9.97876e-08	2336	1.054718	1.035474	4.369006	2.062643
3.500	0.100	3.100	4.000	0.500000	0.052500	0.455000	0.498285	2.029172	0.096687	0.176667	True	True	9.98778e-08	2346	1.052652	1.039300	4.374871	2.054364
3.500	0.100	3.100	4.000	0.500000	0.070000	0.455000	0.495796	2.036668	0.093770	0.184530	True	True	9.969e-08	2397	1.050701	1.043300	4.379352	2.045402
3.500	0.100	3.100	4.000	0.500000	0.087500	0.455000	0.493553	2.044668	0.091075	0.193119	True	True	9.97407e-08	2417	1.048853	1.047512	4.382449	2.035673
3.500	0.100	3.100	4.000	0.500000	0.105000	0.455000	0.491546	2.053260	0.088585	0.202542	True	True	9.98186e-08	2430	1.047098	1.051976	4.384141	2.025080
3.500	0.100	3.100	4.000	0.500000	0.122500	0.455000	0.489766	2.062551	0.086287	0.212925	True	True	9.97913e-08	2483	1.045427	1.056740	4.384381	2.013508
3.500	0.100	3.100	4.000	0.500000	0.140000	0.455000	0.488209	2.072663	0.084168	0.224424	True	True	9.96186e-08	2529	1.043832	1.061860	4.383094	2.000819
3.500	0.100	3.100	4.000	0.500000	0.157500	0.455000	0.486876	2.083747	0.082222	0.237231	True	True	9.9887e-08	2553	1.042306	1.067403	4.380171	1.986846
3.500	0.100	3.100	4.000	0.500000	0.175000	0.455000	0.485770	2.095989	0.080441	0.251580	True	True	9.99622e-08	2610	1.040845	1.073451	4.375465	1.971388
3.500	0.100	3.100	4.000	0.500000	0.192500	0.455000	0.484901	2.109617	0.078823	0.267772	True	True	9.99037e-08	2671	1.039445	1.080106	4.368776	1.954199
3.500	0.100	3.100	4.000	0.500000	0.210000	0.455000	0.484285	2.124920	0.077367	0.286184	True	True	9.98924e-08	2724	1.038104	1.087492	4.359843	1.934972
3.500	0.100	3.100	4.000	0.500000	0.227500	0.455000	0.483946	2.142270	0.076077	0.307311	True	True	9.96982e-08	2784	1.036824	1.095769	4.348321	1.913327
3.500	0.100	3.100	4.000	0.500000	0.245000	0.455000	0.483919	2.162152	0.074962	0.331802	True	True	9.97434e-08	2885	1.035609	1.105145	4.333752	1.888780
3.500	0.100	3.100	4.000	0.500000	0.262500	0.455000	0.484253	2.185210	0.074035	0.360533	True	True	9.96931e-08	3017	1.034471	1.115891	4.315525	1.860708
3.500	0.100	3.100	4.000	0.500000	0.280000	0.455000	0.485021	2.212327	0.073319	0.394714	True	True	9.97153e-08	3112	1.033430	1.128374	4.292807	1.828296
3.500	0.100	3.100	4.000	0.500000	0.297500	0.455000	0.486326	2.244741	0.072850	0.436071	True	True	9.98657e-08	3330	1.032523	1.143103	4.264444	1.790459
3.500	0.100	3.100	4.000	0.500000	0.315000	0.455000	0.488323	2.284249	0.072681	0.487146	True	True	9.99594e-08	3505	1.031815	1.160806	4.228792	1.745708
3.500	0.100	3.100	4.000	0.500000	0.332500	0.455000	0.491251	2.333572	0.072899	0.551864	True	True	9.99272e-08	3794	1.031420	1.182566	4.183428	1.691953
3.500	0.100	3.100	4.000	0.500000	0.350000	0.455000	0.495500	2.397058	0.073645	0.636647	True	True	9.98961e-08	4144	1.031553	1.210081	4.124610	1.626133
3.500	0.100	3.100	4.000	0.500000	-0.350000	0.472500	0.814078	1.848899	0.468814	0.091549	True	True	9.98473e-08	2087	1.235087	0.934835	3.346316	2.107888
3.500	0.100	3.100	4.000	0.500000	-0.332500	0.472500	0.745965	1.870057	0.396341	0.092682	True	True	9.99111e-08	1891	1.201926	0.939213	3.547631	2.120741
3.500	0.100	3.100	4.000	0.500000	-0.315000	0.472500	0.696493	1.886786	0.343791	0.094274	True	True	9.9453e-08	1787	1.177018	0.944523	3.701681	2.127699
3.500	0.100	3.100	4.000	0.500000	-0.297500	0.472500	0.658780	1.900532	0.303801	0.096164	True	True	9.9387e-08	1794	1.157509	0.950010	3.823535	2.131260
3.500	0.100	3.100	4.000	0.500000	-0.280000	0.472500	0.629013	1.912172	0.272286	0.098274	True	True	9.94695e-08	1852	1.141758	0.955382	3.922359	2.132711
3.500	0.100	3.100	4.000	0.500000	-0.262500	0.472500	0.604899	1.922268	0.246789	0.100566	True	True	9.98966e-08	1940	1.128746	0.960525	4.004044	2.132768
3.500	0.100	3.100	4.000	0.500000	-0.245000	0.472500	0.584966	1.931205	0.225729	0.103021	True	True	9.96513e-08	1985	1.117801	0.965409	4.072584	2.131847
3.500	0.100	3.100	4.000	0.500000	-0.227500	0.472500	0.568217	1.939261	0.208040	0.105632	True	True	9.97231e-08	2030	1.108454	0.970038	4.130799	2.130202
3.500	0.100	3.100	4.000	0.500000	-0.210000	0.472500	0.553953	1.946641	0.192974	0.108398	True	True	9.95174e-08	2093	1.100374	0.974431	4.180734	2.127992
3.500	0.100	3.100	4.000	0.500000	-0.192500	0.472500	0.541667	1.953502	0.179990	0.111324	True	True	9.99302e-08	2098	1.093312	0.978616	4.223919	2.125319
3.500	0.100	3.100	4.000	0.500000	-0.175000	0.472500	0.530984	1.959965	0.168688	0.114418	True	True	9.97714e-08	2111	1.087084	0.982620	4.261513	2.122245
3.500	0.100	3.100	4.000	0.500000	-0.157500	0.472500	0.521618	1.966129	0.158765	0.117691	True	True	9.98541e-08	2134	1.081545	0.986472	4.294413	2.118812
3.500	0.100	3.100	4.000	0.500000	-0.140000	0.472500	0.513350	1.972075	0.149985	0.121154	True	True	9.97281e-08	2180	1.076583	0.990199	4.323322	2.115043
3.500	0.100	3.100	4.000	0.500000	-0.122500	0.472500	0.506006	1.977871	0.142165	0.124825	True	True	9.97586e-08	2158	1.072110	0.993827	4.348798	2.110947
3.500	0.100	3.100	4.000	0.500000	-0.105000	0.472500	0.499450	1.983577	0.135160	0.128720	True	True	9.95865e-08	2203	1.068052	0.997380	4.371288	2.106526
3.500	0.100	3.100	4.000	0.500000	-0.087500	0.472500	0.493571	1.989247	0.128852	0.132860	True	True	9.96404e-08	2221	1.064352	1.000883	4.391150	2.101773
3.500	0.100	3.100	4.000	0.500000	-0.070000	0.472500	0.488280	1.994930	0.123145	0.137269	True	True	9.99478e-08	2263	1.060961	1.004358	4.408677	2.096676
3.500	0.100	3.100	4.000	0.500000	-0.052500	0.472500	0.483503	2.000672	0.117962	0.141974	True	True	9.97856e-08	2284	1.057840	1.007828	4.424104	2.091215
3.500	0.100	3.100	4.000	0.500000	-0.035000	0.472500	0.479182	2.006519	0.113237	0.147005	True	True	9.97938e-08	2280	1.054953	1.011314	4.437622	2.085365
3.500	0.100	3.100	4.000	0.500000	-0.017500	0.472500	0.475265	2.012518	0.108916	0.152398	True	True	9.96671e-08	2298	1.052272	1.014840	4.449385	2.079096
3.500	0.100	3.100	4.000	0.500000	0.000000	0.472500	0.471712	2.018714	0.104955	0.158194	True	True	9.97749e-08	2327	1.049774	1.018429	4.459513	2.072371
3.500	0.100	3.100	4.000	0.500000	0.017500	0.472500	0.468488	2.025160	0.101314	0.164440	True	True	9.97702e-08	2347	1.047437	1.022105	4.468100	2.065147
3.500	0.100	3.100	4.000	0.500000	0.035000	0.472500	0.465564	2.031908	0.097962	0.171192	True	True	9.95864e-08	2329	1.045244	1.025896	4.475214	2.057372
3.500	0.100	3.100	4.000	0.500000	0.052500	0.472500	0.462919	2.039020	0.094871	0.178513	True	True	9.99199e-08	2398	1.043177	1.029830	4.480899	2.048986
3.500	0.100	3.100	4.000	0.500000	0.070000	0.472500	0.460532	2.046561	0.092018	0.186479	True	True	9.99196e-08	2396	1.041225	1.033939	4.485177	2.039919
3.500	0.100	3.100	4.000	0.500000	0.087500	0.472500	0.458390	2.054610	0.089384	0.195181	True	True	9.99706e-08	2415	1.039374	1.038261	4.488048	2.030088
3.500	0.100	3.100	4.000	0.500000	0.105000	0.472500	0.456481	2.063256	0.086952	0.204725	True	True	9.97605e-08	2487	1.037614	1.042836	4.489486	2.019394
3.500	0.100	3.100	4.000	0.500000	0.122500	0.472500	0.454799	2.072603	0.084708	0.215242	True	True	9.99646e-08	2501	1.035937	1.047713	4.489443	2.007721
3.500	0.100	3.100	4.000	0.500000	0.140000	0.472500	0.453340	2.082778	0.082643	0.226889	True	True	9.97638e-08	2555	1.034334	1.052950	4.487840	1.994931
3.500	0.100	3.100	4.000	0.500000	0.157500	0.472500	0.452104	2.093932	0.080747	0.239858	True	True	9.96894e-08	2621	1.032799	1.058615	4.484562	1.980856
3.500	0.100	3.100	4.000	0.500000	0.175000	0.472500	0.451098	2.106251	0.079015	0.254391	True	True	9.96533e-08	2653	1.031326	1.064792	4.479456	1.965294
3.500	0.100	3.100	4.000	0.500000	0.192500	0.472500	0.450331	2.119966	0.077445	0.270788	True	True	9.98196e-08	2681	1.029912	1.071581	4.472317	1.947998
3.500	0.100	3.100	4.000	0.500000	0.210000	0.472500	0.449821	2.135369	0.076036	0.289435	True	True	9.97671e-08	2781	1.028555	1.079112	4.462873	1.928661
3.500	0.100	3.100	4.000	0.500000	0.227500	0.472500	0.449593	2.152833	0.074793	0.310831	True	True	9.9773e-08	2824	1.027255	1.087547	4.450767	1.906899
3.500	0.100	3.100	4.000	0.500000	0.245000	0.472500	0.449683	2.172847	0.073724	0.335636	True	True	9.98134e-08	2958	1.026019	1.097094	4.435527	1.882228
3.500	0.100	3.100	4.000	0.500000	0.262500	0.472500	0.450144	2.196062	0.072844	0.364737	True	True	9.98345e-08	3051	1.024855	1.108029	4.416519	1.854023
3.500	0.100	3.100	4.000	0.500000	0.280000	0.472500	0.451050	2.223368	0.072177	0.399363	True	True	9.99538e-08	3420	1.023785	1.120725	4.392884	1.821467
3.500	0.100	3.100	4.000	0.500000	0.297500	0.472500	0.452509	2.256014	0.071758	0.441265	True	True	9.9791e-08	3348	1.022845	1.135698	4.363428	1.783469
3.500	0.100	3.100	4.000	0.500000	0.315000	0.472500	0.454682	2.295816	0.071645	0.493027	True	True	9.99281e-08	3524	1.022097	1.153684	4.326451	1.738537
3.500	0.100	3.100	4.000	0.500000	0.332500	0.472500	0.457814	2.345526	0.071924	0.558640	True	True	9.99404e-08	3837	1.021658	1.175781	4.279444	1.684567
3.500	0.100	3.100	4.000	0.500000	0.350000	0.472500	0.462306	2.409548	0.072742	0.644648	True	True	9.99654e-08	4384	1.021740	1.203712	4.218525	1.618482
3.500	0.100	3.100	4.000	0.500000	-0.350000	0.490000	0.771084	1.857200	0.460421	0.091641	True	True	9.94631e-08	2170	1.224736	0.919977	3.445211	2.110251
3.500	0.100	3.100	4.000	0.500000	-0.332500	0.490000	0.704576	1.878620	0.389231	0.092929	True	True	9.96762e-08	1890	1.191853	0.925076	3.648744	2.121622
3.500	0.100	3.100	4.000	0.500000	-0.315000	0.490000	0.656249	1.895533	0.337588	0.094649	True	True	9.99131e-08	1737	1.167126	0.930968	3.804290	2.127457
3.500	0.100	3.100	4.000	0.500000	-0.297500	0.490000	0.619396	1.909412	0.298276	0.096649	True	True	9.94737e-08	1904	1.147742	0.936943	3.927229	2.130152
3.500	0.100	3.100	4.000	0.500000	-0.280000	0.490000	0.590308	1.921162	0.267295	0.098856	True	True	9.9834e-08	1947	1.132083	0.942729	4.026839	2.130900
3.500	0.100	3.100	4.000	0.500000	-0.262500	0.490000	0.566748	1.931347	0.242231	0.101236	True	True	9.96126e-08	2012	1.119142	0.948233	4.109107	2.130380
3.500	0.100	3.100	4.000	0.500000	-0.245000	0.490000	0.547278	1.940359	0.221532	0.103772	True	True	9.99536e-08	2004	1.108251	0.953433	4.178083	2.128976
3.500	0.100	3.100	4.000	0.500000	-0.227500	0.490000	0.530922	1.948481	0.204149	0.106459	True	True	9.98569e-08	2061	1.098950	0.958342	4.236621	2.126920
3.500	0.100	3.100	4.000	0.500000	-0.210000	0.490000	0.516998	1.955919	0.189346	0.109299	True	True	9.95369e-08	2098	1.090906	0.962987	4.286798	2.124355
3.500	0.100	3.100	4.000	0.500000	-0.192500	0.490000	0.505010	1.962832	0.176592	0.112296	True	True	9.96948e-08	2119	1.083875	0.967399	4.330157	2.121371
3.500	0.100	3.100	4.000	0.500000	-0.175000	0.490000	0.494590	1.969344	0.165492	0.115460	True	True	9.95631e-08	2149	1.077672	0.971611	4.367873	2.118024
3.500	0.100	3.100	4.000	0.500000	-0.157500	0.490000	0.485459	1.975553	0.155748	0.118801	True	True	9.95427e-08	2173	1.072154	0.975653	4.400852	2.114347
3.500	0.100	3.100	4.000	0.500000	-0.140000	0.490000	0.477402	1.981542	0.147128	0.122334	True	True	9.98514e-08	2204	1.067211	0.979556	4.429804	2.110357
3.500	0.100	3.100	4.000	0.500000	-0.122500	0.490000	0.470251	1.987379	0.139454	0.126074	True	True	9.96746e-08	2236	1.062753	0.983349	4.455293	2.106062
3.500	0.100	3.100	4.000	0.500000	-0.105000	0.490000	0.463871	1.993126	0.132580	0.130039	True	True	9.99003e-08	2249	1.058708	0.987057	4.477768	2.101459
3.500	0.100	3.100	4.000	0.500000	-0.087500	0.490000	0.458154	1.998836	0.126392	0.134252	True	True	9.994e-08	2239	1.055019	0.990705	4.497593	2.096538
3.500	0.100	3.100	4.000	0.500000	-0.070000	0.490000	0.453014	2.004559	0.120795	0.138735	True	True	9.99394e-08	2273	1.051637	0.994319	4.515059	2.091284
3.500	0.100	3.100	4.000	0.500000	-0.052500	0.490000	0.448378	2.010342	0.115713	0.143517	True	True	9.99637e-08	2277	1.048522	0.997921	4.530406	2.085676
3.500	0.100	3.100	4.000	0.500000	-0.035000	0.490000	0.444188	2.016231	0.111082	0.148629	True	True	9.96106e-08	2348	1.045641	1.001535	4.543824	2.079688
3.500	0.100	3.100	4.000	0.500000	-0.017500	0.490000	0.440395	2.022272	0.106848	0.154107	True	True	9.99073e-08	2350	1.042965	1.005185	4.555468	2.073288
3.500	0.100	3.100	4.000	0.500000	0.000000	0.490000	0.436960	2.028513	0.102968	0.159992	True	True	9.99365e-08	2358	1.040469	1.008894	4.565459	2.066439
3.500	0.100	3.100	4.000	0.500000	0.017500	0.490000	0.433848	2.035005	0.099403	0.166333	True	True	9.98309e-08	2370	1.038133	1.012689	4.573888	2.059094
3.500	0.100	3.100	4.000	0.500000	0.035000	0.490000	0.431033	2.041802	0.096122	0.173185	True	True	9.99148e-08	2382	1.035939	1.016597	4.580825	2.051203
3.500	0.100	3.100	4.000	0.500000	0.052500	0.490000	0.428492	2.048966	0.093098	0.180614	True	True	9.98455e-08	2455	1.033871	1.020648	4.586311	2.042703
3.500	0.100	3.100	4.000	0.500000	0.070000	0.490000	0.426206	2.056563	0.090308	0.188697	True	True	9.98314e-08	2468	1.031915	1.024875	4.590367	2.033524
3.500	0.100	3.100	4.000	0.500000	0.087500	0.490000	0.424163	2.064671	0.087734	0.197525	True	True	9.98922e-08	2515	1.030060	1.029315	4.592991	2.023582
3.500	0.100	3.100	4.000	0.500000	0.105000	0.490000	0.422352	2.073382	0.085359	0.207207	True	True	9.98479e-08	2534	1.028295	1.034011	4.594156	2.012778
3.500	0.100	3.100	4.000	0.500000	0.122500	0.490000	0.420767	2.082800	0.083171	0.217875	True	True	9.97573e-08	2578	1.026610	1.039013	4.593808	2.000994
3.500	0.100	3.100	4.000	0.500000	0.140000	0.490000	0.419405	2.093052	0.081158	0.229687	True	True	9.96543e-08	2609	1.024998	1.044378	4.591864	1.988092
3.500	0.100	3.100	4.000	0.500000	0.157500	0.490000	0.418268	2.104292	0.079313	0.242841	True	True	9.99224e-08	2666	1.023452	1.050178	4.588207	1.973902
3.500	0.100	3.100	4.000	0.500000	0.175000	0.490000	0.417361	2.116707	0.077631	0.257580	True	True	9.98938e-08	2710	1.021966	1.056495	4.582676	1.958222
3.500	0.100	3.100	4.000	0.500000	0.192500	0.490000	0.416697	2.130529	0.076109	0.274211	True	True	9.97659e-08	2753	1.020538	1.063435	4.575058	1.940803
3.500	0.100	3.100	4.000	0.500000	0.210000	0.490000	0.416294	2.146055	0.074748	0.293123	True	True	9.97004e-08	2832	1.019164	1.071128	4.565071	1.921337
3.500	0.100	3.100	4.000	0.500000	0.227500	0.490000	0.416178	2.163660	0.073552	0.314825	True	True	9.98665e-08	2891	1.017845	1.079737	4.552347	1.899439
3.500	0.100	3.100	4.000	0.500000	0.245000	0.490000	0.416388	2.183838	0.072531	0.339986	True	True	9.99981e-08	2977	1.016586	1.089476	4.536396	1.874623
3.500	0.100	3.100	4.000	0.500000	0.262500	0.490000	0.416978	2.207247	0.071700	0.369509	True	True	9.98978e-08	3105	1.015397	1.100625	4.516564	1.846260
3.500	0.100	3.100	4.000	0.500000	0.280000	0.490000	0.418026	2.234787	0.071083	0.404642	True	True	9.97374e-08	3226	1.014298	1.113562	4.491960	1.813531
3.500	0.100	3.100	4.000	0.500000	0.297500	0.490000	0.419643	2.267720	0.070718	0.447166	True	True	9.98671e-08	3461	1.013325	1.128810	4.461351	1.775340
3.500	0.100	3.100	4.000	0.500000	0.315000	0.490000	0.421996	2.307885	0.070663	0.499713	True	True	9.99442e-08	3599	1.012540	1.147117	4.422975	1.730186
3.500	0.100	3.100	4.000	0.500000	0.332500	0.490000	0.425339	2.358071	0.071009	0.566353	True	True	9.97897e-08	3953	1.012060	1.169600	4.374233	1.675957
3.500	0.100	3.100	4.000	0.500000	0.350000	0.490000	0.430086	2.422751	0.071906	0.653771	True	True	9.9999e-08	4334	1.012098	1.198009	4.311092	1.609550
3.500	0.100	3.100	4.000	0.500000	-0.350000	0.507500	0.729335	1.865529	0.452334	0.091828	True	True	9.9597e-08	2119	1.214676	0.905221	3.544198	2.111690
3.500	0.100	3.100	4.000	0.500000	-0.332500	0.507500	0.664354	1.887194	0.382357	0.093278	True	True	9.99732e-08	1883	1.182047	0.911049	3.749819	2.121589
3.500	0.100	3.100	4.000	0.500000	-0.315000	0.507500	0.617112	1.904278	0.331570	0.095132	True	True	9.94009e-08	1810	1.157483	0.917533	3.906795	2.126326
3.500	0.100	3.100	4.000	0.500000	-0.297500	0.507500	0.581086	1.918296	0.292908	0.097248	True	True	9.99519e-08	1946	1.138212	0.924003	4.030723	2.128151
3.500	0.100	3.100	4.000	0.500000	-0.280000	0.507500	0.552650	1.930154	0.262439	0.099558	True	True	9.99264e-08	1979	1.122636	0.930214	4.131055	2.128205
3.500	0.100	3.100	4.000	0.500000	-0.262500	0.507500	0.529622	1.940429	0.237792	0.102032	True	True	9.9778e-08	1983	1.109757	0.936087	4.213854	2.127114
3.500	0.100	3.100	4.000	0.500000	-0.245000	0.507500	0.510595	1.949518	0.217440	0.104655	True	True	9.98532e-08	2088	1.098915	0.941612	4.283221	2.125233
3.500	0.100	3.100	4.000	0.500000	-0.227500	0.507500	0.494619	1.957707	0.200352	0.107425	True	True	9.98635e-08	2102	1.089653	0.946811	4.342048	2.122770
3.500	0.100	3.100	4.000	0.500000	-0.210000	0.507500	0.481022	1.965207	0.185804	0.110344	True	True	9.96512e-08	2147	1.081640	0.951716	4.392433	2.119854
3.500	0.100	3.100	4.000	0.500000	-0.192500	0.507500	0.469321	1.972175	0.173272	0.113418	True	True	9.98635e-08	2178	1.074635	0.956364	4.435938	2.116563
3.500	0.100	3.100	4.000	0.500000	-0.175000	0.507500	0.459155	1.978739	0.162368	0.116658	True	True	9.97711e-08	2181	1.068454	0.960791	4.473749	2.112944
3.500	0.100	3.100	4.000	0.500000	-0.157500	0.507500	0.450253	1.984997	0.152799	0.120074	True	True	9.99924e-08	2230	1.062954	0.965032	4.506783	2.109024
3.500	0.100	3.100	4.000	0.500000	-0.140000	0.507500	0.442402	1.991033	0.144336	0.123682	True	True	9.99295e-08	2253	1.058026	0.969120	4.535755	2.104816
3.500	0.100	3.100	4.000	0.500000	-0.122500	0.507500	0.435438	1.996917	0.136803	0.127498	True	True	9.98682e-08	2251	1.053580	0.973084	4.561235	2.100321
3.500	0.100	3.100	4.000	0.500000	-0.105000	0.507500	0.429229	2.002710	0.130057	0.131542	True	True	9.97492e-08	2278	1.049546	0.976954	4.583675	2.095534
3.500	0.100	3.100	4.000	0.500000	-0.087500	0.507500	0.423670	2.008465	0.123986	0.135834	True	True	9.99351e-08	2287	1.045865	0.980755	4.603442	2.090443
3.500	0.100	3.100	4.000	0.500000	-0.070000	0.507500	0.418677	2.014234	0.118497	0.140400	True	True	9.98473e-08	2329	1.042490	0.984515	4.620829	2.085031
3.500	0.100	3.100	4.000	0.500000	-0.052500	0.507500	0.414178	2.020064	0.113514	0.145267	True	True	9.97728e-08	2337	1.039380	0.988257	4.636077	2.079274
3.500	0.100	3.100	4.000	0.500000	-0.035000	0.507500	0.410117	2.026001	0.108975	0.150469	True	True	9.97272e-08	2357	1.036502	0.992006	4.649376	2.073146
3.500	0.100	3.100	4.000	0.500000	-0.017500	0.507500	0.406446	2.032092	0.104827	0.156040	True	True	9.98832e-08	2400	1.033828	0.995787	4.660883	2.066611
3.500	0.100	3.100	4.000	0.500000	0.000000	0.507500	0.403126	2.038385	0.101026	0.162025	True	True	9.98631e-08	2402	1.031333	0.999626	4.670717	2.059631
3.500	0.100	3.100	4.000	0.500000	0.017500	0.507500	0.400125	2.044931	0.097536	0.168471	True	True	9.98075e-08	2453	1.028997	1.003548	4.678971	2.052161
3.500	0.100	3.100	4.000	0.500000	0.035000	0.507500	0.397416	2.051786	0.094325	0.175436	True	True	9.99775e-08	2450	1.026801	1.007582	4.685711	2.044147
3.500	0.100	3.100	4.000	0.500000	0.052500	0.507500	0.394978	2.059011	0.091368	0.182985	True	True	9.96683e-08	2494	1.024730	1.011759	4.690978	2.035527
3.500	0.100	3.100	4.000	0.500000	0.070000	0.507500	0.392793	2.066674	0.088641	0.191198	True	True	9.98495e-08	2522	1.022770	1.016112	4.694793	2.026228
3.500	0.100	3.100	4.000	0.500000	0.087500	0.507500	0.390849	2.074854	0.086127	0.200167	True	True	9.97922e-08	2545	1.020908	1.020681	4.697150	2.016167
3.500	0.100	3.100	4.000	0.500000	0.105000	0.507500	0.389135	2.083641	0.083809	0.210003	True	True	9.96771e-08	2575	1.019136	1.025509	4.698018	2.005242
3.500	0.100	3.100	4.000	0.500000	0.122500	0.507500	0.387647	2.093143	0.081675	0.220840	True	True	9.96256e-08	2601	1.017442	1.030646	4.697342	1.993337
3.500	0.100	3.100	4.000	0.500000	0.140000	0.507500	0.386382	2.103488	0.079715	0.232839	True	True	9.98556e-08	2640	1.015820	1.036152	4.695034	1.980310
3.500	0.100	3.100	4.000	0.500000	0.157500	0.507500	0.385343	2.114831	0.077922	0.246200	True	True	9.97734e-08	2686	1.014262	1.042099	4.690971	1.965993
3.500	0.100	3.100	4.000	0.500000	0.175000	0.507500	0.384537	2.127361	0.076290	0.261171	True	True	9.96711e-08	2738	1.012763	1.048572	4.684986	1.950179
3.500	0.100	3.100	4.000	0.500000	0.192500	0.507500	0.383977	2.141313	0.074817	0.278064	True	True	9.99158e-08	2822	1.011318	1.055678	4.676858	1.932621
3.500	0.100	3.100	4.000	0.500000	0.210000	0.507500	0.383681	2.156985	0.073504	0.297275	True	True	9.96952e-08	2908	1.009926	1.063549	4.666295	1.913008
3.500	0.100	3.100	4.000	0.500000	0.227500	0.507500	0.383679	2.174760	0.072358	0.319322	True	True	9.99059e-08	2959	1.008588	1.072353	4.652914	1.890953
3.500	0.100	3.100	4.000	0.500000	0.245000	0.507500	0.384011	2.195136	0.071386	0.344884	True	True	9.98808e-08	3024	1.007306	1.082307	4.636209	1.865967
3.500	0.100	3.100	4.000	0.500000	0.262500	0.507500	0.384734	2.218778	0.070605	0.374882	True	True	9.97777e-08	3151	1.006091	1.093694	4.615502	1.837420
3.500	0.100	3.100	4.000	0.500000	0.280000	0.507500	0.385927	2.246598	0.070042	0.410588	True	True	9.97504e-08	3305	1.004964	1.106900	4.589873	1.804487
3.500	0.100	3.100	4.000	0.500000	0.297500	0.507500	0.387708	2.279876	0.069734	0.453817	True	True	9.99577e-08	3470	1.003959	1.122458	4.558042	1.766068
3.500	0.100	3.100	4.000	0.500000	0.315000	0.507500	0.390248	2.320477	0.069742	0.507255	True	True	9.99856e-08	3734	1.003139	1.141129	4.518185	1.720653
3.500	0.100	3.100	4.000	0.500000	0.332500	0.507500	0.393811	2.371234	0.070160	0.575063	True	True	9.97752e-08	4028	1.002622	1.164047	4.467604	1.666114
3.500	0.100	3.100	4.000	0.500000	0.350000	0.507500	0.398827	2.436702	0.071144	0.664091	True	True	9.98155e-08	4421	1.002623	1.192999	4.402102	1.599323
3.500	0.100	3.100	4.000	0.500000	-0.350000	0.525000	0.688773	1.873866	0.444519	0.092114	True	True	9.96517e-08	2130	1.204899	0.890563	3.643180	2.112229
3.500	0.100	3.100	4.000	0.500000	-0.332500	0.525000	0.625253	1.895760	0.375699	0.093733	True	True	9.96976e-08	1937	1.172505	0.897124	3.850736	2.120667
3.500	0.100	3.100	4.000	0.500000	-0.315000	0.525000	0.579064	1.913014	0.325742	0.095728	True	True	9.99347e-08	1856	1.148094	0.904206	4.008981	2.124299
3.500	0.100	3.100	4.000	0.500000	-0.297500	0.525000	0.543826	1.927167	0.287701	0.097966	True	True	9.96433e-08	1946	1.128923	0.911181	4.133832	2.125266
3.500	0.100	3.100	4.000	0.500000	-0.280000	0.525000	0.516013	1.939135	0.257721	0.100386	True	True	9.95722e-08	2000	1.113418	0.917827	4.234835	2.124635
3.500	0.100	3.100	4.000	0.500000	-0.262500	0.525000	0.493494	1.949502	0.233473	0.102960	True	True	9.97864e-08	2023	1.100593	0.924079	4.318122	2.122982
3.500	0.100	3.100	4.000	0.500000	-0.245000	0.525000	0.474894	1.958672	0.213455	0.105677	True	True	9.97753e-08	2102	1.089793	0.929940	4.387846	2.120630
3.500	0.100	3.100	4.000	0.500000	-0.227500	0.525000	0.459281	1.966932	0.196652	0.108536	True	True	9.9834e-08	2126	1.080563	0.935438	4.446929	2.117766
3.500	0.100	3.100	4.000	0.500000	-0.210000	0.525000	0.446000	1.974496	0.182349	0.111540	True	True	9.971e-08	2175	1.072577	0.940613	4.497494	2.114503
3.500	0.100	3.100	4.000	0.500000	-0.192500	0.525000	0.434576	1.981525	0.170033	0.114698	True	True	9.97436e-08	2199	1.065593	0.945506	4.541120	2.110908
3.500	0.100	3.100	4.000	0.500000	-0.175000	0.525000	0.424657	1.988145	0.159319	0.118020	True	True	9.96168e-08	2389	1.059429	0.950157	4.579003	2.107021
3.500	0.100	3.100	4.000	0.500000	-0.157500	0.525000	0.415974	1.994458	0.149919	0.121518	True	True	9.97966e-08	2289	1.053943	0.954606	4.612069	2.102859
3.500	0.100	3.100	4.000	0.500000	-0.140000	0.525000	0.408323	2.000546	0.141609	0.125209	True	True	9.9867e-08	2298	1.049027	0.958886	4.641041	2.098433
3.500	0.100	3.100	4.000	0.500000	-0.122500	0.525000	0.401540	2.006482	0.134213	0.129109	True	True	9.97944e-08	2249	1.044590	0.963030	4.666491	2.093738
3.500	0.100	3.100	4.000	0.500000	-0.105000	0.525000	0.395498	2.012326	0.127593	0.133237	True	True	9.96994e-08	2327	1.040564	0.967070	4.688877	2.088767
3.500	0.100	3.100	4.000	0.500000	-0.087500	0.525000	0.390094	2.018133	0.121637	0.137617	True	True	9.97128e-08	2329	1.036889	0.971033	4.708567	2.083506
3.500	0.100	3.100	4.000	0.500000	-0.070000	0.525000	0.385244	2.023954	0.116253	0.142274	True	True	9.95971e-08	2362	1.033518	0.974946	4.725857	2.077933
3.500	0.100	3.100	4.000	0.500000	-0.052500	0.525000	0.380879	2.029837	0.111368	0.147236	True	True	9.95781e-08	2376	1.030411	0.978837	4.740987	2.072024
3.500	0.100	3.100	4.000	0.500000	-0.035000	0.525000	0.376944	2.035829	0.106919	0.152536	True	True	9.97208e-08	2421	1.027534	0.982729	4.754150	2.065750
3.500	0.100	3.100	4.000	0.500000	-0.017500	0.525000	0.373393	2.041977	0.102855	0.158211	True	True	9.98278e-08	2444	1.024860	0.986651	4.765501	2.059077
3.500	0.100	3.100	4.000	0.500000	0.000000	0.525000	0.370187	2.048330	0.099133	0.164306	True	True	9.96877e-08	2462	1.022364	0.990626	4.775160	2.051962
3.500	0.100	3.100	4.000	0.500000	0.017500	0.525000	0.367295	2.054940	0.095716	0.170869	True	True	9.96143e-08	2496	1.020025	0.994684	4.783219	2.044360
3.500	0.100	3.100	4.000	0.500000	0.035000	0.525000	0.364691	2.061862	0.092575	0.177958	True	True	9.97288e-08	2496	1.017826	0.998854	4.789743	2.036217
3.500	0.100	3.100	4.000	0.500000	0.052500	0.525000	0.362355	2.069158	0.089683	0.185642	True	True	9.97147e-08	2493	1.015750	1.003166	4.794773	2.027469
3.500	0.100	3.100	4.000	0.500000	0.070000	0.525000	0.360270	2.076898	0.087019	0.194000	True	True	9.98088e-08	2551	1.013784	1.007657	4.798325	2.018042
3.500	0.100	3.100	4.000	0.500000	0.087500	0.525000	0.358423	2.085161	0.084564	0.203126	True	True	9.99421e-08	2609	1.011915	1.012365	4.800392	2.007852
3.500	0.100	3.100	4.000	0.500000	0.105000	0.525000	0.356807	2.094039	0.082304	0.213133	True	True	9.96385e-08	2620	1.010134	1.017335	4.800941	1.996797
3.500	0.100	3.100	4.000	0.500000	0.122500	0.525000	0.355416	2.103640	0.080225	0.224158	True	True	9.97344e-08	2663	1.008431	1.022620	4.799912	1.984759
3.500	0.100	3.100	4.000	0.500000	0.140000	0.525000	0.354248	2.114093	0.078318	0.236365	True	True	9.97843e-08	2700	1.006797	1.028280	4.797214	1.971595
3.500	0.100	3.100	4.000	0.500000	0.157500	0.525000	0.353308	2.125557	0.076576	0.249957	True	True	9.97838e-08	2750	1.005225	1.034388	4.792717	1.957135
3.500	0.100	3.100	4.000	0.500000	0.175000	0.525000	0.352604	2.138221	0.074995	0.265187	True	True	9.99797e-08	2806	1.003711	1.041032	4.786247	1.941173
3.500	0.100	3.100	4.000	0.500000	0.192500	0.525000	0.352149	2.152326	0.073572	0.282373	True	True	9.97711e-08	2863	1.002250	1.048321	4.777575	1.923457
3.500	0.100	3.100	4.000	0.500000	0.210000	0.525000	0.351963	2.168172	0.072310	0.301919	True	True	9.99143e-08	2931	1.000839	1.056390	4.766397	1.903677
3.500	0.100	3.100	4.000	0.500000	0.227500	0.525000	0.352078	2.186146	0.071213	0.324351	True	True	9.97115e-08	2998	0.999479	1.065409	4.752318	1.881443
3.500	0.100	3.100	4.000	0.500000	0.245000	0.525000	0.352535	2.206753	0.070293	0.350364	True	True	9.99234e-08	3110	0.998174	1.075600	4.734811	1.856263
3.500	0.100	3.100	4.000	0.500000	0.262500	0.525000	0.353393	2.230670	0.069565	0.380896	True	True	9.98668e-08	3232	0.996933	1.087253	4.713175	1.827504
3.500	0.100	3.100	4.000	0.500000	0.280000	0.525000	0.354737	2.258820	0.069058	0.417245	True	True	9.99946e-08	3352	0.995778	1.100760	4.686456	1.794335
3.500	0.100	3.100	4.000	0.500000	0.297500	0.525000	0.356688	2.292504	0.068811	0.461268	True	True	9.99198e-08	3624	0.994742	1.116664	4.653327	1.755650
3.500	0.100	3.100	4.000	0.500000	0.315000	0.525000	0.359423	2.333618	0.068886	0.515711	True	True	9.97869e-08	3805	0.993890	1.135740	4.611896	1.709929
3.500	0.100	3.100	4.000	0.500000	0.332500	0.525000	0.363217	2.385047	0.069382	0.584840	True	True	9.98144e-08	4113	0.993339	1.159149	4.559357	1.655029
3.500	0.100	3.100	4.000	0.500000	0.350000	0.525000	0.368515	2.451443	0.070462	0.675696	True	True	9.99157e-08	4568	0.993311	1.188712	4.491336	1.587786
3.500	0.100	3.100	4.000	0.500000	-0.350000	0.542500	0.649401	1.882186	0.437003	0.092501	True	True	9.98565e-08	2128	1.195420	0.875987	3.741852	2.111856
3.500	0.100	3.100	4.000	0.500000	-0.332500	0.542500	0.587282	1.904304	0.369290	0.094296	True	True	9.94623e-08	1934	1.163244	0.883285	3.951172	2.118835
3.500	0.100	3.100	4.000	0.500000	-0.315000	0.542500	0.542080	1.921722	0.320110	0.096439	True	True	9.97875e-08	2040	1.138963	0.890975	4.110657	2.121390
3.500	0.100	3.100	4.000	0.500000	-0.297500	0.542500	0.507592	1.936013	0.282657	0.098807	True	True	9.99865e-08	1947	1.119879	0.898466	4.236377	2.121511
3.500	0.100	3.100	4.000	0.500000	-0.280000	0.542500	0.480373	1.948094	0.253144	0.101344	True	True	9.95995e-08	1981	1.104434	0.905558	4.338008	2.120205
3.500	0.100	3.100	4.000	0.500000	-0.262500	0.542500	0.458341	1.958557	0.229278	0.104025	True	True	9.96859e-08	2116	1.091653	0.912201	4.421749	2.117998
3.500	0.100	3.100	4.000	0.500000	-0.245000	0.542500	0.440150	1.967812	0.209580	0.106843	True	True	9.95901e-08	2147	1.080886	0.918408	4.491800	2.115182
3.500	0.100	3.100	4.000	0.500000	-0.227500	0.542500	0.424886	1.976149	0.193050	0.109798	True	True	9.95478e-08	2176	1.071681	0.924216	4.551114	2.111923
3.500	0.100	3.100	4.000	0.500000	-0.210000	0.542500	0.411908	1.983783	0.178985	0.112895	True	True	9.96935e-08	2201	1.063716	0.929671	4.601835	2.108318
3.500	0.100	3.100	4.000	0.500000	-0.192500	0.542500	0.400751	1.990877	0.166877	0.116143	True	True	9.9599e-08	2247	1.056748	0.934819	4.645559	2.104423
3.500	0.100	3.100	4.000	0.500000	-0.175000	0.542500	0.391069	1.997558	0.156347	0.119555	True	True	9.96128e-08	2296	1.050597	0.939705	4.683494	2.100268
3.500	0.100	3.100	4.000	0.500000	-0.157500	0.542500	0.382601	2.003931	0.147112	0.123143	True	True	9.99395e-08	2297	1.045122	0.944370	4.716573	2.095867
3.500	0.100	3.100	4.000	0.500000	-0.140000	0.542500	0.375142	2.010077	0.138950	0.126923	True	True	9.9972e-08	2319	1.040213	0.948851	4.745525	2.091223
3.500	0.100	3.100	4.000	0.500000	-0.122500	0.542500	0.368536	2.016071	0.131689	0.130915	True	True	9.96437e-08	2325	1.035783	0.953185	4.770928	2.086328
3.500	0.100	3.100	4.000	0.500000	-0.105000	0.542500	0.362657	2.021972	0.125191	0.135137	True	True	9.95983e-08	2359	1.031761	0.957404	4.793242	2.081172
3.500	0.100	3.100	4.000	0.500000	-0.087500	0.542500	0.357402	2.027837	0.119347	0.139613	True	True	9.98134e-08	2380	1.028089	0.961537	4.812837	2.075738
3.500	0.100	3.100	4.000	0.500000	-0.070000	0.542500	0.352692	2.033717	0.114067	0.144370	True	True	9.96204e-08	2422	1.024719	0.965613	4.830011	2.070002
3.500	0.100	3.100	4.000	0.500000	-0.052500	0.542500	0.348459	2.039661	0.109277	0.149436	True	True	9.97122e-08	2425	1.021612	0.969661	4.845006	2.063938
3.500	0.100	3.100	4.000	0.500000	-0.035000	0.542500	0.344647	2.045716	0.104916	0.154844	True	True	9.98006e-08	2472	1.018735	0.973706	4.858015	2.057515
3.500	0.100	3.100	4.000	0.500000	-0.017500	0.542500	0.341213	2.051930	0.100935	0.160635	True	True	9.98336e-08	2466	1.016059	0.977776	4.869192	2.050698
3.500	0.100	3.100	4.000	0.500000	0.000000	0.542500	0.338120	2.058352	0.097290	0.166851	True	True	9.989e-08	2490	1.013560	0.981899	4.878658	2.043443
3.500	0.100	3.100	4.000	0.500000	0.017500	0.542500	0.335335	2.065034	0.093947	0.173543	True	True	9.98526e-08	2507	1.011217	0.986102	4.886503	2.035704
3.500	0.100	3.100	4.000	0.500000	0.035000	0.542500	0.332836	2.072033	0.090875	0.180770	True	True	9.96453e-08	2550	1.009012	0.990417	4.892791	2.027424
3.500	0.100	3.100	4.000	0.500000	0.052500	0.542500	0.330601	2.079412	0.088048	0.188603	True	True	9.99221e-08	2582	1.006929	0.994876	4.897562	2.018539
3.500	0.100	3.100	4.000	0.500000	0.070000	0.542500	0.328615	2.087241	0.085446	0.197121	True	True	9.97315e-08	2627	1.004956	0.999514	4.900829	2.008976
3.500	0.100	3.100	4.000	0.500000	0.087500	0.542500	0.326866	2.095599	0.083051	0.206421	True	True	9.98551e-08	2696	1.003078	1.004373	4.902584	1.998647
3.500	0.100	3.100	4.000	0.500000	0.105000	0.542500	0.325347	2.104581	0.080847	0.216618	True	True	9.97644e-08	2673	1.001286	1.009499	4.902790	1.987451
3.500	0.100	3.100	4.000	0.500000	0.122500	0.542500	0.324053	2.114296	0.078823	0.227851	True	True	9.97366e-08	2713	0.999571	1.014944	4.901383	1.975266
3.500	0.100	3.100	4.000	0.500000	0.140000	0.542500	0.322984	2.124876	0.076970	0.240289	True	True	9.99387e-08	2773	0.997924	1.020772	4.898265	1.961952
3.500	0.100	3.100	4.000	0.500000	0.157500	0.542500	0.322144	2.136479	0.075281	0.254139	True	True	9.97015e-08	2812	0.996338	1.027056	4.893303	1.947334
3.500	0.100	3.100	4.000	0.500000	0.175000	0.542500	0.321543	2.149300	0.073751	0.269657	True	True	9.98747e-08	2848	0.994807	1.033888	4.886315	1.931207
3.500	0.100	3.100	4.000	0.500000	0.192500	0.542500	0.321194	2.163580	0.072379	0.287169	True	True	9.99415e-08	2919	0.993328	1.041378	4.877062	1.913316
3.500	0.100	3.100	4.000	0.500000	0.210000	0.542500	0.321121	2.179627	0.071168	0.307088	True	True	9.97684e-08	3029	0.991897	1.049665	4.865229	1.893347
3.500	0.100	3.100	4.000	0.500000	0.227500	0.542500	0.321356	2.197832	0.070124	0.329949	True	True	9.97322e-08	3094	0.990515	1.058922	4.850404	1.870911
3.500	0.100	3.100	4.000	0.500000	0.245000	0.542500	0.321941	2.218708	0.069257	0.356465	True	True	9.99334e-08	3167	0.989186	1.069375	4.832043	1.845510
3.500	0.100	3.100	4.000	0.500000	0.262500	0.542500	0.322941	2.242943	0.068585	0.387593	True	True	9.99097e-08	3282	0.987919	1.081322	4.809417	1.816508
3.500	0.100	3.100	4.000	0.500000	0.280000	0.542500	0.324441	2.271476	0.068137	0.424662	True	True	9.9894e-08	3462	0.986735	1.095162	4.781537	1.783069
3.500	0.100	3.100	4.000	0.500000	0.297500	0.542500	0.326568	2.305631	0.067955	0.469574	True	True	9.98724e-08	3664	0.985670	1.111450	4.747025	1.744079
3.500	0.100	3.100	4.000	0.500000	0.315000	0.542500	0.329508	2.347338	0.068103	0.525145	True	True	9.97884e-08	4029	0.984788	1.130979	4.703915	1.698006
3.500	0.100	3.100	4.000	0.500000	0.332500	0.542500	0.333546	2.399547	0.068685	0.595761	True	True	9.98058e-08	4344	0.984209	1.154934	4.649284	1.642686
3.500	0.100	3.100	4.000	0.500000	0.350000	0.542500	0.339144	2.467023	0.069871	0.688687	True	True	9.9808e-08	4673	0.984160	1.185184	4.578559	1.574918
3.500	0.100	3.100	4.000	0.500000	-0.350000	0.560000	0.611206	1.890457	0.429800	0.092992	True	True	9.9932e-08	2195	1.186249	0.861480	3.839967	2.110588
3.500	0.100	3.100	4.000	0.500000	-0.332500	0.560000	0.550404	1.912799	0.363121	0.094972	True	True	9.95166e-08	1965	1.154264	0.869521	4.050981	2.116127
3.500	0.100	3.100	4.000	0.500000	-0.315000	0.560000	0.506142	1.930394	0.314679	0.097272	True	True	9.96074e-08	1790	1.130096	0.877827	4.211617	2.117603
3.500	0.100	3.100	4.000	0.500000	-0.297500	0.560000	0.472364	1.944822	0.277783	0.099777	True	True	9.99166e-08	1974	1.111083	0.885845	4.338174	2.116899
3.500	0.100	3.100	4.000	0.500000	-0.280000	0.560000	0.445710	1.957020	0.248713	0.102438	True	True	9.96898e-08	2048	1.095687	0.893395	4.440401	2.114930
3.500	0.100	3.100	4.000	0.500000	-0.262500	0.560000	0.424142	1.967586	0.225211	0.105235	True	True	9.98581e-08	2131	1.082939	0.900441	4.524571	2.112178
3.500	0.100	3.100	4.000	0.500000	-0.245000	0.560000	0.406341	1.976931	0.205820	0.108161	True	True	9.96387e-08	2143	1.072197	0.907007	4.594925	2.108905
3.500	0.100	3.100	4.000	0.500000	-0.227500	0.560000	0.391412	1.985350	0.189553	0.111219	True	True	9.97821e-08	2221	1.063011	0.913137	4.654448	2.105256
3.500	0.100	3.100	4.000	0.500000	-0.210000	0.560000	0.378726	1.993060	0.175716	0.114417	True	True	9.9802e-08	2222	1.055059	0.918884	4.705306	2.101313
3.500	0.100	3.100	4.000	0.500000	-0.192500	0.560000	0.367826	2.000225	0.163808	0.117764	True	True	9.99487e-08	2236	1.048102	0.924298	4.749110	2.097121
3.500	0.100	3.100	4.000	0.500000	-0.175000	0.560000	0.358373	2.006975	0.153457	0.121273	True	True	9.99952e-08	2314	1.041959	0.929428	4.787078	2.092701
3.500	0.100	3.100	4.000	0.500000	-0.157500	0.560000	0.350110	2.013414	0.144382	0.124958	True	True	9.96892e-08	2336	1.036490	0.934320	4.820152	2.088062
3.500	0.100	3.100	4.000	0.500000	-0.140000	0.560000	0.342839	2.019625	0.136364	0.128838	True	True	9.98884e-08	2366	1.031585	0.939014	4.849068	2.083200
3.500	0.100	3.100	4.000	0.500000	-0.122500	0.560000	0.336405	2.025683	0.129233	0.132929	True	True	9.96264e-08	2386	1.027158	0.943547	4.874406	2.078105
3.500	0.100	3.100	4.000	0.500000	-0.105000	0.560000	0.330683	2.031649	0.122855	0.137254	True	True	9.9998e-08	2247	1.023137	0.947954	4.896631	2.072763
3.500	0.100	3.100	4.000	0.500000	-0.087500	0.560000	0.325575	2.037579	0.117121	0.141836	True	True	9.98535e-08	2431	1.019465	0.952267	4.916115	2.067152
3.500	0.100	3.100	4.000	0.500000	-0.070000	0.560000	0.321001	2.043526	0.111941	0.146702	True	True	9.99574e-08	2443	1.016094	0.956516	4.933157	2.061250
3.500	0.100	3.100	4.000	0.500000	-0.052500	0.560000	0.316897	2.049539	0.107245	0.151882	True	True	9.98645e-08	2457	1.012985	0.960730	4.947999	2.055028
3.500	0.100	3.100	4.000	0.500000	-0.035000	0.560000	0.313207	2.055665	0.102972	0.157410	True	True	9.97361e-08	2460	1.010104	0.964938	4.960836	2.048452
3.500	0.100	3.100	4.000	0.500000	-0.017500	0.560000	0.309889	2.061953	0.099072	0.163327	True	True	9.96552e-08	2518	1.007424	0.969168	4.971822	2.041485
3.500	0.100	3.100	4.000	0.500000	0.000000	0.560000	0.306905	2.068453	0.095504	0.169677	True	True	9.98172e-08	2521	1.004919	0.973447	4.981075	2.034084
3.500	0.100	3.100	4.000	0.500000	0.017500	0.560000	0.304228	2.075218	0.092233	0.176511	True	True	9.96441e-08	2562	1.002570	0.977807	4.988686	2.026200
3.500	0.100	3.100	4.000	0.500000	0.035000	0.560000	0.301831	2.082306	0.089229	0.183891	True	True	9.96699e-08	2603	1.000357	0.982278	4.994719	2.017775
3.500	0.100	3.100	4.000	0.500000	0.052500	0.560000	0.299697	2.089778	0.086467	0.191887	True	True	9.98628e-08	2602	0.998266	0.986893	4.999209	2.008746
3.500	0.100	3.100	4.000	0.500000	0.070000	0.560000	0.297810	2.097708	0.083927	0.200582	True	True	9.9788e-08	2671	0.996283	0.991692	5.002169	1.999036
3.500	0.100	3.100	4.000	0.500000	0.087500	0.560000	0.296159	2.106176	0.081591	0.210075	True	True	9.99263e-08	2719	0.994394	0.996714	5.003587	1.988558
3.500	0.100	3.100	4.000	0.500000	0.105000	0.560000	0.294737	2.115277	0.079445	0.220482	True	True	9.97455e-08	2711	0.992590	1.002008	5.003424	1.977208
3.500	0.100	3.100	4.000	0.500000	0.122500	0.560000	0.293541	2.125123	0.077477	0.231947	True	True	9.99083e-08	2781	0.990862	1.007628	5.001610	1.964865
3.500	0.100	3.100	4.000	0.500000	0.140000	0.560000	0.292572	2.135847	0.075677	0.244640	True	True	9.98872e-08	2799	0.989200	1.013639	4.998043	1.951385
3.500	0.100	3.100	4.000	0.500000	0.157500	0.560000	0.291834	2.147609	0.074041	0.258775	True	True	9.99204e-08	2881	0.987597	1.020116	4.992583	1.936594
3.500	0.100	3.100	4.000	0.500000	0.175000	0.560000	0.291337	2.160609	0.072564	0.274613	True	True	9.98877e-08	2931	0.986049	1.027154	4.985041	1.920283
3.500	0.100	3.100	4.000	0.500000	0.192500	0.560000	0.291098	2.175091	0.071245	0.292486	True	True	9.98716e-08	2947	0.984550	1.034864	4.975166	1.902196
3.500	0.100	3.100	4.000	0.500000	0.210000	0.560000	0.291140	2.191367	0.070086	0.312818	True	True	9.99873e-08	3041	0.983098	1.043389	4.962632	1.882018
3.500	0.100	3.100	4.000	0.500000	0.227500	0.560000	0.291498	2.209836	0.069096	0.336158	True	True	9.97213e-08	3133	0.981693	1.052908	4.947011	1.859353
3.500	0.100	3.100	4.000	0.500000	0.245000	0.560000	0.292216	2.231021	0.068285	0.363232	True	True	9.97528e-08	3247	0.980338	1.063650	4.927737	1.833704
3.500	0.100	3.100	4.000	0.500000	0.262500	0.560000	0.293362	2.255621	0.067672	0.395023	True	True	9.9801e-08	3396	0.979045	1.075921	4.904053	1.804428
3.500	0.100	3.100	4.000	0.500000	0.280000	0.560000	0.295025	2.284592	0.067287	0.432895	True	True	9.99816e-08	3567	0.977834	1.090130	4.874932	1.770683
3.500	0.100	3.100	4.000	0.500000	0.297500	0.560000	0.297338	2.319286	0.067175	0.478798	True	True	9.99202e-08	3691	0.976740	1.106843	4.838941	1.731344
3.500	0.100	3.100	4.000	0.500000	0.315000	0.560000	0.300493	2.361676	0.067403	0.535633	True	True	9.99055e-08	3950	0.975830	1.126874	4.794032	1.684869
3.500	0.100	3.100	4.000	0.500000	0.332500	0.560000	0.304789	2.414781	0.068078	0.607920	True	True	9.99487e-08	4418	0.975229	1.151437	4.737156	1.629069
3.500	0.100	3.100	4.000	0.500000	0.350000	0.560000	0.310709	2.483501	0.069382	0.703181	True	True	1e-07	5161	0.975168	1.182453	4.663517	1.560695
3.500	0.100	3.100	4.000	0.500000	-0.350000	0.577500	0.574168	1.898670	0.422916	0.093591	True	True	9.99812e-08	2222	1.177395	0.847026	3.937282	2.108418
3.500	0.100	3.100	4.000	0.500000	-0.332500	0.577500	0.514610	1.921236	0.357209	0.095765	True	True	9.99058e-08	2003	1.145575	0.855813	4.149904	2.112537
3.500	0.100	3.100	4.000	0.500000	-0.315000	0.577500	0.471230	1.939005	0.309455	0.098230	True	True	9.95663e-08	1879	1.121499	0.864747	4.311675	2.112966
3.500	0.100	3.100	4.000	0.500000	-0.297500	0.577500	0.438123	1.953581	0.273084	0.100882	True	True	9.97906e-08	2054	1.102542	0.873304	4.439035	2.111446
3.500	0.100	3.100	4.000	0.500000	-0.280000	0.577500	0.412005	1.965904	0.244434	0.103676	True	True	9.97578e-08	2086	1.087181	0.881326	4.541837	2.108823
3.500	0.100	3.100	4.000	0.500000	-0.262500	0.577500	0.390877	1.976579	0.221278	0.106596	True	True	9.95425e-08	2144	1.074457	0.888789	4.626415	2.105536
3.500	0.100	3.100	4.000	0.500000	-0.245000	0.577500	0.373448	1.986022	0.202180	0.109639	True	True	9.97369e-08	2204	1.063730	0.895726	4.697055	2.101813
3.500	0.100	3.100	4.000	0.500000	-0.227500	0.577500	0.358839	1.994531	0.186165	0.112810	True	True	9.99111e-08	2257	1.054556	0.902192	4.756770	2.097780
3.500	0.100	3.100	4.000	0.500000	-0.210000	0.577500	0.346433	2.002323	0.172548	0.116116	True	True	9.99312e-08	2305	1.046611	0.908242	4.807750	2.093503
3.500	0.100	3.100	4.000	0.500000	-0.192500	0.577500	0.335780	2.009567	0.160834	0.119570	True	True	9.99224e-08	2319	1.039659	0.913934	4.851617	2.089016
3.500	0.100	3.100	4.000	0.500000	-0.175000	0.577500	0.326549	2.016393	0.150655	0.123185	True	True	9.9917e-08	2326	1.033519	0.919321	4.889603	2.084334
3.500	0.100	3.100	4.000	0.500000	-0.157500	0.577500	0.318485	2.022905	0.141735	0.126977	True	True	9.96544e-08	2384	1.028051	0.924451	4.922657	2.079456
3.500	0.100	3.100	4.000	0.500000	-0.140000	0.577500	0.311396	2.029189	0.133857	0.130964	True	True	9.96957e-08	2394	1.023146	0.929368	4.951521	2.074376
3.500	0.100	3.100	4.000	0.500000	-0.122500	0.577500	0.305128	2.035318	0.126854	0.135165	True	True	9.95939e-08	2395	1.018717	0.934111	4.976779	2.069080
3.500	0.100	3.100	4.000	0.500000	-0.105000	0.577500	0.299560	2.041356	0.120592	0.139602	True	True	9.97549e-08	2454	1.014694	0.938718	4.998899	2.063549
3.500	0.100	3.100	4.000	0.500000	-0.087500	0.577500	0.294595	2.047360	0.114965	0.144299	True	True	9.98278e-08	2482	1.011018	0.943221	5.018256	2.057761
3.500	0.100	3.100	4.000	0.500000	-0.070000	0.577500	0.290155	2.053383	0.109885	0.149285	True	True	9.96545e-08	2495	1.007643	0.947654	5.035149	2.051689
3.500	0.100	3.100	4.000	0.500000	-0.052500	0.577500	0.286176	2.059473	0.105280	0.154591	True	True	9.96207e-08	2520	1.004529	0.952046	5.049823	2.045303
3.500	0.100	3.100	4.000	0.500000	-0.035000	0.577500	0.282606	2.065679	0.101093	0.160251	True	True	9.99063e-08	2550	1.001642	0.956427	5.062470	2.038569
3.500	0.100	3.100	4.000	0.500000	-0.017500	0.577500	0.279401	2.072051	0.097274	0.166307	True	True	9.96421e-08	2562	0.998955	0.960826	5.073245	2.031447
3.500	0.100	3.100	4.000	0.500000	0.000000	0.577500	0.276527	2.078640	0.093781	0.172803	True	True	9.97615e-08	2594	0.996442	0.965274	5.082268	2.023893
3.500	0.100	3.100	4.000	0.500000	0.017500	0.577500	0.273955	2.085499	0.090581	0.179795	True	True	9.96903e-08	2588	0.994084	0.969801	5.089626	2.015856
3.500	0.100	3.100	4.000	0.500000	0.035000	0.577500	0.271661	2.092685	0.087645	0.187342	True	True	9.9934e-08	2651	0.991862	0.974440	5.095381	2.007279
3.500	0.100	3.100	4.000	0.500000	0.052500	0.577500	0.269627	2.100265	0.084948	0.195519	True	True	9.9765e-08	2582	0.989760	0.979226	5.099568	1.998096
3.500	0.100	3.100	4.000	0.500000	0.070000	0.577500	0.267839	2.108309	0.082469	0.204409	True	True	9.97175e-08	2702	0.987764	0.984197	5.102197	1.988229
3.500	0.100	3.100	4.000	0.500000	0.087500	0.577500	0.266286	2.116901	0.080193	0.214114	True	True	9.98557e-08	2775	0.985863	0.989396	5.103253	1.977589
3.500	0.100	3.100	4.000	0.500000	0.105000	0.577500	0.264963	2.126137	0.078104	0.224754	True	True	9.97742e-08	2781	0.984045	0.994873	5.102692	1.966073
3.500	0.100	3.100	4.000	0.500000	0.122500	0.577500	0.263866	2.136131	0.076191	0.236473	True	True	9.9759e-08	2822	0.982300	1.000683	5.100441	1.953557
3.500	0.100	3.100	4.000	0.500000	0.140000	0.577500	0.262997	2.147018	0.074447	0.249449	True	True	9.98651e-08	2897	0.980622	1.006893	5.096393	1.939896
3.500	0.100	3.100	4.000	0.500000	0.157500	0.577500	0.262362	2.158962	0.072865	0.263898	True	True	9.98983e-08	2922	0.979001	1.013581	5.090399	1.924914
3.500	0.100	3.100	4.000	0.500000	0.175000	0.577500	0.261973	2.172165	0.071441	0.280090	True	True	9.97805e-08	2992	0.977433	1.020843	5.082262	1.908399
3.500	0.100	3.100	4.000	0.500000	0.192500	0.577500	0.261846	2.186876	0.070176	0.298363	True	True	9.98393e-08	3075	0.975913	1.028795	5.071721	1.890096
3.500	0.100	3.100	4.000	0.500000	0.210000	0.577500	0.262007	2.203412	0.069072	0.319152	True	True	9.99484e-08	3107	0.974438	1.037582	5.058436	1.869684
3.500	0.100	3.100	4.000	0.500000	0.227500	0.577500	0.262492	2.222182	0.068138	0.343021	True	True	9.9992e-08	3247	0.973009	1.047387	5.041962	1.846765
3.500	0.100	3.100	4.000	0.500000	0.245000	0.577500	0.263349	2.243716	0.067386	0.370715	True	True	9.99954e-08	3281	0.971629	1.058448	5.021711	1.820838
3.500	0.100	3.100	4.000	0.500000	0.262500	0.577500	0.264646	2.268730	0.066835	0.403243	True	True	9.97768e-08	3438	0.970309	1.071075	4.996894	1.791253
3.500	0.100	3.100	4.000	0.500000	0.280000	0.577500	0.266480	2.298199	0.066518	0.442007	True	True	9.98897e-08	3578	0.969070	1.085690	4.966442	1.757162
3.500	0.100	3.100	4.000	0.500000	0.297500	0.577500	0.268988	2.333506	0.066481	0.489015	True	True	9.97988e-08	3906	0.967949	1.102872	4.928864	1.717431
3.500	0.100	3.100	4.000	0.500000	0.315000	0.577500	0.272372	2.376673	0.066795	0.547260	True	True	9.99061e-08	4010	0.967016	1.123457	4.882023	1.670500
3.500	0.100	3.100	4.000	0.500000	0.332500	0.577500	0.276942	2.430800	0.067574	0.621419	True	True	9.99251e-08	4371	0.966398	1.148693	4.822727	1.614152
3.500	0.100	3.100	4.000	0.500000	0.350000	0.577500	0.283207	2.500947	0.069009	0.719314	True	True	9.98747e-08	5189	0.966338	1.180560	4.745929	1.545082
3.500	0.100	3.100	4.000	0.500000	-0.350000	0.595000	0.538274	1.906808	0.416366	0.094300	True	True	9.99443e-08	2188	1.168869	0.832607	4.033538	2.105349
3.500	0.100	3.100	4.000	0.500000	-0.332500	0.595000	0.479890	1.929598	0.351572	0.096678	True	True	9.96322e-08	1935	1.137191	0.842142	4.247686	2.108075
3.500	0.100	3.100	4.000	0.500000	-0.315000	0.595000	0.437329	1.947556	0.304452	0.099319	True	True	9.95001e-08	1721	1.113183	0.851716	4.410599	2.107472
3.500	0.100	3.100	4.000	0.500000	-0.297500	0.595000	0.404853	1.962277	0.268571	0.102127	True	True	9.98556e-08	2081	1.094264	0.860827	4.538762	2.105165
3.500	0.100	3.100	4.000	0.500000	-0.280000	0.595000	0.379240	1.974734	0.240317	0.105064	True	True	9.94224e-08	2146	1.078924	0.869335	4.642125	2.101902
3.500	0.100	3.100	4.000	0.500000	-0.262500	0.595000	0.358531	1.985528	0.217490	0.108117	True	True	9.95243e-08	2194	1.066212	0.877229	4.727099	2.098087
3.500	0.100	3.100	4.000	0.500000	-0.245000	0.595000	0.341457	1.995077	0.198671	0.111287	True	True	9.96741e-08	2193	1.055493	0.884553	4.798012	2.093921
3.500	0.100	3.100	4.000	0.500000	-0.227500	0.595000	0.327154	2.003684	0.182896	0.114578	True	True	9.9908e-08	2271	1.046321	0.891368	4.857908	2.089509
3.500	0.100	3.100	4.000	0.500000	-0.210000	0.595000	0.315016	2.011568	0.169490	0.118003	True	True	9.993e-08	2282	1.038376	0.897736	4.908995	2.084901
3.500	0.100	3.100	4.000	0.500000	-0.192500	0.595000	0.304601	2.018899	0.157963	0.121573	True	True	9.99397e-08	2326	1.031423	0.903720	4.952913	2.080123
3.500	0.100	3.100	4.000	0.500000	-0.175000	0.595000	0.295582	2.025808	0.147951	0.125304	True	True	9.98932e-08	2402	1.025280	0.909376	4.990904	2.075178
3.500	0.100	3.100	4.000	0.500000	-0.157500	0.595000	0.287711	2.032402	0.139181	0.129212	True	True	9.99798e-08	2389	1.019808	0.914757	5.023925	2.070063
3.500	0.100	3.100	4.000	0.500000	-0.140000	0.595000	0.280798	2.038766	0.131439	0.133316	True	True	9.97296e-08	2434	1.014899	0.919908	5.052723	2.064764
3.500	0.100	3.100	4.000	0.500000	-0.122500	0.595000	0.274691	2.044976	0.124560	0.137637	True	True	9.9634e-08	2442	1.010464	0.924874	5.077888	2.059264
3.500	0.100	3.100	4.000	0.500000	-0.105000	0.595000	0.269273	2.051095	0.118412	0.142197	True	True	9.98089e-08	2487	1.006435	0.929692	5.099889	2.053542
3.500	0.100	3.100	4.000	0.500000	-0.087500	0.595000	0.264447	2.057182	0.112889	0.147021	True	True	9.97798e-08	2518	1.002752	0.934397	5.119103	2.047573
3.500	0.100	3.100	4.000	0.500000	-0.070000	0.595000	0.260138	2.063288	0.107906	0.152139	True	True	9.96708e-08	2520	0.999369	0.939025	5.135832	2.041327
3.500	0.100	3.100	4.000	0.500000	-0.052500	0.595000	0.256283	2.069465	0.103392	0.157582	True	True	9.98402e-08	2558	0.996247	0.943606	5.150320	2.034773
3.500	0.100	3.100	4.000	0.500000	-0.035000	0.595000	0.252830	2.075762	0.099288	0.163387	True	True	9.97172e-08	2564	0.993351	0.948172	5.162760	2.027874
3.500	0.100	3.100	4.000	0.500000	-0.017500	0.595000	0.249737	2.082229	0.095548	0.169595	True	True	9.96423e-08	2591	0.990653	0.952754	5.173307	2.020591
3.500	0.100	3.100	4.000	0.500000	0.000000	0.595000	0.246972	2.088917	0.092130	0.176253	True	True	9.9985e-08	2631	0.988130	0.957383	5.182079	2.012876
3.500	0.100	3.100	4.000	0.500000	0.017500	0.595000	0.244504	2.095881	0.089001	0.183417	True	True	9.9824e-08	2686	0.985760	0.962090	5.189163	2.004678
3.500	0.100	3.100	4.000	0.500000	0.035000	0.595000	0.242312	2.103180	0.086132	0.191149	True	True	9.96324e-08	2698	0.983526	0.966910	5.194619	1.995939
3.500	0.100	3.100	4.000	0.500000	0.052500	0.595000	0.240379	2.110880	0.083499	0.199524	True	True	9.97901e-08	2749	0.981410	0.971879	5.198480	1.986591
3.500	0.100	3.100	4.000	0.500000	0.070000	0.595000	0.238690	2.119053	0.081082	0.208629	True	True	9.97346e-08	2761	0.979400	0.977037	5.200753	1.976555
3.500	0.100	3.100	4.000	0.500000	0.087500	0.595000	0.237236	2.127785	0.078865	0.218567	True	True	9.98196e-08	2801	0.977484	0.982428	5.201419	1.965742
3.500	0.100	3.100	4.000	0.500000	0.105000	0.595000	0.236011	2.137174	0.076834	0.229463	True	True	9.96897e-08	2843	0.975649	0.988103	5.200431	1.954045
3.500	0.100	3.100	4.000	0.500000	0.122500	0.595000	0.235015	2.147334	0.074978	0.241463	True	True	9.98303e-08	2868	0.973887	0.994120	5.197711	1.941341
3.500	0.100	3.100	4.000	0.500000	0.140000	0.595000	0.234248	2.158405	0.073289	0.254750	True	True	9.98121e-08	2908	0.972190	1.000547	5.193145	1.927481
3.500	0.100	3.100	4.000	0.500000	0.157500	0.595000	0.233719	2.170554	0.071762	0.269546	True	True	9.9862e-08	2985	0.970549	1.007465	5.186578	1.912290
3.500	0.100	3.100	4.000	0.500000	0.175000	0.595000	0.233440	2.183984	0.070393	0.286128	True	True	9.9802e-08	3049	0.968960	1.014972	5.177802	1.895552
3.500	0.100	3.100	4.000	0.500000	0.192500	0.595000	0.233428	2.198954	0.069183	0.304843	True	True	9.99115e-08	3125	0.967417	1.023188	5.166547	1.877009
3.500	0.100	3.100	4.000	0.500000	0.210000	0.595000	0.233712	2.215784	0.068137	0.326138	True	True	9.98798e-08	3184	0.965918	1.032261	5.152457	1.856337
3.500	0.100	3.100	4.000	0.500000	0.227500	0.595000	0.234329	2.234892	0.067261	0.350592	True	True	9.97139e-08	3263	0.964463	1.042381	5.135067	1.833137
3.500	0.100	3.100	4.000	0.500000	0.245000	0.595000	0.235330	2.256821	0.066571	0.378971	True	True	9.99985e-08	3422	0.963057	1.053791	5.113766	1.806899
3.500	0.100	3.100	4.000	0.500000	0.262500	0.595000	0.236788	2.282301	0.066087	0.412316	True	True	9.98677e-08	3534	0.961710	1.066810	5.087732	1.776969
3.500	0.100	3.100	4.000	0.500000	0.280000	0.595000	0.238802	2.312333	0.065842	0.452070	True	True	9.99613e-08	3607	0.960444	1.081870	5.055850	1.742492
3.500	0.100	3.100	4.000	0.500000	0.297500	0.595000	0.241516	2.348333	0.065887	0.500308	True	True	9.99901e-08	3980	0.959298	1.099569	5.016564	1.702320
3.500	0.100	3.100	4.000	0.500000	0.315000	0.595000	0.245142	2.392379	0.066296	0.560125	True	True	9.99658e-08	4095	0.958345	1.120764	4.967637	1.654874
3.500	0.100	3.100	4.000	0.500000	0.332500	0.595000	0.250006	2.447668	0.067189	0.636381	True	True	9.99429e-08	4451	0.957717	1.146742	4.905719	1.597905
3.500	0.100	3.100	4.000	0.500000	0.350000	0.595000	0.256645	2.519443	0.068772	0.737246	True	True	9.98632e-08	5014	0.957671	1.179552	4.825478	1.528039
3.500	0.100	3.100	4.000	0.500000	-0.350000	0.612500	0.503515	1.914830	0.410166	0.095123	True	True	9.97451e-08	2208	1.160683	0.818201	4.128490	2.101425
3.500	0.100	3.100	4.000	0.500000	-0.332500	0.612500	0.446203	1.937855	0.346194	0.097716	True	True	9.98047e-08	2022	1.129110	0.828495	4.344229	2.102794
3.500	0.100	3.100	4.000	0.500000	-0.315000	0.612500	0.404422	1.956000	0.299676	0.100543	True	True	9.98139e-08	2003	1.105154	0.838717	4.508218	2.101183
3.500	0.100	3.100	4.000	0.500000	-0.297500	0.612500	0.372541	1.970899	0.264258	0.103519	True	True	9.96445e-08	2042	1.086258	0.848395	4.637144	2.098074
3.500	0.100	3.100	4.000	0.500000	-0.280000	0.612500	0.347405	1.983500	0.236375	0.106610	True	True	9.94576e-08	2169	1.070927	0.857404	4.741061	2.094180
3.500	0.100	3.100	4.000	0.500000	-0.262500	0.612500	0.327093	1.994422	0.213859	0.109807	True	True	9.99685e-08	2217	1.058216	0.865746	4.826424	2.089847
3.500	0.100	3.100	4.000	0.500000	-0.245000	0.612500	0.310356	2.004088	0.195305	0.113113	True	True	9.97856e-08	2247	1.047492	0.873473	4.897601	2.085244
3.500	0.100	3.100	4.000	0.500000	-0.227500	0.612500	0.296345	2.012802	0.179761	0.116537	True	True	9.99737e-08	2309	1.038315	0.880651	4.957669	2.080456
3.500	0.100	3.100	4.000	0.500000	-0.210000	0.612500	0.284463	2.020788	0.166557	0.120090	True	True	9.95557e-08	2338	1.030363	0.887352	5.008854	2.075521
3.500	0.100	3.100	4.000	0.500000	-0.192500	0.612500	0.274276	2.028215	0.155209	0.123787	True	True	9.98405e-08	2392	1.023402	0.893642	5.052813	2.070452
3.500	0.100	3.100	4.000	0.500000	-0.175000	0.612500	0.265463	2.035218	0.145358	0.127644	True	True	9.97383e-08	2407	1.017250	0.899581	5.090799	2.065246
3.500	0.100	3.100	4.000	0.500000	-0.157500	0.612500	0.257778	2.041902	0.136732	0.131679	True	True	9.99847e-08	2418	1.011769	0.905227	5.123775	2.059892
3.500	0.100	3.100	4.000	0.500000	-0.140000	0.612500	0.251035	2.048356	0.129122	0.135911	True	True	9.9719e-08	2470	1.006850	0.910627	5.152495	2.054373
3.500	0.100	3.100	4.000	0.500000	-0.122500	0.612500	0.245085	2.054656	0.122363	0.140362	True	True	9.99535e-08	2492	1.002405	0.915828	5.177553	2.048668
3.500	0.100	3.100	4.000	0.500000	-0.105000	0.612500	0.239812	2.060866	0.116326	0.145056	True	True	9.9756e-08	2504	0.998365	0.920870	5.199421	2.042751
3.500	0.100	3.100	4.000	0.500000	-0.087500	0.612500	0.235123	2.067045	0.110905	0.150020	True	True	9.9987e-08	2537	0.994672	0.925791	5.218479	2.036596
3.500	0.100	3.100	4.000	0.500000	-0.070000	0.612500	0.230942	2.073246	0.106017	0.155282	True	True	9.99652e-08	2575	0.991277	0.930626	5.235028	2.030172
3.500	0.100	3.100	4.000	0.500000	-0.052500	0.612500	0.227208	2.079520	0.101591	0.160876	True	True	9.97858e-08	2609	0.988143	0.935410	5.249314	2.023443
3.500	0.100	3.100	4.000	0.500000	-0.035000	0.612500	0.223870	2.085919	0.097571	0.166839	True	True	9.98572e-08	2635	0.985234	0.940174	5.261531	2.016373
3.500	0.100	3.100	4.000	0.500000	-0.017500	0.612500	0.220889	2.092492	0.093908	0.173214	True	True	9.97395e-08	2632	0.982524	0.944951	5.271831	2.008920
3.500	0.100	3.100	4.000	0.500000	0.000000	0.612500	0.218230	2.099292	0.090564	0.180050	True	True	9.98078e-08	2680	0.979987	0.949774	5.280333	2.001036
3.500	0.100	3.100	4.000	0.500000	0.017500	0.612500	0.215866	2.106374	0.087504	0.187403	True	True	9.96488e-08	2711	0.977602	0.954676	5.287122	1.992668
3.500	0.100	3.100	4.000	0.500000	0.035000	0.612500	0.213776	2.113799	0.084702	0.195338	True	True	9.9873e-08	2707	0.975352	0.959691	5.292256	1.983757
3.500	0.100	3.100	4.000	0.500000	0.052500	0.612500	0.211943	2.121633	0.082132	0.203931	True	True	9.96472e-08	2781	0.973221	0.964858	5.295765	1.974232
3.500	0.100	3.100	4.000	0.500000	0.070000	0.612500	0.210353	2.129951	0.079777	0.213272	True	True	9.97366e-08	2825	0.971194	0.970219	5.297655	1.964015
3.500	0.100	3.100	4.000	0.500000	0.087500	0.612500	0.208999	2.138840	0.077620	0.223468	True	True	9.97637e-08	2817	0.969259	0.975818	5.297903	1.953014
3.500	0.100	3.100	4.000	0.500000	0.105000	0.612500	0.207875	2.148399	0.075647	0.234644	True	True	9.98788e-08	2898	0.967406	0.981708	5.296456	1.941122
3.500	0.100	3.100	4.000	0.500000	0.122500	0.612500	0.206981	2.158747	0.073848	0.246954	True	True	9.97947e-08	2957	0.965624	0.987950	5.293232	1.928213
3.500	0.100	3.100	4.000	0.500000	0.140000	0.612500	0.206319	2.170024	0.072216	0.260584	True	True	9.97325e-08	2970	0.963905	0.994614	5.288110	1.914137
3.500	0.100	3.100	4.000	0.500000	0.157500	0.612500	0.205898	2.182402	0.070744	0.275762	True	True	9.99647e-08	3028	0.962243	1.001783	5.280927	1.898715
3.500	0.100	3.100	4.000	0.500000	0.175000	0.612500	0.205731	2.196089	0.069433	0.292774	True	True	9.99691e-08	3085	0.960629	1.009557	5.271465	1.881732
3.500	0.100	3.100	4.000	0.500000	0.192500	0.612500	0.205840	2.211347	0.068281	0.311976	True	True	9.97203e-08	3232	0.959062	1.018061	5.259441	1.862924
3.500	0.100	3.100	4.000	0.500000	0.210000	0.612500	0.206251	2.228507	0.067293	0.333829	True	True	9.98702e-08	3276	0.957537	1.027448	5.244485	1.841966
3.500	0.100	3.100	4.000	0.500000	0.227500	0.612500	0.207006	2.247994	0.066480	0.358929	True	True	9.97746e-08	3309	0.956055	1.037912	5.226111	1.818453
3.500	0.100	3.100	4.000	0.500000	0.245000	0.612500	0.208158	2.270366	0.065855	0.388066	True	True	9.98648e-08	3534	0.954622	1.049704	5.203679	1.791871
3.500	0.100	3.100	4.000	0.500000	0.262500	0.612500	0.209784	2.296370	0.065442	0.422314	True	True	9.97534e-08	3567	0.953248	1.063151	5.176334	1.761558
3.500	0.100	3.100	4.000	0.500000	0.280000	0.612500	0.211987	2.327034	0.065276	0.463166	True	True	9.99637e-08	3781	0.951956	1.078700	5.142909	1.726649
3.500	0.100	3.100	4.000	0.500000	0.297500	0.612500	0.214921	2.363813	0.065409	0.512769	True	True	9.97581e-08	4094	0.950788	1.096965	5.101777	1.685983
3.500	0.100	3.100	4.000	0.500000	0.315000	0.612500	0.218806	2.408851	0.065921	0.574340	True	True	9.99856e-08	4389	0.949820	1.118830	5.050591	1.637960
3.500	0.100	3.100	4.000	0.500000	0.332500	0.612500	0.223987	2.465455	0.066943	0.652945	True	True	9.99704e-08	4706	0.949192	1.145625	4.985820	1.580290
3.500	0.100	3.100	4.000	0.500000	0.350000	0.612500	0.231031	2.539084	0.068691	0.757164	True	True	9.99838e-08	5426	0.949175	1.179481	4.901800	1.509515
3.500	0.100	3.100	4.000	0.500000	-0.350000	0.630000	0.469878	1.922720	0.404333	0.096062	True	True	9.96672e-08	2265	1.152853	0.803787	4.221871	2.096653
3.500	0.100	3.100	4.000	0.500000	-0.332500	0.630000	0.413574	1.946002	0.341127	0.098883	True	True	9.96856e-08	1968	1.121362	0.814840	4.439125	2.096668
3.500	0.100	3.100	4.000	0.500000	-0.315000	0.630000	0.372507	1.964353	0.295152	0.101910	True	True	9.94397e-08	2040	1.097431	0.825725	4.604240	2.094071
3.500	0.100	3.100	4.000	0.500000	-0.297500	0.630000	0.341181	1.979430	0.260162	0.105065	True	True	9.98476e-08	2079	1.078539	0.835986	4.733948	2.090190
3.500	0.100	3.100	4.000	0.500000	-0.280000	0.630000	0.316494	1.992188	0.232628	0.108322	True	True	9.9897e-08	2161	1.063201	0.845513	4.838418	2.085675
3.500	0.100	3.100	4.000	0.500000	-0.262500	0.630000	0.296557	2.003251	0.210404	0.111675	True	True	9.99117e-08	2263	1.050479	0.854319	4.924166	2.080829
3.500	0.100	3.100	4.000	0.500000	-0.245000	0.630000	0.280139	2.013046	0.192102	0.115130	True	True	9.98804e-08	2308	1.039742	0.862465	4.995604	2.075795
3.500	0.100	3.100	4.000	0.500000	-0.227500	0.630000	0.266407	2.021879	0.176776	0.118697	True	True	9.96239e-08	2332	1.030550	0.870024	5.055837	2.070635
3.500	0.100	3.100	4.000	0.500000	-0.210000	0.630000	0.254770	2.029976	0.163766	0.122390	True	True	9.99126e-08	2382	1.022583	0.877074	5.107115	2.065375
3.500	0.100	3.100	4.000	0.500000	-0.192500	0.630000	0.244802	2.037510	0.152590	0.126225	True	True	9.99287e-08	2423	1.015607	0.883685	5.151107	2.060015
3.500	0.100	3.100	4.000	0.500000	-0.175000	0.630000	0.236186	2.044616	0.142894	0.130219	True	True	9.98181e-08	2469	1.009439	0.889924	5.189077	2.054547
3.500	0.100	3.100	4.000	0.500000	-0.157500	0.630000	0.228681	2.051402	0.134408	0.134392	True	True	9.99346e-08	2476	1.003943	0.895849	5.222000	2.048953
3.500	0.100	3.100	4.000	0.500000	-0.140000	0.630000	0.222103	2.057957	0.126925	0.138765	True	True	9.99123e-08	2490	0.999009	0.901512	5.250631	2.043212
3.500	0.100	3.100	4.000	0.500000	-0.122500	0.630000	0.216305	2.064357	0.120283	0.143360	True	True	9.99262e-08	2501	0.994549	0.906963	5.275571	2.037297
3.500	0.100	3.100	4.000	0.500000	-0.105000	0.630000	0.211174	2.070668	0.114353	0.148201	True	True	9.99873e-08	2562	0.990494	0.912243	5.297295	2.031182
3.500	0.100	3.100	4.000	0.500000	-0.087500	0.630000	0.206617	2.076950	0.109031	0.153316	True	True	9.98957e-08	2572	0.986785	0.917394	5.316182	2.024836
3.500	0.100	3.100	4.000	0.500000	-0.070000	0.630000	0.202561	2.083257	0.104235	0.158737	True	True	9.98971e-08	2626	0.983375	0.922451	5.332537	2.018227
3.500	0.100	3.100	4.000	0.500000	-0.052500	0.630000	0.198946	2.089640	0.099896	0.164496	True	True	9.97193e-08	2656	0.980225	0.927452	5.346606	2.011317
3.500	0.100	3.100	4.000	0.500000	-0.035000	0.630000	0.195722	2.096153	0.095957	0.170633	True	True	9.98816e-08	2681	0.977300	0.932429	5.358582	2.004068
3.500	0.100	3.100	4.000	0.500000	-0.017500	0.630000	0.192850	2.102844	0.092370	0.177191	True	True	9.96848e-08	2697	0.974573	0.937416	5.368617	1.996437
3.500	0.100	3.100	4.000	0.500000	0.000000	0.630000	0.190298	2.109769	0.089098	0.184222	True	True	9.99689e-08	2714	0.972018	0.942448	5.376828	1.988374
3.500	0.100	3.100	4.000	0.500000	0.017500	0.630000	0.188037	2.116984	0.086108	0.191782	True	True	9.97627e-08	2755	0.969616	0.947559	5.383300	1.979826
3.500	0.100	3.100	4.000	0.500000	0.035000	0.630000	0.186049	2.124549	0.083371	0.199940	True	True	9.96982e-08	2799	0.967348	0.952785	5.388088	1.970730
3.500	0.100	3.100	4.000	0.500000	0.052500	0.630000	0.184316	2.132534	0.080865	0.208773	True	True	9.97977e-08	2830	0.965197	0.958167	5.391221	1.961016
3.500	0.100	3.100	4.000	0.500000	0.070000	0.630000	0.182827	2.141014	0.078572	0.218374	True	True	9.98434e-08	2802	0.963150	0.963747	5.392700	1.950604
3.500	0.100	3.100	4.000	0.500000	0.087500	0.630000	0.181573	2.150078	0.076474	0.228852	True	True	9.96973e-08	2872	0.961194	0.969572	5.392497	1.939400
3.500	0.100	3.100	4.000	0.500000	0.105000	0.630000	0.180551	2.159828	0.074559	0.240337	True	True	9.9931e-08	2963	0.959319	0.975697	5.390557	1.927296
3.500	0.100	3.100	4.000	0.500000	0.122500	0.630000	0.179761	2.170385	0.072818	0.252987	True	True	9.98038e-08	3009	0.957515	0.982184	5.386791	1.914164
3.500	0.100	3.100	4.000	0.500000	0.140000	0.630000	0.179206	2.181893	0.071244	0.266994	True	True	9.98465e-08	3093	0.955772	0.989105	5.381071	1.899851
3.500	0.100	3.100	4.000	0.500000	0.157500	0.630000	0.178897	2.194526	0.069830	0.282593	True	True	9.99881e-08	3097	0.954085	0.996547	5.373225	1.884178
3.500	0.100	3.100	4.000	0.500000	0.175000	0.630000	0.178847	2.208499	0.068577	0.300078	True	True	9.98906e-08	3165	0.952446	1.004613	5.363026	1.866926
3.500	0.100	3.100	4.000	0.500000	0.192500	0.630000	0.179079	2.224081	0.067484	0.319817	True	True	9.97397e-08	3259	0.950851	1.013432	5.350175	1.847827
3.500	0.100	3.100	4.000	0.500000	0.210000	0.630000	0.179624	2.241609	0.066559	0.342285	True	True	9.97464e-08	3293	0.949299	1.023162	5.334284	1.826554
3.500	0.100	3.100	4.000	0.500000	0.227500	0.630000	0.180523	2.261519	0.065811	0.368098	True	True	9.99537e-08	3531	0.947790	1.034002	5.314848	1.802695
3.500	0.100	3.100	4.000	0.500000	0.245000	0.630000	0.181834	2.284386	0.065256	0.398072	True	True	9.98943e-08	3586	0.946328	1.046210	5.291197	1.775732
3.500	0.100	3.100	4.000	0.500000	0.262500	0.630000	0.183637	2.310976	0.064919	0.433319	True	True	9.99226e-08	3632	0.944927	1.060127	5.262435	1.744995
3.500	0.100	3.100	4.000	0.500000	0.280000	0.630000	0.186042	2.342347	0.064837	0.475387	True	True	9.97828e-08	3794	0.943611	1.076210	5.227340	1.709607
3.500	0.100	3.100	4.000	0.500000	0.297500	0.630000	0.189209	2.380001	0.065067	0.526508	True	True	9.98484e-08	4353	0.942424	1.095094	5.184205	1.668391
3.500	0.100	3.100	4.000	0.500000	0.315000	0.630000	0.193372	2.426153	0.065695	0.590033	True	True	9.98934e-08	4374	0.941447	1.117693	5.130561	1.619721
3.500	0.100	3.100	4.000	0.500000	0.332500	0.630000	0.198896	2.484242	0.066858	0.671272	True	True	9.99625e-08	5436	0.940829	1.145387	5.062668	1.561260
3.500	0.100	3.100	4.000	0.500000	0.350000	0.630000	0.206384	2.559985	0.068795	0.779289	True	True	9.98319e-08	5719	0.940862	1.180398	4.974470	1.489446
3.500	0.100	3.100	4.000	0.500000	-0.350000	0.647500	0.437362	1.930462	0.398892	0.097122	True	True	9.97016e-08	2307	1.145395	0.789338	4.313381	2.091041
3.500	0.100	3.100	4.000	0.500000	-0.332500	0.647500	0.381982	1.954009	0.336376	0.100184	True	True	9.9588e-08	1983	1.113955	0.801155	4.532186	2.089742
3.500	0.100	3.100	4.000	0.500000	-0.315000	0.647500	0.341580	1.972584	0.290903	0.103425	True	True	9.9645e-08	1997	1.090029	0.812713	4.698415	2.086168
3.500	0.100	3.100	4.000	0.500000	-0.297500	0.647500	0.310772	1.987854	0.256307	0.106774	True	True	9.98389e-08	2154	1.071124	0.823572	4.828911	2.081527
3.500	0.100	3.100	4.000	0.500000	-0.280000	0.647500	0.286506	2.000785	0.229098	0.110211	True	True	9.95984e-08	2213	1.055766	0.833635	4.933937	2.076400
3.500	0.100	3.100	4.000	0.500000	-0.262500	0.647500	0.266922	2.012001	0.207149	0.113733	True	True	9.9766e-08	2268	1.043020	0.842923	5.020071	2.071049
3.500	0.100	3.100	4.000	0.500000	-0.245000	0.647500	0.250808	2.021937	0.189084	0.117348	True	True	9.98864e-08	2327	1.032259	0.851505	5.091768	2.065587
3.500	0.100	3.100	4.000	0.500000	-0.227500	0.647500	0.237340	2.030901	0.173967	0.121071	True	True	9.98975e-08	2357	1.023043	0.859464	5.152164	2.060058
3.500	0.100	3.100	4.000	0.500000	-0.210000	0.647500	0.225938	2.039123	0.161140	0.124916	True	True	9.9827e-08	2396	1.015053	0.866879	5.203529	2.054473
3.500	0.100	3.100	4.000	0.500000	-0.192500	0.647500	0.216180	2.046776	0.150129	0.128902	True	True	9.97013e-08	2415	1.008053	0.873829	5.247548	2.048823
3.500	0.100	3.100	4.000	0.500000	-0.175000	0.647500	0.207754	2.053997	0.140581	0.133047	True	True	9.98231e-08	2481	1.001864	0.880384	5.285498	2.043092
3.500	0.100	3.100	4.000	0.500000	-0.157500	0.647500	0.200422	2.060895	0.132230	0.137372	True	True	9.97355e-08	2502	0.996346	0.886604	5.318358	2.037255
3.500	0.100	3.100	4.000	0.500000	-0.140000	0.647500	0.194002	2.067562	0.124870	0.141898	True	True	9.98027e-08	2562	0.991391	0.892547	5.346892	2.031287
3.500	0.100	3.100	4.000	0.500000	-0.122500	0.647500	0.188352	2.074075	0.118340	0.146649	True	True	9.99794e-08	2584	0.986911	0.898263	5.371704	2.025159
3.500	0.100	3.100	4.000	0.500000	-0.105000	0.647500	0.183359	2.080499	0.112514	0.151651	True	True	9.99926e-08	2616	0.982835	0.903798	5.393271	2.018840
3.500	0.100	3.100	4.000	0.500000	-0.087500	0.647500	0.178932	2.086896	0.107289	0.156933	True	True	9.98043e-08	2626	0.979105	0.909194	5.411975	2.012297
3.500	0.100	3.100	4.000	0.500000	-0.070000	0.647500	0.174998	2.093321	0.102583	0.162527	True	True	9.99327e-08	2647	0.975675	0.914489	5.428123	2.005495
3.500	0.100	3.100	4.000	0.500000	-0.052500	0.647500	0.171500	2.099827	0.098328	0.168467	True	True	9.96749e-08	2671	0.972504	0.919722	5.441959	1.998396
3.500	0.100	3.100	4.000	0.500000	-0.035000	0.647500	0.168388	2.106466	0.094468	0.174795	True	True	9.96688e-08	2722	0.969559	0.924928	5.453676	1.990960
3.500	0.100	3.100	4.000	0.500000	-0.017500	0.647500	0.165624	2.113290	0.090956	0.181555	True	True	9.96499e-08	2756	0.966811	0.930141	5.463428	1.983140
3.500	0.100	3.100	4.000	0.500000	0.000000	0.647500	0.163176	2.120355	0.087755	0.188799	True	True	9.99593e-08	2756	0.964235	0.935399	5.471329	1.974888
3.500	0.100	3.100	4.000	0.500000	0.017500	0.647500	0.161019	2.127717	0.084833	0.196587	True	True	9.97147e-08	2778	0.961811	0.940736	5.477461	1.966147
3.500	0.100	3.100	4.000	0.500000	0.035000	0.647500	0.159133	2.135439	0.082161	0.204989	True	True	9.97315e-08	2845	0.959521	0.946191	5.481879	1.956854
3.500	0.100	3.100	4.000	0.500000	0.052500	0.647500	0.157501	2.143592	0.079719	0.214085	True	True	9.99044e-08	2867	0.957347	0.951806	5.484608	1.946937
3.500	0.100	3.100	4.000	0.500000	0.070000	0.647500	0.156112	2.152253	0.077486	0.223971	True	True	9.98186e-08	2926	0.955277	0.957624	5.485645	1.936314
3.500	0.100	3.100	4.000	0.500000	0.087500	0.647500	0.154961	2.161512	0.075448	0.234759	True	True	9.98021e-08	2952	0.953297	0.963694	5.484960	1.924891
3.500	0.100	3.100	4.000	0.500000	0.105000	0.647500	0.154042	2.171475	0.073593	0.246584	True	True	9.99514e-08	3005	0.951397	0.970074	5.482490	1.912557
3.500	0.100	3.100	4.000	0.500000	0.122500	0.647500	0.153358	2.182265	0.071910	0.259609	True	True	9.9723e-08	3072	0.949567	0.976827	5.478141	1.899182
3.500	0.100	3.100	4.000	0.500000	0.140000	0.647500	0.152913	2.194029	0.070394	0.274030	True	True	9.99001e-08	3140	0.947798	0.984029	5.471778	1.884612
3.500	0.100	3.100	4.000	0.500000	0.157500	0.647500	0.152719	2.206947	0.069040	0.290092	True	True	9.99801e-08	3190	0.946083	0.991769	5.463218	1.868664
3.500	0.100	3.100	4.000	0.500000	0.175000	0.647500	0.152790	2.221239	0.067846	0.308097	True	True	9.99625e-08	3210	0.944416	1.000154	5.452223	1.851116
3.500	0.100	3.100	4.000	0.500000	0.192500	0.647500	0.153152	2.237179	0.066817	0.328427	True	True	9.97737e-08	3359	0.942792	1.009317	5.438479	1.831698
3.500	0.100	3.100	4.000	0.500000	0.210000	0.647500	0.153836	2.255117	0.065956	0.351573	True	True	9.98123e-08	3431	0.941211	1.019420	5.421581	1.810078
3.500	0.100	3.100	4.000	0.500000	0.227500	0.647500	0.154886	2.275500	0.065277	0.378172	True	True	9.98796e-08	3459	0.939672	1.030670	5.400997	1.785839
3.500	0.100	3.100	4.000	0.500000	0.245000	0.647500	0.156365	2.298917	0.064796	0.409071	True	True	9.98554e-08	3614	0.938182	1.043334	5.376025	1.758455
3.500	0.100	3.100	4.000	0.500000	0.262500	0.647500	0.158356	2.326160	0.064541	0.445423	True	True	9.97595e-08	3952	0.936755	1.057763	5.345727	1.727248
3.500	0.100	3.100	4.000	0.500000	0.280000	0.647500	0.160976	2.358321	0.064552	0.488838	True	True	9.98633e-08	4116	0.935417	1.074429	5.308819	1.691330
3.500	0.100	3.100	4.000	0.500000	0.297500	0.647500	0.164393	2.396953	0.064888	0.541645	True	True	9.97989e-08	4420	0.934215	1.093990	5.263504	1.649503
3.500	0.100	3.100	4.000	0.500000	0.315000	0.647500	0.168857	2.444357	0.065643	0.607351	True	True	9.99262e-08	4397	0.933236	1.117392	5.207171	1.600111
3.500	0.100	3.100	4.000	0.500000	0.332500	0.647500	0.174753	2.504122	0.066966	0.691550	True	True	9.993e-08	4989	0.932642	1.146071	5.135840	1.540758
3.500	0.100	3.100	4.000	0.500000	0.350000	0.647500	0.182731	2.582278	0.069117	0.803882	True	True	9.99087e-08	5979	0.932749	1.182359	5.042986	1.467751
3.500	0.100	3.100	4.000	0.500000	-0.350000	0.665000	0.405968	1.938032	0.393873	0.098305	True	True	9.95381e-08	2270	1.138333	0.774826	4.402704	2.084606
3.500	0.100	3.100	4.000	0.500000	-0.332500	0.665000	0.351434	1.961855	0.331976	0.101624	True	True	9.98168e-08	2009	1.106914	0.787408	4.623087	2.082027
3.500	0.100	3.100	4.000	0.500000	-0.315000	0.665000	0.311647	1.980671	0.286957	0.105094	True	True	9.97974e-08	2041	1.082971	0.799650	4.790444	2.077494
3.500	0.100	3.100	4.000	0.500000	-0.297500	0.665000	0.281320	1.996152	0.252724	0.108653	True	True	9.99075e-08	2127	1.064036	0.811123	4.921735	2.072103
3.500	0.100	3.100	4.000	0.500000	-0.280000	0.665000	0.257449	2.009269	0.225817	0.112284	True	True	9.97169e-08	2248	1.048643	0.821738	5.027321	2.066372
3.500	0.100	3.100	4.000	0.500000	-0.262500	0.665000	0.238198	2.020655	0.204126	0.115989	True	True	9.98505e-08	2248	1.035861	0.831526	5.113843	2.060520
3.500	0.100	3.100	4.000	0.500000	-0.245000	0.665000	0.222371	2.030747	0.186284	0.119780	True	True	9.97881e-08	2337	1.025065	0.840564	5.185800	2.054633
3.500	0.100	3.100	4.000	0.500000	-0.227500	0.665000	0.209155	2.039856	0.171363	0.123673	True	True	9.97564e-08	2401	1.015815	0.848939	5.246356	2.048736
3.500	0.100	3.100	4.000	0.500000	-0.210000	0.665000	0.197976	2.048215	0.158712	0.127685	True	True	9.98088e-08	2454	1.007793	0.856740	5.297805	2.042826
3.500	0.100	3.100	4.000	0.500000	-0.192500	0.665000	0.188419	2.056000	0.147857	0.131835	True	True	9.97202e-08	2492	1.000763	0.864047	5.341848	2.036884
3.500	0.100	3.100	4.000	0.500000	-0.175000	0.665000	0.180174	2.063349	0.138451	0.136145	True	True	9.97684e-08	2505	0.994544	0.870934	5.379771	2.030887
3.500	0.100	3.100	4.000	0.500000	-0.157500	0.665000	0.173009	2.070374	0.130229	0.140635	True	True	9.96906e-08	2573	0.988998	0.877468	5.412562	2.024804
3.500	0.100	3.100	4.000	0.500000	-0.140000	0.665000	0.166743	2.077166	0.122986	0.145329	True	True	9.97659e-08	2586	0.984015	0.883708	5.440992	2.018605
3.500	0.100	3.100	4.000	0.500000	-0.122500	0.665000	0.161236	2.083803	0.116565	0.150252	True	True	9.95753e-08	2615	0.979508	0.889708	5.465667	2.012257
3.500	0.100	3.100	4.000	0.500000	-0.105000	0.665000	0.156376	2.090354	0.110840	0.155431	True	True	9.96697e-08	2648	0.975406	0.895514	5.487068	2.005727
3.500	0.100	3.100	4.000	0.500000	-0.087500	0.665000	0.152075	2.096880	0.105708	0.160896	True	True	9.97282e-08	2648	0.971651	0.901172	5.505578	1.998980
3.500	0.100	3.100	4.000	0.500000	-0.070000	0.665000	0.148261	2.103437	0.101089	0.166679	True	True	9.99868e-08	2709	0.968195	0.906723	5.521505	1.991977
3.500	0.100	3.100	4.000	0.500000	-0.052500	0.665000	0.144877	2.110079	0.096915	0.172818	True	True	9.96735e-08	2706	0.964999	0.912205	5.535093	1.984680
3.500	0.100	3.100	4.000	0.500000	-0.035000	0.665000	0.141875	2.116859	0.093132	0.179355	True	True	9.97898e-08	2742	0.962028	0.917657	5.546537	1.977046
3.500	0.100	3.100	4.000	0.500000	-0.017500	0.665000	0.139218	2.123832	0.089694	0.186335	True	True	9.99009e-08	2817	0.959254	0.923115	5.555986	1.969027
3.500	0.100	3.100	4.000	0.500000	0.000000	0.665000	0.136875	2.131051	0.086563	0.193814	True	True	9.97331e-08	2812	0.956653	0.928616	5.563556	1.960573
3.500	0.100	3.100	4.000	0.500000	0.017500	0.665000	0.134821	2.138578	0.083707	0.201853	True	True	9.97483e-08	2849	0.954203	0.934199	5.569326	1.951626
3.500	0.100	3.100	4.000	0.500000	0.035000	0.665000	0.133035	2.146475	0.081100	0.210523	True	True	9.98961e-08	2873	0.951886	0.939902	5.573349	1.942121
3.500	0.100	3.100	4.000	0.500000	0.052500	0.665000	0.131505	2.154814	0.078719	0.219908	True	True	9.98049e-08	2976	0.949686	0.945769	5.575645	1.931986
3.500	0.100	3.100	4.000	0.500000	0.070000	0.665000	0.130219	2.163676	0.076548	0.230106	True	True	9.97048e-08	2969	0.947588	0.951845	5.576209	1.921136
3.500	0.100	3.100	4.000	0.500000	0.087500	0.665000	0.129170	2.173153	0.074570	0.241235	True	True	9.9759e-08	3056	0.945581	0.958183	5.575005	1.909475
3.500	0.100	3.100	4.000	0.500000	0.105000	0.665000	0.128358	2.183352	0.072774	0.253433	True	True	9.98846e-08	3042	0.943652	0.964840	5.571966	1.896891
3.500	0.100	3.100	4.000	0.500000	0.122500	0.665000	0.127782	2.194401	0.071150	0.266868	True	True	9.97408e-08	3151	0.941793	0.971884	5.566990	1.883251
3.500	0.100	3.100	4.000	0.500000	0.140000	0.665000	0.127451	2.206450	0.069694	0.281745	True	True	9.9977e-08	3141	0.939994	0.979392	5.559933	1.868400
3.500	0.100	3.100	4.000	0.500000	0.157500	0.665000	0.127375	2.219684	0.068400	0.298316	True	True	9.98667e-08	3240	0.938249	0.987456	5.550604	1.852151
3.500	0.100	3.100	4.000	0.500000	0.175000	0.665000	0.127573	2.234330	0.067269	0.316894	True	True	9.99447e-08	3318	0.936551	0.996189	5.538749	1.834280
3.500	0.100	3.100	4.000	0.500000	0.192500	0.665000	0.128069	2.250670	0.066304	0.337875	True	True	9.97876e-08	3369	0.934896	1.005726	5.524040	1.814513
3.500	0.100	3.100	4.000	0.500000	0.210000	0.665000	0.128899	2.269062	0.065512	0.361767	True	True	9.99009e-08	3470	0.933284	1.016236	5.506051	1.792511
3.500	0.100	3.100	4.000	0.500000	0.227500	0.665000	0.130109	2.289969	0.064906	0.389233	True	True	9.98819e-08	3681	0.931714	1.027934	5.484223	1.767854
3.500	0.100	3.100	4.000	0.500000	0.245000	0.665000	0.131766	2.313999	0.064505	0.421153	True	True	9.98147e-08	3801	0.930196	1.041095	5.457819	1.740007
3.500	0.100	3.100	4.000	0.500000	0.262500	0.665000	0.133957	2.341969	0.064338	0.458727	True	True	9.99587e-08	3817	0.928743	1.056081	5.425851	1.708283
3.500	0.100	3.100	4.000	0.500000	0.280000	0.665000	0.136807	2.375010	0.064449	0.503636	True	True	9.97874e-08	4015	0.927385	1.073383	5.386968	1.671777
3.500	0.100	3.100	4.000	0.500000	0.297500	0.665000	0.140494	2.414735	0.064903	0.558318	True	True	9.98184e-08	4415	0.926173	1.093681	5.339268	1.629273
3.500	0.100	3.100	4.000	0.500000	0.315000	0.665000	0.145282	2.463543	0.065800	0.626463	True	True	9.99955e-08	4675	0.925203	1.117960	5.279979	1.579073
3.500	0.100	3.100	4.000	0.500000	0.332500	0.665000	0.151586	2.525203	0.067303	0.713996	True	True	9.97761e-08	5195	0.924650	1.147720	5.204837	1.518712
3.500	0.100	3.100	4.000	0.500000	0.350000	0.665000	0.160110	2.606121	0.069700	0.831260	True	True	9.98569e-08	5775	0.924861	1.185421	5.106741	1.444331
3.500	0.100	3.100	4.000	0.500000	-0.350000	0.682500	0.375704	1.945380	0.389310	0.099612	True	True	9.98076e-08	2353	1.131689	0.760219	4.489529	2.077402
3.500	0.100	3.100	4.000	0.500000	-0.332500	0.682500	0.321942	1.969513	0.327963	0.103208	True	True	9.97245e-08	2067	1.100265	0.773565	4.711493	2.073547
3.500	0.100	3.100	4.000	0.500000	-0.315000	0.682500	0.282722	1.988591	0.283356	0.106924	True	True	9.92622e-08	1968	1.076286	0.786498	4.879976	2.068064
3.500	0.100	3.100	4.000	0.500000	-0.297500	0.682500	0.252842	2.004299	0.249454	0.110709	True	True	9.97256e-08	2144	1.057304	0.798598	5.012074	2.061936
3.500	0.100	3.100	4.000	0.500000	-0.280000	0.682500	0.229340	2.017620	0.222825	0.114551	True	True	9.97944e-08	2240	1.041863	0.809782	5.118223	2.055607
3.500	0.100	3.100	4.000	0.500000	-0.262500	0.682500	0.210401	2.029192	0.201374	0.118456	True	True	9.9578e-08	2312	1.029033	0.820089	5.205134	2.049257
3.500	0.100	3.100	4.000	0.500000	-0.245000	0.682500	0.194845	2.039454	0.183742	0.122438	True	True	9.96145e-08	2386	1.018191	0.829601	5.277349	2.042947
3.500	0.100	3.100	4.000	0.500000	-0.227500	0.682500	0.181868	2.048724	0.169006	0.126516	True	True	9.95238e-08	2450	1.008897	0.838412	5.338065	2.036681
3.500	0.100	3.100	4.000	0.500000	-0.210000	0.682500	0.170901	2.057235	0.156520	0.130710	True	True	9.97677e-08	2484	1.000834	0.846616	5.389597	2.030445
3.500	0.100	3.100	4.000	0.500000	-0.192500	0.682500	0.161536	2.065167	0.145815	0.135041	True	True	9.99781e-08	2517	0.993764	0.854299	5.433660	2.024209
3.500	0.100	3.100	4.000	0.500000	-0.175000	0.682500	0.153466	2.072658	0.136544	0.139530	True	True	9.97946e-08	2550	0.987508	0.861539	5.471552	2.017941
3.500	0.100	3.100	4.000	0.500000	-0.157500	0.682500	0.146461	2.079823	0.128444	0.144202	True	True	9.99274e-08	2587	0.981926	0.868406	5.504270	2.011606
3.500	0.100	3.100	4.000	0.500000	-0.140000	0.682500	0.140342	2.086755	0.121314	0.149080	True	True	9.96278e-08	2612	0.976909	0.874962	5.532589	2.005170
3.500	0.100	3.100	4.000	0.500000	-0.122500	0.682500	0.134973	2.093531	0.114997	0.154191	True	True	9.98031e-08	2649	0.972368	0.881263	5.557119	1.998596
3.500	0.100	3.100	4.000	0.500000	-0.105000	0.682500	0.130243	2.100223	0.109367	0.159564	True	True	9.98371e-08	2688	0.968233	0.887359	5.578345	1.991847
3.500	0.100	3.100	4.000	0.500000	-0.087500	0.682500	0.126064	2.106892	0.104325	0.165229	True	True	9.97927e-08	2715	0.964447	0.893299	5.596651	1.984886
3.500	0.100	3.100	4.000	0.500000	-0.070000	0.682500	0.122367	2.113596	0.099789	0.171221	True	True	9.97641e-08	2734	0.960959	0.899124	5.612345	1.977673
3.500	0.100	3.100	4.000	0.500000	-0.052500	0.682500	0.119095	2.120390	0.095694	0.177578	True	True	9.98468e-08	2756	0.957732	0.904875	5.625672	1.970167
3.500	0.100	3.100	4.000	0.500000	-0.035000	0.682500	0.116202	2.127329	0.091986	0.184344	True	True	9.96602e-08	2800	0.954730	0.910593	5.636825	1.962323
3.500	0.100	3.100	4.000	0.500000	-0.017500	0.682500	0.113650	2.134466	0.088618	0.191567	True	True	9.99459e-08	2808	0.951926	0.916315	5.645954	1.954092
3.500	0.100	3.100	4.000	0.500000	0.000000	0.682500	0.111410	2.141859	0.085555	0.199302	True	True	9.99635e-08	2880	0.949294	0.922080	5.653172	1.945422
3.500	0.100	3.100	4.000	0.500000	0.017500	0.682500	0.109458	2.149568	0.082764	0.207615	True	True	9.98655e-08	2912	0.946813	0.927928	5.658557	1.936254
3.500	0.100	3.100	4.000	0.500000	0.035000	0.682500	0.107774	2.157660	0.080221	0.216580	True	True	9.99621e-08	2943	0.944465	0.933900	5.662157	1.926522
3.500	0.100	3.100	4.000	0.500000	0.052500	0.682500	0.106346	2.166207	0.077902	0.226282	True	True	9.98953e-08	2998	0.942234	0.940042	5.663990	1.916150
3.500	0.100	3.100	4.000	0.500000	0.070000	0.682500	0.105163	2.175292	0.075791	0.236824	True	True	9.98933e-08	3028	0.940105	0.946400	5.664048	1.905054
3.500	0.100	3.100	4.000	0.500000	0.087500	0.682500	0.104219	2.185010	0.073873	0.248327	True	True	9.98573e-08	3011	0.938065	0.953028	5.662288	1.893135
3.500	0.100	3.100	4.000	0.500000	0.105000	0.682500	0.103514	2.195471	0.072136	0.260935	True	True	9.99977e-08	3100	0.936104	0.959988	5.658638	1.880279
3.500	0.100	3.100	4.000	0.500000	0.122500	0.682500	0.103051	2.206806	0.070573	0.274821	True	True	9.96946e-08	3160	0.934211	0.967348	5.652987	1.866352
3.500	0.100	3.100	4.000	0.500000	0.140000	0.682500	0.102836	2.219172	0.069177	0.290199	True	True	9.97303e-08	3249	0.932379	0.975189	5.645183	1.851194
3.500	0.100	3.100	4.000	0.500000	0.157500	0.682500	0.102884	2.232756	0.067945	0.307329	True	True	9.97244e-08	3340	0.930600	0.983608	5.635022	1.834617
3.500	0.100	3.100	4.000	0.500000	0.175000	0.682500	0.103213	2.247794	0.066879	0.326537	True	True	9.9868e-08	3376	0.928868	0.992719	5.622239	1.816392
3.500	0.100	3.100	4.000	0.500000	0.192500	0.682500	0.103850	2.264576	0.065982	0.348235	True	True	9.98254e-08	3510	0.927180	1.002664	5.606486	1.796241
3.500	0.100	3.100	4.000	0.500000	0.210000	0.682500	0.104834	2.283473	0.065262	0.372949	True	True	9.98534e-08	3622	0.925534	1.013619	5.587314	1.773822
3.500	0.100	3.100	4.000	0.500000	0.227500	0.682500	0.106214	2.304962	0.064734	0.401371	True	True	9.99246e-08	3697	0.923934	1.025804	5.564135	1.748705
3.500	0.100	3.100	4.000	0.500000	0.245000	0.682500	0.108059	2.329671	0.064418	0.434418	True	True	9.98638e-08	3878	0.922387	1.039505	5.536171	1.720350
3.500	0.100	3.100	4.000	0.500000	0.262500	0.682500	0.110464	2.358449	0.064347	0.473345	True	True	9.98209e-08	3999	0.920910	1.055098	5.502382	1.688056
3.500	0.100	3.100	4.000	0.500000	0.280000	0.682500	0.113561	2.392470	0.064568	0.519912	True	True	9.99022e-08	4369	0.919536	1.073090	5.461337	1.650902
3.500	0.100	3.100	4.000	0.500000	0.297500	0.682500	0.117539	2.433415	0.065151	0.576682	True	True	9.99292e-08	4756	0.918322	1.094191	5.411017	1.607645
3.500	0.100	3.100	4.000	0.500000	0.315000	0.682500	0.122682	2.483800	0.066207	0.647559	True	True	9.99476e-08	4753	0.917372	1.119426	5.348460	1.556544
3.500	0.100	3.100	4.000	0.500000	0.332500	0.682500	0.129436	2.547606	0.067915	0.738866	True	True	9.99438e-08	5751	0.916881	1.150369	5.269060	1.495041
3.500	0.100	3.100	4.000	0.500000	0.350000	0.682500	0.138573	2.631706	0.070597	0.861806	True	True	9.99528e-08	6568	0.917236	1.189638	5.164994	1.419060
3.500	0.100	3.100	4.000	0.500000	-0.350000	0.700000	0.346590	1.952496	0.385254	0.101048	True	True	9.98484e-08	2394	1.125499	0.745478	4.573435	2.069417
3.500	0.100	3.100	4.000	0.500000	-0.332500	0.700000	0.293536	1.976947	0.324395	0.104938	True	True	9.99705e-08	2086	1.094048	0.759580	4.796970	2.064322
3.500	0.100	3.100	4.000	0.500000	-0.315000	0.700000	0.254829	1.996309	0.280149	0.108920	True	True	9.92361e-08	2009	1.070010	0.773212	4.966621	2.057903
3.500	0.100	3.100	4.000	0.500000	-0.297500	0.700000	0.225363	2.012264	0.246547	0.112950	True	True	9.96751e-08	2164	1.050966	0.785949	5.099521	2.051043
3.500	0.100	3.100	4.000	0.500000	-0.280000	0.700000	0.202205	2.025807	0.220174	0.117021	True	True	9.94633e-08	2254	1.035462	0.797717	5.206231	2.044121
3.500	0.100	3.100	4.000	0.500000	-0.262500	0.700000	0.183560	2.037581	0.198945	0.121143	True	True	9.94624e-08	2354	1.022573	0.808559	5.293528	2.037276
3.500	0.100	3.100	4.000	0.500000	-0.245000	0.700000	0.168260	2.048031	0.181509	0.125334	True	True	9.97672e-08	2402	1.011675	0.818563	5.365999	2.030542
3.500	0.100	3.100	4.000	0.500000	-0.227500	0.700000	0.155508	2.057478	0.166948	0.129615	True	True	9.96415e-08	2446	1.002328	0.827829	5.426872	2.023907
3.500	0.100	3.100	4.000	0.500000	-0.210000	0.700000	0.144744	2.066158	0.154617	0.134008	True	True	9.99023e-08	2516	0.994214	0.836457	5.478483	2.017341
3.500	0.100	3.100	4.000	0.500000	-0.192500	0.700000	0.135561	2.074251	0.144053	0.138536	True	True	9.96112e-08	2531	0.987096	0.844535	5.522563	2.010805
3.500	0.100	3.100	4.000	0.500000	-0.175000	0.700000	0.127658	2.081901	0.134909	0.143223	True	True	9.96993e-08	2576	0.980794	0.852147	5.560421	2.004261
3.500	0.100	3.100	4.000	0.500000	-0.157500	0.700000	0.120806	2.089222	0.126925	0.148093	True	True	9.98712e-08	2622	0.975169	0.859367	5.593062	1.997669
3.500	0.100	3.100	4.000	0.500000	-0.140000	0.700000	0.114830	2.096308	0.119902	0.153173	True	True	9.99142e-08	2666	0.970109	0.866258	5.621265	1.990987
3.500	0.100	3.100	4.000	0.500000	-0.122500	0.700000	0.109593	2.103241	0.113683	0.158490	True	True	9.99384e-08	2705	0.965528	0.872881	5.645645	1.984178
3.500	0.100	3.100	4.000	0.500000	-0.105000	0.700000	0.104988	2.110090	0.108145	0.164075	True	True	9.97933e-08	2715	0.961353	0.879289	5.666688	1.977201
3.500	0.100	3.100	4.000	0.500000	-0.087500	0.700000	0.100928	2.116919	0.103187	0.169960	True	True	9.99472e-08	2730	0.957528	0.885530	5.684780	1.970015
3.500	0.100	3.100	4.000	0.500000	-0.070000	0.700000	0.097344	2.123787	0.098732	0.176181	True	True	9.98337e-08	2789	0.954003	0.891650	5.700230	1.962580
3.500	0.100	3.100	4.000	0.500000	-0.052500	0.700000	0.094182	2.130750	0.094712	0.182777	True	True	9.97522e-08	2814	0.950738	0.897692	5.713283	1.954852
3.500	0.100	3.100	4.000	0.500000	-0.035000	0.700000	0.091395	2.137864	0.091075	0.189794	True	True	9.97152e-08	2868	0.947699	0.903697	5.724131	1.946785
3.500	0.100	3.100	4.000	0.500000	-0.017500	0.700000	0.088947	2.145184	0.087776	0.197283	True	True	9.98171e-08	2875	0.944858	0.909704	5.732922	1.938328
3.500	0.100	3.100	4.000	0.500000	0.000000	0.700000	0.086809	2.152770	0.084778	0.205301	True	True	9.9946e-08	2930	0.942189	0.915756	5.739767	1.929426
3.500	0.100	3.100	4.000	0.500000	0.017500	0.700000	0.084958	2.160683	0.082051	0.213915	True	True	9.99974e-08	2956	0.939672	0.921892	5.744743	1.920021
3.500	0.100	3.100	4.000	0.500000	0.035000	0.700000	0.083376	2.168990	0.079569	0.223203	True	True	9.98611e-08	3001	0.937288	0.928157	5.747893	1.910042
3.500	0.100	3.100	4.000	0.500000	0.052500	0.700000	0.082050	2.177768	0.077310	0.233253	True	True	9.97502e-08	3035	0.935020	0.934597	5.749234	1.899415
3.500	0.100	3.100	4.000	0.500000	0.070000	0.700000	0.080971	2.187101	0.075259	0.244172	True	True	9.97827e-08	3051	0.932854	0.941262	5.748749	1.888053
3.500	0.100	3.100	4.000	0.500000	0.087500	0.700000	0.080134	2.197086	0.073400	0.256086	True	True	9.97868e-08	3136	0.930777	0.948208	5.746393	1.875853
3.500	0.100	3.100	4.000	0.500000	0.105000	0.700000	0.079540	2.207838	0.071723	0.269144	True	True	9.99289e-08	3166	0.928779	0.955497	5.742086	1.862701
3.500	0.100	3.100	4.000	0.500000	0.122500	0.700000	0.079191	2.219491	0.070220	0.283526	True	True	9.98685e-08	3243	0.926849	0.963202	5.735709	1.848460
3.500	0.100	3.100	4.000	0.500000	0.140000	0.700000	0.079097	2.232206	0.068885	0.299454	True	True	9.98611e-08	3296	0.924979	0.971407	5.727099	1.832968
3.500	0.100	3.100	4.000	0.500000	0.157500	0.700000	0.079273	2.246178	0.067718	0.317199	True	True	9.98889e-08	3427	0.923163	0.980211	5.716041	1.816032
3.500	0.100	3.100	4.000	0.500000	0.175000	0.700000	0.079739	2.261650	0.066718	0.337100	True	True	9.97309e-08	3493	0.921394	0.989735	5.702252	1.797420
3.500	0.100	3.100	4.000	0.500000	0.192500	0.700000	0.080525	2.278922	0.065892	0.359586	True	True	9.97704e-08	3532	0.919669	1.000125	5.685367	1.776850
3.500	0.100	3.100	4.000	0.500000	0.210000	0.700000	0.081670	2.298377	0.065248	0.385207	True	True	9.97704e-08	3796	0.917989	1.011562	5.664910	1.753973
3.500	0.100	3.100	4.000	0.500000	0.227500	0.700000	0.083230	2.320509	0.064802	0.414684	True	True	9.98419e-08	3630	0.916356	1.024276	5.640259	1.728354
3.500	0.100	3.100	4.000	0.500000	0.245000	0.700000	0.085277	2.345971	0.064579	0.448977	True	True	9.98332e-08	4017	0.914781	1.038564	5.610595	1.699440
3.500	0.100	3.100	4.000	0.500000	0.262500	0.700000	0.087911	2.375646	0.064612	0.489401	True	True	9.99311e-08	4179	0.913282	1.054816	5.574813	1.666519
3.500	0.100	3.100	4.000	0.500000	0.280000	0.700000	0.091274	2.410757	0.064953	0.537809	True	True	9.97473e-08	4586	0.911897	1.073559	5.531393	1.628650
3.500	0.100	3.100	4.000	0.500000	0.297500	0.700000	0.095569	2.453066	0.065680	0.596911	True	True	9.9861e-08	4556	0.910690	1.095531	5.478180	1.584557
3.500	0.100	3.100	4.000	0.500000	0.315000	0.700000	0.101100	2.505223	0.066914	0.670860	True	True	9.98059e-08	4953	0.909777	1.121806	5.411985	1.532445
3.500	0.100	3.100	4.000	0.500000	0.332500	0.700000	0.108355	2.571469	0.068856	0.766457	True	True	9.99492e-08	5668	0.909375	1.154046	5.327783	1.469640
3.500	0.100	3.100	4.000	0.500000	0.350000	0.700000	0.118191	2.659264	0.071874	0.895995	True	True	9.99315e-08	6986	0.909924	1.195062	5.216820	1.391779
