# Supplementary material for: On maternity and the stronger immune response in women
Source: Nat Commun. 2022 Aug 18;13:4858. doi: 10.1038/s41467-022-32569-6 (PMC9386672; doi:10.1038/s41467-022-32569-6)
Supplement: Supplementary file 3 — Source Data [file 41467_2022_32569_MOESM3_ESM.zip › Source Data/Source Data Fig 5/README.txt]

File Descriptions
*****************

demo4_cfAct0pt5.csv and demo5_Act0pt5.csv are comma-delimited files that contain raw simulation data for Fig 5

Source Data *.xlsx are Excel files containing all data for the figure in the recommended format. Note that these data must be used in conjunction with a computational tool that interpolates contours (e.g. python script accompanying Fig 8 of the Supplement). Separate source files are provided for innate and adaptive immunity, respectively.
