# Supplementary material for: On maternity and the stronger immune response in women
Source: Nat Commun. 2022 Aug 18;13:4858. doi: 10.1038/s41467-022-32569-6 (PMC9386672; doi:10.1038/s41467-022-32569-6)
Supplement: Supplementary file 3 — Source Data [file 41467_2022_32569_MOESM3_ESM.zip › Source Data/Source Data Fig 5/Source Data Adapt (Act).xlsx]

## Sheet: Sheet1
diff_c	prVert	Adiff	Gdiff	DeltaCM	DeltaPrRecov
-0.35	0	0.574792	0.575208	-0.0640563	0.145832
-0.3325	0	0.491715	0.483375	-0.0554188	0.12827
-0.315	0	0.425802	0.412796	-0.048412	0.113577
-0.2975	0	0.371974	0.356623	-0.0425882	0.101042
-0.28	0	0.326991	0.310668	-0.0376506	0.0901738
-0.2625	0	0.288672	0.272219	-0.0333946	0.0806222
-0.245	0	0.255492	0.239429	-0.0296716	0.0721244
-0.2275	0	0.226345	0.211001	-0.0263728	0.0644823
-0.21	0	0.200412	0.185996	-0.0234163	0.0575423
-0.1925	0	0.177066	0.163709	-0.0207377	0.0511812
-0.175	0	0.155823	0.143606	-0.0182869	0.045301
-0.1575	0	0.136298	0.125269	-0.0160233	0.0398206
-0.14	0	0.118179	0.108365	-0.0139137	0.0346726
-0.1225	0	0.101222	0.092629	-0.0119304	0.0298014
-0.105	0	0.085189	0.077838	-0.010053	0.0251583
-0.0875	0	0.069921	0.063805	-0.00825888	0.0207007
-0.07	0	0.055268	0.050371	-0.00653006	0.0163912
-0.0525	0	0.041054	0.037394	-0.00485512	0.0121965
-0.035	0	0.02718	0.02475	-0.00321737	0.00808572
-0.0175	0	0.013529	0.012321	-0.00160328	0.00402922
0	0	-1.6e-05	0	-1.88938e-06	3.87311e-07
0.0175	0	-0.013565	-0.012323	0.00159955	-0.00402905
0.035	0	-0.027185	-0.02475	0.00321677	-0.0080856
0.0525	0	-0.041048	-0.037394	0.00485584	-0.0121966
0.07	0	-0.055253	-0.05037	0.00653159	-0.0163912
0.0875	0	-0.069922	-0.063805	0.00825876	-0.0207007
0.105	0	-0.085188	-0.077838	0.0100532	-0.0251584
0.1225	0	-0.101214	-0.092629	0.0119314	-0.0298015
0.14	0	-0.118179	-0.108365	0.0139137	-0.0346726
0.1575	0	-0.136297	-0.125269	0.0160234	-0.0398207
0.175	0	-0.155823	-0.143606	0.0182869	-0.045301
0.1925	0	-0.177066	-0.163709	0.0207377	-0.0511812
0.21	0	-0.200412	-0.185996	0.0234163	-0.0575423
0.2275	0	-0.226345	-0.211001	0.0263728	-0.0644823
0.245	0	-0.255493	-0.239428	0.0296712	-0.0721241
0.2625	0	-0.288672	-0.272219	0.0333946	-0.0806222
0.28	0	-0.326991	-0.310668	0.0376506	-0.0901738
0.2975	0	-0.371974	-0.356623	0.0425882	-0.101042
0.315	0	-0.425802	-0.412796	0.048412	-0.113577
0.3325	0	-0.491715	-0.483375	0.0554188	-0.12827
0.35	0	-0.574792	-0.575208	0.0640563	-0.145832
-0.35	0.0175	0.514923	0.571957	-0.0695323	0.148293
-0.3325	0.0175	0.429937	0.479938	-0.0611696	0.130553
-0.315	0.0175	0.362693	0.409385	-0.0544054	0.115714
-0.2975	0.0175	0.307905	0.353338	-0.0487966	0.103058
-0.28	0.0175	0.262211	0.307554	-0.04405	0.092089
-0.2625	0.0175	0.223359	0.269293	-0.039964	0.0824515
-0.245	0.0175	0.189774	0.236697	-0.0363937	0.0738814
-0.2275	0.0175	0.160321	0.208462	-0.0332323	0.066178
-0.21	0.0175	0.134154	0.183644	-0.0304001	0.0591856
-0.1925	0.0175	0.110635	0.161536	-0.0278339	0.0527796
-0.175	0.0175	0.089266	0.141604	-0.0254852	0.0468608
-0.1575	0.0175	0.069656	0.123432	-0.0233151	0.0413482
-0.14	0.0175	0.051483	0.106688	-0.021292	0.0361736
-0.1225	0.0175	0.034495	0.091104	-0.0193885	0.0312797
-0.105	0.0175	0.01847	0.07646	-0.0175832	0.026618
-0.0875	0.0175	0.003243	0.06257	-0.0158545	0.0221453
-0.07	0.0175	-0.011397	0.049275	-0.0141921	0.0178253
-0.0525	0.0175	-0.025525	0.036436	-0.0125733	0.0136227
-0.035	0.0175	-0.039314	0.023926	-0.0109895	0.00950677
-0.0175	0.0175	-0.052835	0.011633	-0.00942344	0.00544855
0	0.0175	-0.066254	-0.000555	-0.00786877	0.00142039
0.0175	0.0175	-0.079657	-0.012742	-0.00631156	-0.0026048
0.035	0.0175	-0.093189	-0.025037	-0.00474354	-0.00665444
0.0525	0.0175	-0.106834	-0.037541	-0.00313948	-0.0107566
0.07	0.0175	-0.120835	-0.050375	-0.0015002	-0.0149394
0.0875	0.0175	-0.135273	-0.063663	0.00019313	-0.0192342
0.105	0.0175	-0.150285	-0.077542	0.00195532	-0.0236742
0.1225	0.0175	-0.166025	-0.092171	0.00380379	-0.0282967
0.14	0.0175	-0.182674	-0.107736	0.00575832	-0.0331444
0.1575	0.0175	-0.200436	-0.124455	0.00784226	-0.0382652
0.175	0.0175	-0.219564	-0.142594	0.0100826	-0.0437155
0.1925	0.0175	-0.240361	-0.16248	0.0125123	-0.049562
0.21	0.0175	-0.263205	-0.184527	0.0151722	-0.0558854
0.2275	0.0175	-0.288569	-0.209264	0.0181128	-0.0627837
0.245	0.0175	-0.317066	-0.237386	0.0213983	-0.0703791
0.2625	0.0175	-0.349502	-0.269827	0.0251124	-0.0788263
0.28	0.0175	-0.386959	-0.307868	0.0293643	-0.0883227
0.2975	0.0175	-0.430935	-0.353336	0.0343037	-0.0991302
0.315	0.0175	-0.483569	-0.408917	0.0401381	-0.1116
0.3325	0.0175	-0.548047	-0.478753	0.0471669	-0.126223
0.35	0.0175	-0.62936	-0.569615	0.0558429	-0.14371
-0.35	0.035	0.454851	0.568335	-0.0751456	0.150742
-0.3325	0.035	0.367983	0.476166	-0.0670838	0.132819
-0.315	0.035	0.299448	0.405676	-0.0605852	0.117832
-0.2975	0.035	0.243741	0.349785	-0.0552106	0.105053
-0.28	0.035	0.19738	0.304199	-0.0506717	0.0939821
-0.2625	0.035	0.158034	0.266149	-0.0467703	0.0842583
-0.245	0.035	0.124081	0.233766	-0.043365	0.0756155
-0.2275	0.035	0.094398	0.205744	-0.0403478	0.0678505
-0.21	0.035	0.067989	0.181118	-0.0376521	0.0608045
-0.1925	0.035	0.044317	0.159203	-0.0352082	0.0543545
-0.175	0.035	0.022845	0.139453	-0.0329699	0.0483979
-0.1575	0.035	0.003169	0.121455	-0.0309007	0.0428534
-0.14	0.035	-0.015038	0.104877	-0.0289698	0.0376521
-0.1225	0.035	-0.032035	0.089452	-0.0271513	0.0327362
-0.105	0.035	-0.048012	0.074961	-0.0254203	0.0280559
-0.0875	0.035	-0.063227	0.061219	-0.023767	0.0235697
-0.07	0.035	-0.077777	0.048068	-0.0221675	0.0192383
-0.0525	0.035	-0.091845	0.035368	-0.0206124	0.0150282
-0.035	0.035	-0.105538	0.022996	-0.0190862	0.010908
-0.0175	0.035	-0.118972	0.010839	-0.0175767	0.00684888
0	0.035	-0.132267	-0.001214	-0.0160728	0.00282203
0.0175	0.035	-0.145564	-0.013267	-0.014567	-0.00119865
0.035	0.035	-0.158848	-0.02542	-0.0130343	-0.00524168
0.0525	0.035	-0.172351	-0.037787	-0.0114759	-0.00933402
0.07	0.035	-0.186147	-0.050477	-0.0098757	-0.0135039
0.0875	0.035	-0.200356	-0.063617	-0.00821859	-0.0177833
0.105	0.035	-0.215114	-0.077343	-0.00649004	-0.0222053
0.1225	0.035	-0.230573	-0.091812	-0.00467286	-0.0268072
0.14	0.035	-0.246907	-0.107205	-0.00274768	-0.0316302
0.1575	0.035	-0.264319	-0.12374	-0.000690965	-0.036723
0.175	0.035	-0.283058	-0.141681	0.00152441	-0.0421421
0.1925	0.035	-0.303417	-0.161351	0.00393188	-0.0479538
0.21	0.035	-0.325769	-0.183159	0.00657169	-0.0542381
0.2275	0.035	-0.350576	-0.20763	0.00949546	-0.0610935
0.245	0.035	-0.378439	-0.235451	0.0127676	-0.0686416
0.2625	0.035	-0.410148	-0.267544	0.0164717	-0.077036
0.28	0.035	-0.446763	-0.30518	0.0207189	-0.086475
0.2975	0.035	-0.489752	-0.350164	0.0256601	-0.0972195
0.315	0.035	-0.54122	-0.405156	0.0315048	-0.109621
0.3325	0.035	-0.604292	-0.474252	0.0385561	-0.124171
0.35	0.035	-0.683875	-0.564147	0.0472719	-0.141579
-0.35	0.0525	0.394562	0.564331	-0.0809045	0.153173
-0.3325	0.0525	0.305853	0.472054	-0.0731712	0.135064
-0.315	0.0525	0.236077	0.401664	-0.0669612	0.119926
-0.2975	0.0525	0.179504	0.345963	-0.0618407	0.107022
-0.28	0.0525	0.132524	0.300602	-0.0575263	0.0958476
-0.2625	0.0525	0.092731	0.262786	-0.0538238	0.0860368
-0.245	0.0525	0.05845	0.230636	-0.0505966	0.0773211
-0.2275	0.0525	0.028482	0.202833	-0.0477431	0.0694941
-0.21	0.0525	0.001942	0.178426	-0.0451875	0.062396
-0.1925	0.0525	-0.021841	0.156712	-0.0428723	0.0559011
-0.175	0.0525	-0.043389	0.137155	-0.0407521	0.0499073
-0.1575	0.0525	-0.063103	0.119337	-0.0387894	0.0443305
-0.14	0.0525	-0.081317	0.102931	-0.0369559	0.0391024
-0.1225	0.0525	-0.098293	0.087672	-0.0352267	0.0341649
-0.105	0.0525	-0.114254	0.07334	-0.0335809	0.0294677
-0.0875	0.0525	-0.129416	0.059749	-0.032004	0.0249673
-0.07	0.0525	-0.143912	0.046745	-0.0304775	0.0206261
-0.0525	0.0525	-0.157887	0.034189	-0.0289875	0.016409
-0.035	0.0525	-0.171478	0.021958	-0.0275228	0.0122851
-0.0175	0.0525	-0.1848	0.009938	-0.0260709	0.00822472
0	0.0525	-0.197966	-0.001977	-0.0246211	0.00420014
0.0175	0.0525	-0.211066	-0.013891	-0.02316	0.000183635
0.035	0.0525	-0.224264	-0.025909	-0.0216831	-0.003851
0.0525	0.0525	-0.23754	-0.038134	-0.0201638	-0.0079335
0.07	0.0525	-0.251129	-0.050682	-0.018604	-0.0120908
0.0875	0.0525	-0.265111	-0.063675	-0.0169851	-0.0163546
0.105	0.0525	-0.279617	-0.077247	-0.0152924	-0.0207576
0.1225	0.0525	-0.294797	-0.091554	-0.0135088	-0.0253372
0.14	0.0525	-0.310822	-0.106778	-0.0116142	-0.0301356
0.1575	0.0525	-0.327893	-0.123132	-0.00958607	-0.0352002
0.175	0.0525	-0.346249	-0.140878	-0.00739642	-0.0405878
0.1925	0.0525	-0.366182	-0.160334	-0.00501285	-0.0463635
0.21	0.0525	-0.388052	-0.181907	-0.00239352	-0.0526083
0.2275	0.0525	-0.412317	-0.206115	0.000512284	-0.0594195
0.245	0.0525	-0.439563	-0.233637	0.00376958	-0.0669183
0.2625	0.0525	-0.470563	-0.265388	0.0074635	-0.0752589
0.28	0.0525	-0.506357	-0.302623	0.0117055	-0.0846385
0.2975	0.0525	-0.548387	-0.34713	0.0166481	-0.0953181
0.315	0.0525	-0.598716	-0.401539	0.0225033	-0.107649
0.3325	0.0525	-0.660417	-0.469901	0.029577	-0.122121
0.35	0.0525	-0.738307	-0.558837	0.0383337	-0.139446
-0.35	0.07	0.334045	0.559933	-0.0868176	0.155584
-0.3325	0.07	0.243549	0.467597	-0.0794419	0.137283
-0.315	0.07	0.172595	0.39735	-0.0735445	0.12199
-0.2975	0.07	0.115218	0.341874	-0.0686982	0.10896
-0.28	0.07	0.067676	0.296768	-0.0646256	0.097681
-0.2625	0.07	0.027484	0.259212	-0.0611375	0.0877832
-0.245	0.07	-0.007077	0.227313	-0.0581003	0.0789938
-0.2275	0.07	-0.03723	0.199749	-0.0554154	0.0711043
-0.21	0.07	-0.063915	0.17557	-0.0530144	0.0639545
-0.1925	0.07	-0.08776	0.15407	-0.0508344	0.0574148
-0.175	0.07	-0.109379	0.134713	-0.0488423	0.051384
-0.1575	0.07	-0.1291	0.117086	-0.0469927	0.0457761
-0.14	0.07	-0.147312	0.100859	-0.0452642	0.040522
-0.1225	0.07	-0.164258	0.08577	-0.0436305	0.035563
-0.105	0.07	-0.180182	0.071599	-0.0420738	0.0308484
-0.0875	0.07	-0.195278	0.058165	-0.0405783	0.0263351
-0.07	0.07	-0.209689	0.045312	-0.0391266	0.0219841
-0.0525	0.07	-0.223572	0.032901	-0.0377066	0.0177603
-0.035	0.07	-0.237055	0.020812	-0.0363068	0.0136329
-0.0175	0.07	-0.25025	0.008932	-0.034915	0.00957192
0	0.07	-0.263271	-0.002845	-0.0335206	0.00554936
0.0175	0.07	-0.276223	-0.014621	-0.0321128	0.00153813
0.035	0.07	-0.28921	-0.0265	-0.0306802	-0.0024895
0.0525	0.07	-0.30234	-0.038587	-0.0292114	-0.00656107
0.07	0.07	-0.315723	-0.050992	-0.0276947	-0.0107049
0.0875	0.07	-0.329477	-0.063839	-0.0261155	-0.0149527
0.105	0.07	-0.343734	-0.077259	-0.0244603	-0.0193366
0.1225	0.07	-0.358641	-0.091408	-0.0227114	-0.0238943
0.14	0.07	-0.374362	-0.106464	-0.0208491	-0.0286672
0.1575	0.07	-0.391098	-0.12264	-0.0188506	-0.0337034
0.175	0.07	-0.409081	-0.140193	-0.0166884	-0.0390584
0.1925	0.07	-0.428598	-0.15944	-0.0143293	-0.044798
0.21	0.07	-0.450002	-0.180781	-0.0117322	-0.0510021
0.2275	0.07	-0.473739	-0.20473	-0.00884523	-0.057768
0.245	0.07	-0.500385	-0.23196	-0.005603	-0.065217
0.2625	0.07	-0.530696	-0.263375	-0.00191981	-0.0735026
0.28	0.07	-0.565694	-0.300218	0.00231679	-0.0828216
0.2975	0.07	-0.606793	-0.344256	0.00726046	-0.0934343
0.315	0.07	-0.656017	-0.398091	0.0131255	-0.105692
0.3325	0.07	-0.716383	-0.465732	0.0202224	-0.120084
0.35	0.07	-0.792629	-0.553724	0.0290205	-0.137322
-0.35	0.0875	0.273293	0.555132	-0.0928938	0.157967
-0.3325	0.0875	0.181081	0.46279	-0.0859055	0.13947
-0.315	0.0875	0.109025	0.392734	-0.0803457	0.12402
-0.2975	0.0875	0.050916	0.337524	-0.0757947	0.110863
-0.28	0.0875	0.002877	0.292702	-0.0719807	0.0994772
-0.2625	0.0875	-0.037654	0.255429	-0.0687209	0.0894913
-0.245	0.0875	-0.072415	0.223803	-0.0658829	0.0806277
-0.2275	0.0875	-0.102764	0.196495	-0.0633843	0.0726773
-0.21	0.0875	-0.129529	0.172556	-0.0611438	0.065475
-0.1925	0.0875	-0.153452	0.15128	-0.0591133	0.0588918
-0.175	0.0875	-0.175076	0.132134	-0.0572523	0.052824
-0.1575	0.0875	-0.194774	0.114704	-0.0555214	0.0471849
-0.14	0.0875	-0.212957	0.098663	-0.0539033	0.0419055
-0.1225	0.0875	-0.229861	0.083748	-0.052371	0.0369253
-0.105	0.0875	-0.245724	0.069744	-0.0509077	0.0321942
-0.0875	0.0875	-0.260735	0.056469	-0.0494969	0.0276679
-0.07	0.0875	-0.275058	0.043767	-0.0481244	0.0233069
-0.0525	0.0875	-0.288836	0.031504	-0.0467778	0.019077
-0.035	0.0875	-0.302199	0.019558	-0.0454457	0.0149461
-0.0175	0.0875	-0.315264	0.007818	-0.0441171	0.0108847
0	0.0875	-0.328139	-0.00382	-0.0427815	0.00686478
0.0175	0.0875	-0.340932	-0.015459	-0.0414284	0.00285857
0.035	0.0875	-0.353746	-0.0272	-0.0400471	-0.00116092
0.0525	0.0875	-0.366687	-0.039148	-0.0386263	-0.00522171
0.07	0.0875	-0.379863	-0.051412	-0.0371541	-0.00935205
0.0875	0.0875	-0.393394	-0.064114	-0.035617	-0.0135834
0.105	0.0875	-0.407405	-0.077385	-0.0340006	-0.0179482
0.1225	0.0875	-0.422041	-0.091378	-0.0322878	-0.0224836
0.14	0.0875	-0.437466	-0.10627	-0.030459	-0.0272311
0.1575	0.0875	-0.453875	-0.12227	-0.028492	-0.0322378
0.175	0.0875	-0.471496	-0.139634	-0.0263583	-0.0375599
0.1925	0.0875	-0.490608	-0.158676	-0.0240248	-0.0432629
0.21	0.0875	-0.511559	-0.179792	-0.0214502	-0.0494263
0.2275	0.0875	-0.534784	-0.20349	-0.0185824	-0.056147
0.245	0.0875	-0.56085	-0.230435	-0.0153561	-0.0635453
0.2625	0.0875	-0.590498	-0.261523	-0.0116845	-0.0717749
0.28	0.0875	-0.624726	-0.297983	-0.00745388	-0.0810319
0.2975	0.0875	-0.664924	-0.341564	-0.00250927	-0.0915762
0.315	0.0875	-0.713078	-0.39484	0.00336623	-0.103759
0.3325	0.0875	-0.772153	-0.461777	0.0104866	-0.118069
0.35	0.0875	-0.846803	-0.548845	0.0193269	-0.135217
-0.35	0.105	0.212305	0.54992	-0.0991428	0.160319
-0.3325	0.105	0.118467	0.457636	-0.0925732	0.141621
-0.315	0.105	0.045398	0.387822	-0.0873762	0.126011
-0.2975	0.105	-0.013362	0.332915	-0.0831403	0.112723
-0.28	0.105	-0.061826	0.288412	-0.0796026	0.101231
-0.2625	0.105	-0.102591	0.251454	-0.0765815	0.0911574
-0.245	0.105	-0.137604	0.220114	-0.073967	0.0822206
-0.2275	0.105	-0.168016	0.193078	-0.0716544	0.0742073
-0.21	0.105	-0.194856	0.169394	-0.0695883	0.0669543
-0.1925	0.105	-0.218763	0.148353	-0.0677078	0.0603268
-0.175	0.105	-0.240379	0.129422	-0.0659862	0.0542215
-0.1575	0.105	-0.260066	0.112196	-0.064385	0.0485526
-0.14	0.105	-0.278192	0.096346	-0.0628819	0.043248
-0.1225	0.105	-0.295033	0.081611	-0.0614562	0.0382476
-0.105	0.105	-0.310815	0.067776	-0.0600899	0.0334999
-0.0875	0.105	-0.325731	0.054661	-0.058768	0.0289603
-0.07	0.105	-0.339948	0.042114	-0.0574781	0.0245903
-0.0525	0.105	-0.35361	0.029999	-0.0562078	0.0203542
-0.035	0.105	-0.366845	0.018199	-0.0549469	0.016221
-0.0175	0.105	-0.37977	0.0066	-0.053684	0.0121595
0	0.105	-0.392496	-0.004901	-0.0524095	0.00814189
0.0175	0.105	-0.405126	-0.016403	-0.0511135	0.00414117
0.035	0.105	-0.417765	-0.028009	-0.0497851	0.000129261
0.0525	0.105	-0.430517	-0.039819	-0.0484143	-0.00392034
0.07	0.105	-0.443488	-0.051945	-0.0469883	-0.00803749
0.0875	0.105	-0.456795	-0.064504	-0.0454946	-0.0122521
0.105	0.105	-0.470565	-0.077629	-0.0439186	-0.0165978
0.1225	0.105	-0.484936	-0.09147	-0.0422432	-0.021111
0.14	0.105	-0.500073	-0.106201	-0.0404496	-0.0258326
0.1575	0.105	-0.516162	-0.122032	-0.038514	-0.0308109
0.175	0.105	-0.533431	-0.139213	-0.0364097	-0.0361001
0.1925	0.105	-0.552152	-0.158057	-0.0341025	-0.0417667
0.21	0.105	-0.572665	-0.178954	-0.0315515	-0.0478888
0.2275	0.105	-0.595399	-0.202409	-0.0287039	-0.0545639
0.245	0.105	-0.620905	-0.229079	-0.0254937	-0.0619114
0.2625	0.105	-0.649913	-0.25985	-0.0218341	-0.0700843
0.28	0.105	-0.6834	-0.29594	-0.0176097	-0.0792786
0.2975	0.105	-0.722732	-0.339079	-0.0126644	-0.0897536
0.315	0.105	-0.769857	-0.391815	-0.00677838	-0.10186
0.3325	0.105	-0.827686	-0.458069	0.000365686	-0.116086
0.35	0.105	-0.900796	-0.54424	0.00924901	-0.133141
-0.35	0.1225	0.151089	0.544294	-0.105575	0.162633
-0.3325	0.1225	0.055732	0.452136	-0.0994553	0.143729
-0.315	0.1225	-0.018246	0.38262	-0.0946465	0.127956
-0.2975	0.1225	-0.077566	0.328062	-0.090747	0.114537
-0.28	0.1225	-0.126376	0.283909	-0.0875021	0.102938
-0.2625	0.1225	-0.167393	0.247279	-0.084742	0.0927755
-0.245	0.1225	-0.202485	0.216256	-0.0823502	0.0837655
-0.2275	0.1225	-0.23295	0.189508	-0.0802386	0.0756907
-0.21	0.1225	-0.2598	0.166088	-0.078352	0.0683858
-0.1925	0.1225	-0.2837	0.145291	-0.0766345	0.0617154
-0.175	0.1225	-0.305261	0.126589	-0.0750579	0.0555748
-0.1575	0.1225	-0.324897	0.10957	-0.0735899	0.0498753
-0.14	0.1225	-0.342949	0.093915	-0.0722077	0.0445458
-0.1225	0.1225	-0.359701	0.079363	-0.070892	0.0395253
-0.105	0.1225	-0.375384	0.065699	-0.0696265	0.034761
-0.0875	0.1225	-0.390193	0.052748	-0.068398	0.0302094
-0.07	0.1225	-0.404292	0.040356	-0.0671936	0.0258303
-0.0525	0.1225	-0.417827	0.028391	-0.0660028	0.0215886
-0.035	0.1225	-0.430925	0.016734	-0.0648149	0.0174522
-0.0175	0.1225	-0.443705	0.005274	-0.06362	0.0133904
0	0.1225	-0.456276	-0.006089	-0.0624091	0.00937583
0.0175	0.1225	-0.468741	-0.017456	-0.0611722	0.00538046
0.035	0.1225	-0.481203	-0.028926	-0.0598993	0.00137723
0.0525	0.1225	-0.493764	-0.040603	-0.0585793	-0.00266226
0.07	0.1225	-0.506532	-0.052593	-0.0572012	-0.00676587
0.0875	0.1225	-0.51962	-0.065013	-0.0557525	-0.0109641
0.105	0.1225	-0.533151	-0.077996	-0.0542177	-0.0152908
0.1225	0.1225	-0.547265	-0.091688	-0.0525814	-0.0197814
0.14	0.1225	-0.562119	-0.106265	-0.0508231	-0.0244782
0.1575	0.1225	-0.5779	-0.121931	-0.0489206	-0.0294274
0.175	0.1225	-0.594828	-0.138936	-0.0468464	-0.0346842
0.1925	0.1225	-0.613172	-0.157589	-0.0445663	-0.0403143
0.21	0.1225	-0.633264	-0.178277	-0.0420391	-0.0463959
0.2275	0.1225	-0.655526	-0.201497	-0.0392127	-0.0530248
0.245	0.1225	-0.680496	-0.227905	-0.0360187	-0.0603223
0.2625	0.1225	-0.708889	-0.258373	-0.032371	-0.0684386
0.28	0.1225	-0.741668	-0.294108	-0.0281534	-0.07757
0.2975	0.1225	-0.780168	-0.336824	-0.0232069	-0.0879755
0.315	0.1225	-0.826305	-0.38904	-0.0173105	-0.100004
0.3325	0.1225	-0.882941	-0.454639	-0.0101424	-0.114145
0.35	0.1225	-0.954572	-0.539947	-0.00121529	-0.131106
-0.35	0.14	0.089657	0.538254	-0.1122	0.164904
-0.3325	0.14	-0.00709	0.4463	-0.106564	0.14579
-0.315	0.14	-0.081811	0.377153	-0.102164	0.129853
-0.2975	0.14	-0.141638	0.322973	-0.0986242	0.1163
-0.28	0.14	-0.190712	0.279206	-0.0956892	0.104594
-0.2625	0.14	-0.231836	0.242936	-0.0931952	0.094342
-0.245	0.14	-0.26701	0.212241	-0.0910438	0.0852588
-0.2275	0.14	-0.297477	0.185798	-0.0891428	0.0771235
-0.21	0.14	-0.324297	0.162653	-0.087444	0.0697673
-0.1925	0.14	-0.348159	0.142109	-0.0858974	0.0630548
-0.175	0.14	-0.369648	0.123638	-0.0844727	0.0568782
-0.1575	0.14	-0.389196	0.106834	-0.0831424	0.0511493
-0.14	0.14	-0.407152	0.091377	-0.0818854	0.0457952
-0.1225	0.14	-0.423797	0.07701	-0.080684	0.0407547
-0.105	0.14	-0.439365	0.06352	-0.0795232	0.0359747
-0.0875	0.14	-0.45405	0.050733	-0.0783906	0.0314109
-0.07	0.14	-0.46802	0.038497	-0.077275	0.0270231
-0.0525	0.14	-0.481418	0.02668	-0.0761657	0.0227754
-0.035	0.14	-0.494374	0.015165	-0.0750535	0.0186358
-0.0175	0.14	-0.507004	0.003845	-0.0739294	0.0145745
0	0.14	-0.519415	-0.007383	-0.0727837	0.0105625
0.0175	0.14	-0.531712	-0.018617	-0.0716075	0.00657253
0.035	0.14	-0.543996	-0.029957	-0.0703909	0.00257665
0.0525	0.14	-0.556367	-0.041501	-0.0691239	-0.00145169
0.07	0.14	-0.568932	-0.053359	-0.0677949	-0.00554225
0.0875	0.14	-0.581804	-0.065645	-0.0663919	-0.00972456
0.105	0.14	-0.595102	-0.07849	-0.0648998	-0.0140324
0.1225	0.14	-0.608965	-0.09204	-0.063303	-0.0185013
0.14	0.14	-0.623546	-0.106468	-0.0615813	-0.0231732
0.1575	0.14	-0.639028	-0.121976	-0.0597126	-0.0280938
0.175	0.14	-0.655629	-0.138813	-0.057669	-0.0333188
0.1925	0.14	-0.673611	-0.157284	-0.0554166	-0.038913
0.21	0.14	-0.6933	-0.177772	-0.0529139	-0.0449542
0.2275	0.14	-0.715108	-0.200771	-0.050108	-0.0515385
0.245	0.14	-0.739565	-0.226928	-0.0469309	-0.0587855
0.2625	0.14	-0.767372	-0.257108	-0.0432955	-0.0668456
0.28	0.14	-0.799475	-0.292508	-0.039084	-0.0759149
0.2975	0.14	-0.837182	-0.334822	-0.0341365	-0.086251
0.315	0.14	-0.882379	-0.386545	-0.0282295	-0.0982022
0.3325	0.14	-0.937875	-0.45152	-0.0210369	-0.112257
0.35	0.14	-1.00809	-0.536007	-0.0120654	-0.129122
-0.35	0.1575	0.028033	0.531804	-0.119031	0.167125
-0.3325	0.1575	-0.069954	0.440139	-0.113909	0.147798
-0.315	0.1575	-0.145341	0.37141	-0.109947	0.131694
-0.2975	0.1575	-0.205476	0.317677	-0.106779	0.118009
-0.28	0.1575	-0.25476	0.274314	-0.104171	0.106193
-0.2625	0.1575	-0.295988	0.238428	-0.101965	0.0958538
-0.245	0.1575	-0.331113	0.208084	-0.100056	0.0866971
-0.2275	0.1575	-0.361561	0.181956	-0.0983782	0.078502
-0.21	0.1575	-0.388295	0.159098	-0.0968728	0.0710953
-0.1925	0.1575	-0.412075	0.138813	-0.0955022	0.0643405
-0.175	0.1575	-0.43346	0.12058	-0.0942349	0.0581289
-0.1575	0.1575	-0.452895	0.103994	-0.0930469	0.0523708
-0.14	0.1575	-0.470731	0.088739	-0.0919193	0.0469929
-0.1225	0.1575	-0.487251	0.074558	-0.0908357	0.0419324
-0.105	0.1575	-0.502688	0.061243	-0.0897827	0.037137
-0.0875	0.1575	-0.517238	0.048619	-0.088749	0.0325609
-0.07	0.1575	-0.531068	0.036538	-0.0877245	0.0281643
-0.0525	0.1575	-0.544321	0.02487	-0.0866996	0.0239115
-0.035	0.1575	-0.557127	0.013496	-0.0856651	0.0197689
-0.0175	0.1575	-0.5696	0.002312	-0.0846129	0.0157073
0	0.1575	-0.581848	-0.008783	-0.0835342	0.011698
0.0175	0.1575	-0.593975	-0.019888	-0.0824201	0.0077128
0.035	0.1575	-0.60608	-0.031098	-0.0812618	0.00372526
0.0525	0.1575	-0.618264	-0.042516	-0.0800486	-0.000293334
0.07	0.1575	-0.630631	-0.054246	-0.0787701	-0.00437093
0.0875	0.1575	-0.643289	-0.066403	-0.0774135	-0.00853791
0.105	0.1575	-0.65636	-0.079116	-0.0759648	-0.0128275
0.1225	0.1575	-0.669979	-0.092529	-0.0744084	-0.017275
0.14	0.1575	-0.684297	-0.106815	-0.0727241	-0.0219224
0.1575	0.1575	-0.699492	-0.122174	-0.0708895	-0.0268156
0.175	0.1575	-0.715779	-0.138852	-0.0688769	-0.0320095
0.1925	0.1575	-0.733414	-0.157151	-0.0666524	-0.0375687
0.21	0.1575	-0.752717	-0.177451	-0.0641742	-0.0435706
0.2275	0.1575	-0.774093	-0.200242	-0.0613889	-0.0501111
0.245	0.1575	-0.798112	-0.22617	-0.0582329	-0.0573087
0.2625	0.1575	-0.825315	-0.256073	-0.0546059	-0.0653133
0.28	0.1575	-0.856774	-0.291157	-0.0504006	-0.0743208
0.2975	0.1575	-0.893731	-0.333094	-0.0454519	-0.0845881
0.315	0.1575	-0.938034	-0.384355	-0.0395334	-0.0964626
0.3325	0.1575	-0.992448	-0.448744	-0.0323154	-0.110431
0.35	0.1575	-1.06133	-0.532458	-0.0232982	-0.1272
-0.35	0.175	-0.03375	0.524955	-0.126077	0.169293
-0.3325	0.175	-0.132807	0.433669	-0.121501	0.149747
-0.315	0.175	-0.208765	0.365411	-0.118006	0.133473
-0.2975	0.175	-0.269132	0.312161	-0.115231	0.119654
-0.28	0.175	-0.318436	0.269257	-0.112956	0.107732
-0.2625	0.175	-0.359678	0.233778	-0.111048	0.0973067
-0.245	0.175	-0.394753	0.203797	-0.109398	0.0880777
-0.2275	0.175	-0.425098	0.177996	-0.107946	0.0798224
-0.21	0.175	-0.45172	0.155433	-0.106643	0.0723661
-0.1925	0.175	-0.475373	0.135415	-0.105453	0.06557
-0.175	0.175	-0.496627	0.117423	-0.104348	0.0593235
-0.1575	0.175	-0.515925	0.101059	-0.103307	0.0535371
-0.14	0.175	-0.53362	0.086005	-0.102311	0.0481348
-0.1225	0.175	-0.549997	0.072012	-0.101349	0.0430552
-0.105	0.175	-0.565289	0.058872	-0.100407	0.0382446
-0.0875	0.175	-0.579692	0.046411	-0.0994743	0.0336565
-0.07	0.175	-0.593372	0.034485	-0.0985434	0.0292518
-0.0525	0.175	-0.606473	0.022961	-0.0976042	0.0249926
-0.035	0.175	-0.619123	0.011728	-0.0966498	0.0208478
-0.0175	0.175	-0.631436	0.000677	-0.095671	0.0167857
0	0.175	-0.643518	-0.010288	-0.0946607	0.0127789
0.0175	0.175	-0.655474	-0.021267	-0.0936101	0.00879849
0.035	0.175	-0.667401	-0.032354	-0.0925106	0.00481784
0.0525	0.175	-0.679399	-0.043648	-0.0913527	0.000809521
0.07	0.175	-0.691569	-0.055256	-0.0901249	-0.00325605
0.0875	0.175	-0.70402	-0.06729	-0.0888157	-0.00740843
0.105	0.175	-0.716872	-0.079877	-0.0874115	-0.0116801
0.1225	0.175	-0.730254	-0.093162	-0.0858954	-0.0161077
0.14	0.175	-0.744317	-0.107314	-0.0842486	-0.0207317
0.1575	0.175	-0.759238	-0.122532	-0.0824487	-0.0255981
0.175	0.175	-0.775223	-0.13906	-0.0804674	-0.0307617
0.1925	0.175	-0.792528	-0.157198	-0.0782712	-0.0362867
0.21	0.175	-0.811466	-0.177323	-0.0758176	-0.0422505
0.2275	0.175	-0.832434	-0.19992	-0.0730535	-0.0487482
0.245	0.175	-0.855943	-0.225622	-0.0699104	-0.0558974
0.2625	0.175	-0.882668	-0.255284	-0.0662984	-0.0638493
0.28	0.175	-0.913521	-0.290075	-0.0620991	-0.0727962
0.2975	0.175	-0.949766	-0.331663	-0.0571481	-0.0829961
0.315	0.175	-0.993227	-0.382495	-0.0512178	-0.0947947
0.3325	0.175	-1.04662	-0.446342	-0.0439735	-0.108679
0.35	0.175	-1.11423	-0.529339	-0.0349093	-0.125353
-0.35	0.1925	-0.095646	0.517721	-0.13335	0.1714
-0.3325	0.1925	-0.195588	0.42691	-0.129352	0.151634
-0.315	0.1925	-0.271919	0.3592	-0.126341	0.135191
-0.2975	0.1925	-0.332409	0.306479	-0.123978	0.12124
-0.28	0.1925	-0.381723	0.26405	-0.122058	0.10921
-0.2625	0.1925	-0.422858	0.228998	-0.120452	0.0986973
-0.245	0.1925	-0.457802	0.199397	-0.119067	0.0893969
-0.2275	0.1925	-0.488013	0.173934	-0.117851	0.081083
-0.21	0.1925	-0.514487	0.151672	-0.116756	0.0735776
-0.1925	0.1925	-0.537984	0.131925	-0.115752	0.0667407
-0.175	0.1925	-0.559079	0.114177	-0.114813	0.0604599
-0.1575	0.1925	-0.578218	0.098035	-0.113922	0.054645
-0.14	0.1925	-0.595754	0.083185	-0.113063	0.0492196
-0.1225	0.1925	-0.611973	0.069379	-0.112224	0.0441209
-0.105	0.1925	-0.627108	0.056413	-0.111396	0.0392954
-0.0875	0.1925	-0.641353	0.044115	-0.110567	0.034696
-0.07	0.1925	-0.654876	0.032339	-0.109731	0.0302819
-0.0525	0.1925	-0.667817	0.020959	-0.10888	0.0260173
-0.035	0.1925	-0.680306	0.009861	-0.108006	0.021869
-0.0175	0.1925	-0.692455	-0.001059	-0.107102	0.0178066
0	0.1925	-0.704372	-0.011899	-0.106161	0.0138017
0.0175	0.1925	-0.716156	-0.022756	-0.105175	0.0098257
0.035	0.1925	-0.727906	-0.033724	-0.104136	0.00585186
0.0525	0.1925	-0.73972	-0.044901	-0.103033	0.00185248
0.07	0.1925	-0.751698	-0.056392	-0.101857	-0.00220138
0.0875	0.1925	-0.763948	-0.068308	-0.100596	-0.00633922
0.105	0.1925	-0.776586	-0.080777	-0.0992362	-0.0105946
0.1225	0.1925	-0.789741	-0.093941	-0.0977614	-0.0150027
0.14	0.1925	-0.803561	-0.107968	-0.0961524	-0.0196044
0.1575	0.1925	-0.818219	-0.123055	-0.0943871	-0.0244453
0.175	0.1925	-0.833962	-0.13945	-0.092441	-0.0295803
0.1925	0.1925	-0.85091	-0.157435	-0.0902688	-0.0350728
0.21	0.1925	-0.869502	-0.177399	-0.0878396	-0.041
0.2275	0.1925	-0.890083	-0.199817	-0.0850961	-0.0474562
0.245	0.1925	-0.913158	-0.22532	-0.0819693	-0.0545594
0.2625	0.1925	-0.939388	-0.254753	-0.0783686	-0.062459
0.28	0.1925	-0.96967	-0.289279	-0.0741739	-0.0713483
0.2975	0.1925	-1.00525	-0.330548	-0.0692205	-0.0814823
0.315	0.1925	-1.04792	-0.38099	-0.0632768	-0.0932075
0.3325	0.1925	-1.10036	-0.444341	-0.0560054	-0.107008
0.35	0.1925	-1.16678	-0.526684	-0.0468924	-0.123589
-0.35	0.21	-0.1576	0.510123	-0.140861	0.173442
-0.3325	0.21	-0.258222	0.419886	-0.13747	0.153454
-0.315	0.21	-0.334771	0.352789	-0.134965	0.136842
-0.2975	0.21	-0.395258	0.300632	-0.133028	0.122757
-0.28	0.21	-0.444477	0.258714	-0.131474	0.110623
-0.2625	0.21	-0.485438	0.224105	-0.130179	0.100023
-0.245	0.21	-0.520222	0.194898	-0.129071	0.0906531
-0.2275	0.21	-0.550247	0.169781	-0.128096	0.0822812
-0.21	0.21	-0.576533	0.147826	-0.127215	0.0747276
-0.1925	0.21	-0.599843	0.128352	-0.1264	0.0678502
-0.175	0.21	-0.620754	0.110852	-0.125632	0.0615365
-0.1575	0.21	-0.639713	0.094931	-0.124894	0.0556931
-0.14	0.21	-0.657074	0.080285	-0.124174	0.0502451
-0.1225	0.21	-0.673121	0.066665	-0.123461	0.0451276
-0.105	0.21	-0.688087	0.05387	-0.122748	0.0402868
-0.0875	0.21	-0.702165	0.041731	-0.122024	0.0356755
-0.07	0.21	-0.715524	0.030104	-0.121285	0.0312529
-0.0525	0.21	-0.7283	0.018864	-0.120523	0.0269823
-0.035	0.21	-0.740626	0.007898	-0.119731	0.0228306
-0.0175	0.21	-0.75261	-0.002896	-0.118903	0.0187674
0	0.21	-0.764359	-0.013614	-0.118033	0.0147644
0.0175	0.21	-0.775973	-0.024354	-0.117112	0.0107923
0.035	0.21	-0.787549	-0.035209	-0.116133	0.00682438
0.0525	0.21	-0.799181	-0.046275	-0.115086	0.00283324
0.07	0.21	-0.810973	-0.057655	-0.113963	-0.00120954
0.0875	0.21	-0.823027	-0.069462	-0.11275	-0.00533458
0.105	0.21	-0.83546	-0.08182	-0.111435	-0.00957416
0.1225	0.21	-0.848396	-0.094872	-0.110001	-0.0139642
0.14	0.21	-0.861985	-0.108783	-0.10843	-0.0185447
0.1575	0.21	-0.876392	-0.12375	-0.106699	-0.0233616
0.175	0.21	-0.891821	-0.140014	-0.10478	-0.0284694
0.1925	0.21	-0.908517	-0.157869	-0.10264	-0.033931
0.21	0.21	-0.926782	-0.177686	-0.100235	-0.0398231
0.2275	0.21	-0.947001	-0.199944	-0.0975112	-0.0462404
0.245	0.21	-0.969668	-0.225268	-0.0943997	-0.0532998
0.2625	0.21	-0.995436	-0.254496	-0.0908096	-0.0611498
0.28	0.21	-1.02519	-0.288783	-0.0866191	-0.069983
0.2975	0.21	-1.06014	-0.329768	-0.0816618	-0.080054
0.315	0.21	-1.10208	-0.379862	-0.0757032	-0.0917086
0.3325	0.21	-1.15362	-0.442771	-0.0684023	-0.105429
0.35	0.21	-1.21894	-0.524529	-0.0592384	-0.121919
-0.35	0.2275	-0.219487	0.502208	-0.148617	0.175418
-0.3325	0.2275	-0.320609	0.412623	-0.145861	0.155202
-0.315	0.2275	-0.397224	0.346197	-0.143881	0.13842
-0.2975	0.2275	-0.457616	0.294655	-0.142389	0.124206
-0.28	0.2275	-0.506632	0.253264	-0.141208	0.111967
-0.2625	0.2275	-0.547379	0.219119	-0.140238	0.101283
-0.245	0.2275	-0.581935	0.190314	-0.139411	0.0918441
-0.2275	0.2275	-0.611728	0.165549	-0.138681	0.0834151
-0.21	0.2275	-0.637792	0.143904	-0.138018	0.075814
-0.1925	0.2275	-0.660888	0.124707	-0.137397	0.0688975
-0.175	0.2275	-0.681593	0.107452	-0.136802	0.0625503
-0.1575	0.2275	-0.700355	0.091754	-0.13622	0.0566798
-0.14	0.2275	-0.717526	0.077308	-0.135641	0.0512085
-0.1225	0.2275	-0.733389	0.063873	-0.135057	0.0460729
-0.105	0.2275	-0.748177	0.051246	-0.13446	0.0412167
-0.0875	0.2275	-0.762083	0.039264	-0.133844	0.0365941
-0.07	0.2275	-0.77527	0.027782	-0.133202	0.0321624
-0.0525	0.2275	-0.787879	0.016678	-0.13253	0.0278858
-0.035	0.2275	-0.800037	0.005841	-0.131822	0.0237309
-0.0175	0.2275	-0.811855	-0.004832	-0.131071	0.0196662
0	0.2275	-0.823439	-0.015435	-0.130272	0.0156639
0.0175	0.2275	-0.834883	-0.026064	-0.129416	0.0116949
0.035	0.2275	-0.846287	-0.03681	-0.128498	0.00773289
0.0525	0.2275	-0.857745	-0.047771	-0.127508	0.00374943
0.07	0.2275	-0.869354	-0.059049	-0.126436	-0.000284067
0.0875	0.2275	-0.88122	-0.070754	-0.125272	-0.0043971
0.105	0.2275	-0.893455	-0.08301	-0.124002	-0.00862215
0.1225	0.2275	-0.906185	-0.095959	-0.122609	-0.0129953
0.14	0.2275	-0.919551	-0.109764	-0.121076	-0.0175559
0.1575	0.2275	-0.933722	-0.124623	-0.119379	-0.0223507
0.175	0.2275	-0.948896	-0.140773	-0.117491	-0.0274329
0.1925	0.2275	-0.965314	-0.158507	-0.115378	-0.0328655
0.21	0.2275	-0.983274	-0.178195	-0.112996	-0.0387253
0.2275	0.2275	-1.00315	-0.200311	-0.110292	-0.0451055
0.245	0.2275	-1.02544	-0.225476	-0.107195	-0.052123
0.2625	0.2275	-1.05078	-0.254525	-0.103614	-0.0599264
0.28	0.2275	-1.08004	-0.288604	-0.0994264	-0.0687069
0.2975	0.2275	-1.11442	-0.329341	-0.0944633	-0.0787182
0.315	0.2275	-1.15567	-0.379132	-0.0884883	-0.0903055
0.3325	0.2275	-1.20639	-0.441656	-0.0811557	-0.10395
0.35	0.2275	-1.27068	-0.522903	-0.0719385	-0.120352
-0.35	0.245	-0.2814	0.493942	-0.156638	0.177314
-0.3325	0.245	-0.382729	0.405159	-0.154541	0.15688
-0.315	0.245	-0.459231	0.339465	-0.153102	0.13993
-0.2975	0.245	-0.519386	0.288566	-0.152063	0.125586
-0.28	0.245	-0.568134	0.247729	-0.151268	0.113244
-0.2625	0.245	-0.608589	0.214056	-0.150626	0.102476
-0.245	0.245	-0.642866	0.185661	-0.150086	0.0929694
-0.2275	0.245	-0.672394	0.161252	-0.149608	0.0844842
-0.21	0.245	-0.698206	0.139918	-0.149165	0.0768361
-0.1925	0.245	-0.721064	0.120996	-0.148741	0.0698805
-0.175	0.245	-0.741545	0.103987	-0.148323	0.0635011
-0.1575	0.245	-0.760094	0.088509	-0.147899	0.0576034
-0.14	0.245	-0.777062	0.074263	-0.147463	0.0521101
-0.1225	0.245	-0.792733	0.061008	-0.147009	0.0469558
-0.105	0.245	-0.807335	0.048547	-0.146529	0.0420849
-0.0875	0.245	-0.821062	0.036715	-0.146021	0.0374495
-0.07	0.245	-0.834075	0.025375	-0.145479	0.0330093
-0.0525	0.245	-0.846514	0.014403	-0.144897	0.0287264
-0.035	0.245	-0.858505	0.003689	-0.144273	0.0245673
-0.0175	0.245	-0.870158	-0.006868	-0.143599	0.0205009
0	0.245	-0.881575	-0.017361	-0.142871	0.016499
0.0175	0.245	-0.892854	-0.027885	-0.142082	0.0125324
0.035	0.245	-0.904089	-0.038531	-0.141225	0.00857448
0.0525	0.245	-0.915377	-0.049394	-0.140292	0.00459778
0.07	0.245	-0.926811	-0.060576	-0.139272	0.000573282
0.0875	0.245	-0.938496	-0.072187	-0.138156	-0.00352881
0.105	0.245	-0.950542	-0.08435	-0.13693	-0.00774092
0.1225	0.245	-0.963073	-0.097205	-0.135578	-0.0120984
0.14	0.245	-0.976231	-0.110916	-0.134083	-0.0166413
0.1575	0.245	-0.990179	-0.125679	-0.132419	-0.0214157
0.175	0.245	-1.00511	-0.141728	-0.130562	-0.0264739
0.1925	0.245	-1.02127	-0.159357	-0.128475	-0.0318798
0.21	0.245	-1.03895	-0.178932	-0.126116	-0.0377092
0.2275	0.245	-1.05851	-0.200927	-0.12343	-0.0440558
0.245	0.245	-1.08045	-0.225957	-0.120346	-0.0510346
0.2625	0.245	-1.10539	-0.254853	-0.116774	-0.058794
0.28	0.245	-1.13419	-0.288757	-0.112586	-0.0675256
0.2975	0.245	-1.16804	-0.329286	-0.107616	-0.0774814
0.315	0.245	-1.20867	-0.37882	-0.101622	-0.0890046
0.3325	0.245	-1.25863	-0.441021	-0.0942552	-0.102577
0.35	0.245	-1.32199	-0.52184	-0.0849806	-0.118897
-0.35	0.2625	-0.343027	0.485449	-0.164917	0.179141
-0.3325	0.2625	-0.444424	0.397521	-0.163507	0.158482
-0.315	0.2625	-0.520682	0.332618	-0.162628	0.141368
-0.2975	0.2625	-0.580493	0.282388	-0.162051	0.126894
-0.28	0.2625	-0.628877	0.242118	-0.161647	0.114449
-0.2625	0.2625	-0.669005	0.208932	-0.161345	0.103601
-0.245	0.2625	-0.702958	0.180951	-0.161096	0.0940278
-0.2275	0.2625	-0.732187	0.156899	-0.160872	0.0854872
-0.21	0.2625	-0.757722	0.135878	-0.160655	0.0777937
-0.1925	0.2625	-0.780323	0.11723	-0.16043	0.0707998
-0.175	0.2625	-0.800563	0.100464	-0.160189	0.0643883
-0.1575	0.2625	-0.818887	0.085203	-0.159926	0.0584638
-0.14	0.2625	-0.835644	0.071152	-0.159635	0.0529482
-0.1225	0.2625	-0.851114	0.058072	-0.159311	0.0477746
-0.105	0.2625	-0.865525	0.045773	-0.158951	0.0428891
-0.0875	0.2625	-0.879069	0.03409	-0.158551	0.0382422
-0.07	0.2625	-0.891906	0.022885	-0.158109	0.0337923
-0.0525	0.2625	-0.904174	0.012039	-0.157619	0.0295025
-0.035	0.2625	-0.915997	0.001442	-0.157078	0.0253387
-0.0175	0.2625	-0.927486	-0.009004	-0.156483	0.0212701
0	0.2625	-0.938739	-0.019394	-0.155826	0.0172675
0.0175	0.2625	-0.949857	-0.029818	-0.155103	0.0133033
0.035	0.2625	-0.960929	-0.04037	-0.154307	0.00934896
0.0525	0.2625	-0.97205	-0.051144	-0.15343	0.00537716
0.07	0.2625	-0.983317	-0.062238	-0.152463	0.00136044
0.0875	0.2625	-0.994828	-0.073764	-0.151395	-0.00273205
0.105	0.2625	-1.00669	-0.085844	-0.150213	-0.00693275
0.1225	0.2625	-1.01904	-0.098616	-0.148902	-0.0112762
0.14	0.2625	-1.032	-0.112245	-0.147443	-0.0158034
0.1575	0.2625	-1.04574	-0.126923	-0.145813	-0.0205588
0.175	0.2625	-1.06045	-0.142887	-0.143985	-0.0255961
0.1925	0.2625	-1.07637	-0.160426	-0.141923	-0.0309774
0.21	0.2625	-1.09378	-0.179908	-0.139585	-0.0367797
0.2275	0.2625	-1.11306	-0.2018	-0.136917	-0.0430941
0.245	0.2625	-1.13467	-0.22672	-0.133845	-0.0500379
0.2625	0.2625	-1.1593	-0.255501	-0.130282	-0.0577578
0.28	0.2625	-1.18763	-0.289253	-0.126091	-0.066443
0.2975	0.2625	-1.221	-0.329615	-0.12111	-0.0763475
0.315	0.2625	-1.26105	-0.378945	-0.115094	-0.087812
0.3325	0.2625	-1.31033	-0.440889	-0.107689	-0.101317
0.35	0.2625	-1.37284	-0.521368	-0.0983532	-0.117561
-0.35	0.28	-0.404492	0.476683	-0.173478	0.180882
-0.3325	0.28	-0.505626	0.389745	-0.172768	0.160009
-0.315	0.28	-0.581484	0.325681	-0.172459	0.142732
-0.2975	0.28	-0.640861	0.27615	-0.172356	0.128133
-0.28	0.28	-0.688827	0.236458	-0.172352	0.115587
-0.2625	0.28	-0.728559	0.203761	-0.17239	0.104658
-0.245	0.28	-0.762157	0.176196	-0.172437	0.0950194
-0.2275	0.28	-0.791059	0.152502	-0.172472	0.0864247
-0.21	0.28	-0.816295	0.13179	-0.172482	0.0786857
-0.1925	0.28	-0.838622	0.113413	-0.172459	0.071654
-0.175	0.28	-0.858609	0.096886	-0.172398	0.0652107
-0.1575	0.28	-0.876699	0.081838	-0.172296	0.0592596
-0.14	0.28	-0.893237	0.067977	-0.17215	0.0537215
-0.1225	0.28	-0.908501	0.055071	-0.171959	0.0485302
-0.105	0.28	-0.922718	0.042926	-0.171719	0.0436287
-0.0875	0.28	-0.936077	0.031386	-0.171429	0.0389697
-0.07	0.28	-0.948736	0.020312	-0.171086	0.0345103
-0.0525	0.28	-0.960834	0.009585	-0.170688	0.0302126
-0.035	0.28	-0.972492	-0.000899	-0.170232	0.0260442
-0.0175	0.28	-0.983818	-0.011242	-0.169714	0.0219722
0	0.28	-0.994913	-0.021535	-0.169129	0.0179683
0.0175	0.28	-1.00587	-0.031867	-0.168473	0.0140051
0.035	0.28	-1.01679	-0.042332	-0.167738	0.0100535
0.0525	0.28	-1.02775	-0.053023	-0.166917	0.00608645
0.07	0.28	-1.03885	-0.06404	-0.166002	0.00207526
0.0875	0.28	-1.0502	-0.075489	-0.164982	-0.00200869
0.105	0.28	-1.0619	-0.087495	-0.163844	-0.00619911
0.1225	0.28	-1.07407	-0.100196	-0.162572	-0.010531
0.14	0.28	-1.08684	-0.113754	-0.161149	-0.0150438
0.1575	0.28	-1.10039	-0.128362	-0.159551	-0.0197829
0.175	0.28	-1.11489	-0.144255	-0.157751	-0.0248012
0.1925	0.28	-1.13059	-0.161721	-0.155714	-0.0301608
0.21	0.28	-1.14776	-0.181128	-0.153396	-0.0359383
0.2275	0.28	-1.16677	-0.202941	-0.150743	-0.0422249
0.245	0.28	-1.18809	-0.227776	-0.147682	-0.049137
0.2625	0.28	-1.21233	-0.256453	-0.144119	-0.0568198
0.28	0.28	-1.24033	-0.290108	-0.139927	-0.0654647
0.2975	0.28	-1.27327	-0.330345	-0.134934	-0.075322
0.315	0.28	-1.3128	-0.379526	-0.128894	-0.0867335
0.3325	0.28	-1.36146	-0.44128	-0.121447	-0.100177
0.35	0.28	-1.42321	-0.521512	-0.112044	-0.116352
-0.35	0.2975	-0.465532	0.46775	-0.182314	0.182548
-0.3325	0.2975	-0.566243	0.381861	-0.182323	0.161458
-0.315	0.2975	-0.641569	0.318675	-0.182597	0.144022
-0.2975	0.2975	-0.700416	0.269855	-0.182974	0.129297
-0.28	0.2975	-0.747903	0.230762	-0.183377	0.116656
-0.2625	0.2975	-0.787206	0.198557	-0.183762	0.105648
-0.245	0.2975	-0.820415	0.171407	-0.184108	0.0959444
-0.2275	0.2975	-0.848968	0.148067	-0.184403	0.087296
-0.21	0.2975	-0.873917	0.127665	-0.184647	0.0795149
-0.1925	0.2975	-0.895928	0.109551	-0.184823	0.0724433
-0.175	0.2975	-0.915654	0.093259	-0.184944	0.0659687
-0.1575	0.2975	-0.933502	0.078419	-0.185005	0.0599913
-0.14	0.2975	-0.949817	0.064743	-0.185006	0.0544307
-0.1225	0.2975	-0.964871	0.052003	-0.184946	0.0492206
-0.105	0.2975	-0.978893	0.040008	-0.184827	0.0443034
-0.0875	0.2975	-0.992066	0.028605	-0.184647	0.0396321
-0.07	0.2975	-1.00455	0.017655	-0.184405	0.0351622
-0.0525	0.2975	-1.01648	0.007043	-0.184099	0.0308571
-0.035	0.2975	-1.02797	-0.003337	-0.183728	0.0266824
-0.0175	0.2975	-1.03914	-0.013582	-0.183287	0.022607
0	0.2975	-1.05008	-0.023785	-0.182774	0.0186008
0.0175	0.2975	-1.06088	-0.034033	-0.182183	0.0146372
0.035	0.2975	-1.07165	-0.04442	-0.181509	0.0106868
0.0525	0.2975	-1.08246	-0.055037	-0.180744	0.006723
0.07	0.2975	-1.09341	-0.065982	-0.179881	0.00271769
0.0875	0.2975	-1.1046	-0.077367	-0.178908	-0.00136059
0.105	0.2975	-1.11614	-0.08931	-0.177812	-0.00554273
0.1225	0.2975	-1.12814	-0.101951	-0.17658	-0.00986461
0.14	0.2975	-1.14075	-0.11545	-0.175192	-0.014365
0.1575	0.2975	-1.15412	-0.130001	-0.173625	-0.0190896
0.175	0.2975	-1.16843	-0.145838	-0.171852	-0.0240914
0.1925	0.2975	-1.18392	-0.163251	-0.169838	-0.0294329
0.21	0.2975	-1.20087	-0.182601	-0.167539	-0.0351881
0.2275	0.2975	-1.21964	-0.204358	-0.164899	-0.0414504
0.245	0.2975	-1.24069	-0.229133	-0.161846	-0.0483339
0.2625	0.2975	-1.26463	-0.257748	-0.158285	-0.0559852
0.28	0.2975	-1.2923	-0.291333	-0.154087	-0.0645933
0.2975	0.2975	-1.32484	-0.331491	-0.149078	-0.074409
0.315	0.2975	-1.36392	-0.380579	-0.143008	-0.085773
0.3325	0.2975	-1.41203	-0.442219	-0.135514	-0.0991626
0.35	0.2975	-1.47311	-0.5223	-0.126038	-0.115274
-0.35	0.315	-0.526097	0.458678	-0.191434	0.184136
-0.3325	0.315	-0.626183	0.373915	-0.192177	0.162835
-0.315	0.315	-0.70086	0.311631	-0.193042	0.14524
-0.2975	0.315	-0.759106	0.263542	-0.193907	0.130394
-0.28	0.315	-0.806062	0.225044	-0.19472	0.117657
-0.2625	0.315	-0.844897	0.193331	-0.195455	0.106571
-0.245	0.315	-0.877693	0.166593	-0.196103	0.0968035
-0.2275	0.315	-0.90588	0.143603	-0.196662	0.0881023
-0.21	0.315	-0.930472	0.123498	-0.197133	0.0802745
-0.1925	0.315	-0.952216	0.105648	-0.197518	0.0731679
-0.175	0.315	-0.971673	0.089584	-0.197821	0.0666616
-0.1575	0.315	-0.989275	0.074945	-0.198045	0.0606573
-0.14	0.315	-1.00536	0.061449	-0.198194	0.0550746
-0.1225	0.315	-1.02021	0.048869	-0.198268	0.0498456
-0.105	0.315	-1.03403	0.037019	-0.198269	0.044913
-0.0875	0.315	-1.04702	0.025745	-0.198199	0.040228
-0.07	0.315	-1.05933	0.014914	-0.198058	0.0357478
-0.0525	0.315	-1.07109	0.00441	-0.197845	0.0314343
-0.035	0.315	-1.08243	-0.005872	-0.197558	0.0272531
-0.0175	0.315	-1.09344	-0.016027	-0.197195	0.0231729
0	0.315	-1.10423	-0.026146	-0.196753	0.0191644
0.0175	0.315	-1.11489	-0.036319	-0.196228	0.0151989
0.035	0.315	-1.1255	-0.046636	-0.195614	0.0112486
0.0525	0.315	-1.13617	-0.057187	-0.194905	0.0072869
0.07	0.315	-1.14698	-0.068073	-0.194092	0.00328433
0.0875	0.315	-1.15802	-0.079401	-0.193165	-0.000788605
0.105	0.315	-1.16941	-0.091292	-0.192112	-0.00496428
0.1225	0.315	-1.18126	-0.103884	-0.190917	-0.00927778
0.14	0.315	-1.19371	-0.117338	-0.189563	-0.0137682
0.1575	0.315	-1.20691	-0.131847	-0.188026	-0.0184813
0.175	0.315	-1.22105	-0.147645	-0.186279	-0.0234693
0.1925	0.315	-1.23636	-0.16502	-0.184286	-0.0287946
0.21	0.315	-1.25311	-0.184335	-0.182004	-0.0345312
0.2275	0.315	-1.27166	-0.206059	-0.179376	-0.0407724
0.245	0.315	-1.29247	-0.230803	-0.176328	-0.0476321
0.2625	0.315	-1.31615	-0.259386	-0.172766	-0.0552554
0.28	0.315	-1.34352	-0.292941	-0.168558	-0.0638323
0.2975	0.315	-1.37571	-0.333067	-0.163529	-0.0736117
0.315	0.315	-1.41439	-0.382122	-0.157425	-0.0849349
0.3325	0.315	-1.46202	-0.443723	-0.149879	-0.0982771
0.35	0.315	-1.52252	-0.523757	-0.140323	-0.114334
-0.35	0.3325	-0.586085	0.449506	-0.200838	0.185645
-0.3325	0.3325	-0.68536	0.365923	-0.202326	0.164136
-0.315	0.3325	-0.759285	0.304572	-0.203791	0.146388
-0.2975	0.3325	-0.816872	0.257223	-0.20515	0.131423
-0.28	0.3325	-0.863253	0.219318	-0.206377	0.118591
-0.2625	0.3325	-0.901594	0.188092	-0.207465	0.107428
-0.245	0.3325	-0.93396	0.16176	-0.208418	0.0975972
-0.2275	0.3325	-0.961768	0.139113	-0.209242	0.0888432
-0.21	0.3325	-0.986023	0.119302	-0.209945	0.0809714
-0.1925	0.3325	-1.00747	0.101706	-0.210537	0.0738276
-0.175	0.3325	-1.02665	0.085863	-0.211023	0.0672896
-0.1575	0.3325	-1.04401	0.07142	-0.211412	0.0612592
-0.14	0.3325	-1.05987	0.058097	-0.211708	0.0556539
-0.1225	0.3325	-1.0745	0.04567	-0.211916	0.0504056
-0.105	0.3325	-1.08813	0.033958	-0.212039	0.045457
-0.0875	0.3325	-1.10094	0.022806	-0.212079	0.0407578
-0.07	0.3325	-1.11308	0.012086	-0.212039	0.0362662
-0.0525	0.3325	-1.12468	0.001683	-0.211917	0.0319437
-0.035	0.3325	-1.13586	-0.008508	-0.211714	0.027755
-0.0175	0.3325	-1.14672	-0.018581	-0.211429	0.0236689
0	0.3325	-1.15736	-0.028625	-0.211058	0.0196564
0.0175	0.3325	-1.16788	-0.038729	-0.210598	0.0156889
0.035	0.3325	-1.17836	-0.048983	-0.210044	0.0117381
0.0525	0.3325	-1.18889	-0.059479	-0.209389	0.00777631
0.07	0.3325	-1.19956	-0.070314	-0.208626	0.00377565
0.0875	0.3325	-1.21047	-0.081596	-0.207745	-0.000294044
0.105	0.3325	-1.22172	-0.093446	-0.206733	-0.00446491
0.1225	0.3325	-1.23343	-0.106002	-0.205575	-0.00877233
0.14	0.3325	-1.24573	-0.119425	-0.204254	-0.0132555
0.1575	0.3325	-1.25878	-0.133906	-0.202746	-0.017959
0.175	0.3325	-1.27276	-0.14968	-0.201023	-0.0229355
0.1925	0.3325	-1.2879	-0.167037	-0.19905	-0.0282478
0.21	0.3325	-1.30448	-0.186339	-0.196782	-0.0339698
0.2275	0.3325	-1.32283	-0.208054	-0.194162	-0.0401936
0.245	0.3325	-1.34344	-0.232795	-0.191118	-0.0470334
0.2625	0.3325	-1.36688	-0.261382	-0.187551	-0.0546343
0.28	0.3325	-1.39399	-0.294946	-0.18333	-0.0631848
0.2975	0.3325	-1.42588	-0.33509	-0.178276	-0.0729343
0.315	0.3325	-1.46422	-0.384172	-0.172133	-0.0842227
0.3325	0.3325	-1.51144	-0.445815	-0.164527	-0.0975259
0.35	0.3325	-1.57145	-0.525911	-0.154884	-0.113538
-0.35	0.35	-0.645396	0.440281	-0.210528	0.187078
-0.3325	0.35	-0.74371	0.357938	-0.212772	0.16537
-0.315	0.35	-0.81679	0.297524	-0.214841	0.147468
-0.2975	0.35	-0.873664	0.250911	-0.216699	0.132386
-0.28	0.35	-0.919443	0.213594	-0.218343	0.119459
-0.2625	0.35	-0.95727	0.182847	-0.219787	0.10822
-0.245	0.35	-0.989193	0.156913	-0.221046	0.0983262
-0.2275	0.35	-1.01661	0.134601	-0.222137	0.0895197
-0.21	0.35	-1.04053	0.115075	-0.223075	0.0816035
-0.1925	0.35	-1.06167	0.097726	-0.223873	0.0744228
-0.175	0.35	-1.08058	0.082098	-0.224545	0.0678536
-0.1575	0.35	-1.09769	0.067842	-0.225098	0.061796
-0.14	0.35	-1.11332	0.054684	-0.225543	0.0561677
-0.1225	0.35	-1.12775	0.042402	-0.225884	0.0508991
-0.105	0.35	-1.14119	0.030821	-0.226129	0.0459342
-0.0875	0.35	-1.15382	0.019786	-0.22628	0.0412211
-0.07	0.35	-1.16579	0.00917	-0.22634	0.0367175
-0.0525	0.35	-1.17723	-0.00114	-0.22631	0.0323849
-0.035	0.35	-1.18826	-0.011248	-0.226191	0.0281877
-0.0175	0.35	-1.19898	-0.021244	-0.225983	0.024096
0	0.35	-1.20948	-0.031222	-0.225683	0.0200779
0.0175	0.35	-1.21987	-0.041267	-0.225287	0.0161063
0.035	0.35	-1.23022	-0.051468	-0.224792	0.0121532
0.0525	0.35	-1.24062	-0.061917	-0.224191	0.00819047
0.07	0.35	-1.25116	-0.072711	-0.223477	0.00419015
0.0875	0.35	-1.26194	-0.083959	-0.22264	0.000121709
0.105	0.35	-1.27307	-0.095779	-0.221668	-0.00404615
0.1225	0.35	-1.28465	-0.108311	-0.220546	-0.00834954
0.14	0.35	-1.29682	-0.121716	-0.219256	-0.0128274
0.1575	0.35	-1.30973	-0.136186	-0.217775	-0.0175243
0.175	0.35	-1.32357	-0.151955	-0.216074	-0.0224931
0.1925	0.35	-1.33856	-0.169313	-0.214118	-0.0277958
0.21	0.35	-1.35498	-0.188623	-0.211863	-0.033506
0.2275	0.35	-1.37317	-0.210355	-0.20925	-0.0397166
0.245	0.35	-1.39359	-0.235122	-0.206204	-0.0465409
0.2625	0.35	-1.41683	-0.263745	-0.20263	-0.0541232
0.28	0.35	-1.44371	-0.297361	-0.198392	-0.0626531
0.2975	0.35	-1.47536	-0.337574	-0.193308	-0.0723791
0.315	0.35	-1.5134	-0.386748	-0.18712	-0.0836398
0.3325	0.35	-1.56029	-0.448516	-0.179447	-0.0969116
0.35	0.35	-1.61991	-0.528788	-0.169706	-0.112888
-0.35	0.3675	-0.70393	0.43105	-0.220501	0.188441
-0.3325	0.3675	-0.801152	0.349965	-0.223508	0.166533
-0.315	0.3675	-0.873322	0.290502	-0.226188	0.148484
-0.2975	0.3675	-0.929444	0.244617	-0.228547	0.133284
-0.28	0.3675	-0.9746	0.20788	-0.230613	0.120264
-0.2625	0.3675	-1.0119	0.177603	-0.232415	0.108949
-0.245	0.3675	-1.04337	0.152056	-0.233983	0.0989916
-0.2275	0.3675	-1.0704	0.130069	-0.235342	0.0901324
-0.21	0.3675	-1.09397	0.110821	-0.236516	0.0821725
-0.1925	0.3675	-1.11481	0.093708	-0.237522	0.0749537
-0.175	0.3675	-1.13345	0.078286	-0.238379	0.0683527
-0.1575	0.3675	-1.15031	0.064209	-0.239098	0.0622676
-0.14	0.3675	-1.16573	0.051208	-0.239691	0.0566157
-0.1225	0.3675	-1.17996	0.039067	-0.240167	0.0513279
-0.105	0.3675	-1.19321	0.027607	-0.240533	0.0463448
-0.0875	0.3675	-1.20566	0.016681	-0.240794	0.0416171
-0.07	0.3675	-1.21747	0.006161	-0.240954	0.0371005
-0.0525	0.3675	-1.22876	-0.004064	-0.241016	0.0327569
-0.035	0.3675	-1.23964	-0.014095	-0.240981	0.028551
-0.0175	0.3675	-1.25022	-0.024025	-0.240849	0.0244513
0	0.3675	-1.2606	-0.033943	-0.240619	0.0204276
0.0175	0.3675	-1.27085	-0.043938	-0.240287	0.0164506
0.035	0.3675	-1.28108	-0.054095	-0.23985	0.0124938
0.0525	0.3675	-1.29136	-0.064506	-0.239302	0.00852894
0.07	0.3675	-1.30178	-0.075271	-0.238636	0.00452647
0.0875	0.3675	-1.31245	-0.086494	-0.237842	0.000458053
0.105	0.3675	-1.32346	-0.098297	-0.236909	-0.00370922
0.1225	0.3675	-1.33492	-0.110819	-0.235821	-0.00801087
0.14	0.3675	-1.34698	-0.12422	-0.234561	-0.0124856
0.1575	0.3675	-1.35977	-0.138694	-0.233104	-0.0171788
0.175	0.3675	-1.37349	-0.154475	-0.231423	-0.0221421
0.1925	0.3675	-1.38835	-0.171854	-0.229483	-0.0274384
0.21	0.3675	-1.40463	-0.191196	-0.227237	-0.0331412
0.2275	0.3675	-1.42267	-0.21297	-0.224627	-0.0393421
0.245	0.3675	-1.44294	-0.237793	-0.221579	-0.046155
0.2625	0.3675	-1.46601	-0.266491	-0.217991	-0.0537252
0.28	0.3675	-1.49271	-0.300201	-0.213731	-0.06224
0.2975	0.3675	-1.52415	-0.340536	-0.208613	-0.0719485
0.315	0.3675	-1.56196	-0.38987	-0.202373	-0.0831899
0.3325	0.3675	-1.60858	-0.45185	-0.194625	-0.0964386
0.35	0.3675	-1.66789	-0.532415	-0.184774	-0.11239
-0.35	0.385	-0.761613	0.42184	-0.230755	0.189733
-0.3325	0.385	-0.857625	0.342041	-0.23453	0.167634
-0.315	0.385	-0.928838	0.283518	-0.237826	0.149436
-0.2975	0.385	-0.984186	0.238352	-0.240691	0.13412
-0.28	0.385	-1.0287	0.202181	-0.24318	0.121006
-0.2625	0.385	-1.06547	0.172362	-0.245343	0.109615
-0.245	0.385	-1.09649	0.147191	-0.247221	0.0995944
-0.2275	0.385	-1.12313	0.125519	-0.248851	0.0906825
-0.21	0.385	-1.14637	0.106536	-0.250261	0.0826775
-0.1925	0.385	-1.1669	0.089651	-0.251477	0.0754208
-0.175	0.385	-1.18527	0.074426	-0.252519	0.0687874
-0.1575	0.385	-1.2019	0.060519	-0.253404	0.0626742
-0.14	0.385	-1.21709	0.047667	-0.254146	0.0569981
-0.1225	0.385	-1.23112	0.035656	-0.254757	0.0516892
-0.105	0.385	-1.24419	0.024312	-0.255244	0.0466886
-0.0875	0.385	-1.25648	0.013487	-0.255615	0.0419452
-0.07	0.385	-1.26812	0.003056	-0.255876	0.0374152
-0.0525	0.385	-1.27927	-0.007091	-0.256029	0.03306
-0.035	0.385	-1.29001	-0.017055	-0.256077	0.0288438
-0.0175	0.385	-1.30046	-0.026927	-0.256021	0.024735
0	0.385	-1.31072	-0.036795	-0.255859	0.0207038
0.0175	0.385	-1.32085	-0.046747	-0.25559	0.0167209
0.035	0.385	-1.33096	-0.05687	-0.255211	0.0127587
0.0525	0.385	-1.34113	-0.067254	-0.254715	0.00878981
0.07	0.385	-1.35145	-0.077999	-0.254096	0.00478425
0.0875	0.385	-1.36201	-0.08921	-0.253344	0.000713472
0.105	0.385	-1.37291	-0.101009	-0.252448	-0.00345549
0.1225	0.385	-1.38427	-0.113533	-0.251392	-0.00775738
0.14	0.385	-1.39622	-0.126946	-0.250159	-0.0122319
0.1575	0.385	-1.40891	-0.14144	-0.248726	-0.0169236
0.175	0.385	-1.42252	-0.157251	-0.247063	-0.0218847
0.1925	0.385	-1.43727	-0.174672	-0.245134	-0.0271781
0.21	0.385	-1.45343	-0.194068	-0.242895	-0.0328767
0.2275	0.385	-1.47136	-0.215912	-0.240286	-0.0390721
0.245	0.385	-1.4915	-0.240823	-0.23723	-0.0458787
0.2625	0.385	-1.51444	-0.269632	-0.233626	-0.0534414
0.28	0.385	-1.54099	-0.303482	-0.229338	-0.0619473
0.2975	0.385	-1.57226	-0.343994	-0.224178	-0.071645
0.315	0.385	-1.6099	-0.393557	-0.217878	-0.0828741
0.3325	0.385	-1.65633	-0.455841	-0.210046	-0.0961096
0.35	0.385	-1.71543	-0.536823	-0.200075	-0.112046
-0.35	0.4025	-0.818356	0.412696	-0.241285	0.190963
-0.3325	0.4025	-0.913081	0.334182	-0.245833	0.168673
-0.315	0.4025	-0.9833	0.276579	-0.249748	0.150326
-0.2975	0.4025	-1.03786	0.232123	-0.253123	0.134896
-0.28	0.4025	-1.08174	0.196504	-0.25604	0.121689
-0.2625	0.4025	-1.11798	0.167126	-0.258566	0.11022
-0.245	0.4025	-1.14855	0.142318	-0.260757	0.100136
-0.2275	0.4025	-1.17481	0.120948	-0.262657	0.0911701
-0.21	0.4025	-1.1977	0.10222	-0.264306	0.0831197
-0.1925	0.4025	-1.21794	0.085553	-0.265731	0.0758244
-0.175	0.4025	-1.23605	0.070514	-0.26696	0.0691575
-0.1575	0.4025	-1.25244	0.05677	-0.268012	0.0630161
-0.14	0.4025	-1.26743	0.044058	-0.268903	0.057315
-0.1225	0.4025	-1.28126	0.032169	-0.269647	0.0519844
-0.105	0.4025	-1.29415	0.020932	-0.270256	0.0469653
-0.0875	0.4025	-1.30628	0.010199	-0.270737	0.0422049
-0.07	0.4025	-1.31777	-0.000152	-0.271097	0.0376603
-0.0525	0.4025	-1.32878	-0.010229	-0.271341	0.0332926
-0.035	0.4025	-1.33939	-0.020133	-0.271472	0.0290654
-0.0175	0.4025	-1.34972	-0.029955	-0.27149	0.0249467
0	0.4025	-1.35985	-0.039783	-0.271397	0.0209064
0.0175	0.4025	-1.36988	-0.049701	-0.27119	0.0169164
0.035	0.4025	-1.37988	-0.0598	-0.270867	0.0129472
0.0525	0.4025	-1.38995	-0.070167	-0.270422	0.00897246
0.07	0.4025	-1.40017	-0.080903	-0.269848	0.00496226
0.0875	0.4025	-1.41064	-0.092113	-0.269137	0.000887395
0.105	0.4025	-1.42145	-0.10392	-0.268276	-0.00328498
0.1225	0.4025	-1.43271	-0.116462	-0.267251	-0.00759018
0.14	0.4025	-1.44457	-0.129901	-0.266043	-0.0120666
0.1575	0.4025	-1.45717	-0.144433	-0.264631	-0.0167601
0.175	0.4025	-1.47069	-0.160294	-0.262983	-0.0217226
0.1925	0.4025	-1.48534	-0.177777	-0.261064	-0.0270157
0.21	0.4025	-1.50142	-0.197252	-0.258828	-0.0327138
0.2275	0.4025	-1.51925	-0.219194	-0.256215	-0.0389087
0.245	0.4025	-1.53929	-0.244227	-0.253147	-0.0457141
0.2625	0.4025	-1.56212	-0.273185	-0.249522	-0.0532741
0.28	0.4025	-1.58856	-0.307222	-0.2452	-0.0617774
0.2975	0.4025	-1.61973	-0.347969	-0.239992	-0.0714715
0.315	0.4025	-1.65724	-0.397834	-0.233624	-0.0826966
0.3325	0.4025	-1.70355	-0.460515	-0.225697	-0.095927
0.35	0.4025	-1.76254	-0.542048	-0.215591	-0.11186
-0.35	0.42	-0.8741	0.403641	-0.252084	0.192132
-0.3325	0.42	-0.967491	0.326395	-0.257411	0.169653
-0.315	0.42	-1.0367	0.269709	-0.26195	0.151161
-0.2975	0.42	-1.09046	0.225935	-0.265838	0.135614
-0.28	0.42	-1.1337	0.190848	-0.269184	0.122312
-0.2625	0.42	-1.16942	0.161896	-0.272076	0.110766
-0.245	0.42	-1.19955	0.137435	-0.274581	0.100616
-0.2275	0.42	-1.22542	0.116355	-0.276756	0.0915959
-0.21	0.42	-1.24799	0.09787	-0.278643	0.083499
-0.1925	0.42	-1.26794	0.08141	-0.280279	0.0761644
-0.175	0.42	-1.2858	0.066549	-0.281695	0.0694639
-0.1575	0.42	-1.30196	0.052956	-0.282913	0.0632926
-0.14	0.42	-1.31674	0.040376	-0.283954	0.0575661
-0.1225	0.42	-1.33038	0.028601	-0.284833	0.0522133
-0.105	0.42	-1.34311	0.01746	-0.285562	0.0471735
-0.0875	0.42	-1.35508	0.006813	-0.286153	0.0423965
-0.07	0.42	-1.36643	-0.003466	-0.286612	0.0378362
-0.0525	0.42	-1.3773	-0.013483	-0.286947	0.0334542
-0.035	0.42	-1.38779	-0.023336	-0.287159	0.0292148
-0.0175	0.42	-1.398	-0.033118	-0.287251	0.0250845
0	0.42	-1.40803	-0.042913	-0.287226	0.0210347
0.0175	0.42	-1.41795	-0.052808	-0.28708	0.0170354
0.035	0.42	-1.42786	-0.062891	-0.286811	0.0130587
0.0525	0.42	-1.43784	-0.073253	-0.286415	0.00907604
0.07	0.42	-1.44797	-0.083991	-0.285886	0.00505952
0.0875	0.42	-1.45835	-0.095214	-0.285213	0.000977923
0.105	0.42	-1.46907	-0.107041	-0.284386	-0.00319976
0.1225	0.42	-1.48026	-0.119615	-0.28339	-0.00751033
0.14	0.42	-1.49205	-0.133097	-0.282205	-0.0119918
0.1575	0.42	-1.50457	-0.147684	-0.280811	-0.0166897
0.175	0.42	-1.51801	-0.163614	-0.279175	-0.0216563
0.1925	0.42	-1.5326	-0.181183	-0.277263	-0.0269535
0.21	0.42	-1.54859	-0.200762	-0.275027	-0.0326554
0.2275	0.42	-1.56635	-0.222831	-0.272406	-0.0388535
0.245	0.42	-1.58632	-0.248018	-0.269321	-0.0456618
0.2625	0.42	-1.60909	-0.277167	-0.265669	-0.0532254
0.28	0.42	-1.63546	-0.311438	-0.261308	-0.0617315
0.2975	0.42	-1.66656	-0.352481	-0.256043	-0.0714294
0.315	0.42	-1.70401	-0.402724	-0.249598	-0.0826583
0.3325	0.42	-1.75027	-0.465905	-0.241564	-0.0958947
0.35	0.42	-1.80924	-0.548123	-0.231308	-0.111835
-0.35	0.4375	-0.928786	0.394706	-0.263147	0.193249
-0.3325	0.4375	-1.02081	0.318709	-0.269257	0.170582
-0.315	0.4375	-1.089	0.262905	-0.274424	0.151942
-0.2975	0.4375	-1.14198	0.21979	-0.278828	0.136276
-0.28	0.4375	-1.18459	0.185214	-0.282608	0.122878
-0.2625	0.4375	-1.21979	0.15667	-0.285869	0.111252
-0.245	0.4375	-1.24948	0.132542	-0.288691	0.101037
-0.2275	0.4375	-1.27499	0.111737	-0.291139	0.0919606
-0.21	0.4375	-1.29724	0.093483	-0.293267	0.0838164
-0.1925	0.4375	-1.31691	0.077218	-0.295115	0.0764409
-0.175	0.4375	-1.33452	0.062522	-0.296718	0.0697048
-0.1575	0.4375	-1.35046	0.049072	-0.298104	0.0635033
-0.14	0.4375	-1.36504	0.036614	-0.299294	0.0577503
-0.1225	0.4375	-1.37851	0.024943	-0.300307	0.0523737
-0.105	0.4375	-1.39108	0.013893	-0.301158	0.0473139
-0.0875	0.4375	-1.4029	0.00332	-0.301858	0.0425179
-0.07	0.4375	-1.41412	-0.006895	-0.302415	0.0379413
-0.0525	0.4375	-1.42486	-0.016859	-0.302839	0.0335448
-0.035	0.4375	-1.43524	-0.026672	-0.303132	0.029291
-0.0175	0.4375	-1.44534	-0.036421	-0.303298	0.0251488
0	0.4375	-1.45527	-0.046193	-0.303338	0.0210877
0.0175	0.4375	-1.4651	-0.056075	-0.303252	0.017078
0.035	0.4375	-1.47491	-0.066153	-0.303037	0.0130917
0.0525	0.4375	-1.48481	-0.076521	-0.302689	0.00909949
0.07	0.4375	-1.49486	-0.087273	-0.302202	0.00507434
0.0875	0.4375	-1.50517	-0.09852	-0.301566	0.000984733
0.105	0.4375	-1.51582	-0.110383	-0.30077	-0.00320133
0.1225	0.4375	-1.52695	-0.123003	-0.2998	-0.00751931
0.14	0.4375	-1.53866	-0.136544	-0.298637	-0.0120082
0.1575	0.4375	-1.55113	-0.151204	-0.297257	-0.0167133
0.175	0.4375	-1.56451	-0.167224	-0.295631	-0.0216874
0.1925	0.4375	-1.57905	-0.184901	-0.293722	-0.026992
0.21	0.4375	-1.59499	-0.204611	-0.291481	-0.0327015
0.2275	0.4375	-1.61271	-0.226838	-0.288848	-0.0389076
0.245	0.4375	-1.63263	-0.252216	-0.285741	-0.0457245
0.2625	0.4375	-1.65536	-0.281598	-0.282056	-0.0532973
0.28	0.4375	-1.6817	-0.316155	-0.277648	-0.0618129
0.2975	0.4375	-1.71278	-0.357557	-0.272318	-0.071522
0.315	0.4375	-1.75023	-0.408257	-0.265786	-0.0827629
0.3325	0.4375	-1.79652	-0.472042	-0.257631	-0.096014
0.35	0.4375	-1.85557	-0.555093	-0.247209	-0.111974
-0.35	0.455	-0.98238	0.385901	-0.274466	0.194316
-0.3325	0.455	-1.07302	0.311126	-0.281362	0.171461
-0.315	0.455	-1.1402	0.256173	-0.287162	0.152672
-0.2975	0.455	-1.19241	0.213691	-0.292088	0.136886
-0.28	0.455	-1.23441	0.179603	-0.296305	0.12339
-0.2625	0.455	-1.2691	0.151446	-0.299937	0.111682
-0.245	0.455	-1.29838	0.127634	-0.303078	0.101398
-0.2275	0.455	-1.32353	0.107089	-0.305803	0.0922643
-0.21	0.455	-1.34547	0.089053	-0.308172	0.0840712
-0.1925	0.455	-1.36487	0.072972	-0.310233	0.0766541
-0.175	0.455	-1.38224	0.058431	-0.312025	0.0698816
-0.1575	0.455	-1.39797	0.045114	-0.313577	0.0636489
-0.14	0.455	-1.41237	0.032768	-0.314917	0.057868
-0.1225	0.455	-1.42567	0.021193	-0.316065	0.0524673
-0.105	0.455	-1.43808	0.010222	-0.317036	0.0473853
-0.0875	0.455	-1.44975	-0.000284	-0.317844	0.0425696
-0.07	0.455	-1.46085	-0.010445	-0.3185	0.0379752
-0.0525	0.455	-1.47148	-0.020366	-0.319012	0.0335625
-0.035	0.455	-1.48174	-0.030145	-0.319385	0.0292946
-0.0175	0.455	-1.49175	-0.039872	-0.319623	0.0251386
0	0.455	-1.50158	-0.049632	-0.319728	0.0210643
0.0175	0.455	-1.51133	-0.059511	-0.319701	0.0170427
0.035	0.455	-1.52107	-0.069597	-0.319537	0.0130442
0.0525	0.455	-1.53089	-0.07998	-0.319235	0.00904188
0.07	0.455	-1.54087	-0.09076	-0.318788	0.00500556
0.0875	0.455	-1.55112	-0.102044	-0.318187	0.000905794
0.105	0.455	-1.56171	-0.113957	-0.31742	-0.00329069
0.1225	0.455	-1.57279	-0.126638	-0.316474	-0.00761817
0.14	0.455	-1.58445	-0.140256	-0.315329	-0.0121178
0.1575	0.455	-1.59687	-0.155009	-0.313961	-0.0168333
0.175	0.455	-1.61022	-0.171139	-0.312342	-0.0218178
0.1925	0.455	-1.62472	-0.188949	-0.310431	-0.0271335
0.21	0.455	-1.64064	-0.208817	-0.308182	-0.0328547
0.2275	0.455	-1.65832	-0.231234	-0.305531	-0.0390737
0.245	0.455	-1.67823	-0.25684	-0.302397	-0.0459037
0.2625	0.455	-1.70096	-0.286498	-0.298671	-0.0534907
0.28	0.455	-1.72731	-0.321395	-0.294208	-0.0620227
0.2975	0.455	-1.75842	-0.363221	-0.288805	-0.0717496
0.315	0.455	-1.79593	-0.414465	-0.282173	-0.0830122
0.3325	0.455	-1.84232	-0.478965	-0.273885	-0.0962883
0.35	0.455	-1.90156	-0.563002	-0.263277	-0.11228
-0.35	0.4725	-1.03482	0.377265	-0.28603	0.195344
-0.3325	0.4725	-1.12409	0.303659	-0.293719	0.172298
-0.315	0.4725	-1.19029	0.249517	-0.300158	0.153355
-0.2975	0.4725	-1.24175	0.207637	-0.305611	0.137446
-0.28	0.4725	-1.28316	0.174012	-0.310269	0.123848
-0.2625	0.4725	-1.31737	0.146223	-0.314275	0.112056
-0.245	0.4725	-1.34624	0.122708	-0.317737	0.101701
-0.2275	0.4725	-1.37104	0.102408	-0.320741	0.0925083
-0.21	0.4725	-1.39269	0.084576	-0.323353	0.0842647
-0.1925	0.4725	-1.41183	0.068666	-0.325628	0.0768039
-0.175	0.4725	-1.42898	0.05427	-0.327608	0.069994
-0.1575	0.4725	-1.44451	0.041074	-0.329329	0.0637284
-0.14	0.4725	-1.45873	0.028831	-0.330818	0.0579188
-0.1225	0.4725	-1.47186	0.01734	-0.332099	0.0524918
-0.105	0.4725	-1.48413	0.00644	-0.33319	0.0473869
-0.0875	0.4725	-1.49568	-0.004008	-0.334107	0.0425509
-0.07	0.4725	-1.50665	-0.014124	-0.33486	0.0379375
-0.0525	0.4725	-1.51717	-0.024012	-0.33546	0.0335071
-0.035	0.4725	-1.52734	-0.033768	-0.335911	0.029223
-0.0175	0.4725	-1.53725	-0.043482	-0.336221	0.0250519
0	0.4725	-1.547	-0.053239	-0.336389	0.0209637
0.0175	0.4725	-1.55667	-0.063126	-0.336418	0.016928
0.035	0.4725	-1.56634	-0.07323	-0.336305	0.0129168
0.0525	0.4725	-1.5761	-0.083642	-0.336047	0.00890128
0.07	0.4725	-1.58603	-0.094461	-0.335638	0.00485261
0.0875	0.4725	-1.59622	-0.105797	-0.335069	0.000740307
0.105	0.4725	-1.60678	-0.117773	-0.33433	-0.00346811
0.1225	0.4725	-1.6178	-0.130534	-0.333404	-0.00780915
0.14	0.4725	-1.62944	-0.144246	-0.332274	-0.0123212
0.1575	0.4725	-1.64183	-0.159111	-0.330915	-0.0170503
0.175	0.4725	-1.65515	-0.175376	-0.329297	-0.0220494
0.1925	0.4725	-1.66963	-0.193343	-0.327381	-0.0273796
0.21	0.4725	-1.68555	-0.213399	-0.325118	-0.0331169
0.2275	0.4725	-1.70324	-0.236038	-0.322444	-0.0393524
0.245	0.4725	-1.72316	-0.261912	-0.319277	-0.0462013
0.2625	0.4725	-1.74592	-0.291893	-0.315504	-0.0538087
0.28	0.4725	-1.77232	-0.327186	-0.310978	-0.062363
0.2975	0.4725	-1.8035	-0.369507	-0.30549	-0.0721161
0.315	0.4725	-1.84113	-0.421382	-0.298745	-0.0834077
0.3325	0.4725	-1.88771	-0.486716	-0.290306	-0.0967195
0.35	0.4725	-1.94724	-0.571906	-0.279492	-0.112755
-0.35	0.49	-1.08612	0.36878	-0.297832	0.19633
-0.3325	0.49	-1.17404	0.296302	-0.306321	0.173092
-0.315	0.49	-1.23928	0.242939	-0.313405	0.153995
-0.2975	0.49	-1.29002	0.201627	-0.319388	0.137957
-0.28	0.49	-1.33085	0.168439	-0.324492	0.124255
-0.2625	0.49	-1.3646	0.140995	-0.328877	0.112375
-0.245	0.49	-1.39308	0.11776	-0.332663	0.101948
-0.2275	0.49	-1.41756	0.09769	-0.335947	0.0926936
-0.21	0.49	-1.43892	0.080047	-0.338804	0.084397
-0.1925	0.49	-1.45782	0.064296	-0.341294	0.0768914
-0.175	0.49	-1.47475	0.050032	-0.343463	0.0700421
-0.1575	0.49	-1.49009	0.036947	-0.345352	0.0637422
-0.14	0.49	-1.50414	0.024794	-0.346991	0.0579016
-0.1225	0.49	-1.51713	0.01338	-0.348406	0.0524484
-0.105	0.49	-1.52926	0.002541	-0.349617	0.0473191
-0.0875	0.49	-1.54068	-0.00786	-0.350641	0.0424609
-0.07	0.49	-1.55154	-0.01794	-0.35149	0.0378275
-0.0525	0.49	-1.56196	-0.027804	-0.352176	0.0333783
-0.035	0.49	-1.57204	-0.037547	-0.352705	0.0290769
-0.0175	0.49	-1.58188	-0.047259	-0.353084	0.0248892
0	0.49	-1.59155	-0.057024	-0.353314	0.0207853
0.0175	0.49	-1.60116	-0.06693	-0.353398	0.0167344
0.035	0.49	-1.61077	-0.077063	-0.353334	0.0127084
0.0525	0.49	-1.62047	-0.087516	-0.353118	0.00867826
0.07	0.49	-1.63036	-0.098389	-0.352745	0.0046146
0.0875	0.49	-1.64051	-0.109791	-0.352206	0.000487536
0.105	0.49	-1.65103	-0.121848	-0.35149	-0.00373622
0.1225	0.49	-1.66203	-0.134704	-0.350582	-0.0080919
0.14	0.49	-1.67365	-0.148529	-0.349464	-0.01262
0.1575	0.49	-1.68602	-0.163528	-0.348109	-0.0173658
0.175	0.49	-1.69935	-0.179949	-0.346489	-0.0223819
0.1925	0.49	-1.71383	-0.198102	-0.344563	-0.0277313
0.21	0.49	-1.72976	-0.218375	-0.342281	-0.0334883
0.2275	0.49	-1.74748	-0.241273	-0.339578	-0.0397459
0.245	0.49	-1.76745	-0.267455	-0.336369	-0.0466184
0.2625	0.49	-1.79027	-0.297809	-0.332541	-0.0542521
0.28	0.49	-1.81676	-0.333559	-0.327942	-0.0628363
0.2975	0.49	-1.84808	-0.376448	-0.322358	-0.0726224
0.315	0.49	-1.88589	-0.42905	-0.315487	-0.0839528
0.3325	0.49	-1.93273	-0.495344	-0.30688	-0.0973101
0.35	0.49	-1.99266	-0.581865	-0.295835	-0.113403
-0.35	0.5075	-1.13619	0.360506	-0.309858	0.197295
-0.3325	0.5075	-1.22284	0.289079	-0.319156	0.173856
-0.315	0.5075	-1.28717	0.236438	-0.326893	0.154594
-0.2975	0.5075	-1.33721	0.19566	-0.333414	0.138424
-0.28	0.5075	-1.3775	0.162881	-0.338969	0.124612
-0.2625	0.5075	-1.41081	0.13576	-0.343735	0.112642
-0.245	0.5075	-1.43892	0.112785	-0.34785	0.102139
-0.2275	0.5075	-1.46309	0.092927	-0.351416	0.0928201
-0.21	0.5075	-1.48419	0.07546	-0.35452	0.0844692
-0.1925	0.5075	-1.50285	0.059854	-0.357225	0.0769162
-0.175	0.5075	-1.51958	0.04571	-0.359585	0.070026
-0.1575	0.5075	-1.53474	0.032725	-0.361642	0.0636904
-0.14	0.5075	-1.54863	0.020654	-0.363431	0.0578184
-0.1225	0.5075	-1.56148	0.009305	-0.364979	0.0523366
-0.105	0.5075	-1.57348	-0.001485	-0.366308	0.0471811
-0.0875	0.5075	-1.58479	-0.011848	-0.367439	0.0422996
-0.07	0.5075	-1.59556	-0.021903	-0.368383	0.0376445
-0.0525	0.5075	-1.60589	-0.031753	-0.369154	0.0331753
-0.035	0.5075	-1.61588	-0.041494	-0.36976	0.0288547
-0.0175	0.5075	-1.62565	-0.051213	-0.370206	0.0246496
0	0.5075	-1.63526	-0.060999	-0.370497	0.0205276
0.0175	0.5075	-1.64481	-0.070935	-0.370634	0.01646
0.035	0.5075	-1.65437	-0.081111	-0.370615	0.0124169
0.0525	0.5075	-1.66403	-0.091617	-0.370439	0.00837083
0.07	0.5075	-1.67388	-0.102557	-0.370099	0.00429054
0.0875	0.5075	-1.684	-0.11404	-0.369587	0.000146664
0.105	0.5075	-1.69451	-0.126194	-0.368892	-0.00409464
0.1225	0.5075	-1.7055	-0.139165	-0.367998	-0.00846898
0.14	0.5075	-1.71711	-0.153124	-0.366887	-0.0130159
0.1575	0.5075	-1.72949	-0.168278	-0.365534	-0.017781
0.175	0.5075	-1.74282	-0.184881	-0.363907	-0.0228182
0.1925	0.5075	-1.75734	-0.203247	-0.361965	-0.0281901
0.21	0.5075	-1.7733	-0.223771	-0.359659	-0.033972
0.2275	0.5075	-1.79108	-0.246964	-0.35692	-0.0402553
0.245	0.5075	-1.81113	-0.273498	-0.353663	-0.0471569
0.2625	0.5075	-1.83404	-0.304277	-0.34977	-0.0548233
0.28	0.5075	-1.86067	-0.340546	-0.345087	-0.0634431
0.2975	0.5075	-1.89217	-0.384083	-0.339394	-0.0732702
0.315	0.5075	-1.93023	-0.437513	-0.332381	-0.0846479
0.3325	0.5075	-1.97742	-0.504903	-0.323585	-0.0980616
0.35	0.5075	-2.03788	-0.592947	-0.312283	-0.114225
-0.35	0.525	-1.18509	0.352405	-0.322102	0.198233
-0.3325	0.525	-1.27051	0.281966	-0.332219	0.174584
-0.315	0.525	-1.33395	0.230014	-0.340614	0.155157
-0.2975	0.525	-1.38334	0.189735	-0.347681	0.13885
-0.28	0.525	-1.42312	0.157335	-0.353693	0.124923
-0.2625	0.525	-1.45601	0.130513	-0.358845	0.112859
-0.245	0.525	-1.48378	0.107778	-0.36329	0.102276
-0.2275	0.525	-1.50765	0.088116	-0.367143	0.0928905
-0.21	0.525	-1.5285	0.070809	-0.370494	0.0844819
-0.1925	0.525	-1.54695	0.055335	-0.373416	0.0768801
-0.175	0.525	-1.56349	0.041299	-0.375967	0.0699469
-0.1575	0.525	-1.57848	0.028401	-0.378193	0.0635735
-0.14	0.525	-1.59222	0.0164	-0.38013	0.0576682
-0.1225	0.525	-1.60494	0.005104	-0.381811	0.052156
-0.105	0.525	-1.61683	-0.005644	-0.383259	0.0469741
-0.0875	0.525	-1.62804	-0.01598	-0.384495	0.0420677
-0.07	0.525	-1.63871	-0.026021	-0.385533	0.0373893
-0.0525	0.525	-1.64896	-0.035868	-0.386388	0.0328986
-0.035	0.525	-1.65888	-0.045617	-0.387068	0.0285576
-0.0175	0.525	-1.66858	-0.055356	-0.387581	0.0243327
0	0.525	-1.67814	-0.065173	-0.387929	0.0201918
0.0175	0.525	-1.68765	-0.075153	-0.388117	0.0161049
0.035	0.525	-1.69717	-0.085383	-0.388142	0.0120438
0.0525	0.525	-1.7068	-0.095959	-0.388003	0.00797819
0.07	0.525	-1.71663	-0.106981	-0.387693	0.00387927
0.0875	0.525	-1.72674	-0.118562	-0.387205	-0.000284257
0.105	0.525	-1.73723	-0.130829	-0.386527	-0.00454475
0.1225	0.525	-1.74822	-0.143933	-0.385644	-0.00893976
0.14	0.525	-1.75985	-0.158047	-0.384537	-0.0135086
0.1575	0.525	-1.77225	-0.173381	-0.383179	-0.0182972
0.175	0.525	-1.78562	-0.190192	-0.38154	-0.0233587
0.1925	0.525	-1.80018	-0.208801	-0.379577	-0.0287572
0.21	0.525	-1.81621	-0.229609	-0.377239	-0.034567
0.2275	0.525	-1.83407	-0.253138	-0.374457	-0.0408824
0.245	0.525	-1.85422	-0.280071	-0.371142	-0.0478181
0.2625	0.525	-1.87728	-0.311331	-0.367176	-0.0555228
0.28	0.525	-1.90408	-0.348187	-0.362397	-0.0641854
0.2975	0.525	-1.93582	-0.392457	-0.356581	-0.0740613
0.315	0.525	-1.97419	-0.446825	-0.349408	-0.085496
0.3325	0.525	-2.02183	-0.515458	-0.340402	-0.0989772
0.35	0.525	-2.08293	-0.605234	-0.328813	-0.115224
-0.35	0.5425	-1.23279	0.344502	-0.334552	0.199155
-0.3325	0.5425	-1.31702	0.274994	-0.345496	0.175294
-0.315	0.5425	-1.37964	0.223671	-0.354562	0.15569
-0.2975	0.5425	-1.42842	0.18385	-0.362182	0.139238
-0.28	0.5425	-1.46772	0.1518	-0.368656	0.125192
-0.2625	0.5425	-1.50022	0.125253	-0.3742	0.113028
-0.245	0.5425	-1.52766	0.102737	-0.378978	0.102362
-0.2275	0.5425	-1.55126	0.083252	-0.383119	0.0929061
-0.21	0.5425	-1.57187	0.06609	-0.386721	0.084438
-0.1925	0.5425	-1.59013	0.050734	-0.389861	0.0767847
-0.175	0.5425	-1.60649	0.036792	-0.392603	0.0698063
-0.1575	0.5425	-1.62133	0.023969	-0.394997	0.0633932
-0.14	0.5425	-1.63494	0.012027	-0.397084	0.0574531
-0.1225	0.5425	-1.64753	0.000774	-0.398897	0.0519094
-0.105	0.5425	-1.65932	-0.009946	-0.400462	0.0466983
-0.0875	0.5425	-1.67043	-0.020266	-0.401802	0.0417655
-0.07	0.5425	-1.68102	-0.030303	-0.402933	0.0370628
-0.0525	0.5425	-1.6912	-0.040159	-0.40387	0.0325485
-0.035	0.5425	-1.70107	-0.049928	-0.404623	0.0281852
-0.0175	0.5425	-1.71072	-0.0597	-0.405199	0.0239386
0	0.5425	-1.72023	-0.069561	-0.405603	0.0197765
0.0175	0.5425	-1.7297	-0.079596	-0.405839	0.0156698
0.035	0.5425	-1.7392	-0.089895	-0.405905	0.0115882
0.0525	0.5425	-1.74881	-0.100555	-0.4058	0.0075015
0.07	0.5425	-1.75863	-0.111675	-0.405517	0.00338144
0.0875	0.5425	-1.76873	-0.12337	-0.40505	-0.000803422
0.105	0.5425	-1.77923	-0.135771	-0.404385	-0.00508722
0.1225	0.5425	-1.79024	-0.149028	-0.403508	-0.00950565
0.14	0.5425	-1.80189	-0.163319	-0.4024	-0.0140991
0.1575	0.5425	-1.81434	-0.178858	-0.401033	-0.0189139
0.175	0.5425	-1.82776	-0.195906	-0.399375	-0.024004
0.1925	0.5425	-1.84239	-0.21479	-0.397385	-0.0294329
0.21	0.5425	-1.85851	-0.23592	-0.395008	-0.0352762
0.2275	0.5425	-1.87648	-0.259825	-0.392175	-0.0416268
0.245	0.5425	-1.89677	-0.287208	-0.388793	-0.0486027
0.2625	0.5425	-1.92	-0.319008	-0.384741	-0.0563517
0.28	0.5425	-1.94704	-0.356525	-0.379853	-0.0650645
0.2975	0.5425	-1.97906	-0.401619	-0.373899	-0.074997
0.315	0.5425	-2.01783	-0.457042	-0.366547	-0.0864974
0.3325	0.5425	-2.066	-0.527076	-0.357305	-0.100056
0.35	0.5425	-2.12788	-0.618816	-0.345395	-0.116401
-0.35	0.56	-1.27925	0.336808	-0.347193	0.20007
-0.3325	0.56	-1.3624	0.268149	-0.358979	0.175984
-0.315	0.56	-1.42425	0.217407	-0.368725	0.156197
-0.2975	0.56	-1.47246	0.178006	-0.376907	0.139593
-0.28	0.56	-1.51131	0.146275	-0.38385	0.125423
-0.2625	0.56	-1.54344	0.119976	-0.38979	0.113154
-0.245	0.56	-1.57059	0.097659	-0.394907	0.102401
-0.2275	0.56	-1.59394	0.078334	-0.399338	0.0928717
-0.21	0.56	-1.61433	0.061299	-0.403191	0.0843402
-0.1925	0.56	-1.6324	0.046044	-0.40655	0.0766319
-0.175	0.56	-1.6486	0.032184	-0.409484	0.0696067
-0.1575	0.56	-1.6633	0.019424	-0.412048	0.0631524
-0.14	0.56	-1.67679	0.007526	-0.414283	0.0571745
-0.1225	0.56	-1.68928	-0.003696	-0.416227	0.0515971
-0.105	0.56	-1.70097	-0.014399	-0.417909	0.0463557
-0.0875	0.56	-1.712	-0.024715	-0.419352	0.0413948
-0.07	0.56	-1.72253	-0.034761	-0.420574	0.0366651
-0.0525	0.56	-1.73264	-0.044637	-0.421591	0.0321261
-0.035	0.56	-1.74246	-0.054438	-0.422415	0.0277392
-0.0175	0.56	-1.75206	-0.064255	-0.423052	0.0234691
0	0.56	-1.76155	-0.074173	-0.42351	0.0192846
0.0175	0.56	-1.77099	-0.084278	-0.423791	0.0151552
0.035	0.56	-1.78048	-0.094662	-0.423895	0.0110507
0.0525	0.56	-1.79008	-0.10542	-0.42382	0.00694131
0.07	0.56	-1.7999	-0.116655	-0.423561	0.00279782
0.0875	0.56	-1.81002	-0.128484	-0.42311	-0.00141174
0.105	0.56	-1.82054	-0.141037	-0.422455	-0.00572014
0.1225	0.56	-1.83158	-0.15447	-0.421579	-0.0101649
0.14	0.56	-1.84327	-0.168963	-0.420464	-0.0147871
0.1575	0.56	-1.85577	-0.184734	-0.419082	-0.0196319
0.175	0.56	-1.86927	-0.202049	-0.4174	-0.0247537
0.1925	0.56	-1.88399	-0.221241	-0.415375	-0.0302166
0.21	0.56	-1.90023	-0.242732	-0.412952	-0.036098
0.2275	0.56	-1.91834	-0.267062	-0.410057	-0.0424901
0.245	0.56	-1.9388	-0.294947	-0.406598	-0.0495111
0.2625	0.56	-1.96226	-0.327351	-0.402448	-0.0573103
0.28	0.56	-1.98957	-0.365608	-0.397437	-0.0660802
0.2975	0.56	-2.02195	-0.411623	-0.391326	-0.0760769
0.315	0.56	-2.06118	-0.46823	-0.383774	-0.087652
0.3325	0.56	-2.10999	-0.539842	-0.374267	-0.101301
0.35	0.56	-2.17279	-0.633799	-0.361999	-0.117758
-0.35	0.5775	-1.3245	0.329325	-0.360015	0.200986
-0.3325	0.5775	-1.40663	0.261444	-0.372654	0.176665
-0.315	0.5775	-1.46778	0.211225	-0.383093	0.156685
-0.2975	0.5775	-1.51546	0.172202	-0.391846	0.139922
-0.28	0.5775	-1.5539	0.140758	-0.399265	0.12562
-0.2625	0.5775	-1.5857	0.114682	-0.405608	0.113242
-0.245	0.5775	-1.61257	0.092541	-0.411067	0.102397
-0.2275	0.5775	-1.63569	0.073355	-0.415792	0.0927898
-0.21	0.5775	-1.65589	0.056432	-0.419898	0.0841925
-0.1925	0.5775	-1.67379	0.041264	-0.423478	0.0764272
-0.175	0.5775	-1.68984	0.02747	-0.426604	0.0693518
-0.1575	0.5775	-1.70442	0.014758	-0.429336	0.0628534
-0.14	0.5775	-1.71779	0.002893	-0.431719	0.0568364
-0.1225	0.5775	-1.73019	-0.008311	-0.433793	0.0512238
-0.105	0.5775	-1.7418	-0.01901	-0.43559	0.0459495
-0.0875	0.5775	-1.75276	-0.029334	-0.437134	0.0409587
-0.07	0.5775	-1.76323	-0.0394	-0.438446	0.0362015
-0.0525	0.5775	-1.7733	-0.049311	-0.439541	0.0316348
-0.035	0.5775	-1.78307	-0.059158	-0.440433	0.0272221
-0.0175	0.5775	-1.79265	-0.069033	-0.44113	0.0229273
0	0.5775	-1.80211	-0.079022	-0.441638	0.0187179
0.0175	0.5775	-1.81154	-0.089214	-0.441961	0.0145632
0.035	0.5775	-1.82102	-0.099697	-0.4421	0.0104342
0.0525	0.5775	-1.83064	-0.110571	-0.442052	0.0062998
0.07	0.5775	-1.84047	-0.12194	-0.441812	0.00212983
0.0875	0.5775	-1.85061	-0.133921	-0.441372	-0.00210612
0.105	0.5775	-1.86117	-0.14665	-0.440721	-0.00644327
0.1225	0.5775	-1.87227	-0.160282	-0.439842	-0.010918
0.14	0.5775	-1.88402	-0.175002	-0.438714	-0.0155706
0.1575	0.5775	-1.8966	-0.191033	-0.437312	-0.0204486
0.175	0.5775	-1.91019	-0.208649	-0.435598	-0.025607
0.1925	0.5775	-1.92503	-0.228187	-0.43353	-0.0311085
0.21	0.5775	-1.94141	-0.25008	-0.431051	-0.0370317
0.2275	0.5775	-1.95969	-0.274883	-0.428085	-0.0434701
0.245	0.5775	-1.98037	-0.303329	-0.424537	-0.0505421
0.2625	0.5775	-2.00408	-0.336408	-0.420276	-0.0583983
0.28	0.5775	-2.03172	-0.375489	-0.415125	-0.0672318
0.2975	0.5775	-2.06452	-0.422534	-0.408839	-0.0773013
0.315	0.5775	-2.1043	-0.480465	-0.40106	-0.088961
0.3325	0.5775	-2.15386	-0.553845	-0.391259	-0.102711
0.35	0.5775	-2.21774	-0.650305	-0.378589	-0.119295
-0.35	0.595	-1.36853	0.322066	-0.373002	0.201914
-0.3325	0.595	-1.44971	0.254894	-0.386508	0.177352
-0.315	0.595	-1.51023	0.205133	-0.397655	0.157165
-0.2975	0.595	-1.55742	0.166444	-0.406987	0.140232
-0.28	0.595	-1.59549	0.135253	-0.414891	0.125791
-0.2625	0.595	-1.627	0.109373	-0.421642	0.113299
-0.245	0.595	-1.65362	0.087384	-0.427447	0.102357
-0.2275	0.595	-1.67653	0.068318	-0.432468	0.0926678
-0.21	0.595	-1.69655	0.051487	-0.43683	0.0840005
-0.1925	0.595	-1.7143	0.03639	-0.440631	0.0761753
-0.175	0.595	-1.73023	0.022647	-0.44395	0.0690475
-0.1575	0.595	-1.74469	0.009969	-0.44685	0.0625027
-0.14	0.595	-1.75797	-0.001877	-0.44938	0.0564443
-0.1225	0.595	-1.77029	-0.013077	-0.451585	0.050794
-0.105	0.595	-1.78182	-0.023785	-0.453494	0.0454854
-0.0875	0.595	-1.79273	-0.034132	-0.455139	0.0404619
-0.07	0.595	-1.80315	-0.044233	-0.456537	0.0356743
-0.0525	0.595	-1.81318	-0.05419	-0.457708	0.0310795
-0.035	0.595	-1.82293	-0.064099	-0.458665	0.0266379
-0.0175	0.595	-1.83249	-0.074047	-0.459418	0.0223159
0	0.595	-1.84194	-0.084123	-0.459973	0.0180797
0.0175	0.595	-1.85138	-0.094416	-0.460335	0.0138985
0.035	0.595	-1.86087	-0.105017	-0.460504	0.00974196
0.0525	0.595	-1.8705	-0.116025	-0.460479	0.00557978
0.07	0.595	-1.88036	-0.127547	-0.460254	0.00138145
0.0875	0.595	-1.89055	-0.139702	-0.459821	-0.00288438
0.105	0.595	-1.90116	-0.152629	-0.459169	-0.00725245
0.1225	0.595	-1.91232	-0.166485	-0.45828	-0.0117594
0.14	0.595	-1.92416	-0.181461	-0.457135	-0.0164471
0.1575	0.595	-1.93684	-0.197784	-0.455703	-0.0213621
0.175	0.595	-1.95054	-0.215735	-0.45395	-0.0265604
0.1925	0.595	-1.96553	-0.23566	-0.451831	-0.0321055
0.21	0.595	-1.98207	-0.258001	-0.449286	-0.0380748
0.2275	0.595	-2.00056	-0.283331	-0.446238	-0.0445652
0.245	0.595	-2.02149	-0.3124	-0.442587	-0.0516936
0.2625	0.595	-2.04551	-0.346229	-0.438199	-0.0596125
0.28	0.595	-2.07353	-0.386228	-0.43289	-0.0685173
0.2975	0.595	-2.10682	-0.434421	-0.426405	-0.0786673
0.315	0.595	-2.14724	-0.493829	-0.418374	-0.0904203
0.3325	0.595	-2.19766	-0.569192	-0.408242	-0.104283
0.35	0.595	-2.2628	-0.668474	-0.39512	-0.121009
-0.35	0.6125	-1.41132	0.315043	-0.386135	0.202864
-0.3325	0.6125	-1.49165	0.248478	-0.40053	0.178041
-0.315	0.6125	-1.55158	0.199133	-0.412393	0.157642
-0.2975	0.6125	-1.59836	0.160739	-0.422318	0.140535
-0.28	0.6125	-1.6361	0.129765	-0.430714	0.125947
-0.2625	0.6125	-1.66733	0.104052	-0.437878	0.113333
-0.245	0.6125	-1.69373	0.082192	-0.444034	0.10229
-0.2275	0.6125	-1.71646	0.063224	-0.449355	0.0925148
-0.21	0.6125	-1.73632	0.046467	-0.453974	0.0837742
-0.1925	0.6125	-1.75394	0.031422	-0.457997	0.075885
-0.175	0.6125	-1.76975	0.017714	-0.461508	0.0687019
-0.1575	0.6125	-1.78412	0.005053	-0.464576	0.0621072
-0.14	0.6125	-1.79732	-0.006789	-0.467253	0.0560049
-0.1225	0.6125	-1.80957	-0.017999	-0.469585	0.0503146
-0.105	0.6125	-1.82105	-0.02873	-0.471607	0.0449696
-0.0875	0.6125	-1.83192	-0.039115	-0.473348	0.0399112
-0.07	0.6125	-1.8423	-0.049265	-0.474831	0.0350915
-0.0525	0.6125	-1.85231	-0.059285	-0.476075	0.0304653
-0.035	0.6125	-1.86205	-0.069268	-0.477095	0.0259946
-0.0175	0.6125	-1.8716	-0.079306	-0.4779	0.0216425
0	0.6125	-1.88106	-0.089486	-0.478499	0.0173772
0.0175	0.6125	-1.89051	-0.099899	-0.478896	0.013166
0.035	0.6125	-1.90002	-0.110636	-0.479092	0.00897995
0.0525	0.6125	-1.90969	-0.121799	-0.479084	0.00478675
0.07	0.6125	-1.9196	-0.133495	-0.47887	0.000557461
0.0875	0.6125	-1.92984	-0.145848	-0.478438	-0.00374102
0.105	0.6125	-1.94052	-0.158997	-0.477779	-0.0081431
0.1225	0.6125	-1.95177	-0.173106	-0.476874	-0.0126863
0.14	0.6125	-1.96371	-0.188368	-0.475702	-0.0174119
0.1575	0.6125	-1.9765	-0.205018	-0.474234	-0.0223687
0.175	0.6125	-1.99036	-0.223341	-0.472434	-0.0276098
0.1925	0.6125	-2.00551	-0.243695	-0.470252	-0.0332021
0.21	0.6125	-2.02226	-0.266536	-0.46763	-0.039224
0.2275	0.6125	-2.04099	-0.292449	-0.464487	-0.0457701
0.245	0.6125	-2.06221	-0.322211	-0.46072	-0.0529612
0.2625	0.6125	-2.08659	-0.356872	-0.456187	-0.0609493
0.28	0.6125	-2.11505	-0.39789	-0.450701	-0.0699315
0.2975	0.6125	-2.14889	-0.44736	-0.443993	-0.0801709
0.315	0.6125	-2.19005	-0.508419	-0.435678	-0.0920282
0.3325	0.6125	-2.24147	-0.586002	-0.425173	-0.106014
0.35	0.6125	-2.30805	-0.688473	-0.411542	-0.1229
-0.35	0.63	-1.45284	0.308271	-0.399398	0.203852
-0.3325	0.63	-1.53243	0.242244	-0.414695	0.178761
-0.315	0.63	-1.59185	0.193242	-0.427292	0.158134
-0.2975	0.63	-1.63825	0.155097	-0.43782	0.140841
-0.28	0.63	-1.67569	0.124306	-0.446717	0.126101
-0.2625	0.63	-1.70669	0.098729	-0.4543	0.113358
-0.245	0.63	-1.73291	0.076972	-0.460811	0.102208
-0.2275	0.63	-1.75547	0.058079	-0.466433	0.0923423
-0.21	0.63	-1.77521	0.041376	-0.471311	0.0835248
-0.1925	0.63	-1.79271	0.026365	-0.475558	0.0755686
-0.175	0.63	-1.80843	0.012675	-0.479262	0.0683273
-0.1575	0.63	-1.82272	1.6e-05	-0.482497	0.0616807
-0.14	0.63	-1.83585	-0.01184	-0.485319	0.0555311
-0.1225	0.63	-1.84805	-0.023077	-0.487777	0.0497982
-0.105	0.63	-1.85949	-0.033848	-0.489909	0.0444136
-0.0875	0.63	-1.87033	-0.044285	-0.491745	0.0393184
-0.07	0.63	-1.8807	-0.054502	-0.49331	0.0344632
-0.0525	0.63	-1.89069	-0.0646	-0.494624	0.029804
-0.035	0.63	-1.90043	-0.074676	-0.495703	0.0253006
-0.0175	0.63	-1.90999	-0.084821	-0.496557	0.0209162
0	0.63	-1.91947	-0.095124	-0.497195	0.0166185
0.0175	0.63	-1.92895	-0.105674	-0.497623	0.0123763
0.035	0.63	-1.9385	-0.116569	-0.49784	0.00815672
0.0525	0.63	-1.94822	-0.127908	-0.497846	0.00393053
0.07	0.63	-1.95819	-0.139802	-0.497635	-0.000332898
0.0875	0.63	-1.9685	-0.152378	-0.497199	-0.00466762
0.105	0.63	-1.97928	-0.165778	-0.496526	-0.00910763
0.1225	0.63	-1.99062	-0.180169	-0.495598	-0.0136902
0.14	0.63	-2.00269	-0.19575	-0.494392	-0.0184572
0.1575	0.63	-2.01563	-0.212763	-0.492879	-0.0234587
0.175	0.63	-2.02965	-0.231501	-0.49102	-0.0287482
0.1925	0.63	-2.045	-0.252333	-0.488767	-0.0343931
0.21	0.63	-2.06198	-0.275726	-0.486055	-0.0404708
0.2275	0.63	-2.081	-0.302287	-0.482803	-0.0470789
0.245	0.63	-2.10255	-0.332816	-0.478902	-0.054338
0.2625	0.63	-2.12734	-0.3684	-0.474207	-0.0624018
0.28	0.63	-2.15631	-0.41055	-0.468519	-0.0714696
0.2975	0.63	-2.19079	-0.461441	-0.46156	-0.0818061
0.315	0.63	-2.23278	-0.524338	-0.452926	-0.0937753
0.3325	0.63	-2.28535	-0.604414	-0.442003	-0.107898
0.35	0.63	-2.3536	-0.710494	-0.427796	-0.124961
-0.35	0.6475	-1.4931	0.30177	-0.412766	0.204892
-0.3325	0.6475	-1.57203	0.236192	-0.428985	0.179519
-0.315	0.6475	-1.631	0.187478	-0.442331	0.158656
-0.2975	0.6475	-1.67708	0.149533	-0.453472	0.141169
-0.28	0.6475	-1.71428	0.118887	-0.462878	0.126267
-0.2625	0.6475	-1.74508	0.093416	-0.470886	0.113391
-0.245	0.6475	-1.77113	0.071736	-0.477756	0.102129
-0.2275	0.6475	-1.79356	0.052896	-0.483683	0.0921683
-0.21	0.6475	-1.81319	0.036224	-0.488821	0.0832687
-0.1925	0.6475	-1.8306	0.021227	-0.49329	0.0752421
-0.175	0.6475	-1.84624	0.007534	-0.497186	0.0679382
-0.1575	0.6475	-1.86047	-0.005142	-0.500587	0.0612365
-0.14	0.6475	-1.87356	-0.017028	-0.503554	0.0550376
-0.1225	0.6475	-1.88572	-0.028309	-0.506136	0.0492589
-0.105	0.6475	-1.89714	-0.039137	-0.508375	0.0438321
-0.0875	0.6475	-1.90796	-0.049644	-0.510303	0.0386976
-0.07	0.6475	-1.91832	-0.059944	-0.511947	0.0338049
-0.0525	0.6475	-1.92833	-0.070139	-0.513328	0.0291094
-0.035	0.6475	-1.93808	-0.080327	-0.514462	0.0245703
-0.0175	0.6475	-1.94767	-0.090599	-0.515361	0.0201508
0	0.6475	-1.95718	-0.101044	-0.516035	0.0158185
0.0175	0.6475	-1.9667	-0.111754	-0.516488	0.0115411
0.035	0.6475	-1.97631	-0.122828	-0.516721	0.00728584
0.0525	0.6475	-1.98609	-0.134366	-0.516734	0.00302397
0.07	0.6475	-1.99614	-0.146485	-0.516522	-0.00127806
0.0875	0.6475	-2.00655	-0.159311	-0.516075	-0.00565192
0.105	0.6475	-2.01743	-0.172991	-0.515381	-0.0101322
0.1225	0.6475	-2.02891	-0.187699	-0.514421	-0.0147587
0.14	0.6475	-2.04112	-0.203636	-0.513173	-0.019572
0.1575	0.6475	-2.05423	-0.221052	-0.511604	-0.0246218
0.175	0.6475	-2.06845	-0.240251	-0.509677	-0.0299647
0.1925	0.6475	-2.08403	-0.26161	-0.507338	-0.0356649
0.21	0.6475	-2.10128	-0.285617	-0.504523	-0.0418052
0.2275	0.6475	-2.12061	-0.312895	-0.501146	-0.0484805
0.245	0.6475	-2.14255	-0.344275	-0.497093	-0.0558141
0.2625	0.6475	-2.1678	-0.380882	-0.492213	-0.0639599
0.28	0.6475	-2.19734	-0.424286	-0.486299	-0.0731191
0.2975	0.6475	-2.23256	-0.476757	-0.479057	-0.0835611
0.315	0.6475	-2.2755	-0.541708	-0.470063	-0.0956533
0.3325	0.6475	-2.32937	-0.624584	-0.458668	-0.109926
0.35	0.6475	-2.39955	-0.734765	-0.443807	-0.127185
-0.35	0.665	-1.53206	0.295568	-0.426215	0.206006
-0.3325	0.665	-1.61042	0.230352	-0.443374	0.180338
-0.315	0.665	-1.66902	0.181863	-0.457482	0.159229
-0.2975	0.665	-1.71483	0.144071	-0.469248	0.141538
-0.28	0.665	-1.75182	0.113533	-0.479169	0.126469
-0.2625	0.665	-1.78246	0.088137	-0.487608	0.113454
-0.245	0.665	-1.80838	0.066504	-0.49484	0.102074
-0.2275	0.665	-1.8307	0.04769	-0.501073	0.0920134
-0.21	0.665	-1.85024	0.031027	-0.506472	0.0830288
-0.1925	0.665	-1.86758	0.016022	-0.511164	0.0749273
-0.175	0.665	-1.88318	0.002306	-0.515252	0.0675581
-0.1575	0.665	-1.89736	-0.010406	-0.518818	0.0607981
-0.14	0.665	-1.91042	-0.022343	-0.521926	0.0545455
-0.1225	0.665	-1.92257	-0.033687	-0.52463	0.0487184
-0.105	0.665	-1.93398	-0.044591	-0.526974	0.0432468
-0.0875	0.665	-1.9448	-0.055188	-0.528991	0.0380694
-0.07	0.665	-1.95518	-0.06559	-0.530711	0.0331363
-0.0525	0.665	-1.9652	-0.075903	-0.532154	0.0284008
-0.035	0.665	-1.97498	-0.086223	-0.533339	0.0238231
-0.0175	0.665	-1.98461	-0.096641	-0.534279	0.0193666
0	0.665	-1.99418	-0.107251	-0.534983	0.0149962
0.0175	0.665	-2.00376	-0.118146	-0.535455	0.0106797
0.035	0.665	-2.01344	-0.129423	-0.5357	0.00638603
0.0525	0.665	-2.02331	-0.141189	-0.535714	0.00208297
0.07	0.665	-2.03346	-0.153558	-0.535493	-0.00225929
0.0875	0.665	-2.04398	-0.166665	-0.535028	-0.00667599
0.105	0.665	-2.05499	-0.180659	-0.534304	-0.0112016
0.1225	0.665	-2.06662	-0.195718	-0.533305	-0.0158753
0.14	0.665	-2.079	-0.212051	-0.532004	-0.0207385
0.1575	0.665	-2.09231	-0.229916	-0.53037	-0.0258423
0.175	0.665	-2.10676	-0.249625	-0.528361	-0.031242
0.1925	0.665	-2.1226	-0.271571	-0.525924	-0.0370046
0.21	0.665	-2.14016	-0.296255	-0.52299	-0.043211
0.2275	0.665	-2.15986	-0.324327	-0.519471	-0.0499593
0.245	0.665	-2.18223	-0.356648	-0.515245	-0.0573727
0.2625	0.665	-2.20801	-0.394389	-0.510157	-0.0656076
0.28	0.665	-2.2382	-0.439187	-0.503986	-0.0748666
0.2975	0.665	-2.27424	-0.493415	-0.496426	-0.0854213
0.315	0.665	-2.31826	-0.560663	-0.487027	-0.0976464
0.3325	0.665	-2.37362	-0.646693	-0.475097	-0.112082
0.35	0.665	-2.44601	-0.76156	-0.459486	-0.12956
-0.35	0.6825	-1.56968	0.289698	-0.439711	0.207215
-0.3325	0.6825	-1.64757	0.224755	-0.457828	0.181243
-0.315	0.6825	-1.70587	0.176432	-0.472712	0.15988
-0.2975	0.6825	-1.75146	0.138745	-0.485112	0.141978
-0.28	0.6825	-1.78828	0.108274	-0.495555	0.126735
-0.2625	0.6825	-1.81879	0.082918	-0.50443	0.113574
-0.245	0.6825	-1.84461	0.061304	-0.512026	0.102073
-0.2275	0.6825	-1.86686	0.04249	-0.518567	0.0919084
-0.21	0.6825	-1.88633	0.02581	-0.524227	0.0828341
-0.1925	0.6825	-1.90363	0.010774	-0.529142	0.074655
-0.175	0.6825	-1.91919	-0.002986	-0.53342	0.067217
-0.1575	0.6825	-1.93336	-0.015758	-0.537148	0.0603942
-0.14	0.6825	-1.94641	-0.027766	-0.540396	0.0540856
-0.1225	0.6825	-1.95856	-0.039194	-0.543219	0.0482066
-0.105	0.6825	-1.96998	-0.050197	-0.545664	0.0426854
-0.0875	0.6825	-1.98083	-0.060904	-0.547767	0.0374625
-0.07	0.6825	-1.99123	-0.071432	-0.549558	0.0324844
-0.0525	0.6825	-2.00129	-0.081884	-0.55106	0.0277062
-0.035	0.6825	-2.01113	-0.092358	-0.552292	0.0230869
-0.0175	0.6825	-2.02082	-0.102949	-0.553267	0.0185877
0	0.6825	-2.03045	-0.113747	-0.553996	0.0141763
0.0175	0.6825	-2.04011	-0.124851	-0.554483	0.0098176
0.035	0.6825	-2.04989	-0.136359	-0.554733	0.00548163
0.0525	0.6825	-2.05986	-0.14838	-0.554741	0.00113511
0.07	0.6825	-2.07013	-0.161033	-0.554504	-0.00325291
0.0875	0.6825	-2.08079	-0.174454	-0.554012	-0.00771642
0.105	0.6825	-2.09196	-0.188799	-0.553251	-0.0122917
0.1225	0.6825	-2.10376	-0.204248	-0.552201	-0.0170161
0.14	0.6825	-2.11634	-0.221022	-0.550837	-0.0219346
0.1575	0.6825	-2.12987	-0.239384	-0.549125	-0.0270967
0.175	0.6825	-2.14458	-0.259658	-0.547021	-0.0325581
0.1925	0.6825	-2.16073	-0.282253	-0.544471	-0.0383875
0.21	0.6825	-2.17864	-0.307687	-0.541402	-0.044666
0.2275	0.6825	-2.19875	-0.336637	-0.537719	-0.0514927
0.245	0.6825	-2.22161	-0.37	-0.533299	-0.0589926
0.2625	0.6825	-2.24798	-0.408998	-0.527974	-0.0673227
0.28	0.6825	-2.27891	-0.455344	-0.521514	-0.0766885
0.2975	0.6825	-2.31588	-0.511531	-0.513595	-0.0873655
0.315	0.6825	-2.36112	-0.581352	-0.503738	-0.0997336
0.3325	0.6825	-2.41817	-0.670951	-0.4912	-0.114347
0.35	0.6825	-2.49313	-0.791209	-0.474727	-0.132071
-0.35	0.7	-1.60591	0.284206	-0.453219	0.20855
-0.3325	0.7	-1.68341	0.219457	-0.472305	0.182268
-0.315	0.7	-1.74148	0.171229	-0.487979	0.160641
-0.2975	0.7	-1.7869	0.133597	-0.50102	0.142523
-0.28	0.7	-1.8236	0.103153	-0.511992	0.127101
-0.2625	0.7	-1.85402	0.077802	-0.521304	0.113791
-0.245	0.7	-1.87977	0.056175	-0.529266	0.102164
-0.2275	0.7	-1.90197	0.037333	-0.536115	0.0918922
-0.21	0.7	-1.92141	0.020609	-0.542035	0.0827242
-0.1925	0.7	-1.93869	0.005517	-0.547171	0.0744639
-0.175	0.7	-1.95424	-0.008314	-0.551637	0.0669526
-0.1575	0.7	-1.96842	-0.021168	-0.555525	0.0600641
-0.14	0.7	-1.98148	-0.033271	-0.558909	0.0536955
-0.1225	0.7	-1.99365	-0.044807	-0.561849	0.0477606
-0.105	0.7	-2.0051	-0.05593	-0.564392	0.0421876
-0.0875	0.7	-2.01599	-0.066773	-0.566577	0.0369137
-0.07	0.7	-2.02644	-0.077449	-0.568435	0.0318883
-0.0525	0.7	-2.03657	-0.088065	-0.569991	0.027063
-0.035	0.7	-2.04647	-0.098719	-0.571264	0.0223974
-0.0175	0.7	-2.05624	-0.109507	-0.57227	0.0178532
0	0.7	-2.06596	-0.120523	-0.573018	0.0133953
0.0175	0.7	-2.07572	-0.131864	-0.573514	0.00899106
0.035	0.7	-2.08561	-0.143634	-0.573761	0.00460751
0.0525	0.7	-2.09572	-0.155943	-0.573756	0.000212521
0.07	0.7	-2.10613	-0.168913	-0.573496	-0.00422484
0.0875	0.7	-2.11695	-0.182686	-0.572968	-0.00874032
0.105	0.7	-2.1283	-0.197421	-0.572159	-0.0133691
0.1225	0.7	-2.1403	-0.213306	-0.571049	-0.0181503
0.14	0.7	-2.15311	-0.230569	-0.56961	-0.023129
0.1575	0.7	-2.1669	-0.249481	-0.567807	-0.0283533
0.175	0.7	-2.18191	-0.270382	-0.565594	-0.0338828
0.1925	0.7	-2.1984	-0.293694	-0.562913	-0.0397841
0.21	0.7	-2.21671	-0.319959	-0.559689	-0.0461406
0.2275	0.7	-2.23728	-0.349882	-0.555822	-0.0530527
0.245	0.7	-2.26069	-0.384398	-0.55118	-0.0606442
0.2625	0.7	-2.28774	-0.424789	-0.545589	-0.0690762
0.28	0.7	-2.31948	-0.472856	-0.538804	-0.0785567
0.2975	0.7	-2.3575	-0.531231	-0.530479	-0.0893644
0.315	0.7	-2.40412	-0.603946	-0.520102	-0.101888
0.3325	0.7	-2.46311	-0.697601	-0.506869	-0.116695
0.35	0.7	-2.54107	-0.824121	-0.489393	-0.134696
