# Supplementary material for: On maternity and the stronger immune response in women
Source: Nat Commun. 2022 Aug 18;13:4858. doi: 10.1038/s41467-022-32569-6 (PMC9386672; doi:10.1038/s41467-022-32569-6)
Supplement: Supplementary file 3 — Source Data [file 41467_2022_32569_MOESM3_ESM.zip › Source Data/Source Data Fig 5/Source Data Innate (cfAct).xlsx]

## Sheet: Sheet1
diff_c	prVert	Adiff	Gdiff	DeltaCM	DeltaPrRecov
-0.35	0	0.220595	0.231553	-0.0237565	0.0651047
-0.3325	0	0.194272	0.202783	-0.0210003	0.0578497
-0.315	0	0.172132	0.178855	-0.0186664	0.0516404
-0.2975	0	0.153197	0.158572	-0.0166563	0.0462474
-0.28	0	0.136755	0.141098	-0.0149015	0.0415032
-0.2625	0	0.122289	0.125829	-0.0133506	0.0372819
-0.245	0	0.109412	0.112317	-0.0119642	0.0334866
-0.2275	0	0.097828	0.100224	-0.0107124	0.0300421
-0.21	0	0.087305	0.089288	-0.0095714	0.0268886
-0.1925	0	0.077659	0.079304	-0.00852262	0.023978
-0.175	0	0.068736	0.070105	-0.00755086	0.0212703
-0.1575	0	0.060423	0.061558	-0.00664272	0.018733
-0.14	0	0.052618	0.053551	-0.00578749	0.0163382
-0.1225	0	0.045222	0.045992	-0.00497791	0.0140626
-0.105	0	0.038181	0.0388	-0.00420376	0.0118852
-0.0875	0	0.031414	0.031908	-0.00346058	0.0097888
-0.07	0	0.024883	0.025255	-0.00274022	0.00775705
-0.0525	0	0.018509	0.018786	-0.00204022	0.00577548
-0.035	0	0.012269	0.012451	-0.00135291	0.00383038
-0.0175	0	0.006116	0.006204	-0.000674082	0.00190929
0	0	-9e-06	0	-9.90437e-07	8.79735e-08
0.0175	0	-0.006107	-0.006204	0.000675073	-0.00190938
0.035	0	-0.012281	-0.012451	0.00135159	-0.00383026
0.0525	0	-0.018509	-0.018786	0.00204022	-0.00577548
0.07	0	-0.02488	-0.025255	0.00274055	-0.00775708
0.0875	0	-0.031409	-0.031908	0.00346113	-0.00978885
0.105	0	-0.038179	-0.0388	0.00420398	-0.0118852
0.1225	0	-0.045223	-0.045992	0.0049778	-0.0140626
0.14	0	-0.052615	-0.053551	0.00578782	-0.0163382
0.1575	0	-0.060424	-0.061558	0.00664261	-0.018733
0.175	0	-0.068738	-0.070105	0.00755064	-0.0212703
0.1925	0	-0.077655	-0.079304	0.00852307	-0.023978
0.21	0	-0.087304	-0.089288	0.00957151	-0.0268886
0.2275	0	-0.09784	-0.100224	0.010711	-0.030042
0.245	0	-0.109414	-0.112317	0.011964	-0.0334866
0.2625	0	-0.122289	-0.125829	0.0133506	-0.0372819
0.28	0	-0.136754	-0.141098	0.0149016	-0.0415032
0.2975	0	-0.153196	-0.158572	0.0166564	-0.0462474
0.315	0	-0.172132	-0.178855	0.0186663	-0.0516404
0.3325	0	-0.194267	-0.202783	0.0210009	-0.0578497
0.35	0	-0.220595	-0.231553	0.0237565	-0.0651047
-0.35	0.0175	0.16694	0.235019	-0.0300843	0.0673796
-0.3325	0.0175	0.139874	0.205902	-0.0273971	0.0599735
-0.315	0.0175	0.117112	0.181682	-0.0251201	0.0536291
-0.2975	0.0175	0.097644	0.16115	-0.0231586	0.0481152
-0.28	0.0175	0.080738	0.143461	-0.0214458	0.0432621
-0.2625	0.0175	0.06587	0.128004	-0.0199309	0.0389423
-0.245	0.0175	0.052648	0.114326	-0.018575	0.0350573
-0.2275	0.0175	0.040746	0.102085	-0.0173513	0.0315312
-0.21	0.0175	0.029943	0.091017	-0.0162349	0.0283031
-0.1925	0.0175	0.020049	0.080912	-0.0152072	0.0253234
-0.175	0.0175	0.010931	0.071604	-0.0142513	0.022552
-0.1575	0.0175	0.002404	0.062956	-0.0133612	0.0199557
-0.14	0.0175	-0.005588	0.054857	-0.0125215	0.0175062
-0.1225	0.0175	-0.01316	0.047211	-0.0117261	0.0151793
-0.105	0.0175	-0.020329	0.03994	-0.0109614	0.0129541
-0.0875	0.0175	-0.027244	0.032972	-0.0102296	0.0108126
-0.07	0.0175	-0.03391	0.026248	-0.00951935	0.00873848
-0.0525	0.0175	-0.040396	0.01971	-0.00882664	0.00671626
-0.035	0.0175	-0.046722	0.01331	-0.0081439	0.0047327
-0.0175	0.0175	-0.052971	0.007001	-0.00747082	0.00277532
0	0.0175	-0.059173	0.000736	-0.00680106	0.000830986
0.0175	0.0175	-0.065365	-0.005526	-0.00613036	-0.00111151
0.035	0.0175	-0.07159	-0.01183	-0.00545425	-0.00306459
0.0525	0.0175	-0.077888	-0.018222	-0.00476773	-0.00504094
0.07	0.0175	-0.08431	-0.024748	-0.00406706	-0.007053
0.0875	0.0175	-0.0909	-0.031459	-0.00334673	-0.00911464
0.105	0.0175	-0.097705	-0.038408	-0.00260119	-0.01124
0.1225	0.0175	-0.104785	-0.045657	-0.00182455	-0.0134455
0.14	0.0175	-0.112205	-0.053276	-0.00100996	-0.0157495
0.1575	0.0175	-0.120036	-0.061344	-0.00014955	-0.0181723
0.175	0.0175	-0.128365	-0.069955	0.000765661	-0.0207376
0.1925	0.0175	-0.137291	-0.079221	0.00174672	-0.0234736
0.21	0.0175	-0.146937	-0.089278	0.00280648	-0.0264133
0.2275	0.0175	-0.157451	-0.10029	0.00396007	-0.029596
0.245	0.0175	-0.169017	-0.112466	0.00522704	-0.0330706
0.2625	0.0175	-0.181863	-0.12607	0.00663183	-0.0368975
0.28	0.0175	-0.196286	-0.141442	0.00820473	-0.0411523
0.2975	0.0175	-0.212674	-0.159031	0.00998493	-0.0459315
0.315	0.0175	-0.231539	-0.179448	0.0120258	-0.0513628
0.3325	0.0175	-0.253586	-0.203533	0.0143973	-0.0576139
0.35	0.0175	-0.279798	-0.232491	0.0171985	-0.0649152
-0.35	0.035	0.113402	0.238493	-0.0365907	0.0697232
-0.3325	0.035	0.08558	0.209025	-0.0339822	0.0621634
-0.315	0.035	0.062176	0.184511	-0.031772	0.0556817
-0.2975	0.035	0.042166	0.163727	-0.0298664	0.050044
-0.28	0.035	0.024784	0.145821	-0.0282028	0.0450797
-0.2625	0.035	0.009504	0.130174	-0.0267302	0.0406589
-0.245	0.035	-0.004082	0.116329	-0.0254116	0.0366825
-0.2275	0.035	-0.016299	0.103939	-0.0242199	0.0330726
-0.21	0.035	-0.02738	0.092738	-0.0231317	0.0297678
-0.1925	0.035	-0.037528	0.082512	-0.0221295	0.0267175
-0.175	0.035	-0.04691	0.073094	-0.0212003	0.0238813
-0.1575	0.035	-0.055623	0.064345	-0.0203281	0.0212242
-0.14	0.035	-0.063801	0.056153	-0.0195065	0.0187185
-0.1225	0.035	-0.07153	0.048421	-0.0187259	0.016339
-0.105	0.035	-0.078877	0.041069	-0.0179781	0.0140647
-0.0875	0.035	-0.085917	0.034025	-0.0172573	0.0118767
-0.07	0.035	-0.09271	0.027229	-0.0165581	0.00975883
-0.0525	0.035	-0.099303	0.020624	-0.0158744	0.00769556
-0.035	0.035	-0.105753	0.014159	-0.0152023	0.00567299
-0.0175	0.035	-0.112113	0.007787	-0.014538	0.00367828
0	0.035	-0.118384	0.001462	-0.0138723	0.00169823
0.0175	0.035	-0.124654	-0.00486	-0.0132061	-0.000278867
0.035	0.035	-0.130951	-0.011223	-0.0125336	-0.00226529
0.0525	0.035	-0.137316	-0.017672	-0.01185	-0.00427348
0.07	0.035	-0.143793	-0.024255	-0.0111505	-0.00631658
0.0875	0.035	-0.150431	-0.031022	-0.0104304	-0.00840814
0.105	0.035	-0.157279	-0.038028	-0.00968387	-0.0105629
0.1225	0.035	-0.164396	-0.045336	-0.00890487	-0.0127977
0.14	0.035	-0.171845	-0.053015	-0.00808653	-0.0151305
0.1575	0.035	-0.179699	-0.061144	-0.0072212	-0.0175816
0.175	0.035	-0.188043	-0.06982	-0.00629908	-0.0201758
0.1925	0.035	-0.196979	-0.079154	-0.00530971	-0.0229405
0.21	0.035	-0.206625	-0.089283	-0.0042395	-0.0259093
0.2275	0.035	-0.217131	-0.100372	-0.00307333	-0.0291216
0.245	0.035	-0.228678	-0.112633	-0.00179078	-0.0326271
0.2625	0.035	-0.241498	-0.126329	-0.000368049	-0.0364858
0.28	0.035	-0.255883	-0.141805	0.00122665	-0.0407742
0.2975	0.035	-0.272217	-0.159512	0.00303332	-0.0455893
0.315	0.035	-0.291014	-0.180064	0.00510556	-0.0510589
0.3325	0.035	-0.312971	-0.204307	0.0075154	-0.0573518
0.35	0.035	-0.339076	-0.233454	0.0103626	-0.0646994
-0.35	0.0525	0.059991	0.241969	-0.0432801	0.0721358
-0.3325	0.0525	0.031394	0.212147	-0.0407617	0.06442
-0.315	0.0525	0.007365	0.187334	-0.0386241	0.0577975
-0.2975	0.0525	-0.013237	0.166298	-0.0367877	0.0520347
-0.28	0.0525	-0.031108	0.148172	-0.035181	0.0469564
-0.2625	0.0525	-0.046803	0.132334	-0.0337568	0.0424325
-0.245	0.0525	-0.060752	0.11832	-0.0324805	0.0383619
-0.2275	0.0525	-0.073305	0.105782	-0.0313283	0.034667
-0.21	0.0525	-0.084681	0.094445	-0.030274	0.0312832
-0.1925	0.0525	-0.095094	0.084099	-0.0293027	0.0281609
-0.175	0.0525	-0.1047	0.07457	-0.0283992	0.0252576
-0.1575	0.0525	-0.11363	0.06572	-0.0275518	0.0225386
-0.14	0.0525	-0.122002	0.057434	-0.026752	0.019975
-0.1225	0.0525	-0.129904	0.049617	-0.0259911	0.0175422
-0.105	0.0525	-0.137412	0.042182	-0.0252606	0.0152168
-0.0875	0.0525	-0.144597	0.035063	-0.0245557	0.0129816
-0.07	0.0525	-0.151518	0.028195	-0.0238699	0.0108189
-0.0525	0.0525	-0.158232	0.021521	-0.0231984	0.00871307
-0.035	0.0525	-0.164788	0.01499	-0.0225365	0.00665004
-0.0175	0.0525	-0.171233	0.008556	-0.0218801	0.00461714
0	0.0525	-0.177609	0.002169	-0.0212238	0.00260025
0.0175	0.0525	-0.183961	-0.004211	-0.0205646	0.000588478
0.035	0.0525	-0.19033	-0.010632	-0.0198972	-0.00143172
0.0525	0.0525	-0.196761	-0.017139	-0.0192175	-0.00347275
0.07	0.0525	-0.203297	-0.023778	-0.018521	-0.00554717
0.0875	0.0525	-0.210033	-0.030602	-0.0178076	-0.00766899
0.105	0.0525	-0.216879	-0.037667	-0.0170556	-0.0098549
0.1225	0.0525	-0.224039	-0.045033	-0.0162761	-0.0121191
0.14	0.0525	-0.231515	-0.052771	-0.0154547	-0.0144809
0.1575	0.0525	-0.239393	-0.060963	-0.0145848	-0.0169613
0.175	0.0525	-0.247754	-0.069704	-0.0136566	-0.0195845
0.1925	0.0525	-0.2567	-0.079105	-0.0126596	-0.022378
0.21	0.0525	-0.266348	-0.089307	-0.0115793	-0.0253765
0.2275	0.0525	-0.276849	-0.100475	-0.0104008	-0.0286192
0.245	0.0525	-0.288381	-0.11282	-0.0091034	-0.0321555
0.2625	0.0525	-0.301176	-0.12661	-0.00766243	-0.0360464
0.28	0.0525	-0.315524	-0.14219	-0.00604585	-0.0403685
0.2975	0.0525	-0.331808	-0.160016	-0.00421258	-0.0452196
0.315	0.0525	-0.35054	-0.180705	-0.00210825	-0.050728
0.3325	0.0525	-0.372415	-0.205108	0.00034032	-0.057063
0.35	0.0525	-0.398413	-0.234448	0.00323559	-0.0644575
-0.35	0.07	0.006709	0.245441	-0.050158	0.0746178
-0.3325	0.07	-0.022679	0.21526	-0.0477412	0.066743
-0.315	0.07	-0.047399	0.190147	-0.0456928	0.0599784
-0.2975	0.07	-0.068532	0.168854	-0.043926	0.0540862
-0.28	0.07	-0.086893	0.150508	-0.0423836	0.0488919
-0.2625	0.07	-0.103036	0.134477	-0.0410179	0.0442626
-0.245	0.07	-0.117372	0.120295	-0.0397927	0.0400966
-0.2275	0.07	-0.130295	0.107606	-0.0386887	0.0363143
-0.21	0.07	-0.141936	0.096134	-0.0376699	0.0328495
-0.1925	0.07	-0.152617	0.085666	-0.036734	0.0296532
-0.175	0.07	-0.162466	0.076026	-0.0358624	0.0266812
-0.1575	0.07	-0.171615	0.067075	-0.0350439	0.023899
-0.14	0.07	-0.180182	0.058695	-0.0342693	0.0212761
-0.1225	0.07	-0.188258	0.05079	-0.0335307	0.0187875
-0.105	0.07	-0.195926	0.043276	-0.0328212	0.016411
-0.0875	0.07	-0.203257	0.03608	-0.0321344	0.0141269
-0.07	0.07	-0.210312	0.029139	-0.031465	0.011918
-0.0525	0.07	-0.21715	0.022398	-0.0308089	0.00976919
-0.035	0.07	-0.223814	0.015802	-0.0301597	0.00766503
-0.0175	0.07	-0.23036	0.009304	-0.0295145	0.00559256
0	0.07	-0.236828	0.002857	-0.0288684	0.00353848
0.0175	0.07	-0.243263	-0.003584	-0.0282172	0.00149024
0.035	0.07	-0.249708	-0.010063	-0.027557	-0.000564429
0.0525	0.07	-0.256207	-0.016626	-0.0268833	-0.00263832
0.07	0.07	-0.262803	-0.023323	-0.0261909	-0.00474534
0.0875	0.07	-0.269545	-0.030204	-0.025475	-0.00689906
0.105	0.07	-0.276485	-0.037327	-0.0247297	-0.00911525
0.1225	0.07	-0.28368	-0.044751	-0.0239496	-0.0114094
0.14	0.07	-0.291194	-0.05255	-0.023127	-0.0138011
0.1575	0.07	-0.299098	-0.060804	-0.0222538	-0.0163109
0.175	0.07	-0.307478	-0.06961	-0.0213204	-0.0189636
0.1925	0.07	-0.316435	-0.07908	-0.0203161	-0.0217868
0.21	0.07	-0.32609	-0.089355	-0.0192267	-0.0248151
0.2275	0.07	-0.336586	-0.100601	-0.0180363	-0.028088
0.245	0.07	-0.348106	-0.113033	-0.016724	-0.031656
0.2625	0.07	-0.360877	-0.126918	-0.0152647	-0.0355796
0.28	0.07	-0.375191	-0.142603	-0.0136263	-0.0399355
0.2975	0.07	-0.39143	-0.160549	-0.0117664	-0.0448229
0.315	0.07	-0.410099	-0.181375	-0.00962961	-0.0503698
0.3325	0.07	-0.431893	-0.20594	-0.00714118	-0.056747
0.35	0.07	-0.45779	-0.235475	-0.00419681	-0.0641884
-0.35	0.0875	-0.046417	0.248901	-0.0572264	0.0771686
-0.3325	0.0875	-0.07661	0.218358	-0.0549238	0.0691325
-0.315	0.0875	-0.101999	0.192941	-0.0529715	0.0622222
-0.2975	0.0875	-0.12374	0.171391	-0.0512922	0.0561996
-0.28	0.0875	-0.142606	0.152823	-0.0498235	0.0508868
-0.2625	0.0875	-0.159184	0.136599	-0.0485219	0.04615
-0.245	0.0875	-0.173917	0.122245	-0.0473547	0.0418855
-0.2275	0.0875	-0.187144	0.109405	-0.0462971	0.0380129
-0.21	0.0875	-0.199129	0.097798	-0.0453284	0.0344664
-0.1925	0.0875	-0.210081	0.087208	-0.044433	0.0311942
-0.175	0.0875	-0.220175	0.077457	-0.043598	0.0281521
-0.1575	0.0875	-0.229545	0.068404	-0.0428123	0.0253046
-0.14	0.0875	-0.23831	0.059931	-0.0420674	0.0226213
-0.1225	0.0875	-0.246566	0.051938	-0.0413552	0.0200758
-0.105	0.0875	-0.254399	0.044343	-0.0406699	0.0176463
-0.0875	0.0875	-0.261879	0.037071	-0.0400049	0.0153124
-0.07	0.0875	-0.269069	0.030059	-0.0393551	0.0130567
-0.0525	0.0875	-0.276029	0.023248	-0.0387159	0.0108629
-0.035	0.0875	-0.282808	0.016587	-0.0380827	0.00871669
-0.0175	0.0875	-0.289456	0.010026	-0.0374512	0.00660401
0	0.0875	-0.296019	0.003518	-0.0368173	0.0045116
0.0175	0.0875	-0.302539	-0.002981	-0.036177	0.00242708
0.035	0.0875	-0.30906	-0.009518	-0.0355257	0.000337169
0.0525	0.0875	-0.315628	-0.01614	-0.0348591	-0.00177126
0.07	0.0875	-0.322286	-0.022894	-0.0341725	-0.00391121
0.0875	0.0875	-0.329084	-0.029832	-0.0334612	-0.00609686
0.105	0.0875	-0.336073	-0.037012	-0.032719	-0.008344
0.1225	0.0875	-0.343309	-0.044496	-0.0319398	-0.0106692
0.14	0.0875	-0.350857	-0.052355	-0.0311167	-0.013091
0.1575	0.0875	-0.35879	-0.060672	-0.0302412	-0.0156309
0.175	0.0875	-0.367192	-0.069543	-0.0293037	-0.0183133
0.1925	0.0875	-0.376163	-0.079083	-0.0282928	-0.0211667
0.21	0.0875	-0.385823	-0.08943	-0.027195	-0.0242248
0.2275	0.0875	-0.396317	-0.100757	-0.0259928	-0.0275291
0.245	0.0875	-0.407827	-0.113275	-0.0246663	-0.0311285
0.2625	0.0875	-0.420578	-0.127254	-0.0231894	-0.0350844
0.28	0.0875	-0.434861	-0.143046	-0.0215289	-0.0394747
0.2975	0.0875	-0.451055	-0.161114	-0.0196417	-0.0443987
0.315	0.0875	-0.469666	-0.182079	-0.0174721	-0.0499843
0.3325	0.0875	-0.491386	-0.206808	-0.0149433	-0.0564039
0.35	0.0875	-0.517186	-0.236539	-0.0119489	-0.0638919
-0.35	0.105	-0.099364	0.252342	-0.0644884	0.0797876
-0.3325	0.105	-0.130389	0.221434	-0.0623149	0.0715881
-0.315	0.105	-0.156491	0.195711	-0.0604743	0.0645303
-0.2975	0.105	-0.178828	0.173901	-0.0588902	0.0583741
-0.28	0.105	-0.198211	0.155109	-0.0575049	0.0529402
-0.2625	0.105	-0.215239	0.13869	-0.0562767	0.0480932
-0.245	0.105	-0.230367	0.124165	-0.0551745	0.0437284
-0.2275	0.105	-0.243942	0.111173	-0.0541746	0.039764
-0.21	0.105	-0.256236	0.09943	-0.0532574	0.0361331
-0.1925	0.105	-0.267467	0.088717	-0.0524085	0.0327829
-0.175	0.105	-0.277807	0.078856	-0.0516152	0.0296693
-0.1575	0.105	-0.287402	0.069701	-0.0508674	0.0267551
-0.14	0.105	-0.296368	0.061134	-0.0501563	0.0240095
-0.1225	0.105	-0.304808	0.053055	-0.0494752	0.0214063
-0.105	0.105	-0.312807	0.045379	-0.0488177	0.0189225
-0.0875	0.105	-0.320438	0.038031	-0.0481778	0.0165375
-0.07	0.105	-0.327768	0.030947	-0.047551	0.0142337
-0.0525	0.105	-0.334852	0.024068	-0.0469321	0.0119944
-0.035	0.105	-0.341746	0.017342	-0.0463174	0.00980519
-0.0175	0.105	-0.3485	0.010718	-0.0457025	0.00765141
0	0.105	-0.355157	0.00415	-0.0450833	0.00552007
0.0175	0.105	-0.361764	-0.00241	-0.0444554	0.00339747
0.035	0.105	-0.368364	-0.009005	-0.0438152	0.00127158
0.0525	0.105	-0.375002	-0.015684	-0.0431579	-0.000871443
0.07	0.105	-0.381724	-0.022495	-0.0424792	-0.0030449
0.0875	0.105	-0.388579	-0.029491	-0.0417738	-0.00526339
0.105	0.105	-0.395617	-0.036729	-0.0410358	-0.00754246
0.1225	0.105	-0.402896	-0.044272	-0.0402592	-0.00989881
0.14	0.105	-0.410481	-0.052192	-0.0394368	-0.0123514
0.1575	0.105	-0.418442	-0.060571	-0.0385601	-0.0149215
0.175	0.105	-0.426868	-0.069509	-0.0376193	-0.0176345
0.1925	0.105	-0.435855	-0.079117	-0.0366033	-0.0205178
0.21	0.105	-0.445523	-0.089539	-0.0354972	-0.0236068
0.2275	0.105	-0.456018	-0.100945	-0.0342845	-0.0269419
0.245	0.105	-0.46752	-0.11355	-0.0329441	-0.0305731
0.2625	0.105	-0.480253	-0.127625	-0.0314497	-0.0345619
0.28	0.105	-0.494508	-0.143526	-0.029767	-0.0389871
0.2975	0.105	-0.510661	-0.161715	-0.027853	-0.0439471
0.315	0.105	-0.529218	-0.182821	-0.0256501	-0.0495717
0.3325	0.105	-0.550866	-0.207716	-0.0230798	-0.0560338
0.35	0.105	-0.576574	-0.237645	-0.0200343	-0.0635683
-0.35	0.1225	-0.15218	0.255759	-0.0719556	0.0824762
-0.3325	0.1225	-0.184025	0.224481	-0.069922	0.0741096
-0.315	0.1225	-0.210844	0.198448	-0.0682048	0.0669012
-0.2975	0.1225	-0.233786	0.176375	-0.0667267	0.0606085
-0.28	0.1225	-0.253691	0.157357	-0.0654343	0.0550507
-0.2625	0.1225	-0.271175	0.140743	-0.0642886	0.0500915
-0.245	0.1225	-0.286703	0.126047	-0.0632595	0.0456244
-0.2275	0.1225	-0.300631	0.112903	-0.0623248	0.0415661
-0.21	0.1225	-0.31324	0.101024	-0.0614661	0.0378489
-0.1925	0.1225	-0.32475	0.090188	-0.0606695	0.034419
-0.175	0.1225	-0.335342	0.080215	-0.0599235	0.0312315
-0.1575	0.1225	-0.345163	0.070958	-0.0592183	0.0282489
-0.14	0.1225	-0.354335	0.062298	-0.0585463	0.02544
-0.1225	0.1225	-0.362959	0.054133	-0.0579003	0.0227776
-0.105	0.1225	-0.371126	0.046376	-0.0572746	0.0202381
-0.0875	0.1225	-0.378911	0.038952	-0.0566638	0.0178009
-0.07	0.1225	-0.386379	0.031796	-0.0560629	0.0154477
-0.0525	0.1225	-0.393592	0.02485	-0.0554682	0.0131622
-0.035	0.1225	-0.400603	0.018058	-0.0548747	0.0109286
-0.0175	0.1225	-0.407461	0.011372	-0.054279	0.00873302
0	0.1225	-0.414216	0.004743	-0.053677	0.00656156
0.0175	0.1225	-0.42091	-0.001875	-0.0530644	0.00440104
0.035	0.1225	-0.42759	-0.008528	-0.0524376	0.00223841
0.0525	0.1225	-0.434301	-0.015265	-0.0517918	5.97758e-05
0.07	0.1225	-0.441087	-0.022134	-0.0511223	-0.00214822
0.0875	0.1225	-0.447999	-0.029186	-0.0504249	-0.00439952
0.105	0.1225	-0.455089	-0.036482	-0.049693	-0.00671094
0.1225	0.1225	-0.462412	-0.044085	-0.0489203	-0.00909928
0.14	0.1225	-0.470035	-0.052065	-0.0481003	-0.0115828
0.1575	0.1225	-0.478029	-0.060507	-0.0472239	-0.0141836
0.175	0.1225	-0.486478	-0.06951	-0.046281	-0.016927
0.1925	0.1225	-0.495482	-0.079189	-0.0452601	-0.0198413
0.21	0.1225	-0.505161	-0.089685	-0.0441471	-0.022961
0.2275	0.1225	-0.515659	-0.101171	-0.0429246	-0.0263272
0.245	0.1225	-0.527153	-0.113864	-0.0415705	-0.0299906
0.2625	0.1225	-0.539872	-0.128037	-0.0400588	-0.0340129
0.28	0.1225	-0.554103	-0.144044	-0.0383551	-0.0384718
0.2975	0.1225	-0.570219	-0.162357	-0.0364139	-0.0434685
0.315	0.1225	-0.588725	-0.183606	-0.0341771	-0.0491322
0.3325	0.1225	-0.610306	-0.208669	-0.0315649	-0.0556367
0.35	0.1225	-0.635928	-0.2388	-0.0284669	-0.0632181
-0.35	0.14	-0.204789	0.25914	-0.0796234	0.085231
-0.3325	0.14	-0.237502	0.227489	-0.0777493	0.0766958
-0.315	0.14	-0.265036	0.201145	-0.0761674	0.0693343
-0.2975	0.14	-0.288593	0.178807	-0.0748076	0.0629023
-0.28	0.14	-0.309028	0.159562	-0.0736189	0.0572181
-0.2625	0.14	-0.326973	0.142751	-0.0725648	0.0521439
-0.245	0.14	-0.342906	0.127883	-0.0716175	0.047572
-0.2275	0.14	-0.357191	0.114585	-0.0707554	0.0434171
-0.21	0.14	-0.370117	0.102571	-0.0699624	0.039612
-0.1925	0.14	-0.38191	0.091612	-0.0692246	0.0361005
-0.175	0.14	-0.392755	0.081529	-0.068532	0.0328381
-0.1575	0.14	-0.402805	0.072171	-0.0678753	0.0297857
-0.14	0.14	-0.412182	0.063417	-0.0672468	0.0269115
-0.1225	0.14	-0.420994	0.055165	-0.0666406	0.0241882
-0.105	0.14	-0.42933	0.047328	-0.0660511	0.0215921
-0.0875	0.14	-0.437269	0.039829	-0.0654732	0.0191015
-0.07	0.14	-0.444879	0.032601	-0.0649023	0.0166977
-0.0525	0.14	-0.452219	0.025587	-0.0643345	0.0143647
-0.035	0.14	-0.459347	0.018731	-0.0637658	0.0120862
-0.0175	0.14	-0.466313	0.011983	-0.0631924	0.00984793
0	0.14	-0.473164	0.005293	-0.06261	0.00763542
0.0175	0.14	-0.479948	-0.001383	-0.0620155	0.00543616
0.035	0.14	-0.486709	-0.008095	-0.0614042	0.00323566
0.0525	0.14	-0.493492	-0.014888	-0.0607722	0.00102139
0.07	0.14	-0.500345	-0.021814	-0.0601147	-0.00122145
0.0875	0.14	-0.507316	-0.028924	-0.0594268	-0.00350677
0.105	0.14	-0.514457	-0.036277	-0.0587028	-0.00585075
0.1225	0.14	-0.521827	-0.043939	-0.057936	-0.0082712
0.14	0.14	-0.529488	-0.05198	-0.0571194	-0.0107864
0.1575	0.14	-0.537514	-0.060485	-0.0562445	-0.0134183
0.175	0.14	-0.54599	-0.069554	-0.055301	-0.0161926
0.1925	0.14	-0.555013	-0.079303	-0.0542767	-0.0191378
0.21	0.14	-0.564704	-0.089874	-0.0531576	-0.0222887
0.2275	0.14	-0.575206	-0.101441	-0.0519257	-0.0256865
0.245	0.14	-0.586698	-0.114222	-0.0505592	-0.029382
0.2625	0.14	-0.599404	-0.128492	-0.0490308	-0.0334371
0.28	0.14	-0.613612	-0.14461	-0.0473053	-0.0379312
0.2975	0.14	-0.629695	-0.163047	-0.0453372	-0.0429641
0.315	0.14	-0.648155	-0.18444	-0.0430666	-0.0486669
0.3325	0.14	-0.669673	-0.209673	-0.0404117	-0.0552137
0.35	0.14	-0.695214	-0.240007	-0.0372604	-0.0628414
-0.35	0.1575	-0.257215	0.26248	-0.0875008	0.0880527
-0.3325	0.1575	-0.290788	0.23045	-0.0857991	0.079345
-0.315	0.1575	-0.319051	0.203791	-0.084367	0.0718272
-0.2975	0.1575	-0.343229	0.181186	-0.0831376	0.0652531
-0.28	0.1575	-0.3642	0.161714	-0.0820641	0.0594404
-0.2625	0.1575	-0.382612	0.144705	-0.0811118	0.0542486
-0.245	0.1575	-0.398953	0.129664	-0.0802552	0.0495693
-0.2275	0.1575	-0.413598	0.116214	-0.0794744	0.0453164
-0.21	0.1575	-0.426842	0.104063	-0.0787541	0.0414206
-0.1925	0.1575	-0.438921	0.092983	-0.0780825	0.0378263
-0.175	0.1575	-0.450021	0.082788	-0.0774492	0.0344865
-0.1575	0.1575	-0.4603	0.073329	-0.0768464	0.0313626
-0.14	0.1575	-0.469884	0.064483	-0.0762671	0.0284222
-0.1225	0.1575	-0.478884	0.056146	-0.0757059	0.0256372
-0.105	0.1575	-0.487391	0.048228	-0.075157	0.0229825
-0.0875	0.1575	-0.495484	0.040654	-0.0746162	0.0204374
-0.07	0.1575	-0.503235	0.033355	-0.074079	0.0179822
-0.0525	0.1575	-0.510704	0.026274	-0.073542	0.0156006
-0.035	0.1575	-0.51795	0.019354	-0.0730014	0.0132763
-0.0175	0.1575	-0.525023	0.012544	-0.0724533	0.0109943
0	0.1575	-0.531972	0.005795	-0.071894	0.00874049
0.0175	0.1575	-0.538846	-0.000941	-0.0713198	0.00650096
0.035	0.1575	-0.545688	-0.00771	-0.0707268	0.00426252
0.0525	0.1575	-0.552544	-0.01456	-0.0701108	0.00201149
0.07	0.1575	-0.559463	-0.021542	-0.0694673	-0.000266453
0.0875	0.1575	-0.566494	-0.02871	-0.0687912	-0.00258637
0.105	0.1575	-0.573688	-0.036121	-0.0680768	-0.00496376
0.1225	0.1575	-0.581104	-0.043841	-0.0673177	-0.00741645
0.14	0.1575	-0.588805	-0.051943	-0.0665063	-0.00996365
0.1575	0.1575	-0.596866	-0.060512	-0.0656344	-0.0126274
0.175	0.1575	-0.605368	-0.069648	-0.064691	-0.0154331
0.1925	0.1575	-0.614413	-0.079467	-0.0636648	-0.0184095
0.21	0.1575	-0.624117	-0.090112	-0.0625407	-0.0215912
0.2275	0.1575	-0.634626	-0.101761	-0.0613005	-0.0250209
0.245	0.1575	-0.646116	-0.114631	-0.0599219	-0.0287488
0.2625	0.1575	-0.658813	-0.129	-0.0583774	-0.0328373
0.28	0.1575	-0.673001	-0.145228	-0.0566309	-0.0373658
0.2975	0.1575	-0.689055	-0.163791	-0.0546359	-0.0424352
0.315	0.1575	-0.707472	-0.185329	-0.0523312	-0.0481766
0.3325	0.1575	-0.728935	-0.210734	-0.0496335	-0.0547657
0.35	0.1575	-0.754401	-0.241274	-0.046428	-0.0624394
-0.35	0.175	-0.309425	0.265767	-0.0955883	0.0909385
-0.3325	0.175	-0.343871	0.233355	-0.094076	0.0820556
-0.315	0.175	-0.37287	0.206379	-0.0928084	0.0743788
-0.2975	0.175	-0.397677	0.183505	-0.0917227	0.0676597
-0.28	0.175	-0.419188	0.163804	-0.090776	0.0617154
-0.2625	0.175	-0.438068	0.146597	-0.089936	0.0564036
-0.245	0.175	-0.454819	0.131382	-0.0891794	0.0516144
-0.2275	0.175	-0.469827	0.117779	-0.0884885	0.0472608
-0.21	0.175	-0.483392	0.105493	-0.0878492	0.043273
-0.1925	0.175	-0.495755	0.09429	-0.0872503	0.0395932
-0.175	0.175	-0.507111	0.083986	-0.0866834	0.036175
-0.1575	0.175	-0.517619	0.074427	-0.0861407	0.0329783
-0.14	0.175	-0.527411	0.065488	-0.0856161	0.0299697
-0.1225	0.175	-0.536599	0.057065	-0.0851046	0.027121
-0.105	0.175	-0.545275	0.049068	-0.0846011	0.0244071
-0.0875	0.175	-0.553524	0.04142	-0.084102	0.0218064
-0.07	0.175	-0.561416	0.034052	-0.083603	0.0192991
-0.0525	0.175	-0.569014	0.026904	-0.0831006	0.0168679
-0.035	0.175	-0.576377	0.019919	-0.0825912	0.0144963
-0.0175	0.175	-0.583557	0.013048	-0.0820718	0.0121699
0	0.175	-0.590605	0.006239	-0.0815385	0.00987361
0.0175	0.175	-0.597567	-0.000554	-0.0809878	0.00759396
0.035	0.175	-0.60449	-0.00738	-0.0804158	0.00531676
0.0525	0.175	-0.611421	-0.014287	-0.0798184	0.00302836
0.07	0.175	-0.618407	-0.021325	-0.0791913	0.000714636
0.0875	0.175	-0.625497	-0.02855	-0.078529	-0.00164013
0.105	0.175	-0.632744	-0.036019	-0.0778262	-0.00405151
0.1225	0.175	-0.640208	-0.043798	-0.0770766	-0.00653716
0.14	0.175	-0.64795	-0.051961	-0.0762722	-0.00911677
0.1575	0.175	-0.656045	-0.060593	-0.0754048	-0.0118122
0.175	0.175	-0.664576	-0.069795	-0.0744636	-0.0146493
0.1925	0.175	-0.673642	-0.079684	-0.0734365	-0.0176569
0.21	0.175	-0.683363	-0.090406	-0.0723084	-0.0208706
0.2275	0.175	-0.69388	-0.102136	-0.0710609	-0.0243318
0.245	0.175	-0.705371	-0.115096	-0.0696711	-0.0280922
0.2625	0.175	-0.718061	-0.129564	-0.0681112	-0.032214
0.28	0.175	-0.732233	-0.145905	-0.0663438	-0.0367775
0.2975	0.175	-0.748261	-0.164595	-0.0643222	-0.0418832
0.315	0.175	-0.76664	-0.18628	-0.0619834	-0.0476631
0.3325	0.175	-0.788051	-0.211858	-0.0592425	-0.0542938
0.35	0.175	-0.81345	-0.242608	-0.0559818	-0.0620138
-0.35	0.1925	-0.361407	0.268994	-0.10389	0.0938871
-0.3325	0.1925	-0.396735	0.236196	-0.102584	0.0848261
-0.315	0.1925	-0.426476	0.208898	-0.101496	0.0769863
-0.2975	0.1925	-0.451914	0.185754	-0.100568	0.0701195
-0.28	0.1925	-0.473968	0.165822	-0.0997596	0.0640404
-0.2625	0.1925	-0.49332	0.148416	-0.0990431	0.0586059
-0.245	0.1925	-0.510482	0.133028	-0.0983967	0.0537046
-0.2275	0.1925	-0.525851	0.119273	-0.0978047	0.0492485
-0.21	0.1925	-0.539736	0.106852	-0.0972545	0.0451664
-0.1925	0.1925	-0.552384	0.095528	-0.0967361	0.0413997
-0.175	0.1925	-0.563996	0.085112	-0.0962419	0.0379002
-0.1575	0.1925	-0.574733	0.075454	-0.0957658	0.0346292
-0.14	0.1925	-0.584732	0.066424	-0.0953018	0.0315513
-0.1225	0.1925	-0.594106	0.057917	-0.0948455	0.028638
-0.105	0.1925	-0.602952	0.049841	-0.0943925	0.0258634
-0.0875	0.1925	-0.611354	0.042119	-0.0939394	0.0232057
-0.07	0.1925	-0.619386	0.034681	-0.0934825	0.0206448
-0.0525	0.1925	-0.627112	0.027467	-0.0930187	0.0181631
-0.035	0.1925	-0.634592	0.020421	-0.092545	0.0157444
-0.0175	0.1925	-0.641879	0.013488	-0.0920575	0.0133724
0	0.1925	-0.649024	0.00662	-0.0915533	0.0110329
0.0175	0.1925	-0.656074	-0.00023	-0.0910291	0.00871225
0.035	0.1925	-0.663079	-0.007113	-0.0904808	0.0063956
0.0525	0.1925	-0.670083	-0.014077	-0.0899044	0.00406905
0.07	0.1925	-0.677136	-0.021171	-0.0892962	0.00171892
0.0875	0.1925	-0.684286	-0.028452	-0.0886502	-0.000670936
0.105	0.1925	-0.691587	-0.035979	-0.0879612	-0.0031167
0.1225	0.1925	-0.699098	-0.043816	-0.0872231	-0.00563542
0.14	0.1925	-0.706882	-0.05204	-0.0864276	-0.00824776
0.1575	0.1925	-0.715012	-0.060735	-0.0855665	-0.0109752
0.175	0.1925	-0.723572	-0.070004	-0.0846285	-0.0138442
0.1925	0.1925	-0.732663	-0.079965	-0.0836019	-0.0168838
0.21	0.1925	-0.742399	-0.090762	-0.0824711	-0.0201288
0.2275	0.1925	-0.752927	-0.102575	-0.0812174	-0.0236221
0.245	0.1925	-0.764423	-0.115624	-0.0798179	-0.0274145
0.2625	0.1925	-0.777108	-0.130193	-0.078243	-0.0315698
0.28	0.1925	-0.791268	-0.146647	-0.0764556	-0.0361678
0.2975	0.1925	-0.807272	-0.165465	-0.0744074	-0.0413096
0.315	0.1925	-0.825619	-0.187301	-0.0720344	-0.0471286
0.3325	0.1925	-0.846983	-0.213055	-0.0692497	-0.0538007
0.35	0.1925	-0.872322	-0.244016	-0.0659336	-0.061566
-0.35	0.21	-0.413142	0.27215	-0.112407	0.0968958
-0.3325	0.21	-0.449359	0.238961	-0.111326	0.087653
-0.315	0.21	-0.479847	0.211338	-0.110433	0.0796471
-0.2975	0.21	-0.505919	0.187923	-0.109676	0.0726295
-0.28	0.21	-0.528516	0.16776	-0.10902	0.066413
-0.2625	0.21	-0.548339	0.150155	-0.108439	0.0608531
-0.245	0.21	-0.565913	0.134593	-0.107913	0.0558369
-0.2275	0.21	-0.581643	0.120686	-0.107429	0.0512759
-0.21	0.21	-0.595848	0.10813	-0.106976	0.0470972
-0.1925	0.21	-0.608779	0.096684	-0.106546	0.0432411
-0.175	0.21	-0.620644	0.086161	-0.106132	0.0396601
-0.1575	0.21	-0.631609	0.076403	-0.105729	0.0363124
-0.14	0.21	-0.641812	0.067283	-0.105332	0.0331639
-0.1225	0.21	-0.651371	0.058692	-0.104936	0.0301844
-0.105	0.21	-0.660385	0.050539	-0.104539	0.0273483
-0.0875	0.21	-0.66894	0.042744	-0.104137	0.0246326
-0.07	0.21	-0.67711	0.035238	-0.103727	0.0220174
-0.0525	0.21	-0.684963	0.027959	-0.103306	0.0194844
-0.035	0.21	-0.692558	0.020849	-0.102871	0.0170165
-0.0175	0.21	-0.699951	0.013856	-0.102419	0.0145983
0	0.21	-0.707191	0.006931	-0.101947	0.0122155
0.0175	0.21	-0.71433	2.3e-05	-0.101453	0.00985269
0.035	0.21	-0.721415	-0.006915	-0.100931	0.00749645
0.0525	0.21	-0.728491	-0.013935	-0.100379	0.00513142
0.07	0.21	-0.73561	-0.021085	-0.0997916	0.00274427
0.0875	0.21	-0.74282	-0.028423	-0.0991641	0.000318482
0.105	0.21	-0.750175	-0.036007	-0.0984912	-0.00216182
0.1225	0.21	-0.757733	-0.043903	-0.0977664	-0.00471441
0.14	0.21	-0.765559	-0.052188	-0.0969817	-0.00735971
0.1575	0.21	-0.773725	-0.060946	-0.0961286	-0.0101194
0.175	0.21	-0.782316	-0.070282	-0.0951958	-0.0130204
0.1925	0.21	-0.79143	-0.080314	-0.094171	-0.0160917
0.21	0.21	-0.801186	-0.091187	-0.0930392	-0.0193683
0.2275	0.21	-0.811726	-0.103084	-0.0917802	-0.022894
0.245	0.21	-0.823227	-0.116224	-0.0903715	-0.0267188
0.2625	0.21	-0.83591	-0.130895	-0.0887825	-0.0309076
0.28	0.21	-0.85006	-0.147462	-0.0869757	-0.0355396
0.2975	0.21	-0.866046	-0.166412	-0.0849013	-0.0407179
0.315	0.21	-0.884366	-0.188398	-0.0824947	-0.0465749
0.3325	0.21	-0.905691	-0.21433	-0.0796665	-0.053288
0.35	0.21	-0.930977	-0.245507	-0.076294	-0.0610986
-0.35	0.2275	-0.464615	0.275227	-0.121143	0.0999625
-0.3325	0.2275	-0.501723	0.24164	-0.120304	0.0905335
-0.315	0.2275	-0.53296	0.213691	-0.119623	0.0823584
-0.2975	0.2275	-0.559667	0.190002	-0.119053	0.0751865
-0.28	0.2275	-0.582809	0.169606	-0.118562	0.0688291
-0.2625	0.2275	-0.603102	0.151802	-0.118127	0.0631411
-0.245	0.2275	-0.621084	0.136068	-0.117732	0.058008
-0.2275	0.2275	-0.637174	0.122009	-0.117367	0.0533395
-0.21	0.2275	-0.651695	0.109318	-0.11702	0.049062
-0.1925	0.2275	-0.664908	0.097753	-0.116687	0.0451153
-0.175	0.2275	-0.677023	0.087123	-0.116361	0.0414506
-0.1575	0.2275	-0.688212	0.077267	-0.116037	0.0380251
-0.14	0.2275	-0.698618	0.068057	-0.115713	0.0348041
-0.1225	0.2275	-0.708359	0.059383	-0.115383	0.031757
-0.105	0.2275	-0.717538	0.051153	-0.115047	0.0288578
-0.0875	0.2275	-0.726243	0.043286	-0.114701	0.026083
-0.07	0.2275	-0.734549	0.035713	-0.114342	0.0234125
-0.0525	0.2275	-0.742526	0.02837	-0.113968	0.0208274
-0.035	0.2275	-0.750235	0.021199	-0.113576	0.0183102
-0.0175	0.2275	-0.75773	0.014147	-0.113164	0.0158453
0	0.2275	-0.765066	0.007164	-0.112728	0.0134178
0.0175	0.2275	-0.772291	0.000199	-0.112266	0.0110124
0.035	0.2275	-0.779454	-0.006795	-0.111774	0.00861542
0.0525	0.2275	-0.786604	-0.013869	-0.111249	0.00621201
0.07	0.2275	-0.793787	-0.021075	-0.110685	0.00378719
0.0875	0.2275	-0.801057	-0.028469	-0.110079	0.00132526
0.105	0.2275	-0.808465	-0.036109	-0.109425	-0.00118963
0.1225	0.2275	-0.816069	-0.044064	-0.108715	-0.00377638
0.14	0.2275	-0.823937	-0.05241	-0.107943	-0.00645505
0.1575	0.2275	-0.83214	-0.061232	-0.1071	-0.00924749
0.175	0.2275	-0.840761	-0.070635	-0.106174	-0.0121806
0.1925	0.2275	-0.849901	-0.080739	-0.105153	-0.015284
0.21	0.2275	-0.859676	-0.09169	-0.10402	-0.0185928
0.2275	0.2275	-0.87023	-0.103669	-0.102758	-0.02215
0.245	0.2275	-0.881739	-0.116902	-0.101341	-0.0260074
0.2625	0.2275	-0.894423	-0.131676	-0.0997388	-0.0302296
0.28	0.2275	-0.908567	-0.148359	-0.0979132	-0.0348961
0.2975	0.2275	-0.924541	-0.167441	-0.0958136	-0.0401102
0.315	0.2275	-0.942835	-0.18958	-0.0933731	-0.0460049
0.3325	0.2275	-0.964128	-0.215693	-0.0905012	-0.0527587
0.35	0.2275	-0.989368	-0.247088	-0.0870721	-0.0606139
-0.35	0.245	-0.515805	0.27821	-0.130098	0.103082
-0.3325	0.245	-0.553808	0.244225	-0.129521	0.0934649
-0.315	0.245	-0.585795	0.215946	-0.12907	0.0851167
-0.2975	0.245	-0.613136	0.191982	-0.128701	0.077787
-0.28	0.245	-0.63682	0.171352	-0.128388	0.0712855
-0.2625	0.245	-0.65758	0.153349	-0.128113	0.0654665
-0.245	0.245	-0.675968	0.137441	-0.12786	0.0602131
-0.2275	0.245	-0.692412	0.123232	-0.127623	0.0554352
-0.21	0.245	-0.707246	0.110408	-0.127392	0.0510569
-0.1925	0.245	-0.720736	0.098725	-0.127163	0.0470176
-0.175	0.245	-0.733098	0.087987	-0.126932	0.0432668
-0.1575	0.245	-0.744508	0.078035	-0.126695	0.0397622
-0.14	0.245	-0.755112	0.068736	-0.12645	0.0364673
-0.1225	0.245	-0.765032	0.059982	-0.126193	0.033352
-0.105	0.245	-0.774373	0.051676	-0.125923	0.0303885
-0.0875	0.245	-0.783224	0.043739	-0.125638	0.0275539
-0.07	0.245	-0.791664	0.036098	-0.125335	0.0248264
-0.0525	0.245	-0.799762	0.028692	-0.125012	0.0221881
-0.035	0.245	-0.807581	0.021461	-0.124667	0.019621
-0.0175	0.245	-0.815179	0.014351	-0.124299	0.0171087
0	0.245	-0.822607	0.007311	-0.123902	0.014636
0.0175	0.245	-0.829917	0.00029	-0.123476	0.0121874
0.035	0.245	-0.837156	-0.006759	-0.123017	0.00974938
0.0525	0.245	-0.844376	-0.013888	-0.122521	0.00730644
0.07	0.245	-0.851623	-0.021149	-0.121984	0.0048438
0.0875	0.245	-0.858951	-0.028598	-0.121402	0.0023456
0.105	0.245	-0.866411	-0.036296	-0.120768	-0.000205037
0.1225	0.245	-0.874063	-0.04431	-0.120076	-0.00282626
0.14	0.245	-0.881971	-0.052716	-0.119319	-0.00553818
0.1575	0.245	-0.890211	-0.061602	-0.118487	-0.00836355
0.175	0.245	-0.898864	-0.071072	-0.11757	-0.0113288
0.1925	0.245	-0.90803	-0.081247	-0.116554	-0.0144639
0.21	0.245	-0.917826	-0.092276	-0.115423	-0.0178048
0.2275	0.245	-0.928395	-0.10434	-0.114158	-0.0213941
0.245	0.245	-0.939914	-0.117667	-0.112734	-0.0252843
0.2625	0.245	-0.952602	-0.132545	-0.111119	-0.0295396
0.28	0.245	-0.966745	-0.149344	-0.109276	-0.0342398
0.2975	0.245	-0.982708	-0.16856	-0.107152	-0.0394895
0.315	0.245	-1.00099	-0.190856	-0.104678	-0.0454222
0.3325	0.245	-1.02225	-0.217152	-0.101762	-0.0522159
0.35	0.245	-1.04745	-0.248769	-0.0982762	-0.0601149
-0.35	0.2625	-0.566693	0.281095	-0.139274	0.106254
-0.3325	0.2625	-0.605593	0.246704	-0.13898	0.096443
-0.315	0.2625	-0.638329	0.218092	-0.138775	0.0879176
-0.2975	0.2625	-0.6663	0.19385	-0.138623	0.080426
-0.28	0.2625	-0.690523	0.172988	-0.138503	0.073778
-0.2625	0.2625	-0.711744	0.154785	-0.138399	0.0678245
-0.245	0.2625	-0.730534	0.138707	-0.138301	0.0624494
-0.2275	0.2625	-0.747327	0.124346	-0.138201	0.0575585
-0.21	0.2625	-0.762469	0.111391	-0.138096	0.0530777
-0.1925	0.2625	-0.776231	0.09959	-0.13798	0.0489435
-0.175	0.2625	-0.788835	0.088747	-0.137852	0.0451054
-0.1575	0.2625	-0.80046	0.0787	-0.137709	0.0415198
-0.14	0.2625	-0.811258	0.069314	-0.137549	0.0381498
-0.1225	0.2625	-0.821352	0.06048	-0.137371	0.0349647
-0.105	0.2625	-0.830851	0.0521	-0.137173	0.0319359
-0.0875	0.2625	-0.839845	0.044093	-0.136954	0.02904
-0.07	0.2625	-0.848414	0.036388	-0.136711	0.0262556
-0.0525	0.2625	-0.856631	0.02892	-0.136444	0.0235635
-0.035	0.2625	-0.864557	0.021628	-0.136151	0.0209449
-0.0175	0.2625	-0.872253	0.014461	-0.135829	0.0183845
0	0.2625	-0.879771	0.007365	-0.135476	0.0158659
0.0175	0.2625	-0.887162	0.00029	-0.135089	0.0133741
0.035	0.2625	-0.894478	-0.006814	-0.134666	0.0108942
0.0525	0.2625	-0.901765	-0.013997	-0.134202	0.0084116
0.07	0.2625	-0.909076	-0.021313	-0.133695	0.00591057
0.0875	0.2625	-0.916458	-0.028817	-0.133138	0.00337569
0.105	0.2625	-0.92397	-0.036571	-0.132527	0.000789638
0.1225	0.2625	-0.931668	-0.044644	-0.131855	-0.00186642
0.14	0.2625	-0.939618	-0.053111	-0.131115	-0.0046121
0.1575	0.2625	-0.947893	-0.062061	-0.130297	-0.00747046
0.175	0.2625	-0.956578	-0.0716	-0.129389	-0.0104687
0.1925	0.2625	-0.96577	-0.081847	-0.12838	-0.0136357
0.21	0.2625	-0.975589	-0.092955	-0.127252	-0.0170088
0.2275	0.2625	-0.986176	-0.105105	-0.125986	-0.0206303
0.245	0.2625	-0.997706	-0.118526	-0.124556	-0.0245527
0.2625	0.2625	-1.0104	-0.133509	-0.122931	-0.0288408
0.28	0.2625	-1.02455	-0.150428	-0.12107	-0.0335753
0.2975	0.2625	-1.0405	-0.16978	-0.118921	-0.0388602
0.315	0.2625	-1.05877	-0.192234	-0.116414	-0.0448299
0.3325	0.2625	-1.08001	-0.218717	-0.113456	-0.0516633
0.35	0.2625	-1.10519	-0.250559	-0.109913	-0.0596052
-0.35	0.28	-0.61726	0.283867	-0.148672	0.109472
-0.3325	0.28	-0.657057	0.249066	-0.14868	0.0994634
-0.315	0.28	-0.690536	0.220119	-0.14874	0.0907569
-0.2975	0.28	-0.719134	0.195599	-0.148822	0.0831001
-0.28	0.28	-0.743888	0.174504	-0.148909	0.0763016
-0.2625	0.28	-0.765567	0.156102	-0.148989	0.070211
-0.245	0.28	-0.78475	0.139853	-0.149056	0.0647105
-0.2275	0.28	-0.801887	0.125344	-0.149106	0.0597054
-0.21	0.28	-0.81733	0.112257	-0.149134	0.055119
-0.1925	0.28	-0.831358	0.100341	-0.149141	0.0508885
-0.175	0.28	-0.844197	0.089395	-0.149123	0.0469614
-0.1575	0.28	-0.856033	0.079254	-0.149081	0.0432934
-0.14	0.28	-0.867019	0.069783	-0.149014	0.039847
-0.1225	0.28	-0.877282	0.06087	-0.14892	0.0365905
-0.105	0.28	-0.886932	0.052417	-0.1488	0.0334953
-0.0875	0.28	-0.896065	0.044343	-0.148652	0.0305376
-0.07	0.28	-0.90476	0.036573	-0.148475	0.0276948
-0.0525	0.28	-0.91309	0.029043	-0.148268	0.0249474
-0.035	0.28	-0.92112	0.021694	-0.14803	0.0222777
-0.0175	0.28	-0.928911	0.01447	-0.147758	0.0196683
0	0.28	-0.936515	0.007318	-0.147452	0.017103
0.0175	0.28	-0.943986	0.00019	-0.147108	0.0145676
0.035	0.28	-0.951373	-0.006968	-0.146724	0.0120456
0.0525	0.28	-0.958727	-0.014205	-0.146296	0.00952251
0.07	0.28	-0.966098	-0.021574	-0.14582	0.00698336
0.0875	0.28	-0.973536	-0.029134	-0.145292	0.00441095
0.105	0.28	-0.981097	-0.036945	-0.144707	0.00178874
0.1225	0.28	-0.98884	-0.045076	-0.144057	-0.000901889
0.14	0.28	-0.996831	-0.053603	-0.143336	-0.00368111
0.1575	0.28	-1.00514	-0.062619	-0.142532	-0.00657332
0.175	0.28	-1.01386	-0.072225	-0.141637	-0.00960371
0.1925	0.28	-1.02308	-0.082546	-0.140636	-0.0128032
0.21	0.28	-1.03292	-0.093734	-0.139513	-0.0162086
0.2275	0.28	-1.04353	-0.10597	-0.138247	-0.0198618
0.245	0.28	-1.05507	-0.119487	-0.136812	-0.0238165
0.2625	0.28	-1.06778	-0.134577	-0.135177	-0.0281374
0.28	0.28	-1.08192	-0.151618	-0.1333	-0.032906
0.2975	0.28	-1.09788	-0.171108	-0.131128	-0.0382256
0.315	0.28	-1.11614	-0.193723	-0.128589	-0.044232
0.3325	0.28	-1.13737	-0.220398	-0.125586	-0.051105
0.35	0.28	-1.16252	-0.25247	-0.121987	-0.0590894
-0.35	0.2975	-0.667487	0.286519	-0.158293	0.112734
-0.3325	0.2975	-0.708175	0.251303	-0.158624	0.102522
-0.315	0.2975	-0.742394	0.222017	-0.158967	0.0936298
-0.2975	0.2975	-0.771613	0.197219	-0.159299	0.0858042
-0.28	0.2975	-0.796891	0.175889	-0.159607	0.0788512
-0.2625	0.2975	-0.819018	0.157289	-0.159885	0.0726202
-0.245	0.2975	-0.838587	0.14087	-0.16013	0.0669917
-0.2275	0.2975	-0.85606	0.126214	-0.160338	0.0618695
-0.21	0.2975	-0.871796	0.112999	-0.160511	0.0571762
-0.1925	0.2975	-0.886082	0.100969	-0.160648	0.0528471
-0.175	0.2975	-0.89915	0.08992	-0.160749	0.0488289
-0.1575	0.2975	-0.911189	0.079687	-0.160815	0.0450769
-0.14	0.2975	-0.922356	0.070133	-0.160847	0.041553
-0.1225	0.2975	-0.932782	0.061143	-0.160844	0.038224
-0.105	0.2975	-0.94258	0.05262	-0.160807	0.0350619
-0.0875	0.2975	-0.951844	0.044479	-0.160735	0.032041
-0.07	0.2975	-0.960659	0.036647	-0.160629	0.0291393
-0.0525	0.2975	-0.9691	0.029057	-0.160486	0.0263363
-0.035	0.2975	-0.97723	0.02165	-0.160308	0.023614
-0.0175	0.2975	-0.98511	0.014371	-0.160091	0.0209553
0	0.2975	-0.992798	0.007165	-0.159835	0.0183433
0.0175	0.2975	-1.00035	-1.7e-05	-0.159537	0.015763
0.035	0.2975	-1.0078	-0.007228	-0.159195	0.0131985
0.0525	0.2975	-1.01522	-0.014518	-0.158805	0.010635
0.07	0.2975	-1.02265	-0.021941	-0.158364	0.00805672
0.0875	0.2975	-1.03014	-0.029555	-0.157867	0.00544716
0.105	0.2975	-1.03775	-0.037423	-0.157309	0.0027886
0.1225	0.2975	-1.04554	-0.045612	-0.156684	6.31336e-05
0.14	0.2975	-1.05356	-0.054202	-0.155983	-0.0027509
0.1575	0.2975	-1.06191	-0.063282	-0.155198	-0.00567613
0.175	0.2975	-1.07066	-0.072957	-0.154316	-0.00873924
0.1925	0.2975	-1.07991	-0.083353	-0.153325	-0.0119713
0.21	0.2975	-1.08977	-0.09462	-0.152207	-0.0154082
0.2275	0.2975	-1.1004	-0.106945	-0.150943	-0.0190939
0.245	0.2975	-1.11196	-0.12056	-0.149504	-0.023081
0.2625	0.2975	-1.12468	-0.135759	-0.14786	-0.0274345
0.28	0.2975	-1.13883	-0.152923	-0.145968	-0.0322365
0.2975	0.2975	-1.1548	-0.172555	-0.143773	-0.0375908
0.315	0.2975	-1.17305	-0.195336	-0.141202	-0.043634
0.3325	0.2975	-1.19428	-0.222205	-0.138157	-0.0505454
0.35	0.2975	-1.21942	-0.254511	-0.134501	-0.0585711
-0.35	0.315	-0.717353	0.289039	-0.168137	0.116034
-0.3325	0.315	-0.758927	0.253404	-0.168812	0.105615
-0.315	0.315	-0.793879	0.223779	-0.169457	0.0965323
-0.2975	0.315	-0.823708	0.1987	-0.170055	0.088533
-0.28	0.315	-0.849502	0.177136	-0.1706	0.0814221
-0.2625	0.315	-0.872067	0.158339	-0.171089	0.0750475
-0.245	0.315	-0.892014	0.141752	-0.171522	0.0692882
-0.2275	0.315	-0.909813	0.12695	-0.171901	0.0640464
-0.21	0.315	-0.925833	0.113608	-0.172228	0.0592436
-0.1925	0.315	-0.940369	0.101466	-0.172504	0.0548142
-0.175	0.315	-0.953656	0.090318	-0.172732	0.0507037
-0.1575	0.315	-0.965891	0.079995	-0.172914	0.0468664
-0.14	0.315	-0.977233	0.070359	-0.173051	0.0432632
-0.1225	0.315	-0.987815	0.061294	-0.173145	0.0398609
-0.105	0.315	-0.997752	0.052701	-0.173196	0.03663
-0.0875	0.315	-1.00714	0.044495	-0.173206	0.0335453
-0.07	0.315	-1.01607	0.036601	-0.173174	0.0305835
-0.0525	0.315	-1.02462	0.028954	-0.173101	0.0277248
-0.035	0.315	-1.03284	0.021491	-0.172986	0.0249495
-0.0175	0.315	-1.04081	0.014157	-0.172828	0.0222406
0	0.315	-1.04858	0.006898	-0.172625	0.0195813
0.0175	0.315	-1.05619	-0.000337	-0.172377	0.0169559
0.035	0.315	-1.06372	-0.0076	-0.17208	0.0143487
0.0525	0.315	-1.0712	-0.014942	-0.171731	0.0117444
0.07	0.315	-1.07868	-0.02242	-0.171327	0.00912638
0.0875	0.315	-1.08622	-0.030089	-0.170865	0.00647898
0.105	0.315	-1.09388	-0.038013	-0.170337	0.00378414
0.1225	0.315	-1.10171	-0.046261	-0.169738	0.00102331
0.14	0.315	-1.10978	-0.054912	-0.16906	-0.00182456
0.1575	0.315	-1.11816	-0.064057	-0.168294	-0.00478319
0.175	0.315	-1.12694	-0.073802	-0.167428	-0.00787924
0.1925	0.315	-1.13622	-0.084273	-0.166448	-0.0111435
0.21	0.315	-1.1461	-0.095623	-0.165338	-0.0146131
0.2275	0.315	-1.15675	-0.108037	-0.164076	-0.0183304
0.245	0.315	-1.16833	-0.121752	-0.162635	-0.02235
0.2625	0.315	-1.18107	-0.137062	-0.160984	-0.0267359
0.28	0.315	-1.19523	-0.154353	-0.159077	-0.0315713
0.2975	0.315	-1.21121	-0.17413	-0.15686	-0.0369603
0.315	0.315	-1.22947	-0.197079	-0.154258	-0.0430392
0.3325	0.315	-1.25069	-0.224147	-0.151171	-0.0499884
0.35	0.315	-1.27583	-0.256692	-0.147458	-0.0580548
-0.35	0.3325	-0.766838	0.291417	-0.178202	0.119367
-0.3325	0.3325	-0.80929	0.255359	-0.179243	0.108735
-0.315	0.3325	-0.844964	0.225392	-0.180209	0.0994579
-0.2975	0.3325	-0.875393	0.200032	-0.181091	0.0912807
-0.28	0.3325	-0.901692	0.178236	-0.181887	0.0840086
-0.2625	0.3325	-0.924686	0.159243	-0.182601	0.077487
-0.245	0.3325	-0.944999	0.142489	-0.183235	0.0715939
-0.2275	0.3325	-0.963113	0.127544	-0.183795	0.0662302
-0.21	0.3325	-0.979408	0.114077	-0.184285	0.0613159
-0.1925	0.3325	-0.994184	0.101825	-0.184709	0.056784
-0.175	0.3325	-1.00768	0.090579	-0.185072	0.0525794
-0.1575	0.3325	-1.0201	0.080168	-0.185377	0.0486551
-0.14	0.3325	-1.03161	0.070453	-0.185626	0.0449719
-0.1225	0.3325	-1.04234	0.061315	-0.185823	0.0414951
-0.105	0.3325	-1.05241	0.052654	-0.185969	0.0381948
-0.0875	0.3325	-1.06193	0.044384	-0.186065	0.035045
-0.07	0.3325	-1.07096	0.036431	-0.186113	0.0320229
-0.0525	0.3325	-1.07961	0.028727	-0.186114	0.0291074
-0.035	0.3325	-1.08792	0.021209	-0.186066	0.0262785
-0.0175	0.3325	-1.09597	0.013821	-0.18597	0.0235188
0	0.3325	-1.10381	0.006511	-0.185825	0.0208121
0.0175	0.3325	-1.1115	-0.000776	-0.185629	0.0181413
0.035	0.3325	-1.11909	-0.008091	-0.18538	0.0154908
0.0525	0.3325	-1.12662	-0.015486	-0.185075	0.0128452
0.07	0.3325	-1.13416	-0.023017	-0.184711	0.0101876
0.0875	0.3325	-1.14175	-0.03074	-0.184285	0.00750236
0.105	0.3325	-1.14945	-0.038721	-0.183789	0.00477084
0.1225	0.3325	-1.15732	-0.047028	-0.183219	0.00197458
0.14	0.3325	-1.16543	-0.055742	-0.182566	-0.000908047
0.1575	0.3325	-1.17384	-0.064953	-0.181821	-0.00390017
0.175	0.3325	-1.18265	-0.074769	-0.180972	-0.00702921
0.1925	0.3325	-1.19196	-0.085316	-0.180005	-0.0103258
0.21	0.3325	-1.20188	-0.096749	-0.178904	-0.0138273
0.2275	0.3325	-1.21255	-0.109256	-0.177646	-0.0175772
0.245	0.3325	-1.22415	-0.123071	-0.176204	-0.0216281
0.2625	0.3325	-1.2369	-0.138497	-0.174545	-0.0260474
0.28	0.3325	-1.25108	-0.155917	-0.172625	-0.0309158
0.2975	0.3325	-1.26707	-0.175842	-0.170387	-0.0363385
0.315	0.3325	-1.28534	-0.198963	-0.167755	-0.0424528
0.3325	0.3325	-1.30658	-0.226236	-0.164625	-0.0494399
0.35	0.3325	-1.33172	-0.259026	-0.160856	-0.0575458
-0.35	0.35	-0.815919	0.293647	-0.188488	0.12273
-0.3325	0.35	-0.85924	0.257161	-0.189917	0.111879
-0.315	0.35	-0.895625	0.226849	-0.191223	0.102402
-0.2975	0.35	-0.926644	0.201209	-0.192406	0.0940426
-0.28	0.35	-0.953436	0.17918	-0.19347	0.0866047
-0.2625	0.35	-0.976844	0.159993	-0.194421	0.079933
-0.245	0.35	-0.997511	0.143075	-0.195269	0.0739034
-0.2275	0.35	-1.01593	0.127988	-0.19602	0.068415
-0.21	0.35	-1.03249	0.114398	-0.196683	0.0633867
-0.1925	0.35	-1.04749	0.102039	-0.197265	0.0587509
-0.175	0.35	-1.06119	0.090697	-0.19777	0.0544504
-0.1575	0.35	-1.07379	0.080201	-0.198205	0.0504381
-0.14	0.35	-1.08546	0.070408	-0.198573	0.0466732
-0.1225	0.35	-1.09633	0.061199	-0.198878	0.0431209
-0.105	0.35	-1.10653	0.052473	-0.199124	0.0397506
-0.0875	0.35	-1.11615	0.044141	-0.199312	0.0365351
-0.07	0.35	-1.12529	0.03613	-0.199445	0.0334519
-0.0525	0.35	-1.13403	0.02837	-0.199523	0.0304787
-0.035	0.35	-1.14243	0.020799	-0.199547	0.0275961
-0.0175	0.35	-1.15055	0.013359	-0.199516	0.0247856
0	0.35	-1.15847	0.005997	-0.199432	0.0220304
0.0175	0.35	-1.16622	-0.001342	-0.199291	0.0193135
0.035	0.35	-1.17386	-0.008708	-0.199094	0.0166196
0.0525	0.35	-1.18145	-0.016155	-0.198836	0.0139323
0.07	0.35	-1.18904	-0.023738	-0.198515	0.0112355
0.0875	0.35	-1.19668	-0.031516	-0.198127	0.008512
0.105	0.35	-1.20442	-0.039554	-0.197665	0.00574351
0.1225	0.35	-1.21233	-0.047921	-0.197126	0.00291154
0.14	0.35	-1.22047	-0.056698	-0.196499	-5.69565e-06
0.1575	0.35	-1.22892	-0.065976	-0.195777	-0.0030316
0.175	0.35	-1.23777	-0.075864	-0.194947	-0.00619358
0.1925	0.35	-1.2471	-0.086489	-0.193995	-0.00952269
0.21	0.35	-1.25704	-0.098007	-0.192904	-0.0130563
0.2275	0.35	-1.26774	-0.110608	-0.191651	-0.0168382
0.245	0.35	-1.27937	-0.124528	-0.19021	-0.0209216
0.2625	0.35	-1.29214	-0.14007	-0.188545	-0.0253727
0.28	0.35	-1.30634	-0.157623	-0.186612	-0.0302742
0.2975	0.35	-1.32234	-0.177701	-0.184353	-0.0357308
0.315	0.35	-1.34064	-0.201	-0.181691	-0.0418804
0.3325	0.35	-1.36189	-0.228482	-0.17852	-0.0489041
0.35	0.35	-1.38705	-0.261524	-0.174695	-0.0570495
-0.35	0.3675	-0.864577	0.295718	-0.198994	0.126117
-0.3325	0.3675	-0.908755	0.2588	-0.200833	0.115041
-0.315	0.3675	-0.945839	0.228142	-0.2025	0.105358
-0.2975	0.3675	-0.977432	0.202222	-0.204	0.0968126
-0.28	0.3675	-1.0047	0.179962	-0.205346	0.0892052
-0.2625	0.3675	-1.02851	0.160582	-0.206549	0.0823795
-0.245	0.3675	-1.04952	0.143501	-0.207622	0.0762103
-0.2275	0.3675	-1.06823	0.128276	-0.208576	0.0705951
-0.21	0.3675	-1.08504	0.114566	-0.209422	0.065451
-0.1925	0.3675	-1.10027	0.102102	-0.210169	0.0607092
-0.175	0.3675	-1.11416	0.090667	-0.210825	0.0563113
-0.1575	0.3675	-1.12692	0.080088	-0.211397	0.0522096
-0.14	0.3675	-1.13874	0.070219	-0.21189	0.0483619
-0.1225	0.3675	-1.14974	0.060942	-0.21231	0.0447333
-0.105	0.3675	-1.16006	0.052151	-0.212661	0.0412916
-0.0875	0.3675	-1.16979	0.043761	-0.212946	0.0380105
-0.07	0.3675	-1.17903	0.035693	-0.213168	0.0348653
-0.0525	0.3675	-1.18785	0.027878	-0.213327	0.0318337
-0.035	0.3675	-1.19633	0.020254	-0.213427	0.0288963
-0.0175	0.3675	-1.20453	0.012764	-0.213466	0.0260349
0	0.3675	-1.2125	0.00535	-0.213445	0.0232307
0.0175	0.3675	-1.22031	-0.002039	-0.213363	0.020468
0.035	0.3675	-1.22802	-0.009455	-0.21322	0.0177306
0.0525	0.3675	-1.23566	-0.016954	-0.213011	0.0150014
0.07	0.3675	-1.24329	-0.024591	-0.212735	0.0122642
0.0875	0.3675	-1.25097	-0.032424	-0.212387	0.00950228
0.105	0.3675	-1.25876	-0.040518	-0.211963	0.00669748
0.1225	0.3675	-1.2667	-0.048946	-0.211456	0.00382938
0.14	0.3675	-1.27488	-0.057786	-0.210858	0.000877667
0.1575	0.3675	-1.28337	-0.067133	-0.21016	-0.00218231
0.175	0.3675	-1.29224	-0.077094	-0.20935	-0.00537714
0.1925	0.3675	-1.3016	-0.087799	-0.208414	-0.00873895
0.21	0.3675	-1.31158	-0.099404	-0.207334	-0.0123046
0.2275	0.3675	-1.3223	-0.112101	-0.206088	-0.0161184
0.245	0.3675	-1.33395	-0.126129	-0.204648	-0.0202341
0.2625	0.3675	-1.34675	-0.141791	-0.202978	-0.0247174
0.28	0.3675	-1.36097	-0.159481	-0.201034	-0.0296518
0.2975	0.3675	-1.377	-0.179717	-0.198755	-0.0351426
0.315	0.3675	-1.39532	-0.203199	-0.196063	-0.0413269
0.3325	0.3675	-1.41659	-0.230897	-0.192852	-0.048387
0.35	0.3675	-1.44178	-0.264198	-0.188971	-0.0565708
-0.35	0.385	-0.91279	0.297623	-0.209718	0.129522
-0.3325	0.385	-0.957813	0.26027	-0.211989	0.118216
-0.315	0.385	-0.99558	0.229264	-0.214036	0.108322
-0.2975	0.385	-1.02773	0.203064	-0.215873	0.0995848
-0.28	0.385	-1.05547	0.180574	-0.217516	0.0918036
-0.2625	0.385	-1.07967	0.161004	-0.218984	0.084821
-0.245	0.385	-1.101	0.143763	-0.220294	0.0785092
-0.2275	0.385	-1.11999	0.128402	-0.221462	0.0727645
-0.21	0.385	-1.13704	0.114575	-0.2225	0.0675027
-0.1925	0.385	-1.15247	0.102009	-0.223421	0.0626532
-0.175	0.385	-1.16654	0.090484	-0.224235	0.0581567
-0.1575	0.385	-1.17947	0.079824	-0.224951	0.0539641
-0.14	0.385	-1.19142	0.069882	-0.225576	0.0500326
-0.1225	0.385	-1.20255	0.060537	-0.226117	0.0463262
-0.105	0.385	-1.21298	0.051685	-0.226578	0.0428129
-0.0875	0.385	-1.22281	0.043236	-0.226965	0.0394647
-0.07	0.385	-1.23213	0.035113	-0.227279	0.036257
-0.0525	0.385	-1.24104	0.027245	-0.227525	0.0331669
-0.035	0.385	-1.24959	0.01957	-0.227703	0.0301747
-0.0175	0.385	-1.25785	0.01203	-0.227816	0.0272617
0	0.385	-1.26589	0.004567	-0.227862	0.024409
0.0175	0.385	-1.27376	-0.002872	-0.227842	0.0215998
0.035	0.385	-1.28151	-0.010339	-0.227755	0.0188183
0.0525	0.385	-1.2892	-0.01789	-0.227598	0.016047
0.07	0.385	-1.29688	-0.025579	-0.227369	0.01327
0.0875	0.385	-1.3046	-0.033468	-0.227065	0.0104693
0.105	0.385	-1.31242	-0.04162	-0.226679	0.0076272
0.1225	0.385	-1.32041	-0.050108	-0.226206	0.00472357
0.14	0.385	-1.32862	-0.059014	-0.225638	0.00173676
0.1575	0.385	-1.33714	-0.06843	-0.224966	-0.00135697
0.175	0.385	-1.34604	-0.078467	-0.224179	-0.00458541
0.1925	0.385	-1.35544	-0.089254	-0.22326	-0.00797997
0.21	0.385	-1.36544	-0.100948	-0.222192	-0.0115775
0.2275	0.385	-1.37619	-0.113745	-0.220954	-0.0154237
0.245	0.385	-1.38787	-0.127883	-0.219515	-0.0195714
0.2625	0.385	-1.40069	-0.14367	-0.217842	-0.0240872
0.28	0.385	-1.41495	-0.161501	-0.215886	-0.029054
0.2975	0.385	-1.43101	-0.181899	-0.213588	-0.0345782
0.315	0.385	-1.44935	-0.20557	-0.210868	-0.0407971
0.3325	0.385	-1.47066	-0.23349	-0.207615	-0.047893
0.35	0.385	-1.49589	-0.267058	-0.203679	-0.0561144
-0.35	0.4025	-0.960537	0.299356	-0.220658	0.132941
-0.3325	0.4025	-1.00639	0.261563	-0.223384	0.121398
-0.315	0.4025	-1.04482	0.230209	-0.225831	0.111287
-0.2975	0.4025	-1.07752	0.203729	-0.228021	0.102354
-0.28	0.4025	-1.1057	0.181012	-0.229977	0.0943949
-0.2625	0.4025	-1.13027	0.161254	-0.231724	0.0872516
-0.245	0.4025	-1.15192	0.143856	-0.233283	0.0807945
-0.2275	0.4025	-1.17118	0.128362	-0.234675	0.0749181
-0.21	0.4025	-1.18845	0.11442	-0.235915	0.069536
-0.1925	0.4025	-1.20408	0.101754	-0.237019	0.0645767
-0.175	0.4025	-1.21832	0.090142	-0.237999	0.0599804
-0.1575	0.4025	-1.23139	0.079403	-0.238865	0.0556955
-0.14	0.4025	-1.24348	0.069391	-0.239628	0.0516796
-0.1225	0.4025	-1.25472	0.059982	-0.240295	0.0478951
-0.105	0.4025	-1.26525	0.051069	-0.240872	0.0443089
-0.0875	0.4025	-1.27517	0.042565	-0.241365	0.0408936
-0.07	0.4025	-1.28458	0.034388	-0.241777	0.0376228
-0.0525	0.4025	-1.29356	0.02647	-0.242113	0.0344745
-0.035	0.4025	-1.30218	0.018744	-0.242374	0.0314267
-0.0175	0.4025	-1.3105	0.011154	-0.242562	0.0284613
0	0.4025	-1.3186	0.003641	-0.242679	0.0255591
0.0175	0.4025	-1.32652	-0.003846	-0.242723	0.0227041
0.035	0.4025	-1.33432	-0.011364	-0.242695	0.019878
0.0525	0.4025	-1.34205	-0.018966	-0.242593	0.0170648
0.07	0.4025	-1.34977	-0.02671	-0.242413	0.0142468
0.0875	0.4025	-1.35753	-0.034654	-0.242153	0.0114077
0.105	0.4025	-1.36539	-0.042865	-0.241808	0.00852817
0.1225	0.4025	-1.37342	-0.051415	-0.241371	0.00558864
0.14	0.4025	-1.38166	-0.060388	-0.240835	0.00256654
0.1575	0.4025	-1.39021	-0.069875	-0.240191	-0.000561075
0.175	0.4025	-1.39915	-0.079989	-0.239426	-0.00382276
0.1925	0.4025	-1.40857	-0.09086	-0.238526	-0.00724995
0.21	0.4025	-1.4186	-0.102648	-0.237472	-0.0108804
0.2275	0.4025	-1.42939	-0.115546	-0.236242	-0.0147584
0.245	0.4025	-1.4411	-0.129798	-0.234807	-0.0189379
0.2625	0.4025	-1.45395	-0.145714	-0.233129	-0.0234861
0.28	0.4025	-1.46824	-0.163692	-0.231163	-0.028486
0.2975	0.4025	-1.48433	-0.184258	-0.228847	-0.0340434
0.315	0.4025	-1.50272	-0.208123	-0.226098	-0.0402961
0.3325	0.4025	-1.52407	-0.236275	-0.222805	-0.0474281
0.35	0.4025	-1.54934	-0.270117	-0.218814	-0.0556861
-0.35	0.42	-1.0078	0.300909	-0.23181	0.136369
-0.3325	0.42	-1.05446	0.262674	-0.235015	0.124582
-0.315	0.42	-1.09355	0.230971	-0.237882	0.114249
-0.2975	0.42	-1.12677	0.204212	-0.240442	0.105113
-0.28	0.42	-1.15538	0.181271	-0.242727	0.0969734
-0.2625	0.42	-1.18031	0.161327	-0.244766	0.0896657
-0.245	0.42	-1.20226	0.143774	-0.246587	0.08306
-0.2275	0.42	-1.22176	0.128151	-0.248213	0.0770497
-0.21	0.42	-1.23925	0.114098	-0.249664	0.0715458
-0.1925	0.42	-1.25506	0.101335	-0.250959	0.0664753
-0.175	0.42	-1.26946	0.089638	-0.252113	0.0617773
-0.1575	0.42	-1.28267	0.078825	-0.253137	0.0574
-0.14	0.42	-1.29488	0.068745	-0.254044	0.0532985
-0.1225	0.42	-1.30623	0.059272	-0.254842	0.0494345
-0.105	0.42	-1.31685	0.050302	-0.25554	0.0457755
-0.0875	0.42	-1.32686	0.041742	-0.256143	0.0422916
-0.07	0.42	-1.33634	0.033514	-0.256657	0.0389578
-0.0525	0.42	-1.34539	0.025545	-0.257086	0.03575
-0.035	0.42	-1.35407	0.01777	-0.257434	0.0326467
-0.0175	0.42	-1.36245	0.010131	-0.257702	0.0296288
0	0.42	-1.3706	0.00257	-0.257891	0.0266775
0.0175	0.42	-1.37857	-0.004968	-0.258002	0.023775
0.035	0.42	-1.38641	-0.012535	-0.258036	0.0209051
0.0525	0.42	-1.39419	-0.020189	-0.25799	0.0180495
0.07	0.42	-1.40195	-0.027987	-0.257862	0.015191
0.0875	0.42	-1.40975	-0.035988	-0.257648	0.0123128
0.105	0.42	-1.41764	-0.044258	-0.257345	0.00939614
0.1225	0.42	-1.4257	-0.052872	-0.256947	0.00642018
0.14	0.42	-1.43398	-0.061912	-0.256444	0.00336334
0.1575	0.42	-1.44256	-0.071472	-0.255828	0.000201735
0.175	0.42	-1.45153	-0.081666	-0.255087	-0.00309361
0.1925	0.42	-1.46098	-0.092624	-0.254207	-0.00655356
0.21	0.42	-1.47105	-0.104507	-0.253167	-0.0102164
0.2275	0.42	-1.48186	-0.117512	-0.251947	-0.014127
0.245	0.42	-1.49361	-0.131884	-0.250515	-0.0183393
0.2625	0.42	-1.5065	-0.147933	-0.248835	-0.0229197
0.28	0.42	-1.52082	-0.166062	-0.246859	-0.0279519
0.2975	0.42	-1.53696	-0.186802	-0.244524	-0.0335424
0.315	0.42	-1.55538	-0.21087	-0.241747	-0.0398295
0.3325	0.42	-1.57679	-0.23926	-0.238414	-0.0469964
0.35	0.42	-1.60211	-0.273388	-0.234368	-0.0552915
-0.35	0.4375	-1.05455	0.302279	-0.243173	0.139801
-0.3325	0.4375	-1.10201	0.263598	-0.246879	0.127763
-0.315	0.4375	-1.14173	0.231547	-0.250186	0.117201
-0.2975	0.4375	-1.17546	0.204511	-0.253135	0.107859
-0.28	0.4375	-1.20449	0.181345	-0.255763	0.0995328
-0.2625	0.4375	-1.22975	0.16122	-0.258108	0.092058
-0.245	0.4375	-1.25198	0.143517	-0.260202	0.0853016
-0.2275	0.4375	-1.27172	0.127767	-0.262073	0.0791546
-0.21	0.4375	-1.28941	0.113606	-0.263745	0.073527
-0.1925	0.4375	-1.3054	0.100749	-0.265239	0.0683437
-0.175	0.4375	-1.31994	0.08897	-0.266573	0.0635429
-0.1575	0.4375	-1.33328	0.078084	-0.267762	0.0590714
-0.14	0.4375	-1.3456	0.067937	-0.268819	0.054883
-0.1225	0.4375	-1.35705	0.058405	-0.269754	0.0509398
-0.105	0.4375	-1.36776	0.049379	-0.270577	0.047207
-0.0875	0.4375	-1.37784	0.040767	-0.271295	0.0436552
-0.07	0.4375	-1.38739	0.032487	-0.271915	0.0402572
-0.0525	0.4375	-1.3965	0.024468	-0.272441	0.0369893
-0.035	0.4375	-1.40524	0.016646	-0.272878	0.0338307
-0.0175	0.4375	-1.41367	0.008958	-0.273228	0.0307599
0	0.4375	-1.42187	0.001349	-0.273493	0.0277593
0.0175	0.4375	-1.42988	-0.006238	-0.273674	0.0248099
0.035	0.4375	-1.43777	-0.013857	-0.273772	0.0218947
0.0525	0.4375	-1.44558	-0.021563	-0.273784	0.0189967
0.07	0.4375	-1.45338	-0.029415	-0.273709	0.0160979
0.0875	0.4375	-1.46122	-0.037473	-0.273545	0.013181
0.105	0.4375	-1.46915	-0.045804	-0.273285	0.0102266
0.1225	0.4375	-1.47724	-0.054483	-0.272925	0.00721448
0.14	0.4375	-1.48555	-0.063593	-0.272457	0.00412232
0.1575	0.4375	-1.49416	-0.07323	-0.271871	0.000925892
0.175	0.4375	-1.50316	-0.083505	-0.271156	-0.00240252
0.1925	0.4375	-1.51266	-0.094553	-0.270296	-0.00589573
0.21	0.4375	-1.52275	-0.106536	-0.269271	-0.00959147
0.2275	0.4375	-1.5336	-0.119651	-0.26806	-0.0135341
0.245	0.4375	-1.54538	-0.134145	-0.266633	-0.0177784
0.2625	0.4375	-1.55831	-0.150333	-0.264951	-0.0223914
0.28	0.4375	-1.57268	-0.168621	-0.262965	-0.0274569
0.2975	0.4375	-1.58886	-0.189543	-0.260612	-0.033081
0.315	0.4375	-1.60734	-0.213822	-0.257807	-0.0394023
0.3325	0.4375	-1.6288	-0.242458	-0.254434	-0.0466036
0.35	0.4375	-1.65419	-0.276882	-0.250333	-0.0549349
-0.35	0.455	-1.10077	0.303461	-0.254742	0.143232
-0.3325	0.455	-1.14901	0.264333	-0.258973	0.130936
-0.315	0.455	-1.18934	0.231933	-0.262741	0.12014
-0.2975	0.455	-1.22356	0.204622	-0.266095	0.110586
-0.28	0.455	-1.25298	0.181236	-0.269082	0.10207
-0.2625	0.455	-1.27858	0.160932	-0.271747	0.0944242
-0.245	0.455	-1.30107	0.143081	-0.274125	0.0875137
-0.2275	0.455	-1.32104	0.127207	-0.276251	0.0812277
-0.21	0.455	-1.33892	0.112942	-0.278153	0.0754747
-0.1925	0.455	-1.35506	0.099995	-0.279855	0.0701775
-0.175	0.455	-1.36974	0.088136	-0.281376	0.0652725
-0.1575	0.455	-1.3832	0.07718	-0.282736	0.0607061
-0.14	0.455	-1.39562	0.06697	-0.283948	0.0564307
-0.1225	0.455	-1.40715	0.057379	-0.285026	0.0524068
-0.105	0.455	-1.41794	0.048298	-0.285978	0.0485996
-0.0875	0.455	-1.4281	0.039634	-0.286816	0.0449786
-0.07	0.455	-1.43771	0.031305	-0.287545	0.0415165
-0.0525	0.455	-1.44688	0.023238	-0.288172	0.0381892
-0.035	0.455	-1.45567	0.015368	-0.288701	0.0349742
-0.0175	0.455	-1.46415	0.007632	-0.289136	0.0318507
0	0.455	-1.47239	-2.5e-05	-0.28948	0.0288004
0.0175	0.455	-1.48045	-0.007661	-0.289733	0.025804
0.035	0.455	-1.48837	-0.015331	-0.289896	0.022844
0.0525	0.455	-1.49622	-0.023091	-0.289969	0.0199029
0.07	0.455	-1.50406	-0.030997	-0.28995	0.016964
0.0875	0.455	-1.51193	-0.039115	-0.289835	0.0140074
0.105	0.455	-1.51989	-0.047508	-0.289621	0.0110157
0.1225	0.455	-1.52801	-0.056255	-0.289301	0.00796667
0.14	0.455	-1.53636	-0.065436	-0.288868	0.00483962
0.1575	0.455	-1.545	-0.075152	-0.288313	0.0016082
0.175	0.455	-1.55404	-0.085512	-0.287624	-0.00175387
0.1925	0.455	-1.56356	-0.096654	-0.286785	-0.00528036
0.21	0.455	-1.5737	-0.10874	-0.285777	-0.00900874
0.2275	0.455	-1.58458	-0.121969	-0.284576	-0.0129839
0.245	0.455	-1.59641	-0.136593	-0.283153	-0.0172613
0.2625	0.455	-1.60938	-0.152926	-0.281469	-0.021907
0.28	0.455	-1.6238	-0.171378	-0.279474	-0.0270052
0.2975	0.455	-1.64003	-0.192488	-0.277103	-0.0326624
0.315	0.455	-1.65857	-0.216987	-0.274269	-0.039018
0.3325	0.455	-1.68009	-0.245881	-0.270856	-0.0462545
0.35	0.455	-1.70556	-0.280612	-0.2667	-0.0546215
-0.35	0.4725	-1.14645	0.304454	-0.266514	0.146658
-0.3325	0.4725	-1.19544	0.264876	-0.271293	0.134097
-0.315	0.4725	-1.23636	0.232128	-0.275541	0.12306
-0.2975	0.4725	-1.27106	0.204545	-0.279319	0.11329
-0.28	0.4725	-1.30086	0.180942	-0.282681	0.10458
-0.2625	0.4725	-1.32676	0.160461	-0.285677	0.0967593
-0.245	0.4725	-1.34951	0.142466	-0.288353	0.0896923
-0.2275	0.4725	-1.36968	0.126471	-0.290744	0.0832651
-0.21	0.4725	-1.38773	0.112104	-0.292885	0.0773846
-0.1925	0.4725	-1.40402	0.09907	-0.294802	0.071972
-0.175	0.4725	-1.41883	0.087136	-0.296518	0.0669625
-0.1575	0.4725	-1.4324	0.076111	-0.298055	0.0622996
-0.14	0.4725	-1.44491	0.065839	-0.299428	0.0579361
-0.1225	0.4725	-1.45653	0.056192	-0.300652	0.0538315
-0.105	0.4725	-1.46739	0.047059	-0.30174	0.0499499
-0.0875	0.4725	-1.47761	0.038344	-0.3027	0.0462593
-0.07	0.4725	-1.48729	0.029966	-0.303543	0.0427327
-0.0525	0.4725	-1.49651	0.021851	-0.304273	0.039345
-0.035	0.4725	-1.50534	0.013934	-0.304898	0.036074
-0.0175	0.4725	-1.51387	0.006152	-0.305421	0.032898
0	0.4725	-1.52215	-0.001555	-0.305845	0.029797
0.0175	0.4725	-1.53024	-0.009241	-0.306172	0.0267533
0.035	0.4725	-1.53821	-0.016962	-0.306403	0.0237486
0.0525	0.4725	-1.54609	-0.024776	-0.306538	0.0207649
0.07	0.4725	-1.55396	-0.032739	-0.306576	0.017785
0.0875	0.4725	-1.56186	-0.040917	-0.306512	0.0147891
0.105	0.4725	-1.56986	-0.049376	-0.306344	0.0117589
0.1225	0.4725	-1.57801	-0.058191	-0.306066	0.00867383
0.14	0.4725	-1.58639	-0.067447	-0.30567	0.00551115
0.1575	0.4725	-1.59507	-0.077244	-0.305147	0.00224514
0.175	0.4725	-1.60414	-0.087693	-0.304484	-0.00115111
0.1925	0.4725	-1.6137	-0.098933	-0.303667	-0.0047113
0.21	0.4725	-1.62387	-0.111127	-0.302675	-0.00847288
0.2275	0.4725	-1.6348	-0.124476	-0.301485	-0.012481
0.245	0.4725	-1.64667	-0.139233	-0.300067	-0.0167906
0.2625	0.4725	-1.65969	-0.155718	-0.29838	-0.0214697
0.28	0.4725	-1.67416	-0.174342	-0.296376	-0.0266012
0.2975	0.4725	-1.69045	-0.19565	-0.293986	-0.0322921
0.315	0.4725	-1.70905	-0.220377	-0.291125	-0.0386816
0.3325	0.4725	-1.73066	-0.249539	-0.287671	-0.0459527
0.35	0.4725	-1.75622	-0.284588	-0.283459	-0.0543548
-0.35	0.49	-1.19155	0.305256	-0.278483	0.150075
-0.3325	0.49	-1.24127	0.265227	-0.283834	0.137241
-0.315	0.49	-1.28277	0.232133	-0.288584	0.125958
-0.2975	0.49	-1.31792	0.204278	-0.292803	0.115966
-0.28	0.49	-1.34808	0.18046	-0.296554	0.107057
-0.2625	0.49	-1.37428	0.159808	-0.299897	0.09906
-0.245	0.49	-1.39726	0.141672	-0.30288	0.0918338
-0.2275	0.49	-1.41763	0.125561	-0.305547	0.0852636
-0.21	0.49	-1.43585	0.111095	-0.307935	0.0792538
-0.1925	0.49	-1.45228	0.097977	-0.310075	0.0737248
-0.175	0.49	-1.46721	0.085968	-0.311993	0.0686087
-0.1575	0.49	-1.48087	0.074877	-0.313713	0.0638489
-0.14	0.49	-1.49347	0.064546	-0.315252	0.0593968
-0.1225	0.49	-1.50517	0.054844	-0.316628	0.0552108
-0.105	0.49	-1.51609	0.045659	-0.317855	0.0512538
-0.0875	0.49	-1.52637	0.036895	-0.318942	0.0474939
-0.07	0.49	-1.5361	0.02847	-0.319901	0.0439028
-0.0525	0.49	-1.54536	0.020307	-0.320738	0.0404543
-0.035	0.49	-1.55425	0.012343	-0.321462	0.0371268
-0.0175	0.49	-1.56281	0.004512	-0.322074	0.0338971
0	0.49	-1.57113	-0.003243	-0.322581	0.0307464
0.0175	0.49	-1.57926	-0.010979	-0.322985	0.0276554
0.035	0.49	-1.58726	-0.018753	-0.323286	0.0246057
0.0525	0.49	-1.59518	-0.026621	-0.323484	0.0215794
0.07	0.49	-1.60308	-0.034643	-0.32358	0.0185583
0.0875	0.49	-1.61101	-0.042883	-0.323569	0.0155231
0.105	0.49	-1.61904	-0.051409	-0.323449	0.0124547
0.1225	0.49	-1.62722	-0.060296	-0.323213	0.00933272
0.14	0.49	-1.63564	-0.069631	-0.322854	0.00613367
0.1575	0.49	-1.64435	-0.079511	-0.322363	0.00283335
0.175	0.49	-1.65346	-0.090054	-0.321727	-0.000597627
0.1925	0.49	-1.66306	-0.101395	-0.320932	-0.00419124
0.21	0.49	-1.67327	-0.113702	-0.319957	-0.00798642
0.2275	0.49	-1.68425	-0.127177	-0.318778	-0.0120277
0.245	0.49	-1.69616	-0.142075	-0.317365	-0.016371
0.2625	0.49	-1.70924	-0.158718	-0.315676	-0.021083
0.28	0.49	-1.72377	-0.177522	-0.313662	-0.0262479
0.2975	0.49	-1.74012	-0.199037	-0.311254	-0.0319732
0.315	0.49	-1.7588	-0.224002	-0.308363	-0.0383968
0.3325	0.49	-1.78049	-0.253444	-0.304868	-0.0457028
0.35	0.49	-1.80615	-0.288825	-0.3006	-0.0541399
-0.35	0.5075	-1.23606	0.305869	-0.290647	0.15348
-0.3325	0.5075	-1.2865	0.265388	-0.296593	0.140366
-0.315	0.5075	-1.32855	0.231947	-0.301864	0.12883
-0.2975	0.5075	-1.36414	0.203825	-0.306542	0.118612
-0.28	0.5075	-1.39464	0.179796	-0.310698	0.109501
-0.2625	0.5075	-1.42111	0.158974	-0.3144	0.101323
-0.245	0.5075	-1.44433	0.140701	-0.317702	0.0939351
-0.2275	0.5075	-1.46488	0.124476	-0.320655	0.0872197
-0.21	0.5075	-1.48325	0.109914	-0.323299	0.0810791
-0.1925	0.5075	-1.4998	0.096714	-0.325669	0.0754319
-0.175	0.5075	-1.51484	0.084634	-0.327796	0.0702087
-0.1575	0.5075	-1.52859	0.073479	-0.329704	0.0653512
-0.14	0.5075	-1.54127	0.063091	-0.331415	0.0608102
-0.1225	0.5075	-1.55304	0.053335	-0.332948	0.056542
-0.105	0.5075	-1.56402	0.0441	-0.334317	0.0525097
-0.0875	0.5075	-1.57436	0.035288	-0.335535	0.0486799
-0.07	0.5075	-1.58413	0.026814	-0.336614	0.0450233
-0.0525	0.5075	-1.59344	0.018606	-0.337561	0.041515
-0.035	0.5075	-1.60236	0.010594	-0.338385	0.0381304
-0.0175	0.5075	-1.61097	0.002715	-0.33909	0.0348475
0	0.5075	-1.61932	-0.00509	-0.339682	0.0316465
0.0175	0.5075	-1.62749	-0.012877	-0.340164	0.028508
0.035	0.5075	-1.63552	-0.020705	-0.340536	0.025413
0.0525	0.5075	-1.64347	-0.028631	-0.3408	0.0223433
0.07	0.5075	-1.6514	-0.036714	-0.340954	0.0192806
0.0875	0.5075	-1.65936	-0.045018	-0.340998	0.016206
0.105	0.5075	-1.66743	-0.053612	-0.340926	0.0130999
0.1225	0.5075	-1.67565	-0.062575	-0.340733	0.0099403
0.14	0.5075	-1.68409	-0.07199	-0.340412	0.00670569
0.1575	0.5075	-1.69285	-0.08196	-0.339954	0.0033697
0.175	0.5075	-1.70199	-0.0926	-0.339346	-9.60456e-05
0.1925	0.5075	-1.71163	-0.104048	-0.338573	-0.00372388
0.21	0.5075	-1.72189	-0.116472	-0.337615	-0.00755218
0.2275	0.5075	-1.73291	-0.13008	-0.336447	-0.0116279
0.245	0.5075	-1.74488	-0.145124	-0.335037	-0.016004
0.2625	0.5075	-1.75801	-0.161934	-0.333346	-0.0207501
0.28	0.5075	-1.77261	-0.180926	-0.331322	-0.0259487
0.2975	0.5075	-1.78904	-0.202658	-0.328894	-0.0317085
0.315	0.5075	-1.8078	-0.227873	-0.325975	-0.0381666
0.3325	0.5075	-1.82959	-0.257607	-0.322437	-0.0455076
0.35	0.5075	-1.85536	-0.293334	-0.318112	-0.0539798
-0.35	0.525	-1.27995	0.306294	-0.302998	0.156869
-0.3325	0.525	-1.33109	0.26536	-0.309563	0.143469
-0.315	0.525	-1.37368	0.231577	-0.315377	0.131674
-0.2975	0.525	-1.40968	0.203187	-0.320531	0.121225
-0.28	0.525	-1.44052	0.17895	-0.325107	0.111908
-0.2625	0.525	-1.46725	0.157963	-0.329181	0.103546
-0.245	0.525	-1.49067	0.139555	-0.332814	0.0959936
-0.2275	0.525	-1.5114	0.12322	-0.336062	0.0891315
-0.21	0.525	-1.52991	0.108565	-0.33897	0.0828587
-0.1925	0.525	-1.54658	0.095286	-0.341578	0.0770924
-0.175	0.525	-1.56171	0.083136	-0.34392	0.0717608
-0.1575	0.525	-1.57556	0.07192	-0.346023	0.0668054
-0.14	0.525	-1.58831	0.061475	-0.347911	0.0621744
-0.1225	0.525	-1.60013	0.051667	-0.349605	0.0578238
-0.105	0.525	-1.61118	0.04238	-0.35112	0.0537146
-0.0875	0.525	-1.62156	0.033521	-0.352473	0.0498149
-0.07	0.525	-1.63138	0.025	-0.353674	0.0460933
-0.0525	0.525	-1.64073	0.016744	-0.354734	0.0425237
-0.035	0.525	-1.64969	0.008685	-0.355661	0.0390825
-0.0175	0.525	-1.65833	0.000757	-0.356461	0.0357461
0	0.525	-1.66672	-0.007098	-0.35714	0.0324948
0.0175	0.525	-1.67491	-0.014938	-0.357701	0.0293087
0.035	0.525	-1.68298	-0.022821	-0.358146	0.0261686
0.0525	0.525	-1.69096	-0.030806	-0.358477	0.0230555
0.07	0.525	-1.69892	-0.038951	-0.358692	0.0199516
0.0875	0.525	-1.70692	-0.047323	-0.358789	0.0168368
0.105	0.525	-1.71502	-0.055991	-0.358766	0.0136915
0.1225	0.525	-1.72327	-0.065031	-0.358617	0.010495
0.14	0.525	-1.73175	-0.074532	-0.358335	0.00722374
0.1575	0.525	-1.74055	-0.084594	-0.35791	0.00385225
0.175	0.525	-1.74973	-0.095336	-0.35733	0.00035148
0.1925	0.525	-1.75942	-0.106897	-0.356579	-0.00331098
0.21	0.525	-1.76972	-0.119446	-0.355637	-0.00717377
0.2275	0.525	-1.7808	-0.133192	-0.35448	-0.0112835
0.245	0.525	-1.79282	-0.148392	-0.353075	-0.0156942
0.2625	0.525	-1.80602	-0.165375	-0.35138	-0.0204737
0.28	0.525	-1.82069	-0.184566	-0.349345	-0.0257071
0.2975	0.525	-1.8372	-0.206523	-0.346898	-0.031501
0.315	0.525	-1.85606	-0.232001	-0.343947	-0.0379948
0.3325	0.525	-1.87795	-0.262039	-0.340367	-0.0453702
0.35	0.525	-1.90384	-0.298128	-0.335983	-0.0538781
-0.35	0.5425	-1.32321	0.306537	-0.315532	0.160242
-0.3325	0.5425	-1.37502	0.26515	-0.322739	0.146547
-0.315	0.5425	-1.41813	0.231023	-0.329116	0.134488
-0.2975	0.5425	-1.45453	0.202371	-0.334764	0.123804
-0.28	0.5425	-1.48568	0.177929	-0.339776	0.114276
-0.2625	0.5425	-1.51266	0.15678	-0.344234	0.105728
-0.245	0.5425	-1.53628	0.13824	-0.348209	0.0980092
-0.2275	0.5425	-1.55717	0.121797	-0.351761	0.0909981
-0.21	0.5425	-1.57582	0.107053	-0.354943	0.0845921
-0.1925	0.5425	-1.5926	0.093695	-0.357797	0.0787046
-0.175	0.5425	-1.60782	0.081478	-0.36036	0.0732644
-0.1575	0.5425	-1.62174	0.0702	-0.362662	0.0682094
-0.14	0.5425	-1.63456	0.0597	-0.364733	0.063488
-0.1225	0.5425	-1.64645	0.04984	-0.366591	0.0590545
-0.105	0.5425	-1.65754	0.040505	-0.368258	0.0548696
-0.0875	0.5425	-1.66797	0.031597	-0.369747	0.0508988
-0.07	0.5425	-1.67783	0.02303	-0.371074	0.0471123
-0.0525	0.5425	-1.68722	0.014725	-0.372249	0.0434812
-0.035	0.5425	-1.69622	0.006617	-0.373282	0.0399827
-0.0175	0.5425	-1.70489	-0.001361	-0.374179	0.0365928
0	0.5425	-1.71331	-0.009267	-0.374946	0.0332912
0.0175	0.5425	-1.72154	-0.017163	-0.375588	0.0300565
0.035	0.5425	-1.72963	-0.025103	-0.376108	0.026871
0.0525	0.5425	-1.73765	-0.033149	-0.376506	0.0237144
0.07	0.5425	-1.74564	-0.041361	-0.376782	0.0205682
0.0875	0.5425	-1.75368	-0.049803	-0.376935	0.0174133
0.105	0.5425	-1.7618	-0.058546	-0.376962	0.0142294
0.1225	0.5425	-1.7701	-0.067669	-0.376857	0.0109951
0.14	0.5425	-1.77862	-0.077259	-0.376613	0.007687
0.1575	0.5425	-1.78745	-0.08742	-0.376221	0.00427916
0.175	0.5425	-1.79668	-0.098268	-0.375669	0.000743503
0.1925	0.5425	-1.80642	-0.109947	-0.374941	-0.00295387
0.21	0.5425	-1.81677	-0.122627	-0.374015	-0.00685159
0.2275	0.5425	-1.82791	-0.136519	-0.372868	-0.0109961
0.245	0.5425	-1.83999	-0.151882	-0.371466	-0.0154414
0.2625	0.5425	-1.85326	-0.16905	-0.369768	-0.0202563
0.28	0.5425	-1.86801	-0.188449	-0.36772	-0.0255247
0.2975	0.5425	-1.88461	-0.210644	-0.365252	-0.0313539
0.315	0.5425	-1.90357	-0.236395	-0.36227	-0.0378824
0.3325	0.5425	-1.92558	-0.266754	-0.358645	-0.045294
0.35	0.5425	-1.95161	-0.303218	-0.354202	-0.053836
-0.35	0.56	-1.36581	0.306603	-0.328241	0.163596
-0.3325	0.56	-1.41828	0.264763	-0.336115	0.149601
-0.315	0.56	-1.46189	0.230295	-0.343075	0.137272
-0.2975	0.56	-1.49867	0.201383	-0.349234	0.126347
-0.28	0.56	-1.53012	0.176739	-0.354696	0.116607
-0.2625	0.56	-1.55734	0.155429	-0.359552	0.107868
-0.245	0.56	-1.58115	0.136762	-0.36388	0.0999814
-0.2275	0.56	-1.60219	0.120213	-0.367747	0.0928195
-0.21	0.56	-1.62095	0.10538	-0.37121	0.0862783
-0.1925	0.56	-1.63784	0.091947	-0.374316	0.0802696
-0.175	0.56	-1.65315	0.079662	-0.377107	0.074719
-0.1575	0.56	-1.66714	0.068326	-0.379615	0.0695647
-0.14	0.56	-1.68002	0.05777	-0.381872	0.0647518
-0.1225	0.56	-1.69196	0.047859	-0.3839	0.0602351
-0.105	0.56	-1.70311	0.038475	-0.38572	0.0559736
-0.0875	0.56	-1.71358	0.029518	-0.387351	0.0519318
-0.07	0.56	-1.72348	0.020902	-0.388806	0.0480791
-0.0525	0.56	-1.73291	0.01255	-0.390099	0.0443875
-0.035	0.56	-1.74194	0.004392	-0.391239	0.0408314
-0.0175	0.56	-1.75064	-0.003637	-0.392235	0.0373878
0	0.56	-1.7591	-0.011599	-0.393093	0.0340345
0.0175	0.56	-1.76736	-0.01955	-0.393817	0.0307523
0.035	0.56	-1.77548	-0.027552	-0.394411	0.0275203
0.0525	0.56	-1.78353	-0.035661	-0.394878	0.0243202
0.07	0.56	-1.79156	-0.043942	-0.395216	0.0211318
0.0875	0.56	-1.79963	-0.052458	-0.395425	0.0179364
0.105	0.56	-1.80779	-0.061281	-0.395502	0.0147133
0.1225	0.56	-1.81612	-0.07049	-0.395442	0.0114409
0.14	0.56	-1.82469	-0.080175	-0.395237	0.00809548
0.1575	0.56	-1.83356	-0.090439	-0.394878	0.00465108
0.175	0.56	-1.84284	-0.101402	-0.394353	0.00107875
0.1925	0.56	-1.85263	-0.113205	-0.393646	-0.00265406
0.21	0.56	-1.86304	-0.126024	-0.392737	-0.00658761
0.2275	0.56	-1.87424	-0.140069	-0.391599	-0.010767
0.245	0.56	-1.8864	-0.155604	-0.3902	-0.0152475
0.2625	0.56	-1.89974	-0.172964	-0.388497	-0.0200974
0.28	0.56	-1.91458	-0.192584	-0.386436	-0.0254023
0.2975	0.56	-1.93127	-0.215028	-0.383946	-0.0312668
0.315	0.56	-1.95034	-0.241067	-0.38093	-0.0378317
0.3325	0.56	-1.97248	-0.27176	-0.37726	-0.0452789
0.35	0.56	-1.99866	-0.308619	-0.372755	-0.0538571
-0.35	0.5775	-1.40772	0.306501	-0.341119	0.166932
-0.3325	0.5775	-1.46083	0.264209	-0.349682	0.15263
-0.315	0.5775	-1.50492	0.229401	-0.357246	0.140026
-0.2975	0.5775	-1.54208	0.200231	-0.363934	0.128857
-0.28	0.5775	-1.57381	0.175387	-0.369861	0.1189
-0.2625	0.5775	-1.60125	0.15392	-0.375128	0.109969
-0.245	0.5775	-1.62524	0.135127	-0.37982	0.101911
-0.2275	0.5775	-1.64643	0.118475	-0.384011	0.0945972
-0.21	0.5775	-1.66531	0.103555	-0.387763	0.0879196
-0.1925	0.5775	-1.68229	0.090047	-0.391129	0.0817882
-0.175	0.5775	-1.69768	0.077697	-0.394153	0.076127
-0.1575	0.5775	-1.71175	0.066302	-0.396873	0.0708724
-0.14	0.5775	-1.72469	0.055691	-0.39932	0.0659678
-0.1225	0.5775	-1.73668	0.045728	-0.401521	0.0613671
-0.105	0.5775	-1.74787	0.036294	-0.4035	0.0570283
-0.0875	0.5775	-1.75838	0.027288	-0.405274	0.0529154
-0.07	0.5775	-1.76832	0.018623	-0.406861	0.0489968
-0.0525	0.5775	-1.77778	0.01022	-0.408273	0.0452431
-0.035	0.5775	-1.78685	0.00201	-0.409523	0.0416293
-0.0175	0.5775	-1.79559	-0.006073	-0.410619	0.0381314
0	0.5775	-1.80407	-0.01409	-0.411568	0.0347274
0.0175	0.5775	-1.81236	-0.022101	-0.412376	0.0313964
0.035	0.5775	-1.82052	-0.030166	-0.413047	0.0281182
0.0525	0.5775	-1.8286	-0.038343	-0.413583	0.0248738
0.07	0.5775	-1.83667	-0.046696	-0.413984	0.0216431
0.0875	0.5775	-1.84477	-0.05529	-0.41425	0.0184068
0.105	0.5775	-1.85298	-0.064198	-0.414377	0.0151437
0.1225	0.5775	-1.86135	-0.0735	-0.414361	0.0118319
0.14	0.5775	-1.86996	-0.083285	-0.414194	0.00844866
0.1575	0.5775	-1.87888	-0.093657	-0.413869	0.00496772
0.175	0.5775	-1.88821	-0.10474	-0.413371	0.00135844
0.1925	0.5775	-1.89806	-0.116676	-0.412685	-0.00241092
0.21	0.5775	-1.90854	-0.12964	-0.411791	-0.00638011
0.2275	0.5775	-1.9198	-0.143848	-0.410662	-0.0105957
0.245	0.5775	-1.93203	-0.159565	-0.409264	-0.0151129
0.2625	0.5775	-1.94547	-0.17713	-0.407555	-0.0199996
0.28	0.5775	-1.9604	-0.196978	-0.405481	-0.0253396
0.2975	0.5775	-1.9772	-0.219687	-0.402965	-0.031242
0.315	0.5775	-1.99639	-0.246028	-0.399915	-0.0378433
0.3325	0.5775	-2.01867	-0.277071	-0.396197	-0.0453271
0.35	0.5775	-2.04501	-0.314341	-0.391629	-0.0539407
-0.35	0.595	-1.44893	0.306241	-0.354155	0.170251
-0.3325	0.595	-1.50266	0.263497	-0.363433	0.155636
-0.315	0.595	-1.54721	0.228353	-0.37162	0.142753
-0.2975	0.595	-1.58472	0.198927	-0.378855	0.131335
-0.28	0.595	-1.61673	0.173885	-0.385262	0.121157
-0.2625	0.595	-1.64439	0.152264	-0.390952	0.112033
-0.245	0.595	-1.66855	0.133345	-0.396019	0.103802
-0.2275	0.595	-1.68987	0.116592	-0.400544	0.0963342
-0.21	0.595	-1.70887	0.101585	-0.404593	0.0895184
-0.1925	0.595	-1.72594	0.088004	-0.408225	0.0832637
-0.175	0.595	-1.74141	0.075589	-0.411489	0.0774913
-0.1575	0.595	-1.75554	0.064133	-0.414425	0.0721347
-0.14	0.595	-1.76853	0.053469	-0.417067	0.0671387
-0.1225	0.595	-1.78058	0.043453	-0.419446	0.0624535
-0.105	0.595	-1.79181	0.033967	-0.421585	0.0580369
-0.0875	0.595	-1.80236	0.024911	-0.423506	0.0538527
-0.07	0.595	-1.81234	0.016194	-0.425227	0.049867
-0.0525	0.595	-1.82184	0.00774	-0.426762	0.0460518
-0.035	0.595	-1.83094	-0.000524	-0.428123	0.0423799
-0.0175	0.595	-1.83971	-0.008664	-0.429321	0.0388271
0	0.595	-1.84823	-0.016741	-0.430363	0.0353711
0.0175	0.595	-1.85656	-0.024815	-0.431255	0.0319911
0.035	0.595	-1.86475	-0.032946	-0.432003	0.0286665
0.0525	0.595	-1.87287	-0.041195	-0.432609	0.0253773
0.07	0.595	-1.88097	-0.049624	-0.433073	0.0221038
0.0875	0.595	-1.88912	-0.058301	-0.433396	0.0188258
0.105	0.595	-1.89736	-0.0673	-0.433573	0.0155218
0.1225	0.595	-1.90578	-0.076699	-0.433602	0.0121709
0.14	0.595	-1.91444	-0.086589	-0.433475	0.00874951
0.1575	0.595	-1.92341	-0.097079	-0.433181	0.00522963
0.175	0.595	-1.9328	-0.108288	-0.43271	0.00158338
0.1925	0.595	-1.94271	-0.120364	-0.432045	-0.00222309
0.21	0.595	-1.95325	-0.133483	-0.431165	-0.00622946
0.2275	0.595	-1.96459	-0.147863	-0.430042	-0.0104824
0.245	0.595	-1.97691	-0.163772	-0.428645	-0.0150364
0.2625	0.595	-1.99044	-0.181552	-0.426929	-0.0199604
0.28	0.595	-2.00547	-0.201644	-0.424838	-0.0253382
0.2975	0.595	-2.02239	-0.224629	-0.422298	-0.0312777
0.315	0.595	-2.04172	-0.251287	-0.419211	-0.0379164
0.3325	0.595	-2.06415	-0.282698	-0.415443	-0.0454377
0.35	0.595	-2.09066	-0.320396	-0.410809	-0.0540865
-0.35	0.6125	-1.48941	0.305838	-0.367342	0.173554
-0.3325	0.6125	-1.54373	0.262643	-0.377356	0.158622
-0.315	0.6125	-1.58874	0.227162	-0.386187	0.145454
-0.2975	0.6125	-1.62659	0.197483	-0.393986	0.133785
-0.28	0.6125	-1.65886	0.172246	-0.400888	0.123385
-0.2625	0.6125	-1.68672	0.150471	-0.407013	0.114063
-0.245	0.6125	-1.71105	0.13143	-0.412466	0.105658
-0.2275	0.6125	-1.7325	0.114574	-0.417333	0.0980346
-0.21	0.6125	-1.75161	0.099483	-0.421688	0.0910805
-0.1925	0.6125	-1.76877	0.085827	-0.425594	0.084701
-0.175	0.6125	-1.78431	0.073347	-0.429102	0.0788162
-0.1575	0.6125	-1.7985	0.061832	-0.432259	0.0733583
-0.14	0.6125	-1.81156	0.05111	-0.435102	0.0682691
-0.1225	0.6125	-1.82365	0.041041	-0.437661	0.0634991
-0.105	0.6125	-1.83493	0.031503	-0.439965	0.059005
-0.0875	0.6125	-1.84552	0.022393	-0.442036	0.0547479
-0.07	0.6125	-1.85554	0.013624	-0.443892	0.0506958
-0.0525	0.6125	-1.86507	0.005114	-0.445551	0.0468177
-0.035	0.6125	-1.87421	-0.003207	-0.447026	0.0430872
-0.0175	0.6125	-1.88302	-0.011406	-0.448327	0.0394793
0	0.6125	-1.89157	-0.019546	-0.449463	0.0359713
0.0175	0.6125	-1.89993	-0.027687	-0.450442	0.0325416
0.035	0.6125	-1.90816	-0.03589	-0.451267	0.0291693
0.0525	0.6125	-1.91632	-0.044214	-0.451944	0.0258352
0.07	0.6125	-1.92447	-0.052727	-0.452471	0.022517
0.0875	0.6125	-1.93265	-0.061492	-0.452851	0.0191968
0.105	0.6125	-1.94095	-0.070585	-0.453079	0.0158524
0.1225	0.6125	-1.94941	-0.080087	-0.453152	0.0124618
0.14	0.6125	-1.95812	-0.090092	-0.453062	0.00900012
0.1575	0.6125	-1.96716	-0.100704	-0.452801	0.00544184
0.175	0.6125	-1.97661	-0.112049	-0.452355	0.00175689
0.1925	0.6125	-1.98659	-0.124273	-0.45171	-0.00208771
0.21	0.6125	-1.99721	-0.137558	-0.450843	-0.00613299
0.2275	0.6125	-2.00863	-0.152119	-0.449727	-0.0104234
0.245	0.6125	-2.02104	-0.168231	-0.448329	-0.0150156
0.2625	0.6125	-2.03467	-0.186238	-0.446604	-0.0199776
0.28	0.6125	-2.04981	-0.206587	-0.444495	-0.0253943
0.2975	0.6125	-2.06686	-0.229863	-0.441927	-0.0313722
0.315	0.6125	-2.08634	-0.256855	-0.438801	-0.03805
0.3325	0.6125	-2.10893	-0.28865	-0.434981	-0.0456085
0.35	0.6125	-2.13563	-0.326798	-0.43028	-0.0542945
-0.35	0.63	-1.52911	0.305307	-0.380667	0.176847
-0.3325	0.63	-1.58402	0.261661	-0.391442	0.161592
-0.315	0.63	-1.62946	0.225847	-0.400936	0.148136
-0.2975	0.63	-1.66764	0.195915	-0.409315	0.136212
-0.28	0.63	-1.70017	0.170486	-0.416726	0.125588
-0.2625	0.63	-1.72824	0.148558	-0.4233	0.116067
-0.245	0.63	-1.75272	0.129395	-0.429149	0.107486
-0.2275	0.63	-1.7743	0.112437	-0.434367	0.099706
-0.21	0.63	-1.79351	0.09726	-0.439034	0.0926122
-0.1925	0.63	-1.81075	0.08353	-0.44322	0.0861073
-0.175	0.63	-1.82637	0.070983	-0.44698	0.0801095
-0.1575	0.63	-1.84063	0.059407	-0.450363	0.0745493
-0.14	0.63	-1.85374	0.048627	-0.453409	0.0693666
-0.1225	0.63	-1.86588	0.038502	-0.456153	0.0645115
-0.105	0.63	-1.8772	0.028908	-0.458625	0.059938
-0.0875	0.63	-1.88784	0.019744	-0.460847	0.0556089
-0.07	0.63	-1.8979	0.010917	-0.462842	0.0514886
-0.0525	0.63	-1.90747	0.002349	-0.464627	0.0475475
-0.035	0.63	-1.91664	-0.006032	-0.466217	0.0437582
-0.0175	0.63	-1.92549	-0.014295	-0.467622	0.0400943
0	0.63	-1.93409	-0.022502	-0.468854	0.0365336
0.0175	0.63	-1.94249	-0.030715	-0.469919	0.0330531
0.035	0.63	-1.95076	-0.038993	-0.470823	0.0296333
0.0525	0.63	-1.95896	-0.0474	-0.47157	0.0262525
0.07	0.63	-1.96715	-0.055999	-0.472162	0.0228904
0.0875	0.63	-1.97538	-0.06486	-0.472598	0.0195263
0.105	0.63	-1.98373	-0.074055	-0.472877	0.0161399
0.1225	0.63	-1.99225	-0.083668	-0.472994	0.0127077
0.14	0.63	-2.00102	-0.093793	-0.472941	0.0092057
0.1575	0.63	-2.01012	-0.104536	-0.472712	0.00560794
0.175	0.63	-2.01964	-0.116025	-0.472292	0.00188325
0.1925	0.63	-2.02969	-0.128408	-0.471665	-0.00200085
0.21	0.63	-2.0404	-0.141866	-0.47081	-0.00608463
0.2275	0.63	-2.05191	-0.156621	-0.469699	-0.0104148
0.245	0.63	-2.06442	-0.172947	-0.468299	-0.0150462
0.2625	0.63	-2.07816	-0.191196	-0.466563	-0.0200486
0.28	0.63	-2.09343	-0.211816	-0.464434	-0.025505
0.2975	0.63	-2.11062	-0.235398	-0.461837	-0.0315224
0.315	0.63	-2.13025	-0.262741	-0.458669	-0.03824
0.3325	0.63	-2.15302	-0.294939	-0.454794	-0.0458372
0.35	0.63	-2.17993	-0.333556	-0.450023	-0.0545602
-0.35	0.6475	-1.56803	0.304668	-0.394118	0.180133
-0.3325	0.6475	-1.62349	0.260572	-0.405674	0.164552
-0.315	0.6475	-1.66936	0.224426	-0.415852	0.150806
-0.2975	0.6475	-1.70786	0.194244	-0.424828	0.138625
-0.28	0.6475	-1.74064	0.168622	-0.432762	0.127775
-0.2625	0.6475	-1.7689	0.146542	-0.439796	0.118054
-0.245	0.6475	-1.79353	0.127256	-0.44605	0.109295
-0.2275	0.6475	-1.81524	0.110198	-0.451628	0.101358
-0.21	0.6475	-1.83455	0.094934	-0.456617	0.0941238
-0.1925	0.6475	-1.85188	0.081129	-0.461088	0.0874933
-0.175	0.6475	-1.86757	0.068513	-0.465104	0.0813814
-0.1575	0.6475	-1.88189	0.056873	-0.468718	0.075718
-0.14	0.6475	-1.89506	0.046032	-0.471972	0.0704409
-0.1225	0.6475	-1.90725	0.035848	-0.474904	0.0654995
-0.105	0.6475	-1.91862	0.026196	-0.477546	0.060847
-0.0875	0.6475	-1.9293	0.016973	-0.479923	0.0564446
-0.07	0.6475	-1.9394	0.008086	-0.482059	0.0522563
-0.0525	0.6475	-1.94902	-0.000545	-0.483972	0.0482508
-0.035	0.6475	-1.95823	-0.008991	-0.485678	0.0444017
-0.0175	0.6475	-1.96713	-0.017322	-0.487189	0.0406814
0	0.6475	-1.97576	-0.025602	-0.488517	0.0370666
0.0175	0.6475	-1.98421	-0.033891	-0.48967	0.0335354
0.035	0.6475	-1.99253	-0.042252	-0.490653	0.0300659
0.0525	0.6475	-2.00078	-0.050746	-0.491471	0.0266382
0.07	0.6475	-2.00902	-0.059439	-0.492127	0.0232306
0.0875	0.6475	-2.0173	-0.068401	-0.49262	0.0198223
0.105	0.6475	-2.02571	-0.077706	-0.492949	0.0163927
0.1225	0.6475	-2.03429	-0.087438	-0.493109	0.0129179
0.14	0.6475	-2.04312	-0.097691	-0.493094	0.00937481
0.1575	0.6475	-2.05229	-0.108575	-0.492896	0.00573516
0.175	0.6475	-2.06189	-0.120218	-0.4925	0.00196965
0.1925	0.6475	-2.07203	-0.132769	-0.49189	-0.00195544
0.21	0.6475	-2.08282	-0.146413	-0.491046	-0.00608006
0.2275	0.6475	-2.09444	-0.161373	-0.489939	-0.0104508
0.245	0.6475	-2.10706	-0.177927	-0.488535	-0.0151232
0.2625	0.6475	-2.12092	-0.19643	-0.486786	-0.0201664
0.28	0.6475	-2.13633	-0.217336	-0.484636	-0.0256643
0.2975	0.6475	-2.15367	-0.241242	-0.482006	-0.0317234
0.315	0.6475	-2.17347	-0.268952	-0.478795	-0.0384811
0.3325	0.6475	-2.19643	-0.301574	-0.474863	-0.0461191
0.35	0.6475	-2.22356	-0.340682	-0.470019	-0.0548799
-0.35	0.665	-1.60611	0.303942	-0.40768	0.18342
-0.3325	0.665	-1.66212	0.259399	-0.42004	0.167511
-0.315	0.665	-1.70839	0.222924	-0.430918	0.153474
-0.2975	0.665	-1.74721	0.192492	-0.440506	0.141035
-0.28	0.665	-1.78022	0.166678	-0.448977	0.129956
-0.2625	0.665	-1.80867	0.144447	-0.456482	0.120035
-0.245	0.665	-1.83346	0.125038	-0.463152	0.111099
-0.2275	0.665	-1.85528	0.107877	-0.469098	0.103004
-0.21	0.665	-1.8747	0.092525	-0.474413	0.0956282
-0.1925	0.665	-1.89212	0.078641	-0.479177	0.0888706
-0.175	0.665	-1.90788	0.065954	-0.483454	0.0826444
-0.1575	0.665	-1.92227	0.054247	-0.487303	0.076877
-0.14	0.665	-1.93549	0.043344	-0.490769	0.0715062
-0.1225	0.665	-1.94774	0.033096	-0.493893	0.0664774
-0.105	0.665	-1.95916	0.023381	-0.496707	0.0617447
-0.0875	0.665	-1.96989	0.014094	-0.499242	0.0572679
-0.07	0.665	-1.98004	0.005143	-0.501521	0.0530109
-0.0525	0.665	-1.9897	-0.003555	-0.503563	0.0489411
-0.035	0.665	-1.99897	-0.012072	-0.505387	0.0450305
-0.0175	0.665	-2.00791	-0.020478	-0.507005	0.0412522
0	0.665	-2.01659	-0.028835	-0.50843	0.0375833
0.0175	0.665	-2.02508	-0.037207	-0.509671	0.0339998
0.035	0.665	-2.03346	-0.045656	-0.510734	0.0304805
0.0525	0.665	-2.04176	-0.054245	-0.511624	0.027004
0.07	0.665	-2.05005	-0.06304	-0.512344	0.0235495
0.0875	0.665	-2.0584	-0.072111	-0.512893	0.0200956
0.105	0.665	-2.06687	-0.081534	-0.513273	0.016621
0.1225	0.665	-2.07552	-0.091393	-0.513476	0.0131026
0.14	0.665	-2.08443	-0.101784	-0.513499	0.00951641
0.1575	0.665	-2.09368	-0.112819	-0.51333	0.00583377
0.175	0.665	-2.10336	-0.124624	-0.512957	0.00202661
0.1925	0.665	-2.11359	-0.137356	-0.512365	-0.00194133
0.21	0.665	-2.12448	-0.151197	-0.511529	-0.00610817
0.2275	0.665	-2.13621	-0.166375	-0.510424	-0.0105215
0.245	0.665	-2.14895	-0.183172	-0.509014	-0.0152371
0.2625	0.665	-2.16295	-0.201945	-0.507251	-0.0203234
0.28	0.665	-2.1785	-0.223153	-0.505077	-0.0258642
0.2975	0.665	-2.19601	-0.2474	-0.502414	-0.0319663
0.315	0.665	-2.216	-0.275498	-0.499157	-0.0387671
0.3325	0.665	-2.23917	-0.308563	-0.495165	-0.0464461
0.35	0.665	-2.26654	-0.348184	-0.490245	-0.0552462
-0.35	0.6825	-1.64332	0.303156	-0.421334	0.186716
-0.3325	0.6825	-1.69986	0.25817	-0.434517	0.170481
-0.315	0.6825	-1.74652	0.221366	-0.446114	0.156151
-0.2975	0.6825	-1.78564	0.190687	-0.456329	0.143454
-0.28	0.6825	-1.81889	0.16468	-0.465348	0.132147
-0.2625	0.6825	-1.84752	0.142298	-0.473334	0.122026
-0.245	0.6825	-1.87245	0.122765	-0.480429	0.112912
-0.2275	0.6825	-1.8944	0.105499	-0.48675	0.104658
-0.21	0.6825	-1.91392	0.090056	-0.4924	0.0971412
-0.1925	0.6825	-1.93143	0.076091	-0.497461	0.0902566
-0.175	0.6825	-1.94727	0.06333	-0.502005	0.0839162
-0.1575	0.6825	-1.96173	0.051552	-0.506092	0.0780443
-0.14	0.6825	-1.97501	0.040581	-0.509774	0.0725785
-0.1225	0.6825	-1.98732	0.030266	-0.513092	0.0674624
-0.105	0.6825	-1.9988	0.020483	-0.516083	0.0626486
-0.0875	0.6825	-2.00958	0.011128	-0.518777	0.058097
-0.07	0.6825	-2.01979	0.002105	-0.5212	0.0537692
-0.0525	0.6825	-2.0295	-0.006666	-0.523373	0.0496336
-0.035	0.6825	-2.03882	-0.01526	-0.525317	0.045661
-0.0175	0.6825	-2.04781	-0.023745	-0.527043	0.0418246
0	0.6825	-2.05654	-0.032187	-0.528566	0.0380996
0.0175	0.6825	-2.0651	-0.04065	-0.529896	0.0344622
0.035	0.6825	-2.07353	-0.049196	-0.531039	0.0308909
0.0525	0.6825	-2.08189	-0.057888	-0.532001	0.0273642
0.07	0.6825	-2.09025	-0.066793	-0.532785	0.0238612
0.0875	0.6825	-2.09867	-0.075981	-0.533392	0.0203607
0.105	0.6825	-2.10721	-0.085531	-0.533821	0.0168396
0.1225	0.6825	-2.11593	-0.095526	-0.534067	0.0132764
0.14	0.6825	-2.12493	-0.106067	-0.534126	0.00964422
0.1575	0.6825	-2.13426	-0.117262	-0.533986	0.00591757
0.175	0.6825	-2.14404	-0.129244	-0.533636	0.00206546
0.1925	0.6825	-2.15437	-0.142167	-0.533059	-0.00194644
0.21	0.6825	-2.16538	-0.15622	-0.532232	-0.00615847
0.2275	0.6825	-2.17722	-0.17163	-0.531128	-0.0106164
0.245	0.6825	-2.1901	-0.188683	-0.52971	-0.0153765
0.2625	0.6825	-2.20424	-0.207741	-0.527931	-0.0205073
0.28	0.6825	-2.21996	-0.229269	-0.525731	-0.0260933
0.2975	0.6825	-2.23765	-0.253876	-0.523031	-0.0322408
0.315	0.6825	-2.25784	-0.282381	-0.519727	-0.0390859
0.3325	0.6825	-2.28124	-0.315911	-0.515674	-0.046808
0.35	0.6825	-2.30886	-0.356069	-0.510676	-0.0556497
-0.35	0.7	-1.67961	0.30234	-0.43506	0.190034
-0.3325	0.7	-1.73666	0.256914	-0.449085	0.173472
-0.315	0.7	-1.78371	0.219784	-0.461415	0.158852
-0.2975	0.7	-1.82311	0.18886	-0.47227	0.145899
-0.28	0.7	-1.85659	0.162662	-0.481848	0.134366
-0.2625	0.7	-1.8854	0.140127	-0.490326	0.124045
-0.245	0.7	-1.91048	0.120468	-0.497852	0.114754
-0.2275	0.7	-1.93256	0.103095	-0.504556	0.106343
-0.21	0.7	-1.95217	0.087558	-0.510544	0.0986846
-0.1925	0.7	-1.96978	0.073509	-0.515908	0.0916737
-0.175	0.7	-1.9857	0.060668	-0.520723	0.0852179
-0.1575	0.7	-2.00023	0.048815	-0.525054	0.0792419
-0.14	0.7	-2.01358	0.03777	-0.528954	0.0736799
-0.1225	0.7	-2.02595	0.027382	-0.532469	0.0684756
-0.105	0.7	-2.0375	0.017526	-0.535638	0.0635805
-0.0875	0.7	-2.04834	0.008095	-0.538493	0.0589523
-0.07	0.7	-2.0586	-0.001005	-0.541063	0.0545533
-0.0525	0.7	-2.06837	-0.009856	-0.543369	0.0503512
-0.035	0.7	-2.07775	-0.018534	-0.545433	0.0463151
-0.0175	0.7	-2.0868	-0.027107	-0.547269	0.0424184
0	0.7	-2.0956	-0.035643	-0.548892	0.0386354
0.0175	0.7	-2.10422	-0.044205	-0.550311	0.0349425
0.035	0.7	-2.11272	-0.052854	-0.551535	0.0313185
0.0525	0.7	-2.12115	-0.061658	-0.552569	0.02774
0.07	0.7	-2.12958	-0.070682	-0.553417	0.0241866
0.0875	0.7	-2.13808	-0.079998	-0.554081	0.0206369
0.105	0.7	-2.1467	-0.089685	-0.55456	0.0170676
0.1225	0.7	-2.15551	-0.099829	-0.554849	0.0134564
0.14	0.7	-2.16459	-0.110529	-0.554943	0.00977725
0.1575	0.7	-2.17403	-0.121898	-0.554832	0.00600353
0.175	0.7	-2.18391	-0.134068	-0.554504	0.0021047
0.1925	0.7	-2.19435	-0.147197	-0.553941	-0.00195426
0.21	0.7	-2.20549	-0.161474	-0.553122	-0.00621262
0.2275	0.7	-2.21747	-0.177131	-0.552017	-0.0107175
0.245	0.7	-2.23049	-0.194459	-0.55059	-0.0155259
0.2625	0.7	-2.24479	-0.21382	-0.548794	-0.0207041
0.28	0.7	-2.26069	-0.235685	-0.546566	-0.0263376
0.2975	0.7	-2.27858	-0.260671	-0.543829	-0.0325325
0.315	0.7	-2.29898	-0.289605	-0.540473	-0.0394249
0.3325	0.7	-2.32263	-0.323625	-0.536357	-0.0471934
0.35	0.7	-2.35053	-0.364343	-0.53128	-0.0560771
