# Supplementary material for: On maternity and the stronger immune response in women
Source: Nat Commun. 2022 Aug 18;13:4858. doi: 10.1038/s41467-022-32569-6 (PMC9386672; doi:10.1038/s41467-022-32569-6)
Supplement: Supplementary file 3 — Source Data [file 41467_2022_32569_MOESM3_ESM.zip › Source Data/Source Data Fig 6/README.txt]

File Descriptions
*****************

demo4_v3.csv is a comma-delimited file that contain raw simulation data for Fig 8 in the Supplement (also Fig 6)

Source Data.xlsx is an Excel file containing all data for the figure in the recommended format. Note that these data must be used in conjunction with a computational tool that interpolates contours (e.g. python script accompanying Fig 8 of the Supplement). 

Fig 6 corresponds to Fig 8 in Suppl (bottom two rows)
