# Supplementary material for: On maternity and the stronger immune response in women
Source: Nat Commun. 2022 Aug 18;13:4858. doi: 10.1038/s41467-022-32569-6 (PMC9386672; doi:10.1038/s41467-022-32569-6)
Supplement: Supplementary file 3 — Source Data [file 41467_2022_32569_MOESM3_ESM.zip › Source Data/Source Data Suppl Fig 12/demo4_bmax_2pt5.csv]

bmax	mu	betaC1	betaC2	base_c	diff_c	prVert	alphaf	alpham	gammaf	gammam	p_ESS?	h_ESS?	NormGrad	Iter	Sfbar	Smbar	Ifbar	Imbar
2.500	0.100	1.100	4.000	0.100000	-0.075000	0.000000	2.632882	2.149470	0.715336	0.137334	True	True	9.97202e-08	3069	4.705152	4.548828	0.402647	0.514327
2.500	0.100	1.100	4.000	0.100000	-0.071250	0.000000	2.581451	2.150428	0.652587	0.142662	True	True	9.97191e-08	2724	4.664781	4.522012	0.419176	0.522005
2.500	0.100	1.100	4.000	0.100000	-0.067500	0.000000	2.538231	2.151873	0.600804	0.147752	True	True	9.97252e-08	2794	4.630727	4.500207	0.433509	0.528164
2.500	0.100	1.100	4.000	0.100000	-0.063750	0.000000	2.501269	2.153722	0.557191	0.152699	True	True	9.98413e-08	2698	4.601589	4.482233	0.446079	0.533149
2.500	0.100	1.100	4.000	0.100000	-0.060000	0.000000	2.469212	2.155923	0.519855	0.157571	True	True	9.97828e-08	2648	4.576372	4.467273	0.457206	0.537198
2.500	0.100	1.100	4.000	0.100000	-0.056250	0.000000	2.441087	2.158440	0.487462	0.162419	True	True	9.9835e-08	2657	4.554353	4.454748	0.467128	0.540481
2.500	0.100	1.100	4.000	0.100000	-0.052500	0.000000	2.416179	2.161236	0.459042	0.167284	True	True	9.97611e-08	2073	4.534991	4.444233	0.476027	0.543125
2.500	0.100	1.100	4.000	0.100000	-0.048750	0.000000	2.393925	2.164331	0.433870	0.172202	True	True	9.95997e-08	2564	4.517871	4.435406	0.484049	0.545219
2.500	0.100	1.100	4.000	0.100000	-0.045000	0.000000	2.373917	2.167681	0.411390	0.177202	True	True	9.98102e-08	2432	4.502669	4.428024	0.491306	0.546839
2.500	0.100	1.100	4.000	0.100000	-0.041250	0.000000	2.355814	2.171297	0.391172	0.182312	True	True	9.98016e-08	2421	4.489128	4.421898	0.497894	0.548039
2.500	0.100	1.100	4.000	0.100000	-0.037500	0.000000	2.339347	2.175176	0.372872	0.187557	True	True	9.95396e-08	2398	4.477043	4.416880	0.503886	0.548862
2.500	0.100	1.100	4.000	0.100000	-0.033750	0.000000	2.324300	2.179321	0.356215	0.192961	True	True	9.99839e-08	2244	4.466246	4.412852	0.509348	0.549342
2.500	0.100	1.100	4.000	0.100000	-0.030000	0.000000	2.310491	2.183745	0.340978	0.198550	True	True	9.97276e-08	2286	4.456602	4.409722	0.514329	0.549504
2.500	0.100	1.100	4.000	0.100000	-0.026250	0.000000	2.297773	2.188456	0.326975	0.204347	True	True	9.97516e-08	2299	4.447999	4.407416	0.518875	0.549369
2.500	0.100	1.100	4.000	0.100000	-0.022500	0.000000	2.286022	2.193458	0.314053	0.210378	True	True	9.97326e-08	2215	4.440345	4.405878	0.523022	0.548953
2.500	0.100	1.100	4.000	0.100000	-0.018750	0.000000	2.275129	2.198778	0.302082	0.216671	True	True	9.97624e-08	2201	4.433565	4.405062	0.526801	0.548267
2.500	0.100	1.100	4.000	0.100000	-0.015000	0.000000	2.265008	2.204429	0.290953	0.223255	True	True	9.9599e-08	2192	4.427596	4.404935	0.530237	0.547318
2.500	0.100	1.100	4.000	0.100000	-0.011250	0.000000	2.255580	2.210434	0.280573	0.230161	True	True	9.99433e-08	2154	4.422388	4.405474	0.533354	0.546110
2.500	0.100	1.100	4.000	0.100000	-0.007500	0.000000	2.246776	2.216824	0.270861	0.237422	True	True	9.98011e-08	2198	4.417901	4.406664	0.536168	0.544645
2.500	0.100	1.100	4.000	0.100000	-0.003750	0.000000	2.238549	2.223610	0.261747	0.245079	True	True	9.9947e-08	2137	4.414105	4.408497	0.538693	0.542925
2.500	0.100	1.100	4.000	0.100000	0.000000	0.000000	2.230846	2.230837	0.253171	0.253171	True	True	9.99639e-08	2158	4.410975	4.410975	0.540942	0.540943
2.500	0.100	1.100	4.000	0.100000	0.003750	0.000000	2.223611	2.238549	0.245078	0.261747	True	True	9.9854e-08	2130	4.408497	4.414105	0.542925	0.538693
2.500	0.100	1.100	4.000	0.100000	0.007500	0.000000	2.216816	2.246782	0.237423	0.270861	True	True	9.97807e-08	2136	4.406664	4.417901	0.544647	0.536167
2.500	0.100	1.100	4.000	0.100000	0.011250	0.000000	2.210433	2.255581	0.230161	0.280573	True	True	9.9802e-08	2170	4.405474	4.422388	0.546110	0.533353
2.500	0.100	1.100	4.000	0.100000	0.015000	0.000000	2.204426	2.265010	0.223255	0.290953	True	True	9.97016e-08	2127	4.404935	4.427596	0.547318	0.530237
2.500	0.100	1.100	4.000	0.100000	0.018750	0.000000	2.198781	2.275128	0.216671	0.302082	True	True	9.99959e-08	2225	4.405061	4.433565	0.548266	0.526801
2.500	0.100	1.100	4.000	0.100000	0.022500	0.000000	2.193460	2.286021	0.210378	0.314053	True	True	9.98519e-08	2272	4.405878	4.440345	0.548953	0.523022
2.500	0.100	1.100	4.000	0.100000	0.026250	0.000000	2.188452	2.297774	0.204347	0.326975	True	True	9.97165e-08	2219	4.407416	4.447999	0.549370	0.518875
2.500	0.100	1.100	4.000	0.100000	0.030000	0.000000	2.183746	2.310491	0.198550	0.340978	True	True	9.97677e-08	2313	4.409722	4.456602	0.549504	0.514329
2.500	0.100	1.100	4.000	0.100000	0.033750	0.000000	2.179327	2.324300	0.192961	0.356216	True	True	9.95587e-08	2427	4.412852	4.466246	0.549341	0.509348
2.500	0.100	1.100	4.000	0.100000	0.037500	0.000000	2.175176	2.339347	0.187557	0.372872	True	True	9.98423e-08	2375	4.416880	4.477043	0.548862	0.503887
2.500	0.100	1.100	4.000	0.100000	0.041250	0.000000	2.171289	2.355816	0.182312	0.391172	True	True	9.98819e-08	2153	4.421899	4.489128	0.548041	0.497893
2.500	0.100	1.100	4.000	0.100000	0.045000	0.000000	2.167681	2.373917	0.177202	0.411390	True	True	9.97623e-08	2370	4.428024	4.502669	0.546839	0.491306
2.500	0.100	1.100	4.000	0.100000	0.048750	0.000000	2.164329	2.393925	0.172202	0.433870	True	True	9.97349e-08	2312	4.435406	4.517871	0.545219	0.484049
2.500	0.100	1.100	4.000	0.100000	0.052500	0.000000	2.161247	2.416174	0.167284	0.459042	True	True	9.9853e-08	2562	4.444232	4.534991	0.543123	0.476027
2.500	0.100	1.100	4.000	0.100000	0.056250	0.000000	2.158439	2.441087	0.162419	0.487462	True	True	9.96435e-08	2535	4.454749	4.554353	0.540481	0.467128
2.500	0.100	1.100	4.000	0.100000	0.060000	0.000000	2.155923	2.469212	0.157571	0.519855	True	True	9.96681e-08	2658	4.467273	4.576372	0.537198	0.457206
2.500	0.100	1.100	4.000	0.100000	0.063750	0.000000	2.153722	2.501269	0.152699	0.557191	True	True	9.96695e-08	2675	4.482233	4.601589	0.533149	0.446079
2.500	0.100	1.100	4.000	0.100000	0.067500	0.000000	2.151873	2.538230	0.147752	0.600803	True	True	9.99316e-08	2858	4.500207	4.630727	0.528164	0.433509
2.500	0.100	1.100	4.000	0.100000	0.071250	0.000000	2.150428	2.581449	0.142662	0.652585	True	True	9.99436e-08	3065	4.522012	4.664780	0.522005	0.419177
2.500	0.100	1.100	4.000	0.100000	0.075000	0.000000	2.149470	2.632883	0.137333	0.715337	True	True	9.99722e-08	2918	4.548829	4.705153	0.514327	0.402647
2.500	0.100	1.100	4.000	0.100000	-0.075000	0.022500	2.596454	2.148421	0.730364	0.139669	True	True	9.9962e-08	3256	4.684016	4.520859	0.410499	0.520965
2.500	0.100	1.100	4.000	0.100000	-0.071250	0.022500	2.543957	2.149400	0.666832	0.145121	True	True	9.98387e-08	3070	4.642625	4.493256	0.427652	0.528798
2.500	0.100	1.100	4.000	0.100000	-0.067500	0.022500	2.499790	2.150872	0.614369	0.150330	True	True	9.994e-08	2410	4.607659	4.470775	0.442559	0.535089
2.500	0.100	1.100	4.000	0.100000	-0.063750	0.022500	2.461968	2.152759	0.570148	0.155392	True	True	9.96478e-08	2788	4.577687	4.452205	0.455666	0.540190
2.500	0.100	1.100	4.000	0.100000	-0.060000	0.022500	2.429133	2.155001	0.532269	0.160375	True	True	9.98886e-08	2576	4.551708	4.436720	0.467292	0.544340
2.500	0.100	1.100	4.000	0.100000	-0.056250	0.022500	2.400298	2.157562	0.499385	0.165334	True	True	9.97706e-08	2347	4.528987	4.423729	0.477679	0.547711
2.500	0.100	1.100	4.000	0.100000	-0.052500	0.022500	2.374732	2.160422	0.470516	0.170310	True	True	9.99772e-08	2378	4.508976	4.412796	0.487015	0.550431
2.500	0.100	1.100	4.000	0.100000	-0.048750	0.022500	2.351882	2.163563	0.444932	0.175338	True	True	9.95758e-08	2410	4.491253	4.403595	0.495446	0.552593
2.500	0.100	1.100	4.000	0.100000	-0.045000	0.022500	2.331319	2.166972	0.422072	0.180449	True	True	9.96509e-08	2229	4.475489	4.395877	0.503089	0.554271
2.500	0.100	1.100	4.000	0.100000	-0.041250	0.022500	2.312701	2.170654	0.401500	0.185670	True	True	9.9559e-08	2290	4.461422	4.389448	0.510040	0.555520
2.500	0.100	1.100	4.000	0.100000	-0.037500	0.022500	2.295755	2.174605	0.382872	0.191029	True	True	9.98351e-08	2298	4.448844	4.384156	0.516374	0.556384
2.500	0.100	1.100	4.000	0.100000	-0.033750	0.022500	2.280262	2.178828	0.365908	0.196549	True	True	9.95636e-08	2303	4.437584	4.379881	0.522158	0.556897
2.500	0.100	1.100	4.000	0.100000	-0.030000	0.022500	2.266040	2.183327	0.350382	0.202256	True	True	9.96957e-08	2187	4.427504	4.376529	0.527444	0.557087
2.500	0.100	1.100	4.000	0.100000	-0.026250	0.022500	2.252934	2.188121	0.336108	0.208175	True	True	9.98363e-08	2216	4.418489	4.374022	0.532278	0.556973
2.500	0.100	1.100	4.000	0.100000	-0.022500	0.022500	2.240818	2.193224	0.322930	0.214332	True	True	9.95977e-08	2294	4.410446	4.372303	0.536697	0.556570
2.500	0.100	1.100	4.000	0.100000	-0.018750	0.022500	2.229590	2.198630	0.310717	0.220755	True	True	9.96002e-08	2173	4.403297	4.371327	0.540732	0.555893
2.500	0.100	1.100	4.000	0.100000	-0.015000	0.022500	2.219156	2.204378	0.299359	0.227474	True	True	9.98541e-08	2077	4.396978	4.371057	0.544411	0.554948
2.500	0.100	1.100	4.000	0.100000	-0.011250	0.022500	2.209431	2.210492	0.288761	0.234520	True	True	9.96258e-08	2177	4.391439	4.371470	0.547757	0.553737
2.500	0.100	1.100	4.000	0.100000	-0.007500	0.022500	2.200355	2.216987	0.278841	0.241928	True	True	9.99644e-08	2120	4.386637	4.372549	0.550788	0.552265
2.500	0.100	1.100	4.000	0.100000	-0.003750	0.022500	2.191867	2.223898	0.269530	0.249736	True	True	9.97704e-08	2124	4.382540	4.374288	0.553518	0.550530
2.500	0.100	1.100	4.000	0.100000	0.000000	0.022500	2.183919	2.231255	0.260764	0.257989	True	True	9.99455e-08	2140	4.379125	4.376685	0.555960	0.548528
2.500	0.100	1.100	4.000	0.100000	0.003750	0.022500	2.176468	2.239096	0.252491	0.266735	True	True	9.99423e-08	2154	4.376375	4.379749	0.558124	0.546254
2.500	0.100	1.100	4.000	0.100000	0.007500	0.022500	2.169470	2.247468	0.244661	0.276026	True	True	9.99126e-08	2114	4.374282	4.383494	0.560015	0.543698
2.500	0.100	1.100	4.000	0.100000	0.011250	0.022500	2.162895	2.256419	0.237232	0.285927	True	True	9.97062e-08	2187	4.372845	4.387942	0.561638	0.540848
2.500	0.100	1.100	4.000	0.100000	0.015000	0.022500	2.156720	2.266006	0.230166	0.296507	True	True	9.97982e-08	2227	4.372069	4.393126	0.562994	0.537690
2.500	0.100	1.100	4.000	0.100000	0.018750	0.022500	2.150906	2.276299	0.223428	0.307849	True	True	9.97061e-08	2189	4.371970	4.399085	0.564082	0.534206
2.500	0.100	1.100	4.000	0.100000	0.022500	0.022500	2.145445	2.287372	0.216985	0.320048	True	True	9.96486e-08	2305	4.372570	4.405870	0.564896	0.530374
2.500	0.100	1.100	4.000	0.100000	0.026250	0.022500	2.140309	2.299320	0.210809	0.333215	True	True	9.97724e-08	2242	4.373903	4.413543	0.565431	0.526167
2.500	0.100	1.100	4.000	0.100000	0.030000	0.022500	2.135486	2.312248	0.204871	0.347482	True	True	9.97379e-08	2179	4.376012	4.422180	0.565673	0.521554
2.500	0.100	1.100	4.000	0.100000	0.033750	0.022500	2.130969	2.326281	0.199146	0.363005	True	True	9.96089e-08	2302	4.378954	4.431873	0.565608	0.516499
2.500	0.100	1.100	4.000	0.100000	0.037500	0.022500	2.126740	2.341572	0.193609	0.379972	True	True	9.98605e-08	2303	4.382802	4.442736	0.565214	0.510957
2.500	0.100	1.100	4.000	0.100000	0.041250	0.022500	2.122799	2.358302	0.188234	0.398612	True	True	9.9663e-08	2459	4.387649	4.454906	0.564466	0.504875
2.500	0.100	1.100	4.000	0.100000	0.045000	0.022500	2.119138	2.376693	0.182997	0.419204	True	True	9.99074e-08	2385	4.393611	4.468550	0.563330	0.498191
2.500	0.100	1.100	4.000	0.100000	0.048750	0.022500	2.115762	2.397016	0.177872	0.442097	True	True	9.95981e-08	2559	4.400836	4.483877	0.561760	0.490827
2.500	0.100	1.100	4.000	0.100000	0.052500	0.022500	2.112675	2.419612	0.172830	0.467731	True	True	9.96301e-08	2528	4.409514	4.501144	0.559702	0.482689
2.500	0.100	1.100	4.000	0.100000	0.056250	0.022500	2.109887	2.444909	0.167842	0.496671	True	True	9.96305e-08	2736	4.419889	4.520680	0.557083	0.473663
2.500	0.100	1.100	4.000	0.100000	0.060000	0.022500	2.107417	2.473464	0.162873	0.529655	True	True	9.96982e-08	2571	4.432280	4.542903	0.553808	0.463602
2.500	0.100	1.100	4.000	0.100000	0.063750	0.022500	2.105293	2.506005	0.157879	0.567671	True	True	9.97859e-08	2811	4.447113	4.568358	0.549749	0.452323
2.500	0.100	1.100	4.000	0.100000	0.067500	0.022500	2.103556	2.543521	0.152808	0.612079	True	True	9.99444e-08	2718	4.464969	4.597776	0.544734	0.439584
2.500	0.100	1.100	4.000	0.100000	0.071250	0.022500	2.102266	2.587382	0.147591	0.664808	True	True	9.99623e-08	2812	4.486663	4.632158	0.538522	0.425067
2.500	0.100	1.100	4.000	0.100000	0.075000	0.022500	2.101517	2.639571	0.142131	0.728709	True	True	9.99328e-08	3266	4.513380	4.672925	0.530760	0.408332
2.500	0.100	1.100	4.000	0.100000	-0.075000	0.045000	2.560277	2.147390	0.745523	0.142020	True	True	9.99834e-08	2868	4.662999	4.492802	0.418396	0.527555
2.500	0.100	1.100	4.000	0.100000	-0.071250	0.045000	2.506765	2.148389	0.681217	0.147599	True	True	9.98807e-08	2628	4.620583	4.464399	0.436183	0.535543
2.500	0.100	1.100	4.000	0.100000	-0.067500	0.045000	2.461588	2.149894	0.628081	0.152929	True	True	9.96678e-08	2430	4.584700	4.441225	0.451688	0.541966
2.500	0.100	1.100	4.000	0.100000	-0.063750	0.045000	2.422905	2.151818	0.583263	0.158108	True	True	9.97637e-08	2699	4.553889	4.422047	0.465346	0.547182
2.500	0.100	1.100	4.000	0.100000	-0.060000	0.045000	2.389293	2.154090	0.544849	0.163206	True	True	9.96912e-08	2096	4.527142	4.406027	0.477485	0.551434
2.500	0.100	1.100	4.000	0.100000	-0.056250	0.045000	2.359732	2.156714	0.511477	0.168277	True	True	9.96028e-08	2393	4.503711	4.392555	0.488357	0.554892
2.500	0.100	1.100	4.000	0.100000	-0.052500	0.045000	2.333507	2.159625	0.482163	0.173365	True	True	9.95511e-08	2282	4.483042	4.381193	0.498146	0.557688
2.500	0.100	1.100	4.000	0.100000	-0.048750	0.045000	2.310048	2.162825	0.456170	0.178505	True	True	9.96291e-08	2432	4.464707	4.371607	0.507004	0.559917
2.500	0.100	1.100	4.000	0.100000	-0.045000	0.045000	2.288920	2.166298	0.432933	0.183729	True	True	9.97914e-08	2251	4.448371	4.363541	0.515049	0.561653
2.500	0.100	1.100	4.000	0.100000	-0.041250	0.045000	2.269778	2.170050	0.412011	0.189065	True	True	9.97067e-08	2316	4.433769	4.356798	0.522379	0.562951
2.500	0.100	1.100	4.000	0.100000	-0.037500	0.045000	2.252351	2.174060	0.393055	0.194540	True	True	9.98869e-08	2083	4.420688	4.351223	0.529071	0.563858
2.500	0.100	1.100	4.000	0.100000	-0.033750	0.045000	2.236399	2.178369	0.375786	0.200178	True	True	9.97003e-08	2261	4.408955	4.346691	0.535194	0.564405
2.500	0.100	1.100	4.000	0.100000	-0.030000	0.045000	2.221754	2.182947	0.359972	0.206006	True	True	9.99391e-08	2149	4.398428	4.343107	0.540800	0.564623
2.500	0.100	1.100	4.000	0.100000	-0.026250	0.045000	2.208255	2.187824	0.345427	0.212050	True	True	9.98551e-08	2061	4.388991	4.340392	0.545936	0.564530
2.500	0.100	1.100	4.000	0.100000	-0.022500	0.045000	2.195763	2.193024	0.331994	0.218334	True	True	9.95909e-08	2216	4.380549	4.338484	0.550643	0.564141
2.500	0.100	1.100	4.000	0.100000	-0.018750	0.045000	2.184189	2.198527	0.319539	0.224890	True	True	9.94899e-08	2160	4.373021	4.337338	0.554951	0.563473
2.500	0.100	1.100	4.000	0.100000	-0.015000	0.045000	2.173435	2.204374	0.307951	0.231745	True	True	9.99115e-08	2080	4.366342	4.336918	0.558886	0.562531
2.500	0.100	1.100	4.000	0.100000	-0.011250	0.045000	2.163404	2.210596	0.297135	0.238934	True	True	9.99758e-08	2131	4.360461	4.337197	0.562476	0.561318
2.500	0.100	1.100	4.000	0.100000	-0.007500	0.045000	2.154050	2.217204	0.287008	0.246490	True	True	9.96245e-08	2186	4.355333	4.338159	0.565735	0.559838
2.500	0.100	1.100	4.000	0.100000	-0.003750	0.045000	2.145288	2.224239	0.277498	0.254454	True	True	9.97622e-08	2125	4.350926	4.339795	0.568685	0.558089
2.500	0.100	1.100	4.000	0.100000	0.000000	0.045000	2.137090	2.231755	0.268544	0.262869	True	True	9.99089e-08	2211	4.347215	4.342104	0.571333	0.556063
2.500	0.100	1.100	4.000	0.100000	0.003750	0.045000	2.129412	2.239699	0.260088	0.271787	True	True	9.98859e-08	2169	4.344183	4.345097	0.573689	0.553770
2.500	0.100	1.100	4.000	0.100000	0.007500	0.045000	2.122200	2.248214	0.252083	0.281260	True	True	9.9931e-08	2142	4.341820	4.348784	0.575763	0.551183
2.500	0.100	1.100	4.000	0.100000	0.011250	0.045000	2.115434	2.257315	0.244487	0.291352	True	True	9.9913e-08	2271	4.340124	4.353190	0.577556	0.548298
2.500	0.100	1.100	4.000	0.100000	0.015000	0.045000	2.109070	2.267065	0.237259	0.302135	True	True	9.98837e-08	2251	4.339102	4.358344	0.579073	0.545099
2.500	0.100	1.100	4.000	0.100000	0.018750	0.045000	2.103092	2.277530	0.230365	0.313694	True	True	9.97846e-08	2201	4.338767	4.364288	0.580310	0.541567
2.500	0.100	1.100	4.000	0.100000	0.022500	0.045000	2.097478	2.288789	0.223771	0.326124	True	True	9.98286e-08	2227	4.339142	4.371072	0.581263	0.537681
2.500	0.100	1.100	4.000	0.100000	0.026250	0.045000	2.092206	2.300933	0.217449	0.339539	True	True	9.9698e-08	2153	4.340258	4.378758	0.581925	0.533414
2.500	0.100	1.100	4.000	0.100000	0.030000	0.045000	2.087268	2.314071	0.211370	0.354073	True	True	9.99902e-08	2287	4.342159	4.387424	0.582283	0.528735
2.500	0.100	1.100	4.000	0.100000	0.033750	0.045000	2.082646	2.328332	0.205507	0.369886	True	True	9.97433e-08	2402	4.344902	4.397163	0.582323	0.523606
2.500	0.100	1.100	4.000	0.100000	0.037500	0.045000	2.078331	2.343868	0.199835	0.387168	True	True	9.96288e-08	2438	4.348560	4.408088	0.582024	0.517984
2.500	0.100	1.100	4.000	0.100000	0.041250	0.045000	2.074319	2.360865	0.194329	0.406151	True	True	9.96989e-08	2438	4.353224	4.420337	0.581358	0.511813
2.500	0.100	1.100	4.000	0.100000	0.045000	0.045000	2.070609	2.379545	0.188963	0.427121	True	True	9.97937e-08	2510	4.359011	4.434081	0.580292	0.505032
2.500	0.100	1.100	4.000	0.100000	0.048750	0.045000	2.067201	2.400185	0.183711	0.450433	True	True	9.97465e-08	2504	4.366069	4.449527	0.578780	0.497561
2.500	0.100	1.100	4.000	0.100000	0.052500	0.045000	2.064104	2.423129	0.178545	0.476535	True	True	9.97022e-08	2522	4.374587	4.466939	0.576766	0.489308
2.500	0.100	1.100	4.000	0.100000	0.056250	0.045000	2.061331	2.448813	0.173433	0.506000	True	True	9.98689e-08	2551	4.384808	4.486644	0.574175	0.480155
2.500	0.100	1.100	4.000	0.100000	0.060000	0.045000	2.058902	2.477799	0.168339	0.539582	True	True	9.96008e-08	2522	4.397053	4.509066	0.570912	0.469955
2.500	0.100	1.100	4.000	0.100000	0.063750	0.045000	2.056849	2.510827	0.163221	0.578286	True	True	9.96384e-08	2723	4.411746	4.534755	0.566847	0.458524
2.500	0.100	1.100	4.000	0.100000	0.067500	0.045000	2.055219	2.548898	0.158024	0.623498	True	True	9.97554e-08	2952	4.429468	4.564449	0.561805	0.445618
2.500	0.100	1.100	4.000	0.100000	0.071250	0.045000	2.054080	2.593402	0.152679	0.677183	True	True	9.9764e-08	3235	4.451035	4.599155	0.555541	0.430917
2.500	0.100	1.100	4.000	0.100000	0.075000	0.045000	2.053534	2.646352	0.147086	0.742249	True	True	9.96994e-08	3193	4.477633	4.640311	0.547697	0.413976
2.500	0.100	1.100	4.000	0.100000	-0.075000	0.067500	2.524352	2.146378	0.760804	0.144389	True	True	9.97507e-08	2941	4.642103	4.464657	0.426337	0.534099
2.500	0.100	1.100	4.000	0.100000	-0.071250	0.067500	2.469717	2.147404	0.695742	0.150096	True	True	9.99838e-08	2735	4.598671	4.435444	0.444783	0.542237
2.500	0.100	1.100	4.000	0.100000	-0.067500	0.067500	2.423634	2.148940	0.641939	0.155550	True	True	9.97937e-08	2810	4.561858	4.411562	0.460891	0.548792
2.500	0.100	1.100	4.000	0.100000	-0.063750	0.067500	2.384086	2.150900	0.596534	0.160848	True	True	9.97428e-08	2449	4.530205	4.391764	0.475116	0.554123
2.500	0.100	1.100	4.000	0.100000	-0.060000	0.067500	2.349679	2.153224	0.557589	0.166063	True	True	9.95966e-08	2126	4.502682	4.375192	0.487789	0.558474
2.500	0.100	1.100	4.000	0.100000	-0.056250	0.067500	2.319398	2.155893	0.523736	0.171249	True	True	9.9967e-08	2548	4.478534	4.361229	0.499160	0.562020
2.500	0.100	1.100	4.000	0.100000	-0.052500	0.067500	2.292506	2.158861	0.493983	0.176452	True	True	9.9516e-08	2411	4.457200	4.349426	0.509420	0.564893
2.500	0.100	1.100	4.000	0.100000	-0.048750	0.067500	2.268430	2.162120	0.467586	0.181706	True	True	9.98445e-08	2490	4.438245	4.339443	0.518721	0.567189
2.500	0.100	1.100	4.000	0.100000	-0.045000	0.067500	2.246732	2.165654	0.443973	0.187046	True	True	9.97094e-08	2168	4.421328	4.331019	0.527185	0.568983
2.500	0.100	1.100	4.000	0.100000	-0.041250	0.067500	2.227057	2.169475	0.422704	0.192498	True	True	9.99405e-08	2229	4.406182	4.323952	0.534911	0.570330
2.500	0.100	1.100	4.000	0.100000	-0.037500	0.067500	2.209131	2.173568	0.403423	0.198091	True	True	9.98815e-08	2155	4.392589	4.318083	0.541979	0.571278
2.500	0.100	1.100	4.000	0.100000	-0.033750	0.067500	2.192725	2.177940	0.385848	0.203850	True	True	9.99268e-08	2098	4.380372	4.313285	0.548456	0.571862
2.500	0.100	1.100	4.000	0.100000	-0.030000	0.067500	2.177644	2.182609	0.369750	0.209801	True	True	9.98932e-08	2094	4.369389	4.309459	0.554399	0.572106
2.500	0.100	1.100	4.000	0.100000	-0.026250	0.067500	2.163734	2.187580	0.354935	0.215970	True	True	9.97432e-08	2133	4.359520	4.306526	0.559856	0.572034
2.500	0.100	1.100	4.000	0.100000	-0.022500	0.067500	2.150870	2.192861	0.341247	0.222386	True	True	9.99325e-08	2119	4.350668	4.304421	0.564865	0.571663
2.500	0.100	1.100	4.000	0.100000	-0.018750	0.067500	2.138947	2.198463	0.328550	0.229076	True	True	9.95849e-08	2117	4.342750	4.303098	0.569458	0.571004
2.500	0.100	1.100	4.000	0.100000	-0.015000	0.067500	2.127844	2.204425	0.316734	0.236071	True	True	9.94585e-08	2128	4.335703	4.302519	0.573668	0.570064
2.500	0.100	1.100	4.000	0.100000	-0.011250	0.067500	2.117504	2.210755	0.305700	0.243404	True	True	9.96903e-08	2078	4.329469	4.302656	0.577516	0.568849
2.500	0.100	1.100	4.000	0.100000	-0.007500	0.067500	2.107854	2.217479	0.295364	0.251112	True	True	9.97123e-08	2153	4.324005	4.303494	0.581020	0.567361
2.500	0.100	1.100	4.000	0.100000	-0.003750	0.067500	2.098832	2.224630	0.285655	0.259234	True	True	9.99893e-08	2145	4.319278	4.305021	0.584199	0.565599
2.500	0.100	1.100	4.000	0.100000	0.000000	0.067500	2.090376	2.232246	0.276510	0.267816	True	True	9.99656e-08	2094	4.315261	4.307238	0.587067	0.563560
2.500	0.100	1.100	4.000	0.100000	0.003750	0.067500	2.082458	2.240359	0.267872	0.276906	True	True	9.96304e-08	2168	4.311935	4.310151	0.589630	0.561236
2.500	0.100	1.100	4.000	0.100000	0.007500	0.067500	2.075026	2.249019	0.259693	0.286563	True	True	9.98587e-08	2180	4.309292	4.313774	0.591898	0.558620
2.500	0.100	1.100	4.000	0.100000	0.011250	0.067500	2.068047	2.258276	0.251928	0.296849	True	True	9.95695e-08	2196	4.307329	4.318130	0.593876	0.555699
2.500	0.100	1.100	4.000	0.100000	0.015000	0.067500	2.061499	2.268189	0.244537	0.307839	True	True	9.97731e-08	2277	4.306049	4.323249	0.595563	0.552458
2.500	0.100	1.100	4.000	0.100000	0.018750	0.067500	2.055347	2.278828	0.237486	0.319617	True	True	9.98746e-08	2237	4.305468	4.329172	0.596960	0.548879
2.500	0.100	1.100	4.000	0.100000	0.022500	0.067500	2.049574	2.290272	0.230741	0.332282	True	True	9.95901e-08	2223	4.305606	4.335950	0.598062	0.544940
2.500	0.100	1.100	4.000	0.100000	0.026250	0.067500	2.044162	2.302615	0.224271	0.345949	True	True	9.97102e-08	2218	4.306495	4.343645	0.598862	0.540613
2.500	0.100	1.100	4.000	0.100000	0.030000	0.067500	2.039097	2.315966	0.218049	0.360755	True	True	9.96396e-08	2346	4.308178	4.352336	0.599347	0.535868
2.500	0.100	1.100	4.000	0.100000	0.033750	0.067500	2.034364	2.330456	0.212047	0.376861	True	True	9.99311e-08	2425	4.310712	4.362115	0.599501	0.530666
2.500	0.100	1.100	4.000	0.100000	0.037500	0.067500	2.029955	2.346240	0.206239	0.394461	True	True	9.95706e-08	2239	4.314168	4.373097	0.599305	0.524962
2.500	0.100	1.100	4.000	0.100000	0.041250	0.067500	2.025869	2.363504	0.200600	0.413793	True	True	9.99971e-08	2493	4.318639	4.385421	0.598730	0.518703
2.500	0.100	1.100	4.000	0.100000	0.045000	0.067500	2.022101	2.382476	0.195104	0.435147	True	True	9.98328e-08	2511	4.324240	4.399259	0.597742	0.511825
2.500	0.100	1.100	4.000	0.100000	0.048750	0.067500	2.018657	2.403435	0.189724	0.458883	True	True	9.96419e-08	2607	4.331118	4.414822	0.596294	0.504248
2.500	0.100	1.100	4.000	0.100000	0.052500	0.067500	2.015545	2.426730	0.184431	0.485457	True	True	9.99959e-08	2637	4.339463	4.432372	0.594330	0.495879
2.500	0.100	1.100	4.000	0.100000	0.056250	0.067500	2.012780	2.452802	0.179193	0.515454	True	True	9.99468e-08	2438	4.349519	4.452243	0.591774	0.486599
2.500	0.100	1.100	4.000	0.100000	0.060000	0.067500	2.010386	2.482222	0.173974	0.549641	True	True	9.96414e-08	2663	4.361603	4.474860	0.588527	0.476261
2.500	0.100	1.100	4.000	0.100000	0.063750	0.067500	2.008399	2.515740	0.168730	0.589041	True	True	9.96306e-08	2725	4.376141	4.500779	0.584460	0.464678
2.500	0.100	1.100	4.000	0.100000	0.067500	0.067500	2.006871	2.554369	0.163406	0.635067	True	True	9.96007e-08	2587	4.393715	4.530743	0.579394	0.451606
2.500	0.100	1.100	4.000	0.100000	0.071250	0.067500	2.005877	2.599518	0.157930	0.689716	True	True	9.98779e-08	3147	4.415138	4.565769	0.573080	0.436722
2.500	0.100	1.100	4.000	0.100000	0.075000	0.067500	2.005528	2.653229	0.152202	0.755959	True	True	9.96639e-08	3172	4.441599	4.607306	0.565156	0.419578
2.500	0.100	1.100	4.000	0.100000	-0.075000	0.090000	2.488684	2.145385	0.776208	0.146775	True	True	9.96104e-08	2920	4.621338	4.436432	0.434320	0.540591
2.500	0.100	1.100	4.000	0.100000	-0.071250	0.090000	2.432981	2.146437	0.710400	0.152614	True	True	9.99679e-08	2630	4.576883	4.406393	0.453434	0.548879
2.500	0.100	1.100	4.000	0.100000	-0.067500	0.090000	2.385937	2.148008	0.655942	0.158192	True	True	9.96581e-08	2736	4.539142	4.381790	0.470166	0.555565
2.500	0.100	1.100	4.000	0.100000	-0.063750	0.090000	2.345518	2.150010	0.609956	0.163612	True	True	9.95479e-08	2553	4.506641	4.361357	0.484976	0.561009
2.500	0.100	1.100	4.000	0.100000	-0.060000	0.090000	2.310313	2.152388	0.570487	0.168946	True	True	9.99068e-08	2555	4.478336	4.344220	0.498198	0.565459
2.500	0.100	1.100	4.000	0.100000	-0.056250	0.090000	2.279310	2.155090	0.536161	0.174251	True	True	9.9584e-08	2057	4.453467	4.329755	0.510084	0.569095
2.500	0.100	1.100	4.000	0.100000	-0.052500	0.090000	2.251740	2.158126	0.505973	0.179570	True	True	9.9594e-08	2390	4.431460	4.317499	0.520833	0.572042
2.500	0.100	1.100	4.000	0.100000	-0.048750	0.090000	2.227041	2.161444	0.479175	0.184941	True	True	9.96585e-08	2241	4.411877	4.307107	0.530596	0.574405
2.500	0.100	1.100	4.000	0.100000	-0.045000	0.090000	2.204761	2.165052	0.455193	0.190398	True	True	9.99287e-08	2288	4.394372	4.298314	0.539496	0.576256
2.500	0.100	1.100	4.000	0.100000	-0.041250	0.090000	2.184549	2.168938	0.433577	0.195969	True	True	9.99586e-08	2182	4.378672	4.290912	0.547636	0.577654
2.500	0.100	1.100	4.000	0.100000	-0.037500	0.090000	2.166122	2.173103	0.413974	0.201682	True	True	9.9784e-08	2091	4.364557	4.284739	0.555096	0.578644
2.500	0.100	1.100	4.000	0.100000	-0.033750	0.090000	2.149240	2.177564	0.396098	0.207564	True	True	9.97528e-08	2098	4.351849	4.279665	0.561946	0.579261
2.500	0.100	1.100	4.000	0.100000	-0.030000	0.090000	2.133717	2.182318	0.379714	0.213641	True	True	9.97524e-08	2138	4.340400	4.275589	0.568243	0.579534
2.500	0.100	1.100	4.000	0.100000	-0.026250	0.090000	2.119402	2.187372	0.364631	0.219939	True	True	9.95182e-08	2117	4.330090	4.272428	0.574035	0.579485
2.500	0.100	1.100	4.000	0.100000	-0.022500	0.090000	2.106150	2.192747	0.350689	0.226487	True	True	9.96843e-08	2033	4.320818	4.270118	0.579363	0.579129
2.500	0.100	1.100	4.000	0.100000	-0.018750	0.090000	2.093853	2.198458	0.337752	0.233314	True	True	9.9639e-08	2124	4.312502	4.268609	0.584261	0.578478
2.500	0.100	1.100	4.000	0.100000	-0.015000	0.090000	2.082414	2.204523	0.325706	0.240451	True	True	9.98247e-08	2118	4.305074	4.267862	0.588759	0.577542
2.500	0.100	1.100	4.000	0.100000	-0.011250	0.090000	2.071757	2.210962	0.314454	0.247932	True	True	9.96581e-08	2185	4.298478	4.267851	0.592879	0.576326
2.500	0.100	1.100	4.000	0.100000	-0.007500	0.090000	2.061805	2.217805	0.303910	0.255794	True	True	9.99822e-08	2109	4.292668	4.268556	0.596644	0.574830
2.500	0.100	1.100	4.000	0.100000	-0.003750	0.090000	2.052498	2.225082	0.294002	0.264077	True	True	9.96387e-08	2185	4.287610	4.269968	0.600069	0.573055
2.500	0.100	1.100	4.000	0.100000	0.000000	0.090000	2.043781	2.232828	0.284666	0.272827	True	True	9.99772e-08	2127	4.283277	4.272085	0.603169	0.570997
2.500	0.100	1.100	4.000	0.100000	0.003750	0.090000	2.035615	2.241081	0.275846	0.282095	True	True	9.97235e-08	2154	4.279649	4.274912	0.605953	0.568649
2.500	0.100	1.100	4.000	0.100000	0.007500	0.090000	2.027953	2.249888	0.267490	0.291938	True	True	9.96815e-08	2154	4.276715	4.278465	0.608430	0.566003
2.500	0.100	1.100	4.000	0.100000	0.011250	0.090000	2.020765	2.259301	0.259556	0.302422	True	True	9.95286e-08	2298	4.274473	4.282765	0.610603	0.563047
2.500	0.100	1.100	4.000	0.100000	0.015000	0.090000	2.014015	2.269380	0.252003	0.313621	True	True	9.96139e-08	2197	4.272926	4.287843	0.612475	0.559765
2.500	0.100	1.100	4.000	0.100000	0.018750	0.090000	2.007684	2.280195	0.244793	0.325622	True	True	9.98033e-08	2290	4.272087	4.293740	0.614045	0.556139
2.500	0.100	1.100	4.000	0.100000	0.022500	0.090000	2.001745	2.291827	0.237895	0.338525	True	True	9.99558e-08	2205	4.271978	4.300506	0.615307	0.552146
2.500	0.100	1.100	4.000	0.100000	0.026250	0.090000	1.996185	2.304370	0.231277	0.352448	True	True	9.98804e-08	2286	4.272630	4.308205	0.616255	0.547759
2.500	0.100	1.100	4.000	0.100000	0.030000	0.090000	1.990986	2.317937	0.224911	0.367529	True	True	9.95691e-08	2268	4.274084	4.316914	0.616877	0.542947
2.500	0.100	1.100	4.000	0.100000	0.033750	0.090000	1.986136	2.332658	0.218769	0.383932	True	True	9.99084e-08	2380	4.276397	4.326728	0.617157	0.537672
2.500	0.100	1.100	4.000	0.100000	0.037500	0.090000	1.981629	2.348692	0.212825	0.401856	True	True	9.96466e-08	2431	4.279641	4.337763	0.617073	0.531888
2.500	0.100	1.100	4.000	0.100000	0.041250	0.090000	1.977459	2.366226	0.207052	0.421541	True	True	9.98368e-08	2282	4.283907	4.350158	0.616597	0.525540
2.500	0.100	1.100	4.000	0.100000	0.045000	0.090000	1.973628	2.385492	0.201424	0.443282	True	True	9.98154e-08	2458	4.289310	4.364086	0.615695	0.518565
2.500	0.100	1.100	4.000	0.100000	0.048750	0.090000	1.970140	2.406771	0.195914	0.467448	True	True	9.98356e-08	2396	4.295997	4.379760	0.614319	0.510882
2.500	0.100	1.100	4.000	0.100000	0.052500	0.090000	1.967006	2.430419	0.190493	0.494501	True	True	9.96218e-08	2507	4.304158	4.397445	0.612411	0.502397
2.500	0.100	1.100	4.000	0.100000	0.056250	0.090000	1.964244	2.456882	0.185128	0.525037	True	True	9.96463e-08	2722	4.314034	4.417476	0.609895	0.492991
2.500	0.100	1.100	4.000	0.100000	0.060000	0.090000	1.961879	2.486738	0.179782	0.559835	True	True	9.97762e-08	2863	4.325944	4.440283	0.606672	0.482516
2.500	0.100	1.100	4.000	0.100000	0.063750	0.090000	1.959952	2.520747	0.174411	0.599939	True	True	9.97647e-08	2853	4.340314	4.466427	0.602607	0.470782
2.500	0.100	1.100	4.000	0.100000	0.067500	0.090000	1.958519	2.559935	0.168958	0.646785	True	True	9.99382e-08	2975	4.357723	4.496656	0.597520	0.457545
2.500	0.100	1.100	4.000	0.100000	0.071250	0.090000	1.957663	2.605732	0.163349	0.702413	True	True	9.97933e-08	3051	4.378985	4.531997	0.591159	0.442479
2.500	0.100	1.100	4.000	0.100000	0.075000	0.090000	1.957505	2.660207	0.157484	0.769844	True	True	9.994e-08	3255	4.405286	4.573908	0.583156	0.425134
2.500	0.100	1.100	4.000	0.100000	-0.075000	0.112500	2.453287	2.144412	0.791737	0.149179	True	True	9.99536e-08	2472	4.600712	4.408132	0.442339	0.547030
2.500	0.100	1.100	4.000	0.100000	-0.071250	0.112500	2.396507	2.145494	0.725187	0.155151	True	True	9.97889e-08	2833	4.555229	4.377248	0.462140	0.555467
2.500	0.100	1.100	4.000	0.100000	-0.067500	0.112500	2.348505	2.147096	0.670090	0.160858	True	True	9.96092e-08	2224	4.516561	4.351913	0.479510	0.562282
2.500	0.100	1.100	4.000	0.100000	-0.063750	0.112500	2.307209	2.149146	0.623528	0.166402	True	True	9.96467e-08	2531	4.483207	4.330831	0.494921	0.567838
2.500	0.100	1.100	4.000	0.100000	-0.060000	0.112500	2.271205	2.151571	0.583545	0.171857	True	True	9.97464e-08	2437	4.454117	4.313118	0.508709	0.572387
2.500	0.100	1.100	4.000	0.100000	-0.056250	0.112500	2.239462	2.154337	0.548749	0.177281	True	True	9.98737e-08	2300	4.428519	4.298136	0.521131	0.576108
2.500	0.100	1.100	4.000	0.100000	-0.052500	0.112500	2.211217	2.157423	0.518132	0.182720	True	True	9.9657e-08	2314	4.405834	4.285415	0.532385	0.579133
2.500	0.100	1.100	4.000	0.100000	-0.048750	0.112500	2.185889	2.160803	0.490938	0.188211	True	True	9.95195e-08	2169	4.385615	4.274604	0.542626	0.581562
2.500	0.100	1.100	4.000	0.100000	-0.045000	0.112500	2.163023	2.164483	0.466589	0.193787	True	True	9.96755e-08	2205	4.367514	4.265430	0.551982	0.583470
2.500	0.100	1.100	4.000	0.100000	-0.041250	0.112500	2.142269	2.168436	0.444631	0.199480	True	True	9.98851e-08	2049	4.351253	4.257682	0.560552	0.584919
2.500	0.100	1.100	4.000	0.100000	-0.037500	0.112500	2.123329	2.172684	0.424708	0.205316	True	True	9.95068e-08	2081	4.336609	4.251195	0.568423	0.585950
2.500	0.100	1.100	4.000	0.100000	-0.033750	0.112500	2.105971	2.177224	0.406531	0.211323	True	True	9.95287e-08	2076	4.323399	4.245835	0.575663	0.586603
2.500	0.100	1.100	4.000	0.100000	-0.030000	0.112500	2.090001	2.182065	0.389865	0.217527	True	True	9.99586e-08	2091	4.311476	4.241498	0.582331	0.586903
2.500	0.100	1.100	4.000	0.100000	-0.026250	0.112500	2.075259	2.187215	0.374515	0.223957	True	True	9.99394e-08	2119	4.300715	4.238101	0.588477	0.586875
2.500	0.100	1.100	4.000	0.100000	-0.022500	0.112500	2.061612	2.192687	0.360320	0.230641	True	True	9.98466e-08	2143	4.291014	4.235576	0.594141	0.586535
2.500	0.100	1.100	4.000	0.100000	-0.018750	0.112500	2.048944	2.198500	0.347143	0.237607	True	True	9.99868e-08	2128	4.282289	4.233873	0.599359	0.585894
2.500	0.100	1.100	4.000	0.100000	-0.015000	0.112500	2.037157	2.204672	0.334869	0.244889	True	True	9.99861e-08	2123	4.274472	4.232952	0.604161	0.584962
2.500	0.100	1.100	4.000	0.100000	-0.011250	0.112500	2.026153	2.211254	0.323400	0.252519	True	True	9.96905e-08	2045	4.267505	4.232782	0.608575	0.583738
2.500	0.100	1.100	4.000	0.100000	-0.007500	0.112500	2.015907	2.218191	0.312648	0.260538	True	True	9.98903e-08	2129	4.261338	4.233349	0.612612	0.582240
2.500	0.100	1.100	4.000	0.100000	-0.003750	0.112500	2.006307	2.225595	0.302541	0.268985	True	True	9.96228e-08	2157	4.255940	4.234637	0.616300	0.580452
2.500	0.100	1.100	4.000	0.100000	0.000000	0.112500	1.997323	2.233473	0.293014	0.277906	True	True	9.96716e-08	2211	4.251280	4.236646	0.619648	0.578375
2.500	0.100	1.100	4.000	0.100000	0.003750	0.112500	1.988899	2.241868	0.284010	0.287354	True	True	9.96797e-08	2204	4.247339	4.239382	0.622667	0.576004
2.500	0.100	1.100	4.000	0.100000	0.007500	0.112500	1.981000	2.250824	0.275479	0.297387	True	True	9.9973e-08	2264	4.244105	4.242858	0.625366	0.573328
2.500	0.100	1.100	4.000	0.100000	0.011250	0.112500	1.973589	2.260395	0.267375	0.308071	True	True	9.95939e-08	2216	4.241574	4.247096	0.627749	0.570336
2.500	0.100	1.100	4.000	0.100000	0.015000	0.112500	1.966637	2.270641	0.259657	0.319484	True	True	9.9724e-08	2284	4.239749	4.252127	0.629819	0.567013
2.500	0.100	1.100	4.000	0.100000	0.018750	0.112500	1.960117	2.281635	0.252290	0.331711	True	True	9.97431e-08	2269	4.238643	4.257991	0.631573	0.563340
2.500	0.100	1.100	4.000	0.100000	0.022500	0.112500	1.954007	2.293457	0.245238	0.344856	True	True	9.9675e-08	2343	4.238276	4.264740	0.633009	0.559293
2.500	0.100	1.100	4.000	0.100000	0.026250	0.112500	1.948290	2.306203	0.238471	0.359038	True	True	9.95881e-08	2265	4.238679	4.272437	0.634117	0.554847
2.500	0.100	1.100	4.000	0.100000	0.030000	0.112500	1.942950	2.319987	0.231960	0.374398	True	True	9.9759e-08	2357	4.239894	4.281160	0.634887	0.549969
2.500	0.100	1.100	4.000	0.100000	0.033750	0.112500	1.937976	2.334942	0.225677	0.391103	True	True	9.98256e-08	2416	4.241976	4.291005	0.635302	0.544620
2.500	0.100	1.100	4.000	0.100000	0.037500	0.112500	1.933362	2.351228	0.219594	0.409354	True	True	9.97826e-08	2427	4.244996	4.302087	0.635340	0.538755
2.500	0.100	1.100	4.000	0.100000	0.041250	0.112500	1.929103	2.369034	0.213686	0.429397	True	True	9.97154e-08	2654	4.249046	4.314547	0.634974	0.532319
2.500	0.100	1.100	4.000	0.100000	0.045000	0.112500	1.925202	2.388596	0.207926	0.451532	True	True	9.98352e-08	2604	4.254239	4.328561	0.634166	0.525247
2.500	0.100	1.100	4.000	0.100000	0.048750	0.112500	1.921664	2.410199	0.202285	0.476132	True	True	9.99789e-08	2636	4.260723	4.344341	0.632870	0.517459
2.500	0.100	1.100	4.000	0.100000	0.052500	0.112500	1.918502	2.434202	0.196735	0.503670	True	True	9.9928e-08	2521	4.268686	4.362156	0.631027	0.508859
2.500	0.100	1.100	4.000	0.100000	0.056250	0.112500	1.915734	2.461058	0.191242	0.534751	True	True	9.96861e-08	2791	4.278369	4.382343	0.628558	0.499327
2.500	0.100	1.100	4.000	0.100000	0.060000	0.112500	1.913392	2.491352	0.185768	0.570168	True	True	9.96705e-08	2838	4.290092	4.405336	0.625363	0.488715
2.500	0.100	1.100	4.000	0.100000	0.063750	0.112500	1.911518	2.525854	0.180267	0.610984	True	True	9.98276e-08	2991	4.304278	4.431699	0.621305	0.476831
2.500	0.100	1.100	4.000	0.100000	0.067500	0.112500	1.910173	2.565603	0.174683	0.658661	True	True	9.98857e-08	3048	4.321506	4.462188	0.616202	0.463430
2.500	0.100	1.100	4.000	0.100000	0.071250	0.112500	1.909448	2.612051	0.168941	0.715277	True	True	9.98924e-08	3136	4.342589	4.497837	0.609796	0.448182
2.500	0.100	1.100	4.000	0.100000	0.075000	0.112500	1.909474	2.667291	0.162937	0.783910	True	True	9.97998e-08	3224	4.368713	4.540119	0.601716	0.430638
2.500	0.100	1.100	4.000	0.100000	-0.075000	0.135000	2.418142	2.143460	0.807369	0.151601	True	True	9.97072e-08	3055	4.580218	4.379750	0.450400	0.553418
2.500	0.100	1.100	4.000	0.100000	-0.071250	0.135000	2.360303	2.144571	0.740105	0.157709	True	True	9.96987e-08	2468	4.533717	4.348016	0.470896	0.561999
2.500	0.100	1.100	4.000	0.100000	-0.067500	0.135000	2.311334	2.146218	0.684371	0.163546	True	True	9.96002e-08	2573	4.494117	4.321931	0.488923	0.568940
2.500	0.100	1.100	4.000	0.100000	-0.063750	0.135000	2.269166	2.148309	0.637248	0.169216	True	True	9.98618e-08	2584	4.459910	4.300190	0.504950	0.574608
2.500	0.100	1.100	4.000	0.100000	-0.060000	0.135000	2.232360	2.150783	0.596756	0.174796	True	True	9.98011e-08	2260	4.430032	4.281888	0.519321	0.579255
2.500	0.100	1.100	4.000	0.100000	-0.056250	0.135000	2.199878	2.153609	0.561499	0.180342	True	True	9.95351e-08	2321	4.403701	4.266376	0.532295	0.583061
2.500	0.100	1.100	4.000	0.100000	-0.052500	0.135000	2.170948	2.156755	0.530458	0.185903	True	True	9.95812e-08	2279	4.380331	4.253179	0.544073	0.586161
2.500	0.100	1.100	4.000	0.100000	-0.048750	0.135000	2.144983	2.160211	0.502873	0.191515	True	True	9.98751e-08	2320	4.359471	4.241936	0.554812	0.588655
2.500	0.100	1.100	4.000	0.100000	-0.045000	0.135000	2.121527	2.163949	0.478160	0.197214	True	True	9.95177e-08	2170	4.340768	4.232371	0.564640	0.590622
2.500	0.100	1.100	4.000	0.100000	-0.041250	0.135000	2.100215	2.167984	0.455864	0.203030	True	True	9.98027e-08	2111	4.323938	4.224267	0.573661	0.592118
2.500	0.100	1.100	4.000	0.100000	-0.037500	0.135000	2.080754	2.172315	0.435624	0.208991	True	True	9.97122e-08	2067	4.308757	4.217454	0.581961	0.593191
2.500	0.100	1.100	4.000	0.100000	-0.033750	0.135000	2.062910	2.176939	0.417149	0.215126	True	True	9.9806e-08	2128	4.295039	4.211798	0.589609	0.593878
2.500	0.100	1.100	4.000	0.100000	-0.030000	0.135000	2.046488	2.181866	0.400202	0.221462	True	True	9.98606e-08	2055	4.282631	4.207192	0.596666	0.594208
2.500	0.100	1.100	4.000	0.100000	-0.026250	0.135000	2.031314	2.187112	0.384587	0.228025	True	True	9.99527e-08	2074	4.271411	4.203548	0.603184	0.594201
2.500	0.100	1.100	4.000	0.100000	-0.022500	0.135000	2.017266	2.192682	0.370140	0.234847	True	True	9.97597e-08	2148	4.261272	4.200800	0.609202	0.593876
2.500	0.100	1.100	4.000	0.100000	-0.018750	0.135000	2.004219	2.198599	0.356724	0.241956	True	True	9.96179e-08	2152	4.252131	4.198894	0.614758	0.593245
2.500	0.100	1.100	4.000	0.100000	-0.015000	0.135000	1.992073	2.204882	0.344223	0.249384	True	True	9.94936e-08	2121	4.243914	4.197790	0.619882	0.592317
2.500	0.100	1.100	4.000	0.100000	-0.011250	0.135000	1.980749	2.211552	0.332536	0.257168	True	True	9.98357e-08	2161	4.236564	4.197456	0.624599	0.591097
2.500	0.100	1.100	4.000	0.100000	-0.007500	0.135000	1.970172	2.218638	0.321577	0.265346	True	True	9.97507e-08	2216	4.230033	4.197874	0.628931	0.589586
2.500	0.100	1.100	4.000	0.100000	-0.003750	0.135000	1.960276	2.226171	0.311271	0.273959	True	True	9.9644e-08	2214	4.224285	4.199032	0.632897	0.587785
2.500	0.100	1.100	4.000	0.100000	0.000000	0.135000	1.951009	2.234185	0.301554	0.283055	True	True	9.97964e-08	2239	4.219288	4.200927	0.636509	0.585690
2.500	0.100	1.100	4.000	0.100000	0.003750	0.135000	1.942325	2.242723	0.292367	0.292686	True	True	9.99645e-08	2191	4.215024	4.203564	0.639779	0.583295
2.500	0.100	1.100	4.000	0.100000	0.007500	0.135000	1.934181	2.251830	0.283659	0.302912	True	True	9.99531e-08	2274	4.211480	4.206956	0.642715	0.580589
2.500	0.100	1.100	4.000	0.100000	0.011250	0.135000	1.926542	2.261561	0.275385	0.313800	True	True	9.98581e-08	2405	4.208650	4.211126	0.645322	0.577562
2.500	0.100	1.100	4.000	0.100000	0.015000	0.135000	1.919378	2.271978	0.267503	0.325429	True	True	9.97177e-08	2327	4.206537	4.216103	0.647603	0.574198
2.500	0.100	1.100	4.000	0.100000	0.018750	0.135000	1.912662	2.283152	0.259976	0.337886	True	True	9.96205e-08	2439	4.205153	4.221929	0.649556	0.570477
2.500	0.100	1.100	4.000	0.100000	0.022500	0.135000	1.906372	2.295166	0.252771	0.351277	True	True	9.99856e-08	2334	4.204518	4.228655	0.651178	0.566378
2.500	0.100	1.100	4.000	0.100000	0.026250	0.135000	1.900491	2.308118	0.245854	0.365722	True	True	9.98587e-08	2407	4.204662	4.236345	0.652459	0.561872
2.500	0.100	1.100	4.000	0.100000	0.030000	0.135000	1.895003	2.322122	0.239197	0.381365	True	True	9.98038e-08	2414	4.205627	4.245076	0.653389	0.556927
2.500	0.100	1.100	4.000	0.100000	0.033750	0.135000	1.889898	2.337313	0.232772	0.398376	True	True	9.96443e-08	2362	4.207466	4.254946	0.653951	0.551505
2.500	0.100	1.100	4.000	0.100000	0.037500	0.135000	1.885170	2.353852	0.226551	0.416960	True	True	9.96814e-08	2532	4.210252	4.266070	0.654122	0.545560
2.500	0.100	1.100	4.000	0.100000	0.041250	0.135000	1.880816	2.371934	0.220507	0.437365	True	True	9.97627e-08	2576	4.214073	4.278591	0.653875	0.539036
2.500	0.100	1.100	4.000	0.100000	0.045000	0.135000	1.876837	2.391794	0.214613	0.459899	True	True	9.97558e-08	2631	4.219045	4.292685	0.653171	0.531867
2.500	0.100	1.100	4.000	0.100000	0.048750	0.135000	1.873242	2.413723	0.208840	0.484940	True	True	9.98203e-08	2484	4.225313	4.308566	0.651965	0.523974
2.500	0.100	1.100	4.000	0.100000	0.052500	0.135000	1.870044	2.438083	0.203160	0.512968	True	True	9.96946e-08	2535	4.233065	4.326506	0.650193	0.515259
2.500	0.100	1.100	4.000	0.100000	0.056250	0.135000	1.867265	2.465334	0.197537	0.544601	True	True	9.9736e-08	2727	4.242543	4.346844	0.647779	0.505602
2.500	0.100	1.100	4.000	0.100000	0.060000	0.135000	1.864937	2.496068	0.191933	0.580645	True	True	9.98606e-08	2706	4.254063	4.370017	0.644618	0.494852
2.500	0.100	1.100	4.000	0.100000	0.063750	0.135000	1.863108	2.531065	0.186303	0.622182	True	True	9.98441e-08	2970	4.268050	4.396595	0.640574	0.482820
2.500	0.100	1.100	4.000	0.100000	0.067500	0.135000	1.861845	2.571379	0.180587	0.670699	True	True	9.98246e-08	3113	4.285080	4.427338	0.635459	0.469255
2.500	0.100	1.100	4.000	0.100000	0.071250	0.135000	1.861243	2.618478	0.174709	0.728314	True	True	9.98852e-08	3298	4.305967	4.463290	0.629012	0.453829
2.500	0.100	1.100	4.000	0.100000	0.075000	0.135000	1.861445	2.674488	0.168565	0.798163	True	True	9.97586e-08	3045	4.331893	4.505936	0.620857	0.436085
2.500	0.100	1.100	4.000	0.100000	-0.075000	0.157500	2.383277	2.142529	0.823120	0.154041	True	True	9.96808e-08	2875	4.559874	4.351301	0.458493	0.559748
2.500	0.100	1.100	4.000	0.100000	-0.071250	0.157500	2.324372	2.143675	0.755145	0.160287	True	True	9.97088e-08	2642	4.512352	4.318698	0.479701	0.568473
2.500	0.100	1.100	4.000	0.100000	-0.067500	0.157500	2.274441	2.145362	0.698789	0.166257	True	True	9.97118e-08	2561	4.471822	4.291853	0.498399	0.575539
2.500	0.100	1.100	4.000	0.100000	-0.063750	0.157500	2.231397	2.147499	0.651112	0.172057	True	True	9.97293e-08	2370	4.436760	4.269438	0.515060	0.581316
2.500	0.100	1.100	4.000	0.100000	-0.060000	0.157500	2.193786	2.150030	0.610120	0.177763	True	True	9.97505e-08	2334	4.406090	4.250533	0.530031	0.586058
2.500	0.100	1.100	4.000	0.100000	-0.056250	0.157500	2.160561	2.152911	0.574406	0.183435	True	True	9.97613e-08	2209	4.379023	4.234481	0.543575	0.589950
2.500	0.100	1.100	4.000	0.100000	-0.052500	0.157500	2.130943	2.156121	0.542948	0.189119	True	True	9.95922e-08	2199	4.354964	4.220796	0.555894	0.593125
2.500	0.100	1.100	4.000	0.100000	-0.048750	0.157500	2.104340	2.159636	0.514976	0.194856	True	True	9.99801e-08	2109	4.333457	4.209109	0.567149	0.595685
2.500	0.100	1.100	4.000	0.100000	-0.045000	0.157500	2.080283	2.163458	0.489904	0.200680	True	True	9.95209e-08	2117	4.314145	4.199141	0.577469	0.597706
2.500	0.100	1.100	4.000	0.100000	-0.041250	0.157500	2.058419	2.167567	0.467273	0.206622	True	True	9.96153e-08	2074	4.296740	4.190669	0.586957	0.599252
2.500	0.100	1.100	4.000	0.100000	-0.037500	0.157500	2.038428	2.171984	0.446719	0.212711	True	True	9.95864e-08	2081	4.281015	4.183522	0.595706	0.600366
2.500	0.100	1.100	4.000	0.100000	-0.033750	0.157500	2.020096	2.176694	0.427949	0.218976	True	True	9.96232e-08	2121	4.266780	4.177560	0.603781	0.601088
2.500	0.100	1.100	4.000	0.100000	-0.030000	0.157500	2.003205	2.181716	0.410724	0.225445	True	True	9.97629e-08	2127	4.253882	4.172674	0.611247	0.601444
2.500	0.100	1.100	4.000	0.100000	-0.026250	0.157500	1.987600	2.187057	0.394845	0.232145	True	True	9.97241e-08	2150	4.242194	4.168775	0.618154	0.601459
2.500	0.100	1.100	4.000	0.100000	-0.022500	0.157500	1.973136	2.192732	0.380148	0.239107	True	True	9.96533e-08	2127	4.231609	4.165794	0.624545	0.601150
2.500	0.100	1.100	4.000	0.100000	-0.018750	0.157500	1.959700	2.198756	0.366495	0.246361	True	True	9.96375e-08	2160	4.222041	4.163677	0.630457	0.600528
2.500	0.100	1.100	4.000	0.100000	-0.015000	0.157500	1.947190	2.205151	0.353767	0.253940	True	True	9.99246e-08	2182	4.213417	4.162380	0.635921	0.599604
2.500	0.100	1.100	4.000	0.100000	-0.011250	0.157500	1.935520	2.211940	0.341864	0.261880	True	True	9.99206e-08	2169	4.205677	4.161874	0.640963	0.598381
2.500	0.100	1.100	4.000	0.100000	-0.007500	0.157500	1.924617	2.219150	0.330698	0.270219	True	True	9.95821e-08	2184	4.198772	4.162137	0.645604	0.596864
2.500	0.100	1.100	4.000	0.100000	-0.003750	0.157500	1.914417	2.226814	0.320194	0.279002	True	True	9.9579e-08	2160	4.192663	4.163156	0.649864	0.595050
2.500	0.100	1.100	4.000	0.100000	0.000000	0.157500	1.904864	2.234966	0.310286	0.288275	True	True	9.96905e-08	2226	4.187321	4.164929	0.653757	0.592936
2.500	0.100	1.100	4.000	0.100000	0.003750	0.157500	1.895910	2.243650	0.300916	0.298092	True	True	9.99236e-08	2242	4.182724	4.167460	0.657294	0.590517
2.500	0.100	1.100	4.000	0.100000	0.007500	0.157500	1.887513	2.252911	0.292032	0.308515	True	True	9.9873e-08	2243	4.178859	4.170762	0.660483	0.587782
2.500	0.100	1.100	4.000	0.100000	0.011250	0.157500	1.879638	2.262805	0.283587	0.319610	True	True	9.96506e-08	2329	4.175720	4.174857	0.663330	0.584719
2.500	0.100	1.100	4.000	0.100000	0.015000	0.157500	1.872255	2.273394	0.275541	0.331458	True	True	9.99088e-08	2340	4.173309	4.179775	0.665837	0.581313
2.500	0.100	1.100	4.000	0.100000	0.018750	0.157500	1.865335	2.284751	0.267855	0.344150	True	True	9.98422e-08	2356	4.171638	4.185557	0.668004	0.577546
2.500	0.100	1.100	4.000	0.100000	0.022500	0.157500	1.858858	2.296960	0.260495	0.357790	True	True	9.97722e-08	2272	4.170724	4.192254	0.669825	0.573393
2.500	0.100	1.100	4.000	0.100000	0.026250	0.157500	1.852805	2.310120	0.253428	0.372502	True	True	9.95984e-08	2513	4.170598	4.199930	0.671293	0.568828
2.500	0.100	1.100	4.000	0.100000	0.030000	0.157500	1.847162	2.324346	0.246625	0.388432	True	True	9.98051e-08	2431	4.171302	4.208664	0.672395	0.563817
2.500	0.100	1.100	4.000	0.100000	0.033750	0.157500	1.841919	2.339775	0.240057	0.405753	True	True	9.96219e-08	2520	4.172888	4.218553	0.673116	0.558322
2.500	0.100	1.100	4.000	0.100000	0.037500	0.157500	1.837070	2.356571	0.233696	0.424675	True	True	9.98817e-08	2516	4.175427	4.229714	0.673432	0.552296
2.500	0.100	1.100	4.000	0.100000	0.041250	0.157500	1.832606	2.374977	0.227516	0.445447	True	True	9.96395e-08	1840	4.179008	4.242288	0.673316	0.545676
2.500	0.100	1.100	4.000	0.100000	0.045000	0.157500	1.828549	2.395090	0.221487	0.468386	True	True	9.99658e-08	2611	4.183746	4.256459	0.672726	0.538418
2.500	0.100	1.100	4.000	0.100000	0.048750	0.157500	1.824889	2.417347	0.215582	0.493873	True	True	9.99355e-08	2695	4.189787	4.272438	0.671618	0.530420
2.500	0.100	1.100	4.000	0.100000	0.052500	0.157500	1.821648	2.442067	0.209770	0.522399	True	True	9.99664e-08	2970	4.197315	4.290497	0.669928	0.521590
2.500	0.100	1.100	4.000	0.100000	0.056250	0.157500	1.818849	2.469716	0.204016	0.554590	True	True	9.9777e-08	2778	4.206573	4.310981	0.667576	0.511809
2.500	0.100	1.100	4.000	0.100000	0.060000	0.157500	1.816530	2.500893	0.198282	0.591269	True	True	9.99663e-08	2801	4.217877	4.334329	0.664457	0.500924
2.500	0.100	1.100	4.000	0.100000	0.063750	0.157500	1.814738	2.536388	0.192520	0.633535	True	True	9.97493e-08	2950	4.231649	4.361116	0.660431	0.488743
2.500	0.100	1.100	4.000	0.100000	0.067500	0.157500	1.813548	2.577268	0.186671	0.682902	True	True	9.96622e-08	3262	4.248465	4.392107	0.655309	0.475017
2.500	0.100	1.100	4.000	0.100000	0.071250	0.157500	1.813061	2.625021	0.180657	0.741528	True	True	9.98028e-08	2948	4.269136	4.428356	0.648826	0.459412
2.500	0.100	1.100	4.000	0.100000	0.075000	0.157500	1.813428	2.681797	0.174371	0.812602	True	True	9.98135e-08	3397	4.294841	4.471356	0.640598	0.441474
2.500	0.100	1.100	4.000	0.100000	-0.075000	0.180000	2.348689	2.141620	0.838980	0.156499	True	True	9.99223e-08	2671	4.539682	4.322783	0.466617	0.566020
2.500	0.100	1.100	4.000	0.100000	-0.071250	0.180000	2.288721	2.142803	0.770306	0.162887	True	True	9.98146e-08	2768	4.491141	4.289299	0.488552	0.574885
2.500	0.100	1.100	4.000	0.100000	-0.067500	0.180000	2.237830	2.144533	0.713339	0.168992	True	True	9.97793e-08	2627	4.449682	4.261680	0.507936	0.582074
2.500	0.100	1.100	4.000	0.100000	-0.063750	0.180000	2.193909	2.146719	0.665117	0.174924	True	True	9.95816e-08	2273	4.413766	4.238578	0.525247	0.587959
2.500	0.100	1.100	4.000	0.100000	-0.060000	0.180000	2.155499	2.149294	0.623631	0.180759	True	True	9.96085e-08	2051	4.382301	4.219060	0.540834	0.592798
2.500	0.100	1.100	4.000	0.100000	-0.056250	0.180000	2.121521	2.152254	0.587470	0.186558	True	True	9.97603e-08	2311	4.354495	4.202454	0.554967	0.596770
2.500	0.100	1.100	4.000	0.100000	-0.052500	0.180000	2.091211	2.155531	0.555598	0.192369	True	True	9.95786e-08	2269	4.329744	4.188268	0.567846	0.600018
2.500	0.100	1.100	4.000	0.100000	-0.048750	0.180000	2.063960	2.159131	0.527246	0.198232	True	True	9.9772e-08	2288	4.307587	4.176127	0.579635	0.602639
2.500	0.100	1.100	4.000	0.100000	-0.045000	0.180000	2.039316	2.163003	0.501818	0.204184	True	True	9.96784e-08	2076	4.287659	4.165745	0.590464	0.604722
2.500	0.100	1.100	4.000	0.100000	-0.041250	0.180000	2.016873	2.167202	0.478856	0.210255	True	True	9.97817e-08	2077	4.269675	4.156896	0.600443	0.606314
2.500	0.100	1.100	4.000	0.100000	-0.037500	0.180000	1.996361	2.171699	0.457992	0.216475	True	True	9.98803e-08	2098	4.253398	4.149402	0.609656	0.607469
2.500	0.100	1.100	4.000	0.100000	-0.033750	0.180000	1.977517	2.176505	0.438930	0.222873	True	True	9.98414e-08	2141	4.238641	4.143124	0.618180	0.608224
2.500	0.100	1.100	4.000	0.100000	-0.030000	0.180000	1.960163	2.181620	0.421428	0.229477	True	True	9.99255e-08	2153	4.225245	4.137949	0.626072	0.608608
2.500	0.100	1.100	4.000	0.100000	-0.026250	0.180000	1.944112	2.187061	0.405288	0.236317	True	True	9.96147e-08	2147	4.213081	4.133786	0.633389	0.608644
2.500	0.100	1.100	4.000	0.100000	-0.022500	0.180000	1.929230	2.192839	0.390343	0.243422	True	True	9.96806e-08	2158	4.202043	4.130563	0.640172	0.608350
2.500	0.100	1.100	4.000	0.100000	-0.018750	0.180000	1.915401	2.198973	0.376454	0.250824	True	True	9.98648e-08	2186	4.192040	4.128226	0.646458	0.607737
2.500	0.100	1.100	4.000	0.100000	-0.015000	0.180000	1.902519	2.205483	0.363500	0.258556	True	True	9.95611e-08	2154	4.183000	4.126729	0.652280	0.606817
2.500	0.100	1.100	4.000	0.100000	-0.011250	0.180000	1.890498	2.212393	0.351382	0.266655	True	True	9.99736e-08	2218	4.174860	4.126041	0.657665	0.605592
2.500	0.100	1.100	4.000	0.100000	-0.007500	0.180000	1.879263	2.219730	0.340010	0.275160	True	True	9.97418e-08	2186	4.167572	4.126141	0.662634	0.604067
2.500	0.100	1.100	4.000	0.100000	-0.003750	0.180000	1.868749	2.227528	0.329309	0.284115	True	True	9.97082e-08	2224	4.161094	4.127015	0.667207	0.602240
2.500	0.100	1.100	4.000	0.100000	0.000000	0.180000	1.858902	2.235821	0.319211	0.293568	True	True	9.98451e-08	2246	4.155397	4.128658	0.671397	0.600108
2.500	0.100	1.100	4.000	0.100000	0.003750	0.180000	1.849670	2.244652	0.309658	0.303575	True	True	9.99577e-08	2278	4.150459	4.131077	0.675218	0.597664
2.500	0.100	1.100	4.000	0.100000	0.007500	0.180000	1.841014	2.254070	0.300598	0.314197	True	True	9.96175e-08	2224	4.146264	4.134282	0.678677	0.594899
2.500	0.100	1.100	4.000	0.100000	0.011250	0.180000	1.832896	2.264129	0.291983	0.325504	True	True	9.97872e-08	2287	4.142806	4.138295	0.681780	0.591801
2.500	0.100	1.100	4.000	0.100000	0.015000	0.180000	1.825285	2.274893	0.283772	0.337575	True	True	9.97037e-08	2361	4.140087	4.143147	0.684529	0.588354
2.500	0.100	1.100	4.000	0.100000	0.018750	0.180000	1.818155	2.286436	0.275926	0.350504	True	True	9.95729e-08	2283	4.138117	4.148878	0.686924	0.584540
2.500	0.100	1.100	4.000	0.100000	0.022500	0.180000	1.811480	2.298842	0.268411	0.364397	True	True	9.97569e-08	2010	4.136915	4.155540	0.688960	0.580333
2.500	0.100	1.100	4.000	0.100000	0.026250	0.180000	1.805251	2.312212	0.261194	0.379381	True	True	9.98214e-08	2454	4.136509	4.163197	0.690628	0.575709
2.500	0.100	1.100	4.000	0.100000	0.030000	0.180000	1.799446	2.326663	0.254244	0.395603	True	True	9.95562e-08	2412	4.136940	4.171928	0.691917	0.570631
2.500	0.100	1.100	4.000	0.100000	0.033750	0.180000	1.794057	2.342333	0.247533	0.413239	True	True	9.9703e-08	2522	4.138262	4.181831	0.692810	0.565063
2.500	0.100	1.100	4.000	0.100000	0.037500	0.180000	1.789079	2.359388	0.241032	0.432502	True	True	9.9678e-08	2497	4.140543	4.193023	0.693284	0.558957
2.500	0.100	1.100	4.000	0.100000	0.041250	0.180000	1.784510	2.378026	0.234714	0.453649	True	True	9.98135e-08	2597	4.143874	4.205650	0.693308	0.552257
2.500	0.100	1.100	4.000	0.100000	0.045000	0.180000	1.780354	2.398490	0.228550	0.476996	True	True	9.96954e-08	2591	4.148366	4.219888	0.692845	0.544895
2.500	0.100	1.100	4.000	0.100000	0.048750	0.180000	1.776622	2.421077	0.222512	0.502936	True	True	9.99651e-08	2722	4.154165	4.235958	0.691846	0.536793
2.500	0.100	1.100	4.000	0.100000	0.052500	0.180000	1.773331	2.446160	0.216568	0.531966	True	True	9.97694e-08	2771	4.161457	4.254132	0.690246	0.527849
2.500	0.100	1.100	4.000	0.100000	0.056250	0.180000	1.770505	2.474209	0.210683	0.564723	True	True	9.97307e-08	2865	4.170482	4.274756	0.687965	0.517943
2.500	0.100	1.100	4.000	0.100000	0.060000	0.180000	1.768185	2.505830	0.204818	0.602044	True	True	9.99276e-08	2936	4.181554	4.298274	0.684896	0.506923
2.500	0.100	1.100	4.000	0.100000	0.063750	0.180000	1.766423	2.541825	0.198924	0.645048	True	True	9.98379e-08	2766	4.195095	4.325263	0.680896	0.494595
2.500	0.100	1.100	4.000	0.100000	0.067500	0.180000	1.765297	2.583274	0.192941	0.695275	True	True	9.99497e-08	3156	4.211679	4.356497	0.675773	0.480709
2.500	0.100	1.100	4.000	0.100000	0.071250	0.180000	1.764915	2.631682	0.186789	0.754922	True	True	9.99912e-08	3185	4.232115	4.393035	0.669257	0.464929
2.500	0.100	1.100	4.000	0.100000	0.075000	0.180000	1.765439	2.689230	0.180360	0.827238	True	True	9.9851e-08	3324	4.257579	4.436384	0.660960	0.446797
2.500	0.100	1.100	4.000	0.100000	-0.075000	0.202500	2.314381	2.140734	0.854944	0.158975	True	True	9.98023e-08	2591	4.519645	4.294202	0.474770	0.572233
2.500	0.100	1.100	4.000	0.100000	-0.071250	0.202500	2.253356	2.141956	0.785585	0.165507	True	True	9.97649e-08	2804	4.470091	4.259823	0.497446	0.581236
2.500	0.100	1.100	4.000	0.100000	-0.067500	0.202500	2.201507	2.143732	0.728017	0.171751	True	True	9.99521e-08	2521	4.427706	4.231418	0.517531	0.588544
2.500	0.100	1.100	4.000	0.100000	-0.063750	0.202500	2.156710	2.145973	0.679257	0.177817	True	True	9.99929e-08	2341	4.390934	4.207617	0.535508	0.594534
2.500	0.100	1.100	4.000	0.100000	-0.060000	0.202500	2.117485	2.148620	0.637288	0.183784	True	True	9.97066e-08	2355	4.358677	4.187472	0.551731	0.599463
2.500	0.100	1.100	4.000	0.100000	-0.056250	0.202500	2.082773	2.151618	0.600683	0.189714	True	True	9.95415e-08	2060	4.330129	4.170302	0.566467	0.603521
2.500	0.100	1.100	4.000	0.100000	-0.052500	0.202500	2.051775	2.154960	0.568405	0.195654	True	True	9.99262e-08	2047	4.304682	4.155603	0.579923	0.606842
2.500	0.100	1.100	4.000	0.100000	-0.048750	0.202500	2.023866	2.158636	0.539677	0.201647	True	True	9.95111e-08	2163	4.281871	4.142997	0.592268	0.609526
2.500	0.100	1.100	4.000	0.100000	-0.045000	0.202500	1.998602	2.162607	0.513901	0.207729	True	True	9.98463e-08	2097	4.261326	4.132189	0.603627	0.611659
2.500	0.100	1.100	4.000	0.100000	-0.041250	0.202500	1.975603	2.166883	0.490611	0.213931	True	True	9.95876e-08	2109	4.242755	4.122951	0.614111	0.613300
2.500	0.100	1.100	4.000	0.100000	-0.037500	0.202500	1.954554	2.171469	0.469440	0.220285	True	True	9.97309e-08	2111	4.225923	4.115101	0.623811	0.614495
2.500	0.100	1.100	4.000	0.100000	-0.033750	0.202500	1.935207	2.176366	0.450088	0.226818	True	True	9.96471e-08	2120	4.210636	4.108497	0.632801	0.615283
2.500	0.100	1.100	4.000	0.100000	-0.030000	0.202500	1.917375	2.181579	0.432313	0.233561	True	True	9.97405e-08	2153	4.196735	4.103022	0.641141	0.615694
2.500	0.100	1.100	4.000	0.100000	-0.026250	0.202500	1.900875	2.187122	0.415914	0.240543	True	True	9.99469e-08	2188	4.184090	4.098585	0.648887	0.615751
2.500	0.100	1.100	4.000	0.100000	-0.022500	0.202500	1.885570	2.193008	0.400723	0.247794	True	True	9.96388e-08	2098	4.172590	4.095112	0.656081	0.615471
2.500	0.100	1.100	4.000	0.100000	-0.018750	0.202500	1.871337	2.199254	0.386599	0.255347	True	True	9.97331e-08	2124	4.162146	4.092546	0.662762	0.614868
2.500	0.100	1.100	4.000	0.100000	-0.015000	0.202500	1.858077	2.205882	0.373422	0.263235	True	True	9.99171e-08	2202	4.152682	4.090840	0.668962	0.613950
2.500	0.100	1.100	4.000	0.100000	-0.011250	0.202500	1.845697	2.212915	0.361089	0.271495	True	True	9.97481e-08	2234	4.144135	4.089963	0.674708	0.612724
2.500	0.100	1.100	4.000	0.100000	-0.007500	0.202500	1.834124	2.220382	0.349512	0.280169	True	True	9.98523e-08	2217	4.136454	4.089892	0.680024	0.611190
2.500	0.100	1.100	4.000	0.100000	-0.003750	0.202500	1.823291	2.228316	0.338614	0.289299	True	True	9.98573e-08	2231	4.129600	4.090612	0.684927	0.609350
2.500	0.100	1.100	4.000	0.100000	0.000000	0.202500	1.813141	2.236752	0.328327	0.298937	True	True	9.97967e-08	2243	4.123539	4.092119	0.689434	0.607199
2.500	0.100	1.100	4.000	0.100000	0.003750	0.202500	1.803626	2.245735	0.318592	0.309137	True	True	9.97715e-08	2247	4.118249	4.094417	0.693557	0.604731
2.500	0.100	1.100	4.000	0.100000	0.007500	0.202500	1.794703	2.255311	0.309356	0.319962	True	True	9.99237e-08	2239	4.113715	4.097518	0.697303	0.601936
2.500	0.100	1.100	4.000	0.100000	0.011250	0.202500	1.786334	2.265538	0.300571	0.331483	True	True	9.99991e-08	2308	4.109929	4.101443	0.700679	0.598803
2.500	0.100	1.100	4.000	0.100000	0.015000	0.202500	1.778489	2.276480	0.292195	0.343781	True	True	9.95775e-08	2391	4.106893	4.106223	0.703687	0.595314
2.500	0.100	1.100	4.000	0.100000	0.018750	0.202500	1.771140	2.288211	0.284190	0.356952	True	True	9.9648e-08	2309	4.104615	4.111897	0.706326	0.591452
2.500	0.100	1.100	4.000	0.100000	0.022500	0.202500	1.764266	2.300818	0.276520	0.371102	True	True	9.99876e-08	2408	4.103114	4.118518	0.708592	0.587193
2.500	0.100	1.100	4.000	0.100000	0.026250	0.202500	1.757849	2.314401	0.269152	0.386361	True	True	9.97475e-08	2420	4.102418	4.126150	0.710476	0.582508
2.500	0.100	1.100	4.000	0.100000	0.030000	0.202500	1.751873	2.329079	0.262056	0.402880	True	True	9.97305e-08	2539	4.102566	4.134872	0.711966	0.577365
2.500	0.100	1.100	4.000	0.100000	0.033750	0.202500	1.746331	2.344992	0.255201	0.420836	True	True	9.97719e-08	2574	4.103612	4.144783	0.713045	0.571724
2.500	0.100	1.100	4.000	0.100000	0.037500	0.202500	1.741217	2.362308	0.248560	0.440446	True	True	9.98828e-08	2744	4.105625	4.156002	0.713689	0.565537
2.500	0.100	1.100	4.000	0.100000	0.041250	0.202500	1.736529	2.381229	0.242104	0.461971	True	True	9.96373e-08	2564	4.108692	4.168673	0.713868	0.558749
2.500	0.100	1.100	4.000	0.100000	0.045000	0.202500	1.732274	2.401999	0.235805	0.485733	True	True	9.99508e-08	2658	4.112927	4.182975	0.713543	0.551292
2.500	0.100	1.100	4.000	0.100000	0.048750	0.202500	1.728462	2.424919	0.229633	0.512132	True	True	9.99404e-08	2862	4.118473	4.199130	0.712663	0.543085
2.500	0.100	1.100	4.000	0.100000	0.052500	0.202500	1.725111	2.450367	0.223556	0.541672	True	True	9.97058e-08	2808	4.125515	4.217413	0.711165	0.534028
2.500	0.100	1.100	4.000	0.100000	0.056250	0.202500	1.722251	2.478818	0.217539	0.575003	True	True	9.96442e-08	2810	4.134291	4.238172	0.708964	0.523999
2.500	0.100	1.100	4.000	0.100000	0.060000	0.202500	1.719921	2.510887	0.211542	0.612974	True	True	9.98554e-08	2971	4.145117	4.261853	0.705953	0.512846
2.500	0.100	1.100	4.000	0.100000	0.063750	0.202500	1.718180	2.547384	0.205515	0.656724	True	True	9.97511e-08	2907	4.158411	4.289040	0.701987	0.500372
2.500	0.100	1.100	4.000	0.100000	0.067500	0.202500	1.717108	2.589403	0.199397	0.707823	True	True	9.96454e-08	3074	4.174746	4.320510	0.696869	0.486326
2.500	0.100	1.100	4.000	0.100000	0.071250	0.202500	1.716822	2.638469	0.193107	0.768502	True	True	9.97584e-08	3318	4.194927	4.357331	0.690326	0.470373
2.500	0.100	1.100	4.000	0.100000	0.075000	0.202500	1.717492	2.696790	0.186534	0.842074	True	True	9.98916e-08	3496	4.220127	4.401021	0.681963	0.452050
2.500	0.100	1.100	4.000	0.100000	-0.075000	0.225000	2.280358	2.139872	0.871007	0.161471	True	True	9.9653e-08	2902	4.499769	4.265559	0.482949	0.578384
2.500	0.100	1.100	4.000	0.100000	-0.071250	0.225000	2.218283	2.141134	0.800977	0.168150	True	True	9.99799e-08	2698	4.449208	4.230275	0.506379	0.587521
2.500	0.100	1.100	4.000	0.100000	-0.067500	0.225000	2.165479	2.142960	0.742818	0.174535	True	True	9.96196e-08	2487	4.405899	4.201071	0.527180	0.594946
2.500	0.100	1.100	4.000	0.100000	-0.063750	0.225000	2.119807	2.145258	0.693531	0.180738	True	True	9.96313e-08	2379	4.368275	4.176559	0.545839	0.601038
2.500	0.100	1.100	4.000	0.100000	-0.060000	0.225000	2.079777	2.147964	0.651085	0.186839	True	True	9.98685e-08	2276	4.335225	4.155775	0.562714	0.606059
2.500	0.100	1.100	4.000	0.100000	-0.056250	0.225000	2.044319	2.151029	0.614045	0.192902	True	True	9.95958e-08	2094	4.305934	4.138028	0.578072	0.610197
2.500	0.100	1.100	4.000	0.100000	-0.052500	0.225000	2.012624	2.154445	0.581367	0.198975	True	True	9.97059e-08	2034	4.279791	4.122806	0.592125	0.613587
2.500	0.100	1.100	4.000	0.100000	-0.048750	0.225000	1.984072	2.158189	0.552268	0.205100	True	True	9.99807e-08	2093	4.256322	4.109722	0.605040	0.616335
2.500	0.100	1.100	4.000	0.100000	-0.045000	0.225000	1.958191	2.162249	0.526147	0.211314	True	True	9.97663e-08	2108	4.235157	4.098478	0.616950	0.618520
2.500	0.100	1.100	4.000	0.100000	-0.041250	0.225000	1.934603	2.166625	0.502535	0.217650	True	True	9.98725e-08	2070	4.215998	4.088840	0.627964	0.620204
2.500	0.100	1.100	4.000	0.100000	-0.037500	0.225000	1.913022	2.171291	0.481060	0.224140	True	True	9.96242e-08	2142	4.198604	4.080625	0.638169	0.621440
2.500	0.100	1.100	4.000	0.100000	-0.033750	0.225000	1.893173	2.176282	0.461422	0.230813	True	True	9.959e-08	2132	4.182782	4.073684	0.647644	0.622261
2.500	0.100	1.100	4.000	0.100000	-0.030000	0.225000	1.874856	2.181596	0.443376	0.237697	True	True	9.96397e-08	2141	4.168371	4.067901	0.656453	0.622698
2.500	0.100	1.100	4.000	0.100000	-0.026250	0.225000	1.857902	2.187244	0.426720	0.244824	True	True	9.96649e-08	2201	4.155238	4.063181	0.664647	0.622774
2.500	0.100	1.100	4.000	0.100000	-0.022500	0.225000	1.842168	2.193239	0.411285	0.252224	True	True	9.96096e-08	2199	4.143271	4.059448	0.672272	0.622509
2.500	0.100	1.100	4.000	0.100000	-0.018750	0.225000	1.827529	2.199601	0.396928	0.259931	True	True	9.98265e-08	2207	4.132378	4.056643	0.679367	0.621914
2.500	0.100	1.100	4.000	0.100000	-0.015000	0.225000	1.813882	2.206349	0.383529	0.267978	True	True	9.9813e-08	2166	4.122482	4.054721	0.685965	0.620999
2.500	0.100	1.100	4.000	0.100000	-0.011250	0.225000	1.801139	2.213509	0.370984	0.276403	True	True	9.9924e-08	2195	4.113520	4.053646	0.692093	0.619770
2.500	0.100	1.100	4.000	0.100000	-0.007500	0.225000	1.789220	2.221109	0.359203	0.285248	True	True	9.97451e-08	2279	4.105440	4.053395	0.697774	0.618228
2.500	0.100	1.100	4.000	0.100000	-0.003750	0.225000	1.778061	2.229181	0.348109	0.294558	True	True	9.96528e-08	2252	4.098200	4.053955	0.703028	0.616374
2.500	0.100	1.100	4.000	0.100000	0.000000	0.225000	1.767603	2.237764	0.337633	0.304383	True	True	9.95953e-08	2362	4.091768	4.055318	0.707871	0.614204
2.500	0.100	1.100	4.000	0.100000	0.003750	0.225000	1.757797	2.246900	0.327717	0.314779	True	True	9.95822e-08	2323	4.086118	4.057488	0.712313	0.611711
2.500	0.100	1.100	4.000	0.100000	0.007500	0.225000	1.748599	2.256639	0.318305	0.325810	True	True	9.96741e-08	2341	4.081236	4.060478	0.716365	0.608886
2.500	0.100	1.100	4.000	0.100000	0.011250	0.225000	1.739973	2.267037	0.309351	0.337550	True	True	9.98506e-08	2338	4.077113	4.064309	0.720032	0.605717
2.500	0.100	1.100	4.000	0.100000	0.015000	0.225000	1.731887	2.278159	0.300811	0.350079	True	True	9.97332e-08	2350	4.073750	4.069009	0.723316	0.602187
2.500	0.100	1.100	4.000	0.100000	0.018750	0.225000	1.724313	2.290081	0.292647	0.363495	True	True	9.96521e-08	2454	4.071154	4.074620	0.726217	0.598278
2.500	0.100	1.100	4.000	0.100000	0.022500	0.225000	1.717229	2.302891	0.284822	0.377907	True	True	9.96595e-08	2388	4.069345	4.081193	0.728729	0.593965
2.500	0.100	1.100	4.000	0.100000	0.026250	0.225000	1.710618	2.316689	0.277303	0.393446	True	True	9.985e-08	2496	4.068348	4.088794	0.730845	0.589221
2.500	0.100	1.100	4.000	0.100000	0.030000	0.225000	1.704466	2.331598	0.270060	0.410265	True	True	9.97833e-08	2517	4.068204	4.097502	0.732552	0.584011
2.500	0.100	1.100	4.000	0.100000	0.033750	0.225000	1.698763	2.347757	0.263062	0.428546	True	True	9.98215e-08	2601	4.068964	4.107415	0.733832	0.578297
2.500	0.100	1.100	4.000	0.100000	0.037500	0.225000	1.693505	2.365338	0.256280	0.448508	True	True	9.9624e-08	2603	4.070696	4.118654	0.734661	0.572030
2.500	0.100	1.100	4.000	0.100000	0.041250	0.225000	1.688691	2.384543	0.249686	0.470417	True	True	9.99821e-08	2543	4.073489	4.131364	0.735008	0.565155
2.500	0.100	1.100	4.000	0.100000	0.045000	0.225000	1.684328	2.405622	0.243251	0.494601	True	True	9.99623e-08	2701	4.077454	4.145725	0.734833	0.557603
2.500	0.100	1.100	4.000	0.100000	0.048750	0.225000	1.680428	2.428878	0.236945	0.521464	True	True	9.99913e-08	2664	4.082734	4.161960	0.734085	0.549292
2.500	0.100	1.100	4.000	0.100000	0.052500	0.225000	1.677010	2.454693	0.230735	0.551521	True	True	9.97486e-08	2841	4.089512	4.180346	0.732699	0.540122
2.500	0.100	1.100	4.000	0.100000	0.056250	0.225000	1.674106	2.483549	0.224586	0.585433	True	True	9.98038e-08	2748	4.098027	4.201234	0.730589	0.529971
2.500	0.100	1.100	4.000	0.100000	0.060000	0.225000	1.671759	2.516067	0.218456	0.624062	True	True	9.99843e-08	2806	4.108591	4.225073	0.727646	0.518684
2.500	0.100	1.100	4.000	0.100000	0.063750	0.225000	1.670029	2.553069	0.212296	0.668569	True	True	9.98171e-08	2906	4.121622	4.252451	0.723721	0.506066
2.500	0.100	1.100	4.000	0.100000	0.067500	0.225000	1.669002	2.595660	0.206042	0.720548	True	True	9.97899e-08	3161	4.137689	4.284150	0.718615	0.491863
2.500	0.100	1.100	4.000	0.100000	0.071250	0.225000	1.668801	2.645386	0.199614	0.782273	True	True	9.97644e-08	3338	4.157595	4.321247	0.712051	0.475738
2.500	0.100	1.100	4.000	0.100000	0.075000	0.225000	1.669604	2.704481	0.192896	0.857114	True	True	9.98212e-08	3649	4.182511	4.365270	0.703626	0.457227
2.500	0.100	1.100	4.000	0.100000	-0.075000	0.247500	2.246626	2.139034	0.887168	0.163985	True	True	9.9737e-08	2866	4.480061	4.236862	0.491152	0.584472
2.500	0.100	1.100	4.000	0.100000	-0.071250	0.247500	2.183506	2.140341	0.816478	0.170814	True	True	9.98572e-08	2650	4.428498	4.200659	0.515348	0.593739
2.500	0.100	1.100	4.000	0.100000	-0.067500	0.247500	2.129753	2.142219	0.757738	0.177343	True	True	9.96769e-08	2499	4.384271	4.170645	0.536880	0.601278
2.500	0.100	1.100	4.000	0.100000	-0.063750	0.247500	2.083217	2.144560	0.707933	0.183686	True	True	9.97319e-08	2034	4.345795	4.145409	0.556236	0.607473
2.500	0.100	1.100	4.000	0.100000	-0.060000	0.247500	2.042380	2.147335	0.665018	0.189925	True	True	9.9669e-08	2078	4.311954	4.123974	0.573778	0.612581
2.500	0.100	1.100	4.000	0.100000	-0.056250	0.247500	2.006167	2.150483	0.627551	0.196123	True	True	9.98074e-08	2101	4.281923	4.105639	0.589779	0.616794
2.500	0.100	1.100	4.000	0.100000	-0.052500	0.247500	1.973770	2.153976	0.594479	0.202330	True	True	9.99175e-08	2080	4.255083	4.089882	0.604448	0.620252
2.500	0.100	1.100	4.000	0.100000	-0.048750	0.247500	1.944574	2.157796	0.565014	0.208591	True	True	9.9484e-08	2105	4.230955	4.076310	0.617953	0.623060
2.500	0.100	1.100	4.000	0.100000	-0.045000	0.247500	1.918080	2.161940	0.538552	0.214941	True	True	9.94846e-08	2120	4.209166	4.064619	0.630431	0.625298
2.500	0.100	1.100	4.000	0.100000	-0.041250	0.247500	1.893925	2.166395	0.514621	0.221415	True	True	9.97796e-08	2097	4.189413	4.054571	0.641990	0.627028
2.500	0.100	1.100	4.000	0.100000	-0.037500	0.247500	1.871792	2.171166	0.492847	0.228043	True	True	9.98322e-08	2158	4.171456	4.045979	0.652723	0.628300
2.500	0.100	1.100	4.000	0.100000	-0.033750	0.247500	1.851428	2.176256	0.472926	0.234857	True	True	9.98333e-08	2184	4.155096	4.038693	0.662705	0.629152
2.500	0.100	1.100	4.000	0.100000	-0.030000	0.247500	1.832625	2.181673	0.454613	0.241886	True	True	9.98177e-08	2142	4.140170	4.032591	0.672002	0.629614
2.500	0.100	1.100	4.000	0.100000	-0.026250	0.247500	1.815213	2.187429	0.437703	0.249161	True	True	9.98213e-08	2208	4.126543	4.027578	0.680666	0.629710
2.500	0.100	1.100	4.000	0.100000	-0.022500	0.247500	1.799043	2.193538	0.422026	0.256714	True	True	9.99576e-08	2212	4.114103	4.023576	0.688743	0.629458
2.500	0.100	1.100	4.000	0.100000	-0.018750	0.247500	1.783992	2.200017	0.407439	0.264577	True	True	9.9954e-08	2211	4.102755	4.020525	0.696273	0.628870
2.500	0.100	1.100	4.000	0.100000	-0.015000	0.247500	1.769955	2.206889	0.393819	0.272786	True	True	9.9744e-08	2259	4.092422	4.018377	0.703289	0.627957
2.500	0.100	1.100	4.000	0.100000	-0.011250	0.247500	1.756841	2.214179	0.381063	0.281380	True	True	9.95626e-08	2277	4.083038	4.017096	0.709819	0.626725
2.500	0.100	1.100	4.000	0.100000	-0.007500	0.247500	1.744570	2.221914	0.369079	0.290399	True	True	9.97465e-08	2133	4.074552	4.016659	0.715887	0.625175
2.500	0.100	1.100	4.000	0.100000	-0.003750	0.247500	1.733079	2.230129	0.357790	0.299891	True	True	9.99465e-08	2297	4.066919	4.017049	0.721512	0.623306
2.500	0.100	1.100	4.000	0.100000	0.000000	0.247500	1.722307	2.238861	0.347127	0.309907	True	True	9.95948e-08	2308	4.060107	4.018261	0.726709	0.621117
2.500	0.100	1.100	4.000	0.100000	0.003750	0.247500	1.712203	2.248154	0.337030	0.320503	True	True	9.97353e-08	2304	4.054089	4.020297	0.731492	0.618599
2.500	0.100	1.100	4.000	0.100000	0.007500	0.247500	1.702725	2.258057	0.327443	0.331745	True	True	9.98827e-08	2362	4.048851	4.023169	0.735868	0.615743
2.500	0.100	1.100	4.000	0.100000	0.011250	0.247500	1.693835	2.268629	0.318320	0.343706	True	True	9.99297e-08	2384	4.044383	4.026897	0.739845	0.612538
2.500	0.100	1.100	4.000	0.100000	0.015000	0.247500	1.685500	2.279935	0.309617	0.356471	True	True	9.97233e-08	2421	4.040683	4.031512	0.743423	0.608966
2.500	0.100	1.100	4.000	0.100000	0.018750	0.247500	1.677694	2.292051	0.301293	0.370136	True	True	9.96863e-08	2400	4.037761	4.037053	0.746603	0.605009
2.500	0.100	1.100	4.000	0.100000	0.022500	0.247500	1.670394	2.305066	0.293314	0.384814	True	True	9.96791e-08	2425	4.035634	4.043573	0.749380	0.600643
2.500	0.100	1.100	4.000	0.100000	0.026250	0.247500	1.663583	2.319084	0.285645	0.400638	True	True	9.96973e-08	2528	4.034327	4.051137	0.751744	0.595838
2.500	0.100	1.100	4.000	0.100000	0.030000	0.247500	1.657246	2.334225	0.278255	0.417762	True	True	9.99036e-08	2590	4.033879	4.059824	0.753684	0.590563
2.500	0.100	1.100	4.000	0.100000	0.033750	0.247500	1.651375	2.350634	0.271113	0.436373	True	True	9.96763e-08	2589	4.034343	4.069734	0.755180	0.584776
2.500	0.100	1.100	4.000	0.100000	0.037500	0.247500	1.645966	2.368482	0.264191	0.456692	True	True	9.99584e-08	2553	4.035785	4.080987	0.756209	0.578429
2.500	0.100	1.100	4.000	0.100000	0.041250	0.247500	1.641018	2.387975	0.257459	0.478991	True	True	9.98205e-08	2700	4.038291	4.093730	0.756738	0.571466
2.500	0.100	1.100	4.000	0.100000	0.045000	0.247500	1.636540	2.409364	0.250888	0.503601	True	True	9.98484e-08	2621	4.041974	4.108144	0.756728	0.563819
2.500	0.100	1.100	4.000	0.100000	0.048750	0.247500	1.632543	2.432959	0.244448	0.530936	True	True	9.96867e-08	2733	4.046976	4.124453	0.756125	0.555405
2.500	0.100	1.100	4.000	0.100000	0.052500	0.247500	1.629051	2.459144	0.238105	0.561518	True	True	9.9879e-08	2898	4.053477	4.142937	0.754863	0.546123
2.500	0.100	1.100	4.000	0.100000	0.056250	0.247500	1.626094	2.488407	0.231824	0.596017	True	True	9.9801e-08	2997	4.061716	4.163948	0.752855	0.535850
2.500	0.100	1.100	4.000	0.100000	0.060000	0.247500	1.623720	2.521378	0.225561	0.635314	True	True	9.9856e-08	2944	4.072004	4.187939	0.749989	0.524432
2.500	0.100	1.100	4.000	0.100000	0.063750	0.247500	1.621991	2.558886	0.219267	0.680586	True	True	9.97408e-08	3009	4.084754	4.215501	0.746115	0.511671
2.500	0.100	1.100	4.000	0.100000	0.067500	0.247500	1.620999	2.602052	0.212878	0.733457	True	True	9.98527e-08	3313	4.100535	4.247422	0.741030	0.497313
2.500	0.100	1.100	4.000	0.100000	0.071250	0.247500	1.620871	2.652440	0.206311	0.796239	True	True	9.99092e-08	3440	4.120146	4.284786	0.734451	0.481019
2.500	0.100	1.100	4.000	0.100000	0.075000	0.247500	1.621795	2.712312	0.199448	0.872365	True	True	9.97465e-08	3336	4.144752	4.329134	0.725971	0.462323
2.500	0.100	1.100	4.000	0.100000	-0.075000	0.270000	2.213190	2.138219	0.903422	0.166519	True	True	9.97754e-08	2663	4.460525	4.208114	0.499374	0.590494
2.500	0.100	1.100	4.000	0.100000	-0.071250	0.270000	2.149032	2.139574	0.832083	0.173500	True	True	9.96353e-08	2465	4.407967	4.170980	0.524350	0.599887
2.500	0.100	1.100	4.000	0.100000	-0.067500	0.270000	2.094334	2.141508	0.772773	0.180176	True	True	9.97203e-08	2443	4.362827	4.140143	0.546626	0.607537
2.500	0.100	1.100	4.000	0.100000	-0.063750	0.270000	2.046924	2.143930	0.722460	0.186661	True	True	9.94569e-08	2605	4.323507	4.114172	0.566696	0.613825
2.500	0.100	1.100	4.000	0.100000	-0.060000	0.270000	2.005290	2.146756	0.679084	0.193041	True	True	9.98069e-08	2142	4.288876	4.092076	0.584923	0.619021
2.500	0.100	1.100	4.000	0.100000	-0.056250	0.270000	1.968334	2.149974	0.641195	0.199377	True	True	9.95052e-08	2088	4.258106	4.073140	0.601581	0.623311
2.500	0.100	1.100	4.000	0.100000	-0.052500	0.270000	1.935242	2.153545	0.607735	0.205723	True	True	9.95343e-08	2112	4.230568	4.056837	0.616883	0.626835
2.500	0.100	1.100	4.000	0.100000	-0.048750	0.270000	1.905382	2.157455	0.577911	0.212121	True	True	9.95409e-08	2113	4.205783	4.042766	0.631000	0.629700
2.500	0.100	1.100	4.000	0.100000	-0.045000	0.270000	1.878285	2.161681	0.551114	0.218610	True	True	9.98652e-08	2086	4.183367	4.030618	0.644064	0.631988
2.500	0.100	1.100	4.000	0.100000	-0.041250	0.270000	1.853551	2.166230	0.526868	0.225224	True	True	9.99543e-08	2143	4.163020	4.020150	0.656191	0.633762
2.500	0.100	1.100	4.000	0.100000	-0.037500	0.270000	1.830869	2.171098	0.504798	0.231995	True	True	9.98331e-08	2161	4.144496	4.011172	0.667471	0.635070
2.500	0.100	1.100	4.000	0.100000	-0.033750	0.270000	1.809989	2.176290	0.484598	0.238953	True	True	9.98325e-08	2197	4.127594	4.003529	0.677981	0.635952
2.500	0.100	1.100	4.000	0.100000	-0.030000	0.270000	1.790698	2.181813	0.466020	0.246130	True	True	9.99126e-08	2160	4.112149	3.997100	0.687786	0.636438
2.500	0.100	1.100	4.000	0.100000	-0.026250	0.270000	1.772823	2.187680	0.448859	0.253556	True	True	9.99029e-08	2187	4.098025	3.991785	0.696940	0.636552
2.500	0.100	1.100	4.000	0.100000	-0.022500	0.270000	1.756213	2.193905	0.432942	0.261263	True	True	9.99093e-08	2200	4.085106	3.987505	0.705491	0.636312
2.500	0.100	1.100	4.000	0.100000	-0.018750	0.270000	1.740746	2.200506	0.418127	0.269287	True	True	9.98708e-08	2221	4.073298	3.984199	0.713478	0.635731
2.500	0.100	1.100	4.000	0.100000	-0.015000	0.270000	1.726313	2.207505	0.404288	0.277661	True	True	9.98862e-08	2269	4.062522	3.981816	0.720933	0.634820
2.500	0.100	1.100	4.000	0.100000	-0.011250	0.270000	1.712823	2.214927	0.391322	0.286426	True	True	9.97072e-08	2243	4.052711	3.980322	0.727886	0.633583
2.500	0.100	1.100	4.000	0.100000	-0.007500	0.270000	1.700197	2.222802	0.379138	0.295624	True	True	9.99758e-08	2322	4.043811	3.979690	0.734361	0.632023
2.500	0.100	1.100	4.000	0.100000	-0.003750	0.270000	1.688367	2.231162	0.367656	0.305302	True	True	9.99963e-08	2331	4.035779	3.979904	0.740377	0.630140
2.500	0.100	1.100	4.000	0.100000	0.000000	0.270000	1.677274	2.240046	0.356806	0.315512	True	True	9.98175e-08	2185	4.028580	3.980956	0.745950	0.627930
2.500	0.100	1.100	4.000	0.100000	0.003750	0.270000	1.666868	2.249499	0.346529	0.326312	True	True	9.96387e-08	2303	4.022188	3.982851	0.751093	0.625387
2.500	0.100	1.100	4.000	0.100000	0.007500	0.270000	1.657103	2.259571	0.336768	0.337768	True	True	9.98851e-08	2397	4.016585	3.985598	0.755814	0.622500
2.500	0.100	1.100	4.000	0.100000	0.011250	0.270000	1.647942	2.270319	0.327477	0.349955	True	True	9.98625e-08	2455	4.011763	3.989218	0.760120	0.619258
2.500	0.100	1.100	4.000	0.100000	0.015000	0.270000	1.639353	2.281812	0.318610	0.362958	True	True	9.99587e-08	2473	4.007720	3.993740	0.764012	0.615645
2.500	0.100	1.100	4.000	0.100000	0.018750	0.270000	1.631309	2.294125	0.310129	0.376877	True	True	9.9733e-08	2402	4.004463	3.999205	0.767490	0.611639
2.500	0.100	1.100	4.000	0.100000	0.022500	0.270000	1.623786	2.307349	0.301996	0.391826	True	True	9.97583e-08	2471	4.002008	4.005665	0.770549	0.607219
2.500	0.100	1.100	4.000	0.100000	0.026250	0.270000	1.616767	2.321588	0.294177	0.407938	True	True	9.99197e-08	2492	4.000382	4.013186	0.773180	0.602355
2.500	0.100	1.100	4.000	0.100000	0.030000	0.270000	1.610239	2.336966	0.286640	0.425373	True	True	9.96903e-08	2616	3.999621	4.021846	0.775370	0.597013
2.500	0.100	1.100	4.000	0.100000	0.033750	0.270000	1.604193	2.353627	0.279355	0.444319	True	True	9.98403e-08	2647	3.999778	4.031747	0.777100	0.591153
2.500	0.100	1.100	4.000	0.100000	0.037500	0.270000	1.598625	2.371745	0.272292	0.465001	True	True	9.97412e-08	2674	4.000918	4.043008	0.778344	0.584726
2.500	0.100	1.100	4.000	0.100000	0.041250	0.270000	1.593536	2.391529	0.265423	0.487695	True	True	9.97338e-08	2659	4.003128	4.055779	0.779071	0.577677
2.500	0.100	1.100	4.000	0.100000	0.045000	0.270000	1.588934	2.413232	0.258716	0.512738	True	True	9.97162e-08	2773	4.006517	4.070240	0.779240	0.569935
2.500	0.100	1.100	4.000	0.100000	0.048750	0.270000	1.584833	2.437168	0.252142	0.540551	True	True	9.98343e-08	2832	4.011227	4.086617	0.778795	0.561418
2.500	0.100	1.100	4.000	0.100000	0.052500	0.270000	1.581257	2.463725	0.245666	0.571664	True	True	9.98815e-08	2764	4.017439	4.105193	0.777671	0.552025
2.500	0.100	1.100	4.000	0.100000	0.056250	0.270000	1.578239	2.493398	0.239252	0.606760	True	True	9.99288e-08	3021	4.025388	4.126320	0.775777	0.541632
2.500	0.100	1.100	4.000	0.100000	0.060000	0.270000	1.575828	2.526824	0.232857	0.646732	True	True	9.98829e-08	3041	4.035383	4.150457	0.773000	0.530083
2.500	0.100	1.100	4.000	0.100000	0.063750	0.270000	1.574090	2.564841	0.226430	0.692779	True	True	9.97921e-08	2992	4.047837	4.178196	0.769187	0.517180
2.500	0.100	1.100	4.000	0.100000	0.067500	0.270000	1.573121	2.608585	0.219906	0.746552	True	True	9.97516e-08	3351	4.063314	4.210333	0.764131	0.502669
2.500	0.100	1.100	4.000	0.100000	0.071250	0.270000	1.573055	2.659636	0.213199	0.810405	True	True	9.97292e-08	3433	4.082609	4.247957	0.757545	0.486209
2.500	0.100	1.100	4.000	0.100000	0.075000	0.270000	1.574087	2.720285	0.206193	0.887828	True	True	9.99303e-08	3707	4.106881	4.292619	0.749015	0.467331
2.500	0.100	1.100	4.000	0.100000	-0.075000	0.292500	2.180052	2.137431	0.919763	0.169072	True	True	9.98395e-08	2845	4.441165	4.179318	0.507612	0.596448
2.500	0.100	1.100	4.000	0.100000	-0.071250	0.292500	2.114866	2.138835	0.847787	0.176209	True	True	9.96094e-08	2405	4.387622	4.141243	0.533381	0.605964
2.500	0.100	1.100	4.000	0.100000	-0.067500	0.292500	2.059231	2.140830	0.787919	0.183034	True	True	9.97455e-08	2470	4.341575	4.109572	0.556415	0.613720
2.500	0.100	1.100	4.000	0.100000	-0.063750	0.292500	2.010958	2.143310	0.737104	0.189665	True	True	9.965e-08	2265	4.301415	4.082855	0.577213	0.620103
2.500	0.100	1.100	4.000	0.100000	-0.060000	0.292500	1.968521	2.146224	0.693277	0.196187	True	True	9.97577e-08	2318	4.266001	4.060085	0.596141	0.625378
2.500	0.100	1.100	4.000	0.100000	-0.056250	0.292500	1.930821	2.149515	0.654974	0.202666	True	True	9.95976e-08	2145	4.234493	4.040539	0.613474	0.629741
2.500	0.100	1.100	4.000	0.100000	-0.052500	0.292500	1.897039	2.153161	0.621132	0.209153	True	True	9.94741e-08	2047	4.206260	4.023679	0.629427	0.633330
2.500	0.100	1.100	4.000	0.100000	-0.048750	0.292500	1.866533	2.157154	0.590954	0.215692	True	True	9.95683e-08	2092	4.180816	4.009098	0.644172	0.636251
2.500	0.100	1.100	4.000	0.100000	-0.045000	0.292500	1.838814	2.161476	0.563826	0.222323	True	True	9.98553e-08	2128	4.157776	3.996482	0.657846	0.638587
2.500	0.100	1.100	4.000	0.100000	-0.041250	0.292500	1.813501	2.166120	0.539271	0.229080	True	True	9.95863e-08	2156	4.136833	3.985584	0.670559	0.640402
2.500	0.100	1.100	4.000	0.100000	-0.037500	0.292500	1.790273	2.171088	0.516908	0.235995	True	True	9.99431e-08	2192	4.117740	3.976209	0.682406	0.641745
2.500	0.100	1.100	4.000	0.100000	-0.033750	0.292500	1.768874	2.176385	0.496433	0.243101	True	True	9.9782e-08	2200	4.100294	3.968201	0.693465	0.642655
2.500	0.100	1.100	4.000	0.100000	-0.030000	0.292500	1.749091	2.182019	0.477593	0.250428	True	True	9.9852e-08	2217	4.084328	3.961435	0.703800	0.643164
2.500	0.100	1.100	4.000	0.100000	-0.026250	0.292500	1.730749	2.188000	0.460183	0.258009	True	True	9.96669e-08	2175	4.069702	3.955809	0.713467	0.643294
2.500	0.100	1.100	4.000	0.100000	-0.022500	0.292500	1.713697	2.194344	0.444030	0.265875	True	True	9.99366e-08	2236	4.056301	3.951243	0.722513	0.643066
2.500	0.100	1.100	4.000	0.100000	-0.018750	0.292500	1.697809	2.201071	0.428987	0.274062	True	True	9.95718e-08	2271	4.044029	3.947672	0.730977	0.642491
2.500	0.100	1.100	4.000	0.100000	-0.015000	0.292500	1.682976	2.208200	0.414933	0.282605	True	True	9.99652e-08	2271	4.032805	3.945048	0.738894	0.641579
2.500	0.100	1.100	4.000	0.100000	-0.011250	0.292500	1.669106	2.215758	0.401759	0.291545	True	True	9.99963e-08	2312	4.022561	3.943332	0.746292	0.640338
2.500	0.100	1.100	4.000	0.100000	-0.007500	0.292500	1.656119	2.223775	0.389375	0.300925	True	True	9.96407e-08	2322	4.013242	3.942497	0.753195	0.638768
2.500	0.100	1.100	4.000	0.100000	-0.003750	0.292500	1.643947	2.232284	0.377701	0.310792	True	True	9.96015e-08	2338	4.004805	3.942526	0.759624	0.636869
2.500	0.100	1.100	4.000	0.100000	0.000000	0.292500	1.632528	2.241324	0.366666	0.321200	True	True	9.98038e-08	2302	3.997212	3.943413	0.765593	0.634638
2.500	0.100	1.100	4.000	0.100000	0.003750	0.292500	1.621813	2.250940	0.356210	0.332207	True	True	9.95675e-08	2349	3.990438	3.945159	0.771117	0.632068
2.500	0.100	1.100	4.000	0.100000	0.007500	0.292500	1.611756	2.261183	0.346277	0.343881	True	True	9.972e-08	2400	3.984465	3.947774	0.776204	0.629150
2.500	0.100	1.100	4.000	0.100000	0.011250	0.292500	1.602319	2.272112	0.336818	0.356298	True	True	9.98224e-08	2447	3.979282	3.951279	0.780859	0.625871
2.500	0.100	1.100	4.000	0.100000	0.015000	0.292500	1.593470	2.283795	0.327789	0.369545	True	True	9.96743e-08	2474	3.974887	3.955702	0.785085	0.622215
2.500	0.100	1.100	4.000	0.100000	0.018750	0.292500	1.585180	2.296309	0.319150	0.383721	True	True	9.96578e-08	2430	3.971286	3.961085	0.788881	0.618161
2.500	0.100	1.100	4.000	0.100000	0.022500	0.292500	1.577428	2.309745	0.310863	0.398945	True	True	9.99176e-08	2542	3.968496	3.967479	0.792242	0.613687
2.500	0.100	1.100	4.000	0.100000	0.026250	0.292500	1.570196	2.324209	0.302894	0.415351	True	True	9.9729e-08	2559	3.966541	3.974950	0.795158	0.608762
2.500	0.100	1.100	4.000	0.100000	0.030000	0.292500	1.563470	2.339825	0.295212	0.433101	True	True	9.96079e-08	2636	3.965459	3.983578	0.797616	0.603354
2.500	0.100	1.100	4.000	0.100000	0.033750	0.292500	1.557242	2.356742	0.287784	0.452387	True	True	9.97255e-08	2655	3.965299	3.993463	0.799597	0.597421
2.500	0.100	1.100	4.000	0.100000	0.037500	0.292500	1.551508	2.375133	0.280582	0.473437	True	True	9.98822e-08	2676	3.966127	4.004727	0.801074	0.590915
2.500	0.100	1.100	4.000	0.100000	0.041250	0.292500	1.546270	2.395210	0.273575	0.496532	True	True	9.99142e-08	2661	3.968029	4.017519	0.802016	0.583778
2.500	0.100	1.100	4.000	0.100000	0.045000	0.292500	1.541537	2.417231	0.266733	0.522015	True	True	9.98138e-08	2809	3.971114	4.032022	0.802378	0.575942
2.500	0.100	1.100	4.000	0.100000	0.048750	0.292500	1.537324	2.441510	0.260024	0.550312	True	True	9.9979e-08	2889	3.975520	4.048462	0.802108	0.567323
2.500	0.100	1.100	4.000	0.100000	0.052500	0.292500	1.533655	2.468443	0.253416	0.581964	True	True	9.97721e-08	2714	3.981430	4.067122	0.801135	0.557820
2.500	0.100	1.100	4.000	0.100000	0.056250	0.292500	1.530567	2.498529	0.246870	0.617664	True	True	9.97968e-08	3035	3.989074	4.088361	0.799368	0.547307
2.500	0.100	1.100	4.000	0.100000	0.060000	0.292500	1.528109	2.532411	0.240343	0.658320	True	True	9.99287e-08	2989	3.998762	4.112636	0.796692	0.535629
2.500	0.100	1.100	4.000	0.100000	0.063750	0.292500	1.526353	2.570940	0.233783	0.705152	True	True	9.99403e-08	3124	4.010902	4.140546	0.792951	0.522587
2.500	0.100	1.100	4.000	0.100000	0.067500	0.292500	1.525396	2.615263	0.227124	0.759838	True	True	9.96961e-08	3335	4.026056	4.172890	0.787934	0.507925
2.500	0.100	1.100	4.000	0.100000	0.071250	0.292500	1.525378	2.666979	0.220279	0.824773	True	True	9.9974e-08	3420	4.045014	4.210766	0.781350	0.491301
2.500	0.100	1.100	4.000	0.100000	0.075000	0.292500	1.526504	2.728408	0.213129	0.903510	True	True	9.97489e-08	3618	4.068929	4.255733	0.772777	0.472246
2.500	0.100	1.100	4.000	0.100000	-0.075000	0.315000	2.147218	2.136669	0.936188	0.171645	True	True	9.98107e-08	2789	4.421987	4.150480	0.515864	0.602334
2.500	0.100	1.100	4.000	0.100000	-0.071250	0.315000	2.081013	2.138129	0.863587	0.178940	True	True	9.95766e-08	2616	4.367468	4.111453	0.542436	0.611967
2.500	0.100	1.100	4.000	0.100000	-0.067500	0.315000	2.024448	2.140180	0.803168	0.185918	True	True	9.98586e-08	2305	4.320523	4.078937	0.566242	0.619826
2.500	0.100	1.100	4.000	0.100000	-0.063750	0.315000	1.975331	2.142718	0.751862	0.192699	True	True	9.99171e-08	2056	4.279528	4.051463	0.587782	0.626301
2.500	0.100	1.100	4.000	0.100000	-0.060000	0.315000	1.932101	2.145705	0.707589	0.199367	True	True	9.9863e-08	2108	4.243333	4.028010	0.607426	0.631656
2.500	0.100	1.100	4.000	0.100000	-0.056250	0.315000	1.893659	2.149083	0.668881	0.205989	True	True	9.95744e-08	2085	4.211093	4.007842	0.625452	0.636086
2.500	0.100	1.100	4.000	0.100000	-0.052500	0.315000	1.859175	2.152823	0.634664	0.212620	True	True	9.95019e-08	2132	4.182169	3.990414	0.642075	0.639735
2.500	0.100	1.100	4.000	0.100000	-0.048750	0.315000	1.828015	2.156907	0.604137	0.219304	True	True	9.97033e-08	2096	4.156069	3.975314	0.657468	0.642709
2.500	0.100	1.100	4.000	0.100000	-0.045000	0.315000	1.799686	2.161323	0.576683	0.226079	True	True	9.9927e-08	2136	4.132405	3.962219	0.671768	0.645091
2.500	0.100	1.100	4.000	0.100000	-0.041250	0.315000	1.773790	2.166067	0.551822	0.232982	True	True	9.9689e-08	2112	4.110867	3.950881	0.685089	0.646944
2.500	0.100	1.100	4.000	0.100000	-0.037500	0.315000	1.750016	2.171139	0.529172	0.240046	True	True	9.98306e-08	2200	4.091205	3.941101	0.697524	0.648320
2.500	0.100	1.100	4.000	0.100000	-0.033750	0.315000	1.728097	2.176545	0.508424	0.247302	True	True	9.98066e-08	2307	4.073213	3.932718	0.709152	0.649257
2.500	0.100	1.100	4.000	0.100000	-0.030000	0.315000	1.707821	2.182292	0.489326	0.254784	True	True	9.9588e-08	2236	4.056723	3.925605	0.720039	0.649787
2.500	0.100	1.100	4.000	0.100000	-0.026250	0.315000	1.689011	2.188391	0.471670	0.262522	True	True	9.98006e-08	2319	4.041594	3.919659	0.730240	0.649933
2.500	0.100	1.100	4.000	0.100000	-0.022500	0.315000	1.671513	2.194859	0.455283	0.270550	True	True	9.98784e-08	2264	4.027708	3.914798	0.739802	0.649713
2.500	0.100	1.100	4.000	0.100000	-0.018750	0.315000	1.655201	2.201713	0.440016	0.278903	True	True	9.99574e-08	2279	4.014968	3.910955	0.748767	0.649143
2.500	0.100	1.100	4.000	0.100000	-0.015000	0.315000	1.639965	2.208977	0.425747	0.287619	True	True	9.99423e-08	2265	4.003292	3.908081	0.757167	0.648231
2.500	0.100	1.100	4.000	0.100000	-0.011250	0.315000	1.625712	2.216674	0.412367	0.296737	True	True	9.967e-08	2261	3.992611	3.906134	0.765032	0.646983
2.500	0.100	1.100	4.000	0.100000	-0.007500	0.315000	1.612360	2.224837	0.399785	0.306302	True	True	9.9784e-08	2336	3.982869	3.905089	0.772386	0.645401
2.500	0.100	1.100	4.000	0.100000	-0.003750	0.315000	1.599840	2.233498	0.387920	0.316362	True	True	9.96548e-08	2385	3.974021	3.904928	0.779249	0.643486
2.500	0.100	1.100	4.000	0.100000	0.000000	0.315000	1.588092	2.242698	0.376702	0.326972	True	True	9.98094e-08	2383	3.966030	3.905641	0.785638	0.641233
2.500	0.100	1.100	4.000	0.100000	0.003750	0.315000	1.577063	2.252481	0.366068	0.338190	True	True	9.9629e-08	2417	3.958868	3.907231	0.791564	0.638637
2.500	0.100	1.100	4.000	0.100000	0.007500	0.315000	1.566709	2.262899	0.355963	0.350086	True	True	9.98055e-08	2462	3.952518	3.909708	0.797038	0.635686
2.500	0.100	1.100	4.000	0.100000	0.011250	0.315000	1.556991	2.274012	0.346338	0.362737	True	True	9.98936e-08	2469	3.946967	3.913090	0.802064	0.632369
2.500	0.100	1.100	4.000	0.100000	0.015000	0.315000	1.547876	2.285888	0.337148	0.376231	True	True	9.98959e-08	2513	3.942213	3.917409	0.806645	0.628670
2.500	0.100	1.100	4.000	0.100000	0.018750	0.315000	1.539336	2.298606	0.328352	0.390671	True	True	9.98849e-08	2550	3.938261	3.922703	0.810779	0.624567
2.500	0.100	1.100	4.000	0.100000	0.022500	0.315000	1.531349	2.312257	0.319912	0.406173	True	True	9.97449e-08	2570	3.935128	3.929025	0.814462	0.620038
2.500	0.100	1.100	4.000	0.100000	0.026250	0.315000	1.523897	2.326950	0.311795	0.422878	True	True	9.98564e-08	2594	3.932836	3.936440	0.817683	0.615053
2.500	0.100	1.100	4.000	0.100000	0.030000	0.315000	1.516966	2.342809	0.303967	0.440949	True	True	9.96655e-08	2591	3.931423	3.945030	0.820428	0.609578
2.500	0.100	1.100	4.000	0.100000	0.033750	0.315000	1.510549	2.359983	0.296397	0.460580	True	True	9.97754e-08	2774	3.930937	3.954894	0.822678	0.603572
2.500	0.100	1.100	4.000	0.100000	0.037500	0.315000	1.504643	2.378651	0.289056	0.482004	True	True	9.99362e-08	2681	3.931444	3.966155	0.824407	0.596987
2.500	0.100	1.100	4.000	0.100000	0.041250	0.315000	1.499249	2.399025	0.281912	0.505506	True	True	9.99283e-08	2766	3.933028	3.978962	0.825579	0.589764
2.500	0.100	1.100	4.000	0.100000	0.045000	0.315000	1.494377	2.421365	0.274935	0.531435	True	True	9.99453e-08	2768	3.935796	3.993500	0.826153	0.581834
2.500	0.100	1.100	4.000	0.100000	0.048750	0.315000	1.490043	2.445992	0.268093	0.560223	True	True	9.96861e-08	2791	3.939888	4.009996	0.826072	0.573113
2.500	0.100	1.100	4.000	0.100000	0.052500	0.315000	1.486274	2.473303	0.261353	0.592421	True	True	9.97039e-08	2901	3.945481	4.028736	0.825265	0.563500
2.500	0.100	1.100	4.000	0.100000	0.056250	0.315000	1.483106	2.503804	0.254676	0.628733	True	True	9.96808e-08	2983	3.952808	4.050079	0.823640	0.552870
2.500	0.100	1.100	4.000	0.100000	0.060000	0.315000	1.480592	2.538146	0.248018	0.670082	True	True	9.99038e-08	3215	3.962172	4.074486	0.821078	0.541064
2.500	0.100	1.100	4.000	0.100000	0.063750	0.315000	1.478806	2.577188	0.241325	0.717708	True	True	9.9984e-08	3203	3.973983	4.102559	0.817420	0.527885
2.500	0.100	1.100	4.000	0.100000	0.067500	0.315000	1.477849	2.622092	0.234532	0.773319	True	True	9.99579e-08	3387	3.988796	4.135103	0.812453	0.513074
2.500	0.100	1.100	4.000	0.100000	0.071250	0.315000	1.477868	2.674475	0.227549	0.839349	True	True	9.97118e-08	3562	4.007397	4.173223	0.805879	0.496289
2.500	0.100	1.100	4.000	0.100000	0.075000	0.315000	1.479072	2.736685	0.220256	0.919414	True	True	9.97514e-08	3629	4.030928	4.218485	0.797273	0.477060
2.500	0.100	1.100	4.000	0.100000	-0.075000	0.337500	2.114692	2.135933	0.952692	0.174238	True	True	9.9701e-08	2778	4.402995	4.121605	0.524126	0.608148
2.500	0.100	1.100	4.000	0.100000	-0.071250	0.337500	2.047480	2.137447	0.879477	0.181694	True	True	9.98572e-08	2277	4.347511	4.081616	0.551512	0.617894
2.500	0.100	1.100	4.000	0.100000	-0.067500	0.337500	1.989995	2.139562	0.818518	0.188828	True	True	9.98041e-08	2206	4.299677	4.048244	0.576102	0.625851
2.500	0.100	1.100	4.000	0.100000	-0.063750	0.337500	1.940017	2.142191	0.766731	0.195760	True	True	9.9565e-08	2270	4.257858	4.020003	0.598401	0.632408
2.500	0.100	1.100	4.000	0.100000	-0.060000	0.337500	1.896012	2.145242	0.722020	0.202578	True	True	9.99017e-08	2120	4.220888	3.995855	0.618775	0.637842
2.500	0.100	1.100	4.000	0.100000	-0.056250	0.337500	1.856825	2.148710	0.682911	0.209348	True	True	9.98151e-08	2137	4.187922	3.975056	0.637511	0.642337
2.500	0.100	1.100	4.000	0.100000	-0.052500	0.337500	1.821655	2.152536	0.648325	0.216126	True	True	9.98649e-08	2121	4.158309	3.957051	0.654821	0.646044
2.500	0.100	1.100	4.000	0.100000	-0.048750	0.337500	1.789852	2.156711	0.617454	0.222956	True	True	9.96236e-08	2157	4.131555	3.941420	0.670879	0.649069
2.500	0.100	1.100	4.000	0.100000	-0.045000	0.337500	1.760911	2.161225	0.589680	0.229880	True	True	9.97091e-08	2118	4.107269	3.927838	0.685826	0.651494
2.500	0.100	1.100	4.000	0.100000	-0.041250	0.337500	1.734439	2.166072	0.564518	0.236932	True	True	9.96619e-08	2265	4.085137	3.916050	0.699774	0.653385
2.500	0.100	1.100	4.000	0.100000	-0.037500	0.337500	1.710113	2.171253	0.541584	0.244147	True	True	9.96351e-08	2194	4.064906	3.905854	0.712818	0.654791
2.500	0.100	1.100	4.000	0.100000	-0.033750	0.337500	1.687675	2.176771	0.520567	0.251558	True	True	9.97593e-08	2236	4.046369	3.897087	0.725037	0.655753
2.500	0.100	1.100	4.000	0.100000	-0.030000	0.337500	1.666906	2.182634	0.501214	0.259196	True	True	9.99675e-08	2250	4.029355	3.889619	0.736497	0.656301
2.500	0.100	1.100	4.000	0.100000	-0.026250	0.337500	1.647625	2.188856	0.483315	0.267095	True	True	9.97631e-08	2274	4.013721	3.883345	0.747253	0.656460
2.500	0.100	1.100	4.000	0.100000	-0.022500	0.337500	1.629681	2.195451	0.466695	0.275289	True	True	9.96233e-08	2271	3.999348	3.878180	0.757355	0.656249
2.500	0.100	1.100	4.000	0.100000	-0.018750	0.337500	1.612943	2.202438	0.451207	0.283812	True	True	9.97538e-08	2292	3.986138	3.874058	0.766841	0.655682
2.500	0.100	1.100	4.000	0.100000	-0.015000	0.337500	1.597301	2.209839	0.436725	0.292703	True	True	9.96547e-08	2327	3.974007	3.870924	0.775747	0.654767
2.500	0.100	1.100	4.000	0.100000	-0.011250	0.337500	1.582661	2.217680	0.423142	0.302004	True	True	9.97974e-08	2293	3.962885	3.868741	0.784102	0.653511
2.500	0.100	1.100	4.000	0.100000	-0.007500	0.337500	1.568942	2.225992	0.410364	0.311758	True	True	9.99072e-08	2378	3.952716	3.867478	0.791929	0.651917
2.500	0.100	1.100	4.000	0.100000	-0.003750	0.337500	1.556071	2.234809	0.398310	0.322015	True	True	9.99098e-08	2357	3.943453	3.867118	0.799250	0.649984
2.500	0.100	1.100	4.000	0.100000	0.000000	0.337500	1.543990	2.244172	0.386909	0.332830	True	True	9.97651e-08	2401	3.935058	3.867651	0.806080	0.647709
2.500	0.100	1.100	4.000	0.100000	0.003750	0.337500	1.532644	2.254126	0.376099	0.344264	True	True	9.96539e-08	2438	3.927504	3.869078	0.812431	0.645084
2.500	0.100	1.100	4.000	0.100000	0.007500	0.337500	1.521988	2.264722	0.365823	0.356386	True	True	9.96786e-08	2444	3.920771	3.871409	0.818314	0.642100
2.500	0.100	1.100	4.000	0.100000	0.011250	0.337500	1.511985	2.276023	0.356033	0.369275	True	True	9.97104e-08	2420	3.914846	3.874664	0.823733	0.638745
2.500	0.100	1.100	4.000	0.100000	0.015000	0.337500	1.502599	2.288096	0.346682	0.383021	True	True	9.97398e-08	2549	3.909727	3.878871	0.828690	0.635001
2.500	0.100	1.100	4.000	0.100000	0.018750	0.337500	1.493804	2.301021	0.337730	0.397727	True	True	9.97905e-08	2518	3.905418	3.884070	0.833184	0.630850
2.500	0.100	1.100	4.000	0.100000	0.022500	0.337500	1.485576	2.314892	0.329139	0.413514	True	True	9.98353e-08	2539	3.901934	3.890314	0.837209	0.626266
2.500	0.100	1.100	4.000	0.100000	0.026250	0.337500	1.477899	2.329816	0.320873	0.430523	True	True	9.96885e-08	2488	3.899298	3.897667	0.840755	0.621220
2.500	0.100	1.100	4.000	0.100000	0.030000	0.337500	1.470758	2.345921	0.312901	0.448919	True	True	9.99357e-08	2641	3.897546	3.906213	0.843808	0.615678
2.500	0.100	1.100	4.000	0.100000	0.033750	0.337500	1.464146	2.363357	0.305190	0.468900	True	True	9.98664e-08	2754	3.896726	3.916050	0.846347	0.609599
2.500	0.100	1.100	4.000	0.100000	0.037500	0.337500	1.458060	2.382305	0.297710	0.490704	True	True	9.9692e-08	2728	3.896902	3.927302	0.848345	0.602934
2.500	0.100	1.100	4.000	0.100000	0.041250	0.337500	1.452503	2.402979	0.290429	0.514619	True	True	9.98627e-08	2715	3.898157	3.940119	0.849768	0.595624
2.500	0.100	1.100	4.000	0.100000	0.045000	0.337500	1.447485	2.425642	0.283319	0.541000	True	True	9.98471e-08	2751	3.900599	3.954686	0.850570	0.587601
2.500	0.100	1.100	4.000	0.100000	0.048750	0.337500	1.443023	2.450618	0.276345	0.570287	True	True	9.99901e-08	2865	3.904364	3.971233	0.850695	0.578780
2.500	0.100	1.100	4.000	0.100000	0.052500	0.337500	1.439144	2.478310	0.269474	0.603039	True	True	9.98648e-08	3042	3.909629	3.990046	0.850071	0.569059
2.500	0.100	1.100	4.000	0.100000	0.056250	0.337500	1.435887	2.509229	0.262666	0.639970	True	True	9.97946e-08	3081	3.916624	4.011487	0.848602	0.558311
2.500	0.100	1.100	4.000	0.100000	0.060000	0.337500	1.433307	2.544034	0.255877	0.682021	True	True	9.97693e-08	3107	3.925651	4.036019	0.846168	0.546379
2.500	0.100	1.100	4.000	0.100000	0.063750	0.337500	1.431480	2.583592	0.249053	0.730452	True	True	9.99065e-08	3313	3.937115	4.064248	0.842608	0.533065
2.500	0.100	1.100	4.000	0.100000	0.067500	0.337500	1.430511	2.629078	0.242127	0.786998	True	True	9.97441e-08	3400	3.951569	4.096985	0.837702	0.518108
2.500	0.100	1.100	4.000	0.100000	0.071250	0.337500	1.430552	2.682131	0.235008	0.854136	True	True	9.99893e-08	3587	3.969790	4.135337	0.831151	0.501166
2.500	0.100	1.100	4.000	0.100000	0.075000	0.337500	1.431819	2.745123	0.227574	0.935544	True	True	9.98954e-08	3784	3.992915	4.180885	0.822520	0.481767
2.500	0.100	1.100	4.000	0.100000	-0.075000	0.360000	2.082477	2.135223	0.969269	0.176851	True	True	9.99712e-08	2566	4.384194	4.092697	0.532394	0.613889
2.500	0.100	1.100	4.000	0.100000	-0.071250	0.360000	2.014270	2.136802	0.895451	0.184472	True	True	9.99021e-08	2482	4.327757	4.051735	0.560606	0.623741
2.500	0.100	1.100	4.000	0.100000	-0.067500	0.360000	1.955874	2.138989	0.833963	0.191764	True	True	9.97154e-08	2295	4.279046	4.017499	0.585992	0.631791
2.500	0.100	1.100	4.000	0.100000	-0.063750	0.360000	1.905063	2.141678	0.781700	0.198851	True	True	9.95007e-08	2121	4.236407	3.988480	0.609060	0.638433
2.500	0.100	1.100	4.000	0.100000	-0.060000	0.360000	1.860259	2.144832	0.736562	0.205821	True	True	9.98888e-08	2186	4.198675	3.963629	0.630183	0.643934
2.500	0.100	1.100	4.000	0.100000	-0.056250	0.360000	1.820360	2.148372	0.697058	0.212742	True	True	9.97378e-08	2119	4.164984	3.942188	0.649642	0.648495
2.500	0.100	1.100	4.000	0.100000	-0.052500	0.360000	1.784502	2.152294	0.662109	0.219670	True	True	9.95596e-08	2167	4.134689	3.923595	0.667656	0.652256
2.500	0.100	1.100	4.000	0.100000	-0.048750	0.360000	1.752053	2.156568	0.630900	0.226651	True	True	9.94886e-08	2192	4.107286	3.907425	0.684399	0.655327
2.500	0.100	1.100	4.000	0.100000	-0.045000	0.360000	1.722502	2.161185	0.602810	0.233726	True	True	9.97975e-08	2151	4.082381	3.893346	0.700011	0.657793
2.500	0.100	1.100	4.000	0.100000	-0.041250	0.360000	1.695453	2.166139	0.577351	0.240931	True	True	9.95985e-08	2227	4.059658	3.881099	0.714606	0.659718
2.500	0.100	1.100	4.000	0.100000	-0.037500	0.360000	1.670582	2.171431	0.554136	0.248301	True	True	9.99482e-08	2202	4.038861	3.870479	0.728280	0.661152
2.500	0.100	1.100	4.000	0.100000	-0.033750	0.360000	1.647624	2.177065	0.532854	0.255869	True	True	9.96423e-08	2259	4.019779	3.861319	0.741110	0.662136
2.500	0.100	1.100	4.000	0.100000	-0.030000	0.360000	1.626362	2.183050	0.513249	0.263668	True	True	9.97166e-08	2287	4.002241	3.853487	0.753165	0.662701
2.500	0.100	1.100	4.000	0.100000	-0.026250	0.360000	1.606611	2.189398	0.495110	0.271731	True	True	9.97932e-08	2254	3.986102	3.846877	0.764499	0.662872
2.500	0.100	1.100	4.000	0.100000	-0.022500	0.360000	1.588219	2.196123	0.478261	0.280093	True	True	9.9726e-08	2277	3.971242	3.841400	0.775162	0.662667
2.500	0.100	1.100	4.000	0.100000	-0.018750	0.360000	1.571055	2.203246	0.462554	0.288790	True	True	9.99561e-08	2295	3.957560	3.836989	0.785193	0.662101
2.500	0.100	1.100	4.000	0.100000	-0.015000	0.360000	1.555006	2.210789	0.447862	0.297861	True	True	9.99326e-08	2368	3.944972	3.833590	0.794628	0.661182
2.500	0.100	1.100	4.000	0.100000	-0.011250	0.360000	1.539978	2.218777	0.434076	0.307347	True	True	9.98764e-08	2401	3.933408	3.831162	0.803495	0.659917
2.500	0.100	1.100	4.000	0.100000	-0.007500	0.360000	1.525888	2.227243	0.421103	0.317294	True	True	9.99295e-08	2405	3.922808	3.829674	0.811819	0.658309
2.500	0.100	1.100	4.000	0.100000	-0.003750	0.360000	1.512664	2.236220	0.408862	0.327752	True	True	9.95621e-08	2385	3.913127	3.829108	0.819620	0.656357
2.500	0.100	1.100	4.000	0.100000	0.000000	0.360000	1.500246	2.245750	0.397280	0.338776	True	True	9.99428e-08	2428	3.904326	3.829454	0.826914	0.654057
2.500	0.100	1.100	4.000	0.100000	0.003750	0.360000	1.488580	2.255878	0.386295	0.350430	True	True	9.99289e-08	2481	3.896375	3.830712	0.833714	0.651403
2.500	0.100	1.100	4.000	0.100000	0.007500	0.360000	1.477620	2.266658	0.375850	0.362782	True	True	9.99064e-08	2505	3.889254	3.832892	0.840028	0.648386
2.500	0.100	1.100	4.000	0.100000	0.011250	0.360000	1.467326	2.278149	0.365895	0.375914	True	True	9.99128e-08	2519	3.882951	3.836012	0.845862	0.644991
2.500	0.100	1.100	4.000	0.100000	0.015000	0.360000	1.457666	2.290423	0.356385	0.389916	True	True	9.99356e-08	2547	3.877461	3.840101	0.851218	0.641202
2.500	0.100	1.100	4.000	0.100000	0.018750	0.360000	1.448611	2.303559	0.347278	0.404894	True	True	9.99723e-08	2574	3.872788	3.845199	0.856094	0.637001
2.500	0.100	1.100	4.000	0.100000	0.022500	0.360000	1.440138	2.317653	0.338536	0.420970	True	True	9.96682e-08	2632	3.868947	3.851359	0.860483	0.632361
2.500	0.100	1.100	4.000	0.100000	0.026250	0.360000	1.432230	2.332812	0.330124	0.438287	True	True	9.98583e-08	2651	3.865960	3.858645	0.864376	0.627254
2.500	0.100	1.100	4.000	0.100000	0.030000	0.360000	1.424874	2.349167	0.322008	0.457014	True	True	9.99212e-08	2705	3.863861	3.867140	0.867757	0.621645
2.500	0.100	1.100	4.000	0.100000	0.033750	0.360000	1.418061	2.366869	0.314156	0.477351	True	True	9.97975e-08	2752	3.862699	3.876945	0.870606	0.615492
2.500	0.100	1.100	4.000	0.100000	0.037500	0.360000	1.411789	2.386099	0.306538	0.499541	True	True	9.98773e-08	2806	3.862535	3.888182	0.872893	0.608748
2.500	0.100	1.100	4.000	0.100000	0.041250	0.360000	1.406063	2.407076	0.299123	0.523875	True	True	9.98941e-08	2839	3.863453	3.901003	0.874585	0.601352
2.500	0.100	1.100	4.000	0.100000	0.045000	0.360000	1.400892	2.430066	0.291879	0.550714	True	True	9.9931e-08	2786	3.865558	3.915595	0.875634	0.593236
2.500	0.100	1.100	4.000	0.100000	0.048750	0.360000	1.396294	2.455395	0.284774	0.580507	True	True	9.98741e-08	3007	3.868986	3.932186	0.875984	0.584315
2.500	0.100	1.100	4.000	0.100000	0.052500	0.360000	1.392297	2.483471	0.277772	0.613819	True	True	9.98471e-08	3025	3.873911	3.951066	0.875558	0.574486
2.500	0.100	1.100	4.000	0.100000	0.056250	0.360000	1.388942	2.514811	0.270835	0.651379	True	True	9.98299e-08	3066	3.880561	3.972598	0.874263	0.563623
2.500	0.100	1.100	4.000	0.100000	0.060000	0.360000	1.386286	2.550079	0.263918	0.694141	True	True	9.99499e-08	3197	3.889236	3.997248	0.871972	0.551568
2.500	0.100	1.100	4.000	0.100000	0.063750	0.360000	1.384407	2.590156	0.256964	0.743386	True	True	9.99924e-08	3442	3.900337	4.025626	0.868523	0.538120
2.500	0.100	1.100	4.000	0.100000	0.067500	0.360000	1.383414	2.636227	0.249906	0.800878	True	True	9.98886e-08	3504	3.914413	4.058546	0.863693	0.523020
2.500	0.100	1.100	4.000	0.100000	0.071250	0.360000	1.383462	2.689950	0.242653	0.869137	True	True	9.97622e-08	3689	3.932234	4.097122	0.857175	0.505924
2.500	0.100	1.100	4.000	0.100000	0.075000	0.360000	1.384776	2.753726	0.235079	0.951904	True	True	9.99069e-08	4049	3.954928	4.142945	0.848530	0.486359
2.500	0.100	1.100	4.000	0.100000	-0.075000	0.382500	2.050580	2.134542	0.985916	0.179484	True	True	9.95939e-08	2682	4.365589	4.063761	0.540665	0.619554
2.500	0.100	1.100	4.000	0.100000	-0.071250	0.382500	1.981390	2.136187	0.911506	0.187272	True	True	9.95353e-08	2581	4.308212	4.021819	0.569711	0.629509
2.500	0.100	1.100	4.000	0.100000	-0.067500	0.382500	1.922095	2.138446	0.849497	0.194727	True	True	9.98417e-08	2300	4.258634	3.986709	0.595905	0.637647
2.500	0.100	1.100	4.000	0.100000	-0.063750	0.382500	1.870447	2.141224	0.796769	0.201972	True	True	9.9802e-08	2218	4.215189	3.956903	0.619757	0.644364
2.500	0.100	1.100	4.000	0.100000	-0.060000	0.382500	1.824887	2.144445	0.751206	0.209098	True	True	9.97646e-08	2117	4.176697	3.931337	0.641639	0.649935
2.500	0.100	1.100	4.000	0.100000	-0.056250	0.382500	1.784254	2.148087	0.711317	0.216173	True	True	9.95634e-08	2115	4.142294	3.909246	0.661840	0.654553
2.500	0.100	1.100	4.000	0.100000	-0.052500	0.382500	1.747721	2.152104	0.676010	0.223254	True	True	9.97223e-08	2209	4.111322	3.890057	0.680575	0.658365
2.500	0.100	1.100	4.000	0.100000	-0.048750	0.382500	1.714627	2.156480	0.644468	0.230389	True	True	9.95574e-08	2219	4.083276	3.873337	0.698021	0.661480
2.500	0.100	1.100	4.000	0.100000	-0.045000	0.382500	1.684474	2.161203	0.616067	0.237618	True	True	9.996e-08	2171	4.057757	3.858753	0.714317	0.663983
2.500	0.100	1.100	4.000	0.100000	-0.041250	0.382500	1.656852	2.166268	0.590315	0.244979	True	True	9.99919e-08	2195	4.034446	3.846038	0.729578	0.665939
2.500	0.100	1.100	4.000	0.100000	-0.037500	0.382500	1.631437	2.171676	0.566824	0.252507	True	True	9.9794e-08	2246	4.013085	3.834985	0.743901	0.667399
2.500	0.100	1.100	4.000	0.100000	-0.033750	0.382500	1.607963	2.177430	0.545280	0.260236	True	True	9.99683e-08	2270	3.993461	3.825424	0.757364	0.668403
2.500	0.100	1.100	4.000	0.100000	-0.030000	0.382500	1.586208	2.183540	0.525425	0.268199	True	True	9.9683e-08	2266	3.975401	3.817220	0.770035	0.668982
2.500	0.100	1.100	4.000	0.100000	-0.026250	0.382500	1.565988	2.190018	0.507049	0.276430	True	True	9.95149e-08	2288	3.958757	3.810264	0.781969	0.669162
2.500	0.100	1.100	4.000	0.100000	-0.022500	0.382500	1.547148	2.196879	0.489974	0.284965	True	True	9.98407e-08	2369	3.943410	3.804469	0.793215	0.668961
2.500	0.100	1.100	4.000	0.100000	-0.018750	0.382500	1.529557	2.204142	0.474049	0.293839	True	True	9.97973e-08	2346	3.929256	3.799762	0.803814	0.668394
2.500	0.100	1.100	4.000	0.100000	-0.015000	0.382500	1.513101	2.211830	0.459149	0.303093	True	True	9.9723e-08	2311	3.916211	3.796090	0.813801	0.667469
2.500	0.100	1.100	4.000	0.100000	-0.011250	0.382500	1.497683	2.219970	0.445163	0.312769	True	True	9.99377e-08	2367	3.904202	3.793409	0.823203	0.666193
2.500	0.100	1.100	4.000	0.100000	-0.007500	0.382500	1.483222	2.228593	0.431997	0.322912	True	True	9.98363e-08	2388	3.893172	3.791689	0.832047	0.664569
2.500	0.100	1.100	4.000	0.100000	-0.003750	0.382500	1.469643	2.237735	0.419570	0.333575	True	True	9.96003e-08	2434	3.883070	3.790911	0.840352	0.662597
2.500	0.100	1.100	4.000	0.100000	0.000000	0.382500	1.456887	2.247436	0.407808	0.344813	True	True	9.99667e-08	2450	3.873858	3.791063	0.848134	0.660271
2.500	0.100	1.100	4.000	0.100000	0.003750	0.382500	1.444898	2.257742	0.396649	0.356690	True	True	9.97903e-08	2451	3.865508	3.792146	0.855405	0.657587
2.500	0.100	1.100	4.000	0.100000	0.007500	0.382500	1.433630	2.268708	0.386036	0.369277	True	True	9.98935e-08	2506	3.857996	3.794168	0.862175	0.654534
2.500	0.100	1.100	4.000	0.100000	0.011250	0.382500	1.423044	2.280395	0.375919	0.382655	True	True	9.96337e-08	2546	3.851310	3.797147	0.868447	0.651098
2.500	0.100	1.100	4.000	0.100000	0.015000	0.382500	1.413106	2.292874	0.366250	0.396918	True	True	9.97915e-08	2613	3.845445	3.801113	0.874225	0.647264
2.500	0.100	1.100	4.000	0.100000	0.018750	0.382500	1.403787	2.306225	0.356989	0.412173	True	True	9.99017e-08	2602	3.840404	3.806104	0.879505	0.643011
2.500	0.100	1.100	4.000	0.100000	0.022500	0.382500	1.395065	2.320545	0.348097	0.428542	True	True	9.97384e-08	2673	3.836200	3.812174	0.884282	0.638315
2.500	0.100	1.100	4.000	0.100000	0.026250	0.382500	1.386922	2.335944	0.339539	0.446173	True	True	9.97182e-08	2651	3.832855	3.819388	0.888543	0.633146
2.500	0.100	1.100	4.000	0.100000	0.030000	0.382500	1.379346	2.352552	0.331280	0.465236	True	True	9.97151e-08	2704	3.830403	3.827827	0.892274	0.627470
2.500	0.100	1.100	4.000	0.100000	0.033750	0.382500	1.372327	2.370523	0.323289	0.485935	True	True	9.98283e-08	2673	3.828891	3.837594	0.895453	0.621244
2.500	0.100	1.100	4.000	0.100000	0.037500	0.382500	1.365864	2.390040	0.315534	0.508516	True	True	9.97025e-08	2793	3.828381	3.848811	0.898051	0.614420
2.500	0.100	1.100	4.000	0.100000	0.041250	0.382500	1.359962	2.411324	0.307985	0.533276	True	True	9.97903e-08	2878	3.828952	3.861630	0.900032	0.606939
2.500	0.100	1.100	4.000	0.100000	0.045000	0.382500	1.354631	2.434643	0.300609	0.560581	True	True	9.98034e-08	2943	3.830711	3.876240	0.901348	0.598731
2.500	0.100	1.100	4.000	0.100000	0.048750	0.382500	1.349889	2.460328	0.293374	0.590886	True	True	9.97625e-08	3020	3.833791	3.892870	0.901940	0.589710
2.500	0.100	1.100	4.000	0.100000	0.052500	0.382500	1.345767	2.488791	0.286244	0.624766	True	True	9.98569e-08	2966	3.838364	3.911810	0.901732	0.579775
2.500	0.100	1.100	4.000	0.100000	0.056250	0.382500	1.342305	2.520554	0.279179	0.662963	True	True	9.97737e-08	3167	3.844657	3.933427	0.900626	0.568798
2.500	0.100	1.100	4.000	0.100000	0.060000	0.382500	1.339563	2.556289	0.272133	0.706445	True	True	9.97748e-08	3310	3.852966	3.958188	0.898496	0.556620
2.500	0.100	1.100	4.000	0.100000	0.063750	0.382500	1.337621	2.596886	0.265051	0.756514	True	True	9.98557e-08	3394	3.863689	3.986708	0.895173	0.543041
2.500	0.100	1.100	4.000	0.100000	0.067500	0.382500	1.336591	2.643545	0.257864	0.814964	True	True	9.98747e-08	3481	3.877368	4.019801	0.890433	0.527802
2.500	0.100	1.100	4.000	0.100000	0.071250	0.382500	1.336633	2.697939	0.250478	0.884357	True	True	9.97631e-08	3608	3.894768	4.058593	0.883963	0.510556
2.500	0.100	1.100	4.000	0.100000	0.075000	0.382500	1.337976	2.762499	0.242768	0.968497	True	True	9.98709e-08	4019	3.917007	4.104679	0.875316	0.490830
2.500	0.100	1.100	4.000	0.100000	-0.075000	0.405000	2.019002	2.133890	1.002626	0.182138	True	True	9.96775e-08	2721	4.347184	4.034803	0.548934	0.625143
2.500	0.100	1.100	4.000	0.100000	-0.071250	0.405000	1.948845	2.135601	0.927634	0.190097	True	True	9.96393e-08	2430	4.288881	3.991871	0.578824	0.635194
2.500	0.100	1.100	4.000	0.100000	-0.067500	0.405000	1.888663	2.137942	0.865114	0.197717	True	True	9.98377e-08	2379	4.238448	3.955878	0.605836	0.643413
2.500	0.100	1.100	4.000	0.100000	-0.063750	0.405000	1.836199	2.140792	0.811927	0.205123	True	True	9.95067e-08	2140	4.194207	3.925277	0.630483	0.650205
2.500	0.100	1.100	4.000	0.100000	-0.060000	0.405000	1.789872	2.144111	0.765950	0.212407	True	True	9.99015e-08	2149	4.154968	3.898989	0.653141	0.655837
2.500	0.100	1.100	4.000	0.100000	-0.056250	0.405000	1.748526	2.147847	0.725680	0.219640	True	True	9.99719e-08	2178	4.119860	3.876237	0.674097	0.660509
2.500	0.100	1.100	4.000	0.100000	-0.052500	0.405000	1.711320	2.151966	0.690021	0.226878	True	True	9.98472e-08	2196	4.088219	3.856443	0.693569	0.664368
2.500	0.100	1.100	4.000	0.100000	-0.048750	0.405000	1.677594	2.156448	0.658152	0.234170	True	True	9.99535e-08	2202	4.059537	3.839167	0.711734	0.667523
2.500	0.100	1.100	4.000	0.100000	-0.045000	0.405000	1.646839	2.161281	0.629443	0.241557	True	True	9.96821e-08	2187	4.033409	3.824067	0.728733	0.670060
2.500	0.100	1.100	4.000	0.100000	-0.041250	0.405000	1.618649	2.166462	0.603402	0.249077	True	True	9.9935e-08	2240	4.009516	3.810877	0.744681	0.672044
2.500	0.100	1.100	4.000	0.100000	-0.037500	0.405000	1.592694	2.171989	0.579638	0.256767	True	True	9.99784e-08	2274	3.987594	3.799382	0.759673	0.673526
2.500	0.100	1.100	4.000	0.100000	-0.033750	0.405000	1.568705	2.177868	0.557835	0.264660	True	True	9.95863e-08	2257	3.967432	3.789412	0.773789	0.674546
2.500	0.100	1.100	4.000	0.100000	-0.030000	0.405000	1.546461	2.184108	0.537735	0.272791	True	True	9.98015e-08	2345	3.948852	3.780828	0.787097	0.675138
2.500	0.100	1.100	4.000	0.100000	-0.026250	0.405000	1.525774	2.190719	0.519124	0.281194	True	True	9.97817e-08	2309	3.931707	3.773520	0.799653	0.675324
2.500	0.100	1.100	4.000	0.100000	-0.022500	0.405000	1.506488	2.197719	0.501824	0.289904	True	True	9.97532e-08	2317	3.915874	3.767397	0.811506	0.675125
2.500	0.100	1.100	4.000	0.100000	-0.018750	0.405000	1.488471	2.205127	0.485685	0.298960	True	True	9.9667e-08	2379	3.901249	3.762388	0.822695	0.674554
2.500	0.100	1.100	4.000	0.100000	-0.015000	0.405000	1.471608	2.212966	0.470578	0.308400	True	True	9.9931e-08	2386	3.887747	3.758435	0.833256	0.673621
2.500	0.100	1.100	4.000	0.100000	-0.011250	0.405000	1.455801	2.221262	0.456393	0.318269	True	True	9.99548e-08	2428	3.875294	3.755496	0.843218	0.672333
2.500	0.100	1.100	4.000	0.100000	-0.007500	0.405000	1.440967	2.230047	0.443036	0.328614	True	True	9.97983e-08	2461	3.863831	3.753537	0.852605	0.670691
2.500	0.100	1.100	4.000	0.100000	-0.003750	0.405000	1.427034	2.239357	0.430425	0.339485	True	True	9.98483e-08	2443	3.853308	3.752540	0.861437	0.668696
2.500	0.100	1.100	4.000	0.100000	0.000000	0.405000	1.413937	2.249233	0.418485	0.350941	True	True	9.9735e-08	2491	3.843685	3.752493	0.869731	0.666344
2.500	0.100	1.100	4.000	0.100000	0.003750	0.405000	1.401624	2.259722	0.407154	0.363045	True	True	9.97035e-08	2560	3.834932	3.753394	0.877497	0.663627
2.500	0.100	1.100	4.000	0.100000	0.007500	0.405000	1.390047	2.270879	0.396374	0.375872	True	True	9.97127e-08	2525	3.827027	3.755252	0.884746	0.660537
2.500	0.100	1.100	4.000	0.100000	0.011250	0.405000	1.379166	2.282765	0.386094	0.389502	True	True	9.96302e-08	2577	3.819955	3.758085	0.891481	0.657060
2.500	0.100	1.100	4.000	0.100000	0.015000	0.405000	1.368948	2.295453	0.376268	0.404030	True	True	9.98254e-08	2577	3.813711	3.761921	0.897704	0.653179
2.500	0.100	1.100	4.000	0.100000	0.018750	0.405000	1.359363	2.309024	0.366855	0.419566	True	True	9.97565e-08	2594	3.808297	3.766801	0.903412	0.648874
2.500	0.100	1.100	4.000	0.100000	0.022500	0.405000	1.350389	2.323574	0.357814	0.436234	True	True	9.98201e-08	2666	3.803726	3.772775	0.908598	0.644121
2.500	0.100	1.100	4.000	0.100000	0.026250	0.405000	1.342007	2.339216	0.349110	0.454184	True	True	9.97893e-08	2740	3.800019	3.779911	0.913251	0.638890
2.500	0.100	1.100	4.000	0.100000	0.030000	0.405000	1.334206	2.356081	0.340710	0.473588	True	True	9.98968e-08	2749	3.797208	3.788289	0.917354	0.633145
2.500	0.100	1.100	4.000	0.100000	0.033750	0.405000	1.326977	2.374324	0.332581	0.494655	True	True	9.97254e-08	2726	3.795340	3.798012	0.920886	0.626846
2.500	0.100	1.100	4.000	0.100000	0.037500	0.405000	1.320318	2.394131	0.324691	0.517633	True	True	9.97528e-08	2859	3.794475	3.809204	0.923815	0.619942
2.500	0.100	1.100	4.000	0.100000	0.041250	0.405000	1.314234	2.415725	0.317008	0.542825	True	True	9.97996e-08	2843	3.794693	3.822016	0.926106	0.612376
2.500	0.100	1.100	4.000	0.100000	0.045000	0.405000	1.308737	2.439377	0.309502	0.570601	True	True	9.99156e-08	2944	3.796096	3.836638	0.927710	0.604075
2.500	0.100	1.100	4.000	0.100000	0.048750	0.405000	1.303845	2.465422	0.302137	0.601426	True	True	9.96718e-08	3077	3.798818	3.853301	0.928565	0.594957
2.500	0.100	1.100	4.000	0.100000	0.052500	0.405000	1.299589	2.494275	0.294880	0.635883	True	True	9.97879e-08	3116	3.803030	3.872296	0.928593	0.584916
2.500	0.100	1.100	4.000	0.100000	0.056250	0.405000	1.296012	2.526463	0.287689	0.674724	True	True	9.99898e-08	3157	3.808955	3.893992	0.927695	0.573826
2.500	0.100	1.100	4.000	0.100000	0.060000	0.405000	1.293174	2.562668	0.280517	0.718935	True	True	9.98028e-08	3318	3.816884	3.918857	0.925742	0.561528
2.500	0.100	1.100	4.000	0.100000	0.063750	0.405000	1.291157	2.603788	0.273309	0.769838	True	True	9.97506e-08	3457	3.827211	3.947509	0.922564	0.547822
2.500	0.100	1.100	4.000	0.100000	0.067500	0.405000	1.290078	2.651035	0.265994	0.829259	True	True	9.97953e-08	3632	3.840476	3.980769	0.917929	0.532446
2.500	0.100	1.100	4.000	0.100000	0.071250	0.405000	1.290098	2.706103	0.258479	0.899798	True	True	9.97656e-08	3745	3.857435	4.019766	0.911522	0.515054
2.500	0.100	1.100	4.000	0.100000	0.075000	0.405000	1.291454	2.771448	0.250634	0.985326	True	True	9.97904e-08	4035	3.879195	4.066104	0.902886	0.495172
2.500	0.100	1.100	4.000	0.100000	-0.075000	0.427500	1.987748	2.133265	1.019396	0.184812	True	True	9.96383e-08	2619	4.328982	4.005828	0.557198	0.630653
2.500	0.100	1.100	4.000	0.100000	-0.071250	0.427500	1.916638	2.135051	0.943832	0.192945	True	True	9.9874e-08	2432	4.269769	3.961899	0.587940	0.640793
2.500	0.100	1.100	4.000	0.100000	-0.067500	0.427500	1.855583	2.137473	0.880808	0.200734	True	True	9.97324e-08	2430	4.218496	3.925015	0.615780	0.649089
2.500	0.100	1.100	4.000	0.100000	-0.063750	0.427500	1.802314	2.140407	0.827171	0.208305	True	True	9.99792e-08	2128	4.173470	3.893610	0.641234	0.655948
2.500	0.100	1.100	4.000	0.100000	-0.060000	0.427500	1.755230	2.143823	0.780785	0.215751	True	True	9.97636e-08	2163	4.133496	3.866592	0.664681	0.661637
2.500	0.100	1.100	4.000	0.100000	-0.056250	0.427500	1.713180	2.147658	0.740140	0.223144	True	True	9.98267e-08	2117	4.097693	3.843172	0.686407	0.666359
2.500	0.100	1.100	4.000	0.100000	-0.052500	0.427500	1.675309	2.151882	0.704135	0.230542	True	True	9.95163e-08	2233	4.065392	3.822764	0.706632	0.670260
2.500	0.100	1.100	4.000	0.100000	-0.048750	0.427500	1.640958	2.156473	0.671942	0.237994	True	True	9.97102e-08	2212	4.036080	3.804922	0.725533	0.673452
2.500	0.100	1.100	4.000	0.100000	-0.045000	0.427500	1.609611	2.161421	0.642931	0.245543	True	True	9.96462e-08	2226	4.009352	3.789300	0.743251	0.676019
2.500	0.100	1.100	4.000	0.100000	-0.041250	0.427500	1.580858	2.166721	0.616606	0.253227	True	True	9.97493e-08	2285	3.984881	3.775625	0.759903	0.678027
2.500	0.100	1.100	4.000	0.100000	-0.037500	0.427500	1.554368	2.172373	0.592572	0.261081	True	True	9.98922e-08	2242	3.962406	3.763682	0.775585	0.679528
2.500	0.100	1.100	4.000	0.100000	-0.033750	0.427500	1.529870	2.178381	0.570514	0.269143	True	True	9.99151e-08	2324	3.941710	3.753295	0.790375	0.680562
2.500	0.100	1.100	4.000	0.100000	-0.030000	0.427500	1.507139	2.184754	0.550170	0.277445	True	True	9.96435e-08	2338	3.922614	3.744324	0.804341	0.681162
2.500	0.100	1.100	4.000	0.100000	-0.026250	0.427500	1.485988	2.191504	0.531327	0.286023	True	True	9.99847e-08	2357	3.904971	3.736656	0.817541	0.681352
2.500	0.100	1.100	4.000	0.100000	-0.022500	0.427500	1.466259	2.198648	0.513805	0.294913	True	True	9.98828e-08	2405	3.888654	3.730199	0.830021	0.681152
2.500	0.100	1.100	4.000	0.100000	-0.018750	0.427500	1.447818	2.206205	0.497452	0.304153	True	True	9.99021e-08	2379	3.873561	3.724880	0.841824	0.680575
2.500	0.100	1.100	4.000	0.100000	-0.015000	0.427500	1.430549	2.214198	0.482141	0.313785	True	True	9.99203e-08	2414	3.859603	3.720640	0.852983	0.679632
2.500	0.100	1.100	4.000	0.100000	-0.011250	0.427500	1.414354	2.222654	0.467759	0.323851	True	True	9.97367e-08	2442	3.846707	3.717435	0.863527	0.678329
2.500	0.100	1.100	4.000	0.100000	-0.007500	0.427500	1.399149	2.231606	0.454213	0.334400	True	True	9.97326e-08	2465	3.834812	3.715232	0.873481	0.676667
2.500	0.100	1.100	4.000	0.100000	-0.003750	0.427500	1.384861	2.241089	0.441418	0.345484	True	True	9.96922e-08	2515	3.823867	3.714010	0.882865	0.674648
2.500	0.100	1.100	4.000	0.100000	0.000000	0.427500	1.371425	2.251145	0.429302	0.357162	True	True	9.97916e-08	2526	3.813833	3.713757	0.891694	0.672266
2.500	0.100	1.100	4.000	0.100000	0.003750	0.427500	1.358787	2.261821	0.417799	0.369499	True	True	9.97972e-08	2513	3.804677	3.714471	0.899980	0.669516
2.500	0.100	1.100	4.000	0.100000	0.007500	0.427500	1.346899	2.273173	0.406854	0.382569	True	True	9.98675e-08	2577	3.796376	3.716159	0.907731	0.666387
2.500	0.100	1.100	4.000	0.100000	0.011250	0.427500	1.335723	2.285263	0.396413	0.396455	True	True	9.99934e-08	2535	3.788916	3.718840	0.914953	0.662867
2.500	0.100	1.100	4.000	0.100000	0.015000	0.427500	1.325222	2.298164	0.386431	0.411254	True	True	9.99787e-08	2616	3.782291	3.722542	0.921645	0.658938
2.500	0.100	1.100	4.000	0.100000	0.018750	0.427500	1.315369	2.311958	0.376865	0.427075	True	True	9.99111e-08	2645	3.776502	3.727305	0.927804	0.654580
2.500	0.100	1.100	4.000	0.100000	0.022500	0.427500	1.306140	2.326743	0.367677	0.444048	True	True	9.98559e-08	2651	3.771560	3.733179	0.933424	0.649769
2.500	0.100	1.100	4.000	0.100000	0.026250	0.427500	1.297517	2.342632	0.358829	0.462322	True	True	9.97233e-08	2723	3.767486	3.740231	0.938492	0.644475
2.500	0.100	1.100	4.000	0.100000	0.030000	0.427500	1.289487	2.359758	0.350289	0.482073	True	True	9.99837e-08	2814	3.764312	3.748544	0.942991	0.638662
2.500	0.100	1.100	4.000	0.100000	0.033750	0.427500	1.282044	2.378278	0.342022	0.503513	True	True	9.98478e-08	2785	3.762082	3.758218	0.946897	0.632288
2.500	0.100	1.100	4.000	0.100000	0.037500	0.427500	1.275185	2.398379	0.333997	0.526894	True	True	9.98588e-08	2876	3.760856	3.769379	0.950181	0.625305
2.500	0.100	1.100	4.000	0.100000	0.041250	0.427500	1.268914	2.420287	0.326183	0.552524	True	True	9.99042e-08	2992	3.760713	3.782179	0.952804	0.617653
2.500	0.100	1.100	4.000	0.100000	0.045000	0.427500	1.263245	2.444275	0.318547	0.580780	True	True	9.97747e-08	3007	3.761754	3.796808	0.954716	0.609262
2.500	0.100	1.100	4.000	0.100000	0.048750	0.427500	1.258196	2.470682	0.311056	0.612131	True	True	9.96633e-08	3027	3.764109	3.813498	0.955854	0.600046
2.500	0.100	1.100	4.000	0.100000	0.052500	0.427500	1.253800	2.499927	0.303672	0.647172	True	True	9.99715e-08	3067	3.767949	3.832543	0.956139	0.589900
2.500	0.100	1.100	4.000	0.100000	0.056250	0.427500	1.250099	2.532545	0.296356	0.686666	True	True	9.99756e-08	3313	3.773492	3.854309	0.955470	0.578700
2.500	0.100	1.100	4.000	0.100000	0.060000	0.427500	1.247155	2.569222	0.289061	0.731616	True	True	9.97536e-08	3364	3.781029	3.879272	0.953714	0.566284
2.500	0.100	1.100	4.000	0.100000	0.063750	0.427500	1.245053	2.610866	0.281729	0.783363	True	True	9.97974e-08	3557	3.790948	3.908049	0.950697	0.552453
2.500	0.100	1.100	4.000	0.100000	0.067500	0.427500	1.243911	2.658704	0.274290	0.843764	True	True	9.97463e-08	3665	3.803781	3.941466	0.946185	0.536943
2.500	0.100	1.100	4.000	0.100000	0.071250	0.427500	1.243896	2.714446	0.266648	0.915463	True	True	9.98132e-08	3797	3.820279	3.980658	0.939856	0.519410
2.500	0.100	1.100	4.000	0.100000	0.075000	0.427500	1.245247	2.780577	0.258672	1.002394	True	True	9.98254e-08	4075	3.841536	4.027237	0.931248	0.499377
2.500	0.100	1.100	4.000	0.100000	-0.075000	0.450000	1.956823	2.132671	1.036220	0.187508	True	True	9.98807e-08	2672	4.310988	3.976842	0.565453	0.636082
2.500	0.100	1.100	4.000	0.100000	-0.071250	0.450000	1.884777	2.134530	0.960092	0.195818	True	True	9.98027e-08	2363	4.250881	3.931908	0.597054	0.646305
2.500	0.100	1.100	4.000	0.100000	-0.067500	0.450000	1.822863	2.137031	0.896574	0.203778	True	True	9.98876e-08	2201	4.198781	3.894126	0.625732	0.654674
2.500	0.100	1.100	4.000	0.100000	-0.063750	0.450000	1.768796	2.140068	0.842494	0.211517	True	True	9.96577e-08	2156	4.152987	3.861910	0.652005	0.661591
2.500	0.100	1.100	4.000	0.100000	-0.060000	0.450000	1.720970	2.143581	0.795706	0.219128	True	True	9.98517e-08	2171	4.112289	3.834153	0.676251	0.667333
2.500	0.100	1.100	4.000	0.100000	-0.056250	0.450000	1.678226	2.147521	0.754692	0.226686	True	True	9.98247e-08	2147	4.075801	3.810058	0.698760	0.672100
2.500	0.100	1.100	4.000	0.100000	-0.052500	0.450000	1.639704	2.151851	0.718344	0.234248	True	True	9.98361e-08	2166	4.042850	3.789029	0.719752	0.676040
2.500	0.100	1.100	4.000	0.100000	-0.048750	0.450000	1.604736	2.156557	0.685834	0.241864	True	True	9.99211e-08	2220	4.012919	3.770613	0.739406	0.679263
2.500	0.100	1.100	4.000	0.100000	-0.045000	0.450000	1.572801	2.161624	0.656524	0.249577	True	True	9.99955e-08	2116	3.985597	3.754461	0.757862	0.681856
2.500	0.100	1.100	4.000	0.100000	-0.041250	0.450000	1.543493	2.167048	0.629917	0.257427	True	True	9.98546e-08	2301	3.960558	3.740295	0.775236	0.683884
2.500	0.100	1.100	4.000	0.100000	-0.037500	0.450000	1.516474	2.172828	0.605617	0.265451	True	True	9.99629e-08	2289	3.937535	3.727895	0.791625	0.685400
2.500	0.100	1.100	4.000	0.100000	-0.033750	0.450000	1.491472	2.178970	0.583306	0.273684	True	True	9.98834e-08	2327	3.916311	3.717084	0.807109	0.686445
2.500	0.100	1.100	4.000	0.100000	-0.030000	0.450000	1.468260	2.185481	0.562721	0.282161	True	True	9.99431e-08	2361	3.896705	3.707719	0.821755	0.687050
2.500	0.100	1.100	4.000	0.100000	-0.026250	0.450000	1.446649	2.192375	0.543648	0.290918	True	True	9.96531e-08	2310	3.878567	3.699685	0.835619	0.687241
2.500	0.100	1.100	4.000	0.100000	-0.022500	0.450000	1.426480	2.199668	0.525906	0.299992	True	True	9.96056e-08	2380	3.861772	3.692887	0.848749	0.687037
2.500	0.100	1.100	4.000	0.100000	-0.018750	0.450000	1.407618	2.207378	0.509343	0.309421	True	True	9.98476e-08	2385	3.846214	3.687252	0.861187	0.686451
2.500	0.100	1.100	4.000	0.100000	-0.015000	0.450000	1.389946	2.215530	0.493828	0.319248	True	True	9.99215e-08	2443	3.831803	3.682719	0.872967	0.685495
2.500	0.100	1.100	4.000	0.100000	-0.011250	0.450000	1.373366	2.224151	0.479252	0.329516	True	True	9.98007e-08	2438	3.818466	3.679242	0.884117	0.684174
2.500	0.100	1.100	4.000	0.100000	-0.007500	0.450000	1.357792	2.233274	0.465517	0.340274	True	True	9.97576e-08	2506	3.806141	3.676789	0.894662	0.682490
2.500	0.100	1.100	4.000	0.100000	-0.003750	0.450000	1.343149	2.242934	0.452540	0.351575	True	True	9.96253e-08	2537	3.794776	3.675336	0.904621	0.680444
2.500	0.100	1.100	4.000	0.100000	0.000000	0.450000	1.329374	2.253174	0.440248	0.363479	True	True	9.9974e-08	2577	3.784330	3.674872	0.914010	0.678032
2.500	0.100	1.100	4.000	0.100000	0.003750	0.450000	1.316412	2.264043	0.428576	0.376052	True	True	9.96543e-08	2578	3.774771	3.675393	0.922839	0.675246
2.500	0.100	1.100	4.000	0.100000	0.007500	0.450000	1.304215	2.275594	0.417465	0.389370	True	True	9.97149e-08	2623	3.766075	3.676907	0.931118	0.672077
2.500	0.100	1.100	4.000	0.100000	0.011250	0.450000	1.292742	2.287892	0.406865	0.403517	True	True	9.9647e-08	2603	3.758226	3.679431	0.938850	0.668512
2.500	0.100	1.100	4.000	0.100000	0.015000	0.450000	1.281958	2.301010	0.396727	0.418591	True	True	9.96436e-08	2659	3.751218	3.682994	0.946036	0.664534
2.500	0.100	1.100	4.000	0.100000	0.018750	0.450000	1.271835	2.315033	0.387011	0.434704	True	True	9.98428e-08	2739	3.745051	3.687634	0.952671	0.660122
2.500	0.100	1.100	4.000	0.100000	0.022500	0.450000	1.262350	2.330057	0.377676	0.451986	True	True	9.97359e-08	2786	3.739735	3.693403	0.958749	0.655251
2.500	0.100	1.100	4.000	0.100000	0.026250	0.450000	1.253484	2.346197	0.368685	0.470589	True	True	9.9616e-08	2795	3.735291	3.700367	0.964255	0.649893
2.500	0.100	1.100	4.000	0.100000	0.030000	0.450000	1.245224	2.363588	0.360005	0.490693	True	True	9.9665e-08	2879	3.731750	3.708609	0.969173	0.644010
2.500	0.100	1.100	4.000	0.100000	0.033750	0.450000	1.237563	2.382388	0.351602	0.512512	True	True	9.99076e-08	2914	3.729154	3.718230	0.973479	0.637563
2.500	0.100	1.100	4.000	0.100000	0.037500	0.450000	1.230499	2.402787	0.343444	0.536302	True	True	9.97118e-08	2917	3.727562	3.729355	0.977140	0.630500
2.500	0.100	1.100	4.000	0.100000	0.041250	0.450000	1.224038	2.425012	0.335500	0.562377	True	True	9.999e-08	2944	3.727052	3.742138	0.980117	0.622763
2.500	0.100	1.100	4.000	0.100000	0.045000	0.450000	1.218192	2.449340	0.327736	0.591118	True	True	9.99084e-08	3068	3.727723	3.756769	0.982360	0.614281
2.500	0.100	1.100	4.000	0.100000	0.048750	0.450000	1.212980	2.476112	0.320118	0.623003	True	True	9.9889e-08	3157	3.729705	3.773481	0.983803	0.604967
2.500	0.100	1.100	4.000	0.100000	0.052500	0.450000	1.208436	2.505754	0.312611	0.658636	True	True	9.97462e-08	3199	3.733162	3.792568	0.984366	0.594720
2.500	0.100	1.100	4.000	0.100000	0.056250	0.450000	1.204603	2.538803	0.305173	0.698792	True	True	9.99439e-08	3365	3.738314	3.814400	0.983946	0.583410
2.500	0.100	1.100	4.000	0.100000	0.060000	0.450000	1.201545	2.575955	0.297756	0.744488	True	True	9.98034e-08	3370	3.745446	3.839453	0.982406	0.570880
2.500	0.100	1.100	4.000	0.100000	0.063750	0.450000	1.199348	2.618126	0.290302	0.797090	True	True	9.98448e-08	3532	3.754942	3.868347	0.979570	0.556925
2.500	0.100	1.100	4.000	0.100000	0.067500	0.450000	1.198131	2.666555	0.282741	0.858483	True	True	9.98986e-08	3712	3.767328	3.901914	0.975199	0.541286
2.500	0.100	1.100	4.000	0.100000	0.071250	0.450000	1.198064	2.722974	0.274975	0.931354	True	True	9.99653e-08	3799	3.783345	3.941291	0.968967	0.523616
2.500	0.100	1.100	4.000	0.100000	0.075000	0.450000	1.199393	2.789890	0.266874	1.019704	True	True	9.99228e-08	4007	3.804076	3.988099	0.960403	0.503438
2.500	0.100	1.100	4.000	0.100000	-0.075000	0.472500	1.926228	2.132106	1.053092	0.190224	True	True	9.96333e-08	2659	4.293206	3.947849	0.573694	0.641428
2.500	0.100	1.100	4.000	0.100000	-0.071250	0.472500	1.853265	2.134041	0.976411	0.198715	True	True	9.95132e-08	2252	4.232222	3.901905	0.606162	0.651729
2.500	0.100	1.100	4.000	0.100000	-0.067500	0.472500	1.790507	2.136640	0.912405	0.206850	True	True	9.9495e-08	2293	4.179313	3.863218	0.635685	0.660160
2.500	0.100	1.100	4.000	0.100000	-0.063750	0.472500	1.735658	2.139770	0.857889	0.214760	True	True	9.97478e-08	2169	4.132762	3.830183	0.662786	0.667133
2.500	0.100	1.100	4.000	0.100000	-0.060000	0.472500	1.687107	2.143383	0.810705	0.222541	True	True	9.99357e-08	2251	4.091354	3.801682	0.687843	0.672922
2.500	0.100	1.100	4.000	0.100000	-0.056250	0.472500	1.643676	2.147433	0.769327	0.230265	True	True	9.96956e-08	2118	4.054195	3.776903	0.711149	0.677728
2.500	0.100	1.100	4.000	0.100000	-0.052500	0.472500	1.604513	2.151876	0.732642	0.237995	True	True	9.95653e-08	2213	4.020605	3.755246	0.732922	0.681701
2.500	0.100	1.100	4.000	0.100000	-0.048750	0.472500	1.568936	2.156700	0.699817	0.245778	True	True	9.97446e-08	2263	3.990064	3.736251	0.753343	0.684952
2.500	0.100	1.100	4.000	0.100000	-0.045000	0.472500	1.536426	2.161892	0.670212	0.253660	True	True	9.99419e-08	2287	3.962159	3.719561	0.772553	0.687566
2.500	0.100	1.100	4.000	0.100000	-0.041250	0.472500	1.506569	2.167444	0.643327	0.261681	True	True	9.96388e-08	2262	3.936559	3.704897	0.790667	0.689611
2.500	0.100	1.100	4.000	0.100000	-0.037500	0.472500	1.479028	2.173358	0.618765	0.269877	True	True	9.95375e-08	2275	3.912997	3.692033	0.807783	0.691138
2.500	0.100	1.100	4.000	0.100000	-0.033750	0.472500	1.453528	2.179637	0.596203	0.278285	True	True	9.98741e-08	2376	3.891252	3.680792	0.823979	0.692189
2.500	0.100	1.100	4.000	0.100000	-0.030000	0.472500	1.429840	2.186292	0.575380	0.286941	True	True	9.9987e-08	2377	3.871142	3.671026	0.839324	0.692796
2.500	0.100	1.100	4.000	0.100000	-0.026250	0.472500	1.407775	2.193334	0.556079	0.295881	True	True	9.96505e-08	2393	3.852516	3.662619	0.853874	0.692984
2.500	0.100	1.100	4.000	0.100000	-0.022500	0.472500	1.387172	2.200779	0.538119	0.305143	True	True	9.98854e-08	2396	3.835247	3.655475	0.867676	0.692772
2.500	0.100	1.100	4.000	0.100000	-0.018750	0.472500	1.367893	2.208648	0.521346	0.314765	True	True	9.99203e-08	2443	3.819228	3.649518	0.880772	0.692175
2.500	0.100	1.100	4.000	0.100000	-0.015000	0.472500	1.349822	2.216964	0.505630	0.324790	True	True	9.97224e-08	2465	3.804369	3.644686	0.893195	0.691203
2.500	0.100	1.100	4.000	0.100000	-0.011250	0.472500	1.332860	2.225755	0.490859	0.335264	True	True	9.9663e-08	2501	3.790595	3.640932	0.904974	0.689861
2.500	0.100	1.100	4.000	0.100000	-0.007500	0.472500	1.316919	2.235053	0.476938	0.346235	True	True	9.97367e-08	2503	3.777842	3.638223	0.916133	0.688153
2.500	0.100	1.100	4.000	0.100000	-0.003750	0.472500	1.301925	2.244896	0.463780	0.357758	True	True	9.99683e-08	2553	3.766059	3.636535	0.926691	0.686078
2.500	0.100	1.100	4.000	0.100000	0.000000	0.472500	1.287813	2.255325	0.451313	0.369893	True	True	9.97959e-08	2584	3.755203	3.635853	0.936663	0.683632
2.500	0.100	1.100	4.000	0.100000	0.003750	0.472500	1.274528	2.266390	0.439472	0.382707	True	True	9.99469e-08	2626	3.745242	3.636177	0.946061	0.680809
2.500	0.100	1.100	4.000	0.100000	0.007500	0.472500	1.262022	2.278146	0.428197	0.396278	True	True	9.98009e-08	2608	3.736152	3.637511	0.954891	0.677598
2.500	0.100	1.100	4.000	0.100000	0.011250	0.472500	1.250253	2.290657	0.417438	0.410690	True	True	9.98695e-08	2695	3.727915	3.639874	0.963159	0.673986
2.500	0.100	1.100	4.000	0.100000	0.015000	0.472500	1.239187	2.303997	0.407146	0.426044	True	True	9.9698e-08	2644	3.720523	3.643293	0.970862	0.669957
2.500	0.100	1.100	4.000	0.100000	0.018750	0.472500	1.228795	2.318251	0.397280	0.442453	True	True	9.98237e-08	2795	3.713978	3.647806	0.977998	0.665489
2.500	0.100	1.100	4.000	0.100000	0.022500	0.472500	1.219052	2.333519	0.387799	0.460049	True	True	9.98451e-08	2791	3.708287	3.653466	0.984558	0.660558
2.500	0.100	1.100	4.000	0.100000	0.026250	0.472500	1.209941	2.349915	0.378666	0.478987	True	True	9.9955e-08	2849	3.703471	3.660338	0.990527	0.655135
2.500	0.100	1.100	4.000	0.100000	0.030000	0.472500	1.201449	2.367575	0.369847	0.499450	True	True	9.9958e-08	2862	3.699559	3.668505	0.995888	0.649183
2.500	0.100	1.100	4.000	0.100000	0.033750	0.472500	1.193568	2.386660	0.361309	0.521654	True	True	9.97013e-08	2896	3.696593	3.678068	1.000616	0.642661
2.500	0.100	1.100	4.000	0.100000	0.037500	0.472500	1.186297	2.407360	0.353020	0.545860	True	True	9.97495e-08	3024	3.694632	3.689153	1.004678	0.635518
2.500	0.100	1.100	4.000	0.100000	0.041250	0.472500	1.179642	2.429906	0.344946	0.572385	True	True	9.98015e-08	2966	3.693750	3.701915	1.008033	0.627696
2.500	0.100	1.100	4.000	0.100000	0.045000	0.472500	1.173614	2.454578	0.337055	0.601618	True	True	9.99181e-08	3111	3.694045	3.716542	1.010629	0.619123
2.500	0.100	1.100	4.000	0.100000	0.048750	0.472500	1.168235	2.481719	0.329314	0.634045	True	True	9.97018e-08	3211	3.695645	3.733271	1.012401	0.609714
2.500	0.100	1.100	4.000	0.100000	0.052500	0.472500	1.163536	2.511759	0.321685	0.670277	True	True	9.96959e-08	3186	3.698713	3.752394	1.013265	0.599366
2.500	0.100	1.100	4.000	0.100000	0.056250	0.472500	1.159565	2.545243	0.314126	0.711103	True	True	9.97186e-08	3344	3.703464	3.774286	1.013114	0.587949
2.500	0.100	1.100	4.000	0.100000	0.060000	0.472500	1.156383	2.582871	0.306589	0.757556	True	True	9.98154e-08	3458	3.710180	3.799422	1.011812	0.575305
2.500	0.100	1.100	4.000	0.100000	0.063750	0.472500	1.154079	2.625571	0.299018	0.811023	True	True	9.99283e-08	3662	3.719240	3.828427	1.009177	0.561231
2.500	0.100	1.100	4.000	0.100000	0.067500	0.472500	1.152775	2.674594	0.291337	0.873418	True	True	9.97335e-08	3770	3.731163	3.862133	1.004968	0.545467
2.500	0.100	1.100	4.000	0.100000	0.071250	0.472500	1.152643	2.731689	0.283452	0.947474	True	True	9.97492e-08	4028	3.746681	3.901685	0.998852	0.527664
2.500	0.100	1.100	4.000	0.100000	0.075000	0.472500	1.153931	2.799392	0.275228	1.037257	True	True	9.97871e-08	4178	3.766863	3.948709	0.990351	0.507346
2.500	0.100	1.100	4.000	0.100000	-0.075000	0.495000	1.895969	2.131569	1.070007	0.192961	True	True	9.98267e-08	2437	4.275639	3.918856	0.581919	0.646690
2.500	0.100	1.100	4.000	0.100000	-0.071250	0.495000	1.822104	2.133596	0.992781	0.201636	True	True	9.9776e-08	2361	4.213797	3.871895	0.615257	0.657058
2.500	0.100	1.100	4.000	0.100000	-0.067500	0.495000	1.758522	2.136277	0.928295	0.209950	True	True	9.9835e-08	2236	4.160094	3.832298	0.645634	0.665551
2.500	0.100	1.100	4.000	0.100000	-0.063750	0.495000	1.702905	2.139516	0.873350	0.218034	True	True	9.97975e-08	2201	4.112804	3.798439	0.673571	0.672570
2.500	0.100	1.100	4.000	0.100000	-0.060000	0.495000	1.653638	2.143236	0.825775	0.225987	True	True	9.99107e-08	2151	4.070700	3.769186	0.699451	0.678400
2.500	0.100	1.100	4.000	0.100000	-0.056250	0.495000	1.609545	2.147394	0.784038	0.233883	True	True	9.95349e-08	2219	4.032881	3.743718	0.723563	0.683241
2.500	0.100	1.100	4.000	0.100000	-0.052500	0.495000	1.569745	2.151958	0.747021	0.241783	True	True	9.98042e-08	2223	3.998666	3.721426	0.746132	0.687241
2.500	0.100	1.100	4.000	0.100000	-0.048750	0.495000	1.533570	2.156905	0.713885	0.249738	True	True	9.99374e-08	2264	3.967528	3.701844	0.767335	0.690514
2.500	0.100	1.100	4.000	0.100000	-0.045000	0.495000	1.500494	2.162225	0.683989	0.257792	True	True	9.96309e-08	2281	3.939050	3.684611	0.787313	0.693145
2.500	0.100	1.100	4.000	0.100000	-0.041250	0.495000	1.470098	2.167910	0.656829	0.265987	True	True	9.9807e-08	2328	3.912899	3.669442	0.806184	0.695201
2.500	0.100	1.100	4.000	0.100000	-0.037500	0.495000	1.442043	2.173962	0.632005	0.274359	True	True	9.988e-08	2332	3.888806	3.656110	0.824044	0.696736
2.500	0.100	1.100	4.000	0.100000	-0.033750	0.495000	1.416053	2.180385	0.609196	0.282947	True	True	9.97798e-08	2357	3.866549	3.644432	0.840972	0.697789
2.500	0.100	1.100	4.000	0.100000	-0.030000	0.495000	1.391898	2.187187	0.588137	0.291786	True	True	9.95998e-08	2388	3.845943	3.634260	0.857035	0.698394
2.500	0.100	1.100	4.000	0.100000	-0.026250	0.495000	1.369385	2.194382	0.568610	0.300913	True	True	9.98272e-08	2409	3.826836	3.625474	0.872291	0.698575
2.500	0.100	1.100	4.000	0.100000	-0.022500	0.495000	1.348353	2.201985	0.550433	0.310366	True	True	9.99014e-08	2434	3.809100	3.617978	0.886785	0.698353
2.500	0.100	1.100	4.000	0.100000	-0.018750	0.495000	1.328663	2.210017	0.533451	0.320185	True	True	9.95477e-08	2422	3.792626	3.611693	0.900560	0.697741
2.500	0.100	1.100	4.000	0.100000	-0.015000	0.495000	1.310198	2.218502	0.517535	0.330414	True	True	9.97357e-08	2515	3.777323	3.606556	0.913649	0.696749
2.500	0.100	1.100	4.000	0.100000	-0.011250	0.495000	1.292858	2.227468	0.502572	0.341097	True	True	9.98118e-08	2473	3.763116	3.602521	0.926079	0.695384
2.500	0.100	1.100	4.000	0.100000	-0.007500	0.495000	1.276554	2.236947	0.488464	0.352286	True	True	9.99824e-08	2561	3.749940	3.599551	0.937876	0.693649
2.500	0.100	1.100	4.000	0.100000	-0.003750	0.495000	1.261212	2.246976	0.475127	0.364034	True	True	9.9791e-08	2538	3.737743	3.597622	0.949056	0.691542
2.500	0.100	1.100	4.000	0.100000	0.000000	0.495000	1.246767	2.257600	0.462486	0.376405	True	True	9.981e-08	2610	3.726481	3.596720	0.959636	0.689060
2.500	0.100	1.100	4.000	0.100000	0.003750	0.495000	1.233162	2.268865	0.450476	0.389465	True	True	9.98043e-08	2644	3.716121	3.596841	0.969626	0.686196
2.500	0.100	1.100	4.000	0.100000	0.007500	0.495000	1.220349	2.280830	0.439039	0.403293	True	True	9.97347e-08	2681	3.706637	3.597992	0.979033	0.682941
2.500	0.100	1.100	4.000	0.100000	0.011250	0.495000	1.208287	2.293559	0.428121	0.417976	True	True	9.99901e-08	2673	3.698013	3.600189	0.987860	0.679281
2.500	0.100	1.100	4.000	0.100000	0.015000	0.495000	1.196939	2.307126	0.417676	0.433615	True	True	9.99151e-08	2811	3.690239	3.603460	0.996106	0.675199
2.500	0.100	1.100	4.000	0.100000	0.018750	0.495000	1.186277	2.321617	0.407660	0.450325	True	True	9.96521e-08	2777	3.683315	3.607843	1.003767	0.670674
2.500	0.100	1.100	4.000	0.100000	0.022500	0.495000	1.176278	2.337133	0.398034	0.468241	True	True	9.97664e-08	2798	3.677249	3.613389	1.010833	0.665682
2.500	0.100	1.100	4.000	0.100000	0.026250	0.495000	1.166922	2.353789	0.388760	0.487520	True	True	9.96449e-08	2894	3.672060	3.620165	1.017290	0.660192
2.500	0.100	1.100	4.000	0.100000	0.030000	0.495000	1.158196	2.371723	0.379804	0.508346	True	True	9.9834e-08	2848	3.667776	3.628252	1.023119	0.654170
2.500	0.100	1.100	4.000	0.100000	0.033750	0.495000	1.150095	2.391096	0.371131	0.530941	True	True	9.97777e-08	2996	3.664439	3.637755	1.028293	0.647572
2.500	0.100	1.100	4.000	0.100000	0.037500	0.495000	1.142615	2.412102	0.362711	0.555569	True	True	9.98541e-08	3070	3.662104	3.648795	1.032780	0.640349
2.500	0.100	1.100	4.000	0.100000	0.041250	0.495000	1.135762	2.434973	0.354509	0.582551	True	True	9.98249e-08	3095	3.660846	3.661530	1.036538	0.632443
2.500	0.100	1.100	4.000	0.100000	0.045000	0.495000	1.129549	2.459991	0.346494	0.612284	True	True	9.9926e-08	3128	3.660760	3.676149	1.039511	0.623780
2.500	0.100	1.100	4.000	0.100000	0.048750	0.495000	1.123997	2.487505	0.338630	0.645260	True	True	9.97803e-08	3213	3.661972	3.692889	1.041634	0.614277
2.500	0.100	1.100	4.000	0.100000	0.052500	0.495000	1.119139	2.517947	0.330880	0.682099	True	True	9.98921e-08	3216	3.664644	3.712045	1.042821	0.603828
2.500	0.100	1.100	4.000	0.100000	0.056250	0.495000	1.115021	2.551868	0.323203	0.723603	True	True	9.99415e-08	3382	3.668985	3.733990	1.042963	0.592306
2.500	0.100	1.100	4.000	0.100000	0.060000	0.495000	1.111708	2.589976	0.315550	0.770821	True	True	9.973e-08	3437	3.675275	3.759203	1.041921	0.579552
2.500	0.100	1.100	4.000	0.100000	0.063750	0.495000	1.109288	2.633206	0.307862	0.825162	True	True	9.99583e-08	3705	3.683887	3.788311	1.039509	0.565362
2.500	0.100	1.100	4.000	0.100000	0.067500	0.495000	1.107885	2.682824	0.300067	0.888571	True	True	9.98324e-08	3731	3.695333	3.822148	1.035484	0.549476
2.500	0.100	1.100	4.000	0.100000	0.071250	0.495000	1.107672	2.740596	0.292066	0.963824	True	True	9.99607e-08	3974	3.710334	3.861865	1.029504	0.531546
2.500	0.100	1.100	4.000	0.100000	0.075000	0.495000	1.108902	2.809085	0.283724	1.055055	True	True	9.98601e-08	4166	3.729945	3.909092	1.021088	0.511095
2.500	0.100	1.100	4.000	0.100000	-0.075000	0.517500	1.866047	2.131066	1.086962	0.195720	True	True	9.96958e-08	2599	4.258291	3.889868	0.590120	0.651865
2.500	0.100	1.100	4.000	0.100000	-0.071250	0.517500	1.791302	2.133182	1.009198	0.204582	True	True	9.95474e-08	2345	4.195610	3.841887	0.624336	0.662295
2.500	0.100	1.100	4.000	0.100000	-0.067500	0.517500	1.726911	2.135961	0.944239	0.213077	True	True	9.99122e-08	2248	4.141132	3.801373	0.655572	0.670838
2.500	0.100	1.100	4.000	0.100000	-0.063750	0.517500	1.670547	2.139302	0.888869	0.221340	True	True	9.95189e-08	2210	4.093118	3.766685	0.684353	0.677900
2.500	0.100	1.100	4.000	0.100000	-0.060000	0.517500	1.620580	2.143134	0.840909	0.229469	True	True	9.96222e-08	2186	4.050334	3.736675	0.711064	0.683765
2.500	0.100	1.100	4.000	0.100000	-0.056250	0.517500	1.575830	2.147410	0.798817	0.237540	True	True	9.95498e-08	2245	4.011871	3.710512	0.735995	0.688633
2.500	0.100	1.100	4.000	0.100000	-0.052500	0.517500	1.535409	2.152097	0.761472	0.245614	True	True	9.9556e-08	2183	3.977044	3.687580	0.759371	0.692656
2.500	0.100	1.100	4.000	0.100000	-0.048750	0.517500	1.498650	2.157172	0.728029	0.253744	True	True	9.96732e-08	2258	3.945320	3.667406	0.781369	0.695945
2.500	0.100	1.100	4.000	0.100000	-0.045000	0.517500	1.465018	2.162624	0.697844	0.261974	True	True	9.99037e-08	2295	3.916281	3.649623	0.802131	0.698588
2.500	0.100	1.100	4.000	0.100000	-0.041250	0.517500	1.434094	2.168448	0.670412	0.270347	True	True	9.95702e-08	2306	3.889591	3.633944	0.821774	0.700651
2.500	0.100	1.100	4.000	0.100000	-0.037500	0.517500	1.405536	2.174643	0.645330	0.278899	True	True	9.98502e-08	2319	3.864978	3.620137	0.840395	0.702188
2.500	0.100	1.100	4.000	0.100000	-0.033750	0.517500	1.379065	2.181213	0.622275	0.287670	True	True	9.989e-08	2402	3.842218	3.608017	0.858072	0.703239
2.500	0.100	1.100	4.000	0.100000	-0.030000	0.517500	1.354449	2.188168	0.600981	0.296696	True	True	9.96374e-08	2449	3.821125	3.597433	0.874872	0.703838
2.500	0.100	1.100	4.000	0.100000	-0.026250	0.517500	1.331496	2.195521	0.581230	0.306014	True	True	9.97912e-08	2441	3.801545	3.588264	0.890853	0.704009
2.500	0.100	1.100	4.000	0.100000	-0.022500	0.517500	1.310042	2.203287	0.562837	0.315663	True	True	9.99107e-08	2451	3.783349	3.580410	0.906060	0.703772
2.500	0.100	1.100	4.000	0.100000	-0.018750	0.517500	1.289948	2.211488	0.545649	0.325683	True	True	9.97613e-08	2449	3.766427	3.573793	0.920535	0.703141
2.500	0.100	1.100	4.000	0.100000	-0.015000	0.517500	1.271095	2.220147	0.529534	0.336119	True	True	9.99502e-08	2482	3.750688	3.568348	0.934311	0.702127
2.500	0.100	1.100	4.000	0.100000	-0.011250	0.517500	1.253383	2.229292	0.514378	0.347017	True	True	9.96168e-08	2529	3.736054	3.564026	0.947415	0.700735
2.500	0.100	1.100	4.000	0.100000	-0.007500	0.517500	1.236722	2.238957	0.500085	0.358427	True	True	9.98765e-08	2565	3.722460	3.560790	0.959871	0.698969
2.500	0.100	1.100	4.000	0.100000	-0.003750	0.517500	1.221037	2.249178	0.486569	0.370407	True	True	9.97384e-08	2599	3.709853	3.558616	0.971698	0.696828
2.500	0.100	1.100	4.000	0.100000	0.000000	0.517500	1.206262	2.260000	0.473755	0.383017	True	True	9.97328e-08	2633	3.698189	3.557489	0.982909	0.694307
2.500	0.100	1.100	4.000	0.100000	0.003750	0.517500	1.192341	2.271472	0.461577	0.396328	True	True	9.96468e-08	2676	3.687433	3.557405	0.993514	0.691401
2.500	0.100	1.100	4.000	0.100000	0.007500	0.517500	1.179224	2.283651	0.449977	0.410418	True	True	9.97287e-08	2722	3.677560	3.558368	1.003521	0.688100
2.500	0.100	1.100	4.000	0.100000	0.011250	0.517500	1.166870	2.296603	0.438901	0.425377	True	True	9.97147e-08	2762	3.668551	3.560396	1.012932	0.684389
2.500	0.100	1.100	4.000	0.100000	0.015000	0.517500	1.155243	2.310401	0.428303	0.441306	True	True	9.9971e-08	2767	3.660396	3.563515	1.021746	0.680252
2.500	0.100	1.100	4.000	0.100000	0.018750	0.517500	1.144314	2.325134	0.418139	0.458323	True	True	9.98893e-08	2824	3.653095	3.567764	1.029956	0.675669
2.500	0.100	1.100	4.000	0.100000	0.022500	0.517500	1.134059	2.340902	0.408368	0.476564	True	True	9.99373e-08	2858	3.646655	3.573193	1.037554	0.670613
2.500	0.100	1.100	4.000	0.100000	0.026250	0.517500	1.124459	2.357822	0.398953	0.496188	True	True	9.97435e-08	2929	3.641093	3.579869	1.044524	0.665057
2.500	0.100	1.100	4.000	0.100000	0.030000	0.517500	1.115500	2.376034	0.389860	0.517384	True	True	9.98609e-08	2898	3.636437	3.587874	1.050844	0.658962
2.500	0.100	1.100	4.000	0.100000	0.033750	0.517500	1.107177	2.395700	0.381054	0.540376	True	True	9.97352e-08	3035	3.632726	3.597310	1.056491	0.652289
2.500	0.100	1.100	4.000	0.100000	0.037500	0.517500	1.099486	2.417016	0.372504	0.565432	True	True	9.96877e-08	3048	3.630016	3.608303	1.061427	0.644986
2.500	0.100	1.100	4.000	0.100000	0.041250	0.517500	1.092434	2.440215	0.364176	0.592879	True	True	9.97598e-08	3088	3.628378	3.621007	1.065611	0.636995
2.500	0.100	1.100	4.000	0.100000	0.045000	0.517500	1.086033	2.465584	0.356036	0.623118	True	True	9.97167e-08	3240	3.627908	3.635615	1.068986	0.628243
2.500	0.100	1.100	4.000	0.100000	0.048750	0.517500	1.080305	2.493474	0.348052	0.656649	True	True	9.99487e-08	3288	3.628728	3.652362	1.071484	0.618646
2.500	0.100	1.100	4.000	0.100000	0.052500	0.517500	1.075282	2.524321	0.340184	0.694103	True	True	9.99824e-08	3322	3.630996	3.671544	1.073018	0.608099
2.500	0.100	1.100	4.000	0.100000	0.056250	0.517500	1.071012	2.558682	0.332390	0.736293	True	True	9.97128e-08	3509	3.634921	3.693537	1.073477	0.596474
2.500	0.100	1.100	4.000	0.100000	0.060000	0.517500	1.067560	2.597271	0.324623	0.784286	True	True	9.9739e-08	3552	3.640776	3.718821	1.072717	0.583612
2.500	0.100	1.100	4.000	0.100000	0.063750	0.517500	1.065014	2.641034	0.316823	0.839511	True	True	9.98362e-08	3727	3.648929	3.748023	1.070553	0.569310
2.500	0.100	1.100	4.000	0.100000	0.067500	0.517500	1.063500	2.691249	0.308916	0.903944	True	True	9.99851e-08	3977	3.659883	3.781984	1.066733	0.553307
2.500	0.100	1.100	4.000	0.100000	0.071250	0.517500	1.063193	2.749699	0.300803	0.980407	True	True	9.99724e-08	4019	3.674351	3.821854	1.060913	0.535254
2.500	0.100	1.100	4.000	0.100000	0.075000	0.517500	1.064347	2.818974	0.292349	1.073099	True	True	9.98431e-08	4274	3.693370	3.869273	1.052604	0.514677
2.500	0.100	1.100	4.000	0.100000	-0.075000	0.540000	1.836467	2.130593	1.103948	0.198499	True	True	9.99125e-08	2605	4.241164	3.860892	0.598296	0.656952
2.500	0.100	1.100	4.000	0.100000	-0.071250	0.540000	1.760861	2.132803	1.025654	0.207552	True	True	9.96195e-08	2346	4.177665	3.811885	0.633392	0.667436
2.500	0.100	1.100	4.000	0.100000	-0.067500	0.540000	1.695681	2.135684	0.960229	0.216233	True	True	9.96259e-08	2248	4.122430	3.770451	0.665492	0.676022
2.500	0.100	1.100	4.000	0.100000	-0.063750	0.540000	1.638590	2.139129	0.904441	0.224678	True	True	9.99119e-08	2210	4.073710	3.734929	0.695124	0.683121
2.500	0.100	1.100	4.000	0.100000	-0.060000	0.540000	1.587936	2.143080	0.856100	0.232987	True	True	9.99892e-08	2237	4.030262	3.704157	0.722675	0.689013
2.500	0.100	1.100	4.000	0.100000	-0.056250	0.540000	1.542541	2.147479	0.813658	0.241236	True	True	9.95527e-08	2244	3.991172	3.677295	0.748435	0.693903
2.500	0.100	1.100	4.000	0.100000	-0.052500	0.540000	1.501519	2.152293	0.775987	0.249488	True	True	9.97849e-08	2254	3.955747	3.653717	0.772628	0.697942
2.500	0.100	1.100	4.000	0.100000	-0.048750	0.540000	1.464186	2.157501	0.742241	0.257796	True	True	9.99592e-08	2309	3.923452	3.632946	0.795434	0.701242
2.500	0.100	1.100	4.000	0.100000	-0.045000	0.540000	1.430011	2.163092	0.711770	0.266207	True	True	9.98904e-08	2327	3.893865	3.614609	0.816993	0.703892
2.500	0.100	1.100	4.000	0.100000	-0.041250	0.540000	1.398569	2.169058	0.684068	0.274761	True	True	9.9826e-08	2349	3.866648	3.598415	0.837423	0.705957
2.500	0.100	1.100	4.000	0.100000	-0.037500	0.540000	1.369518	2.175401	0.658729	0.283498	True	True	9.9949e-08	2410	3.841526	3.584128	0.856820	0.707491
2.500	0.100	1.100	4.000	0.100000	-0.033750	0.540000	1.342576	2.182124	0.635430	0.292455	True	True	9.97249e-08	2394	3.818273	3.571561	0.875263	0.708535
2.500	0.100	1.100	4.000	0.100000	-0.030000	0.540000	1.317511	2.189237	0.613903	0.301672	True	True	9.98049e-08	2407	3.796704	3.560561	0.892818	0.709123
2.500	0.100	1.100	4.000	0.100000	-0.026250	0.540000	1.294126	2.196753	0.593928	0.311185	True	True	9.96448e-08	2479	3.776661	3.551004	0.909542	0.709279
2.500	0.100	1.100	4.000	0.100000	-0.022500	0.540000	1.272259	2.204687	0.575321	0.321034	True	True	9.97862e-08	2467	3.758014	3.542788	0.925482	0.709024
2.500	0.100	1.100	4.000	0.100000	-0.018750	0.540000	1.251768	2.213061	0.557927	0.331261	True	True	9.97199e-08	2511	3.740653	3.535834	0.940677	0.708370
2.500	0.100	1.100	4.000	0.100000	-0.015000	0.540000	1.232535	2.221899	0.541614	0.341908	True	True	9.99091e-08	2557	3.724484	3.530076	0.955160	0.707330
2.500	0.100	1.100	4.000	0.100000	-0.011250	0.540000	1.214456	2.231229	0.526267	0.353024	True	True	9.99948e-08	2560	3.709430	3.525463	0.968960	0.705908
2.500	0.100	1.100	4.000	0.100000	-0.007500	0.540000	1.197444	2.241085	0.511788	0.364661	True	True	9.99978e-08	2618	3.695425	3.521959	0.982098	0.704108
2.500	0.100	1.100	4.000	0.100000	-0.003750	0.540000	1.181421	2.251504	0.498093	0.376876	True	True	9.98373e-08	2641	3.682414	3.519537	0.994593	0.701929
2.500	0.100	1.100	4.000	0.100000	0.000000	0.540000	1.166322	2.262530	0.485106	0.389731	True	True	9.97132e-08	2641	3.670353	3.518181	1.006458	0.699367
2.500	0.100	1.100	4.000	0.100000	0.003750	0.540000	1.152089	2.274213	0.472761	0.403297	True	True	9.97034e-08	2673	3.659207	3.517887	1.017703	0.696416
2.500	0.100	1.100	4.000	0.100000	0.007500	0.540000	1.138674	2.286611	0.460998	0.417654	True	True	9.96849e-08	2721	3.648948	3.518660	1.028334	0.693065
2.500	0.100	1.100	4.000	0.100000	0.011250	0.540000	1.126032	2.299790	0.449766	0.432894	True	True	9.98057e-08	2780	3.639558	3.520515	1.038353	0.689301
2.500	0.100	1.100	4.000	0.100000	0.015000	0.540000	1.114130	2.313825	0.439014	0.449118	True	True	9.97739e-08	2793	3.631026	3.523479	1.047758	0.685108
2.500	0.100	1.100	4.000	0.100000	0.018750	0.540000	1.102936	2.328804	0.428701	0.466447	True	True	9.97537e-08	2855	3.623351	3.527590	1.056542	0.680464
2.500	0.100	1.100	4.000	0.100000	0.022500	0.540000	1.092427	2.344829	0.418786	0.485018	True	True	9.97073e-08	2872	3.616539	3.532900	1.064695	0.675344
2.500	0.100	1.100	4.000	0.100000	0.026250	0.540000	1.082584	2.362018	0.409232	0.504994	True	True	9.99063e-08	2970	3.610604	3.539473	1.072202	0.669718
2.500	0.100	1.100	4.000	0.100000	0.030000	0.540000	1.073394	2.380512	0.400002	0.526566	True	True	9.97568e-08	2988	3.605576	3.547392	1.079041	0.663552
2.500	0.100	1.100	4.000	0.100000	0.033750	0.540000	1.064848	2.400476	0.391064	0.549961	True	True	9.99769e-08	3041	3.601492	3.556759	1.085183	0.656802
2.500	0.100	1.100	4.000	0.100000	0.037500	0.540000	1.056947	2.422105	0.382384	0.575451	True	True	9.98147e-08	3065	3.598405	3.567700	1.090594	0.649419
2.500	0.100	1.100	4.000	0.100000	0.041250	0.540000	1.049694	2.445638	0.373931	0.603368	True	True	9.9827e-08	3140	3.596387	3.580371	1.095229	0.641343
2.500	0.100	1.100	4.000	0.100000	0.045000	0.540000	1.043103	2.471361	0.365669	0.634120	True	True	9.99494e-08	3211	3.595529	3.594962	1.099030	0.632503
2.500	0.100	1.100	4.000	0.100000	0.048750	0.540000	1.037195	2.499629	0.357565	0.668214	True	True	9.99028e-08	3329	3.595953	3.611712	1.101928	0.622814
2.500	0.100	1.100	4.000	0.100000	0.052500	0.540000	1.032004	2.530885	0.349580	0.706291	True	True	9.97365e-08	3436	3.597814	3.630917	1.103834	0.612170
2.500	0.100	1.100	4.000	0.100000	0.056250	0.540000	1.027576	2.565688	0.341673	0.749177	True	True	9.97268e-08	3491	3.601315	3.652952	1.104633	0.600444
2.500	0.100	1.100	4.000	0.100000	0.060000	0.540000	1.023977	2.604761	0.333794	0.797952	True	True	9.99663e-08	3661	3.606727	3.678300	1.104181	0.587477
2.500	0.100	1.100	4.000	0.100000	0.063750	0.540000	1.021298	2.649059	0.325884	0.854070	True	True	9.98574e-08	3829	3.614410	3.707591	1.102288	0.573066
2.500	0.100	1.100	4.000	0.100000	0.067500	0.540000	1.019662	2.699871	0.317869	0.919539	True	True	9.99277e-08	3924	3.624861	3.741665	1.098698	0.556950
2.500	0.100	1.100	4.000	0.100000	0.071250	0.540000	1.019246	2.759000	0.309649	0.997224	True	True	9.98101e-08	4190	3.638780	3.781680	1.093064	0.538781
2.500	0.100	1.100	4.000	0.100000	0.075000	0.540000	1.020307	2.829061	0.301088	1.091392	True	True	9.97985e-08	4459	3.657188	3.829278	1.084888	0.518084
2.500	0.100	1.100	4.000	0.100000	-0.075000	0.562500	1.807231	2.130148	1.120962	0.201301	True	True	9.96518e-08	2428	4.224263	3.831932	0.606442	0.661951
2.500	0.100	1.100	4.000	0.100000	-0.071250	0.562500	1.730788	2.132451	1.042145	0.210548	True	True	9.99698e-08	2335	4.159965	3.781898	0.642420	0.672481
2.500	0.100	1.100	4.000	0.100000	-0.067500	0.562500	1.664840	2.135439	0.976259	0.219418	True	True	9.97493e-08	2216	4.103994	3.739541	0.675388	0.681103
2.500	0.100	1.100	4.000	0.100000	-0.063750	0.562500	1.607029	2.139007	0.920058	0.228048	True	True	9.97057e-08	2182	4.054587	3.703180	0.705878	0.688228
2.500	0.100	1.100	4.000	0.100000	-0.060000	0.562500	1.555712	2.143078	0.871340	0.236539	True	True	9.96817e-08	2290	4.010493	3.671642	0.734275	0.694141
2.500	0.100	1.100	4.000	0.100000	-0.056250	0.562500	1.509693	2.147603	0.828552	0.244971	True	True	9.96583e-08	2304	3.970791	3.644077	0.760872	0.699047
2.500	0.100	1.100	4.000	0.100000	-0.052500	0.562500	1.468079	2.152549	0.790559	0.253405	True	True	9.98826e-08	2288	3.934784	3.619849	0.785893	0.703095
2.500	0.100	1.100	4.000	0.100000	-0.048750	0.562500	1.430188	2.157895	0.756511	0.261896	True	True	9.96382e-08	2345	3.901932	3.598476	0.809517	0.706401
2.500	0.100	1.100	4.000	0.100000	-0.045000	0.562500	1.395483	2.163628	0.725757	0.270490	True	True	9.97979e-08	2385	3.871812	3.579581	0.831886	0.709051
2.500	0.100	1.100	4.000	0.100000	-0.041250	0.562500	1.363537	2.169742	0.697786	0.279229	True	True	9.96041e-08	2364	3.844081	3.562867	0.853116	0.711112
2.500	0.100	1.100	4.000	0.100000	-0.037500	0.562500	1.334005	2.176238	0.672194	0.288154	True	True	9.97312e-08	2418	3.818463	3.548097	0.873303	0.712639
2.500	0.100	1.100	4.000	0.100000	-0.033750	0.562500	1.306603	2.183119	0.648651	0.297304	True	True	9.98112e-08	2424	3.794731	3.535079	0.892528	0.713672
2.500	0.100	1.100	4.000	0.100000	-0.030000	0.562500	1.281098	2.190395	0.626892	0.306715	True	True	9.98696e-08	2428	3.772695	3.523659	0.910854	0.714244
2.500	0.100	1.100	4.000	0.100000	-0.026250	0.562500	1.257292	2.198079	0.606695	0.316428	True	True	9.97243e-08	2485	3.752200	3.513709	0.928339	0.714381
2.500	0.100	1.100	4.000	0.100000	-0.022500	0.562500	1.235020	2.206186	0.587874	0.326481	True	True	9.95928e-08	2521	3.733112	3.505128	0.945030	0.714102
2.500	0.100	1.100	4.000	0.100000	-0.018750	0.562500	1.214142	2.214739	0.570275	0.336917	True	True	9.99288e-08	2568	3.715321	3.497834	0.960964	0.713422
2.500	0.100	1.100	4.000	0.100000	-0.015000	0.562500	1.194536	2.223761	0.553763	0.347781	True	True	9.98717e-08	2610	3.698732	3.491759	0.976175	0.712351
2.500	0.100	1.100	4.000	0.100000	-0.011250	0.562500	1.176100	2.233281	0.538225	0.359121	True	True	9.99517e-08	2615	3.683266	3.486852	0.990690	0.710895
2.500	0.100	1.100	4.000	0.100000	-0.007500	0.562500	1.158744	2.243333	0.523562	0.370989	True	True	9.97612e-08	2650	3.668857	3.483076	1.004531	0.709058
2.500	0.100	1.100	4.000	0.100000	-0.003750	0.562500	1.142390	2.253954	0.509688	0.383443	True	True	9.99949e-08	2648	3.655450	3.480402	1.017716	0.706838
2.500	0.100	1.100	4.000	0.100000	0.000000	0.562500	1.126973	2.265189	0.496528	0.396547	True	True	9.99771e-08	2695	3.642998	3.478814	1.030257	0.704231
2.500	0.100	1.100	4.000	0.100000	0.003750	0.562500	1.112434	2.277089	0.484015	0.410374	True	True	9.98819e-08	2712	3.631467	3.478308	1.042164	0.701232
2.500	0.100	1.100	4.000	0.100000	0.007500	0.562500	1.098724	2.289711	0.472090	0.425004	True	True	9.98898e-08	2715	3.620828	3.478887	1.053443	0.697829
2.500	0.100	1.100	4.000	0.100000	0.011250	0.562500	1.085801	2.303122	0.460700	0.440529	True	True	9.97441e-08	2771	3.611062	3.480567	1.064093	0.694010
2.500	0.100	1.100	4.000	0.100000	0.015000	0.562500	1.073626	2.317399	0.449796	0.457053	True	True	9.9679e-08	2832	3.602157	3.483374	1.074113	0.689758
2.500	0.100	1.100	4.000	0.100000	0.018750	0.562500	1.062172	2.332629	0.439334	0.474699	True	True	9.98729e-08	2955	3.594111	3.487346	1.083495	0.685051
2.500	0.100	1.100	4.000	0.100000	0.022500	0.562500	1.051412	2.348916	0.429275	0.493607	True	True	9.98105e-08	2942	3.586929	3.492532	1.092229	0.679865
2.500	0.100	1.100	4.000	0.100000	0.026250	0.562500	1.041329	2.366380	0.419580	0.513941	True	True	9.98448e-08	2984	3.580626	3.498999	1.100298	0.674170
2.500	0.100	1.100	4.000	0.100000	0.030000	0.562500	1.031908	2.385160	0.410215	0.535894	True	True	9.98967e-08	3039	3.575227	3.506830	1.107679	0.667931
2.500	0.100	1.100	4.000	0.100000	0.033750	0.562500	1.023143	2.405425	0.401145	0.559698	True	True	9.97767e-08	3117	3.570770	3.516125	1.114343	0.661104
2.500	0.100	1.100	4.000	0.100000	0.037500	0.562500	1.015031	2.427373	0.392337	0.585628	True	True	9.99409e-08	3145	3.567308	3.527012	1.120253	0.653640
2.500	0.100	1.100	4.000	0.100000	0.041250	0.562500	1.007577	2.451242	0.383758	0.614023	True	True	9.97832e-08	3182	3.564908	3.539646	1.125364	0.645480
2.500	0.100	1.100	4.000	0.100000	0.045000	0.562500	1.000794	2.477323	0.375375	0.645295	True	True	9.97468e-08	3409	3.563662	3.554219	1.129616	0.636552
2.500	0.100	1.100	4.000	0.100000	0.048750	0.562500	0.994705	2.505974	0.367153	0.679959	True	True	9.98773e-08	3432	3.563687	3.570967	1.132939	0.626770
2.500	0.100	1.100	4.000	0.100000	0.052500	0.562500	0.989342	2.537641	0.359054	0.718666	True	True	9.97669e-08	3519	3.565136	3.590190	1.135241	0.616031
2.500	0.100	1.100	4.000	0.100000	0.056250	0.562500	0.984752	2.572889	0.351035	0.762254	True	True	9.99863e-08	3642	3.568209	3.612262	1.136407	0.604207
2.500	0.100	1.100	4.000	0.100000	0.060000	0.562500	0.981000	2.612449	0.343047	0.811821	True	True	9.98954e-08	3668	3.573170	3.637669	1.136288	0.591138
2.500	0.100	1.100	4.000	0.100000	0.063750	0.562500	0.978178	2.657282	0.335031	0.868843	True	True	9.99917e-08	3869	3.580375	3.667040	1.134691	0.576622
2.500	0.100	1.100	4.000	0.100000	0.067500	0.562500	0.976410	2.708693	0.326911	0.935358	True	True	9.98237e-08	3949	3.590312	3.701221	1.131358	0.560398
2.500	0.100	1.100	4.000	0.100000	0.071250	0.562500	0.975873	2.768501	0.318589	1.014276	True	True	9.97933e-08	4342	3.603667	3.741369	1.125935	0.542119
2.500	0.100	1.100	4.000	0.100000	0.075000	0.562500	0.976824	2.839347	0.309926	1.109933	True	True	9.99209e-08	4627	3.621447	3.789134	1.117919	0.521309
2.500	0.100	1.100	4.000	0.100000	-0.075000	0.585000	1.778342	2.129740	1.137999	0.204123	True	True	9.94966e-08	2493	4.207589	3.802996	0.614552	0.666856
2.500	0.100	1.100	4.000	0.100000	-0.071250	0.585000	1.701081	2.132146	1.058665	0.213568	True	True	9.95739e-08	2277	4.142515	3.751932	0.651414	0.677423
2.500	0.100	1.100	4.000	0.100000	-0.067500	0.585000	1.634384	2.135243	0.992323	0.222630	True	True	9.99821e-08	2217	4.085828	3.708648	0.685255	0.686074
2.500	0.100	1.100	4.000	0.100000	-0.063750	0.585000	1.575878	2.138930	0.935712	0.231449	True	True	9.99746e-08	2222	4.035754	3.671447	0.716607	0.693219
2.500	0.100	1.100	4.000	0.100000	-0.060000	0.585000	1.523913	2.143125	0.886622	0.240128	True	True	9.95728e-08	2222	3.991032	3.639140	0.745856	0.699146
2.500	0.100	1.100	4.000	0.100000	-0.056250	0.585000	1.477286	2.147781	0.843491	0.248745	True	True	9.96606e-08	2310	3.950736	3.610867	0.773296	0.704060
2.500	0.100	1.100	4.000	0.100000	-0.052500	0.585000	1.435099	2.152864	0.805179	0.257365	True	True	9.98754e-08	2274	3.914163	3.585987	0.799154	0.708113
2.500	0.100	1.100	4.000	0.100000	-0.048750	0.585000	1.396665	2.158353	0.770832	0.266042	True	True	9.97115e-08	2354	3.880772	3.564009	0.823605	0.711417
2.500	0.100	1.100	4.000	0.100000	-0.045000	0.585000	1.361445	2.164233	0.739796	0.274824	True	True	9.95978e-08	2424	3.850132	3.544552	0.846794	0.714062
2.500	0.100	1.100	4.000	0.100000	-0.041250	0.585000	1.329008	2.170501	0.711559	0.283753	True	True	9.9581e-08	2407	3.821902	3.527315	0.868837	0.716114
2.500	0.100	1.100	4.000	0.100000	-0.037500	0.585000	1.299008	2.177154	0.685713	0.292871	True	True	9.98306e-08	2429	3.795802	3.512058	0.889829	0.717627
2.500	0.100	1.100	4.000	0.100000	-0.033750	0.585000	1.271159	2.184198	0.661928	0.302216	True	True	9.99639e-08	2462	3.771602	3.498585	0.909848	0.718643
2.500	0.100	1.100	4.000	0.100000	-0.030000	0.585000	1.245226	2.191643	0.639938	0.311826	True	True	9.96023e-08	2489	3.749114	3.486741	0.928962	0.719194
2.500	0.100	1.100	4.000	0.100000	-0.026250	0.585000	1.221010	2.199499	0.619519	0.321743	True	True	9.99616e-08	2510	3.728178	3.476396	0.947224	0.719307
2.500	0.100	1.100	4.000	0.100000	-0.022500	0.585000	1.198344	2.207786	0.600485	0.332005	True	True	9.9967e-08	2553	3.708660	3.467447	0.964682	0.719001
2.500	0.100	1.100	4.000	0.100000	-0.018750	0.585000	1.177088	2.216522	0.582680	0.342655	True	True	9.98091e-08	2569	3.690449	3.459809	0.981373	0.718290
2.500	0.100	1.100	4.000	0.100000	-0.015000	0.585000	1.157119	2.225734	0.565970	0.353740	True	True	9.99771e-08	2537	3.673450	3.453414	0.997331	0.717184
2.500	0.100	1.100	4.000	0.100000	-0.011250	0.585000	1.138334	2.235449	0.550240	0.365307	True	True	9.96361e-08	2632	3.657582	3.448211	1.012581	0.715691
2.500	0.100	1.100	4.000	0.100000	-0.007500	0.585000	1.120642	2.245702	0.535392	0.377411	True	True	9.99421e-08	2601	3.642778	3.444160	1.027146	0.713812
2.500	0.100	1.100	4.000	0.100000	-0.003750	0.585000	1.103966	2.256531	0.521340	0.390110	True	True	9.99712e-08	2713	3.628982	3.441231	1.041041	0.711547
2.500	0.100	1.100	4.000	0.100000	0.000000	0.585000	1.088238	2.267981	0.508006	0.403469	True	True	9.98777e-08	2726	3.616148	3.439410	1.054280	0.708893
2.500	0.100	1.100	4.000	0.100000	0.003750	0.585000	1.073400	2.280103	0.495326	0.417561	True	True	9.98217e-08	2737	3.604239	3.438689	1.066871	0.705842
2.500	0.100	1.100	4.000	0.100000	0.007500	0.585000	1.059402	2.292954	0.483238	0.432468	True	True	9.98914e-08	2771	3.593227	3.439072	1.078818	0.702385
2.500	0.100	1.100	4.000	0.100000	0.011250	0.585000	1.046202	2.306602	0.471689	0.448283	True	True	9.98364e-08	2853	3.583091	3.440576	1.090122	0.698508
2.500	0.100	1.100	4.000	0.100000	0.015000	0.585000	1.033761	2.321125	0.460632	0.465114	True	True	9.98334e-08	2855	3.573819	3.443222	1.100781	0.694194
2.500	0.100	1.100	4.000	0.100000	0.018750	0.585000	1.022050	2.336612	0.450022	0.483083	True	True	9.99232e-08	2899	3.565406	3.447051	1.110786	0.689423
2.500	0.100	1.100	4.000	0.100000	0.022500	0.585000	1.011044	2.353165	0.439819	0.502332	True	True	9.99028e-08	2948	3.557858	3.452113	1.120124	0.684169
2.500	0.100	1.100	4.000	0.100000	0.026250	0.585000	1.000724	2.370908	0.429984	0.523029	True	True	9.987e-08	3099	3.551189	3.458473	1.128779	0.678403
2.500	0.100	1.100	4.000	0.100000	0.030000	0.585000	0.991076	2.389980	0.420483	0.545370	True	True	9.99261e-08	3057	3.545423	3.466213	1.136726	0.672089
2.500	0.100	1.100	4.000	0.100000	0.033750	0.585000	0.982092	2.410551	0.411281	0.569588	True	True	9.96848e-08	3148	3.540596	3.475435	1.143936	0.665185
2.500	0.100	1.100	4.000	0.100000	0.037500	0.585000	0.973771	2.432820	0.402346	0.595966	True	True	9.99214e-08	3210	3.536759	3.486265	1.150370	0.657640
2.500	0.100	1.100	4.000	0.100000	0.041250	0.585000	0.966117	2.457030	0.393643	0.624845	True	True	9.99547e-08	3244	3.533978	3.498859	1.155982	0.649395
2.500	0.100	1.100	4.000	0.100000	0.045000	0.585000	0.959142	2.483473	0.385139	0.656643	True	True	9.99553e-08	3353	3.532343	3.513409	1.160711	0.640380
2.500	0.100	1.100	4.000	0.100000	0.048750	0.585000	0.952870	2.512509	0.376801	0.691885	True	True	9.99068e-08	3474	3.531967	3.530153	1.164485	0.630508
2.500	0.100	1.100	4.000	0.100000	0.052500	0.585000	0.947332	2.544591	0.368588	0.731230	True	True	9.99737e-08	3494	3.533002	3.549389	1.167209	0.619676
2.500	0.100	1.100	4.000	0.100000	0.056250	0.585000	0.942575	2.580287	0.360459	0.775529	True	True	9.97931e-08	3751	3.535642	3.571495	1.168767	0.607756
2.500	0.100	1.100	4.000	0.100000	0.060000	0.585000	0.938665	2.620335	0.352364	0.825896	True	True	9.98398e-08	3792	3.540148	3.596954	1.169008	0.594588
2.500	0.100	1.100	4.000	0.100000	0.063750	0.585000	0.935693	2.665707	0.344245	0.883831	True	True	9.9756e-08	3963	3.546868	3.626400	1.167734	0.579971
2.500	0.100	1.100	4.000	0.100000	0.067500	0.585000	0.933783	2.717717	0.336025	0.951401	True	True	9.97941e-08	4137	3.556279	3.660678	1.164686	0.563644
2.500	0.100	1.100	4.000	0.100000	0.071250	0.585000	0.933112	2.778204	0.327604	1.031564	True	True	9.99639e-08	4304	3.569059	3.700951	1.159502	0.545260
2.500	0.100	1.100	4.000	0.100000	0.075000	0.585000	0.933937	2.849835	0.318846	1.128724	True	True	9.97889e-08	4625	3.586193	3.748869	1.151677	0.524346
2.500	0.100	1.100	4.000	0.100000	-0.075000	0.607500	1.749802	2.129359	1.155052	0.206968	True	True	9.99015e-08	2399	4.191146	3.774090	0.622622	0.671669
2.500	0.100	1.100	4.000	0.100000	-0.071250	0.607500	1.671747	2.131876	1.075207	0.216613	True	True	9.96679e-08	2296	4.125318	3.721993	0.660369	0.682264
2.500	0.100	1.100	4.000	0.100000	-0.067500	0.607500	1.604319	2.135093	1.008414	0.225872	True	True	9.95931e-08	2230	4.067937	3.677782	0.695084	0.690933
2.500	0.100	1.100	4.000	0.100000	-0.063750	0.607500	1.545145	2.138896	0.951399	0.234883	True	True	9.97588e-08	2251	4.017215	3.639738	0.727299	0.698093
2.500	0.100	1.100	4.000	0.100000	-0.060000	0.607500	1.492549	2.143223	0.901939	0.243753	True	True	9.96866e-08	2284	3.971885	3.606660	0.757406	0.704026
2.500	0.100	1.100	4.000	0.100000	-0.056250	0.607500	1.445331	2.148015	0.858467	0.252559	True	True	9.98701e-08	2293	3.931013	3.577677	0.785697	0.708942
2.500	0.100	1.100	4.000	0.100000	-0.052500	0.607500	1.402588	2.153240	0.819838	0.261369	True	True	9.99806e-08	2320	3.893893	3.552142	0.812397	0.712991
2.500	0.100	1.100	4.000	0.100000	-0.048750	0.607500	1.363627	2.158876	0.785195	0.270236	True	True	9.96098e-08	2360	3.859978	3.529556	0.837685	0.716288
2.500	0.100	1.100	4.000	0.100000	-0.045000	0.607500	1.327907	2.164909	0.753879	0.279210	True	True	9.97026e-08	2385	3.828836	3.509534	0.861704	0.718920
2.500	0.100	1.100	4.000	0.100000	-0.041250	0.607500	1.294994	2.171334	0.725376	0.288333	True	True	9.9869e-08	2411	3.800122	3.491772	0.884570	0.720957
2.500	0.100	1.100	4.000	0.100000	-0.037500	0.607500	1.264540	2.178151	0.699277	0.297647	True	True	9.96804e-08	2435	3.773554	3.476024	0.906378	0.722451
2.500	0.100	1.100	4.000	0.100000	-0.033750	0.607500	1.236257	2.185363	0.675251	0.307191	True	True	9.96763e-08	2467	3.748902	3.462095	0.927205	0.723444
2.500	0.100	1.100	4.000	0.100000	-0.030000	0.607500	1.209908	2.192981	0.653029	0.317006	True	True	9.99509e-08	2472	3.725974	3.449824	0.947119	0.723970
2.500	0.100	1.100	4.000	0.100000	-0.026250	0.607500	1.185294	2.201016	0.632388	0.327130	True	True	9.98683e-08	2552	3.704610	3.439082	0.966174	0.724053
2.500	0.100	1.100	4.000	0.100000	-0.022500	0.607500	1.162247	2.209486	0.613141	0.337605	True	True	9.97135e-08	2584	3.684675	3.429761	0.984415	0.723714
2.500	0.100	1.100	4.000	0.100000	-0.018750	0.607500	1.140624	2.218412	0.595130	0.348475	True	True	9.96532e-08	2592	3.666056	3.421777	1.001880	0.722967
2.500	0.100	1.100	4.000	0.100000	-0.015000	0.607500	1.120303	2.227818	0.578222	0.359785	True	True	9.96566e-08	2635	3.648657	3.415061	1.018601	0.721823
2.500	0.100	1.100	4.000	0.100000	-0.011250	0.607500	1.101178	2.237734	0.562301	0.371585	True	True	9.9685e-08	2673	3.632397	3.409559	1.034605	0.720287
2.500	0.100	1.100	4.000	0.100000	-0.007500	0.607500	1.083160	2.248194	0.547267	0.383929	True	True	9.95914e-08	2683	3.617209	3.405231	1.049911	0.718363
2.500	0.100	1.100	4.000	0.100000	-0.003750	0.607500	1.066169	2.259236	0.533035	0.396877	True	True	9.99908e-08	2681	3.603034	3.402046	1.064537	0.716050
2.500	0.100	1.100	4.000	0.100000	0.000000	0.607500	1.050139	2.270906	0.519528	0.410496	True	True	9.98365e-08	2736	3.589826	3.399989	1.078494	0.713345
2.500	0.100	1.100	4.000	0.100000	0.003750	0.607500	1.035010	2.283254	0.506679	0.424858	True	True	9.98362e-08	2825	3.577547	3.399052	1.091790	0.710239
2.500	0.100	1.100	4.000	0.100000	0.007500	0.607500	1.020732	2.296340	0.494427	0.440047	True	True	9.97284e-08	2842	3.566169	3.399238	1.104427	0.706724
2.500	0.100	1.100	4.000	0.100000	0.011250	0.607500	1.007261	2.310231	0.482721	0.456159	True	True	9.99613e-08	2900	3.555670	3.400561	1.116409	0.702787
2.500	0.100	1.100	4.000	0.100000	0.015000	0.607500	0.994560	2.325006	0.471510	0.473301	True	True	9.98213e-08	2946	3.546036	3.403047	1.127728	0.698409
2.500	0.100	1.100	4.000	0.100000	0.018750	0.607500	0.982598	2.340753	0.460751	0.491598	True	True	9.98082e-08	2967	3.537263	3.406733	1.138378	0.693572
2.500	0.100	1.100	4.000	0.100000	0.022500	0.607500	0.971351	2.357579	0.450403	0.511195	True	True	9.98786e-08	3003	3.529355	3.411668	1.148344	0.688248
2.500	0.100	1.100	4.000	0.100000	0.026250	0.607500	0.960798	2.375604	0.440428	0.532261	True	True	9.97151e-08	3041	3.522325	3.417918	1.157607	0.682410
2.500	0.100	1.100	4.000	0.100000	0.030000	0.607500	0.950926	2.394972	0.430791	0.554995	True	True	9.99253e-08	3127	3.516195	3.425566	1.166145	0.676020
2.500	0.100	1.100	4.000	0.100000	0.033750	0.607500	0.941727	2.415853	0.421457	0.579635	True	True	9.98159e-08	3138	3.511001	3.434712	1.173925	0.669037
2.500	0.100	1.100	4.000	0.100000	0.037500	0.607500	0.933199	2.438449	0.412394	0.606466	True	True	9.9884e-08	3253	3.506792	3.445484	1.180908	0.661411
2.500	0.100	1.100	4.000	0.100000	0.041250	0.607500	0.925345	2.463003	0.403567	0.635835	True	True	9.99489e-08	3388	3.503632	3.458036	1.187046	0.653082
2.500	0.100	1.100	4.000	0.100000	0.045000	0.607500	0.918180	2.489812	0.394944	0.668167	True	True	9.99294e-08	3376	3.501607	3.472561	1.192278	0.643980
2.500	0.100	1.100	4.000	0.100000	0.048750	0.607500	0.911723	2.519238	0.386489	0.703993	True	True	9.98395e-08	3466	3.500831	3.489298	1.196528	0.634019
2.500	0.100	1.100	4.000	0.100000	0.052500	0.607500	0.906008	2.551736	0.378165	0.743984	True	True	9.9911e-08	3630	3.501450	3.508544	1.199701	0.623096
2.500	0.100	1.100	4.000	0.100000	0.056250	0.607500	0.901082	2.587884	0.369928	0.789002	True	True	9.98424e-08	3736	3.503655	3.530678	1.201678	0.611082
2.500	0.100	1.100	4.000	0.100000	0.060000	0.607500	0.897009	2.628422	0.361729	0.840178	True	True	9.99414e-08	3860	3.507700	3.556185	1.202305	0.597818
2.500	0.100	1.100	4.000	0.100000	0.063750	0.607500	0.893879	2.674333	0.353509	0.899034	True	True	9.98047e-08	4000	3.513928	3.585699	1.201384	0.583105
2.500	0.100	1.100	4.000	0.100000	0.067500	0.607500	0.891818	2.726944	0.345191	0.967671	True	True	9.9894e-08	4212	3.522807	3.620067	1.198648	0.566680
2.500	0.100	1.100	4.000	0.100000	0.071250	0.607500	0.891002	2.788110	0.336678	1.049090	True	True	9.98272e-08	4377	3.534998	3.660453	1.193735	0.548199
2.500	0.100	1.100	4.000	0.100000	0.075000	0.607500	0.891686	2.860525	0.327828	1.147765	True	True	9.98828e-08	4650	3.551474	3.708514	1.186130	0.527186
2.500	0.100	1.100	4.000	0.100000	-0.075000	0.630000	1.721614	2.129016	1.172118	0.209833	True	True	9.99845e-08	2490	4.174936	3.745219	0.630648	0.676386
2.500	0.100	1.100	4.000	0.100000	-0.071250	0.630000	1.642790	2.131639	1.091766	0.219684	True	True	9.95853e-08	2279	4.108377	3.692090	0.669279	0.687002
2.500	0.100	1.100	4.000	0.100000	-0.067500	0.630000	1.574657	2.134977	1.024526	0.229142	True	True	9.95451e-08	2245	4.050323	3.646950	0.704869	0.695682
2.500	0.100	1.100	4.000	0.100000	-0.063750	0.630000	1.514826	2.138912	0.967109	0.238350	True	True	9.96412e-08	2232	3.998975	3.608062	0.737951	0.702845
2.500	0.100	1.100	4.000	0.100000	-0.060000	0.630000	1.461624	2.143371	0.917283	0.247413	True	True	9.95637e-08	2301	3.953057	3.574211	0.768918	0.708778
2.500	0.100	1.100	4.000	0.100000	-0.056250	0.630000	1.413835	2.148304	0.873473	0.256414	True	True	9.98212e-08	2331	3.911629	3.544518	0.798062	0.713687
2.500	0.100	1.100	4.000	0.100000	-0.052500	0.630000	1.370553	2.153676	0.834529	0.265417	True	True	9.99126e-08	2361	3.873980	3.518325	0.825612	0.717726
2.500	0.100	1.100	4.000	0.100000	-0.048750	0.630000	1.331083	2.159464	0.799590	0.274478	True	True	9.98152e-08	2423	3.839560	3.495130	0.851743	0.721008
2.500	0.100	1.100	4.000	0.100000	-0.045000	0.630000	1.294879	2.165655	0.767995	0.283647	True	True	9.958e-08	2387	3.807933	3.474542	0.876600	0.723623
2.500	0.100	1.100	4.000	0.100000	-0.041250	0.630000	1.261506	2.172243	0.739227	0.292968	True	True	9.98809e-08	2441	3.778751	3.456252	0.900298	0.725638
2.500	0.100	1.100	4.000	0.100000	-0.037500	0.630000	1.230613	2.179228	0.712876	0.302483	True	True	9.97502e-08	2456	3.751732	3.440012	0.922931	0.727106
2.500	0.100	1.100	4.000	0.100000	-0.033750	0.630000	1.201910	2.186614	0.688609	0.312232	True	True	9.99773e-08	2476	3.726642	3.425624	0.944579	0.728071
2.500	0.100	1.100	4.000	0.100000	-0.030000	0.630000	1.175160	2.194410	0.666156	0.322254	True	True	9.96409e-08	2498	3.703288	3.412925	0.965305	0.728565
2.500	0.100	1.100	4.000	0.100000	-0.026250	0.630000	1.150161	2.202629	0.645293	0.332591	True	True	9.96314e-08	2563	3.681510	3.401783	0.985165	0.728614
2.500	0.100	1.100	4.000	0.100000	-0.022500	0.630000	1.126744	2.211288	0.625832	0.343284	True	True	9.98368e-08	2607	3.661171	3.392089	1.004203	0.728237
2.500	0.100	1.100	4.000	0.100000	-0.018750	0.630000	1.104766	2.220409	0.607615	0.354377	True	True	9.99235e-08	2592	3.642156	3.383758	1.022457	0.727450
2.500	0.100	1.100	4.000	0.100000	-0.015000	0.630000	1.084103	2.230015	0.590507	0.365917	True	True	9.97434e-08	2679	3.624370	3.376719	1.039959	0.726262
2.500	0.100	1.100	4.000	0.100000	-0.011250	0.630000	1.064651	2.240137	0.574394	0.377954	True	True	9.9782e-08	2634	3.607730	3.370916	1.056732	0.724679
2.500	0.100	1.100	4.000	0.100000	-0.007500	0.630000	1.046316	2.250809	0.559174	0.390544	True	True	9.99906e-08	2708	3.592167	3.366309	1.072798	0.722706
2.500	0.100	1.100	4.000	0.100000	-0.003750	0.630000	1.029022	2.262070	0.544761	0.403747	True	True	9.96873e-08	2736	3.577624	3.362868	1.088173	0.720340
2.500	0.100	1.100	4.000	0.100000	0.000000	0.630000	1.012698	2.273964	0.531079	0.417629	True	True	9.97175e-08	2828	3.564052	3.360573	1.102866	0.717580
2.500	0.100	1.100	4.000	0.100000	0.003750	0.630000	0.997287	2.286544	0.518060	0.432267	True	True	9.98294e-08	2854	3.551413	3.359419	1.116886	0.714416
2.500	0.100	1.100	4.000	0.100000	0.007500	0.630000	0.982736	2.299870	0.505645	0.447744	True	True	9.98177e-08	2874	3.539677	3.359406	1.130235	0.710840
2.500	0.100	1.100	4.000	0.100000	0.011250	0.630000	0.969002	2.314009	0.493779	0.464158	True	True	9.96341e-08	2872	3.528822	3.360549	1.142914	0.706839
2.500	0.100	1.100	4.000	0.100000	0.015000	0.630000	0.956047	2.329040	0.482413	0.481616	True	True	9.96876e-08	2987	3.518835	3.362872	1.154916	0.702396
2.500	0.100	1.100	4.000	0.100000	0.018750	0.630000	0.943842	2.345054	0.471504	0.500247	True	True	9.96582e-08	2940	3.509709	3.366413	1.166232	0.697489
2.500	0.100	1.100	4.000	0.100000	0.022500	0.630000	0.932359	2.362156	0.461011	0.520197	True	True	9.98578e-08	3073	3.501447	3.371221	1.176848	0.692094
2.500	0.100	1.100	4.000	0.100000	0.026250	0.630000	0.921579	2.380469	0.450896	0.541638	True	True	9.96911e-08	3090	3.494061	3.377361	1.186744	0.686181
2.500	0.100	1.100	4.000	0.100000	0.030000	0.630000	0.911488	2.400138	0.441122	0.564771	True	True	9.99834e-08	3139	3.487573	3.384915	1.195895	0.679715
2.500	0.100	1.100	4.000	0.100000	0.033750	0.630000	0.902077	2.421334	0.431656	0.589839	True	True	9.99141e-08	3285	3.482016	3.393984	1.204270	0.672653
2.500	0.100	1.100	4.000	0.100000	0.037500	0.630000	0.893344	2.444261	0.422465	0.617130	True	True	9.99905e-08	3304	3.477437	3.404695	1.211826	0.664945
2.500	0.100	1.100	4.000	0.100000	0.041250	0.630000	0.885294	2.469163	0.413515	0.646996	True	True	9.99483e-08	3348	3.473900	3.417204	1.218515	0.656533
2.500	0.100	1.100	4.000	0.100000	0.045000	0.630000	0.877938	2.496341	0.404772	0.679869	True	True	9.98852e-08	3472	3.471489	3.431702	1.224274	0.647345
2.500	0.100	1.100	4.000	0.100000	0.048750	0.630000	0.871297	2.526160	0.396202	0.716287	True	True	9.97405e-08	3597	3.470313	3.448428	1.229026	0.637296
2.500	0.100	1.100	4.000	0.100000	0.052500	0.630000	0.865404	2.559079	0.387767	0.756930	True	True	9.98931e-08	3639	3.470515	3.467681	1.232675	0.626283
2.500	0.100	1.100	4.000	0.100000	0.056250	0.630000	0.860305	2.595679	0.379423	0.802674	True	True	9.97893e-08	3766	3.472283	3.489840	1.235098	0.614178
2.500	0.100	1.100	4.000	0.100000	0.060000	0.630000	0.856065	2.636711	0.371122	0.854668	True	True	9.99195e-08	3932	3.475865	3.515389	1.236140	0.600823
2.500	0.100	1.100	4.000	0.100000	0.063750	0.630000	0.852773	2.683163	0.362804	0.914455	True	True	9.98021e-08	4015	3.481596	3.544965	1.235600	0.586017
2.500	0.100	1.100	4.000	0.100000	0.067500	0.630000	0.850553	2.736375	0.354393	0.984168	True	True	9.9847e-08	4196	3.489934	3.579415	1.233208	0.569500
2.500	0.100	1.100	4.000	0.100000	0.071250	0.630000	0.849579	2.798220	0.345790	1.066854	True	True	9.98179e-08	4495	3.501529	3.619906	1.228597	0.550927
2.500	0.100	1.100	4.000	0.100000	0.075000	0.630000	0.850107	2.871418	0.336855	1.167056	True	True	9.98614e-08	4701	3.517330	3.668098	1.221248	0.529825
2.500	0.100	1.100	4.000	0.100000	-0.075000	0.652500	1.693780	2.128704	1.189189	0.212721	True	True	9.97541e-08	2485	4.158960	3.716390	0.638624	0.681007
2.500	0.100	1.100	4.000	0.100000	-0.071250	0.652500	1.614211	2.131440	1.108335	0.222779	True	True	9.98999e-08	2243	4.091695	3.662230	0.678138	0.691634
2.500	0.100	1.100	4.000	0.100000	-0.067500	0.652500	1.545396	2.134904	1.040653	0.232441	True	True	9.95746e-08	2276	4.032991	3.616161	0.714601	0.700316
2.500	0.100	1.100	4.000	0.100000	-0.063750	0.652500	1.484934	2.138971	0.982838	0.241849	True	True	9.95897e-08	2251	3.981039	3.576429	0.748551	0.707475
2.500	0.100	1.100	4.000	0.100000	-0.060000	0.652500	1.431143	2.143571	0.932648	0.251110	True	True	9.98192e-08	2289	3.934554	3.541805	0.780380	0.713398
2.500	0.100	1.100	4.000	0.100000	-0.056250	0.652500	1.382802	2.148649	0.888501	0.260308	True	True	9.98129e-08	2308	3.892590	3.511400	0.810382	0.718294
2.500	0.100	1.100	4.000	0.100000	-0.052500	0.652500	1.339001	2.154173	0.849243	0.269508	True	True	9.96655e-08	2360	3.854432	3.484548	0.838784	0.722314
2.500	0.100	1.100	4.000	0.100000	-0.048750	0.652500	1.299039	2.160118	0.814009	0.278768	True	True	9.97936e-08	2386	3.819524	3.460743	0.865764	0.725575
2.500	0.100	1.100	4.000	0.100000	-0.045000	0.652500	1.262369	2.166471	0.782136	0.288137	True	True	9.99357e-08	2423	3.787430	3.439587	0.891465	0.728165
2.500	0.100	1.100	4.000	0.100000	-0.041250	0.652500	1.228553	2.173228	0.753103	0.297660	True	True	9.99483e-08	2456	3.757798	3.420769	0.916002	0.730151
2.500	0.100	1.100	4.000	0.100000	-0.037500	0.652500	1.197237	2.180386	0.726500	0.307380	True	True	9.98104e-08	2493	3.730343	3.404036	0.939470	0.731589
2.500	0.100	1.100	4.000	0.100000	-0.033750	0.652500	1.168130	2.187950	0.701992	0.317337	True	True	9.97913e-08	2473	3.704832	3.389188	0.961947	0.732519
2.500	0.100	1.100	4.000	0.100000	-0.030000	0.652500	1.140993	2.195930	0.679307	0.327572	True	True	9.97819e-08	2536	3.681068	3.376059	0.983497	0.732975
2.500	0.100	1.100	4.000	0.100000	-0.026250	0.652500	1.115623	2.204339	0.658222	0.338125	True	True	9.98779e-08	2539	3.658890	3.364516	1.004173	0.732984
2.500	0.100	1.100	4.000	0.100000	-0.022500	0.652500	1.091850	2.213192	0.638546	0.349041	True	True	9.96818e-08	2605	3.638161	3.354449	1.024021	0.732564
2.500	0.100	1.100	4.000	0.100000	-0.018750	0.652500	1.069530	2.222513	0.620122	0.360362	True	True	9.96165e-08	2637	3.618766	3.345770	1.043078	0.731730
2.500	0.100	1.100	4.000	0.100000	-0.015000	0.652500	1.048538	2.232325	0.602814	0.372137	True	True	9.98691e-08	2689	3.600605	3.338406	1.061373	0.730494
2.500	0.100	1.100	4.000	0.100000	-0.011250	0.652500	1.028769	2.242658	0.586507	0.384417	True	True	9.96951e-08	2728	3.583597	3.332302	1.078932	0.728860
2.500	0.100	1.100	4.000	0.100000	-0.007500	0.652500	1.010130	2.253547	0.571099	0.397257	True	True	9.99014e-08	2753	3.567672	3.327416	1.095773	0.726833
2.500	0.100	1.100	4.000	0.100000	-0.003750	0.652500	0.992542	2.265031	0.556505	0.410719	True	True	9.99122e-08	2795	3.552771	3.323716	1.111913	0.724411
2.500	0.100	1.100	4.000	0.100000	0.000000	0.652500	0.975935	2.277156	0.542647	0.424871	True	True	9.9856e-08	2810	3.538846	3.321185	1.127360	0.721591
2.500	0.100	1.100	4.000	0.100000	0.003750	0.652500	0.960250	2.289974	0.529457	0.439789	True	True	9.98539e-08	2880	3.525857	3.319811	1.142123	0.718366
2.500	0.100	1.100	4.000	0.100000	0.007500	0.652500	0.945436	2.303545	0.516876	0.455560	True	True	9.99927e-08	2900	3.513773	3.319599	1.156203	0.714727
2.500	0.100	1.100	4.000	0.100000	0.011250	0.652500	0.931448	2.317937	0.504850	0.472280	True	True	9.99227e-08	2960	3.502572	3.320561	1.169598	0.710659
2.500	0.100	1.100	4.000	0.100000	0.015000	0.652500	0.918248	2.333230	0.493329	0.490061	True	True	9.97034e-08	3008	3.492239	3.322722	1.182302	0.706146
2.500	0.100	1.100	4.000	0.100000	0.018750	0.652500	0.905805	2.349515	0.482269	0.509032	True	True	9.97619e-08	2996	3.482767	3.326118	1.194306	0.701168
2.500	0.100	1.100	4.000	0.100000	0.022500	0.652500	0.894093	2.366898	0.471629	0.529340	True	True	9.97798e-08	3081	3.474158	3.330798	1.205593	0.695700
2.500	0.100	1.100	4.000	0.100000	0.026250	0.652500	0.883092	2.385504	0.461372	0.551162	True	True	9.99454e-08	3170	3.466423	3.336827	1.216144	0.689711
2.500	0.100	1.100	4.000	0.100000	0.030000	0.652500	0.872786	2.405478	0.451461	0.574701	True	True	9.98644e-08	3185	3.459582	3.344286	1.225932	0.683167
2.500	0.100	1.100	4.000	0.100000	0.033750	0.652500	0.863168	2.426993	0.441862	0.600202	True	True	9.99576e-08	3279	3.453667	3.353277	1.234923	0.676025
2.500	0.100	1.100	4.000	0.100000	0.037500	0.652500	0.854235	2.450255	0.432542	0.627959	True	True	9.97829e-08	3298	3.448724	3.363927	1.243077	0.668235
2.500	0.100	1.100	4.000	0.100000	0.041250	0.652500	0.845990	2.475510	0.423469	0.658329	True	True	9.96961e-08	3441	3.444814	3.376390	1.250341	0.659739
2.500	0.100	1.100	4.000	0.100000	0.045000	0.652500	0.838446	2.503060	0.414607	0.691749	True	True	9.97686e-08	3518	3.442019	3.390859	1.256653	0.650466
2.500	0.100	1.100	4.000	0.100000	0.048750	0.652500	0.831622	2.533275	0.405922	0.728766	True	True	9.97178e-08	3567	3.440444	3.407572	1.261934	0.640331
2.500	0.100	1.100	4.000	0.100000	0.052500	0.652500	0.825551	2.566618	0.397377	0.770070	True	True	9.99789e-08	3700	3.440230	3.426829	1.266084	0.629231
2.500	0.100	1.100	4.000	0.100000	0.056250	0.652500	0.820278	2.603674	0.388928	0.816549	True	True	9.98778e-08	3797	3.441560	3.449008	1.268982	0.617038
2.500	0.100	1.100	4.000	0.100000	0.060000	0.652500	0.815867	2.645200	0.380526	0.869368	True	True	9.9867e-08	3915	3.444676	3.474595	1.270469	0.603595
2.500	0.100	1.100	4.000	0.100000	0.063750	0.652500	0.812406	2.692195	0.372112	0.930095	True	True	9.97877e-08	4105	3.449907	3.504228	1.270339	0.588701
2.500	0.100	1.100	4.000	0.100000	0.067500	0.652500	0.810019	2.746010	0.363610	1.000893	True	True	9.99572e-08	4374	3.457699	3.538753	1.268322	0.572097
2.500	0.100	1.100	4.000	0.100000	0.071250	0.652500	0.808878	2.808534	0.354921	1.084857	True	True	9.99813e-08	4565	3.468689	3.579340	1.264048	0.553439
2.500	0.100	1.100	4.000	0.100000	0.075000	0.652500	0.809235	2.882513	0.345907	1.186598	True	True	9.99687e-08	4839	3.483805	3.627650	1.256991	0.532256
2.500	0.100	1.100	4.000	0.100000	-0.075000	0.675000	1.666302	2.128420	1.206262	0.215630	True	True	9.95483e-08	2396	4.143221	3.687609	0.646547	0.685530
2.500	0.100	1.100	4.000	0.100000	-0.071250	0.675000	1.586012	2.131282	1.124910	0.225900	True	True	9.98716e-08	2260	4.075274	3.632419	0.686940	0.696157
2.500	0.100	1.100	4.000	0.100000	-0.067500	0.675000	1.516539	2.134873	1.056788	0.235768	True	True	9.96714e-08	2266	4.015943	3.585423	0.724275	0.704833
2.500	0.100	1.100	4.000	0.100000	-0.063750	0.675000	1.455471	2.139077	0.998577	0.245380	True	True	9.95805e-08	2299	3.963410	3.544847	0.759091	0.711979
2.500	0.100	1.100	4.000	0.100000	-0.060000	0.675000	1.401111	2.143822	0.948024	0.254843	True	True	9.98448e-08	2328	3.916380	3.509451	0.791782	0.717885
2.500	0.100	1.100	4.000	0.100000	-0.056250	0.675000	1.352239	2.149051	0.903542	0.264242	True	True	9.96577e-08	2356	3.873901	3.478334	0.822643	0.722759
2.500	0.100	1.100	4.000	0.100000	-0.052500	0.675000	1.307939	2.154730	0.863972	0.273644	True	True	9.97897e-08	2370	3.835253	3.450825	0.851900	0.726754
2.500	0.100	1.100	4.000	0.100000	-0.048750	0.675000	1.267505	2.160838	0.828444	0.283107	True	True	9.99951e-08	2433	3.799878	3.426408	0.879733	0.729986
2.500	0.100	1.100	4.000	0.100000	-0.045000	0.675000	1.230387	2.167359	0.796292	0.292679	True	True	9.98956e-08	2459	3.767335	3.404685	0.906283	0.732543
2.500	0.100	1.100	4.000	0.100000	-0.041250	0.675000	1.196145	2.174289	0.766995	0.302409	True	True	9.95512e-08	2482	3.737271	3.385337	0.931665	0.734494
2.500	0.100	1.100	4.000	0.100000	-0.037500	0.675000	1.164422	2.181625	0.740139	0.312338	True	True	9.96947e-08	2500	3.709399	3.368112	0.955974	0.735893
2.500	0.100	1.100	4.000	0.100000	-0.033750	0.675000	1.134928	2.189373	0.715389	0.322507	True	True	9.96158e-08	2553	3.683483	3.352803	0.979288	0.736783
2.500	0.100	1.100	4.000	0.100000	-0.030000	0.675000	1.107419	2.197542	0.692473	0.332959	True	True	9.97129e-08	2505	3.659326	3.339245	1.001669	0.737195
2.500	0.100	1.100	4.000	0.100000	-0.026250	0.675000	1.081693	2.206145	0.671163	0.343734	True	True	9.99823e-08	2612	3.636764	3.327301	1.023172	0.737158
2.500	0.100	1.100	4.000	0.100000	-0.022500	0.675000	1.057579	2.215198	0.651272	0.354877	True	True	9.99016e-08	2630	3.615660	3.316859	1.043841	0.736689
2.500	0.100	1.100	4.000	0.100000	-0.018750	0.675000	1.034930	2.224724	0.632639	0.366431	True	True	9.98256e-08	2674	3.595897	3.307831	1.063711	0.735805
2.500	0.100	1.100	4.000	0.100000	-0.015000	0.675000	1.013623	2.234747	0.615130	0.378445	True	True	9.96285e-08	2665	3.577376	3.300143	1.082812	0.734514
2.500	0.100	1.100	4.000	0.100000	-0.011250	0.675000	0.993550	2.245297	0.598628	0.390972	True	True	9.99577e-08	2750	3.560013	3.293738	1.101170	0.732825
2.500	0.100	1.100	4.000	0.100000	-0.007500	0.675000	0.974618	2.256408	0.583032	0.404068	True	True	9.98248e-08	2762	3.543739	3.288572	1.118801	0.730739
2.500	0.100	1.100	4.000	0.100000	-0.003750	0.675000	0.956747	2.268122	0.568254	0.417794	True	True	9.97577e-08	2844	3.528493	3.284615	1.135720	0.728256
2.500	0.100	1.100	4.000	0.100000	0.000000	0.675000	0.939868	2.280482	0.554218	0.432221	True	True	9.97137e-08	2862	3.514225	3.281844	1.151938	0.725373
2.500	0.100	1.100	4.000	0.100000	0.003750	0.675000	0.923921	2.293543	0.540856	0.447425	True	True	9.9804e-08	2891	3.500897	3.280252	1.167460	0.722083
2.500	0.100	1.100	4.000	0.100000	0.007500	0.675000	0.908853	2.307364	0.528108	0.463495	True	True	9.98104e-08	2960	3.488476	3.279841	1.182287	0.718376
2.500	0.100	1.100	4.000	0.100000	0.011250	0.675000	0.894620	2.322014	0.515919	0.480527	True	True	9.98919e-08	2968	3.476938	3.280623	1.196417	0.714238
2.500	0.100	1.100	4.000	0.100000	0.015000	0.675000	0.881183	2.337574	0.504241	0.498636	True	True	9.96566e-08	3070	3.466269	3.282620	1.209842	0.709654
2.500	0.100	1.100	4.000	0.100000	0.018750	0.675000	0.868511	2.354135	0.493028	0.517952	True	True	9.97718e-08	3073	3.456461	3.285871	1.222553	0.704602
2.500	0.100	1.100	4.000	0.100000	0.022500	0.675000	0.856577	2.371804	0.482241	0.538626	True	True	9.99164e-08	3122	3.447513	3.290423	1.234532	0.699058
2.500	0.100	1.100	4.000	0.100000	0.026250	0.675000	0.845361	2.390708	0.471841	0.560834	True	True	9.97734e-08	3186	3.439436	3.296340	1.245758	0.692992
2.500	0.100	1.100	4.000	0.100000	0.030000	0.675000	0.834847	2.410992	0.461791	0.584784	True	True	9.98971e-08	3240	3.432249	3.303705	1.256204	0.686368
2.500	0.100	1.100	4.000	0.100000	0.033750	0.675000	0.825027	2.432831	0.452059	0.610726	True	True	9.98192e-08	3341	3.425982	3.312618	1.265835	0.679146
2.500	0.100	1.100	4.000	0.100000	0.037500	0.675000	0.815898	2.456431	0.442610	0.638956	True	True	9.96819e-08	3339	3.420680	3.323205	1.274610	0.671274
2.500	0.100	1.100	4.000	0.100000	0.041250	0.675000	0.807462	2.482043	0.433412	0.669835	True	True	9.9751e-08	3483	3.416401	3.335621	1.282474	0.662695
2.500	0.100	1.100	4.000	0.100000	0.045000	0.675000	0.799731	2.509969	0.424431	0.703810	True	True	9.98657e-08	3526	3.413224	3.350060	1.289363	0.653338
2.500	0.100	1.100	4.000	0.100000	0.048750	0.675000	0.792725	2.540584	0.415632	0.741433	True	True	9.97396e-08	3672	3.411254	3.366758	1.295198	0.643118
2.500	0.100	1.100	4.000	0.100000	0.052500	0.675000	0.786476	2.574353	0.406977	0.783404	True	True	9.97509e-08	3813	3.410626	3.386016	1.299878	0.631932
2.500	0.100	1.100	4.000	0.100000	0.056250	0.675000	0.781028	2.611868	0.398423	0.830626	True	True	9.98919e-08	3860	3.411519	3.408212	1.303278	0.619655
2.500	0.100	1.100	4.000	0.100000	0.060000	0.675000	0.776443	2.653891	0.389922	0.884279	True	True	9.97885e-08	4003	3.414169	3.433834	1.305238	0.606127
2.500	0.100	1.100	4.000	0.100000	0.063750	0.675000	0.772809	2.701430	0.381414	0.945954	True	True	9.98488e-08	4177	3.418896	3.463517	1.305551	0.591150
2.500	0.100	1.100	4.000	0.100000	0.067500	0.675000	0.770248	2.755848	0.372824	1.017848	True	True	9.97686e-08	4351	3.426137	3.498111	1.303944	0.574465
2.500	0.100	1.100	4.000	0.100000	0.071250	0.675000	0.768930	2.819051	0.364053	1.103099	True	True	9.99512e-08	4661	3.436514	3.538784	1.300041	0.555730
2.500	0.100	1.100	4.000	0.100000	0.075000	0.675000	0.769104	2.893810	0.354963	1.206391	True	True	9.99353e-08	4952	3.450934	3.587200	1.293317	0.534474
2.500	0.100	1.100	4.000	0.100000	-0.075000	0.697500	1.639181	2.128174	1.223330	0.218560	True	True	9.99272e-08	2451	4.127720	3.658882	0.654412	0.689953
2.500	0.100	1.100	4.000	0.100000	-0.071250	0.697500	1.558195	2.131168	1.141485	0.229046	True	True	9.97516e-08	2347	4.059116	3.602666	0.695680	0.700569
2.500	0.100	1.100	4.000	0.100000	-0.067500	0.697500	1.488092	2.134883	1.072926	0.239125	True	True	9.99376e-08	2282	3.999183	3.554744	0.733882	0.709232
2.500	0.100	1.100	4.000	0.100000	-0.063750	0.697500	1.426436	2.139232	1.014319	0.248944	True	True	9.99223e-08	2295	3.946091	3.513326	0.769563	0.716356
2.500	0.100	1.100	4.000	0.100000	-0.060000	0.697500	1.371533	2.144124	0.963406	0.258613	True	True	9.99663e-08	2331	3.898538	3.477159	0.803115	0.722235
2.500	0.100	1.100	4.000	0.100000	-0.056250	0.697500	1.322152	2.149509	0.918590	0.268217	True	True	9.96855e-08	2358	3.855566	3.445332	0.834834	0.727079
2.500	0.100	1.100	4.000	0.100000	-0.052500	0.697500	1.277373	2.155349	0.878708	0.277824	True	True	9.96244e-08	2422	3.816450	3.417165	0.864948	0.731041
2.500	0.100	1.100	4.000	0.100000	-0.048750	0.697500	1.236487	2.161624	0.842886	0.287493	True	True	9.97884e-08	2416	3.780628	3.392139	0.893634	0.734236
2.500	0.100	1.100	4.000	0.100000	-0.045000	0.697500	1.198940	2.168318	0.810455	0.297274	True	True	9.99281e-08	2434	3.747656	3.369849	0.921035	0.736753
2.500	0.100	1.100	4.000	0.100000	-0.041250	0.697500	1.164290	2.175425	0.780894	0.307214	True	True	9.96416e-08	2498	3.717179	3.349973	0.947267	0.738662
2.500	0.100	1.100	4.000	0.100000	-0.037500	0.697500	1.132179	2.182945	0.753784	0.317356	True	True	9.9663e-08	2554	3.688908	3.332255	0.972422	0.740016
2.500	0.100	1.100	4.000	0.100000	-0.033750	0.697500	1.102313	2.190882	0.728792	0.327743	True	True	9.99078e-08	2518	3.662604	3.316486	0.996577	0.740858
2.500	0.100	1.100	4.000	0.100000	-0.030000	0.697500	1.074449	2.199245	0.705642	0.338416	True	True	9.98877e-08	2602	3.638070	3.302499	1.019798	0.741221
2.500	0.100	1.100	4.000	0.100000	-0.026250	0.697500	1.048383	2.208048	0.684107	0.349418	True	True	9.96309e-08	2633	3.615141	3.290154	1.042135	0.741131
2.500	0.100	1.100	4.000	0.100000	-0.022500	0.697500	1.023942	2.217306	0.663999	0.360792	True	True	9.98663e-08	2692	3.593678	3.279339	1.063632	0.740608
2.500	0.100	1.100	4.000	0.100000	-0.018750	0.697500	1.000980	2.227042	0.645157	0.372584	True	True	9.98655e-08	2649	3.573563	3.269962	1.084325	0.739667
2.500	0.100	1.100	4.000	0.100000	-0.015000	0.697500	0.979371	2.237281	0.627444	0.384843	True	True	9.99608e-08	2742	3.554696	3.261950	1.104244	0.738317
2.500	0.100	1.100	4.000	0.100000	-0.011250	0.697500	0.959008	2.248053	0.610745	0.397622	True	True	9.98979e-08	2724	3.536993	3.255244	1.123411	0.736567
2.500	0.100	1.100	4.000	0.100000	-0.007500	0.697500	0.939796	2.259392	0.594958	0.410977	True	True	9.98654e-08	2866	3.520383	3.249800	1.141843	0.734417
2.500	0.100	1.100	4.000	0.100000	-0.003750	0.697500	0.921655	2.271340	0.579995	0.424974	True	True	9.96972e-08	2872	3.504804	3.245583	1.159556	0.731869
2.500	0.100	1.100	4.000	0.100000	0.000000	0.697500	0.904516	2.283941	0.565780	0.439681	True	True	9.966e-08	2912	3.490207	3.242576	1.176558	0.728919
2.500	0.100	1.100	4.000	0.100000	0.003750	0.697500	0.888317	2.297250	0.552244	0.455176	True	True	9.99521e-08	2952	3.476551	3.240766	1.192854	0.725560
2.500	0.100	1.100	4.000	0.100000	0.007500	0.697500	0.873005	2.311326	0.539327	0.471550	True	True	9.98617e-08	2990	3.463804	3.240156	1.208444	0.721782
2.500	0.100	1.100	4.000	0.100000	0.011250	0.697500	0.858537	2.326239	0.526974	0.488900	True	True	9.97826e-08	3073	3.451941	3.240757	1.223324	0.717571
2.500	0.100	1.100	4.000	0.100000	0.015000	0.697500	0.844872	2.342071	0.515136	0.507343	True	True	9.99088e-08	3098	3.440946	3.242593	1.237488	0.712913
2.500	0.100	1.100	4.000	0.100000	0.018750	0.697500	0.831979	2.358913	0.503770	0.527010	True	True	9.97893e-08	3113	3.430809	3.245698	1.250924	0.707785
2.500	0.100	1.100	4.000	0.100000	0.022500	0.697500	0.819832	2.376874	0.492833	0.548054	True	True	9.97817e-08	3156	3.421532	3.250122	1.263613	0.702163
2.500	0.100	1.100	4.000	0.100000	0.026250	0.697500	0.808408	2.396079	0.482288	0.570655	True	True	9.97527e-08	3263	3.413121	3.255928	1.275534	0.696017
2.500	0.100	1.100	4.000	0.100000	0.030000	0.697500	0.797693	2.416678	0.472099	0.595024	True	True	9.99876e-08	3278	3.405595	3.263198	1.286659	0.689314
2.500	0.100	1.100	4.000	0.100000	0.033750	0.697500	0.787676	2.438844	0.462232	0.621411	True	True	9.99629e-08	3386	3.398984	3.272032	1.296952	0.682009
2.500	0.100	1.100	4.000	0.100000	0.037500	0.697500	0.778355	2.462788	0.452653	0.650120	True	True	9.9783e-08	3461	3.393328	3.282556	1.306369	0.674056
2.500	0.100	1.100	4.000	0.100000	0.041250	0.697500	0.769733	2.488760	0.443330	0.681517	True	True	9.9978e-08	3484	3.388685	3.294926	1.314856	0.665394
2.500	0.100	1.100	4.000	0.100000	0.045000	0.697500	0.761819	2.517066	0.434229	0.716053	True	True	9.9907e-08	3631	3.385133	3.309332	1.322348	0.655953
2.500	0.100	1.100	4.000	0.100000	0.048750	0.697500	0.754633	2.548084	0.425314	0.754289	True	True	9.97432e-08	3757	3.382770	3.326014	1.328762	0.645650
2.500	0.100	1.100	4.000	0.100000	0.052500	0.697500	0.748206	2.582283	0.416549	0.796936	True	True	9.99607e-08	3786	3.381730	3.345271	1.333999	0.634382
2.500	0.100	1.100	4.000	0.100000	0.056250	0.697500	0.742582	2.620259	0.407891	0.844907	True	True	9.98653e-08	3958	3.382187	3.367482	1.337930	0.622022
2.500	0.100	1.100	4.000	0.100000	0.060000	0.697500	0.737821	2.662781	0.399291	0.899402	True	True	9.9903e-08	4110	3.384371	3.393133	1.340394	0.608414
2.500	0.100	1.100	4.000	0.100000	0.063750	0.697500	0.734010	2.710865	0.390691	0.962035	True	True	9.99035e-08	4240	3.388593	3.422860	1.341182	0.593359
2.500	0.100	1.100	4.000	0.100000	0.067500	0.697500	0.731269	2.765887	0.382015	1.035032	True	True	9.9914e-08	4445	3.395280	3.457515	1.340019	0.576600
2.500	0.100	1.100	4.000	0.100000	0.071250	0.697500	0.729765	2.829769	0.373166	1.121582	True	True	9.98398e-08	4749	3.405039	3.498267	1.336527	0.557795
2.500	0.100	1.100	4.000	0.100000	0.075000	0.697500	0.729743	2.905307	0.364005	1.226436	True	True	9.97991e-08	5060	3.418754	3.546778	1.330177	0.536475
2.500	0.100	1.100	4.000	0.100000	-0.075000	0.720000	1.612420	2.127957	1.240390	0.221513	True	True	9.99502e-08	2394	4.112459	3.630217	0.662213	0.694276
2.500	0.100	1.100	4.000	0.100000	-0.071250	0.720000	1.530767	2.131078	1.158053	0.232217	True	True	9.98559e-08	2303	4.043223	3.572977	0.704350	0.704874
2.500	0.100	1.100	4.000	0.100000	-0.067500	0.720000	1.460053	2.134940	1.089058	0.242510	True	True	9.95099e-08	2240	3.982713	3.524133	0.743417	0.713509
2.500	0.100	1.100	4.000	0.100000	-0.063750	0.720000	1.397837	2.139432	1.030060	0.252540	True	True	9.96145e-08	2324	3.929086	3.481876	0.779958	0.720603
2.500	0.100	1.100	4.000	0.100000	-0.060000	0.720000	1.342413	2.144478	0.978787	0.262419	True	True	9.9669e-08	2345	3.881033	3.444940	0.814368	0.726447
2.500	0.100	1.100	4.000	0.100000	-0.056250	0.720000	1.292546	2.150023	0.933637	0.272232	True	True	9.98594e-08	2390	3.837590	3.412404	0.846943	0.731252
2.500	0.100	1.100	4.000	0.100000	-0.052500	0.720000	1.247308	2.156029	0.893442	0.282048	True	True	9.99773e-08	2444	3.798027	3.383583	0.877912	0.735172
2.500	0.100	1.100	4.000	0.100000	-0.048750	0.720000	1.205990	2.162476	0.857326	0.291928	True	True	9.97986e-08	2455	3.761778	3.357949	0.907452	0.738323
2.500	0.100	1.100	4.000	0.100000	-0.045000	0.720000	1.168035	2.169347	0.824617	0.301921	True	True	9.99541e-08	2513	3.728398	3.335093	0.935705	0.740793
2.500	0.100	1.100	4.000	0.100000	-0.041250	0.720000	1.132996	2.176638	0.794789	0.312076	True	True	9.99221e-08	2501	3.697527	3.314690	0.962787	0.742652
2.500	0.100	1.100	4.000	0.100000	-0.037500	0.720000	1.100515	2.184346	0.767426	0.322436	True	True	9.95686e-08	2576	3.668875	3.296481	0.988791	0.743954
2.500	0.100	1.100	4.000	0.100000	-0.033750	0.720000	1.070296	2.192477	0.742189	0.333045	True	True	9.98294e-08	2610	3.642203	3.280254	1.013793	0.744742
2.500	0.100	1.100	4.000	0.100000	-0.030000	0.720000	1.042094	2.201039	0.718805	0.343944	True	True	9.98489e-08	2650	3.617310	3.265838	1.037856	0.745048
2.500	0.100	1.100	4.000	0.100000	-0.026250	0.720000	1.015704	2.210046	0.697044	0.355176	True	True	9.98887e-08	2689	3.594031	3.253094	1.061032	0.744899
2.500	0.100	1.100	4.000	0.100000	-0.022500	0.720000	0.990953	2.219514	0.676717	0.366786	True	True	9.98028e-08	2724	3.572225	3.241906	1.083365	0.744316
2.500	0.100	1.100	4.000	0.100000	-0.018750	0.720000	0.967692	2.229466	0.657663	0.378821	True	True	9.98686e-08	2738	3.551774	3.232182	1.104889	0.743312
2.500	0.100	1.100	4.000	0.100000	-0.015000	0.720000	0.945796	2.239926	0.639745	0.391329	True	True	9.97729e-08	2809	3.532577	3.223847	1.125632	0.741898
2.500	0.100	1.100	4.000	0.100000	-0.011250	0.720000	0.925156	2.250925	0.622847	0.404365	True	True	9.97234e-08	2812	3.514548	3.216841	1.145617	0.740081
2.500	0.100	1.100	4.000	0.100000	-0.007500	0.720000	0.905678	2.262498	0.606867	0.417987	True	True	9.98626e-08	2869	3.497616	3.211119	1.164862	0.737863
2.500	0.100	1.100	4.000	0.100000	-0.003750	0.720000	0.887280	2.274685	0.591718	0.432258	True	True	9.9748e-08	2892	3.481719	3.206646	1.183379	0.735245
2.500	0.100	1.100	4.000	0.100000	0.000000	0.720000	0.869892	2.287532	0.577321	0.447250	True	True	9.98379e-08	2920	3.466805	3.203402	1.201176	0.732223
2.500	0.100	1.100	4.000	0.100000	0.003750	0.720000	0.853453	2.301093	0.563609	0.463043	True	True	9.98566e-08	2972	3.452834	3.201375	1.218258	0.728791
2.500	0.100	1.100	4.000	0.100000	0.007500	0.720000	0.837910	2.315430	0.550520	0.479725	True	True	9.99671e-08	3030	3.439773	3.200567	1.234625	0.724938
2.500	0.100	1.100	4.000	0.100000	0.011250	0.720000	0.823216	2.330612	0.538001	0.497400	True	True	9.9876e-08	3075	3.427596	3.200989	1.250271	0.720652
2.500	0.100	1.100	4.000	0.100000	0.015000	0.720000	0.809334	2.346720	0.526002	0.516182	True	True	9.98409e-08	3081	3.416285	3.202663	1.265189	0.715916
2.500	0.100	1.100	4.000	0.100000	0.018750	0.720000	0.796230	2.363848	0.514480	0.536206	True	True	9.96963e-08	3207	3.405831	3.205624	1.279365	0.710709
2.500	0.100	1.100	4.000	0.100000	0.022500	0.720000	0.783877	2.382104	0.503392	0.557627	True	True	9.97524e-08	3240	3.396233	3.209921	1.292782	0.705007
2.500	0.100	1.100	4.000	0.100000	0.026250	0.720000	0.772253	2.401617	0.492700	0.580626	True	True	9.96834e-08	3308	3.387498	3.215617	1.305416	0.698781
2.500	0.100	1.100	4.000	0.100000	0.030000	0.720000	0.761343	2.422534	0.482370	0.605419	True	True	9.97371e-08	3377	3.379642	3.222792	1.317239	0.691996
2.500	0.100	1.100	4.000	0.100000	0.033750	0.720000	0.751137	2.445033	0.472366	0.632260	True	True	9.98414e-08	3460	3.372693	3.231547	1.328213	0.684610
2.500	0.100	1.100	4.000	0.100000	0.037500	0.720000	0.741630	2.469324	0.462656	0.661454	True	True	9.99299e-08	3477	3.366690	3.242008	1.338294	0.676573
2.500	0.100	1.100	4.000	0.100000	0.041250	0.720000	0.732824	2.495660	0.453206	0.693375	True	True	9.97673e-08	3588	3.361690	3.254329	1.347428	0.667829
2.500	0.100	1.100	4.000	0.100000	0.045000	0.720000	0.724731	2.524350	0.443984	0.728478	True	True	9.99617e-08	3680	3.357766	3.268703	1.355546	0.658306
2.500	0.100	1.100	4.000	0.100000	0.048750	0.720000	0.717368	2.555774	0.434953	0.767335	True	True	9.98619e-08	3821	3.355016	3.285367	1.362566	0.647922
2.500	0.100	1.100	4.000	0.100000	0.052500	0.720000	0.710764	2.590406	0.426078	0.810664	True	True	9.98781e-08	3920	3.353568	3.304620	1.368386	0.636573
2.500	0.100	1.100	4.000	0.100000	0.056250	0.720000	0.704963	2.628845	0.417316	0.859393	True	True	9.97245e-08	4049	3.353590	3.326843	1.372876	0.624135
2.500	0.100	1.100	4.000	0.100000	0.060000	0.720000	0.700025	2.671868	0.408618	0.914739	True	True	9.98779e-08	4225	3.355309	3.352519	1.375876	0.610451
2.500	0.100	1.100	4.000	0.100000	0.063750	0.720000	0.696034	2.720499	0.399926	0.978337	True	True	9.99521e-08	4339	3.359025	3.382287	1.377173	0.595323
2.500	0.100	1.100	4.000	0.100000	0.067500	0.720000	0.693106	2.776126	0.391166	1.052447	True	True	9.99724e-08	4568	3.365156	3.416996	1.376490	0.578496
2.500	0.100	1.100	4.000	0.100000	0.071250	0.720000	0.691408	2.840687	0.382239	1.140305	True	True	9.98646e-08	4760	3.374291	3.457817	1.373449	0.559629
2.500	0.100	1.100	4.000	0.100000	0.075000	0.720000	0.691178	2.917003	0.373011	1.246733	True	True	9.99766e-08	5143	3.387295	3.506413	1.367519	0.538255
2.500	0.100	1.100	4.000	0.100000	-0.075000	0.742500	1.586019	2.127779	1.257435	0.224486	True	True	9.97375e-08	2456	4.097440	3.601621	0.669945	0.698494
2.500	0.100	1.100	4.000	0.100000	-0.071250	0.742500	1.503729	2.131025	1.174609	0.235413	True	True	9.98466e-08	2254	4.027597	3.543360	0.712945	0.709065
2.500	0.100	1.100	4.000	0.100000	-0.067500	0.742500	1.432430	2.135034	1.105182	0.245924	True	True	9.96103e-08	2271	3.966534	3.493598	0.752870	0.717664
2.500	0.100	1.100	4.000	0.100000	-0.063750	0.742500	1.369677	2.139679	1.045791	0.256169	True	True	9.99358e-08	2330	3.912397	3.450505	0.790266	0.724718
2.500	0.100	1.100	4.000	0.100000	-0.060000	0.742500	1.313755	2.144884	0.994158	0.266261	True	True	9.98178e-08	2368	3.863868	3.412804	0.825530	0.730518
2.500	0.100	1.100	4.000	0.100000	-0.056250	0.742500	1.263423	2.150593	0.948675	0.276287	True	True	9.99122e-08	2418	3.819976	3.379563	0.858958	0.735276
2.500	0.100	1.100	4.000	0.100000	-0.052500	0.742500	1.217750	2.156770	0.908168	0.286317	True	True	9.99549e-08	2444	3.779988	3.350090	0.890778	0.739146
2.500	0.100	1.100	4.000	0.100000	-0.048750	0.742500	1.176022	2.163393	0.871757	0.296410	True	True	9.96015e-08	2466	3.743334	3.323851	0.921170	0.742243
2.500	0.100	1.100	4.000	0.100000	-0.045000	0.742500	1.137677	2.170447	0.838768	0.306620	True	True	9.97992e-08	2532	3.709566	3.300432	0.950275	0.744658
2.500	0.100	1.100	4.000	0.100000	-0.041250	0.742500	1.102270	2.177925	0.808674	0.316994	True	True	9.96055e-08	2576	3.678322	3.279505	0.978207	0.746460
2.500	0.100	1.100	4.000	0.100000	-0.037500	0.742500	1.069438	2.185827	0.781055	0.327577	True	True	9.99278e-08	2564	3.649309	3.260806	1.005059	0.747703
2.500	0.100	1.100	4.000	0.100000	-0.033750	0.742500	1.038884	2.194157	0.755573	0.338412	True	True	9.99518e-08	2588	3.622287	3.244123	1.030908	0.748429
2.500	0.100	1.100	4.000	0.100000	-0.030000	0.742500	1.010362	2.202923	0.731952	0.349541	True	True	9.96552e-08	2631	3.597054	3.229281	1.055817	0.748672
2.500	0.100	1.100	4.000	0.100000	-0.026250	0.742500	0.983666	2.212140	0.709963	0.361009	True	True	9.99411e-08	2695	3.573442	3.216139	1.079836	0.748458
2.500	0.100	1.100	4.000	0.100000	-0.022500	0.742500	0.958620	2.221823	0.689415	0.372860	True	True	9.99453e-08	2740	3.551311	3.204581	1.103008	0.747808
2.500	0.100	1.100	4.000	0.100000	-0.018750	0.742500	0.935077	2.231995	0.670147	0.385142	True	True	9.99592e-08	2717	3.530541	3.194512	1.125367	0.746735
2.500	0.100	1.100	4.000	0.100000	-0.015000	0.742500	0.912909	2.242681	0.652023	0.397905	True	True	9.99109e-08	2813	3.511029	3.185855	1.146940	0.745251
2.500	0.100	1.100	4.000	0.100000	-0.011250	0.742500	0.892007	2.253912	0.634923	0.411203	True	True	9.97728e-08	2827	3.492691	3.178552	1.167751	0.743362
2.500	0.100	1.100	4.000	0.100000	-0.007500	0.742500	0.872277	2.265723	0.618749	0.425096	True	True	9.9842e-08	2880	3.475451	3.172552	1.187815	0.741072
2.500	0.100	1.100	4.000	0.100000	-0.003750	0.742500	0.853635	2.278154	0.603410	0.439647	True	True	9.99481e-08	2947	3.459249	3.167824	1.207145	0.738379
2.500	0.100	1.100	4.000	0.100000	0.000000	0.742500	0.836012	2.291253	0.588829	0.454930	True	True	9.97398e-08	2971	3.444033	3.164345	1.225747	0.735281
2.500	0.100	1.100	4.000	0.100000	0.003750	0.742500	0.819346	2.305072	0.574938	0.471025	True	True	9.98537e-08	3000	3.429760	3.162104	1.243626	0.731772
2.500	0.100	1.100	4.000	0.100000	0.007500	0.742500	0.803582	2.319674	0.561676	0.488023	True	True	9.98433e-08	3047	3.416397	3.161100	1.260780	0.727840
2.500	0.100	1.100	4.000	0.100000	0.011250	0.742500	0.788675	2.335129	0.548988	0.506026	True	True	9.98903e-08	3141	3.403918	3.161343	1.277203	0.723475
2.500	0.100	1.100	4.000	0.100000	0.015000	0.742500	0.774585	2.351518	0.536826	0.525153	True	True	9.97453e-08	3151	3.392303	3.162857	1.292888	0.718658
2.500	0.100	1.100	4.000	0.100000	0.018750	0.742500	0.761279	2.368937	0.525145	0.545540	True	True	9.99319e-08	3178	3.381543	3.165675	1.307820	0.713370
2.500	0.100	1.100	4.000	0.100000	0.022500	0.742500	0.748729	2.387494	0.513904	0.567344	True	True	9.98848e-08	3253	3.371634	3.169845	1.321980	0.707586
2.500	0.100	1.100	4.000	0.100000	0.026250	0.742500	0.736914	2.407318	0.503064	0.590749	True	True	9.97686e-08	3366	3.362583	3.175431	1.335344	0.701278
2.500	0.100	1.100	4.000	0.100000	0.030000	0.742500	0.725817	2.428558	0.492590	0.615972	True	True	9.96987e-08	3389	3.354406	3.182512	1.347883	0.694410
2.500	0.100	1.100	4.000	0.100000	0.033750	0.742500	0.715427	2.451393	0.482448	0.643271	True	True	9.97603e-08	3519	3.347127	3.191189	1.359557	0.686941
2.500	0.100	1.100	4.000	0.100000	0.037500	0.742500	0.705739	2.476036	0.472604	0.672958	True	True	9.98557e-08	3501	3.340786	3.201587	1.370323	0.678822
2.500	0.100	1.100	4.000	0.100000	0.041250	0.742500	0.696757	2.502740	0.463026	0.705409	True	True	9.99309e-08	3610	3.335435	3.213860	1.380124	0.669996
2.500	0.100	1.100	4.000	0.100000	0.045000	0.742500	0.688487	2.531818	0.453681	0.741088	True	True	9.99154e-08	3707	3.331145	3.228199	1.388892	0.660393
2.500	0.100	1.100	4.000	0.100000	0.048750	0.742500	0.680949	2.563651	0.444534	0.780572	True	True	9.98398e-08	3867	3.328012	3.244844	1.396542	0.649929
2.500	0.100	1.100	4.000	0.100000	0.052500	0.742500	0.674171	2.598718	0.435548	0.824591	True	True	9.97797e-08	3963	3.326159	3.264092	1.402972	0.638502
2.500	0.100	1.100	4.000	0.100000	0.056250	0.742500	0.668194	2.637623	0.426681	0.874086	True	True	9.98935e-08	4078	3.325751	3.286323	1.408052	0.625989
2.500	0.100	1.100	4.000	0.100000	0.060000	0.742500	0.663077	2.681150	0.417884	0.930289	True	True	9.99918e-08	4268	3.327005	3.312021	1.411618	0.612233
2.500	0.100	1.100	4.000	0.100000	0.063750	0.742500	0.658902	2.730330	0.409101	0.994861	True	True	9.98809e-08	4418	3.330216	3.341824	1.413459	0.597039
2.500	0.100	1.100	4.000	0.100000	0.067500	0.742500	0.655783	2.786562	0.400257	1.070095	True	True	9.99095e-08	4662	3.335789	3.376581	1.413295	0.580150
2.500	0.100	1.100	4.000	0.100000	0.071250	0.742500	0.653882	2.851802	0.391256	1.159270	True	True	9.99311e-08	4860	3.344298	3.417462	1.410747	0.561228
2.500	0.100	1.100	4.000	0.100000	0.075000	0.742500	0.653434	2.928895	0.381962	1.267282	True	True	9.9985e-08	5237	3.356584	3.466132	1.405284	0.539809
2.500	0.100	1.100	4.000	0.100000	-0.075000	0.765000	1.559980	2.127625	1.274462	0.227482	True	True	9.95547e-08	2370	4.082662	3.573097	0.677605	0.702612
2.500	0.100	1.100	4.000	0.100000	-0.071250	0.765000	1.477074	2.131020	1.191148	0.238634	True	True	9.99141e-08	2269	4.012240	3.513824	0.721459	0.713140
2.500	0.100	1.100	4.000	0.100000	-0.067500	0.765000	1.405222	2.135172	1.121288	0.249366	True	True	9.99137e-08	2290	3.950649	3.463148	0.762234	0.721695
2.500	0.100	1.100	4.000	0.100000	-0.063750	0.765000	1.341957	2.139974	1.061507	0.259830	True	True	9.97113e-08	2352	3.896026	3.419225	0.800478	0.728699
2.500	0.100	1.100	4.000	0.100000	-0.060000	0.765000	1.285562	2.145341	1.009515	0.270139	True	True	9.97483e-08	2398	3.847044	3.380762	0.836590	0.734446
2.500	0.100	1.100	4.000	0.100000	-0.056250	0.765000	1.234789	2.151219	0.963698	0.280382	True	True	9.96667e-08	2418	3.802727	3.346820	0.870865	0.739147
2.500	0.100	1.100	4.000	0.100000	-0.052500	0.765000	1.188703	2.157572	0.922878	0.290629	True	True	9.9985e-08	2465	3.762337	3.316698	0.903533	0.742958
2.500	0.100	1.100	4.000	0.100000	-0.048750	0.765000	1.146586	2.164376	0.886171	0.300941	True	True	9.99817e-08	2517	3.725300	3.289858	0.934772	0.745995
2.500	0.100	1.100	4.000	0.100000	-0.045000	0.765000	1.107874	2.171617	0.852902	0.311372	True	True	9.98757e-08	2532	3.691165	3.265879	0.964724	0.748347
2.500	0.100	1.100	4.000	0.100000	-0.041250	0.765000	1.072118	2.179288	0.822539	0.321969	True	True	9.98685e-08	2595	3.659568	3.244431	0.993504	0.750083
2.500	0.100	1.100	4.000	0.100000	-0.037500	0.765000	1.038955	2.187388	0.794663	0.332779	True	True	9.97077e-08	2624	3.630215	3.225247	1.021204	0.751259
2.500	0.100	1.100	4.000	0.100000	-0.033750	0.765000	1.008085	2.195921	0.768933	0.343844	True	True	9.99825e-08	2654	3.602862	3.208110	1.047899	0.751916
2.500	0.100	1.100	4.000	0.100000	-0.030000	0.765000	0.979261	2.204896	0.745074	0.355208	True	True	9.99718e-08	2687	3.577307	3.192845	1.073653	0.752089
2.500	0.100	1.100	4.000	0.100000	-0.026250	0.765000	0.952276	2.214327	0.722855	0.366917	True	True	9.98008e-08	2733	3.553382	3.179308	1.098515	0.751804
2.500	0.100	1.100	4.000	0.100000	-0.022500	0.765000	0.926954	2.224230	0.702084	0.379014	True	True	9.98813e-08	2762	3.530943	3.167382	1.122527	0.751080
2.500	0.100	1.100	4.000	0.100000	-0.018750	0.765000	0.903145	2.234628	0.682600	0.391548	True	True	9.96738e-08	2799	3.509870	3.156970	1.145724	0.749933
2.500	0.100	1.100	4.000	0.100000	-0.015000	0.765000	0.880721	2.245545	0.664266	0.404571	True	True	9.977e-08	2908	3.490061	3.147995	1.168131	0.748373
2.500	0.100	1.100	4.000	0.100000	-0.011250	0.765000	0.859573	2.257013	0.646964	0.418136	True	True	9.97082e-08	2837	3.471428	3.140395	1.189771	0.746406
2.500	0.100	1.100	4.000	0.100000	-0.007500	0.765000	0.839604	2.269067	0.630592	0.432304	True	True	9.99232e-08	2938	3.453897	3.134122	1.210659	0.744038
2.500	0.100	1.100	4.000	0.100000	-0.003750	0.765000	0.820734	2.281747	0.615061	0.447141	True	True	9.99592e-08	2935	3.437405	3.129141	1.230808	0.741266
2.500	0.100	1.100	4.000	0.100000	0.000000	0.765000	0.802888	2.295102	0.600293	0.462720	True	True	9.9947e-08	2993	3.421901	3.125430	1.250222	0.738087
2.500	0.100	1.100	4.000	0.100000	0.003750	0.765000	0.786007	2.309184	0.586221	0.479123	True	True	9.97294e-08	3054	3.407341	3.122975	1.268905	0.734496
2.500	0.100	1.100	4.000	0.100000	0.007500	0.765000	0.770035	2.324055	0.572783	0.496441	True	True	9.9773e-08	3145	3.393689	3.121776	1.286855	0.730483
2.500	0.100	1.100	4.000	0.100000	0.011250	0.765000	0.754925	2.339788	0.559925	0.514780	True	True	9.97827e-08	3165	3.380919	3.121843	1.304067	0.726034
2.500	0.100	1.100	4.000	0.100000	0.015000	0.765000	0.740638	2.356464	0.547597	0.534258	True	True	9.97799e-08	3182	3.369012	3.123198	1.320530	0.721134
2.500	0.100	1.100	4.000	0.100000	0.018750	0.765000	0.727141	2.374177	0.535755	0.555013	True	True	9.99114e-08	3271	3.357957	3.125875	1.336229	0.715762
2.500	0.100	1.100	4.000	0.100000	0.022500	0.765000	0.714404	2.393039	0.524357	0.577206	True	True	9.99893e-08	3333	3.347748	3.129920	1.351146	0.709895
2.500	0.100	1.100	4.000	0.100000	0.026250	0.765000	0.702406	2.413179	0.513367	0.601022	True	True	9.97461e-08	3429	3.338392	3.135397	1.365254	0.703502
2.500	0.100	1.100	4.000	0.100000	0.030000	0.765000	0.691129	2.434747	0.502747	0.626682	True	True	9.98857e-08	3469	3.329902	3.142385	1.378524	0.696550
2.500	0.100	1.100	4.000	0.100000	0.033750	0.765000	0.680563	2.457923	0.492464	0.654447	True	True	9.99886e-08	3543	3.322303	3.150984	1.390917	0.688998
2.500	0.100	1.100	4.000	0.100000	0.037500	0.765000	0.670702	2.482920	0.482485	0.684633	True	True	9.97557e-08	3644	3.315630	3.161318	1.402386	0.680797
2.500	0.100	1.100	4.000	0.100000	0.041250	0.765000	0.661546	2.509997	0.472778	0.717621	True	True	9.99237e-08	3681	3.309935	3.173543	1.412875	0.671890
2.500	0.100	1.100	4.000	0.100000	0.045000	0.765000	0.653105	2.539465	0.463308	0.753882	True	True	9.99856e-08	3801	3.305287	3.187848	1.422315	0.662207
2.500	0.100	1.100	4.000	0.100000	0.048750	0.765000	0.645396	2.571711	0.454043	0.794000	True	True	9.97911e-08	3906	3.301777	3.204472	1.430620	0.651665
2.500	0.100	1.100	4.000	0.100000	0.052500	0.765000	0.638445	2.607217	0.444944	0.838717	True	True	9.97949e-08	4063	3.299524	3.223713	1.437687	0.640164
2.500	0.100	1.100	4.000	0.100000	0.056250	0.765000	0.632292	2.646591	0.435971	0.888985	True	True	9.98554e-08	4182	3.298689	3.245949	1.443386	0.627579
2.500	0.100	1.100	4.000	0.100000	0.060000	0.765000	0.626995	2.690623	0.427075	0.946055	True	True	9.99222e-08	4383	3.299481	3.271665	1.447551	0.613757
2.500	0.100	1.100	4.000	0.100000	0.063750	0.765000	0.622633	2.740353	0.418201	1.011609	True	True	9.99631e-08	4550	3.302188	3.301498	1.449971	0.598501
2.500	0.100	1.100	4.000	0.100000	0.067500	0.765000	0.619318	2.797192	0.409274	1.087974	True	True	9.99201e-08	4787	3.307202	3.336296	1.450366	0.581557
2.500	0.100	1.100	4.000	0.100000	0.071250	0.765000	0.617207	2.863111	0.400198	1.178477	True	True	9.97804e-08	5025	3.315083	3.377230	1.448357	0.562589
2.500	0.100	1.100	4.000	0.100000	0.075000	0.765000	0.616530	2.940980	0.390841	1.288084	True	True	9.99227e-08	5287	3.326646	3.425962	1.443411	0.541134
2.500	0.100	1.100	4.000	0.100000	-0.075000	0.787500	1.534303	2.127515	1.291465	0.230498	True	True	9.95775e-08	2440	4.068126	3.544654	0.685187	0.706621
2.500	0.100	1.100	4.000	0.100000	-0.071250	0.787500	1.450815	2.131044	1.207665	0.241880	True	True	9.96125e-08	2330	3.997152	3.484374	0.729885	0.717102
2.500	0.100	1.100	4.000	0.100000	-0.067500	0.787500	1.378431	2.135352	1.137374	0.252837	True	True	9.98229e-08	2337	3.935059	3.432791	0.771502	0.725600
2.500	0.100	1.100	4.000	0.100000	-0.063750	0.787500	1.314679	2.140315	1.077201	0.263523	True	True	9.99693e-08	2353	3.879974	3.388042	0.810587	0.732544
2.500	0.100	1.100	4.000	0.100000	-0.060000	0.787500	1.257836	2.145849	1.024849	0.274053	True	True	9.97428e-08	2396	3.830564	3.348824	0.847538	0.738228
2.500	0.100	1.100	4.000	0.100000	-0.056250	0.787500	1.206646	2.151901	0.978698	0.284516	True	True	9.95859e-08	2421	3.785846	3.314187	0.882653	0.742865
2.500	0.100	1.100	4.000	0.100000	-0.052500	0.787500	1.160170	2.158433	0.937564	0.294985	True	True	9.98644e-08	2432	3.745076	3.283421	0.916161	0.746608
2.500	0.100	1.100	4.000	0.100000	-0.048750	0.787500	1.117687	2.165423	0.900561	0.305520	True	True	9.97657e-08	2493	3.707678	3.255984	0.948241	0.749574
2.500	0.100	1.100	4.000	0.100000	-0.045000	0.787500	1.078629	2.172856	0.867008	0.316176	True	True	9.9655e-08	2551	3.673198	3.231450	0.979036	0.751855
2.500	0.100	1.100	4.000	0.100000	-0.041250	0.787500	1.042546	2.180724	0.836376	0.327001	True	True	9.99439e-08	2590	3.641270	3.209485	1.008658	0.753518
2.500	0.100	1.100	4.000	0.100000	-0.037500	0.787500	1.009071	2.189027	0.808241	0.338041	True	True	9.98667e-08	2628	3.611596	3.189819	1.037201	0.754619
2.500	0.100	1.100	4.000	0.100000	-0.033750	0.787500	0.977905	2.197768	0.782263	0.349341	True	True	9.98132e-08	2647	3.583933	3.172232	1.064739	0.755201
2.500	0.100	1.100	4.000	0.100000	-0.030000	0.787500	0.948799	2.206957	0.758163	0.360946	True	True	9.9684e-08	2702	3.558076	3.156548	1.091335	0.755296
2.500	0.100	1.100	4.000	0.100000	-0.026250	0.787500	0.921543	2.216607	0.735711	0.372899	True	True	9.97392e-08	2764	3.533855	3.142620	1.117038	0.754932
2.500	0.100	1.100	4.000	0.100000	-0.022500	0.787500	0.895961	2.226735	0.714715	0.385247	True	True	9.97183e-08	2752	3.511127	3.130330	1.141890	0.754129
2.500	0.100	1.100	4.000	0.100000	-0.018750	0.787500	0.871903	2.237362	0.695013	0.398038	True	True	9.98643e-08	2803	3.489770	3.119578	1.165923	0.752901
2.500	0.100	1.100	4.000	0.100000	-0.015000	0.787500	0.849240	2.248515	0.676467	0.411325	True	True	9.97118e-08	2823	3.469680	3.110288	1.189165	0.751258
2.500	0.100	1.100	4.000	0.100000	-0.011250	0.787500	0.827861	2.260225	0.658959	0.425163	True	True	9.99362e-08	2886	3.450769	3.102395	1.211636	0.749210
2.500	0.100	1.100	4.000	0.100000	-0.007500	0.787500	0.807670	2.272526	0.642387	0.439612	True	True	9.97659e-08	2980	3.432962	3.095851	1.233351	0.746757
2.500	0.100	1.100	4.000	0.100000	-0.003750	0.787500	0.788585	2.285461	0.626661	0.454740	True	True	9.97013e-08	3004	3.416197	3.090620	1.254320	0.743901
2.500	0.100	1.100	4.000	0.100000	0.000000	0.787500	0.770531	2.299075	0.611705	0.470620	True	True	9.98776e-08	3042	3.400419	3.086678	1.274551	0.740637
2.500	0.100	1.100	4.000	0.100000	0.003750	0.787500	0.753448	2.313425	0.597449	0.487336	True	True	9.99276e-08	3056	3.385584	3.084012	1.294044	0.736961
2.500	0.100	1.100	4.000	0.100000	0.007500	0.787500	0.737280	2.328571	0.583832	0.504981	True	True	9.97645e-08	3147	3.371658	3.082622	1.312797	0.732861
2.500	0.100	1.100	4.000	0.100000	0.011250	0.787500	0.721980	2.344586	0.570800	0.523660	True	True	9.99984e-08	3215	3.358611	3.082515	1.330803	0.728326
2.500	0.100	1.100	4.000	0.100000	0.015000	0.787500	0.707508	2.361552	0.558304	0.543495	True	True	9.97826e-08	3239	3.346424	3.083713	1.348053	0.723340
2.500	0.100	1.100	4.000	0.100000	0.018750	0.787500	0.693829	2.379566	0.546298	0.564626	True	True	9.98722e-08	3297	3.335085	3.086250	1.364530	0.717881
2.500	0.100	1.100	4.000	0.100000	0.022500	0.787500	0.680914	2.398737	0.534743	0.587213	True	True	9.97382e-08	3360	3.324588	3.090171	1.380214	0.711928
2.500	0.100	1.100	4.000	0.100000	0.026250	0.787500	0.668742	2.419196	0.523599	0.611446	True	True	9.97399e-08	3420	3.314937	3.095541	1.395079	0.705450
2.500	0.100	1.100	4.000	0.100000	0.030000	0.787500	0.657294	2.441096	0.512831	0.637549	True	True	9.98988e-08	3532	3.306145	3.102436	1.409095	0.698413
2.500	0.100	1.100	4.000	0.100000	0.033750	0.787500	0.646559	2.464616	0.502405	0.665787	True	True	9.99955e-08	3579	3.298234	3.110958	1.422221	0.690777
2.500	0.100	1.100	4.000	0.100000	0.037500	0.787500	0.636530	2.489973	0.492289	0.696478	True	True	9.9753e-08	3695	3.291238	3.121229	1.434412	0.682494
2.500	0.100	1.100	4.000	0.100000	0.041250	0.787500	0.627208	2.517425	0.482449	0.730010	True	True	9.99433e-08	3745	3.285207	3.133405	1.445608	0.673506
2.500	0.100	1.100	4.000	0.100000	0.045000	0.787500	0.618600	2.547288	0.472853	0.766860	True	True	9.98576e-08	3853	3.280207	3.147675	1.455741	0.663745
2.500	0.100	1.100	4.000	0.100000	0.048750	0.787500	0.610722	2.579950	0.463467	0.807620	True	True	9.97651e-08	4017	3.276325	3.164277	1.464725	0.653128
2.500	0.100	1.100	4.000	0.100000	0.052500	0.787500	0.603600	2.615897	0.454254	0.853042	True	True	9.98648e-08	4132	3.273678	3.183509	1.472456	0.641555
2.500	0.100	1.100	4.000	0.100000	0.056250	0.787500	0.597272	2.655743	0.445173	0.904091	True	True	9.99982e-08	4216	3.272419	3.205747	1.478803	0.628903
2.500	0.100	1.100	4.000	0.100000	0.060000	0.787500	0.591794	2.700282	0.436177	0.962035	True	True	9.98316e-08	4414	3.272752	3.231477	1.483601	0.615019
2.500	0.100	1.100	4.000	0.100000	0.063750	0.787500	0.587243	2.750564	0.427210	1.028580	True	True	9.9797e-08	4631	3.274957	3.261334	1.486637	0.599707
2.500	0.100	1.100	4.000	0.100000	0.067500	0.787500	0.583728	2.808011	0.418199	1.106086	True	True	9.98299e-08	4793	3.279413	3.296168	1.487632	0.582715
2.500	0.100	1.100	4.000	0.100000	0.071250	0.787500	0.581400	2.874610	0.409049	1.197926	True	True	9.99641e-08	5061	3.286663	3.337145	1.486208	0.563709
2.500	0.100	1.100	4.000	0.100000	0.075000	0.787500	0.580483	2.953254	0.399629	1.309139	True	True	9.99044e-08	5439	3.297500	3.385930	1.481834	0.542229
2.500	0.100	1.100	4.000	0.100000	-0.075000	0.810000	1.508989	2.127434	1.308439	0.233536	True	True	9.95587e-08	2489	4.053834	3.516299	0.692686	0.710526
2.500	0.100	1.100	4.000	0.100000	-0.071250	0.810000	1.424942	2.131112	1.224154	0.245151	True	True	9.9681e-08	2300	3.982333	3.455019	0.738219	0.720945
2.500	0.100	1.100	4.000	0.100000	-0.067500	0.810000	1.352057	2.135575	1.153431	0.256336	True	True	9.96234e-08	2343	3.919765	3.402536	0.780666	0.729377
2.500	0.100	1.100	4.000	0.100000	-0.063750	0.810000	1.287846	2.140702	1.092867	0.267248	True	True	9.97217e-08	2331	3.864244	3.356969	0.820581	0.736252
2.500	0.100	1.100	4.000	0.100000	-0.060000	0.810000	1.230580	2.146408	1.040156	0.278003	True	True	9.95921e-08	2378	3.814430	3.317002	0.858362	0.741864
2.500	0.100	1.100	4.000	0.100000	-0.056250	0.810000	1.178998	2.152638	0.993669	0.288691	True	True	9.98161e-08	2491	3.769333	3.281675	0.894308	0.746425
2.500	0.100	1.100	4.000	0.100000	-0.052500	0.810000	1.132155	2.159355	0.952220	0.299385	True	True	9.99266e-08	2512	3.728207	3.250271	0.928648	0.750091
2.500	0.100	1.100	4.000	0.100000	-0.048750	0.810000	1.089328	2.166535	0.914918	0.310147	True	True	9.96802e-08	2647	3.690472	3.222242	0.961561	0.752980
2.500	0.100	1.100	4.000	0.100000	-0.045000	0.810000	1.049946	2.174164	0.881082	0.321031	True	True	9.97632e-08	2597	3.655669	3.197160	0.993190	0.755180
2.500	0.100	1.100	4.000	0.100000	-0.041250	0.810000	1.013557	2.182233	0.850178	0.332088	True	True	9.98542e-08	2611	3.623430	3.174683	1.023648	0.756763
2.500	0.100	1.100	4.000	0.100000	-0.037500	0.810000	0.979792	2.190743	0.821782	0.343364	True	True	9.96886e-08	2667	3.593457	3.154539	1.053027	0.757781
2.500	0.100	1.100	4.000	0.100000	-0.033750	0.810000	0.948350	2.199697	0.795552	0.354904	True	True	9.9983e-08	2688	3.565504	3.136508	1.081402	0.758279
2.500	0.100	1.100	4.000	0.100000	-0.030000	0.810000	0.918980	2.209104	0.771210	0.366752	True	True	9.96125e-08	2738	3.539364	3.120409	1.108834	0.758290
2.500	0.100	1.100	4.000	0.100000	-0.026250	0.810000	0.891473	2.218977	0.748523	0.378955	True	True	9.97652e-08	2812	3.514867	3.106094	1.135374	0.757840
2.500	0.100	1.100	4.000	0.100000	-0.022500	0.810000	0.865650	2.229334	0.727300	0.391558	True	True	9.98642e-08	2816	3.491868	3.093443	1.161061	0.756950
2.500	0.100	1.100	4.000	0.100000	-0.018750	0.810000	0.841360	2.240196	0.707377	0.404612	True	True	9.98902e-08	2815	3.470245	3.082356	1.185928	0.755635
2.500	0.100	1.100	4.000	0.100000	-0.015000	0.810000	0.818475	2.251589	0.688617	0.418168	True	True	9.97299e-08	2884	3.449892	3.072754	1.210002	0.753905
2.500	0.100	1.100	4.000	0.100000	-0.011250	0.810000	0.796881	2.263545	0.670900	0.432283	True	True	9.98298e-08	2934	3.430720	3.064572	1.233302	0.751767
2.500	0.100	1.100	4.000	0.100000	-0.007500	0.810000	0.776483	2.276099	0.654125	0.447019	True	True	9.97565e-08	3001	3.412654	3.057760	1.255843	0.749226
2.500	0.100	1.100	4.000	0.100000	-0.003750	0.810000	0.757197	2.289291	0.638203	0.462443	True	True	9.98705e-08	3019	3.395630	3.052283	1.277634	0.746280
2.500	0.100	1.100	4.000	0.100000	0.000000	0.810000	0.738950	2.303171	0.623055	0.478630	True	True	9.97465e-08	3079	3.379593	3.048114	1.298682	0.742927
2.500	0.100	1.100	4.000	0.100000	0.003750	0.810000	0.721679	2.317792	0.608612	0.495665	True	True	9.98976e-08	3128	3.364499	3.045240	1.318987	0.739160
2.500	0.100	1.100	4.000	0.100000	0.007500	0.810000	0.705327	2.333217	0.594814	0.513641	True	True	9.97539e-08	3202	3.350312	3.043660	1.338546	0.734971
2.500	0.100	1.100	4.000	0.100000	0.011250	0.810000	0.689849	2.349519	0.581606	0.532667	True	True	9.99473e-08	3224	3.337002	3.043381	1.357352	0.730346
2.500	0.100	1.100	4.000	0.100000	0.015000	0.810000	0.675203	2.366780	0.568939	0.552865	True	True	9.98217e-08	3319	3.324548	3.044425	1.375394	0.725270
2.500	0.100	1.100	4.000	0.100000	0.018750	0.810000	0.661353	2.385098	0.556767	0.574376	True	True	9.97474e-08	3389	3.312937	3.046824	1.392656	0.719723
2.500	0.100	1.100	4.000	0.100000	0.022500	0.810000	0.648272	2.404582	0.545050	0.597364	True	True	9.99354e-08	3423	3.302163	3.050624	1.409116	0.713682
2.500	0.100	1.100	4.000	0.100000	0.026250	0.810000	0.635935	2.425366	0.533750	0.622022	True	True	9.97681e-08	3490	3.292228	3.055886	1.424749	0.707116
2.500	0.100	1.100	4.000	0.100000	0.030000	0.810000	0.624324	2.447601	0.522831	0.648574	True	True	9.98933e-08	3584	3.283143	3.062691	1.439523	0.699994
2.500	0.100	1.100	4.000	0.100000	0.033750	0.810000	0.613427	2.471470	0.512260	0.677290	True	True	9.99465e-08	3652	3.274930	3.071135	1.453397	0.692274
2.500	0.100	1.100	4.000	0.100000	0.037500	0.810000	0.603237	2.497189	0.502003	0.708494	True	True	9.98269e-08	3790	3.267621	3.081345	1.466324	0.683909
2.500	0.100	1.100	4.000	0.100000	0.041250	0.810000	0.593753	2.525021	0.492029	0.742577	True	True	9.99306e-08	3827	3.261262	3.093472	1.478246	0.674841
2.500	0.100	1.100	4.000	0.100000	0.045000	0.810000	0.584983	2.555281	0.482304	0.780023	True	True	9.99225e-08	3914	3.255917	3.107706	1.489093	0.665004
2.500	0.100	1.100	4.000	0.100000	0.048750	0.810000	0.576940	2.588363	0.472795	0.821432	True	True	9.98212e-08	4063	3.251670	3.124284	1.498779	0.654314
2.500	0.100	1.100	4.000	0.100000	0.052500	0.810000	0.569649	2.624754	0.463466	0.867566	True	True	9.99085e-08	4155	3.248633	3.143504	1.507200	0.642672
2.500	0.100	1.100	4.000	0.100000	0.056250	0.810000	0.563147	2.665074	0.454275	0.919403	True	True	9.97883e-08	4338	3.246955	3.165742	1.514225	0.629957
2.500	0.100	1.100	4.000	0.100000	0.060000	0.810000	0.557488	2.710123	0.445177	0.978230	True	True	9.99419e-08	4515	3.246833	3.191482	1.519688	0.616015
2.500	0.100	1.100	4.000	0.100000	0.063750	0.810000	0.552746	2.760959	0.436115	1.045775	True	True	9.9837e-08	4619	3.248537	3.221359	1.523378	0.600654
2.500	0.100	1.100	4.000	0.100000	0.067500	0.810000	0.549025	2.819014	0.427018	1.124430	True	True	9.97815e-08	4925	3.252436	3.256221	1.525017	0.583622
2.500	0.100	1.100	4.000	0.100000	0.071250	0.810000	0.546473	2.886294	0.417794	1.217618	True	True	9.9905e-08	5180	3.259054	3.297233	1.524228	0.564587
2.500	0.100	1.100	4.000	0.100000	0.075000	0.810000	0.545307	2.965713	0.408310	1.330447	True	True	9.98269e-08	5533	3.269162	3.346059	1.520484	0.543091
2.500	0.100	1.100	4.000	0.100000	-0.075000	0.832500	1.484038	2.127384	1.325381	0.236594	True	True	9.98434e-08	2412	4.039785	3.488037	0.700099	0.714323
2.500	0.100	1.100	4.000	0.100000	-0.071250	0.832500	1.399466	2.131213	1.240611	0.248446	True	True	9.96128e-08	2314	3.967784	3.425766	0.746453	0.724670
2.500	0.100	1.100	4.000	0.100000	-0.067500	0.832500	1.326103	2.135840	1.169456	0.259863	True	True	9.97712e-08	2353	3.904767	3.372392	0.789720	0.733025
2.500	0.100	1.100	4.000	0.100000	-0.063750	0.832500	1.261459	2.141136	1.108500	0.271005	True	True	9.98727e-08	2388	3.848835	3.326014	0.830453	0.739820
2.500	0.100	1.100	4.000	0.100000	-0.060000	0.832500	1.203795	2.147017	1.055428	0.281988	True	True	9.97672e-08	2423	3.798642	3.285305	0.869052	0.745350
2.500	0.100	1.100	4.000	0.100000	-0.056250	0.832500	1.151845	2.153429	1.008604	0.292904	True	True	9.96448e-08	2462	3.753192	3.249295	0.905817	0.749827
2.500	0.100	1.100	4.000	0.100000	-0.052500	0.832500	1.104661	2.160335	0.966839	0.303827	True	True	9.9619e-08	2502	3.711733	3.217261	0.940978	0.753408
2.500	0.100	1.100	4.000	0.100000	-0.048750	0.832500	1.061513	2.167710	0.929237	0.314820	True	True	9.96305e-08	2536	3.673682	3.188648	0.974714	0.756209
2.500	0.100	1.100	4.000	0.100000	-0.045000	0.832500	1.021830	2.175539	0.895115	0.325938	True	True	9.98677e-08	2603	3.638578	3.163021	1.007167	0.758321
2.500	0.100	1.100	4.000	0.100000	-0.041250	0.832500	0.985156	2.183814	0.863937	0.337231	True	True	9.99405e-08	2664	3.606051	3.140039	1.038451	0.759813
2.500	0.100	1.100	4.000	0.100000	-0.037500	0.832500	0.951122	2.192535	0.835278	0.348746	True	True	9.98812e-08	2691	3.575800	3.119424	1.068657	0.760742
2.500	0.100	1.100	4.000	0.100000	-0.033750	0.832500	0.919424	2.201706	0.808795	0.360530	True	True	9.9774e-08	2703	3.547577	3.100954	1.097860	0.761148
2.500	0.100	1.100	4.000	0.100000	-0.030000	0.832500	0.889811	2.211335	0.784208	0.372627	True	True	9.97513e-08	2755	3.521175	3.084445	1.126121	0.761067
2.500	0.100	1.100	4.000	0.100000	-0.026250	0.832500	0.862070	2.221436	0.761284	0.385084	True	True	9.97431e-08	2811	3.496422	3.069749	1.153489	0.760525
2.500	0.100	1.100	4.000	0.100000	-0.022500	0.832500	0.836025	2.232026	0.739831	0.397948	True	True	9.98258e-08	2838	3.473171	3.056742	1.180005	0.759541
2.500	0.100	1.100	4.000	0.100000	-0.018750	0.832500	0.811522	2.243127	0.719685	0.411268	True	True	9.99718e-08	2862	3.451299	3.045325	1.205700	0.758132
2.500	0.100	1.100	4.000	0.100000	-0.015000	0.832500	0.788430	2.254765	0.700708	0.425099	True	True	9.9863e-08	2905	3.430700	3.035415	1.230600	0.756308
2.500	0.100	1.100	4.000	0.100000	-0.011250	0.832500	0.766639	2.266971	0.682780	0.439496	True	True	9.98616e-08	2936	3.411285	3.026948	1.254725	0.754077
2.500	0.100	1.100	4.000	0.100000	-0.007500	0.832500	0.746050	2.279781	0.665800	0.454524	True	True	9.97262e-08	2987	3.392976	3.019873	1.278088	0.751441
2.500	0.100	1.100	4.000	0.100000	-0.003750	0.832500	0.726579	2.293236	0.649678	0.470249	True	True	9.98259e-08	3049	3.375710	3.014152	1.300698	0.748401
2.500	0.100	1.100	4.000	0.100000	0.000000	0.832500	0.708152	2.307385	0.634336	0.486749	True	True	9.98044e-08	3131	3.359430	3.009759	1.322562	0.744953
2.500	0.100	1.100	4.000	0.100000	0.003750	0.832500	0.690707	2.322282	0.619704	0.504108	True	True	9.98979e-08	3155	3.344092	3.006681	1.343678	0.741092
2.500	0.100	1.100	4.000	0.100000	0.007500	0.832500	0.674186	2.337990	0.605722	0.522422	True	True	9.97355e-08	3233	3.329658	3.004914	1.364044	0.736809
2.500	0.100	1.100	4.000	0.100000	0.011250	0.832500	0.658541	2.354582	0.592335	0.541800	True	True	9.99537e-08	3249	3.316098	3.004467	1.383652	0.732091
2.500	0.100	1.100	4.000	0.100000	0.015000	0.832500	0.643732	2.372143	0.579493	0.562366	True	True	9.99956e-08	3425	3.303390	3.005359	1.402489	0.726923
2.500	0.100	1.100	4.000	0.100000	0.018750	0.832500	0.629723	2.390768	0.567153	0.584264	True	True	9.99646e-08	3408	3.291520	3.007622	1.420540	0.721285
2.500	0.100	1.100	4.000	0.100000	0.022500	0.832500	0.616485	2.410570	0.555272	0.607660	True	True	9.98968e-08	3496	3.280481	3.011302	1.437783	0.715153
2.500	0.100	1.100	4.000	0.100000	0.026250	0.832500	0.603992	2.431681	0.543813	0.632747	True	True	9.99599e-08	3520	3.270273	3.016460	1.454191	0.708499
2.500	0.100	1.100	4.000	0.100000	0.030000	0.832500	0.592227	2.454256	0.532741	0.659755	True	True	9.97187e-08	3588	3.260906	3.023174	1.469733	0.701290
2.500	0.100	1.100	4.000	0.100000	0.033750	0.832500	0.581176	2.478477	0.522021	0.688957	True	True	9.9824e-08	3695	3.252401	3.031543	1.484366	0.693486
2.500	0.100	1.100	4.000	0.100000	0.037500	0.832500	0.570831	2.504563	0.511622	0.720679	True	True	9.99929e-08	3773	3.244787	3.041690	1.498043	0.685039
2.500	0.100	1.100	4.000	0.100000	0.041250	0.832500	0.561192	2.532777	0.501510	0.755320	True	True	9.97637e-08	3857	3.238108	3.053767	1.510707	0.675893
2.500	0.100	1.100	4.000	0.100000	0.045000	0.832500	0.552264	2.563439	0.491654	0.793369	True	True	9.97368e-08	3979	3.232425	3.067965	1.522288	0.665980
2.500	0.100	1.100	4.000	0.100000	0.048750	0.832500	0.544059	2.596943	0.482019	0.835435	True	True	9.99113e-08	4124	3.227820	3.084518	1.532699	0.655220
2.500	0.100	1.100	4.000	0.100000	0.052500	0.832500	0.536602	2.633781	0.472570	0.882289	True	True	9.97895e-08	4262	3.224399	3.103723	1.541835	0.643513
2.500	0.100	1.100	4.000	0.100000	0.056250	0.832500	0.529928	2.674578	0.463267	0.934923	True	True	9.97896e-08	4415	3.222307	3.125958	1.549567	0.630739
2.500	0.100	1.100	4.000	0.100000	0.060000	0.832500	0.524087	2.720139	0.454064	0.994640	True	True	9.99439e-08	4607	3.221734	3.151704	1.555730	0.616745
2.500	0.100	1.100	4.000	0.100000	0.063750	0.832500	0.519150	2.771531	0.444905	1.063194	True	True	9.99731e-08	4763	3.222940	3.181595	1.560114	0.601341
2.500	0.100	1.100	4.000	0.100000	0.067500	0.832500	0.515220	2.830197	0.435721	1.143008	True	True	9.99484e-08	5010	3.226283	3.216478	1.562442	0.584276
2.500	0.100	1.100	4.000	0.100000	0.071250	0.832500	0.512438	2.898157	0.426418	1.237552	True	True	9.99407e-08	5258	3.232270	3.257517	1.562339	0.565220
2.500	0.100	1.100	4.000	0.100000	0.075000	0.832500	0.511013	2.978352	0.416869	1.352009	True	True	9.99788e-08	5608	3.241645	3.306372	1.559287	0.543720
2.500	0.100	1.100	4.000	0.100000	-0.075000	0.855000	1.459452	2.127363	1.342286	0.239674	True	True	9.96988e-08	2361	4.025979	3.459875	0.707419	0.718013
2.500	0.100	1.100	4.000	0.100000	-0.071250	0.855000	1.374380	2.131354	1.257031	0.251765	True	True	9.98944e-08	2281	3.953506	3.396623	0.754582	0.728276
2.500	0.100	1.100	4.000	0.100000	-0.067500	0.855000	1.300569	2.136146	1.185443	0.263418	True	True	9.95742e-08	2382	3.890065	3.342366	0.798655	0.736543
2.500	0.100	1.100	4.000	0.100000	-0.063750	0.855000	1.235519	2.141615	1.124094	0.274793	True	True	9.99642e-08	2373	3.833748	3.295187	0.840193	0.743248
2.500	0.100	1.100	4.000	0.100000	-0.060000	0.855000	1.177484	2.147677	1.070659	0.286008	True	True	9.976e-08	2441	3.783201	3.253744	0.879597	0.748686
2.500	0.100	1.100	4.000	0.100000	-0.056250	0.855000	1.125191	2.154275	1.023498	0.297156	True	True	9.97434e-08	2496	3.737421	3.217060	0.917168	0.753069
2.500	0.100	1.100	4.000	0.100000	-0.052500	0.855000	1.077688	2.161373	0.981414	0.308313	True	True	9.96495e-08	2549	3.695653	3.184403	0.953137	0.756554
2.500	0.100	1.100	4.000	0.100000	-0.048750	0.855000	1.034243	2.168947	0.943510	0.319540	True	True	9.98474e-08	2589	3.657310	3.155213	0.987683	0.759259
2.500	0.100	1.100	4.000	0.100000	-0.045000	0.855000	0.994282	2.176980	0.909101	0.330895	True	True	9.98467e-08	2615	3.621928	3.129050	1.020948	0.761274
2.500	0.100	1.100	4.000	0.100000	-0.041250	0.855000	0.957346	2.185466	0.877647	0.342429	True	True	9.96294e-08	2665	3.589135	3.105569	1.053045	0.762669
2.500	0.100	1.100	4.000	0.100000	-0.037500	0.855000	0.923064	2.194402	0.848723	0.354188	True	True	9.96955e-08	2720	3.558627	3.084490	1.084067	0.763498
2.500	0.100	1.100	4.000	0.100000	-0.033750	0.855000	0.891131	2.203794	0.821984	0.366220	True	True	9.99687e-08	2754	3.530154	3.065587	1.114087	0.763806
2.500	0.100	1.100	4.000	0.100000	-0.030000	0.855000	0.861294	2.213649	0.797150	0.378570	True	True	9.98208e-08	2743	3.503510	3.048675	1.143166	0.763625
2.500	0.100	1.100	4.000	0.100000	-0.026250	0.855000	0.833340	2.223982	0.773987	0.391286	True	True	9.96575e-08	2815	3.478520	3.033603	1.171352	0.762983
2.500	0.100	1.100	4.000	0.100000	-0.022500	0.855000	0.807091	2.234809	0.752301	0.404414	True	True	9.97339e-08	2896	3.455036	3.020246	1.198687	0.761900
2.500	0.100	1.100	4.000	0.100000	-0.018750	0.855000	0.782392	2.246152	0.731930	0.418007	True	True	9.97623e-08	2912	3.432935	3.008504	1.225200	0.760390
2.500	0.100	1.100	4.000	0.100000	-0.015000	0.855000	0.759113	2.258039	0.712733	0.432116	True	True	9.96972e-08	3046	3.412108	2.998292	1.250918	0.758466
2.500	0.100	1.100	4.000	0.100000	-0.011250	0.855000	0.737140	2.270499	0.694592	0.446802	True	True	9.99233e-08	3021	3.392467	2.989545	1.275859	0.756135
2.500	0.100	1.100	4.000	0.100000	-0.007500	0.855000	0.716376	2.283569	0.677405	0.462125	True	True	9.99826e-08	3047	3.373933	2.982210	1.300038	0.753399
2.500	0.100	1.100	4.000	0.100000	-0.003750	0.855000	0.696735	2.297290	0.661080	0.478157	True	True	9.97673e-08	3089	3.356440	2.976251	1.323461	0.750259
2.500	0.100	1.100	4.000	0.100000	0.000000	0.855000	0.678144	2.311712	0.645541	0.494975	True	True	9.97032e-08	3166	3.339933	2.971639	1.346135	0.746712
2.500	0.100	1.100	4.000	0.100000	0.003750	0.855000	0.660538	2.326889	0.630717	0.512664	True	True	9.99672e-08	3222	3.324366	2.968360	1.368059	0.742753
2.500	0.100	1.100	4.000	0.100000	0.007500	0.855000	0.643861	2.342884	0.616549	0.531321	True	True	9.99165e-08	3264	3.309700	2.966410	1.389229	0.738373
2.500	0.100	1.100	4.000	0.100000	0.011250	0.855000	0.628063	2.359771	0.602980	0.551057	True	True	9.98556e-08	3338	3.295904	2.965796	1.409637	0.733558
2.500	0.100	1.100	4.000	0.100000	0.015000	0.855000	0.613103	2.377634	0.589962	0.571998	True	True	9.98974e-08	3380	3.282956	2.966539	1.429270	0.728295
2.500	0.100	1.100	4.000	0.100000	0.018750	0.855000	0.598946	2.396570	0.577450	0.594288	True	True	9.98361e-08	3461	3.270839	2.968668	1.448112	0.722563
2.500	0.100	1.100	4.000	0.100000	0.022500	0.855000	0.585560	2.416694	0.565403	0.618097	True	True	9.97541e-08	3502	3.259547	2.972230	1.466141	0.716339
2.500	0.100	1.100	4.000	0.100000	0.026250	0.855000	0.572922	2.438137	0.553783	0.643621	True	True	9.99718e-08	3612	3.249077	2.977285	1.483330	0.709595
2.500	0.100	1.100	4.000	0.100000	0.030000	0.855000	0.561011	2.461054	0.542554	0.671091	True	True	9.99238e-08	3815	3.239440	2.983910	1.499646	0.702299
2.500	0.100	1.100	4.000	0.100000	0.033750	0.855000	0.549813	2.485631	0.531683	0.700784	True	True	9.97761e-08	3742	3.230652	2.992204	1.515048	0.694410
2.500	0.100	1.100	4.000	0.100000	0.037500	0.855000	0.539321	2.512087	0.521137	0.733032	True	True	9.99301e-08	3878	3.222742	3.002289	1.529488	0.685882
2.500	0.100	1.100	4.000	0.100000	0.041250	0.855000	0.529532	2.540687	0.510885	0.768238	True	True	9.98832e-08	3969	3.215752	3.014316	1.542909	0.676658
2.500	0.100	1.100	4.000	0.100000	0.045000	0.855000	0.520450	2.571754	0.500894	0.806897	True	True	9.99502e-08	4051	3.209740	3.028476	1.555241	0.666673
2.500	0.100	1.100	4.000	0.100000	0.048750	0.855000	0.512088	2.605683	0.491131	0.849627	True	True	9.98523e-08	4185	3.204783	3.045002	1.566398	0.655845
2.500	0.100	1.100	4.000	0.100000	0.052500	0.855000	0.504467	2.642972	0.481560	0.897209	True	True	9.9905e-08	4285	3.200985	3.064191	1.576275	0.644076
2.500	0.100	1.100	4.000	0.100000	0.056250	0.855000	0.497621	2.684248	0.472141	0.950647	True	True	9.99963e-08	4443	3.198483	3.086418	1.584744	0.631247
2.500	0.100	1.100	4.000	0.100000	0.060000	0.855000	0.491597	2.730324	0.462829	1.011264	True	True	9.98206e-08	4657	3.197463	3.112165	1.591641	0.617207
2.500	0.100	1.100	4.000	0.100000	0.063750	0.855000	0.486464	2.782275	0.453570	1.080835	True	True	9.99024e-08	4875	3.198174	3.142065	1.596758	0.601766
2.500	0.100	1.100	4.000	0.100000	0.067500	0.855000	0.482320	2.841553	0.444295	1.161817	True	True	9.99749e-08	5107	3.200962	3.176962	1.599822	0.584676
2.500	0.100	1.100	4.000	0.100000	0.071250	0.855000	0.479301	2.910196	0.434911	1.257729	True	True	9.98672e-08	5415	3.206317	3.218018	1.600462	0.565609
2.500	0.100	1.100	4.000	0.100000	0.075000	0.855000	0.477607	2.991167	0.425294	1.373825	True	True	9.98545e-08	5695	3.214958	3.266892	1.598165	0.544114
2.500	0.100	1.100	4.000	0.100000	-0.075000	0.877500	1.435228	2.127386	1.359148	0.242775	True	True	9.99375e-08	2399	4.012417	3.431819	0.714643	0.721591
2.500	0.100	1.100	4.000	0.100000	-0.071250	0.877500	1.349687	2.131532	1.273408	0.255109	True	True	9.98648e-08	2302	3.939498	3.367597	0.762600	0.731760
2.500	0.100	1.100	4.000	0.100000	-0.067500	0.877500	1.275456	2.136494	1.201387	0.267001	True	True	9.98047e-08	2355	3.875660	3.312468	0.807464	0.739930
2.500	0.100	1.100	4.000	0.100000	-0.063750	0.877500	1.210027	2.142140	1.139644	0.278612	True	True	9.97841e-08	2416	3.818984	3.264497	0.849792	0.746534
2.500	0.100	1.100	4.000	0.100000	-0.060000	0.877500	1.151646	2.148385	1.085845	0.290063	True	True	9.95987e-08	2438	3.768106	3.222331	0.889986	0.751869
2.500	0.100	1.100	4.000	0.100000	-0.056250	0.877500	1.099036	2.155174	1.038344	0.301447	True	True	9.98086e-08	2473	3.722022	3.184982	0.928349	0.756149
2.500	0.100	1.100	4.000	0.100000	-0.052500	0.877500	1.051239	2.162469	0.995940	0.312840	True	True	9.98242e-08	2556	3.679968	3.151711	0.965111	0.759529
2.500	0.100	1.100	4.000	0.100000	-0.048750	0.877500	1.007520	2.170245	0.957733	0.324306	True	True	9.96855e-08	2596	3.641356	3.121951	1.000452	0.762129
2.500	0.100	1.100	4.000	0.100000	-0.045000	0.877500	0.967304	2.178486	0.923033	0.335903	True	True	9.98121e-08	2643	3.605718	3.095261	1.034514	0.764038
2.500	0.100	1.100	4.000	0.100000	-0.041250	0.877500	0.930128	2.187185	0.891302	0.347680	True	True	9.99712e-08	2677	3.572680	3.071289	1.067410	0.765326
2.500	0.100	1.100	4.000	0.100000	-0.037500	0.877500	0.895619	2.196341	0.862110	0.359688	True	True	9.98379e-08	2742	3.541937	3.049753	1.099232	0.766049
2.500	0.100	1.100	4.000	0.100000	-0.033750	0.877500	0.863472	2.205957	0.835114	0.371973	True	True	9.97722e-08	2792	3.513237	3.030424	1.130055	0.766250
2.500	0.100	1.100	4.000	0.100000	-0.030000	0.877500	0.833432	2.216043	0.810030	0.384581	True	True	9.99856e-08	2825	3.486371	3.013116	1.159938	0.765962
2.500	0.100	1.100	4.000	0.100000	-0.026250	0.877500	0.805285	2.226611	0.786625	0.397559	True	True	9.96898e-08	2866	3.461163	2.997675	1.188930	0.765213
2.500	0.100	1.100	4.000	0.100000	-0.022500	0.877500	0.778850	2.237679	0.764705	0.410957	True	True	9.97292e-08	2886	3.437466	2.983975	1.217070	0.764023
2.500	0.100	1.100	4.000	0.100000	-0.018750	0.877500	0.753974	2.249268	0.744105	0.424826	True	True	9.97171e-08	2949	3.415154	2.971914	1.244389	0.762406
2.500	0.100	1.100	4.000	0.100000	-0.015000	0.877500	0.730525	2.261407	0.724687	0.439220	True	True	9.97643e-08	2953	3.394118	2.961405	1.270913	0.760376
2.500	0.100	1.100	4.000	0.100000	-0.011250	0.877500	0.708388	2.274125	0.706331	0.454197	True	True	9.9904e-08	3053	3.374268	2.952383	1.296660	0.757939
2.500	0.100	1.100	4.000	0.100000	-0.007500	0.877500	0.687465	2.287458	0.688933	0.469823	True	True	9.96783e-08	3143	3.355525	2.944795	1.321644	0.755097
2.500	0.100	1.100	4.000	0.100000	-0.003750	0.877500	0.667671	2.301450	0.672404	0.486167	True	True	9.98696e-08	3154	3.337823	2.938601	1.345871	0.751853
2.500	0.100	1.100	4.000	0.100000	0.000000	0.877500	0.648930	2.316148	0.656665	0.503307	True	True	9.97767e-08	3202	3.321105	2.933774	1.369347	0.748203
2.500	0.100	1.100	4.000	0.100000	0.003750	0.877500	0.631177	2.331608	0.641648	0.521331	True	True	9.98086e-08	3263	3.305324	2.930299	1.392071	0.744141
2.500	0.100	1.100	4.000	0.100000	0.007500	0.877500	0.614357	2.347894	0.627290	0.540337	True	True	9.9847e-08	3290	3.290440	2.928169	1.414039	0.739659
2.500	0.100	1.100	4.000	0.100000	0.011250	0.877500	0.598419	2.365079	0.613537	0.560437	True	True	9.99093e-08	3393	3.276423	2.927393	1.435242	0.734745
2.500	0.100	1.100	4.000	0.100000	0.015000	0.877500	0.583321	2.383248	0.600340	0.581758	True	True	9.96979e-08	3445	3.263247	2.927989	1.455668	0.729383
2.500	0.100	1.100	4.000	0.100000	0.018750	0.877500	0.569026	2.402499	0.587654	0.604447	True	True	9.96883e-08	3473	3.250898	2.929988	1.475300	0.723555
2.500	0.100	1.100	4.000	0.100000	0.022500	0.877500	0.555504	2.422947	0.575437	0.628675	True	True	9.97831e-08	3567	3.239364	2.933434	1.494115	0.717237
2.500	0.100	1.100	4.000	0.100000	0.026250	0.877500	0.542729	2.444725	0.563653	0.654641	True	True	9.98327e-08	3594	3.228645	2.938387	1.512087	0.710403
2.500	0.100	1.100	4.000	0.100000	0.030000	0.877500	0.530680	2.467989	0.552265	0.682580	True	True	9.97603e-08	3762	3.218748	2.944924	1.529182	0.703018
2.500	0.100	1.100	4.000	0.100000	0.033750	0.877500	0.519345	2.492925	0.541240	0.712771	True	True	9.9914e-08	4091	3.209688	2.953143	1.545360	0.695045
2.500	0.100	1.100	4.000	0.100000	0.037500	0.877500	0.508712	2.519754	0.530545	0.745552	True	True	9.9865e-08	3887	3.201492	2.963166	1.560574	0.686436
2.500	0.100	1.100	4.000	0.100000	0.041250	0.877500	0.498778	2.548744	0.520150	0.781330	True	True	9.99585e-08	4018	3.194200	2.975143	1.574765	0.677136
2.500	0.100	1.100	4.000	0.100000	0.045000	0.877500	0.489548	2.580218	0.510021	0.820606	True	True	9.99409e-08	4112	3.187866	2.989262	1.587864	0.667080
2.500	0.100	1.100	4.000	0.100000	0.048750	0.877500	0.481032	2.614576	0.500125	0.864007	True	True	9.98127e-08	4218	3.182564	3.005760	1.599786	0.656187
2.500	0.100	1.100	4.000	0.100000	0.052500	0.877500	0.473249	2.652318	0.490428	0.912324	True	True	9.99094e-08	4416	3.178395	3.024929	1.610429	0.644361
2.500	0.100	1.100	4.000	0.100000	0.056250	0.877500	0.466231	2.694077	0.480890	0.966576	True	True	9.98928e-08	4541	3.175489	3.047145	1.619664	0.631481
2.500	0.100	1.100	4.000	0.100000	0.060000	0.877500	0.460024	2.740671	0.471466	1.028100	True	True	9.99203e-08	4763	3.174026	3.072889	1.627331	0.617400
2.500	0.100	1.100	4.000	0.100000	0.063750	0.877500	0.454693	2.793181	0.462103	1.098697	True	True	9.98577e-08	5161	3.174245	3.102790	1.633223	0.601929
2.500	0.100	1.100	4.000	0.100000	0.067500	0.877500	0.450330	2.853075	0.452732	1.180857	True	True	9.97855e-08	5166	3.176480	3.137693	1.637070	0.584821
2.500	0.100	1.100	4.000	0.100000	0.071250	0.877500	0.447067	2.922402	0.443263	1.278148	True	True	9.99696e-08	5467	3.181202	3.178758	1.638512	0.565752
2.500	0.100	1.100	4.000	0.100000	0.075000	0.877500	0.445095	3.004150	0.433573	1.395894	True	True	9.99333e-08	5829	3.189107	3.227638	1.637040	0.544273
2.500	0.100	1.100	4.000	0.100000	-0.075000	0.900000	1.411371	2.127426	1.375966	0.245896	True	True	9.99438e-08	2356	3.999096	3.403877	0.721765	0.725062
2.500	0.100	1.100	4.000	0.100000	-0.071250	0.900000	1.325383	2.131750	1.289738	0.258476	True	True	9.98159e-08	2350	3.925759	3.338696	0.770502	0.735122
2.500	0.100	1.100	4.000	0.100000	-0.067500	0.900000	1.250762	2.136884	1.217283	0.270610	True	True	9.96648e-08	2342	3.861550	3.282706	0.816140	0.743183
2.500	0.100	1.100	4.000	0.100000	-0.063750	0.900000	1.184982	2.142710	1.155145	0.282462	True	True	9.98678e-08	2412	3.804540	3.233954	0.859241	0.749677
2.500	0.100	1.100	4.000	0.100000	-0.060000	0.900000	1.126282	2.149143	1.100980	0.294152	True	True	9.98277e-08	2473	3.753358	3.191075	0.900209	0.754899
2.500	0.100	1.100	4.000	0.100000	-0.056250	0.900000	1.073380	2.156126	1.053138	0.305776	True	True	9.97266e-08	2534	3.706993	3.153071	0.939346	0.759065
2.500	0.100	1.100	4.000	0.100000	-0.052500	0.900000	1.025314	2.163621	1.010411	0.317409	True	True	9.99568e-08	2623	3.664678	3.119195	0.976884	0.762332
2.500	0.100	1.100	4.000	0.100000	-0.048750	0.900000	0.981346	2.171603	0.971898	0.329118	True	True	9.96971e-08	2594	3.625820	3.088877	1.013003	0.764817
2.500	0.100	1.100	4.000	0.100000	-0.045000	0.900000	0.940897	2.180056	0.936907	0.340959	True	True	9.97608e-08	2639	3.589949	3.061668	1.047845	0.766611
2.500	0.100	1.100	4.000	0.100000	-0.041250	0.900000	0.903503	2.188972	0.904895	0.352985	True	True	9.98225e-08	2702	3.556688	3.037214	1.081523	0.767784
2.500	0.100	1.100	4.000	0.100000	-0.037500	0.900000	0.868791	2.198351	0.875435	0.365245	True	True	9.99171e-08	2713	3.525731	3.015230	1.114129	0.768392
2.500	0.100	1.100	4.000	0.100000	-0.033750	0.900000	0.836451	2.208195	0.848178	0.377787	True	True	9.99695e-08	2797	3.496824	2.995484	1.145737	0.768478
2.500	0.100	1.100	4.000	0.100000	-0.030000	0.900000	0.806227	2.218514	0.822842	0.390657	True	True	9.97089e-08	2848	3.469756	2.977787	1.176407	0.768076
2.500	0.100	1.100	4.000	0.100000	-0.026250	0.900000	0.777906	2.229320	0.799194	0.403903	True	True	9.99688e-08	2892	3.444351	2.961985	1.206188	0.767212
2.500	0.100	1.100	4.000	0.100000	-0.022500	0.900000	0.751306	2.240633	0.777037	0.417575	True	True	9.9813e-08	2954	3.420460	2.947948	1.235118	0.765908
2.500	0.100	1.100	4.000	0.100000	-0.018750	0.900000	0.726271	2.252472	0.756207	0.431724	True	True	9.97242e-08	3001	3.397956	2.935574	1.263228	0.764179
2.500	0.100	1.100	4.000	0.100000	-0.015000	0.900000	0.702669	2.264865	0.736565	0.446407	True	True	9.99805e-08	3015	3.376729	2.924776	1.290543	0.762036
2.500	0.100	1.100	4.000	0.100000	-0.011250	0.900000	0.680385	2.277844	0.717991	0.461682	True	True	9.9979e-08	3103	3.356688	2.915485	1.317081	0.759487
2.500	0.100	1.100	4.000	0.100000	-0.007500	0.900000	0.659320	2.291445	0.700381	0.477614	True	True	9.97621e-08	3131	3.337754	2.907649	1.342856	0.756535
2.500	0.100	1.100	4.000	0.100000	-0.003750	0.900000	0.639387	2.305710	0.683645	0.494275	True	True	9.97605e-08	3184	3.319859	2.901226	1.367874	0.753181
2.500	0.100	1.100	4.000	0.100000	0.000000	0.900000	0.620512	2.320688	0.667705	0.511743	True	True	9.98768e-08	3220	3.302946	2.896189	1.392141	0.749422
2.500	0.100	1.100	4.000	0.100000	0.003750	0.900000	0.602628	2.336434	0.652491	0.530107	True	True	9.99124e-08	3287	3.286966	2.892521	1.415655	0.745254
2.500	0.100	1.100	4.000	0.100000	0.007500	0.900000	0.585678	2.353013	0.637942	0.549467	True	True	9.97185e-08	3358	3.271880	2.890216	1.438411	0.740667
2.500	0.100	1.100	4.000	0.100000	0.011250	0.900000	0.569612	2.370499	0.624003	0.569936	True	True	9.99059e-08	3416	3.257655	2.889281	1.460402	0.735649
2.500	0.100	1.100	4.000	0.100000	0.015000	0.900000	0.554387	2.388978	0.610624	0.591643	True	True	9.99014e-08	3473	3.244267	2.889734	1.481614	0.730187
2.500	0.100	1.100	4.000	0.100000	0.018750	0.900000	0.539967	2.408548	0.597761	0.614737	True	True	9.97162e-08	3569	3.231697	2.891604	1.502030	0.724260
2.500	0.100	1.100	4.000	0.100000	0.022500	0.900000	0.526318	2.429323	0.585373	0.639390	True	True	9.97985e-08	3612	3.219934	2.894936	1.521630	0.717847
2.500	0.100	1.100	4.000	0.100000	0.026250	0.900000	0.513416	2.451439	0.573422	0.665805	True	True	9.99796e-08	3711	3.208978	2.899789	1.540383	0.710921
2.500	0.100	1.100	4.000	0.100000	0.030000	0.900000	0.501240	2.475053	0.561872	0.694219	True	True	9.97873e-08	3748	3.198832	2.906240	1.558259	0.703447
2.500	0.100	1.100	4.000	0.100000	0.033750	0.900000	0.489773	2.500351	0.550690	0.724915	True	True	9.98829e-08	3858	3.189510	2.914384	1.575218	0.695389
2.500	0.100	1.100	4.000	0.100000	0.037500	0.900000	0.479006	2.527556	0.539843	0.758235	True	True	9.98743e-08	3977	3.181038	2.924344	1.591212	0.686700
2.500	0.100	1.100	4.000	0.100000	0.041250	0.900000	0.468935	2.556938	0.529301	0.794591	True	True	9.98753e-08	4086	3.173452	2.936269	1.606184	0.677326
2.500	0.100	1.100	4.000	0.100000	0.045000	0.900000	0.459561	2.588823	0.519031	0.834493	True	True	9.97522e-08	4197	3.166805	2.950348	1.620065	0.667201
2.500	0.100	1.100	4.000	0.100000	0.048750	0.900000	0.450893	2.623613	0.508999	0.878573	True	True	9.99697e-08	4324	3.161166	2.966814	1.632773	0.656246
2.500	0.100	1.100	4.000	0.100000	0.052500	0.900000	0.442951	2.661811	0.499172	0.927633	True	True	9.9863e-08	4449	3.156632	2.985960	1.644205	0.644365
2.500	0.100	1.100	4.000	0.100000	0.056250	0.900000	0.435763	2.704055	0.489511	0.982705	True	True	9.98266e-08	4640	3.153328	3.008160	1.654235	0.631441
2.500	0.100	1.100	4.000	0.100000	0.060000	0.900000	0.429372	2.751170	0.479970	1.045146	True	True	9.9853e-08	4794	3.151425	3.033895	1.662705	0.617324
2.500	0.100	1.100	4.000	0.100000	0.063750	0.900000	0.423839	2.804244	0.470497	1.116778	True	True	9.988e-08	5034	3.151156	3.063792	1.669414	0.601829
2.500	0.100	1.100	4.000	0.100000	0.067500	0.900000	0.419253	2.864754	0.461025	1.200128	True	True	9.98824e-08	5322	3.152838	3.098692	1.674098	0.584712
2.500	0.100	1.100	4.000	0.100000	0.071250	0.900000	0.415739	2.934769	0.451466	1.298808	True	True	9.98796e-08	5616	3.156929	3.139755	1.676401	0.565650
2.500	0.100	1.100	4.000	0.100000	0.075000	0.900000	0.413479	3.017296	0.441697	1.418217	True	True	9.99136e-08	5989	3.164097	3.188630	1.675827	0.544198
