# Supplementary material for: On maternity and the stronger immune response in women
Source: Nat Commun. 2022 Aug 18;13:4858. doi: 10.1038/s41467-022-32569-6 (PMC9386672; doi:10.1038/s41467-022-32569-6)
Supplement: Supplementary file 3 — Source Data [file 41467_2022_32569_MOESM3_ESM.zip › Source Data/Source Data Suppl Fig 12/demo4_bmax_3pt0.csv]

bmax	mu	betaC1	betaC2	base_c	diff_c	prVert	alphaf	alpham	gammaf	gammam	p_ESS?	h_ESS?	NormGrad	Iter	Sfbar	Smbar	Ifbar	Imbar
3.000	0.100	1.100	4.000	0.100000	-0.075000	0.000000	2.808979	2.267301	0.849496	0.162019	True	True	9.98356e-08	3683	4.964471	4.719714	0.675965	0.865031
3.000	0.100	1.100	4.000	0.100000	-0.071250	0.000000	2.749170	2.267862	0.771124	0.167394	True	True	9.96944e-08	3590	4.912251	4.690692	0.701024	0.873831
3.000	0.100	1.100	4.000	0.100000	-0.067500	0.000000	2.699206	2.269059	0.706915	0.172600	True	True	9.96862e-08	3145	4.868436	4.667383	0.722700	0.880793
3.000	0.100	1.100	4.000	0.100000	-0.063750	0.000000	2.656700	2.270771	0.653179	0.177723	True	True	9.99951e-08	2874	4.831101	4.648402	0.741674	0.886333
3.000	0.100	1.100	4.000	0.100000	-0.060000	0.000000	2.620010	2.272920	0.607439	0.182827	True	True	9.98888e-08	2790	4.798898	4.632804	0.758442	0.890738
3.000	0.100	1.100	4.000	0.100000	-0.056250	0.000000	2.587960	2.275452	0.567961	0.187959	True	True	9.97436e-08	2674	4.770852	4.619924	0.773374	0.894213
3.000	0.100	1.100	4.000	0.100000	-0.052500	0.000000	2.559685	2.278333	0.533490	0.193158	True	True	9.99809e-08	2627	4.746235	4.609274	0.786756	0.896904
3.000	0.100	1.100	4.000	0.100000	-0.048750	0.000000	2.534527	2.281539	0.503095	0.198458	True	True	9.96675e-08	2649	4.724492	4.600492	0.798810	0.898926
3.000	0.100	1.100	4.000	0.100000	-0.045000	0.000000	2.511982	2.285056	0.476065	0.203889	True	True	9.98222e-08	2568	4.705191	4.593303	0.809716	0.900362
3.000	0.100	1.100	4.000	0.100000	-0.041250	0.000000	2.491650	2.288877	0.451850	0.209478	True	True	9.96308e-08	2558	4.687990	4.587495	0.819617	0.901277
3.000	0.100	1.100	4.000	0.100000	-0.037500	0.000000	2.473213	2.293001	0.430015	0.215252	True	True	9.99253e-08	2592	4.672619	4.582904	0.828632	0.901722
3.000	0.100	1.100	4.000	0.100000	-0.033750	0.000000	2.456413	2.297427	0.410213	0.221236	True	True	9.97531e-08	2484	4.658855	4.579401	0.836858	0.901735
3.000	0.100	1.100	4.000	0.100000	-0.030000	0.000000	2.441039	2.302167	0.392161	0.227457	True	True	9.99278e-08	2535	4.646519	4.576886	0.844376	0.901346
3.000	0.100	1.100	4.000	0.100000	-0.026250	0.000000	2.426917	2.307221	0.375628	0.233944	True	True	9.98124e-08	2407	4.635464	4.575279	0.851255	0.900578
3.000	0.100	1.100	4.000	0.100000	-0.022500	0.000000	2.413897	2.312620	0.360421	0.240724	True	True	9.98006e-08	2451	4.625568	4.574519	0.857552	0.899445
3.000	0.100	1.100	4.000	0.100000	-0.018750	0.000000	2.401861	2.318362	0.346379	0.247829	True	True	9.99892e-08	2401	4.616730	4.574561	0.863315	0.897962
3.000	0.100	1.100	4.000	0.100000	-0.015000	0.000000	2.390700	2.324482	0.333367	0.255293	True	True	9.97999e-08	2381	4.608868	4.575372	0.868586	0.896132
3.000	0.100	1.100	4.000	0.100000	-0.011250	0.000000	2.380326	2.330998	0.321270	0.263152	True	True	9.97221e-08	2433	4.601914	4.576930	0.873399	0.893959
3.000	0.100	1.100	4.000	0.100000	-0.007500	0.000000	2.370663	2.337938	0.309987	0.271447	True	True	9.95542e-08	2391	4.595813	4.579222	0.877783	0.891442
3.000	0.100	1.100	4.000	0.100000	-0.003750	0.000000	2.361652	2.345326	0.299433	0.280224	True	True	9.97763e-08	2376	4.590522	4.582246	0.881760	0.888578
3.000	0.100	1.100	4.000	0.100000	0.000000	0.000000	2.353223	2.353218	0.289534	0.289534	True	True	9.99461e-08	2373	4.586008	4.586008	0.885353	0.885354
3.000	0.100	1.100	4.000	0.100000	0.003750	0.000000	2.345327	2.361651	0.280224	0.299433	True	True	9.97717e-08	2307	4.582246	4.590522	0.888578	0.881760
3.000	0.100	1.100	4.000	0.100000	0.007500	0.000000	2.337936	2.370664	0.271447	0.309987	True	True	9.95995e-08	2375	4.579222	4.595813	0.891443	0.877782
3.000	0.100	1.100	4.000	0.100000	0.011250	0.000000	2.330995	2.380327	0.263152	0.321270	True	True	9.9716e-08	2440	4.576930	4.601914	0.893960	0.873399
3.000	0.100	1.100	4.000	0.100000	0.015000	0.000000	2.324483	2.390699	0.255293	0.333367	True	True	9.96067e-08	2409	4.575372	4.608868	0.896132	0.868586
3.000	0.100	1.100	4.000	0.100000	0.018750	0.000000	2.318365	2.401860	0.247829	0.346379	True	True	9.95748e-08	2440	4.574561	4.616730	0.897962	0.863316
3.000	0.100	1.100	4.000	0.100000	0.022500	0.000000	2.312621	2.413897	0.240724	0.360421	True	True	9.99115e-08	2484	4.574519	4.625568	0.899445	0.857552
3.000	0.100	1.100	4.000	0.100000	0.026250	0.000000	2.307222	2.426917	0.233944	0.375628	True	True	9.97223e-08	2386	4.575279	4.635464	0.900578	0.851255
3.000	0.100	1.100	4.000	0.100000	0.030000	0.000000	2.302166	2.441039	0.227457	0.392161	True	True	9.96713e-08	2534	4.576886	4.646519	0.901346	0.844376
3.000	0.100	1.100	4.000	0.100000	0.033750	0.000000	2.297429	2.456413	0.221236	0.410213	True	True	9.99617e-08	2552	4.579401	4.658855	0.901734	0.836858
3.000	0.100	1.100	4.000	0.100000	0.037500	0.000000	2.293000	2.473213	0.215252	0.430015	True	True	9.97935e-08	2519	4.582904	4.672619	0.901722	0.828632
3.000	0.100	1.100	4.000	0.100000	0.041250	0.000000	2.288878	2.491650	0.209478	0.451850	True	True	9.99046e-08	2611	4.587495	4.687990	0.901277	0.819617
3.000	0.100	1.100	4.000	0.100000	0.045000	0.000000	2.285056	2.511982	0.203889	0.476065	True	True	9.97742e-08	2545	4.593303	4.705191	0.900362	0.809716
3.000	0.100	1.100	4.000	0.100000	0.048750	0.000000	2.281540	2.534527	0.198458	0.503095	True	True	9.98116e-08	2792	4.600492	4.724492	0.898926	0.798810
3.000	0.100	1.100	4.000	0.100000	0.052500	0.000000	2.278322	2.559689	0.193158	0.533490	True	True	9.98212e-08	2287	4.609274	4.746235	0.896907	0.786755
3.000	0.100	1.100	4.000	0.100000	0.056250	0.000000	2.275453	2.587960	0.187959	0.567961	True	True	9.96771e-08	2811	4.619924	4.770852	0.894212	0.773374
3.000	0.100	1.100	4.000	0.100000	0.060000	0.000000	2.272920	2.620010	0.182827	0.607439	True	True	9.99402e-08	2964	4.632804	4.798898	0.890738	0.758442
3.000	0.100	1.100	4.000	0.100000	0.063750	0.000000	2.270772	2.656700	0.177723	0.653179	True	True	9.97315e-08	3098	4.648402	4.831101	0.886333	0.741674
3.000	0.100	1.100	4.000	0.100000	0.067500	0.000000	2.269059	2.699206	0.172600	0.706915	True	True	9.9872e-08	3170	4.667383	4.868436	0.880793	0.722700
3.000	0.100	1.100	4.000	0.100000	0.071250	0.000000	2.267862	2.749170	0.167394	0.771124	True	True	9.98733e-08	3467	4.690692	4.912251	0.873831	0.701024
3.000	0.100	1.100	4.000	0.100000	0.075000	0.000000	2.267301	2.808980	0.162019	0.849497	True	True	9.97754e-08	3627	4.719714	4.964471	0.865031	0.675965
3.000	0.100	1.100	4.000	0.100000	-0.075000	0.022500	2.766196	2.265703	0.864887	0.164247	True	True	9.99693e-08	3430	4.939498	4.685385	0.687154	0.872763
3.000	0.100	1.100	4.000	0.100000	-0.071250	0.022500	2.705207	2.266279	0.785695	0.169735	True	True	9.97634e-08	3243	4.886064	4.655476	0.713154	0.881742
3.000	0.100	1.100	4.000	0.100000	-0.067500	0.022500	2.654191	2.267498	0.720766	0.175049	True	True	9.96848e-08	2935	4.841157	4.631403	0.735699	0.888860
3.000	0.100	1.100	4.000	0.100000	-0.063750	0.022500	2.610739	2.269241	0.666388	0.180277	True	True	9.96679e-08	3024	4.802830	4.611756	0.755481	0.894537
3.000	0.100	1.100	4.000	0.100000	-0.060000	0.022500	2.573191	2.271426	0.620072	0.185482	True	True	9.97689e-08	2693	4.769722	4.595576	0.773000	0.899061
3.000	0.100	1.100	4.000	0.100000	-0.056250	0.022500	2.540361	2.274001	0.580071	0.190714	True	True	9.98474e-08	2808	4.740843	4.582180	0.788634	0.902639
3.000	0.100	1.100	4.000	0.100000	-0.052500	0.022500	2.511371	2.276929	0.545123	0.196013	True	True	9.97255e-08	2712	4.715457	4.571071	0.802671	0.905422
3.000	0.100	1.100	4.000	0.100000	-0.048750	0.022500	2.485559	2.280188	0.514290	0.201413	True	True	9.99878e-08	2800	4.693001	4.561881	0.815339	0.907521
3.000	0.100	1.100	4.000	0.100000	-0.045000	0.022500	2.462410	2.283760	0.486856	0.206945	True	True	9.96228e-08	2586	4.673036	4.554326	0.826821	0.909025
3.000	0.100	1.100	4.000	0.100000	-0.041250	0.022500	2.441522	2.287642	0.462266	0.212636	True	True	9.97794e-08	2598	4.655216	4.548190	0.837262	0.909997
3.000	0.100	1.100	4.000	0.100000	-0.037500	0.022500	2.422570	2.291828	0.440083	0.218513	True	True	9.98445e-08	2480	4.639265	4.543304	0.846785	0.910490
3.000	0.100	1.100	4.000	0.100000	-0.033750	0.022500	2.405295	2.296321	0.419956	0.224603	True	True	9.97337e-08	2365	4.624957	4.539536	0.855489	0.910542
3.000	0.100	1.100	4.000	0.100000	-0.030000	0.022500	2.389478	2.301135	0.401600	0.230933	True	True	9.96087e-08	2432	4.612109	4.536783	0.863458	0.910183
3.000	0.100	1.100	4.000	0.100000	-0.026250	0.022500	2.374944	2.306272	0.384781	0.237531	True	True	9.99948e-08	2428	4.600571	4.534962	0.870760	0.909436
3.000	0.100	1.100	4.000	0.100000	-0.022500	0.022500	2.361546	2.311744	0.369306	0.244426	True	True	9.97825e-08	2353	4.590219	4.534011	0.877456	0.908320
3.000	0.100	1.100	4.000	0.100000	-0.018750	0.022500	2.349154	2.317580	0.355011	0.251651	True	True	9.97964e-08	2390	4.580950	4.533882	0.883595	0.906842
3.000	0.100	1.100	4.000	0.100000	-0.015000	0.022500	2.337666	2.323786	0.341760	0.259239	True	True	9.9706e-08	2339	4.572678	4.534542	0.889220	0.905013
3.000	0.100	1.100	4.000	0.100000	-0.011250	0.022500	2.326990	2.330396	0.329435	0.267228	True	True	9.97476e-08	2366	4.565336	4.535966	0.894366	0.902834
3.000	0.100	1.100	4.000	0.100000	-0.007500	0.022500	2.317047	2.337436	0.317937	0.275659	True	True	9.99877e-08	2318	4.558865	4.538141	0.899063	0.900303
3.000	0.100	1.100	4.000	0.100000	-0.003750	0.022500	2.307774	2.344937	0.307179	0.284578	True	True	9.98994e-08	2301	4.553222	4.541065	0.903335	0.897416
3.000	0.100	1.100	4.000	0.100000	0.000000	0.022500	2.299100	2.352945	0.297085	0.294037	True	True	9.98775e-08	2318	4.548372	4.544741	0.907205	0.894164
3.000	0.100	1.100	4.000	0.100000	0.003750	0.022500	2.290994	2.361492	0.287590	0.304094	True	True	9.97082e-08	2337	4.544289	4.549186	0.910687	0.890536
3.000	0.100	1.100	4.000	0.100000	0.007500	0.022500	2.283393	2.370639	0.278636	0.314815	True	True	9.98259e-08	2351	4.540958	4.554421	0.913796	0.886516
3.000	0.100	1.100	4.000	0.100000	0.011250	0.022500	2.276273	2.380436	0.270170	0.326275	True	True	9.96197e-08	2393	4.538371	4.560480	0.916537	0.882083
3.000	0.100	1.100	4.000	0.100000	0.015000	0.022500	2.269593	2.390953	0.262149	0.338561	True	True	9.98508e-08	2389	4.536532	4.567407	0.918920	0.877214
3.000	0.100	1.100	4.000	0.100000	0.018750	0.022500	2.263326	2.402268	0.254529	0.351775	True	True	9.9995e-08	2398	4.535450	4.575256	0.920943	0.871880
3.000	0.100	1.100	4.000	0.100000	0.022500	0.022500	2.257437	2.414509	0.247274	0.366031	True	True	9.98752e-08	2339	4.535147	4.584092	0.922608	0.866036
3.000	0.100	1.100	4.000	0.100000	0.026250	0.022500	2.251946	2.427664	0.240348	0.381471	True	True	9.97807e-08	2426	4.535655	4.594007	0.923899	0.859668
3.000	0.100	1.100	4.000	0.100000	0.030000	0.022500	2.246794	2.441976	0.233722	0.398255	True	True	9.97421e-08	2472	4.537020	4.605092	0.924813	0.852701
3.000	0.100	1.100	4.000	0.100000	0.033750	0.022500	2.241983	2.457553	0.227366	0.416580	True	True	9.9961e-08	2566	4.539301	4.617474	0.925332	0.845086
3.000	0.100	1.100	4.000	0.100000	0.037500	0.022500	2.237503	2.474572	0.221251	0.436678	True	True	9.98087e-08	2631	4.542577	4.631300	0.925432	0.836754
3.000	0.100	1.100	4.000	0.100000	0.041250	0.022500	2.233347	2.493247	0.215350	0.458838	True	True	9.9899e-08	2615	4.546947	4.646752	0.925084	0.827623
3.000	0.100	1.100	4.000	0.100000	0.045000	0.022500	2.229515	2.513838	0.209638	0.483411	True	True	9.96441e-08	2663	4.552540	4.664051	0.924247	0.817595
3.000	0.100	1.100	4.000	0.100000	0.048750	0.022500	2.226012	2.536666	0.204086	0.510838	True	True	9.98147e-08	2807	4.559518	4.683471	0.922871	0.806550
3.000	0.100	1.100	4.000	0.100000	0.052500	0.022500	2.222846	2.562136	0.198667	0.541678	True	True	9.99445e-08	2822	4.568094	4.705356	0.920890	0.794345
3.000	0.100	1.100	4.000	0.100000	0.056250	0.022500	2.220035	2.590757	0.193352	0.576649	True	True	9.99229e-08	2987	4.578541	4.730139	0.918216	0.780799
3.000	0.100	1.100	4.000	0.100000	0.060000	0.022500	2.217606	2.623192	0.188105	0.616696	True	True	9.99984e-08	3166	4.591220	4.758380	0.914736	0.765688
3.000	0.100	1.100	4.000	0.100000	0.063750	0.022500	2.215600	2.660317	0.182887	0.663093	True	True	9.97789e-08	3161	4.606614	4.790808	0.910298	0.748725
3.000	0.100	1.100	4.000	0.100000	0.067500	0.022500	2.214076	2.703318	0.177650	0.717598	True	True	9.9835e-08	3212	4.625389	4.828407	0.904695	0.729537
3.000	0.100	1.100	4.000	0.100000	0.071250	0.022500	2.213122	2.753855	0.172328	0.782722	True	True	9.99699e-08	3272	4.648486	4.872532	0.897635	0.707628
3.000	0.100	1.100	4.000	0.100000	0.075000	0.022500	2.212872	2.814339	0.166835	0.862208	True	True	9.98641e-08	3484	4.677285	4.925119	0.888696	0.682312
3.000	0.100	1.100	4.000	0.100000	-0.075000	0.045000	2.723739	2.264129	0.880428	0.166498	True	True	9.96915e-08	3390	4.914673	4.650936	0.698424	0.880430
3.000	0.100	1.100	4.000	0.100000	-0.071250	0.045000	2.661565	2.264721	0.800427	0.172102	True	True	9.99037e-08	3563	4.860021	4.620119	0.725390	0.889588
3.000	0.100	1.100	4.000	0.100000	-0.067500	0.045000	2.609490	2.265966	0.734785	0.177527	True	True	9.98257e-08	3053	4.814015	4.595263	0.748833	0.896861
3.000	0.100	1.100	4.000	0.100000	-0.063750	0.045000	2.565083	2.267742	0.679774	0.182862	True	True	9.97991e-08	2944	4.774689	4.574934	0.769450	0.902674
3.000	0.100	1.100	4.000	0.100000	-0.060000	0.045000	2.526668	2.269966	0.632886	0.188172	True	True	9.99736e-08	2811	4.740665	4.558153	0.787749	0.907318
3.000	0.100	1.100	4.000	0.100000	-0.056250	0.045000	2.493048	2.272585	0.592366	0.193507	True	True	9.9916e-08	2783	4.710943	4.544225	0.804112	0.911000
3.000	0.100	1.100	4.000	0.100000	-0.052500	0.045000	2.463382	2.275554	0.556941	0.198909	True	True	9.99626e-08	2492	4.684772	4.532644	0.818823	0.913875
3.000	0.100	1.100	4.000	0.100000	-0.048750	0.045000	2.436855	2.278875	0.525674	0.204411	True	True	9.9646e-08	2652	4.661596	4.523031	0.832143	0.916052
3.000	0.100	1.100	4.000	0.100000	-0.045000	0.045000	2.413093	2.282506	0.497837	0.210045	True	True	9.95958e-08	2523	4.640956	4.515097	0.844228	0.917623
3.000	0.100	1.100	4.000	0.100000	-0.041250	0.045000	2.391636	2.286450	0.472874	0.215840	True	True	9.96328e-08	2505	4.622505	4.508620	0.855238	0.918653
3.000	0.100	1.100	4.000	0.100000	-0.037500	0.045000	2.372160	2.290701	0.450343	0.221823	True	True	9.98287e-08	2344	4.605961	4.503428	0.865296	0.919195
3.000	0.100	1.100	4.000	0.100000	-0.033750	0.045000	2.354396	2.295269	0.429891	0.228021	True	True	9.95394e-08	2364	4.591097	4.499384	0.874504	0.919286
3.000	0.100	1.100	4.000	0.100000	-0.030000	0.045000	2.338126	2.300157	0.411230	0.234462	True	True	9.99086e-08	2395	4.577725	4.496382	0.882948	0.918958
3.000	0.100	1.100	4.000	0.100000	-0.026250	0.045000	2.323173	2.305372	0.394126	0.241175	True	True	9.9987e-08	2377	4.565692	4.494338	0.890699	0.918235
3.000	0.100	1.100	4.000	0.100000	-0.022500	0.045000	2.309381	2.310932	0.378381	0.248188	True	True	9.99191e-08	2345	4.554872	4.493186	0.897818	0.917133
3.000	0.100	1.100	4.000	0.100000	-0.018750	0.045000	2.296626	2.316854	0.363832	0.255535	True	True	9.98834e-08	2335	4.545159	4.492878	0.904356	0.915663
3.000	0.100	1.100	4.000	0.100000	-0.015000	0.045000	2.284806	2.323149	0.350340	0.263250	True	True	9.99204e-08	2322	4.536466	4.493378	0.910356	0.913836
3.000	0.100	1.100	4.000	0.100000	-0.011250	0.045000	2.273825	2.329856	0.337787	0.271371	True	True	9.96253e-08	2376	4.528722	4.494661	0.915854	0.911650
3.000	0.100	1.100	4.000	0.100000	-0.007500	0.045000	2.263576	2.337006	0.326073	0.279941	True	True	9.9647e-08	2283	4.521871	4.496712	0.920889	0.909104
3.000	0.100	1.100	4.000	0.100000	-0.003750	0.045000	2.254028	2.344621	0.315109	0.289005	True	True	9.9534e-08	2335	4.515865	4.499528	0.925477	0.906196
3.000	0.100	1.100	4.000	0.100000	0.000000	0.045000	2.245109	2.352743	0.304820	0.298616	True	True	9.99555e-08	2319	4.510667	4.503113	0.929642	0.902916
3.000	0.100	1.100	4.000	0.100000	0.003750	0.045000	2.236769	2.361415	0.295138	0.308834	True	True	9.96622e-08	2367	4.506252	4.507481	0.933402	0.899253
3.000	0.100	1.100	4.000	0.100000	0.007500	0.045000	2.228958	2.370692	0.286004	0.319725	True	True	9.98052e-08	2321	4.502603	4.512655	0.936771	0.895191
3.000	0.100	1.100	4.000	0.100000	0.011250	0.045000	2.221648	2.380626	0.277368	0.331365	True	True	9.95746e-08	2426	4.499711	4.518668	0.939755	0.890710
3.000	0.100	1.100	4.000	0.100000	0.015000	0.045000	2.214792	2.391291	0.269181	0.343844	True	True	9.99011e-08	2432	4.497579	4.525562	0.942363	0.885784
3.000	0.100	1.100	4.000	0.100000	0.018750	0.045000	2.208373	2.402761	0.261404	0.357262	True	True	9.97304e-08	2487	4.496215	4.533393	0.944594	0.880386
3.000	0.100	1.100	4.000	0.100000	0.022500	0.045000	2.202361	2.415130	0.253996	0.371739	True	True	9.98144e-08	2448	4.495640	4.542229	0.946448	0.874479
3.000	0.100	1.100	4.000	0.100000	0.026250	0.045000	2.196736	2.428503	0.246925	0.387415	True	True	9.98526e-08	2495	4.495887	4.552152	0.947917	0.868022
3.000	0.100	1.100	4.000	0.100000	0.030000	0.045000	2.191485	2.443006	0.240158	0.404454	True	True	9.96489e-08	2587	4.496998	4.563265	0.948990	0.860967
3.000	0.100	1.100	4.000	0.100000	0.033750	0.045000	2.186591	2.458788	0.233665	0.423055	True	True	9.96006e-08	2512	4.499035	4.575689	0.949650	0.853254
3.000	0.100	1.100	4.000	0.100000	0.037500	0.045000	2.182051	2.476029	0.227417	0.443455	True	True	9.99752e-08	2627	4.502072	4.589575	0.949874	0.844815
3.000	0.100	1.100	4.000	0.100000	0.041250	0.045000	2.177855	2.494944	0.221388	0.465945	True	True	9.97908e-08	2689	4.506211	4.605104	0.949632	0.835567
3.000	0.100	1.100	4.000	0.100000	0.045000	0.045000	2.174007	2.515797	0.215550	0.490882	True	True	9.97421e-08	2763	4.511578	4.622498	0.948882	0.825411
3.000	0.100	1.100	4.000	0.100000	0.048750	0.045000	2.170510	2.538912	0.209876	0.518712	True	True	9.99317e-08	2847	4.518336	4.642034	0.947573	0.814228
3.000	0.100	1.100	4.000	0.100000	0.052500	0.045000	2.167378	2.564696	0.204338	0.550002	True	True	9.9691e-08	2904	4.526694	4.664058	0.945637	0.801871
3.000	0.100	1.100	4.000	0.100000	0.056250	0.045000	2.164631	2.593666	0.198904	0.585481	True	True	9.97839e-08	2999	4.536925	4.689004	0.942985	0.788160
3.000	0.100	1.100	4.000	0.100000	0.060000	0.045000	2.162299	2.626490	0.193541	0.626107	True	True	9.97363e-08	3027	4.549390	4.717436	0.939502	0.772869
3.000	0.100	1.100	4.000	0.100000	0.063750	0.045000	2.160428	2.664053	0.188207	0.673170	True	True	9.99397e-08	3014	4.564568	4.750089	0.935034	0.755711
3.000	0.100	1.100	4.000	0.100000	0.067500	0.045000	2.159085	2.707552	0.182854	0.728453	True	True	9.97628e-08	3346	4.583124	4.787950	0.929368	0.736310
3.000	0.100	1.100	4.000	0.100000	0.071250	0.045000	2.158367	2.758665	0.177415	0.794504	True	True	9.99263e-08	3505	4.605995	4.832381	0.922208	0.714167
3.000	0.100	1.100	4.000	0.100000	0.075000	0.045000	2.158422	2.819826	0.171802	0.875118	True	True	9.993e-08	3603	4.634556	4.885331	0.913125	0.688595
3.000	0.100	1.100	4.000	0.100000	-0.075000	0.067500	2.681613	2.262580	0.896117	0.168773	True	True	9.98839e-08	3457	4.890004	4.616369	0.709771	0.888030
3.000	0.100	1.100	4.000	0.100000	-0.071250	0.067500	2.618252	2.263191	0.815318	0.174497	True	True	9.97729e-08	3087	4.834131	4.584624	0.737730	0.897364
3.000	0.100	1.100	4.000	0.100000	-0.067500	0.067500	2.565112	2.264464	0.748973	0.180035	True	True	9.99994e-08	3111	4.787020	4.558966	0.762098	0.904793
3.000	0.100	1.100	4.000	0.100000	-0.063750	0.067500	2.519742	2.266275	0.693333	0.185479	True	True	9.96842e-08	2944	4.746687	4.537938	0.783578	0.910741
3.000	0.100	1.100	4.000	0.100000	-0.060000	0.067500	2.480453	2.268541	0.645878	0.190896	True	True	9.96791e-08	2753	4.711739	4.520540	0.802686	0.915503
3.000	0.100	1.100	4.000	0.100000	-0.056250	0.067500	2.446032	2.271207	0.604843	0.196337	True	True	9.99076e-08	2725	4.681165	4.506065	0.819808	0.919290
3.000	0.100	1.100	4.000	0.100000	-0.052500	0.067500	2.415584	2.274237	0.568950	0.201843	True	True	9.96338e-08	2592	4.654209	4.493996	0.835242	0.922255
3.000	0.100	1.100	4.000	0.100000	-0.048750	0.067500	2.388429	2.277607	0.537246	0.207451	True	True	9.96764e-08	2602	4.630292	4.483945	0.849223	0.924513
3.000	0.100	1.100	4.000	0.100000	-0.045000	0.067500	2.364042	2.281297	0.509008	0.213191	True	True	9.96357e-08	2432	4.608966	4.475619	0.861940	0.926153
3.000	0.100	1.100	4.000	0.100000	-0.041250	0.067500	2.342008	2.285308	0.483672	0.219093	True	True	9.96207e-08	2484	4.589872	4.468789	0.873546	0.927241
3.000	0.100	1.100	4.000	0.100000	-0.037500	0.067500	2.321997	2.289625	0.460794	0.225184	True	True	9.96087e-08	2267	4.572724	4.463279	0.884166	0.927833
3.000	0.100	1.100	4.000	0.100000	-0.033750	0.067500	2.303735	2.294266	0.440017	0.231493	True	True	9.95494e-08	2254	4.557292	4.458948	0.893906	0.927964
3.000	0.100	1.100	4.000	0.100000	-0.030000	0.067500	2.287000	2.299234	0.421052	0.238048	True	True	9.99609e-08	2318	4.543384	4.455687	0.902852	0.927667
3.000	0.100	1.100	4.000	0.100000	-0.026250	0.067500	2.271621	2.304525	0.403661	0.244877	True	True	9.9971e-08	2268	4.530844	4.453409	0.911076	0.926968
3.000	0.100	1.100	4.000	0.100000	-0.022500	0.067500	2.257422	2.310178	0.387647	0.252011	True	True	9.97792e-08	2325	4.519544	4.452048	0.918645	0.925880
3.000	0.100	1.100	4.000	0.100000	-0.018750	0.067500	2.244292	2.316191	0.372843	0.259483	True	True	9.99469e-08	2277	4.509376	4.451552	0.925607	0.924419
3.000	0.100	1.100	4.000	0.100000	-0.015000	0.067500	2.232122	2.322586	0.359110	0.267327	True	True	9.96849e-08	2283	4.500250	4.451883	0.932008	0.922592
3.000	0.100	1.100	4.000	0.100000	-0.011250	0.067500	2.220807	2.329397	0.346329	0.275584	True	True	9.99841e-08	2305	4.492095	4.453017	0.937886	0.920399
3.000	0.100	1.100	4.000	0.100000	-0.007500	0.067500	2.210269	2.336650	0.334397	0.284294	True	True	9.96422e-08	2285	4.484850	4.454937	0.943274	0.917840
3.000	0.100	1.100	4.000	0.100000	-0.003750	0.067500	2.200441	2.344377	0.323226	0.293506	True	True	9.98544e-08	2339	4.478468	4.457639	0.948199	0.914911
3.000	0.100	1.100	4.000	0.100000	0.000000	0.067500	2.191262	2.352618	0.312739	0.303273	True	True	9.97243e-08	2327	4.472912	4.461126	0.952681	0.911604
3.000	0.100	1.100	4.000	0.100000	0.003750	0.067500	2.182683	2.361417	0.302868	0.313655	True	True	9.98774e-08	2354	4.468153	4.465411	0.956738	0.907906
3.000	0.100	1.100	4.000	0.100000	0.007500	0.067500	2.174654	2.370825	0.293555	0.324719	True	True	9.99958e-08	2363	4.464175	4.470518	0.960385	0.903802
3.000	0.100	1.100	4.000	0.100000	0.011250	0.067500	2.167138	2.380902	0.284745	0.336544	True	True	9.95609e-08	2386	4.460967	4.476478	0.963630	0.899271
3.000	0.100	1.100	4.000	0.100000	0.015000	0.067500	2.160104	2.391716	0.276393	0.349218	True	True	9.97165e-08	2479	4.458530	4.483335	0.966480	0.894289
3.000	0.100	1.100	4.000	0.100000	0.018750	0.067500	2.153519	2.403345	0.268456	0.362845	True	True	9.9948e-08	2529	4.456874	4.491143	0.968936	0.888827
3.000	0.100	1.100	4.000	0.100000	0.022500	0.067500	2.147360	2.415883	0.260896	0.377545	True	True	9.97756e-08	2477	4.456017	4.499971	0.970998	0.882848
3.000	0.100	1.100	4.000	0.100000	0.026250	0.067500	2.141610	2.429437	0.253676	0.393461	True	True	9.997e-08	2575	4.455991	4.509902	0.972656	0.876311
3.000	0.100	1.100	4.000	0.100000	0.030000	0.067500	2.136250	2.444134	0.246766	0.410760	True	True	9.97442e-08	2605	4.456839	4.521038	0.973901	0.869166
3.000	0.100	1.100	4.000	0.100000	0.033750	0.067500	2.131269	2.460125	0.240135	0.429642	True	True	9.96591e-08	2670	4.458619	4.533501	0.974715	0.861356
3.000	0.100	1.100	4.000	0.100000	0.037500	0.067500	2.126659	2.477590	0.233753	0.450349	True	True	9.99827e-08	2654	4.461408	4.547443	0.975074	0.852809
3.000	0.100	1.100	4.000	0.100000	0.041250	0.067500	2.122417	2.496749	0.227594	0.473174	True	True	9.97442e-08	2649	4.465304	4.563045	0.974947	0.843443
3.000	0.100	1.100	4.000	0.100000	0.045000	0.067500	2.118544	2.517866	0.221629	0.498481	True	True	9.97102e-08	2717	4.470434	4.580532	0.974293	0.833159
3.000	0.100	1.100	4.000	0.100000	0.048750	0.067500	2.115047	2.541270	0.215831	0.526721	True	True	9.96684e-08	2807	4.476960	4.600182	0.973059	0.821836
3.000	0.100	1.100	4.000	0.100000	0.052500	0.067500	2.111942	2.567372	0.210171	0.558469	True	True	9.99987e-08	2849	4.485089	4.622340	0.971175	0.809328
3.000	0.100	1.100	4.000	0.100000	0.056250	0.067500	2.109251	2.596693	0.204618	0.594463	True	True	9.97685e-08	2922	4.495094	4.647449	0.968551	0.795451
3.000	0.100	1.100	4.000	0.100000	0.060000	0.067500	2.107009	2.629909	0.199137	0.635676	True	True	9.98293e-08	2967	4.507331	4.676069	0.965069	0.779981
3.000	0.100	1.100	4.000	0.100000	0.063750	0.067500	2.105266	2.667913	0.193686	0.683415	True	True	9.99758e-08	3059	4.522281	4.708943	0.960572	0.762626
3.000	0.100	1.100	4.000	0.100000	0.067500	0.067500	2.104097	2.711915	0.188215	0.739487	True	True	9.98687e-08	3093	4.540605	4.747063	0.954843	0.743012
3.000	0.100	1.100	4.000	0.100000	0.071250	0.067500	2.103608	2.763607	0.182657	0.806477	True	True	9.97001e-08	3341	4.563234	4.791799	0.947581	0.720636
3.000	0.100	1.100	4.000	0.100000	0.075000	0.067500	2.103959	2.825448	0.176923	0.888233	True	True	9.98236e-08	3700	4.591539	4.845109	0.938349	0.694809
3.000	0.100	1.100	4.000	0.100000	-0.075000	0.090000	2.639827	2.261055	0.911951	0.171072	True	True	9.98821e-08	3376	4.865499	4.581689	0.721191	0.895558
3.000	0.100	1.100	4.000	0.100000	-0.071250	0.090000	2.575275	2.261689	0.830364	0.176918	True	True	9.99767e-08	3028	4.808401	4.548997	0.750170	0.905069
3.000	0.100	1.100	4.000	0.100000	-0.067500	0.090000	2.521065	2.262993	0.763324	0.182573	True	True	9.99671e-08	3031	4.760182	4.522520	0.775490	0.912650
3.000	0.100	1.100	4.000	0.100000	-0.063750	0.090000	2.474727	2.264841	0.707063	0.188130	True	True	9.9997e-08	2697	4.718837	4.500773	0.797863	0.918733
3.000	0.100	1.100	4.000	0.100000	-0.060000	0.090000	2.434555	2.267152	0.659047	0.193657	True	True	9.97068e-08	2714	4.682957	4.482742	0.817808	0.923614
3.000	0.100	1.100	4.000	0.100000	-0.056250	0.090000	2.399326	2.269870	0.617501	0.199206	True	True	9.97482e-08	2702	4.651522	4.467704	0.835718	0.927505
3.000	0.100	1.100	4.000	0.100000	-0.052500	0.090000	2.368135	2.272957	0.581140	0.204820	True	True	9.96797e-08	2746	4.623767	4.455131	0.851895	0.930560
3.000	0.100	1.100	4.000	0.100000	-0.048750	0.090000	2.340295	2.276379	0.549005	0.210535	True	True	9.9918e-08	2342	4.599105	4.444630	0.866578	0.932900
3.000	0.100	1.100	4.000	0.100000	-0.045000	0.090000	2.315273	2.280140	0.520367	0.216383	True	True	9.96414e-08	2446	4.577082	4.435898	0.879957	0.934607
3.000	0.100	1.100	4.000	0.100000	-0.041250	0.090000	2.292653	2.284209	0.494660	0.222395	True	True	9.97769e-08	2300	4.557334	4.428703	0.892188	0.935757
3.000	0.100	1.100	4.000	0.100000	-0.037500	0.090000	2.272089	2.288613	0.471436	0.228597	True	True	9.99119e-08	2404	4.539572	4.422861	0.903401	0.936393
3.000	0.100	1.100	4.000	0.100000	-0.033750	0.090000	2.253325	2.293321	0.450334	0.235020	True	True	9.95135e-08	2267	4.523559	4.418232	0.913699	0.936567
3.000	0.100	1.100	4.000	0.100000	-0.030000	0.090000	2.236114	2.298371	0.431065	0.241691	True	True	9.98651e-08	2285	4.509104	4.414701	0.923175	0.936302
3.000	0.100	1.100	4.000	0.100000	-0.026250	0.090000	2.220289	2.303752	0.413388	0.248639	True	True	9.99688e-08	2317	4.496046	4.412180	0.931902	0.935626
3.000	0.100	1.100	4.000	0.100000	-0.022500	0.090000	2.205685	2.309488	0.397103	0.255897	True	True	9.98174e-08	2300	4.484254	4.410599	0.939944	0.934556
3.000	0.100	1.100	4.000	0.100000	-0.018750	0.090000	2.192172	2.315594	0.382044	0.263496	True	True	9.97101e-08	2320	4.473618	4.409906	0.947356	0.933103
3.000	0.100	1.100	4.000	0.100000	-0.015000	0.090000	2.179640	2.322092	0.368069	0.271473	True	True	9.964e-08	2314	4.464048	4.410061	0.954182	0.931276
3.000	0.100	1.100	4.000	0.100000	-0.011250	0.090000	2.167987	2.329009	0.355058	0.279868	True	True	9.99797e-08	2290	4.455470	4.411037	0.960465	0.929076
3.000	0.100	1.100	4.000	0.100000	-0.007500	0.090000	2.157142	2.336371	0.342908	0.288722	True	True	9.96198e-08	2369	4.447821	4.412819	0.966232	0.926505
3.000	0.100	1.100	4.000	0.100000	-0.003750	0.090000	2.147024	2.344214	0.331529	0.298086	True	True	9.97905e-08	2382	4.441052	4.415399	0.971515	0.923556
3.000	0.100	1.100	4.000	0.100000	0.000000	0.090000	2.137576	2.352576	0.320843	0.308011	True	True	9.96792e-08	2400	4.435126	4.418781	0.976336	0.920221
3.000	0.100	1.100	4.000	0.100000	0.003750	0.090000	2.128744	2.361504	0.310783	0.318560	True	True	9.98975e-08	2351	4.430013	4.422978	0.980712	0.916488
3.000	0.100	1.100	4.000	0.100000	0.007500	0.090000	2.120488	2.371048	0.301288	0.329801	True	True	9.98579e-08	2371	4.425694	4.428011	0.984658	0.912342
3.000	0.100	1.100	4.000	0.100000	0.011250	0.090000	2.112763	2.381268	0.292305	0.341813	True	True	9.99014e-08	2448	4.422159	4.433914	0.988183	0.907762
3.000	0.100	1.100	4.000	0.100000	0.015000	0.090000	2.105536	2.392234	0.283785	0.354686	True	True	9.97587e-08	2421	4.419408	4.440728	0.991294	0.902723
3.000	0.100	1.100	4.000	0.100000	0.018750	0.090000	2.098780	2.404025	0.275688	0.368526	True	True	9.97989e-08	2528	4.417447	4.448509	0.993992	0.897196
3.000	0.100	1.100	4.000	0.100000	0.022500	0.090000	2.092468	2.416735	0.267972	0.383454	True	True	9.99036e-08	2476	4.416297	4.457324	0.996277	0.891145
3.000	0.100	1.100	4.000	0.100000	0.026250	0.090000	2.086582	2.430473	0.260604	0.399615	True	True	9.97585e-08	2505	4.415987	4.467258	0.998140	0.884527
3.000	0.100	1.100	4.000	0.100000	0.030000	0.090000	2.081107	2.445366	0.253549	0.417178	True	True	9.96388e-08	2567	4.416560	4.478413	0.999571	0.877293
3.000	0.100	1.100	4.000	0.100000	0.033750	0.090000	2.076029	2.461569	0.246778	0.436346	True	True	9.98368e-08	2572	4.418073	4.490911	1.000552	0.869384
3.000	0.100	1.100	4.000	0.100000	0.037500	0.090000	2.071343	2.479262	0.240261	0.457364	True	True	9.98066e-08	2550	4.420603	4.504905	1.001058	0.860729
3.000	0.100	1.100	4.000	0.100000	0.041250	0.090000	2.067047	2.498667	0.233970	0.480531	True	True	9.98231e-08	2667	4.424246	4.520577	1.001059	0.851246
3.000	0.100	1.100	4.000	0.100000	0.045000	0.090000	2.063142	2.520051	0.227877	0.506213	True	True	9.9791e-08	2828	4.429128	4.538154	1.000510	0.840833
3.000	0.100	1.100	4.000	0.100000	0.048750	0.090000	2.059638	2.543747	0.221954	0.534869	True	True	9.96551e-08	2770	4.435410	4.557914	0.999359	0.829369
3.000	0.100	1.100	4.000	0.100000	0.052500	0.090000	2.056552	2.570170	0.216171	0.567082	True	True	9.98043e-08	2990	4.443298	4.580206	0.997534	0.816708
3.000	0.100	1.100	4.000	0.100000	0.056250	0.090000	2.053910	2.599846	0.210497	0.603599	True	True	9.98952e-08	2911	4.453063	4.605471	0.994944	0.802666
3.000	0.100	1.100	4.000	0.100000	0.060000	0.090000	2.051750	2.633457	0.204897	0.645408	True	True	9.9986e-08	3105	4.465061	4.634278	0.991467	0.787016
3.000	0.100	1.100	4.000	0.100000	0.063750	0.090000	2.050128	2.671905	0.199327	0.693832	True	True	9.99128e-08	3222	4.479770	4.667370	0.986944	0.769465
3.000	0.100	1.100	4.000	0.100000	0.067500	0.090000	2.049125	2.716412	0.193737	0.750705	True	True	9.97705e-08	3127	4.497846	4.705747	0.981152	0.749637
3.000	0.100	1.100	4.000	0.100000	0.071250	0.090000	2.048856	2.768686	0.188059	0.818647	True	True	9.97769e-08	3384	4.520218	4.750784	0.973787	0.727029
3.000	0.100	1.100	4.000	0.100000	0.075000	0.090000	2.049494	2.831211	0.182201	0.901561	True	True	9.99272e-08	3830	4.548250	4.804450	0.964402	0.700948
3.000	0.100	1.100	4.000	0.100000	-0.075000	0.112500	2.598386	2.259557	0.927926	0.173397	True	True	9.97815e-08	3401	4.841166	4.546902	0.732682	0.903013
3.000	0.100	1.100	4.000	0.100000	-0.071250	0.112500	2.532643	2.260216	0.845563	0.179368	True	True	9.97427e-08	3022	4.782844	4.513244	0.762706	0.912696
3.000	0.100	1.100	4.000	0.100000	-0.067500	0.112500	2.477360	2.261554	0.777836	0.185143	True	True	9.98214e-08	2952	4.733514	4.485928	0.789005	0.920429
3.000	0.100	1.100	4.000	0.100000	-0.063750	0.112500	2.430048	2.263445	0.720960	0.190815	True	True	9.98664e-08	2749	4.691150	4.463446	0.812299	0.926646
3.000	0.100	1.100	4.000	0.100000	-0.060000	0.112500	2.388987	2.265802	0.672389	0.196455	True	True	9.98474e-08	2569	4.654333	4.444764	0.833113	0.931645
3.000	0.100	1.100	4.000	0.100000	-0.056250	0.112500	2.352942	2.268570	0.630337	0.202115	True	True	9.97537e-08	2414	4.622029	4.429147	0.851841	0.935640
3.000	0.100	1.100	4.000	0.100000	-0.052500	0.112500	2.320999	2.271715	0.593511	0.207840	True	True	9.99379e-08	2495	4.593466	4.416056	0.868792	0.938787
3.000	0.100	1.100	4.000	0.100000	-0.048750	0.112500	2.292465	2.275203	0.560948	0.213665	True	True	9.97864e-08	2349	4.568050	4.405089	0.884206	0.941205
3.000	0.100	1.100	4.000	0.100000	-0.045000	0.112500	2.266800	2.279027	0.531913	0.219624	True	True	9.99797e-08	2371	4.545320	4.395938	0.898277	0.942983
3.000	0.100	1.100	4.000	0.100000	-0.041250	0.112500	2.243584	2.283170	0.505836	0.225748	True	True	9.95977e-08	2213	4.524908	4.388364	0.911164	0.944191
3.000	0.100	1.100	4.000	0.100000	-0.037500	0.112500	2.222473	2.287638	0.482266	0.232065	True	True	9.9611e-08	2250	4.506520	4.382180	0.922996	0.944880
3.000	0.100	1.100	4.000	0.100000	-0.033750	0.112500	2.203171	2.292447	0.460842	0.238603	True	True	9.97069e-08	2304	4.489919	4.377240	0.933888	0.945089
3.000	0.100	1.100	4.000	0.100000	-0.030000	0.112500	2.185484	2.297572	0.441269	0.245393	True	True	9.99869e-08	2276	4.474905	4.373429	0.943922	0.944858
3.000	0.100	1.100	4.000	0.100000	-0.026250	0.112500	2.169208	2.303041	0.423305	0.252464	True	True	9.98658e-08	2288	4.461317	4.370654	0.953179	0.944206
3.000	0.100	1.100	4.000	0.100000	-0.022500	0.112500	2.154179	2.308872	0.406750	0.259847	True	True	9.95758e-08	2244	4.449023	4.368844	0.961725	0.943152
3.000	0.100	1.100	4.000	0.100000	-0.018750	0.112500	2.140275	2.315075	0.391435	0.267577	True	True	9.96059e-08	2331	4.437908	4.367944	0.969612	0.941708
3.000	0.100	1.100	4.000	0.100000	-0.015000	0.112500	2.127372	2.321676	0.377218	0.275690	True	True	9.97327e-08	2346	4.427883	4.367914	0.976891	0.939882
3.000	0.100	1.100	4.000	0.100000	-0.011250	0.112500	2.115377	2.328699	0.363976	0.284225	True	True	9.98101e-08	2352	4.418869	4.368726	0.983601	0.937676
3.000	0.100	1.100	4.000	0.100000	-0.007500	0.112500	2.104207	2.336174	0.351607	0.293227	True	True	9.99932e-08	2363	4.410805	4.370360	0.989775	0.935091
3.000	0.100	1.100	4.000	0.100000	-0.003750	0.112500	2.093790	2.344135	0.340019	0.302745	True	True	9.96337e-08	2413	4.403639	4.372812	0.995441	0.932122
3.000	0.100	1.100	4.000	0.100000	0.000000	0.112500	2.084066	2.352622	0.329134	0.312832	True	True	9.9854e-08	2480	4.397331	4.376082	1.000623	0.928759
3.000	0.100	1.100	4.000	0.100000	0.003750	0.112500	2.074978	2.361681	0.318883	0.323552	True	True	9.98859e-08	2463	4.391852	4.380184	1.005340	0.924992
3.000	0.100	1.100	4.000	0.100000	0.007500	0.112500	2.066481	2.371364	0.309205	0.334973	True	True	9.99902e-08	2450	4.387182	4.385139	1.009606	0.920804
3.000	0.100	1.100	4.000	0.100000	0.011250	0.112500	2.058538	2.381730	0.300046	0.347176	True	True	9.99624e-08	2451	4.383309	4.390978	1.013431	0.916174
3.000	0.100	1.100	4.000	0.100000	0.015000	0.112500	2.051113	2.392851	0.291359	0.360253	True	True	9.96465e-08	2594	4.380231	4.397744	1.016822	0.911079
3.000	0.100	1.100	4.000	0.100000	0.018750	0.112500	2.044175	2.404807	0.283099	0.374309	True	True	9.96241e-08	2550	4.377956	4.405492	1.019782	0.905487
3.000	0.100	1.100	4.000	0.100000	0.022500	0.112500	2.037701	2.417692	0.275228	0.389469	True	True	9.98637e-08	2510	4.376502	4.414291	1.022308	0.899362
3.000	0.100	1.100	4.000	0.100000	0.026250	0.112500	2.031673	2.431616	0.267709	0.405879	True	True	9.99527e-08	2529	4.375897	4.424223	1.024393	0.892664
3.000	0.100	1.100	4.000	0.100000	0.030000	0.112500	2.026073	2.446710	0.260509	0.423711	True	True	9.98485e-08	2575	4.376184	4.435392	1.026025	0.885340
3.000	0.100	1.100	4.000	0.100000	0.033750	0.112500	2.020892	2.463126	0.253597	0.443170	True	True	9.97941e-08	2667	4.377419	4.447922	1.027187	0.877332
3.000	0.100	1.100	4.000	0.100000	0.037500	0.112500	2.016122	2.481050	0.246943	0.464505	True	True	9.99229e-08	2830	4.379678	4.461964	1.027855	0.868569
3.000	0.100	1.100	4.000	0.100000	0.041250	0.112500	2.011763	2.500704	0.240519	0.488019	True	True	9.98879e-08	2716	4.383057	4.477704	1.027993	0.858966
3.000	0.100	1.100	4.000	0.100000	0.045000	0.112500	2.007818	2.522359	0.234296	0.514082	True	True	9.99216e-08	2861	4.387679	4.495366	1.027562	0.848424
3.000	0.100	1.100	4.000	0.100000	0.048750	0.112500	2.004299	2.546351	0.228246	0.543162	True	True	9.97093e-08	2859	4.393705	4.515233	1.026503	0.836820
3.000	0.100	1.100	4.000	0.100000	0.052500	0.112500	2.001224	2.573097	0.222340	0.575846	True	True	9.9974e-08	2992	4.401341	4.537655	1.024746	0.824006
3.000	0.100	1.100	4.000	0.100000	0.056250	0.112500	1.998623	2.603131	0.216544	0.612895	True	True	9.98475e-08	3020	4.410854	4.563075	1.022196	0.809798
3.000	0.100	1.100	4.000	0.100000	0.060000	0.112500	1.996538	2.637140	0.210822	0.655308	True	True	9.98746e-08	3091	4.422599	4.592065	1.018729	0.793967
3.000	0.100	1.100	4.000	0.100000	0.063750	0.112500	1.995028	2.676036	0.205133	0.704428	True	True	9.9993e-08	3110	4.437052	4.625373	1.014182	0.776221
3.000	0.100	1.100	4.000	0.100000	0.067500	0.112500	1.994182	2.721051	0.199422	0.762113	True	True	9.96971e-08	3278	4.454866	4.664002	1.008329	0.756180
3.000	0.100	1.100	4.000	0.100000	0.071250	0.112500	1.994124	2.773911	0.193623	0.831019	True	True	9.98323e-08	3511	4.476966	4.709337	1.000859	0.733340
3.000	0.100	1.100	4.000	0.100000	0.075000	0.112500	1.995040	2.837124	0.187641	0.915106	True	True	9.97369e-08	3818	4.504707	4.763356	0.991317	0.707005
3.000	0.100	1.100	4.000	0.100000	-0.075000	0.135000	2.557298	2.258087	0.944039	0.175747	True	True	9.96734e-08	3340	4.817014	4.512013	0.744237	0.910391
3.000	0.100	1.100	4.000	0.100000	-0.071250	0.135000	2.490362	2.258774	0.860910	0.181846	True	True	9.99495e-08	3015	4.757468	4.477369	0.775333	0.920244
3.000	0.100	1.100	4.000	0.100000	-0.067500	0.135000	2.434004	2.260150	0.792506	0.187744	True	True	9.96156e-08	2932	4.707024	4.449196	0.802640	0.928127
3.000	0.100	1.100	4.000	0.100000	-0.063750	0.135000	2.385714	2.262085	0.735023	0.193535	True	True	9.97895e-08	2841	4.663638	4.425961	0.826884	0.934476
3.000	0.100	1.100	4.000	0.100000	-0.060000	0.135000	2.343759	2.264495	0.685902	0.199290	True	True	9.98911e-08	2723	4.625879	4.406611	0.848595	0.939591
3.000	0.100	1.100	4.000	0.100000	-0.056250	0.135000	2.306892	2.267318	0.643348	0.205065	True	True	9.98161e-08	2484	4.592700	4.390399	0.868173	0.943690
3.000	0.100	1.100	4.000	0.100000	-0.052500	0.135000	2.274190	2.270526	0.606062	0.210902	True	True	9.96455e-08	2534	4.563321	4.376775	0.885929	0.946927
3.000	0.100	1.100	4.000	0.100000	-0.048750	0.135000	2.244954	2.274076	0.573073	0.216841	True	True	9.97992e-08	2310	4.537143	4.365329	0.902106	0.949426
3.000	0.100	1.100	4.000	0.100000	-0.045000	0.135000	2.218639	2.277968	0.543643	0.222914	True	True	9.97029e-08	2251	4.513697	4.355744	0.916901	0.951273
3.000	0.100	1.100	4.000	0.100000	-0.041250	0.135000	2.194817	2.282187	0.517198	0.229153	True	True	9.99461e-08	2279	4.492612	4.347778	0.930474	0.952538
3.000	0.100	1.100	4.000	0.100000	-0.037500	0.135000	2.173127	2.286745	0.493285	0.235586	True	True	9.99628e-08	2273	4.473591	4.341240	0.942963	0.953274
3.000	0.100	1.100	4.000	0.100000	-0.033750	0.135000	2.153313	2.291622	0.471538	0.242244	True	True	9.96113e-08	2269	4.456388	4.335979	0.954471	0.953528
3.000	0.100	1.100	4.000	0.100000	-0.030000	0.135000	2.135135	2.296837	0.451661	0.249156	True	True	9.98251e-08	2310	4.440805	4.331876	0.965094	0.953328
3.000	0.100	1.100	4.000	0.100000	-0.026250	0.135000	2.118393	2.302401	0.433411	0.256352	True	True	9.9757e-08	2324	4.426677	4.328837	0.974911	0.952700
3.000	0.100	1.100	4.000	0.100000	-0.022500	0.135000	2.102931	2.308327	0.416586	0.263865	True	True	9.97568e-08	2318	4.413870	4.326788	0.983990	0.951662
3.000	0.100	1.100	4.000	0.100000	-0.018750	0.135000	2.088619	2.314632	0.401015	0.271728	True	True	9.99418e-08	2326	4.402267	4.325673	0.992384	0.950227
3.000	0.100	1.100	4.000	0.100000	-0.015000	0.135000	2.075335	2.321339	0.386555	0.279979	True	True	9.98931e-08	2277	4.391775	4.325449	1.000144	0.948402
3.000	0.100	1.100	4.000	0.100000	-0.011250	0.135000	2.062988	2.328472	0.373082	0.288659	True	True	9.99689e-08	2357	4.382316	4.326087	1.007308	0.946190
3.000	0.100	1.100	4.000	0.100000	-0.007500	0.135000	2.051488	2.336063	0.360493	0.297811	True	True	9.99749e-08	2395	4.373825	4.327568	1.013913	0.943592
3.000	0.100	1.100	4.000	0.100000	-0.003750	0.135000	2.040763	2.344146	0.348695	0.307487	True	True	9.97817e-08	2442	4.366250	4.329883	1.019988	0.940602
3.000	0.100	1.100	4.000	0.100000	0.000000	0.135000	2.030750	2.352761	0.337610	0.317740	True	True	9.9923e-08	2356	4.359550	4.333035	1.025557	0.937212
3.000	0.100	1.100	4.000	0.100000	0.003750	0.135000	2.021397	2.361954	0.327167	0.328633	True	True	9.97603e-08	2457	4.353695	4.337035	1.030638	0.933410
3.000	0.100	1.100	4.000	0.100000	0.007500	0.135000	2.012656	2.371778	0.317305	0.340238	True	True	9.97667e-08	2523	4.348662	4.341904	1.035246	0.929180
3.000	0.100	1.100	4.000	0.100000	0.011250	0.135000	2.004485	2.382294	0.307971	0.352636	True	True	9.9929e-08	2534	4.344439	4.347674	1.039394	0.924501
3.000	0.100	1.100	4.000	0.100000	0.015000	0.135000	1.996851	2.393573	0.299114	0.365920	True	True	9.97911e-08	2517	4.341024	4.354387	1.043087	0.919348
3.000	0.100	1.100	4.000	0.100000	0.018750	0.135000	1.989724	2.405697	0.290691	0.380197	True	True	9.971e-08	2574	4.338424	4.362098	1.046327	0.913690
3.000	0.100	1.100	4.000	0.100000	0.022500	0.135000	1.983081	2.418760	0.282662	0.395594	True	True	9.99813e-08	2546	4.336654	4.370874	1.049113	0.907493
3.000	0.100	1.100	4.000	0.100000	0.026250	0.135000	1.976900	2.432874	0.274992	0.412257	True	True	9.99506e-08	2581	4.335744	4.380801	1.051437	0.900713
3.000	0.100	1.100	4.000	0.100000	0.030000	0.135000	1.971169	2.448170	0.267645	0.430362	True	True	9.96723e-08	2558	4.335735	4.391981	1.053288	0.893298
3.000	0.100	1.100	4.000	0.100000	0.033750	0.135000	1.965875	2.464804	0.260591	0.450118	True	True	9.96217e-08	2727	4.336681	4.404538	1.054647	0.885191
3.000	0.100	1.100	4.000	0.100000	0.037500	0.135000	1.961013	2.482962	0.253799	0.471776	True	True	9.99589e-08	2764	4.338657	4.418624	1.055489	0.876319
3.000	0.100	1.100	4.000	0.100000	0.041250	0.135000	1.956584	2.502869	0.247241	0.495642	True	True	9.98063e-08	2741	4.341760	4.434427	1.055780	0.866598
3.000	0.100	1.100	4.000	0.100000	0.045000	0.135000	1.952591	2.524798	0.240888	0.522094	True	True	9.97774e-08	2752	4.346111	4.452172	1.055477	0.855926
3.000	0.100	1.100	4.000	0.100000	0.048750	0.135000	1.949049	2.549088	0.234710	0.551603	True	True	9.99214e-08	2929	4.351869	4.472143	1.054522	0.844181
3.000	0.100	1.100	4.000	0.100000	0.052500	0.135000	1.945978	2.576161	0.228679	0.584767	True	True	9.97083e-08	2989	4.359239	4.494691	1.052841	0.831214
3.000	0.100	1.100	4.000	0.100000	0.056250	0.135000	1.943409	2.606556	0.222759	0.622356	True	True	9.98742e-08	3130	4.368488	4.520263	1.050338	0.816839
3.000	0.100	1.100	4.000	0.100000	0.060000	0.135000	1.941389	2.640967	0.216916	0.665382	True	True	9.99219e-08	3228	4.379968	4.549433	1.046887	0.800828
3.000	0.100	1.100	4.000	0.100000	0.063750	0.135000	1.939984	2.680313	0.211106	0.715207	True	True	9.99593e-08	3178	4.394151	4.582954	1.042319	0.782886
3.000	0.100	1.100	4.000	0.100000	0.067500	0.135000	1.939285	2.725840	0.205274	0.773716	True	True	9.99406e-08	3233	4.411687	4.621833	1.036406	0.762633
3.000	0.100	1.100	4.000	0.100000	0.071250	0.135000	1.939428	2.779289	0.199352	0.843601	True	True	9.9791e-08	3596	4.433497	4.667461	1.028830	0.739561
3.000	0.100	1.100	4.000	0.100000	0.075000	0.135000	1.940610	2.843192	0.193244	0.928877	True	True	9.98566e-08	3898	4.460929	4.721828	1.019128	0.712975
3.000	0.100	1.100	4.000	0.100000	-0.075000	0.157500	2.516569	2.256644	0.960285	0.178122	True	True	9.98266e-08	3236	4.793049	4.477026	0.755854	0.917689
3.000	0.100	1.100	4.000	0.100000	-0.071250	0.157500	2.448443	2.257363	0.876401	0.184354	True	True	9.96509e-08	2838	4.732282	4.441379	0.788046	0.927709
3.000	0.100	1.100	4.000	0.100000	-0.067500	0.157500	2.391008	2.258780	0.807329	0.190377	True	True	9.98189e-08	2902	4.680723	4.412331	0.816388	0.935739
3.000	0.100	1.100	4.000	0.100000	-0.063750	0.157500	2.341738	2.260764	0.749247	0.196290	True	True	9.9649e-08	2784	4.636315	4.388325	0.841612	0.942218
3.000	0.100	1.100	4.000	0.100000	-0.060000	0.157500	2.298883	2.263228	0.699582	0.202164	True	True	9.99945e-08	2644	4.597608	4.368291	0.864251	0.947449
3.000	0.100	1.100	4.000	0.100000	-0.056250	0.157500	2.261189	2.266109	0.656532	0.208056	True	True	9.98904e-08	2417	4.563549	4.351468	0.884710	0.951651
3.000	0.100	1.100	4.000	0.100000	-0.052500	0.157500	2.227722	2.269379	0.618788	0.214010	True	True	9.96947e-08	2367	4.533349	4.337296	0.903302	0.954978
3.000	0.100	1.100	4.000	0.100000	-0.048750	0.157500	2.197774	2.273008	0.585377	0.220065	True	True	9.97607e-08	2386	4.506402	4.325354	0.920274	0.957553
3.000	0.100	1.100	4.000	0.100000	-0.045000	0.157500	2.170802	2.276968	0.555554	0.226255	True	True	9.9939e-08	2276	4.482232	4.315324	0.935825	0.959469
3.000	0.100	1.100	4.000	0.100000	-0.041250	0.157500	2.146356	2.281274	0.528744	0.232612	True	True	9.97405e-08	2294	4.460466	4.306953	0.950120	0.960791
3.000	0.100	1.100	4.000	0.100000	-0.037500	0.157500	2.124104	2.285903	0.504488	0.239165	True	True	9.98889e-08	2296	4.440800	4.300048	0.963291	0.961579
3.000	0.100	1.100	4.000	0.100000	-0.033750	0.157500	2.103749	2.290871	0.482419	0.245945	True	True	9.96987e-08	2253	4.422987	4.294454	0.975452	0.961872
3.000	0.100	1.100	4.000	0.100000	-0.030000	0.157500	2.085066	2.296177	0.462240	0.252982	True	True	9.96866e-08	2321	4.406826	4.290048	0.986697	0.961705
3.000	0.100	1.100	4.000	0.100000	-0.026250	0.157500	2.067852	2.301837	0.443704	0.260306	True	True	9.98695e-08	2314	4.392150	4.286735	0.997106	0.961101
3.000	0.100	1.100	4.000	0.100000	-0.022500	0.157500	2.051953	2.307862	0.426609	0.267951	True	True	9.98976e-08	2342	4.378818	4.284437	1.006746	0.960079
3.000	0.100	1.100	4.000	0.100000	-0.018750	0.157500	2.037228	2.314270	0.410782	0.275951	True	True	9.98594e-08	2364	4.366716	4.283097	1.015675	0.958653
3.000	0.100	1.100	4.000	0.100000	-0.015000	0.157500	2.023559	2.321086	0.396078	0.284344	True	True	9.99906e-08	2428	4.355747	4.282671	1.023944	0.956829
3.000	0.100	1.100	4.000	0.100000	-0.011250	0.157500	2.010846	2.328333	0.382375	0.293171	True	True	9.9573e-08	2378	4.345831	4.283127	1.031593	0.954611
3.000	0.100	1.100	4.000	0.100000	-0.007500	0.157500	1.999007	2.336043	0.369565	0.302477	True	True	9.97599e-08	2396	4.336903	4.284446	1.038657	0.952000
3.000	0.100	1.100	4.000	0.100000	-0.003750	0.157500	1.987965	2.344250	0.357557	0.312313	True	True	9.99174e-08	2456	4.328909	4.286618	1.045168	0.948989
3.000	0.100	1.100	4.000	0.100000	0.000000	0.157500	1.977657	2.352996	0.346270	0.322735	True	True	9.96264e-08	2447	4.321807	4.289644	1.051148	0.945572
3.000	0.100	1.100	4.000	0.100000	0.003750	0.157500	1.968028	2.362327	0.335635	0.333807	True	True	9.97617e-08	2447	4.315564	4.293536	1.056619	0.941735
3.000	0.100	1.100	4.000	0.100000	0.007500	0.157500	1.959031	2.372296	0.325589	0.345600	True	True	9.96367e-08	2463	4.310158	4.298314	1.061595	0.937462
3.000	0.100	1.100	4.000	0.100000	0.011250	0.157500	1.950624	2.382965	0.316077	0.358196	True	True	9.98042e-08	2525	4.305576	4.304009	1.066089	0.932733
3.000	0.100	1.100	4.000	0.100000	0.015000	0.157500	1.942774	2.394406	0.307050	0.371691	True	True	9.98068e-08	2500	4.301814	4.310664	1.070104	0.927521
3.000	0.100	1.100	4.000	0.100000	0.018750	0.157500	1.935450	2.406701	0.298463	0.386193	True	True	9.98238e-08	2578	4.298877	4.318331	1.073647	0.921799
3.000	0.100	1.100	4.000	0.100000	0.022500	0.157500	1.928627	2.419945	0.290276	0.401831	True	True	9.98793e-08	2523	4.296781	4.327081	1.076713	0.915528
3.000	0.100	1.100	4.000	0.100000	0.026250	0.157500	1.922288	2.434252	0.282453	0.418753	True	True	9.96546e-08	2694	4.295554	4.336997	1.079296	0.908666
3.000	0.100	1.100	4.000	0.100000	0.030000	0.157500	1.916416	2.449755	0.274958	0.437137	True	True	9.96027e-08	2677	4.295236	4.348182	1.081383	0.901161
3.000	0.100	1.100	4.000	0.100000	0.033750	0.157500	1.911001	2.466609	0.267761	0.457195	True	True	9.99208e-08	2561	4.295882	4.360763	1.082956	0.892954
3.000	0.100	1.100	4.000	0.100000	0.037500	0.157500	1.906040	2.485004	0.260831	0.479180	True	True	9.9938e-08	2751	4.297565	4.374890	1.083989	0.883972
3.000	0.100	1.100	4.000	0.100000	0.041250	0.157500	1.901531	2.505167	0.254138	0.503405	True	True	9.99455e-08	2869	4.300379	4.390752	1.084447	0.874132
3.000	0.100	1.100	4.000	0.100000	0.045000	0.157500	1.897483	2.527373	0.247653	0.530252	True	True	9.98036e-08	2822	4.304447	4.408576	1.084285	0.863330
3.000	0.100	1.100	4.000	0.100000	0.048750	0.157500	1.893909	2.551965	0.241347	0.560198	True	True	9.98307e-08	2958	4.309926	4.428647	1.083444	0.851444
3.000	0.100	1.100	4.000	0.100000	0.052500	0.157500	1.890832	2.579369	0.235189	0.593849	True	True	9.98663e-08	2992	4.317019	4.451319	1.081850	0.838323
3.000	0.100	1.100	4.000	0.100000	0.056250	0.157500	1.888288	2.610128	0.229146	0.631986	True	True	9.97595e-08	3091	4.325990	4.477040	1.079402	0.823782
3.000	0.100	1.100	4.000	0.100000	0.060000	0.157500	1.886324	2.644944	0.223180	0.675635	True	True	9.97157e-08	3269	4.337190	4.506387	1.075972	0.807590
3.000	0.100	1.100	4.000	0.100000	0.063750	0.157500	1.885013	2.684743	0.217247	0.726177	True	True	9.97018e-08	3180	4.351089	4.540116	1.071389	0.789453
3.000	0.100	1.100	4.000	0.100000	0.067500	0.157500	1.884453	2.730785	0.211293	0.785521	True	True	9.98042e-08	3443	4.368332	4.579241	1.065418	0.768988
3.000	0.100	1.100	4.000	0.100000	0.071250	0.157500	1.884786	2.784826	0.205248	0.856398	True	True	9.99774e-08	3711	4.389835	4.625160	1.057735	0.745687
3.000	0.100	1.100	4.000	0.100000	0.075000	0.157500	1.886221	2.849423	0.199014	0.942879	True	True	9.99615e-08	3930	4.416938	4.679870	1.047870	0.718850
3.000	0.100	1.100	4.000	0.100000	-0.075000	0.180000	2.476206	2.255231	0.976661	0.180524	True	True	9.9726e-08	3301	4.769280	4.441948	0.767527	0.924903
3.000	0.100	1.100	4.000	0.100000	-0.071250	0.180000	2.406891	2.255985	0.892033	0.186891	True	True	9.98641e-08	2916	4.707295	4.405279	0.800841	0.935087
3.000	0.100	1.100	4.000	0.100000	-0.067500	0.180000	2.348381	2.257447	0.822302	0.193043	True	True	9.96783e-08	2815	4.654624	4.375338	0.830245	0.943261
3.000	0.100	1.100	4.000	0.100000	-0.063750	0.180000	2.298128	2.259483	0.763627	0.199081	True	True	9.96656e-08	2725	4.609191	4.350544	0.856478	0.949868
3.000	0.100	1.100	4.000	0.100000	-0.060000	0.180000	2.254372	2.262002	0.713425	0.205078	True	True	9.98449e-08	2498	4.569535	4.329810	0.880076	0.955214
3.000	0.100	1.100	4.000	0.100000	-0.056250	0.180000	2.215846	2.264949	0.669883	0.211090	True	True	9.98336e-08	2404	4.534592	4.312360	0.901447	0.959515
3.000	0.100	1.100	4.000	0.100000	-0.052500	0.180000	2.181609	2.268288	0.631687	0.217164	True	True	9.97596e-08	2400	4.503565	4.297624	0.920907	0.962931
3.000	0.100	1.100	4.000	0.100000	-0.048750	0.180000	2.150951	2.271980	0.597856	0.223338	True	True	9.99733e-08	2289	4.475841	4.285174	0.938706	0.965587
3.000	0.100	1.100	4.000	0.100000	-0.045000	0.180000	2.123308	2.276027	0.567644	0.229648	True	True	9.9648e-08	2297	4.450942	4.274683	0.955047	0.967568
3.000	0.100	1.100	4.000	0.100000	-0.041250	0.180000	2.098236	2.280420	0.540470	0.236125	True	True	9.95574e-08	2432	4.428488	4.265895	0.970096	0.968946
3.000	0.100	1.100	4.000	0.100000	-0.037500	0.180000	2.075407	2.285131	0.515873	0.242802	True	True	9.95688e-08	2269	4.408169	4.258610	0.983983	0.969785
3.000	0.100	1.100	4.000	0.100000	-0.033750	0.180000	2.054509	2.290189	0.493484	0.249707	True	True	9.98409e-08	2290	4.389738	4.252671	0.996829	0.970118
3.000	0.100	1.100	4.000	0.100000	-0.030000	0.180000	2.035311	2.295591	0.473003	0.256872	True	True	9.95607e-08	2331	4.372990	4.247952	1.008728	0.969982
3.000	0.100	1.100	4.000	0.100000	-0.026250	0.180000	2.017618	2.301350	0.454182	0.264328	True	True	9.99451e-08	2319	4.357754	4.244354	1.019761	0.969401
3.000	0.100	1.100	4.000	0.100000	-0.022500	0.180000	2.001270	2.307477	0.436817	0.272108	True	True	9.96472e-08	2355	4.343889	4.241798	1.029996	0.968396
3.000	0.100	1.100	4.000	0.100000	-0.018750	0.180000	1.986123	2.313994	0.420734	0.280248	True	True	9.98838e-08	2582	4.331278	4.240224	1.039492	0.966978
3.000	0.100	1.100	4.000	0.100000	-0.015000	0.180000	1.972055	2.320921	0.405787	0.288786	True	True	9.97463e-08	2372	4.319823	4.239587	1.048301	0.965155
3.000	0.100	1.100	4.000	0.100000	-0.011250	0.180000	1.958973	2.328286	0.391852	0.297764	True	True	9.95937e-08	2415	4.309442	4.239853	1.056463	0.962931
3.000	0.100	1.100	4.000	0.100000	-0.007500	0.180000	1.946785	2.336118	0.378821	0.307228	True	True	9.98217e-08	2396	4.300066	4.241002	1.064016	0.960306
3.000	0.100	1.100	4.000	0.100000	-0.003750	0.180000	1.935417	2.344455	0.366602	0.317228	True	True	9.96383e-08	2459	4.291643	4.243023	1.070990	0.957275
3.000	0.100	1.100	4.000	0.100000	0.000000	0.180000	1.924805	2.353335	0.355114	0.327823	True	True	9.96732e-08	2541	4.284128	4.245918	1.077410	0.953828
3.000	0.100	1.100	4.000	0.100000	0.003750	0.180000	1.914892	2.362807	0.344285	0.339076	True	True	9.99254e-08	2532	4.277488	4.249695	1.083298	0.949956
3.000	0.100	1.100	4.000	0.100000	0.007500	0.180000	1.905631	2.372925	0.334054	0.351060	True	True	9.98874e-08	2550	4.271698	4.254375	1.088667	0.945640
3.000	0.100	1.100	4.000	0.100000	0.011250	0.180000	1.896981	2.383750	0.324364	0.363860	True	True	9.9755e-08	2552	4.266745	4.259989	1.093530	0.940861
3.000	0.100	1.100	4.000	0.100000	0.015000	0.180000	1.888905	2.395356	0.315165	0.377570	True	True	9.99213e-08	2518	4.262624	4.266579	1.097894	0.935592
3.000	0.100	1.100	4.000	0.100000	0.018750	0.180000	1.881375	2.407825	0.306414	0.392302	True	True	9.99118e-08	2582	4.259340	4.274199	1.101762	0.929804
3.000	0.100	1.100	4.000	0.100000	0.022500	0.180000	1.874366	2.421255	0.298068	0.408185	True	True	9.97516e-08	2670	4.256908	4.282917	1.105130	0.923459
3.000	0.100	1.100	4.000	0.100000	0.026250	0.180000	1.867858	2.435759	0.290091	0.425371	True	True	9.96217e-08	2596	4.255354	4.292818	1.107992	0.916514
3.000	0.100	1.100	4.000	0.100000	0.030000	0.180000	1.861838	2.451470	0.282448	0.444038	True	True	9.99032e-08	2743	4.254717	4.304005	1.110335	0.908918
3.000	0.100	1.100	4.000	0.100000	0.033750	0.180000	1.856295	2.468549	0.275107	0.464403	True	True	9.9721e-08	2740	4.255051	4.316604	1.112140	0.900611
3.000	0.100	1.100	4.000	0.100000	0.037500	0.180000	1.851224	2.487185	0.268037	0.486723	True	True	9.99772e-08	2895	4.256430	4.330768	1.113380	0.891520
3.000	0.100	1.100	4.000	0.100000	0.041250	0.180000	1.846629	2.507606	0.261208	0.511313	True	True	9.96814e-08	2832	4.258945	4.346686	1.114020	0.881559
3.000	0.100	1.100	4.000	0.100000	0.045000	0.180000	1.842516	2.530093	0.254591	0.538561	True	True	9.98703e-08	2783	4.262718	4.364586	1.114014	0.870627
3.000	0.100	1.100	4.000	0.100000	0.048750	0.180000	1.838902	2.554990	0.248155	0.568952	True	True	9.99339e-08	2952	4.267905	4.384754	1.113300	0.858599
3.000	0.100	1.100	4.000	0.100000	0.052500	0.180000	1.835811	2.582728	0.241871	0.603098	True	True	9.9992e-08	3083	4.274707	4.407546	1.111802	0.845324
3.000	0.100	1.100	4.000	0.100000	0.056250	0.180000	1.833281	2.613855	0.235703	0.641792	True	True	9.97957e-08	3210	4.283388	4.433412	1.109419	0.830617
3.000	0.100	1.100	4.000	0.100000	0.060000	0.180000	1.831366	2.649078	0.229613	0.686073	True	True	9.97347e-08	3090	4.294294	4.462933	1.106018	0.814245
3.000	0.100	1.100	4.000	0.100000	0.063750	0.180000	1.830138	2.689335	0.223558	0.737342	True	True	9.97243e-08	3424	4.307894	4.496867	1.101424	0.795913
3.000	0.100	1.100	4.000	0.100000	0.067500	0.180000	1.829705	2.735895	0.217482	0.797534	True	True	9.98066e-08	3474	4.324828	4.536235	1.095398	0.775237
3.000	0.100	1.100	4.000	0.100000	0.071250	0.180000	1.830217	2.790532	0.211313	0.869417	True	True	9.9981e-08	3651	4.346006	4.582439	1.087609	0.751708
3.000	0.100	1.100	4.000	0.100000	0.075000	0.180000	1.831894	2.855825	0.204952	0.957119	True	True	9.98433e-08	3846	4.372760	4.637487	1.077577	0.724624
3.000	0.100	1.100	4.000	0.100000	-0.075000	0.202500	2.436215	2.253847	0.993161	0.182952	True	True	9.99261e-08	2987	4.745716	4.406785	0.779251	0.932030
3.000	0.100	1.100	4.000	0.100000	-0.071250	0.202500	2.365717	2.254641	0.907801	0.189458	True	True	9.9861e-08	2775	4.682518	4.369075	0.813711	0.942374
3.000	0.100	1.100	4.000	0.100000	-0.067500	0.202500	2.306132	2.256150	0.837419	0.195743	True	True	9.99219e-08	2613	4.628736	4.338224	0.844206	0.950690
3.000	0.100	1.100	4.000	0.100000	-0.063750	0.202500	2.254900	2.258231	0.778159	0.201909	True	True	9.99835e-08	2328	4.582278	4.312625	0.871475	0.957426
3.000	0.100	1.100	4.000	0.100000	-0.060000	0.202500	2.210238	2.260822	0.727427	0.208031	True	True	9.96964e-08	2408	4.541672	4.291174	0.896063	0.962880
3.000	0.100	1.100	4.000	0.100000	-0.056250	0.202500	2.170877	2.263837	0.683398	0.214167	True	True	9.99423e-08	2349	4.505843	4.273082	0.918378	0.967280
3.000	0.100	1.100	4.000	0.100000	-0.052500	0.202500	2.135866	2.267246	0.644754	0.220364	True	True	9.97843e-08	2301	4.473986	4.257768	0.938739	0.970784
3.000	0.100	1.100	4.000	0.100000	-0.048750	0.202500	2.104480	2.271028	0.610508	0.226661	True	True	9.97197e-08	2329	4.445482	4.244795	0.957401	0.973512
3.000	0.100	1.100	4.000	0.100000	-0.045000	0.202500	2.076176	2.275147	0.579908	0.233094	True	True	9.99438e-08	2257	4.419845	4.233830	0.974562	0.975562
3.000	0.100	1.100	4.000	0.100000	-0.041250	0.202500	2.050482	2.279618	0.552372	0.239696	True	True	9.95889e-08	2310	4.396695	4.224611	0.990396	0.977000
3.000	0.100	1.100	4.000	0.100000	-0.037500	0.202500	2.027053	2.284429	0.527436	0.246498	True	True	9.96152e-08	2315	4.375718	4.216936	1.005038	0.977883
3.000	0.100	1.100	4.000	0.100000	-0.033750	0.202500	2.005599	2.289582	0.504728	0.253532	True	True	9.98114e-08	2338	4.356662	4.210640	1.018604	0.978256
3.000	0.100	1.100	4.000	0.100000	-0.030000	0.202500	1.985884	2.295083	0.483946	0.260828	True	True	9.98897e-08	2327	4.339318	4.205597	1.031190	0.978151
3.000	0.100	1.100	4.000	0.100000	-0.026250	0.202500	1.967707	2.300943	0.464841	0.268419	True	True	9.98364e-08	2354	4.323515	4.201704	1.042879	0.977594
3.000	0.100	1.100	4.000	0.100000	-0.022500	0.202500	1.950899	2.307178	0.447206	0.276338	True	True	9.99555e-08	2330	4.309109	4.198880	1.053742	0.976604
3.000	0.100	1.100	4.000	0.100000	-0.018750	0.202500	1.935321	2.313806	0.430867	0.284621	True	True	9.96947e-08	2362	4.295980	4.197062	1.063838	0.975194
3.000	0.100	1.100	4.000	0.100000	-0.015000	0.202500	1.920852	2.320850	0.415677	0.293308	True	True	9.98869e-08	2434	4.284029	4.196205	1.073217	0.973372
3.000	0.100	1.100	4.000	0.100000	-0.011250	0.202500	1.907390	2.328336	0.401510	0.302440	True	True	9.95829e-08	2424	4.273173	4.196273	1.081924	0.971141
3.000	0.100	1.100	4.000	0.100000	-0.007500	0.202500	1.894846	2.336295	0.388258	0.312065	True	True	9.983e-08	2424	4.263341	4.197244	1.089997	0.968501
3.000	0.100	1.100	4.000	0.100000	-0.003750	0.202500	1.883144	2.344763	0.375828	0.322233	True	True	9.97663e-08	2448	4.254478	4.199108	1.097465	0.965449
3.000	0.100	1.100	4.000	0.100000	0.000000	0.202500	1.872219	2.353782	0.364138	0.333005	True	True	9.96437e-08	2521	4.246540	4.201863	1.104354	0.961975
3.000	0.100	1.100	4.000	0.100000	0.003750	0.202500	1.862015	2.363399	0.353115	0.344443	True	True	9.99075e-08	2523	4.239492	4.205518	1.110686	0.958066
3.000	0.100	1.100	4.000	0.100000	0.007500	0.202500	1.852482	2.373669	0.342698	0.356624	True	True	9.96199e-08	2509	4.233309	4.210095	1.116476	0.953707
3.000	0.100	1.100	4.000	0.100000	0.011250	0.202500	1.843579	2.384655	0.332829	0.369630	True	True	9.99819e-08	2562	4.227975	4.215622	1.121736	0.948877
3.000	0.100	1.100	4.000	0.100000	0.015000	0.202500	1.835271	2.396429	0.323459	0.383560	True	True	9.99387e-08	2590	4.223486	4.222142	1.126473	0.943550
3.000	0.100	1.100	4.000	0.100000	0.018750	0.202500	1.827527	2.409077	0.314542	0.398526	True	True	9.97327e-08	2627	4.219844	4.229709	1.130689	0.937695
3.000	0.100	1.100	4.000	0.100000	0.022500	0.202500	1.820322	2.422695	0.306036	0.414660	True	True	9.97698e-08	2672	4.217065	4.238390	1.134383	0.931276
3.000	0.100	1.100	4.000	0.100000	0.026250	0.202500	1.813639	2.437399	0.297905	0.432114	True	True	9.99048e-08	2469	4.215172	4.248272	1.137546	0.924248
3.000	0.100	1.100	4.000	0.100000	0.030000	0.202500	1.807461	2.453324	0.290113	0.451071	True	True	9.96859e-08	2774	4.214206	4.259456	1.140166	0.916560
3.000	0.100	1.100	4.000	0.100000	0.033750	0.202500	1.801781	2.470631	0.282627	0.471748	True	True	9.96947e-08	2696	4.214218	4.272070	1.142222	0.908152
3.000	0.100	1.100	4.000	0.100000	0.037500	0.202500	1.796594	2.489511	0.275417	0.494408	True	True	9.98365e-08	2860	4.215281	4.286268	1.143688	0.898951
3.000	0.100	1.100	4.000	0.100000	0.041250	0.202500	1.791903	2.510195	0.268451	0.519370	True	True	9.99925e-08	2855	4.217485	4.302237	1.144526	0.888870
3.000	0.100	1.100	4.000	0.100000	0.045000	0.202500	1.787717	2.532966	0.261701	0.547026	True	True	9.98482e-08	2905	4.220951	4.320209	1.144690	0.877807
3.000	0.100	1.100	4.000	0.100000	0.048750	0.202500	1.784054	2.558171	0.255136	0.577868	True	True	9.96952e-08	3083	4.225834	4.340471	1.144117	0.865637
3.000	0.100	1.100	4.000	0.100000	0.052500	0.202500	1.780940	2.586246	0.248723	0.612518	True	True	9.98617e-08	3111	4.232334	4.363379	1.142728	0.852209
3.000	0.100	1.100	4.000	0.100000	0.056250	0.202500	1.778416	2.617744	0.242430	0.651778	True	True	9.99635e-08	3091	4.240710	4.389387	1.140419	0.837336
3.000	0.100	1.100	4.000	0.100000	0.060000	0.202500	1.776537	2.653379	0.236217	0.696702	True	True	9.96989e-08	3205	4.251309	4.419078	1.137055	0.820785
3.000	0.100	1.100	4.000	0.100000	0.063750	0.202500	1.775384	2.694097	0.230039	0.748708	True	True	9.99942e-08	3347	4.264594	4.453214	1.132457	0.802258
3.000	0.100	1.100	4.000	0.100000	0.067500	0.202500	1.775067	2.741178	0.223840	0.809760	True	True	9.99711e-08	3435	4.281202	4.492819	1.126379	0.781373
3.000	0.100	1.100	4.000	0.100000	0.071250	0.202500	1.775744	2.796413	0.217547	0.882664	True	True	9.98765e-08	3679	4.302037	4.539304	1.118485	0.757617
3.000	0.100	1.100	4.000	0.100000	0.075000	0.202500	1.777649	2.862406	0.211059	0.971605	True	True	9.98849e-08	3806	4.328421	4.594686	1.108284	0.730288
3.000	0.100	1.100	4.000	0.100000	-0.075000	0.225000	2.396604	2.252495	1.009782	0.185407	True	True	9.98718e-08	3227	4.722363	4.371544	0.791021	0.939068
3.000	0.100	1.100	4.000	0.100000	-0.071250	0.225000	2.324928	2.253333	0.923700	0.192055	True	True	9.98094e-08	2879	4.657959	4.332775	0.826652	0.949566
3.000	0.100	1.100	4.000	0.100000	-0.067500	0.225000	2.264272	2.254895	0.852677	0.198477	True	True	9.96249e-08	2839	4.603071	4.300996	0.858263	0.958020
3.000	0.100	1.100	4.000	0.100000	-0.063750	0.225000	2.212056	2.257049	0.792841	0.204775	True	True	9.97444e-08	2835	4.555592	4.274576	0.886599	0.964874
3.000	0.100	1.100	4.000	0.100000	-0.060000	0.225000	2.166492	2.259694	0.741583	0.211026	True	True	9.98428e-08	2466	4.514035	4.252392	0.912206	0.970440
3.000	0.100	1.100	4.000	0.100000	-0.056250	0.225000	2.126296	2.262776	0.697073	0.217289	True	True	9.98243e-08	2332	4.477317	4.233642	0.935496	0.974938
3.000	0.100	1.100	4.000	0.100000	-0.052500	0.225000	2.090512	2.266259	0.657984	0.223612	True	True	9.96817e-08	2259	4.444626	4.217735	0.956791	0.978528
3.000	0.100	1.100	4.000	0.100000	-0.048750	0.225000	2.058403	2.270119	0.623326	0.230035	True	True	9.98602e-08	2277	4.415338	4.204225	0.976346	0.981332
3.000	0.100	1.100	4.000	0.100000	-0.045000	0.225000	2.029407	2.274336	0.592343	0.236595	True	True	9.96174e-08	2295	4.388963	4.192773	0.994368	0.983444
3.000	0.100	1.100	4.000	0.100000	-0.041250	0.225000	2.003082	2.278896	0.564447	0.243325	True	True	9.95912e-08	2329	4.365111	4.183111	1.011023	0.984938
3.000	0.100	1.100	4.000	0.100000	-0.037500	0.225000	1.979059	2.283801	0.539173	0.250256	True	True	9.9601e-08	2260	4.343469	4.175032	1.026452	0.985868
3.000	0.100	1.100	4.000	0.100000	-0.033750	0.225000	1.957050	2.289052	0.516148	0.257422	True	True	9.98048e-08	2338	4.323781	4.168369	1.040771	0.986279
3.000	0.100	1.100	4.000	0.100000	-0.030000	0.225000	1.936811	2.294655	0.495066	0.264853	True	True	9.95891e-08	2381	4.305835	4.162991	1.054079	0.986204
3.000	0.100	1.100	4.000	0.100000	-0.026250	0.225000	1.918138	2.300623	0.475677	0.272582	True	True	9.99965e-08	2346	4.289457	4.158792	1.066461	0.985670
3.000	0.100	1.100	4.000	0.100000	-0.022500	0.225000	1.900867	2.306969	0.457773	0.280643	True	True	9.9537e-08	2417	4.274502	4.155690	1.077984	0.984694
3.000	0.100	1.100	4.000	0.100000	-0.018750	0.225000	1.884852	2.313712	0.441178	0.289073	True	True	9.97861e-08	2426	4.260847	4.153621	1.088713	0.983292
3.000	0.100	1.100	4.000	0.100000	-0.015000	0.225000	1.869971	2.320876	0.425745	0.297912	True	True	9.97135e-08	2448	4.248391	4.152534	1.098698	0.981470
3.000	0.100	1.100	4.000	0.100000	-0.011250	0.225000	1.856122	2.328488	0.411346	0.307202	True	True	9.97024e-08	2454	4.237050	4.152395	1.107983	0.979232
3.000	0.100	1.100	4.000	0.100000	-0.007500	0.225000	1.843214	2.336577	0.397873	0.316991	True	True	9.9769e-08	2471	4.226753	4.153181	1.116606	0.976578
3.000	0.100	1.100	4.000	0.100000	-0.003750	0.225000	1.831171	2.345182	0.385231	0.327332	True	True	9.99553e-08	2488	4.217442	4.154879	1.124599	0.973504
3.000	0.100	1.100	4.000	0.100000	0.000000	0.225000	1.819926	2.354343	0.373338	0.338284	True	True	9.97235e-08	2550	4.209072	4.157488	1.131988	0.970000
3.000	0.100	1.100	4.000	0.100000	0.003750	0.225000	1.809421	2.364109	0.362122	0.349912	True	True	9.98755e-08	2264	4.201607	4.161016	1.138795	0.966056
3.000	0.100	1.100	4.000	0.100000	0.007500	0.225000	1.799610	2.374536	0.351518	0.362292	True	True	9.9681e-08	2582	4.195020	4.165483	1.145034	0.961653
3.000	0.100	1.100	4.000	0.100000	0.011250	0.225000	1.790447	2.385686	0.341470	0.375510	True	True	9.96679e-08	2553	4.189297	4.170918	1.150718	0.956771
3.000	0.100	1.100	4.000	0.100000	0.015000	0.225000	1.781897	2.397633	0.331927	0.389665	True	True	9.99703e-08	2675	4.184429	4.177363	1.155854	0.951385
3.000	0.100	1.100	4.000	0.100000	0.018750	0.225000	1.773931	2.410462	0.322844	0.404870	True	True	9.97715e-08	2616	4.180420	4.184871	1.160446	0.945463
3.000	0.100	1.100	4.000	0.100000	0.022500	0.225000	1.766524	2.424273	0.314178	0.421258	True	True	9.9675e-08	2669	4.177283	4.193511	1.164489	0.938968
3.000	0.100	1.100	4.000	0.100000	0.026250	0.225000	1.759656	2.439181	0.305892	0.438986	True	True	9.99265e-08	2684	4.175043	4.203369	1.167977	0.931857
3.000	0.100	1.100	4.000	0.100000	0.030000	0.225000	1.753314	2.455324	0.297950	0.458238	True	True	9.98594e-08	2746	4.173736	4.214546	1.170895	0.924078
3.000	0.100	1.100	4.000	0.100000	0.033750	0.225000	1.747488	2.472862	0.290320	0.479234	True	True	9.98687e-08	2871	4.173416	4.227171	1.173224	0.915568
3.000	0.100	1.100	4.000	0.100000	0.037500	0.225000	1.742177	2.491990	0.282968	0.502241	True	True	9.98311e-08	2775	4.174151	4.241398	1.174935	0.906256
3.000	0.100	1.100	4.000	0.100000	0.041250	0.225000	1.737382	2.512940	0.275866	0.527581	True	True	9.99292e-08	2890	4.176033	4.257416	1.175990	0.896055
3.000	0.100	1.100	4.000	0.100000	0.045000	0.225000	1.733114	2.535999	0.268982	0.555652	True	True	9.98402e-08	2936	4.179181	4.275456	1.176341	0.884861
3.000	0.100	1.100	4.000	0.100000	0.048750	0.225000	1.729393	2.561517	0.262286	0.586954	True	True	9.98009e-08	3124	4.183748	4.295808	1.175924	0.872550
3.000	0.100	1.100	4.000	0.100000	0.052500	0.225000	1.726247	2.589932	0.255746	0.622115	True	True	9.99947e-08	3171	4.189931	4.318829	1.174656	0.858968
3.000	0.100	1.100	4.000	0.100000	0.056250	0.225000	1.723718	2.621805	0.249328	0.661950	True	True	9.97678e-08	3276	4.197990	4.344975	1.172433	0.843929
3.000	0.100	1.100	4.000	0.100000	0.060000	0.225000	1.721867	2.657855	0.242991	0.707526	True	True	9.99271e-08	3278	4.208267	4.374832	1.169116	0.827199
3.000	0.100	1.100	4.000	0.100000	0.063750	0.225000	1.720776	2.699036	0.236690	0.760282	True	True	9.97603e-08	3358	4.221222	4.409166	1.164519	0.808479
3.000	0.100	1.100	4.000	0.100000	0.067500	0.225000	1.720563	2.746641	0.230368	0.822207	True	True	9.98857e-08	3521	4.237488	4.449005	1.158394	0.787386
3.000	0.100	1.100	4.000	0.100000	0.071250	0.225000	1.721393	2.802478	0.223951	0.896145	True	True	9.99368e-08	3808	4.257960	4.495766	1.150396	0.763406
3.000	0.100	1.100	4.000	0.100000	0.075000	0.225000	1.723511	2.869173	0.217336	0.986341	True	True	9.97954e-08	4046	4.283954	4.551474	1.140025	0.735835
3.000	0.100	1.100	4.000	0.100000	-0.075000	0.247500	2.357378	2.251175	1.026518	0.187890	True	True	9.97275e-08	3200	4.699230	4.336230	0.802831	0.946011
3.000	0.100	1.100	4.000	0.100000	-0.071250	0.247500	2.284532	2.252060	0.939725	0.194684	True	True	9.96043e-08	2857	4.633627	4.296386	0.839656	0.956660
3.000	0.100	1.100	4.000	0.100000	-0.067500	0.247500	2.222810	2.253680	0.868071	0.201245	True	True	9.96333e-08	2792	4.577639	4.263662	0.872410	0.965247
3.000	0.100	1.100	4.000	0.100000	-0.063750	0.247500	2.169615	2.255893	0.807665	0.207679	True	True	9.96868e-08	2499	4.529141	4.236405	0.901841	0.972221
3.000	0.100	1.100	4.000	0.100000	-0.060000	0.247500	2.123149	2.258608	0.755888	0.214063	True	True	9.96158e-08	2380	4.486635	4.213472	0.928498	0.977893
3.000	0.100	1.100	4.000	0.100000	-0.056250	0.247500	2.082116	2.261769	0.710902	0.220457	True	True	9.99274e-08	2320	4.449030	4.194049	0.952795	0.982484
3.000	0.100	1.100	4.000	0.100000	-0.052500	0.247500	2.045554	2.265334	0.671373	0.226909	True	True	9.97698e-08	2274	4.415505	4.177534	0.975056	0.986157
3.000	0.100	1.100	4.000	0.100000	-0.048750	0.247500	2.012712	2.269283	0.636306	0.233462	True	True	9.95856e-08	2310	4.385431	4.163474	0.995542	0.989032
3.000	0.100	1.100	4.000	0.100000	-0.045000	0.247500	1.983043	2.273587	0.604942	0.240152	True	True	9.96024e-08	2299	4.358311	4.151521	1.014454	0.991209
3.000	0.100	1.100	4.000	0.100000	-0.041250	0.247500	1.956075	2.278244	0.576689	0.247013	True	True	9.96072e-08	2376	4.333755	4.141404	1.031966	0.992756
3.000	0.100	1.100	4.000	0.100000	-0.037500	0.247500	1.931452	2.283248	0.551080	0.254077	True	True	9.99707e-08	2335	4.311444	4.132909	1.048218	0.993732
3.000	0.100	1.100	4.000	0.100000	-0.033750	0.247500	1.908880	2.288602	0.527737	0.261378	True	True	9.96121e-08	2349	4.291117	4.125867	1.063327	0.994180
3.000	0.100	1.100	4.000	0.100000	-0.030000	0.247500	1.888110	2.294313	0.506357	0.268947	True	True	9.97884e-08	2380	4.272563	4.120143	1.077393	0.994134
3.000	0.100	1.100	4.000	0.100000	-0.026250	0.247500	1.868938	2.300391	0.486685	0.276818	True	True	9.95847e-08	2361	4.255604	4.115629	1.090501	0.993621
3.000	0.100	1.100	4.000	0.100000	-0.022500	0.247500	1.851195	2.306853	0.468512	0.285025	True	True	9.99184e-08	2434	4.240092	4.112239	1.102722	0.992660
3.000	0.100	1.100	4.000	0.100000	-0.018750	0.247500	1.834736	2.313717	0.451663	0.293606	True	True	9.96826e-08	2454	4.225904	4.109908	1.114119	0.991264
3.000	0.100	1.100	4.000	0.100000	-0.015000	0.247500	1.819438	2.321005	0.435986	0.302600	True	True	9.97005e-08	2472	4.212936	4.108584	1.124743	0.989441
3.000	0.100	1.100	4.000	0.100000	-0.011250	0.247500	1.805195	2.328746	0.421356	0.312053	True	True	9.98537e-08	2471	4.201103	4.108231	1.134640	0.987195
3.000	0.100	1.100	4.000	0.100000	-0.007500	0.247500	1.791916	2.336971	0.407661	0.322010	True	True	9.96594e-08	2520	4.190332	4.108824	1.143848	0.984526
3.000	0.100	1.100	4.000	0.100000	-0.003750	0.247500	1.779525	2.345716	0.394808	0.332527	True	True	9.99228e-08	2545	4.180565	4.110350	1.152399	0.981429
3.000	0.100	1.100	4.000	0.100000	0.000000	0.247500	1.767953	2.355024	0.382712	0.343663	True	True	9.98479e-08	2551	4.171754	4.112806	1.160320	0.977896
3.000	0.100	1.100	4.000	0.100000	0.003750	0.247500	1.757142	2.364944	0.371300	0.355486	True	True	9.99983e-08	2576	4.163863	4.116200	1.167631	0.973914
3.000	0.100	1.100	4.000	0.100000	0.007500	0.247500	1.747043	2.375531	0.360510	0.368070	True	True	9.962e-08	2495	4.156865	4.120551	1.174350	0.969466
3.000	0.100	1.100	4.000	0.100000	0.011250	0.247500	1.737612	2.386849	0.350282	0.381504	True	True	9.97417e-08	2603	4.150742	4.125888	1.180488	0.964532
3.000	0.100	1.100	4.000	0.100000	0.015000	0.247500	1.728815	2.398973	0.340567	0.395888	True	True	9.97934e-08	2630	4.145486	4.132252	1.186052	0.959086
3.000	0.100	1.100	4.000	0.100000	0.018750	0.247500	1.720619	2.411989	0.331317	0.411337	True	True	9.97981e-08	2707	4.141101	4.139697	1.191045	0.953097
3.000	0.100	1.100	4.000	0.100000	0.022500	0.247500	1.713001	2.425996	0.322490	0.427986	True	True	9.97671e-08	2765	4.137597	4.148292	1.195465	0.946526
3.000	0.100	1.100	4.000	0.100000	0.026250	0.247500	1.705942	2.441113	0.314049	0.445993	True	True	9.96995e-08	2774	4.134998	4.158120	1.199302	0.939331
3.000	0.100	1.100	4.000	0.100000	0.030000	0.247500	1.699427	2.457476	0.305957	0.465545	True	True	9.99451e-08	2861	4.133341	4.169287	1.202543	0.931459
3.000	0.100	1.100	4.000	0.100000	0.033750	0.247500	1.693448	2.475250	0.298180	0.486866	True	True	9.96343e-08	2882	4.132677	4.181919	1.205166	0.922848
3.000	0.100	1.100	4.000	0.100000	0.037500	0.247500	1.688003	2.494629	0.290688	0.510225	True	True	9.98676e-08	2869	4.133075	4.196171	1.207143	0.913425
3.000	0.100	1.100	4.000	0.100000	0.041250	0.247500	1.683096	2.515850	0.283448	0.535950	True	True	9.97157e-08	3011	4.134624	4.212234	1.208435	0.903103
3.000	0.100	1.100	4.000	0.100000	0.045000	0.247500	1.678738	2.539200	0.276431	0.564444	True	True	9.99087e-08	3053	4.137442	4.230339	1.208990	0.891778
3.000	0.100	1.100	4.000	0.100000	0.048750	0.247500	1.674949	2.565034	0.269604	0.596213	True	True	9.96662e-08	3140	4.141680	4.250777	1.208745	0.879324
3.000	0.100	1.100	4.000	0.100000	0.052500	0.247500	1.671761	2.593794	0.262937	0.631895	True	True	9.98652e-08	3138	4.147535	4.273907	1.207614	0.865590
3.000	0.100	1.100	4.000	0.100000	0.056250	0.247500	1.669219	2.626044	0.256392	0.672313	True	True	9.98995e-08	3256	4.155263	4.300188	1.205489	0.850385
3.000	0.100	1.100	4.000	0.100000	0.060000	0.247500	1.667384	2.662512	0.249932	0.718552	True	True	9.99692e-08	3274	4.165203	4.330207	1.202228	0.833477
3.000	0.100	1.100	4.000	0.100000	0.063750	0.247500	1.666344	2.704161	0.243508	0.772069	True	True	9.99675e-08	3375	4.177812	4.364735	1.197641	0.814566
3.000	0.100	1.100	4.000	0.100000	0.067500	0.247500	1.666222	2.752293	0.237064	0.834879	True	True	9.9896e-08	3523	4.193718	4.404802	1.191475	0.793266
3.000	0.100	1.100	4.000	0.100000	0.071250	0.247500	1.667192	2.808734	0.230523	0.909868	True	True	9.98562e-08	3704	4.213810	4.451834	1.183375	0.769064
3.000	0.100	1.100	4.000	0.100000	0.075000	0.247500	1.669506	2.876135	0.223783	1.001336	True	True	9.98359e-08	3959	4.239390	4.507863	1.172834	0.741254
3.000	0.100	1.100	4.000	0.100000	-0.075000	0.270000	2.318545	2.249887	1.043364	0.190400	True	True	9.98489e-08	3166	4.676324	4.300850	0.814675	0.952858
3.000	0.100	1.100	4.000	0.100000	-0.071250	0.270000	2.244537	2.250825	0.955871	0.197344	True	True	9.99515e-08	2818	4.609533	4.259915	0.852718	0.963652
3.000	0.100	1.100	4.000	0.100000	-0.067500	0.270000	2.181755	2.252505	0.883594	0.204049	True	True	9.95818e-08	2667	4.552452	4.226230	0.886640	0.972367
3.000	0.100	1.100	4.000	0.100000	-0.063750	0.270000	2.127585	2.254787	0.822626	0.210623	True	True	9.96081e-08	2546	4.502940	4.198119	0.917194	0.979456
3.000	0.100	1.100	4.000	0.100000	-0.060000	0.270000	2.080218	2.257579	0.770336	0.217143	True	True	9.98795e-08	2384	4.459489	4.174423	0.944930	0.985230
3.000	0.100	1.100	4.000	0.100000	-0.056250	0.270000	2.038344	2.260828	0.724880	0.223671	True	True	9.97435e-08	2393	4.420998	4.154312	0.970268	0.989909
3.000	0.100	1.100	4.000	0.100000	-0.052500	0.270000	2.001005	2.264471	0.684915	0.230257	True	True	9.99602e-08	2260	4.386639	4.137175	0.993529	0.993664
3.000	0.100	1.100	4.000	0.100000	-0.048750	0.270000	1.967435	2.268512	0.649443	0.236942	True	True	9.98518e-08	2311	4.355778	4.122551	1.014977	0.996610
3.000	0.100	1.100	4.000	0.100000	-0.045000	0.270000	1.937079	2.272911	0.617700	0.243766	True	True	9.99336e-08	2317	4.327913	4.110085	1.034817	0.998847
3.000	0.100	1.100	4.000	0.100000	-0.041250	0.270000	1.909473	2.277667	0.589092	0.250762	True	True	9.99621e-08	2344	4.302648	4.099500	1.053221	1.000447
3.000	0.100	1.100	4.000	0.100000	-0.037500	0.270000	1.884250	2.282774	0.563149	0.257963	True	True	9.99453e-08	2359	4.279663	4.090578	1.070331	1.001467
3.000	0.100	1.100	4.000	0.100000	-0.033750	0.270000	1.861109	2.288236	0.539492	0.265403	True	True	9.98052e-08	2384	4.258695	4.083146	1.086265	1.001950
3.000	0.100	1.100	4.000	0.100000	-0.030000	0.270000	1.839800	2.294059	0.517814	0.273114	True	True	9.98383e-08	2213	4.239528	4.077065	1.101127	1.001932
3.000	0.100	1.100	4.000	0.100000	-0.026250	0.270000	1.820127	2.300253	0.497860	0.281130	True	True	9.95677e-08	2419	4.221981	4.072225	1.114998	1.001440
3.000	0.100	1.100	4.000	0.100000	-0.022500	0.270000	1.801908	2.306835	0.479419	0.289487	True	True	9.96901e-08	2432	4.205907	4.068538	1.127953	1.000491
3.000	0.100	1.100	4.000	0.100000	-0.018750	0.270000	1.785000	2.313823	0.462315	0.298222	True	True	9.99955e-08	2418	4.191179	4.065937	1.140054	0.999100
3.000	0.100	1.100	4.000	0.100000	-0.015000	0.270000	1.769278	2.321241	0.446396	0.307376	True	True	9.98593e-08	2492	4.177693	4.064367	1.151353	0.997275
3.000	0.100	1.100	4.000	0.100000	-0.011250	0.270000	1.754635	2.329117	0.431533	0.316994	True	True	9.97948e-08	2517	4.165361	4.063792	1.161898	0.995020
3.000	0.100	1.100	4.000	0.100000	-0.007500	0.270000	1.740980	2.337481	0.417617	0.327125	True	True	9.97105e-08	2541	4.154109	4.064184	1.171725	0.992334
3.000	0.100	1.100	4.000	0.100000	-0.003750	0.270000	1.728234	2.346372	0.404551	0.337822	True	True	9.99693e-08	2565	4.143878	4.065531	1.180868	0.989214
3.000	0.100	1.100	4.000	0.100000	0.000000	0.270000	1.716328	2.355831	0.392252	0.349147	True	True	9.9731e-08	2619	4.134618	4.067827	1.189353	0.985650
3.000	0.100	1.100	4.000	0.100000	0.003750	0.270000	1.705204	2.365908	0.380646	0.361167	True	True	9.9968e-08	2567	4.126293	4.071081	1.197202	0.981629
3.000	0.100	1.100	4.000	0.100000	0.007500	0.270000	1.694811	2.376660	0.369668	0.373960	True	True	9.97464e-08	2657	4.118875	4.075311	1.204432	0.977137
3.000	0.100	1.100	4.000	0.100000	0.011250	0.270000	1.685106	2.388151	0.359261	0.387615	True	True	9.98415e-08	2651	4.112344	4.080544	1.211055	0.972150
3.000	0.100	1.100	4.000	0.100000	0.015000	0.270000	1.676053	2.400457	0.349372	0.402233	True	True	9.9883e-08	2722	4.106692	4.086823	1.217077	0.966643
3.000	0.100	1.100	4.000	0.100000	0.018750	0.270000	1.667621	2.413663	0.339955	0.417930	True	True	9.96602e-08	2770	4.101921	4.094201	1.222501	0.960585
3.000	0.100	1.100	4.000	0.100000	0.022500	0.270000	1.659785	2.427872	0.330967	0.434845	True	True	9.99996e-08	2725	4.098041	4.102745	1.227324	0.953938
3.000	0.100	1.100	4.000	0.100000	0.026250	0.270000	1.652527	2.443201	0.322370	0.453137	True	True	9.96507e-08	2766	4.095074	4.112541	1.231537	0.946658
3.000	0.100	1.100	4.000	0.100000	0.030000	0.270000	1.645832	2.459789	0.314128	0.472995	True	True	9.99896e-08	2843	4.093057	4.123692	1.235125	0.938693
3.000	0.100	1.100	4.000	0.100000	0.033750	0.270000	1.639692	2.477803	0.306205	0.494647	True	True	9.97331e-08	2831	4.092040	4.136327	1.238067	0.929979
3.000	0.100	1.100	4.000	0.100000	0.037500	0.270000	1.634106	2.497438	0.298571	0.518365	True	True	9.98177e-08	2953	4.092089	4.150601	1.240332	0.920445
3.000	0.100	1.100	4.000	0.100000	0.041250	0.270000	1.629078	2.518933	0.291194	0.544482	True	True	9.98534e-08	2951	4.093294	4.166705	1.241881	0.910002
3.000	0.100	1.100	4.000	0.100000	0.045000	0.270000	1.624621	2.542578	0.284043	0.573406	True	True	9.97684e-08	3019	4.095771	4.184872	1.242660	0.898546
3.000	0.100	1.100	4.000	0.100000	0.048750	0.270000	1.620757	2.568732	0.277086	0.605650	True	True	9.96833e-08	3188	4.099669	4.205392	1.242604	0.885951
3.000	0.100	1.100	4.000	0.100000	0.052500	0.270000	1.617517	2.597840	0.270291	0.641861	True	True	9.98141e-08	3209	4.105183	4.228629	1.241625	0.872063
3.000	0.100	1.100	4.000	0.100000	0.056250	0.270000	1.614950	2.630472	0.263621	0.682874	True	True	9.9855e-08	3292	4.112566	4.255041	1.239612	0.856694
3.000	0.100	1.100	4.000	0.100000	0.060000	0.270000	1.613121	2.667361	0.257038	0.729786	True	True	9.99575e-08	3355	4.122156	4.285218	1.236419	0.839609
3.000	0.100	1.100	4.000	0.100000	0.063750	0.270000	1.612121	2.709480	0.250492	0.784074	True	True	9.99282e-08	3588	4.134403	4.319934	1.231852	0.820508
3.000	0.100	1.100	4.000	0.100000	0.067500	0.270000	1.612077	2.758143	0.243925	0.847783	True	True	9.98164e-08	3778	4.149932	4.360226	1.225651	0.799004
3.000	0.100	1.100	4.000	0.100000	0.071250	0.270000	1.613171	2.815191	0.237262	0.923837	True	True	9.98483e-08	3861	4.169623	4.407523	1.217454	0.774583
3.000	0.100	1.100	4.000	0.100000	0.075000	0.270000	1.615666	2.883299	0.230397	1.016596	True	True	9.9877e-08	4200	4.194768	4.463865	1.206742	0.746538
3.000	0.100	1.100	4.000	0.100000	-0.075000	0.292500	2.280112	2.248633	1.060315	0.192939	True	True	9.96778e-08	2949	4.653653	4.265412	0.826547	0.959605
3.000	0.100	1.100	4.000	0.100000	-0.071250	0.292500	2.204953	2.249628	0.972133	0.200037	True	True	9.95984e-08	2914	4.585684	4.223369	0.865829	0.970537
3.000	0.100	1.100	4.000	0.100000	-0.067500	0.292500	2.141118	2.251374	0.899241	0.206889	True	True	9.97609e-08	2715	4.527519	4.188708	0.900945	0.979376
3.000	0.100	1.100	4.000	0.100000	-0.063750	0.292500	2.085981	2.253721	0.837718	0.213606	True	True	9.9631e-08	2370	4.477000	4.159729	0.932648	0.986577
3.000	0.100	1.100	4.000	0.100000	-0.060000	0.292500	2.037713	2.256607	0.784923	0.220266	True	True	9.98031e-08	2471	4.432609	4.135253	0.961495	0.992445
3.000	0.100	1.100	4.000	0.100000	-0.056250	0.292500	1.995015	2.259923	0.738999	0.226932	True	True	9.96378e-08	2297	4.393234	4.114441	0.987900	0.997217
3.000	0.100	1.100	4.000	0.100000	-0.052500	0.292500	1.956888	2.263670	0.698604	0.233655	True	True	9.96585e-08	2312	4.358044	4.096668	1.012196	1.001045
3.000	0.100	1.100	4.000	0.100000	-0.048750	0.292500	1.922591	2.267805	0.662730	0.240478	True	True	9.99233e-08	2329	4.326396	4.081466	1.034642	1.004059
3.000	0.100	1.100	4.000	0.100000	-0.045000	0.292500	1.891551	2.272305	0.630612	0.247439	True	True	9.97305e-08	2367	4.297785	4.068474	1.055444	1.006354
3.000	0.100	1.100	4.000	0.100000	-0.041250	0.292500	1.863302	2.277165	0.601651	0.254573	True	True	9.98729e-08	2351	4.271812	4.057409	1.074775	1.008003
3.000	0.100	1.100	4.000	0.100000	-0.037500	0.292500	1.837471	2.282382	0.575376	0.261915	True	True	9.98908e-08	2392	4.248150	4.048049	1.092781	1.009064
3.000	0.100	1.100	4.000	0.100000	-0.033750	0.292500	1.813759	2.287956	0.551406	0.269498	True	True	9.96083e-08	2431	4.226537	4.040215	1.109580	1.009582
3.000	0.100	1.100	4.000	0.100000	-0.030000	0.292500	1.791915	2.293895	0.529431	0.277355	True	True	9.98723e-08	2448	4.206752	4.033768	1.125272	1.009590
3.000	0.100	1.100	4.000	0.100000	-0.026250	0.292500	1.771730	2.300211	0.509195	0.285520	True	True	9.98747e-08	2431	4.188615	4.028592	1.139945	1.009116
3.000	0.100	1.100	4.000	0.100000	-0.022500	0.292500	1.753031	2.306918	0.490487	0.294030	True	True	9.98755e-08	2446	4.171974	4.024600	1.153671	1.008178
3.000	0.100	1.100	4.000	0.100000	-0.018750	0.292500	1.735670	2.314037	0.473128	0.302924	True	True	9.97888e-08	2466	4.156701	4.021719	1.166513	1.006791
3.000	0.100	1.100	4.000	0.100000	-0.015000	0.292500	1.719519	2.321589	0.456966	0.312242	True	True	9.97875e-08	2497	4.142691	4.019896	1.178525	1.004962
3.000	0.100	1.100	4.000	0.100000	-0.011250	0.292500	1.704471	2.329604	0.441872	0.322030	True	True	9.95662e-08	2538	4.129853	4.019090	1.189753	1.002697
3.000	0.100	1.100	4.000	0.100000	-0.007500	0.292500	1.690434	2.338113	0.427735	0.332337	True	True	9.99363e-08	2545	4.118114	4.019275	1.200235	0.999993
3.000	0.100	1.100	4.000	0.100000	-0.003750	0.292500	1.677327	2.347153	0.414457	0.343219	True	True	9.96679e-08	2558	4.107412	4.020436	1.210005	0.996848
3.000	0.100	1.100	4.000	0.100000	0.000000	0.292500	1.665082	2.356769	0.401954	0.354736	True	True	9.96711e-08	2620	4.097698	4.022567	1.219090	0.993252
3.000	0.100	1.100	4.000	0.100000	0.003750	0.292500	1.653638	2.367009	0.390153	0.366959	True	True	9.99901e-08	2583	4.088932	4.025675	1.227511	0.989192
3.000	0.100	1.100	4.000	0.100000	0.007500	0.292500	1.642946	2.377931	0.378987	0.379966	True	True	9.99348e-08	2688	4.081085	4.029777	1.235286	0.984653
3.000	0.100	1.100	4.000	0.100000	0.011250	0.292500	1.632961	2.389599	0.368400	0.393847	True	True	9.9651e-08	2610	4.074139	4.034903	1.242425	0.979612
3.000	0.100	1.100	4.000	0.100000	0.015000	0.292500	1.623646	2.402091	0.358337	0.408703	True	True	9.97306e-08	2739	4.068083	4.041091	1.248936	0.974044
3.000	0.100	1.100	4.000	0.100000	0.018750	0.292500	1.614971	2.415492	0.348753	0.424655	True	True	9.99425e-08	2800	4.062917	4.048396	1.254821	0.967916
3.000	0.100	1.100	4.000	0.100000	0.022500	0.292500	1.606911	2.429906	0.339604	0.441841	True	True	9.98034e-08	2835	4.058652	4.056886	1.260076	0.961192
3.000	0.100	1.100	4.000	0.100000	0.026250	0.292500	1.599446	2.445452	0.330851	0.460423	True	True	9.98308e-08	2783	4.055309	4.066645	1.264693	0.953827
3.000	0.100	1.100	4.000	0.100000	0.030000	0.292500	1.592563	2.462270	0.322457	0.480593	True	True	9.96462e-08	2911	4.052923	4.077778	1.268656	0.945767
3.000	0.100	1.100	4.000	0.100000	0.033750	0.292500	1.586255	2.480528	0.314389	0.502582	True	True	9.97476e-08	2890	4.051542	4.090412	1.271941	0.936951
3.000	0.100	1.100	4.000	0.100000	0.037500	0.292500	1.580520	2.500423	0.306614	0.526666	True	True	9.9694e-08	3009	4.051234	4.104704	1.274519	0.927305
3.000	0.100	1.100	4.000	0.100000	0.041250	0.292500	1.575364	2.522197	0.299099	0.553182	True	True	9.99129e-08	3138	4.052084	4.120846	1.276347	0.916741
3.000	0.100	1.100	4.000	0.100000	0.045000	0.292500	1.570800	2.546141	0.291814	0.582544	True	True	9.97726e-08	3068	4.054209	4.139070	1.277371	0.905154
3.000	0.100	1.100	4.000	0.100000	0.048750	0.292500	1.566850	2.572618	0.284727	0.615272	True	True	9.99272e-08	3152	4.057755	4.159670	1.277523	0.892417
3.000	0.100	1.100	4.000	0.100000	0.052500	0.292500	1.563550	2.602078	0.277805	0.652020	True	True	9.97702e-08	3194	4.062915	4.183009	1.276713	0.878377
3.000	0.100	1.100	4.000	0.100000	0.056250	0.292500	1.560949	2.635095	0.271010	0.693636	True	True	9.98455e-08	3413	4.069941	4.209548	1.274827	0.862844
3.000	0.100	1.100	4.000	0.100000	0.060000	0.292500	1.559114	2.672410	0.264304	0.741232	True	True	9.99493e-08	3477	4.079165	4.239880	1.271715	0.845583
3.000	0.100	1.100	4.000	0.100000	0.063750	0.292500	1.558141	2.715002	0.257637	0.796305	True	True	9.99247e-08	3632	4.091035	4.274781	1.267178	0.826294
3.000	0.100	1.100	4.000	0.100000	0.067500	0.292500	1.558162	2.764198	0.250950	0.860926	True	True	9.98299e-08	3640	4.106169	4.315292	1.260949	0.804588
3.000	0.100	1.100	4.000	0.100000	0.071250	0.292500	1.559365	2.821856	0.244165	0.938059	True	True	9.9872e-08	3990	4.125439	4.362847	1.252660	0.779952
3.000	0.100	1.100	4.000	0.100000	0.075000	0.292500	1.562022	2.890674	0.237177	1.032127	True	True	9.99097e-08	4147	4.150127	4.419496	1.241780	0.751677
3.000	0.100	1.100	4.000	0.100000	-0.075000	0.315000	2.242084	2.247413	1.077366	0.195506	True	True	9.98209e-08	3102	4.631223	4.229922	0.838441	0.966248
3.000	0.100	1.100	4.000	0.100000	-0.071250	0.315000	2.165785	2.248469	0.988504	0.202762	True	True	9.9708e-08	2836	4.562091	4.186757	0.878983	0.977312
3.000	0.100	1.100	4.000	0.100000	-0.067500	0.315000	2.100907	2.250283	0.915007	0.209766	True	True	9.9826e-08	2563	4.502851	4.151105	0.915316	0.986270
3.000	0.100	1.100	4.000	0.100000	-0.063750	0.315000	2.044807	2.252719	0.852936	0.216630	True	True	9.98637e-08	2474	4.451335	4.121242	0.948196	0.993573
3.000	0.100	1.100	4.000	0.100000	-0.060000	0.315000	1.995654	2.255669	0.799640	0.223434	True	True	9.97471e-08	2351	4.406008	4.095973	0.978180	0.999540
3.000	0.100	1.100	4.000	0.100000	-0.056250	0.315000	1.952121	2.259088	0.753256	0.230242	True	True	9.99279e-08	2297	4.365756	4.074445	1.005688	1.004391
3.000	0.100	1.100	4.000	0.100000	-0.052500	0.315000	1.913212	2.262935	0.712433	0.237106	True	True	9.99402e-08	2342	4.329738	4.056023	1.031052	1.008292
3.000	0.100	1.100	4.000	0.100000	-0.048750	0.315000	1.878195	2.267166	0.676161	0.244070	True	True	9.96997e-08	2343	4.297304	4.040231	1.054526	1.011371
3.000	0.100	1.100	4.000	0.100000	-0.045000	0.315000	1.846467	2.271774	0.643669	0.251172	True	True	9.98834e-08	2338	4.267949	4.026701	1.076326	1.013720
3.000	0.100	1.100	4.000	0.100000	-0.041250	0.315000	1.817575	2.276744	0.614359	0.258449	True	True	9.97136e-08	2394	4.241266	4.015144	1.096623	1.015417
3.000	0.100	1.100	4.000	0.100000	-0.037500	0.315000	1.791138	2.282074	0.587753	0.265935	True	True	9.96049e-08	2430	4.216928	4.005334	1.115561	1.016517
3.000	0.100	1.100	4.000	0.100000	-0.033750	0.315000	1.766853	2.287767	0.563471	0.273665	True	True	9.99862e-08	2423	4.194667	3.997089	1.133260	1.017066
3.000	0.100	1.100	4.000	0.100000	-0.030000	0.315000	1.744468	2.293828	0.541200	0.281671	True	True	9.98289e-08	2447	4.174263	3.990264	1.149822	1.017098
3.000	0.100	1.100	4.000	0.100000	-0.026250	0.315000	1.723772	2.300270	0.520684	0.289990	True	True	9.98585e-08	2473	4.155532	3.984744	1.165334	1.016640
3.000	0.100	1.100	4.000	0.100000	-0.022500	0.315000	1.704590	2.307108	0.501709	0.298658	True	True	9.96858e-08	2512	4.138320	3.980437	1.179869	1.015711
3.000	0.100	1.100	4.000	0.100000	-0.018750	0.315000	1.686771	2.314361	0.484096	0.307714	True	True	9.98581e-08	2526	4.122498	3.977269	1.193490	1.014326
3.000	0.100	1.100	4.000	0.100000	-0.015000	0.315000	1.670188	2.322053	0.467691	0.317200	True	True	9.97223e-08	2533	4.107959	3.975184	1.206252	1.012492
3.000	0.100	1.100	4.000	0.100000	-0.011250	0.315000	1.654731	2.330213	0.452366	0.327162	True	True	9.96517e-08	2566	4.094612	3.974141	1.218201	1.010214
3.000	0.100	1.100	4.000	0.100000	-0.007500	0.315000	1.640307	2.338871	0.438006	0.337650	True	True	9.96647e-08	2580	4.082380	3.974112	1.229376	1.007491
3.000	0.100	1.100	4.000	0.100000	-0.003750	0.315000	1.626835	2.348067	0.424516	0.348721	True	True	9.97258e-08	2629	4.071202	3.975080	1.239810	1.004320
3.000	0.100	1.100	4.000	0.100000	0.000000	0.315000	1.614245	2.357844	0.411810	0.360436	True	True	9.98339e-08	2616	4.061026	3.977039	1.249531	1.000690
3.000	0.100	1.100	4.000	0.100000	0.003750	0.315000	1.602478	2.368252	0.399813	0.372867	True	True	9.96829e-08	2691	4.051812	3.979996	1.258559	0.996590
3.000	0.100	1.100	4.000	0.100000	0.007500	0.315000	1.591480	2.379349	0.388460	0.386092	True	True	9.96808e-08	2712	4.043531	3.983966	1.266912	0.992003
3.000	0.100	1.100	4.000	0.100000	0.011250	0.315000	1.581209	2.391199	0.377691	0.400203	True	True	9.97245e-08	2752	4.036162	3.988978	1.274602	0.986907
3.000	0.100	1.100	4.000	0.100000	0.015000	0.315000	1.571627	2.403882	0.367455	0.415303	True	True	9.97592e-08	2716	4.029695	3.995072	1.281635	0.981276
3.000	0.100	1.100	4.000	0.100000	0.018750	0.315000	1.562703	2.417483	0.357703	0.431514	True	True	9.99212e-08	2795	4.024128	4.002300	1.288012	0.975078
3.000	0.100	1.100	4.000	0.100000	0.022500	0.315000	1.554412	2.432107	0.348392	0.448977	True	True	9.98973e-08	2931	4.019470	4.010732	1.293731	0.968275
3.000	0.100	1.100	4.000	0.100000	0.026250	0.315000	1.546735	2.447875	0.339483	0.467855	True	True	9.97857e-08	2841	4.015742	4.020450	1.298781	0.960824
3.000	0.100	1.100	4.000	0.100000	0.030000	0.315000	1.539658	2.464927	0.330939	0.488344	True	True	9.97519e-08	2832	4.012978	4.031561	1.303145	0.952669
3.000	0.100	1.100	4.000	0.100000	0.033750	0.315000	1.533175	2.483433	0.322725	0.510676	True	True	9.97852e-08	2931	4.011225	4.044191	1.306801	0.943750
3.000	0.100	1.100	4.000	0.100000	0.037500	0.315000	1.527284	2.503593	0.314808	0.535133	True	True	9.99495e-08	3014	4.010549	4.058498	1.309716	0.933992
3.000	0.100	1.100	4.000	0.100000	0.041250	0.315000	1.521991	2.525649	0.307156	0.562055	True	True	9.97356e-08	3029	4.011035	4.074674	1.311847	0.923306
3.000	0.100	1.100	4.000	0.100000	0.045000	0.315000	1.517312	2.549897	0.299738	0.591863	True	True	9.99494e-08	3185	4.012797	4.092954	1.313138	0.911588
3.000	0.100	1.100	4.000	0.100000	0.048750	0.315000	1.513268	2.576702	0.292521	0.625082	True	True	9.97859e-08	3260	4.015980	4.113630	1.313519	0.898710
3.000	0.100	1.100	4.000	0.100000	0.052500	0.315000	1.509898	2.606518	0.285472	0.662377	True	True	9.98879e-08	3325	4.020775	4.137068	1.312897	0.884518
3.000	0.100	1.100	4.000	0.100000	0.056250	0.315000	1.507251	2.639923	0.278553	0.704606	True	True	9.99724e-08	3311	4.027430	4.163730	1.311154	0.868823
3.000	0.100	1.100	4.000	0.100000	0.060000	0.315000	1.505400	2.677666	0.271725	0.752896	True	True	9.9717e-08	3446	4.036274	4.194212	1.308137	0.851388
3.000	0.100	1.100	4.000	0.100000	0.063750	0.315000	1.504441	2.720735	0.264938	0.808765	True	True	9.98516e-08	3705	4.047752	4.229293	1.303642	0.831912
3.000	0.100	1.100	4.000	0.100000	0.067500	0.315000	1.504513	2.770468	0.258132	0.874312	True	True	9.99163e-08	3725	4.062473	4.270018	1.297395	0.810008
3.000	0.100	1.100	4.000	0.100000	0.071250	0.315000	1.505809	2.828738	0.251228	0.952541	True	True	9.99161e-08	4057	4.081303	4.317826	1.289020	0.785160
3.000	0.100	1.100	4.000	0.100000	0.075000	0.315000	1.508611	2.898268	0.244118	1.047934	True	True	9.98572e-08	4294	4.105510	4.374773	1.277976	0.756659
3.000	0.100	1.100	4.000	0.100000	-0.075000	0.337500	2.204468	2.246229	1.094510	0.198102	True	True	9.97053e-08	2941	4.609043	4.194389	0.850349	0.972784
3.000	0.100	1.100	4.000	0.100000	-0.071250	0.337500	2.127043	2.247349	1.004980	0.205520	True	True	9.96131e-08	2687	4.538761	4.150087	0.892172	0.983974
3.000	0.100	1.100	4.000	0.100000	-0.067500	0.337500	2.061133	2.249243	0.930885	0.212680	True	True	9.99165e-08	2658	4.478460	4.113430	0.929744	0.993041
3.000	0.100	1.100	4.000	0.100000	-0.063750	0.337500	2.004083	2.251749	0.868273	0.219695	True	True	9.97742e-08	2357	4.425954	4.082669	0.963827	1.000448
3.000	0.100	1.100	4.000	0.100000	-0.060000	0.337500	1.954040	2.254802	0.814482	0.226647	True	True	9.99789e-08	2351	4.379703	4.056594	0.994978	1.006499
3.000	0.100	1.100	4.000	0.100000	-0.056250	0.337500	1.909680	2.258318	0.767643	0.233602	True	True	9.99339e-08	2338	4.338579	4.034335	1.023619	1.011429
3.000	0.100	1.100	4.000	0.100000	-0.052500	0.337500	1.870004	2.262262	0.726396	0.240611	True	True	9.98432e-08	2339	4.301737	4.015252	1.050079	1.015399
3.000	0.100	1.100	4.000	0.100000	-0.048750	0.337500	1.834260	2.266601	0.689728	0.247719	True	True	9.98677e-08	2372	4.268522	3.998858	1.074618	1.018538
3.000	0.100	1.100	4.000	0.100000	-0.045000	0.337500	1.801853	2.271319	0.656867	0.254967	True	True	9.95979e-08	2407	4.238424	3.984777	1.097451	1.020940
3.000	0.100	1.100	4.000	0.100000	-0.041250	0.337500	1.772315	2.276405	0.627208	0.262390	True	True	9.96237e-08	2375	4.211033	3.972717	1.118749	1.022680
3.000	0.100	1.100	4.000	0.100000	-0.037500	0.337500	1.745271	2.281855	0.600274	0.270025	True	True	9.99759e-08	2416	4.186018	3.962446	1.138657	1.023816
3.000	0.100	1.100	4.000	0.100000	-0.033750	0.337500	1.720413	2.287671	0.575681	0.277905	True	True	9.97778e-08	2480	4.163111	3.953780	1.157295	1.024394
3.000	0.100	1.100	4.000	0.100000	-0.030000	0.337500	1.697486	2.293860	0.553115	0.286066	True	True	9.96964e-08	2445	4.142086	3.946569	1.174765	1.024447
3.000	0.100	1.100	4.000	0.100000	-0.026250	0.337500	1.676278	2.300433	0.532319	0.294542	True	True	9.99688e-08	2489	4.122759	3.940695	1.191154	1.024003
3.000	0.100	1.100	4.000	0.100000	-0.022500	0.337500	1.656610	2.307407	0.513078	0.303372	True	True	9.98875e-08	2480	4.104974	3.936064	1.206537	1.023081
3.000	0.100	1.100	4.000	0.100000	-0.018750	0.337500	1.638331	2.314801	0.495210	0.312594	True	True	9.96563e-08	2559	4.088601	3.932601	1.220977	1.021695
3.000	0.100	1.100	4.000	0.100000	-0.015000	0.337500	1.621313	2.322639	0.478563	0.322252	True	True	9.95886e-08	2533	4.073529	3.930247	1.234528	1.019854
3.000	0.100	1.100	4.000	0.100000	-0.011250	0.337500	1.605444	2.330948	0.463005	0.332393	True	True	9.98035e-08	2588	4.059668	3.928960	1.247236	1.017562
3.000	0.100	1.100	4.000	0.100000	-0.007500	0.337500	1.590630	2.339762	0.448424	0.343067	True	True	9.99117e-08	2632	4.046939	3.928710	1.259142	1.014818
3.000	0.100	1.100	4.000	0.100000	-0.003750	0.337500	1.576789	2.349118	0.434721	0.354331	True	True	9.97247e-08	2631	4.035280	3.929480	1.270278	1.011618
3.000	0.100	1.100	4.000	0.100000	0.000000	0.337500	1.563851	2.359062	0.421811	0.366249	True	True	9.98654e-08	2663	4.024638	3.931262	1.280671	1.007953
3.000	0.100	1.100	4.000	0.100000	0.003750	0.337500	1.551755	2.369643	0.409619	0.378892	True	True	9.96556e-08	2711	4.014972	3.934062	1.290343	1.003811
3.000	0.100	1.100	4.000	0.100000	0.007500	0.337500	1.540448	2.380920	0.398077	0.392340	True	True	9.97085e-08	2681	4.006251	3.937895	1.299310	0.999174
3.000	0.100	1.100	4.000	0.100000	0.011250	0.337500	1.529886	2.392958	0.387128	0.406686	True	True	9.98694e-08	2785	3.998453	3.942789	1.307585	0.994021
3.000	0.100	1.100	4.000	0.100000	0.015000	0.337500	1.520032	2.405836	0.376717	0.422037	True	True	9.98564e-08	2840	3.991567	3.948784	1.315174	0.988326
3.000	0.100	1.100	4.000	0.100000	0.018750	0.337500	1.510854	2.419643	0.366797	0.438513	True	True	9.96705e-08	2858	3.985592	3.955932	1.322077	0.982057
3.000	0.100	1.100	4.000	0.100000	0.022500	0.337500	1.502327	2.434482	0.357325	0.456257	True	True	9.98523e-08	2881	3.980534	3.964301	1.328290	0.975175
3.000	0.100	1.100	4.000	0.100000	0.026250	0.337500	1.494432	2.450476	0.348259	0.475438	True	True	9.98612e-08	2899	3.976415	3.973976	1.333804	0.967636
3.000	0.100	1.100	4.000	0.100000	0.030000	0.337500	1.487155	2.467768	0.339564	0.496251	True	True	9.97308e-08	2996	3.973265	3.985061	1.338601	0.959386
3.000	0.100	1.100	4.000	0.100000	0.033750	0.337500	1.480490	2.486527	0.331204	0.518934	True	True	9.97369e-08	2974	3.971132	3.997684	1.342655	0.950363
3.000	0.100	1.100	4.000	0.100000	0.037500	0.337500	1.474436	2.506955	0.323146	0.543770	True	True	9.97981e-08	3030	3.970079	4.012004	1.345934	0.940492
3.000	0.100	1.100	4.000	0.100000	0.041250	0.337500	1.469000	2.529299	0.315357	0.571106	True	True	9.98445e-08	3084	3.970192	4.028211	1.348393	0.929685
3.000	0.100	1.100	4.000	0.100000	0.045000	0.337500	1.464196	2.553855	0.307806	0.601367	True	True	9.98993e-08	3144	3.971580	4.046543	1.349975	0.917836
3.000	0.100	1.100	4.000	0.100000	0.048750	0.337500	1.460051	2.580991	0.300460	0.635086	True	True	9.98078e-08	3250	3.974390	4.067292	1.350606	0.904817
3.000	0.100	1.100	4.000	0.100000	0.052500	0.337500	1.456601	2.611166	0.293285	0.672937	True	True	9.9969e-08	3326	3.978807	4.090825	1.350191	0.890475
3.000	0.100	1.100	4.000	0.100000	0.056250	0.337500	1.453899	2.644964	0.286244	0.715789	True	True	9.9755e-08	3440	3.985078	4.117608	1.348610	0.874618
3.000	0.100	1.100	4.000	0.100000	0.060000	0.337500	1.452019	2.683139	0.279295	0.764785	True	True	9.98409e-08	3615	3.993529	4.148236	1.345703	0.857011
3.000	0.100	1.100	4.000	0.100000	0.063750	0.337500	1.451063	2.726687	0.272389	0.821462	True	True	9.98373e-08	3742	4.004599	4.183493	1.341264	0.837351
3.000	0.100	1.100	4.000	0.100000	0.067500	0.337500	1.451171	2.776960	0.265465	0.887948	True	True	9.98225e-08	3926	4.018891	4.224425	1.335011	0.815252
3.000	0.100	1.100	4.000	0.100000	0.071250	0.337500	1.452544	2.835845	0.258444	0.967288	True	True	9.99634e-08	3935	4.037261	4.272479	1.326558	0.790196
3.000	0.100	1.100	4.000	0.100000	0.075000	0.337500	1.455471	2.906089	0.251216	1.064025	True	True	9.98237e-08	4197	4.060963	4.329717	1.315354	0.761475
3.000	0.100	1.100	4.000	0.100000	-0.075000	0.360000	2.167271	2.245080	1.111743	0.200727	True	True	9.97115e-08	2900	4.587119	4.158820	0.862265	0.979210
3.000	0.100	1.100	4.000	0.100000	-0.071250	0.360000	2.088735	2.246272	1.021553	0.208312	True	True	9.98191e-08	2690	4.515704	4.113368	0.905386	0.990516
3.000	0.100	1.100	4.000	0.100000	-0.067500	0.360000	2.021804	2.248245	0.946868	0.215632	True	True	9.98441e-08	2580	4.454355	4.075691	0.944221	0.999688
3.000	0.100	1.100	4.000	0.100000	-0.063750	0.360000	1.963808	2.250856	0.883723	0.222802	True	True	9.96182e-08	2544	4.400873	4.044019	0.979531	1.007183
3.000	0.100	1.100	4.000	0.100000	-0.060000	0.360000	1.912891	2.253992	0.829443	0.229907	True	True	9.96152e-08	2369	4.353705	4.017124	1.011877	1.013321
3.000	0.100	1.100	4.000	0.100000	-0.056250	0.360000	1.867714	2.257607	0.782151	0.237011	True	True	9.95864e-08	2316	4.311717	3.994124	1.041678	1.018325
3.000	0.100	1.100	4.000	0.100000	-0.052500	0.360000	1.827273	2.261657	0.740485	0.244170	True	True	9.95702e-08	2365	4.274057	3.974367	1.069268	1.022360
3.000	0.100	1.100	4.000	0.100000	-0.048750	0.360000	1.790805	2.266110	0.703425	0.251427	True	True	9.99322e-08	2389	4.240067	3.957358	1.094906	1.025554
3.000	0.100	1.100	4.000	0.100000	-0.045000	0.360000	1.757719	2.270944	0.670196	0.258824	True	True	9.99094e-08	2405	4.209230	3.942716	1.118807	1.028004
3.000	0.100	1.100	4.000	0.100000	-0.041250	0.360000	1.727542	2.276151	0.640190	0.266399	True	True	9.99498e-08	2473	4.181134	3.930142	1.141142	1.029785
3.000	0.100	1.100	4.000	0.100000	-0.037500	0.360000	1.699893	2.281726	0.612929	0.274186	True	True	9.96902e-08	2440	4.155445	3.919400	1.162056	1.030953
3.000	0.100	1.100	4.000	0.100000	-0.033750	0.360000	1.674463	2.287671	0.588026	0.282222	True	True	9.9712e-08	2484	4.131891	3.910302	1.181670	1.031556
3.000	0.100	1.100	4.000	0.100000	-0.030000	0.360000	1.650994	2.293993	0.565167	0.290540	True	True	9.96144e-08	2499	4.110247	3.902696	1.200087	1.031627
3.000	0.100	1.100	4.000	0.100000	-0.026250	0.360000	1.629273	2.300705	0.544091	0.299179	True	True	9.99277e-08	2516	4.090323	3.896460	1.217393	1.031194
3.000	0.100	1.100	4.000	0.100000	-0.022500	0.360000	1.609119	2.307821	0.524584	0.308174	True	True	9.96805e-08	2563	4.071964	3.891498	1.233662	1.030276
3.000	0.100	1.100	4.000	0.100000	-0.018750	0.360000	1.590379	2.315361	0.506462	0.317568	True	True	9.99349e-08	2560	4.055038	3.887731	1.248960	1.028887
3.000	0.100	1.100	4.000	0.100000	-0.015000	0.360000	1.572924	2.323349	0.489572	0.327403	True	True	9.95922e-08	2572	4.039432	3.885102	1.263339	1.027036
3.000	0.100	1.100	4.000	0.100000	-0.011250	0.360000	1.556641	2.331814	0.473783	0.337726	True	True	9.98309e-08	2602	4.025054	3.883564	1.276847	1.024728
3.000	0.100	1.100	4.000	0.100000	-0.007500	0.360000	1.541435	2.340789	0.458979	0.348591	True	True	9.97657e-08	2633	4.011826	3.883088	1.289522	1.021960
3.000	0.100	1.100	4.000	0.100000	-0.003750	0.360000	1.527222	2.350312	0.445063	0.360053	True	True	9.97827e-08	2680	3.999682	3.883653	1.301398	1.018730
3.000	0.100	1.100	4.000	0.100000	0.000000	0.360000	1.513933	2.360428	0.431949	0.372178	True	True	9.96215e-08	2676	3.988570	3.885253	1.312502	1.015028
3.000	0.100	1.100	4.000	0.100000	0.003750	0.360000	1.501505	2.371188	0.419560	0.385038	True	True	9.97562e-08	2723	3.978446	3.887891	1.322855	1.010842
3.000	0.100	1.100	4.000	0.100000	0.007500	0.360000	1.489885	2.382650	0.407830	0.398715	True	True	9.97342e-08	2741	3.969280	3.891583	1.332474	1.006154
3.000	0.100	1.100	4.000	0.100000	0.011250	0.360000	1.479029	2.394881	0.396699	0.413302	True	True	9.98773e-08	2847	3.961049	3.896356	1.341371	1.000943
3.000	0.100	1.100	4.000	0.100000	0.015000	0.360000	1.468898	2.407961	0.386114	0.428907	True	True	9.96786e-08	2813	3.953740	3.902248	1.349550	0.995182
3.000	0.100	1.100	4.000	0.100000	0.018750	0.360000	1.459461	2.421978	0.376026	0.445654	True	True	9.99304e-08	2853	3.947351	3.909312	1.357013	0.988839
3.000	0.100	1.100	4.000	0.100000	0.022500	0.360000	1.450693	2.437038	0.366392	0.463687	True	True	9.98851e-08	2897	3.941887	3.917616	1.363755	0.981877
3.000	0.100	1.100	4.000	0.100000	0.026250	0.360000	1.442575	2.453263	0.357170	0.483175	True	True	9.99183e-08	2940	3.937369	3.927243	1.369764	0.974250
3.000	0.100	1.100	4.000	0.100000	0.030000	0.360000	1.435093	2.470799	0.348324	0.504320	True	True	9.97789e-08	2970	3.933826	3.938300	1.375023	0.965904
3.000	0.100	1.100	4.000	0.100000	0.033750	0.360000	1.428240	2.489816	0.339818	0.527360	True	True	9.9678e-08	3096	3.931305	3.950914	1.379506	0.956776
3.000	0.100	1.100	4.000	0.100000	0.037500	0.360000	1.422017	2.510518	0.331618	0.552583	True	True	9.97218e-08	3092	3.929868	3.965243	1.383177	0.946792
3.000	0.100	1.100	4.000	0.100000	0.041250	0.360000	1.416430	2.533153	0.323693	0.580339	True	True	9.97142e-08	3216	3.929598	3.981479	1.385991	0.935863
3.000	0.100	1.100	4.000	0.100000	0.045000	0.360000	1.411496	2.558021	0.316010	0.611062	True	True	9.99796e-08	3260	3.930605	3.999860	1.387889	0.923883
3.000	0.100	1.100	4.000	0.100000	0.048750	0.360000	1.407240	2.585493	0.308535	0.645290	True	True	9.97719e-08	3332	3.933030	4.020679	1.388793	0.910724
3.000	0.100	1.100	4.000	0.100000	0.052500	0.360000	1.403701	2.616032	0.301236	0.683706	True	True	9.98004e-08	3345	3.937059	4.044306	1.388608	0.896232
3.000	0.100	1.100	4.000	0.100000	0.056250	0.360000	1.400934	2.650226	0.294073	0.727191	True	True	9.98188e-08	3468	3.942935	4.071205	1.387207	0.880216
3.000	0.100	1.100	4.000	0.100000	0.060000	0.360000	1.399015	2.688836	0.287005	0.776903	True	True	9.99193e-08	3613	3.950979	4.101975	1.384429	0.862438
3.000	0.100	1.100	4.000	0.100000	0.063750	0.360000	1.398048	2.732868	0.279983	0.834400	True	True	9.97585e-08	3790	3.961624	4.137402	1.380061	0.842598
3.000	0.100	1.100	4.000	0.100000	0.067500	0.360000	1.398178	2.783682	0.272944	0.901839	True	True	9.99787e-08	3944	3.975470	4.178538	1.373813	0.820307
3.000	0.100	1.100	4.000	0.100000	0.071250	0.360000	1.399610	2.843184	0.265808	0.982305	True	True	9.99638e-08	4193	3.993360	4.226831	1.365293	0.795048
3.000	0.100	1.100	4.000	0.100000	0.075000	0.360000	1.402642	2.914144	0.258465	1.080404	True	True	9.98126e-08	4369	4.016536	4.284351	1.353935	0.766113
3.000	0.100	1.100	4.000	0.100000	-0.075000	0.382500	2.130497	2.243967	1.129058	0.203382	True	True	9.97108e-08	2795	4.565458	4.123224	0.874181	0.985522
3.000	0.100	1.100	4.000	0.100000	-0.071250	0.382500	2.050867	2.245239	1.038218	0.211138	True	True	9.99916e-08	2794	4.492928	4.076608	0.918618	0.996936
3.000	0.100	1.100	4.000	0.100000	-0.067500	0.382500	1.982932	2.247291	0.962951	0.218622	True	True	9.96239e-08	2469	4.430546	4.037900	0.958736	1.006207
3.000	0.100	1.100	4.000	0.100000	-0.063750	0.382500	1.924006	2.249991	0.899278	0.225952	True	True	9.96091e-08	2424	4.376100	4.005305	0.995297	1.013790
3.000	0.100	1.100	4.000	0.100000	-0.060000	0.382500	1.872225	2.253232	0.844514	0.233213	True	True	9.95592e-08	2339	4.328027	3.977578	1.028861	1.020003
3.000	0.100	1.100	4.000	0.100000	-0.056250	0.382500	1.826238	2.256958	0.796775	0.240473	True	True	9.9574e-08	2384	4.285186	3.953823	1.059853	1.025073
3.000	0.100	1.100	4.000	0.100000	-0.052500	0.382500	1.785034	2.261122	0.754692	0.247784	True	True	9.9996e-08	2362	4.246717	3.933380	1.088603	1.029167
3.000	0.100	1.100	4.000	0.100000	-0.048750	0.382500	1.747850	2.265693	0.717243	0.255195	True	True	9.97207e-08	2400	4.211958	3.915745	1.115375	1.032412
3.000	0.100	1.100	4.000	0.100000	-0.045000	0.382500	1.714090	2.270650	0.683648	0.262747	True	True	9.99216e-08	2451	4.180387	3.900530	1.140376	1.034905
3.000	0.100	1.100	4.000	0.100000	-0.041250	0.382500	1.683276	2.275984	0.653298	0.270476	True	True	9.98016e-08	2441	4.151591	3.887433	1.163784	1.036722
3.000	0.100	1.100	4.000	0.100000	-0.037500	0.382500	1.655026	2.281689	0.625711	0.278421	True	True	9.99536e-08	2460	4.125231	3.876211	1.185742	1.037919
3.000	0.100	1.100	4.000	0.100000	-0.033750	0.382500	1.629025	2.287770	0.600499	0.286616	True	True	9.95662e-08	2503	4.101034	3.866672	1.206370	1.038543
3.000	0.100	1.100	4.000	0.100000	-0.030000	0.382500	1.605017	2.294232	0.577346	0.295097	True	True	9.96961e-08	2526	4.078771	3.858662	1.225772	1.038629
3.000	0.100	1.100	4.000	0.100000	-0.026250	0.382500	1.582783	2.301087	0.555991	0.303901	True	True	9.97003e-08	2532	4.058253	3.852056	1.244033	1.038203
3.000	0.100	1.100	4.000	0.100000	-0.022500	0.382500	1.562143	2.308351	0.536218	0.313068	True	True	9.99272e-08	2583	4.039320	3.846754	1.261230	1.037286
3.000	0.100	1.100	4.000	0.100000	-0.018750	0.382500	1.542943	2.316043	0.517842	0.322637	True	True	9.99097e-08	2624	4.021840	3.842678	1.277425	1.035892
3.000	0.100	1.100	4.000	0.100000	-0.015000	0.382500	1.525050	2.324189	0.500710	0.332653	True	True	9.99765e-08	2613	4.005699	3.839766	1.292672	1.034028
3.000	0.100	1.100	4.000	0.100000	-0.011250	0.382500	1.508352	2.332816	0.484687	0.343165	True	True	9.99768e-08	2652	3.990804	3.837971	1.307019	1.031700
3.000	0.100	1.100	4.000	0.100000	-0.007500	0.382500	1.492752	2.341958	0.469661	0.354224	True	True	9.99225e-08	2676	3.977074	3.837262	1.320504	1.028907
3.000	0.100	1.100	4.000	0.100000	-0.003750	0.382500	1.478167	2.351653	0.455532	0.365890	True	True	9.98672e-08	2702	3.964443	3.837619	1.333159	1.025644
3.000	0.100	1.100	4.000	0.100000	0.000000	0.382500	1.464524	2.361948	0.442213	0.378227	True	True	9.97077e-08	2689	3.952857	3.839032	1.345013	1.021902
3.000	0.100	1.100	4.000	0.100000	0.003750	0.382500	1.451762	2.372892	0.429627	0.391309	True	True	9.97164e-08	2736	3.942274	3.841504	1.356086	1.017670
3.000	0.100	1.100	4.000	0.100000	0.007500	0.382500	1.439827	2.384545	0.417709	0.405220	True	True	9.99805e-08	2764	3.932660	3.845051	1.366395	1.012928
3.000	0.100	1.100	4.000	0.100000	0.011250	0.382500	1.428673	2.396976	0.406396	0.420054	True	True	9.99965e-08	2859	3.923991	3.849698	1.375950	1.007657
3.000	0.100	1.100	4.000	0.100000	0.015000	0.382500	1.418263	2.410262	0.395636	0.435919	True	True	9.98061e-08	2855	3.916255	3.855485	1.384756	1.001829
3.000	0.100	1.100	4.000	0.100000	0.018750	0.382500	1.408564	2.424495	0.385379	0.452942	True	True	9.99564e-08	2910	3.909446	3.862462	1.392814	0.995412
3.000	0.100	1.100	4.000	0.100000	0.022500	0.382500	1.399552	2.439781	0.375583	0.471270	True	True	9.97577e-08	2965	3.903571	3.870697	1.400119	0.988368
3.000	0.100	1.100	4.000	0.100000	0.026250	0.382500	1.391206	2.456243	0.366204	0.491073	True	True	9.99863e-08	3015	3.898648	3.880276	1.406658	0.980651
3.000	0.100	1.100	4.000	0.100000	0.030000	0.382500	1.383513	2.474028	0.357207	0.512555	True	True	9.99821e-08	3078	3.894707	3.891302	1.412411	0.972207
3.000	0.100	1.100	4.000	0.100000	0.033750	0.382500	1.376468	2.493307	0.348556	0.535958	True	True	9.98928e-08	3114	3.891791	3.903904	1.417353	0.962974
3.000	0.100	1.100	4.000	0.100000	0.037500	0.382500	1.370070	2.514288	0.340216	0.561575	True	True	9.99671e-08	3133	3.889963	3.918240	1.421446	0.952877
3.000	0.100	1.100	4.000	0.100000	0.041250	0.382500	1.364326	2.537220	0.332154	0.589761	True	True	9.99312e-08	3172	3.889302	3.934503	1.424643	0.941826
3.000	0.100	1.100	4.000	0.100000	0.045000	0.382500	1.359254	2.562404	0.324339	0.620953	True	True	9.97539e-08	3244	3.889918	3.952931	1.426882	0.929716
3.000	0.100	1.100	4.000	0.100000	0.048750	0.382500	1.354880	2.590216	0.316737	0.655698	True	True	9.9795e-08	3373	3.891950	3.973818	1.428085	0.916417
3.000	0.100	1.100	4.000	0.100000	0.052500	0.382500	1.351244	2.621123	0.309314	0.694689	True	True	9.99169e-08	3476	3.895581	3.997534	1.428151	0.901777
3.000	0.100	1.100	4.000	0.100000	0.056250	0.382500	1.348402	2.655717	0.302031	0.738817	True	True	9.99556e-08	3525	3.901049	4.024546	1.426953	0.885603
3.000	0.100	1.100	4.000	0.100000	0.060000	0.382500	1.346432	2.694766	0.294846	0.789257	True	True	9.98688e-08	3599	3.908673	4.055456	1.424322	0.867657
3.000	0.100	1.100	4.000	0.100000	0.063750	0.382500	1.345441	2.739283	0.287709	0.847586	True	True	9.98723e-08	3718	3.918881	4.091050	1.420041	0.847640
3.000	0.100	1.100	4.000	0.100000	0.067500	0.382500	1.345579	2.790642	0.280557	0.915991	True	True	9.97612e-08	3984	3.932263	4.132382	1.413814	0.825161
3.000	0.100	1.100	4.000	0.100000	0.071250	0.382500	1.347053	2.850763	0.273310	0.997598	True	True	9.98838e-08	4151	3.949653	4.180907	1.405237	0.799704
3.000	0.100	1.100	4.000	0.100000	0.075000	0.382500	1.350169	2.922440	0.265856	1.097077	True	True	9.99984e-08	4325	3.972278	4.238700	1.393736	0.770562
3.000	0.100	1.100	4.000	0.100000	-0.075000	0.405000	2.094154	2.242894	1.146450	0.206068	True	True	9.99498e-08	2913	4.544066	4.087608	0.886089	0.991715
3.000	0.100	1.100	4.000	0.100000	-0.071250	0.405000	2.013448	2.244245	1.054968	0.213998	True	True	9.97571e-08	2691	4.470440	4.039818	0.931858	1.003231
3.000	0.100	1.100	4.000	0.100000	-0.067500	0.405000	1.944523	2.246391	0.979126	0.221651	True	True	9.99844e-08	2489	4.407043	4.000067	0.973278	1.012590
3.000	0.100	1.100	4.000	0.100000	-0.063750	0.405000	1.884684	2.249182	0.914931	0.229145	True	True	9.96613e-08	2380	4.351648	3.966536	1.011111	1.020254
3.000	0.100	1.100	4.000	0.100000	-0.060000	0.405000	1.832045	2.252537	0.859688	0.236568	True	True	9.99478e-08	2362	4.302684	3.937965	1.045922	1.026535
3.000	0.100	1.100	4.000	0.100000	-0.056250	0.405000	1.785258	2.256376	0.811506	0.243986	True	True	9.97158e-08	2389	4.259000	3.913445	1.078131	1.031666
3.000	0.100	1.100	4.000	0.100000	-0.052500	0.405000	1.743301	2.260660	0.769010	0.251456	True	True	9.96356e-08	2410	4.219732	3.892305	1.108073	1.035813
3.000	0.100	1.100	4.000	0.100000	-0.048750	0.405000	1.705411	2.265354	0.731175	0.259025	True	True	9.9856e-08	2449	4.184212	3.874033	1.136006	1.039104
3.000	0.100	1.100	4.000	0.100000	-0.045000	0.405000	1.670982	2.270439	0.697216	0.266734	True	True	9.99451e-08	2451	4.151916	3.858236	1.162144	1.041635
3.000	0.100	1.100	4.000	0.100000	-0.041250	0.405000	1.639537	2.275906	0.666522	0.274624	True	True	9.98102e-08	2500	4.122425	3.844605	1.186659	1.043483
3.000	0.100	1.100	4.000	0.100000	-0.037500	0.405000	1.610690	2.281749	0.638610	0.282730	True	True	9.99797e-08	2482	4.095400	3.832893	1.209696	1.044704
3.000	0.100	1.100	4.000	0.100000	-0.033750	0.405000	1.584123	2.287971	0.613090	0.291089	True	True	9.96823e-08	2522	4.070563	3.822905	1.231376	1.045346
3.000	0.100	1.100	4.000	0.100000	-0.030000	0.405000	1.559578	2.294579	0.589644	0.299737	True	True	9.98042e-08	2560	4.047685	3.814483	1.251801	1.045442
3.000	0.100	1.100	4.000	0.100000	-0.026250	0.405000	1.536835	2.301584	0.568010	0.308713	True	True	9.99807e-08	2542	4.026574	3.807499	1.271058	1.045020
3.000	0.100	1.100	4.000	0.100000	-0.022500	0.405000	1.515711	2.309002	0.547970	0.318055	True	True	9.96944e-08	2581	4.007070	3.801851	1.289221	1.044101
3.000	0.100	1.100	4.000	0.100000	-0.018750	0.405000	1.496050	2.316854	0.529340	0.327805	True	True	9.99361e-08	2707	3.989037	3.797459	1.306353	1.042697
3.000	0.100	1.100	4.000	0.100000	-0.015000	0.405000	1.477721	2.325162	0.511965	0.338007	True	True	9.9663e-08	2653	3.972362	3.794258	1.322509	1.040818
3.000	0.100	1.100	4.000	0.100000	-0.011250	0.405000	1.460608	2.333957	0.495710	0.348711	True	True	9.99884e-08	2655	3.956949	3.792202	1.337735	1.038467
3.000	0.100	1.100	4.000	0.100000	-0.007500	0.405000	1.444615	2.343272	0.480460	0.359971	True	True	9.97646e-08	2813	3.942717	3.791255	1.352069	1.035645
3.000	0.100	1.100	4.000	0.100000	-0.003750	0.405000	1.429657	2.353147	0.466117	0.371845	True	True	9.98303e-08	2708	3.929598	3.791398	1.365545	1.032346
3.000	0.100	1.100	4.000	0.100000	0.000000	0.405000	1.415660	2.363625	0.452592	0.384399	True	True	9.98394e-08	2794	3.917538	3.792620	1.378188	1.028563
3.000	0.100	1.100	4.000	0.100000	0.003750	0.405000	1.402563	2.374760	0.439810	0.397709	True	True	9.99605e-08	2809	3.906493	3.794923	1.390020	1.024281
3.000	0.100	1.100	4.000	0.100000	0.007500	0.405000	1.390311	2.386611	0.427701	0.411859	True	True	9.99628e-08	2835	3.896428	3.798321	1.401057	1.019484
3.000	0.100	1.100	4.000	0.100000	0.011250	0.405000	1.378858	2.399246	0.416206	0.426945	True	True	9.97519e-08	2840	3.887319	3.802840	1.411308	1.014151
3.000	0.100	1.100	4.000	0.100000	0.015000	0.405000	1.368166	2.412746	0.405270	0.443077	True	True	9.99407e-08	2934	3.879151	3.808518	1.420779	1.008253
3.000	0.100	1.100	4.000	0.100000	0.018750	0.405000	1.358203	2.427200	0.394845	0.460382	True	True	9.99009e-08	2985	3.871920	3.815406	1.429469	1.001760
3.000	0.100	1.100	4.000	0.100000	0.022500	0.405000	1.348942	2.442718	0.384886	0.479010	True	True	9.98337e-08	2997	3.865630	3.823572	1.437372	0.994632
3.000	0.100	1.100	4.000	0.100000	0.026250	0.405000	1.340365	2.459422	0.375351	0.499134	True	True	9.98795e-08	3044	3.860298	3.833099	1.444474	0.986824
3.000	0.100	1.100	4.000	0.100000	0.030000	0.405000	1.332459	2.477462	0.366203	0.520960	True	True	9.99973e-08	3153	3.855953	3.844092	1.450756	0.978283
3.000	0.100	1.100	4.000	0.100000	0.033750	0.405000	1.325216	2.497009	0.357406	0.544735	True	True	9.96762e-08	3147	3.852637	3.856681	1.456188	0.968944
3.000	0.100	1.100	4.000	0.100000	0.037500	0.405000	1.318638	2.518274	0.348925	0.570753	True	True	9.98646e-08	3227	3.850410	3.871022	1.460734	0.958732
3.000	0.100	1.100	4.000	0.100000	0.041250	0.405000	1.312732	2.541506	0.340729	0.599375	True	True	9.9901e-08	3241	3.849352	3.887310	1.464343	0.947560
3.000	0.100	1.100	4.000	0.100000	0.045000	0.405000	1.307515	2.567012	0.332783	0.631045	True	True	9.99854e-08	3378	3.849570	3.905783	1.466952	0.935319
3.000	0.100	1.100	4.000	0.100000	0.048750	0.405000	1.303015	2.595169	0.325054	0.666317	True	True	9.99986e-08	3467	3.851200	3.926736	1.468479	0.921882
3.000	0.100	1.100	4.000	0.100000	0.052500	0.405000	1.299274	2.626447	0.317509	0.705891	True	True	9.97712e-08	3533	3.854422	3.950540	1.468822	0.907094
3.000	0.100	1.100	4.000	0.100000	0.056250	0.405000	1.296348	2.661445	0.310107	0.750673	True	True	9.97571e-08	3539	3.859472	3.977663	1.467848	0.890763
3.000	0.100	1.100	4.000	0.100000	0.060000	0.405000	1.294316	2.700936	0.302807	0.801850	True	True	9.98586e-08	3777	3.866664	4.008708	1.465385	0.872653
3.000	0.100	1.100	4.000	0.100000	0.063750	0.405000	1.293290	2.745942	0.295558	0.861024	True	True	9.99733e-08	3890	3.876420	4.044463	1.461210	0.852461
3.000	0.100	1.100	4.000	0.100000	0.067500	0.405000	1.293419	2.797848	0.288297	0.930408	True	True	9.98165e-08	4106	3.889322	4.085987	1.455019	0.829799
3.000	0.100	1.100	4.000	0.100000	0.071250	0.405000	1.294918	2.858590	0.280941	1.013173	True	True	9.97872e-08	4256	3.906194	4.134737	1.446401	0.804151
3.000	0.100	1.100	4.000	0.100000	0.075000	0.405000	1.298098	2.930986	0.273379	1.114050	True	True	9.98573e-08	4463	3.928246	4.192794	1.434768	0.774809
3.000	0.100	1.100	4.000	0.100000	-0.075000	0.427500	2.058247	2.241857	1.163912	0.208783	True	True	9.97427e-08	2935	4.522951	4.051982	0.897981	0.997788
3.000	0.100	1.100	4.000	0.100000	-0.071250	0.427500	1.976485	2.243295	1.071796	0.216893	True	True	9.97656e-08	2643	4.448250	4.003007	0.945097	1.009395
3.000	0.100	1.100	4.000	0.100000	-0.067500	0.427500	1.906587	2.245541	0.995387	0.224719	True	True	9.9938e-08	2552	4.383856	3.962201	0.987836	1.018833
3.000	0.100	1.100	4.000	0.100000	-0.063750	0.427500	1.845846	2.248435	0.930676	0.232383	True	True	9.98692e-08	2339	4.327528	3.927724	1.026963	1.026569
3.000	0.100	1.100	4.000	0.100000	-0.060000	0.427500	1.792370	2.251900	0.874959	0.239971	True	True	9.99324e-08	2392	4.277686	3.898298	1.063041	1.032913
3.000	0.100	1.100	4.000	0.100000	-0.056250	0.427500	1.744787	2.255862	0.826337	0.247553	True	True	9.95496e-08	2403	4.233174	3.873003	1.096497	1.038097
3.000	0.100	1.100	4.000	0.100000	-0.052500	0.427500	1.702092	2.260270	0.783431	0.255185	True	True	9.98852e-08	2438	4.193118	3.851155	1.127657	1.042291
3.000	0.100	1.100	4.000	0.100000	-0.048750	0.427500	1.663504	2.265093	0.745211	0.262917	True	True	9.99637e-08	2437	4.156847	3.832237	1.156784	1.045622
3.000	0.100	1.100	4.000	0.100000	-0.045000	0.427500	1.628415	2.270314	0.710889	0.270789	True	True	9.97784e-08	2453	4.123834	3.815848	1.184089	1.048186
3.000	0.100	1.100	4.000	0.100000	-0.041250	0.427500	1.596346	2.275919	0.679854	0.278843	True	True	9.9741e-08	2528	4.093657	3.801674	1.209747	1.050060
3.000	0.100	1.100	4.000	0.100000	-0.037500	0.427500	1.566907	2.281906	0.651618	0.287115	True	True	9.99734e-08	2538	4.065973	3.789465	1.233899	1.051300
3.000	0.100	1.100	4.000	0.100000	-0.033750	0.427500	1.539780	2.288277	0.625790	0.295643	True	True	9.99536e-08	2544	4.040503	3.779019	1.256668	1.051954
3.000	0.100	1.100	4.000	0.100000	-0.030000	0.427500	1.514702	2.295037	0.602051	0.304464	True	True	9.9722e-08	2565	4.017014	3.770178	1.278154	1.052057
3.000	0.100	1.100	4.000	0.100000	-0.026250	0.427500	1.491453	2.302199	0.580138	0.313615	True	True	9.99592e-08	2635	3.995315	3.762809	1.298445	1.051635
3.000	0.100	1.100	4.000	0.100000	-0.022500	0.427500	1.469848	2.309778	0.559831	0.323138	True	True	9.9839e-08	2619	3.975243	3.756809	1.317613	1.050708
3.000	0.100	1.100	4.000	0.100000	-0.018750	0.427500	1.449731	2.317794	0.540946	0.333073	True	True	9.98185e-08	2569	3.956660	3.752094	1.335723	1.049291
3.000	0.100	1.100	4.000	0.100000	-0.015000	0.427500	1.430967	2.326273	0.523326	0.343467	True	True	9.98909e-08	2658	3.939453	3.748600	1.352828	1.047392
3.000	0.100	1.100	4.000	0.100000	-0.011250	0.427500	1.413442	2.335243	0.506838	0.354369	True	True	9.97833e-08	2695	3.923523	3.746276	1.368973	1.045016
3.000	0.100	1.100	4.000	0.100000	-0.007500	0.427500	1.397056	2.344738	0.491364	0.365833	True	True	9.99048e-08	2749	3.908789	3.745088	1.384197	1.042162
3.000	0.100	1.100	4.000	0.100000	-0.003750	0.427500	1.381725	2.354797	0.476806	0.377921	True	True	9.99326e-08	2777	3.895184	3.745013	1.398532	1.038824
3.000	0.100	1.100	4.000	0.100000	0.000000	0.427500	1.367375	2.365467	0.463075	0.390698	True	True	9.98786e-08	2828	3.882649	3.746040	1.412005	1.034996
3.000	0.100	1.100	4.000	0.100000	0.003750	0.427500	1.353943	2.376798	0.450094	0.404242	True	True	9.97781e-08	2852	3.871141	3.748171	1.424636	1.030662
3.000	0.100	1.100	4.000	0.100000	0.007500	0.427500	1.341374	2.388853	0.437795	0.418636	True	True	9.97728e-08	2823	3.860624	3.751418	1.436440	1.025808
3.000	0.100	1.100	4.000	0.100000	0.011250	0.427500	1.329621	2.401699	0.426117	0.433979	True	True	9.97376e-08	2929	3.851073	3.755807	1.447427	1.020409
3.000	0.100	1.100	4.000	0.100000	0.015000	0.427500	1.318646	2.415417	0.415006	0.450384	True	True	9.99564e-08	2955	3.842473	3.761374	1.457600	1.014440
3.000	0.100	1.100	4.000	0.100000	0.018750	0.427500	1.308417	2.430100	0.404411	0.467978	True	True	9.99653e-08	2959	3.834816	3.768171	1.466959	1.007868
3.000	0.100	1.100	4.000	0.100000	0.022500	0.427500	1.298906	2.445855	0.394289	0.486912	True	True	9.97773e-08	2956	3.828108	3.776264	1.475496	1.000655
3.000	0.100	1.100	4.000	0.100000	0.026250	0.427500	1.290096	2.462807	0.384597	0.507364	True	True	9.98727e-08	3143	3.822363	3.785739	1.483198	0.992755
3.000	0.100	1.100	4.000	0.100000	0.030000	0.427500	1.281973	2.481107	0.375298	0.529542	True	True	9.97238e-08	3084	3.817609	3.796698	1.490042	0.984114
3.000	0.100	1.100	4.000	0.100000	0.033750	0.427500	1.274529	2.500928	0.366355	0.553694	True	True	9.98378e-08	3208	3.813889	3.809272	1.495999	0.974668
3.000	0.100	1.100	4.000	0.100000	0.037500	0.427500	1.267767	2.522481	0.357735	0.580121	True	True	9.9714e-08	3279	3.811259	3.823618	1.501028	0.964342
3.000	0.100	1.100	4.000	0.100000	0.041250	0.427500	1.261693	2.546020	0.349403	0.609188	True	True	9.99078e-08	3296	3.809798	3.839930	1.505080	0.953048
3.000	0.100	1.100	4.000	0.100000	0.045000	0.427500	1.256326	2.571852	0.341327	0.641344	True	True	9.99753e-08	3313	3.809610	3.858447	1.508087	0.940677
3.000	0.100	1.100	4.000	0.100000	0.048750	0.427500	1.251694	2.600357	0.333474	0.677150	True	True	9.97765e-08	3456	3.810831	3.879464	1.509967	0.927102
3.000	0.100	1.100	4.000	0.100000	0.052500	0.427500	1.247839	2.632011	0.325807	0.717318	True	True	9.98238e-08	3609	3.813636	3.903353	1.510612	0.912168
3.000	0.100	1.100	4.000	0.100000	0.056250	0.427500	1.244820	2.667417	0.318288	0.762762	True	True	9.98398e-08	3589	3.818258	3.930584	1.509887	0.895684
3.000	0.100	1.100	4.000	0.100000	0.060000	0.427500	1.242716	2.707353	0.310876	0.814689	True	True	9.99388e-08	3751	3.825006	3.961761	1.507615	0.877412
3.000	0.100	1.100	4.000	0.100000	0.063750	0.427500	1.241641	2.752851	0.303517	0.874720	True	True	9.98896e-08	3989	3.834297	3.997674	1.503565	0.857050
3.000	0.100	1.100	4.000	0.100000	0.067500	0.427500	1.241748	2.805306	0.296149	0.945097	True	True	9.99145e-08	4031	3.846703	4.039384	1.497431	0.834210
3.000	0.100	1.100	4.000	0.100000	0.071250	0.427500	1.243254	2.866671	0.288690	1.029035	True	True	9.98801e-08	4384	3.863037	4.088351	1.488787	0.808376
3.000	0.100	1.100	4.000	0.100000	0.075000	0.427500	1.246476	2.939786	0.281025	1.131326	True	True	9.99207e-08	4587	3.884493	4.146662	1.477036	0.778842
3.000	0.100	1.100	4.000	0.100000	-0.075000	0.450000	2.022782	2.240860	1.181438	0.211529	True	True	9.99162e-08	2932	4.502117	4.016354	0.909850	1.003737
3.000	0.100	1.100	4.000	0.100000	-0.071250	0.450000	1.939985	2.242392	1.088696	0.219824	True	True	9.99652e-08	2711	4.426363	3.966184	0.958324	1.015424
3.000	0.100	1.100	4.000	0.100000	-0.067500	0.450000	1.869135	2.244730	1.011726	0.227828	True	True	9.99452e-08	2427	4.360992	3.924314	1.002398	1.024937
3.000	0.100	1.100	4.000	0.100000	-0.063750	0.450000	1.807504	2.247748	0.946504	0.235664	True	True	9.99473e-08	2422	4.303752	3.888881	1.042840	1.032730
3.000	0.100	1.100	4.000	0.100000	-0.060000	0.450000	1.753200	2.251330	0.890317	0.243423	True	True	9.97717e-08	2401	4.253049	3.858591	1.080210	1.039129
3.000	0.100	1.100	4.000	0.100000	-0.056250	0.450000	1.704849	2.255414	0.841258	0.251173	True	True	9.98839e-08	2420	4.207722	3.832510	1.114932	1.044361
3.000	0.100	1.100	4.000	0.100000	-0.052500	0.450000	1.661422	2.259953	0.797945	0.258973	True	True	9.97793e-08	2399	4.166891	3.809945	1.147339	1.048595
3.000	0.100	1.100	4.000	0.100000	-0.048750	0.450000	1.622146	2.264914	0.759342	0.266872	True	True	9.98691e-08	2476	4.129882	3.790372	1.177688	1.051959
3.000	0.100	1.100	4.000	0.100000	-0.045000	0.450000	1.586407	2.270275	0.724660	0.274913	True	True	9.96527e-08	2443	4.096162	3.773383	1.206193	1.054550
3.000	0.100	1.100	4.000	0.100000	-0.041250	0.450000	1.553723	2.276027	0.693283	0.283136	True	True	9.983e-08	2516	4.065307	3.758658	1.233026	1.056443
3.000	0.100	1.100	4.000	0.100000	-0.037500	0.450000	1.523700	2.282164	0.664723	0.291579	True	True	9.98297e-08	2535	4.036973	3.745942	1.258328	1.057698
3.000	0.100	1.100	4.000	0.100000	-0.033750	0.450000	1.496018	2.288689	0.638588	0.300281	True	True	9.9974e-08	2606	4.010876	3.735033	1.282221	1.058359
3.000	0.100	1.100	4.000	0.100000	-0.030000	0.450000	1.470413	2.295608	0.614555	0.309279	True	True	9.99425e-08	2604	3.986785	3.725764	1.304806	1.058462
3.000	0.100	1.100	4.000	0.100000	-0.026250	0.450000	1.446664	2.302933	0.592362	0.318611	True	True	9.98204e-08	2617	3.964502	3.718005	1.326168	1.058035
3.000	0.100	1.100	4.000	0.100000	-0.022500	0.450000	1.424583	2.310680	0.571788	0.328318	True	True	9.97209e-08	2643	3.943866	3.711646	1.346382	1.057097
3.000	0.100	1.100	4.000	0.100000	-0.018750	0.450000	1.404013	2.318869	0.552648	0.338444	True	True	9.99278e-08	2665	3.924738	3.706604	1.365508	1.055663
3.000	0.100	1.100	4.000	0.100000	-0.015000	0.450000	1.384818	2.327524	0.534783	0.349035	True	True	9.99627e-08	2697	3.907002	3.702811	1.383601	1.053740
3.000	0.100	1.100	4.000	0.100000	-0.011250	0.450000	1.366883	2.336675	0.518060	0.360140	True	True	9.97118e-08	2795	3.890559	3.700217	1.400706	1.051334
3.000	0.100	1.100	4.000	0.100000	-0.007500	0.450000	1.350108	2.346357	0.502362	0.371815	True	True	9.99301e-08	2777	3.875326	3.698783	1.416861	1.048444
3.000	0.100	1.100	4.000	0.100000	-0.003750	0.450000	1.334407	2.356608	0.487588	0.384122	True	True	9.99976e-08	2809	3.861235	3.698487	1.432097	1.045064
3.000	0.100	1.100	4.000	0.100000	0.000000	0.450000	1.319705	2.367475	0.473649	0.397128	True	True	9.994e-08	2835	3.848227	3.699317	1.446440	1.041187
3.000	0.100	1.100	4.000	0.100000	0.003750	0.450000	1.305939	2.379011	0.460469	0.410910	True	True	9.99942e-08	2870	3.836257	3.701273	1.459909	1.036799
3.000	0.100	1.100	4.000	0.100000	0.007500	0.450000	1.293053	2.391275	0.447979	0.425555	True	True	9.9649e-08	2918	3.825288	3.704367	1.472520	1.031883
3.000	0.100	1.100	4.000	0.100000	0.011250	0.450000	1.281001	2.404339	0.436117	0.441162	True	True	9.97029e-08	2952	3.815295	3.708623	1.484281	1.026417
3.000	0.100	1.100	4.000	0.100000	0.015000	0.450000	1.269743	2.418282	0.424828	0.457844	True	True	9.98207e-08	2936	3.806260	3.714078	1.495196	1.020374
3.000	0.100	1.100	4.000	0.100000	0.018750	0.450000	1.259247	2.433199	0.414064	0.475733	True	True	9.99497e-08	3027	3.798177	3.720783	1.505261	1.013722
3.000	0.100	1.100	4.000	0.100000	0.022500	0.450000	1.249486	2.449197	0.403778	0.494981	True	True	9.97821e-08	3103	3.791049	3.728804	1.514470	1.006422
3.000	0.100	1.100	4.000	0.100000	0.026250	0.450000	1.240441	2.466404	0.393929	0.515767	True	True	9.98149e-08	3119	3.784889	3.738225	1.522806	0.998428
3.000	0.100	1.100	4.000	0.100000	0.030000	0.450000	1.232098	2.484969	0.384478	0.538303	True	True	9.98331e-08	3132	3.779725	3.749151	1.530247	0.989686
3.000	0.100	1.100	4.000	0.100000	0.033750	0.450000	1.224451	2.505069	0.375390	0.562840	True	True	9.99687e-08	3252	3.775595	3.761709	1.536762	0.980132
3.000	0.100	1.100	4.000	0.100000	0.037500	0.450000	1.217501	2.526917	0.366630	0.589684	True	True	9.9846e-08	3279	3.772558	3.776059	1.542309	0.969691
3.000	0.100	1.100	4.000	0.100000	0.041250	0.450000	1.211256	2.550767	0.358164	0.619203	True	True	9.99038e-08	3340	3.770689	3.792394	1.546835	0.958274
3.000	0.100	1.100	4.000	0.100000	0.045000	0.450000	1.205734	2.576929	0.349959	0.651853	True	True	9.9713e-08	3425	3.770090	3.810953	1.550271	0.945774
3.000	0.100	1.100	4.000	0.100000	0.048750	0.450000	1.200964	2.605788	0.341981	0.688204	True	True	9.97322e-08	3574	3.770894	3.832034	1.552532	0.932063
3.000	0.100	1.100	4.000	0.100000	0.052500	0.450000	1.196988	2.637822	0.334195	0.728974	True	True	9.97407e-08	3669	3.773274	3.856007	1.553507	0.916985
3.000	0.100	1.100	4.000	0.100000	0.056250	0.450000	1.193866	2.673639	0.326562	0.775092	True	True	9.99289e-08	3699	3.777459	3.883344	1.553056	0.900349
3.000	0.100	1.100	4.000	0.100000	0.060000	0.450000	1.191681	2.714024	0.319038	0.827780	True	True	9.99815e-08	3875	3.783753	3.914649	1.550999	0.881918
3.000	0.100	1.100	4.000	0.100000	0.063750	0.450000	1.190544	2.760017	0.311573	0.888679	True	True	9.98028e-08	3930	3.792565	3.950716	1.547099	0.861391
3.000	0.100	1.100	4.000	0.100000	0.067500	0.450000	1.190614	2.813024	0.304102	0.960063	True	True	9.98767e-08	4085	3.804461	3.992606	1.541040	0.838379
3.000	0.100	1.100	4.000	0.100000	0.071250	0.450000	1.192110	2.875013	0.296543	1.045187	True	True	9.99631e-08	4431	3.820240	4.041784	1.532390	0.812367
3.000	0.100	1.100	4.000	0.100000	0.075000	0.450000	1.195352	2.948848	0.288781	1.148912	True	True	9.97943e-08	4698	3.841079	4.100339	1.520538	0.782649
3.000	0.100	1.100	4.000	0.100000	-0.075000	0.472500	1.987763	2.239902	1.199022	0.214307	True	True	9.9913e-08	2999	4.481571	3.980733	0.921686	1.009558
3.000	0.100	1.100	4.000	0.100000	-0.071250	0.472500	1.903954	2.241531	1.105662	0.222790	True	True	9.99119e-08	2698	4.404789	3.929360	0.971529	1.021315
3.000	0.100	1.100	4.000	0.100000	-0.067500	0.472500	1.832171	2.243979	1.028136	0.230977	True	True	9.99181e-08	2455	4.338463	3.886418	1.016954	1.030888
3.000	0.100	1.100	4.000	0.100000	-0.063750	0.472500	1.769671	2.247121	0.962408	0.238991	True	True	9.99838e-08	2447	4.280329	3.850019	1.058726	1.038733
3.000	0.100	1.100	4.000	0.100000	-0.060000	0.472500	1.714561	2.250820	0.905754	0.246925	True	True	9.96113e-08	2366	4.228783	3.818856	1.097405	1.045180
3.000	0.100	1.100	4.000	0.100000	-0.056250	0.472500	1.665445	2.255037	0.856263	0.254849	True	True	9.95543e-08	2455	4.182657	3.791980	1.133421	1.050451
3.000	0.100	1.100	4.000	0.100000	-0.052500	0.472500	1.621307	2.259712	0.812544	0.262821	True	True	9.9767e-08	2444	4.141066	3.768691	1.167098	1.054717
3.000	0.100	1.100	4.000	0.100000	-0.048750	0.472500	1.581354	2.264816	0.773560	0.270892	True	True	9.97039e-08	2496	4.103332	3.748454	1.198699	1.058107
3.000	0.100	1.100	4.000	0.100000	-0.045000	0.472500	1.544976	2.270325	0.738518	0.279106	True	True	9.98855e-08	2537	4.068918	3.730856	1.228433	1.060718
3.000	0.100	1.100	4.000	0.100000	-0.041250	0.472500	1.511686	2.276229	0.706801	0.287503	True	True	9.97063e-08	2551	4.037397	3.715573	1.256472	1.062625
3.000	0.100	1.100	4.000	0.100000	-0.037500	0.472500	1.481088	2.282524	0.677917	0.296123	True	True	9.99836e-08	2570	4.008421	3.702345	1.282958	1.063887
3.000	0.100	1.100	4.000	0.100000	-0.033750	0.472500	1.452861	2.289210	0.651473	0.305004	True	True	9.97706e-08	2594	3.981708	3.690964	1.308010	1.064549
3.000	0.100	1.100	4.000	0.100000	-0.030000	0.472500	1.426737	2.296296	0.627147	0.314183	True	True	9.97618e-08	2626	3.957021	3.681263	1.331730	1.064648
3.000	0.100	1.100	4.000	0.100000	-0.026250	0.472500	1.402494	2.303791	0.604674	0.323702	True	True	9.98831e-08	2635	3.934163	3.673107	1.354201	1.064211
3.000	0.100	1.100	4.000	0.100000	-0.022500	0.472500	1.379943	2.311712	0.583832	0.333600	True	True	9.96205e-08	2670	3.912970	3.666386	1.375497	1.063257
3.000	0.100	1.100	4.000	0.100000	-0.018750	0.472500	1.358925	2.320080	0.564435	0.343922	True	True	9.97585e-08	2678	3.893302	3.661012	1.395679	1.061800
3.000	0.100	1.100	4.000	0.100000	-0.015000	0.472500	1.339305	2.328919	0.546324	0.354714	True	True	9.99131e-08	2705	3.875041	3.656916	1.414800	1.059849
3.000	0.100	1.100	4.000	0.100000	-0.011250	0.472500	1.320964	2.338259	0.529365	0.366028	True	True	9.9605e-08	2760	3.858089	3.654047	1.432905	1.057409
3.000	0.100	1.100	4.000	0.100000	-0.007500	0.472500	1.303803	2.348134	0.513440	0.377919	True	True	9.99046e-08	2830	3.842361	3.652365	1.450030	1.054478
3.000	0.100	1.100	4.000	0.100000	-0.003750	0.472500	1.287735	2.358584	0.498448	0.390450	True	True	9.98024e-08	2833	3.827787	3.651846	1.466206	1.051053
3.000	0.100	1.100	4.000	0.100000	0.000000	0.472500	1.272684	2.369655	0.484301	0.403690	True	True	9.99233e-08	2886	3.814308	3.652476	1.481459	1.047123
3.000	0.100	1.100	4.000	0.100000	0.003750	0.472500	1.258587	2.381401	0.470921	0.417717	True	True	9.96984e-08	2911	3.801878	3.654255	1.495807	1.042677
3.000	0.100	1.100	4.000	0.100000	0.007500	0.472500	1.245386	2.393883	0.458238	0.432619	True	True	9.97996e-08	2963	3.790459	3.657195	1.509265	1.037697
3.000	0.100	1.100	4.000	0.100000	0.011250	0.472500	1.233036	2.407171	0.446191	0.448496	True	True	9.97101e-08	2953	3.780024	3.661317	1.521840	1.032161
3.000	0.100	1.100	4.000	0.100000	0.015000	0.472500	1.221497	2.421346	0.434724	0.465463	True	True	9.99573e-08	2984	3.770556	3.666660	1.533534	1.026041
3.000	0.100	1.100	4.000	0.100000	0.018750	0.472500	1.210734	2.436502	0.423789	0.483653	True	True	9.99709e-08	3070	3.762047	3.673272	1.544345	1.019306
3.000	0.100	1.100	4.000	0.100000	0.022500	0.472500	1.200723	2.452750	0.413339	0.503221	True	True	9.96989e-08	3082	3.754498	3.681221	1.554262	1.011916
3.000	0.100	1.100	4.000	0.100000	0.026250	0.472500	1.191442	2.470217	0.403332	0.524348	True	True	9.99791e-08	3165	3.747922	3.690588	1.563270	1.003826
3.000	0.100	1.100	4.000	0.100000	0.030000	0.472500	1.182879	2.489054	0.393730	0.547249	True	True	9.99327e-08	3165	3.742344	3.701480	1.571344	0.994981
3.000	0.100	1.100	4.000	0.100000	0.033750	0.472500	1.175027	2.509439	0.384497	0.572180	True	True	9.99959e-08	3281	3.737804	3.714023	1.578451	0.985319
3.000	0.100	1.100	4.000	0.100000	0.037500	0.472500	1.167886	2.531586	0.375597	0.599447	True	True	9.99375e-08	3372	3.734356	3.728377	1.584549	0.974763
3.000	0.100	1.100	4.000	0.100000	0.041250	0.472500	1.161466	2.555752	0.366997	0.629427	True	True	9.99473e-08	3466	3.732075	3.744735	1.589581	0.963223
3.000	0.100	1.100	4.000	0.100000	0.045000	0.472500	1.155785	2.582251	0.358663	0.662580	True	True	9.99743e-08	3463	3.731060	3.763337	1.593478	0.950595
3.000	0.100	1.100	4.000	0.100000	0.048750	0.472500	1.150871	2.611468	0.350562	0.699483	True	True	9.98907e-08	3566	3.731442	3.784479	1.596150	0.936748
3.000	0.100	1.100	4.000	0.100000	0.052500	0.472500	1.146768	2.643886	0.342658	0.740865	True	True	9.987e-08	3644	3.733390	3.808535	1.597483	0.921528
3.000	0.100	1.100	4.000	0.100000	0.056250	0.472500	1.143537	2.680118	0.334912	0.787667	True	True	9.99843e-08	3816	3.737130	3.835976	1.597335	0.904744
3.000	0.100	1.100	4.000	0.100000	0.060000	0.472500	1.141259	2.720956	0.327280	0.841126	True	True	9.99708e-08	3971	3.742959	3.867408	1.595518	0.886158
3.000	0.100	1.100	4.000	0.100000	0.063750	0.472500	1.140050	2.767445	0.319711	0.902905	True	True	9.99599e-08	4137	3.751282	3.903624	1.591792	0.865470
3.000	0.100	1.100	4.000	0.100000	0.067500	0.472500	1.140068	2.821006	0.312142	0.975309	True	True	9.98523e-08	4203	3.762653	3.945690	1.585832	0.842292
3.000	0.100	1.100	4.000	0.100000	0.071250	0.472500	1.141537	2.883621	0.304487	1.061636	True	True	9.99758e-08	4503	3.777860	3.995071	1.577198	0.816109
3.000	0.100	1.100	4.000	0.100000	0.075000	0.472500	1.144778	2.958177	0.296632	1.166810	True	True	9.99913e-08	4778	3.798060	4.053861	1.565265	0.786217
3.000	0.100	1.100	4.000	0.100000	-0.075000	0.495000	1.953195	2.238981	1.216657	0.217115	True	True	9.97935e-08	2814	4.461318	3.945129	0.933481	1.015248
3.000	0.100	1.100	4.000	0.100000	-0.071250	0.495000	1.868399	2.240716	1.122686	0.225792	True	True	9.989e-08	2658	4.383533	3.892545	0.984703	1.027064
3.000	0.100	1.100	4.000	0.100000	-0.067500	0.495000	1.795704	2.243284	1.044611	0.234167	True	True	9.95146e-08	2494	4.316276	3.848523	1.031489	1.036686
3.000	0.100	1.100	4.000	0.100000	-0.063750	0.495000	1.732361	2.246537	0.978381	0.242364	True	True	9.98699e-08	2425	4.257268	3.811152	1.074606	1.044578
3.000	0.100	1.100	4.000	0.100000	-0.060000	0.495000	1.676455	2.250375	0.921264	0.250478	True	True	9.96588e-08	2430	4.204900	3.779108	1.114616	1.051059
3.000	0.100	1.100	4.000	0.100000	-0.056250	0.495000	1.626600	2.254728	0.871342	0.258580	True	True	9.95937e-08	2443	4.157992	3.751430	1.151942	1.056360
3.000	0.100	1.100	4.000	0.100000	-0.052500	0.495000	1.581758	2.259548	0.827219	0.266730	True	True	9.98841e-08	2450	4.115659	3.727407	1.186915	1.060651
3.000	0.100	1.100	4.000	0.100000	-0.048750	0.495000	1.541143	2.264801	0.787855	0.274979	True	True	9.99696e-08	2524	4.077214	3.706500	1.219793	1.064059
3.000	0.100	1.100	4.000	0.100000	-0.045000	0.495000	1.504139	2.270465	0.752454	0.283370	True	True	9.99991e-08	2553	4.042119	3.688287	1.250784	1.066682
3.000	0.100	1.100	4.000	0.100000	-0.041250	0.495000	1.470255	2.276528	0.720396	0.291947	True	True	9.96643e-08	2578	4.009945	3.672438	1.280059	1.068595
3.000	0.100	1.100	4.000	0.100000	-0.037500	0.495000	1.439093	2.282987	0.691189	0.300748	True	True	9.97776e-08	2567	3.980340	3.658691	1.307760	1.069858
3.000	0.100	1.100	4.000	0.100000	-0.033750	0.495000	1.410330	2.289842	0.664436	0.309813	True	True	9.9661e-08	2632	3.953020	3.646834	1.334006	1.070516
3.000	0.100	1.100	4.000	0.100000	-0.030000	0.495000	1.383696	2.297101	0.639816	0.319180	True	True	9.97566e-08	2670	3.927747	3.636696	1.358894	1.070604
3.000	0.100	1.100	4.000	0.100000	-0.026250	0.495000	1.358967	2.304773	0.617061	0.328890	True	True	9.97955e-08	2680	3.904322	3.628138	1.382511	1.070151
3.000	0.100	1.100	4.000	0.100000	-0.022500	0.495000	1.335954	2.312877	0.595949	0.338984	True	True	9.96933e-08	2724	3.882580	3.621049	1.404926	1.069174
3.000	0.100	1.100	4.000	0.100000	-0.018750	0.495000	1.314496	2.321431	0.576294	0.349507	True	True	9.97961e-08	2708	3.862379	3.615340	1.426202	1.067690
3.000	0.100	1.100	4.000	0.100000	-0.015000	0.495000	1.294456	2.330461	0.557936	0.360507	True	True	9.99622e-08	2792	3.843601	3.610939	1.446389	1.065706
3.000	0.100	1.100	4.000	0.100000	-0.011250	0.495000	1.275716	2.339996	0.540739	0.372035	True	True	9.97865e-08	2795	3.826145	3.607792	1.465532	1.063227
3.000	0.100	1.100	4.000	0.100000	-0.007500	0.495000	1.258174	2.350072	0.524586	0.384148	True	True	9.98908e-08	2818	3.809927	3.605859	1.483667	1.060251
3.000	0.100	1.100	4.000	0.100000	-0.003750	0.495000	1.241743	2.360727	0.509376	0.396910	True	True	9.99461e-08	2864	3.794875	3.605114	1.500824	1.056775
3.000	0.100	1.100	4.000	0.100000	0.000000	0.495000	1.226348	2.372010	0.495018	0.410390	True	True	9.96872e-08	2930	3.780929	3.605544	1.517026	1.052790
3.000	0.100	1.100	4.000	0.100000	0.003750	0.495000	1.211922	2.383974	0.481436	0.424668	True	True	9.96761e-08	2977	3.768042	3.607145	1.532294	1.048282
3.000	0.100	1.100	4.000	0.100000	0.007500	0.495000	1.198411	2.396679	0.468559	0.439833	True	True	9.98077e-08	2877	3.756176	3.609929	1.546637	1.043234
3.000	0.100	1.100	4.000	0.100000	0.011250	0.495000	1.185766	2.410198	0.456325	0.455986	True	True	9.97384e-08	3074	3.745302	3.613919	1.560064	1.037623
3.000	0.100	1.100	4.000	0.100000	0.015000	0.495000	1.173946	2.424612	0.444680	0.473244	True	True	9.96719e-08	3051	3.735402	3.619149	1.572577	1.031424
3.000	0.100	1.100	4.000	0.100000	0.018750	0.495000	1.162919	2.440015	0.433572	0.491742	True	True	9.98407e-08	3073	3.726467	3.625669	1.584170	1.024603
3.000	0.100	1.100	4.000	0.100000	0.022500	0.495000	1.152658	2.456519	0.422957	0.511637	True	True	9.99707e-08	3180	3.718498	3.633545	1.594834	1.017121
3.000	0.100	1.100	4.000	0.100000	0.026250	0.495000	1.143143	2.474252	0.412792	0.533112	True	True	9.98891e-08	3194	3.711506	3.642860	1.604550	1.008933
3.000	0.100	1.100	4.000	0.100000	0.030000	0.495000	1.134359	2.493367	0.403038	0.556386	True	True	9.98364e-08	3269	3.705515	3.653718	1.613293	0.999985
3.000	0.100	1.100	4.000	0.100000	0.033750	0.495000	1.126301	2.514042	0.393659	0.581716	True	True	9.979e-08	3409	3.700562	3.666247	1.621028	0.990213
3.000	0.100	1.100	4.000	0.100000	0.037500	0.495000	1.118969	2.536495	0.384619	0.609415	True	True	9.99936e-08	3445	3.696702	3.680605	1.627711	0.979541
3.000	0.100	1.100	4.000	0.100000	0.041250	0.495000	1.112371	2.560983	0.375885	0.639864	True	True	9.98082e-08	3442	3.694006	3.696987	1.633284	0.967879
3.000	0.100	1.100	4.000	0.100000	0.045000	0.495000	1.106527	2.587822	0.367424	0.673528	True	True	9.98934e-08	3533	3.692571	3.715632	1.637673	0.955122
3.000	0.100	1.100	4.000	0.100000	0.048750	0.495000	1.101465	2.617401	0.359201	0.710993	True	True	9.98832e-08	3650	3.692526	3.736837	1.640788	0.941142
3.000	0.100	1.100	4.000	0.100000	0.052500	0.495000	1.097229	2.650208	0.351180	0.752997	True	True	9.98434e-08	3784	3.694037	3.760975	1.642510	0.925782
3.000	0.100	1.100	4.000	0.100000	0.056250	0.495000	1.093880	2.686859	0.343323	0.800493	True	True	9.98069e-08	3864	3.697324	3.788518	1.642692	0.908852
3.000	0.100	1.100	4.000	0.100000	0.060000	0.495000	1.091501	2.728152	0.335586	0.854734	True	True	9.98896e-08	4008	3.702681	3.820074	1.641144	0.890115
3.000	0.100	1.100	4.000	0.100000	0.063750	0.495000	1.090208	2.775142	0.327917	0.917405	True	True	9.988e-08	4130	3.710503	3.856437	1.637618	0.869272
3.000	0.100	1.100	4.000	0.100000	0.067500	0.495000	1.090161	2.829258	0.320251	0.990842	True	True	9.99983e-08	4374	3.721336	3.898673	1.631783	0.845934
3.000	0.100	1.100	4.000	0.100000	0.071250	0.495000	1.091585	2.892501	0.312506	1.078385	True	True	9.99288e-08	4541	3.735955	3.948250	1.623189	0.819589
3.000	0.100	1.100	4.000	0.100000	0.075000	0.495000	1.094804	2.967777	0.304565	1.185025	True	True	9.9958e-08	4839	3.755497	4.007265	1.611199	0.789534
3.000	0.100	1.100	4.000	0.100000	-0.075000	0.517500	1.919085	2.238103	1.234338	0.219955	True	True	9.98496e-08	2811	4.441364	3.909550	0.945226	1.020804
3.000	0.100	1.100	4.000	0.100000	-0.071250	0.517500	1.833327	2.239946	1.139762	0.228831	True	True	9.97537e-08	2642	4.362602	3.855751	0.997833	1.032667
3.000	0.100	1.100	4.000	0.100000	-0.067500	0.517500	1.759748	2.242628	1.061142	0.237398	True	True	9.96089e-08	2434	4.294437	3.810642	1.045989	1.042330
3.000	0.100	1.100	4.000	0.100000	-0.063750	0.517500	1.695578	2.246016	0.994414	0.245784	True	True	9.97751e-08	2419	4.234580	3.772292	1.090465	1.050253
3.000	0.100	1.100	4.000	0.100000	-0.060000	0.517500	1.638899	2.249993	0.936837	0.254083	True	True	9.99972e-08	2445	4.181410	3.739360	1.131820	1.056760
3.000	0.100	1.100	4.000	0.100000	-0.056250	0.517500	1.588316	2.254491	0.886486	0.262368	True	True	9.98297e-08	2437	4.133741	3.710873	1.170479	1.062082
3.000	0.100	1.100	4.000	0.100000	-0.052500	0.517500	1.542791	2.259462	0.841961	0.270701	True	True	9.97649e-08	2526	4.090682	3.686111	1.206768	1.066388
3.000	0.100	1.100	4.000	0.100000	-0.048750	0.517500	1.501531	2.264870	0.802218	0.279132	True	True	9.98118e-08	2598	4.051544	3.664526	1.240946	1.069806
3.000	0.100	1.100	4.000	0.100000	-0.045000	0.517500	1.463914	2.270696	0.766458	0.287707	True	True	9.97961e-08	2589	4.015785	3.645692	1.273220	1.072434
3.000	0.100	1.100	4.000	0.100000	-0.041250	0.517500	1.429449	2.276926	0.734059	0.296468	True	True	9.98662e-08	2584	3.982970	3.629273	1.303760	1.074346
3.000	0.100	1.100	4.000	0.100000	-0.037500	0.517500	1.397735	2.283555	0.704528	0.305456	True	True	9.9818e-08	2613	3.952750	3.615002	1.332706	1.075602
3.000	0.100	1.100	4.000	0.100000	-0.033750	0.517500	1.368447	2.290586	0.677466	0.314711	True	True	9.96591e-08	2691	3.924835	3.602663	1.360175	1.076248
3.000	0.100	1.100	4.000	0.100000	-0.030000	0.517500	1.341313	2.298025	0.652550	0.324271	True	True	9.96662e-08	2693	3.898987	3.592083	1.386266	1.076320
3.000	0.100	1.100	4.000	0.100000	-0.026250	0.517500	1.316109	2.305882	0.629512	0.334178	True	True	9.97953e-08	2688	3.875006	3.583120	1.411062	1.075843
3.000	0.100	1.100	4.000	0.100000	-0.022500	0.517500	1.292642	2.314175	0.608129	0.344474	True	True	9.99216e-08	2732	3.852724	3.575660	1.434633	1.074839
3.000	0.100	1.100	4.000	0.100000	-0.018750	0.517500	1.270752	2.322923	0.588214	0.355204	True	True	9.98888e-08	2775	3.831999	3.569612	1.457038	1.073321
3.000	0.100	1.100	4.000	0.100000	-0.015000	0.517500	1.250300	2.332151	0.569606	0.366417	True	True	9.97981e-08	2809	3.812711	3.564903	1.478329	1.071299
3.000	0.100	1.100	4.000	0.100000	-0.011250	0.517500	1.231167	2.341889	0.552170	0.378165	True	True	9.96902e-08	2798	3.794759	3.561476	1.498548	1.068775
3.000	0.100	1.100	4.000	0.100000	-0.007500	0.517500	1.213252	2.352173	0.535787	0.390506	True	True	9.96529e-08	2857	3.778057	3.559291	1.517731	1.065750
3.000	0.100	1.100	4.000	0.100000	-0.003750	0.517500	1.196465	2.363042	0.520356	0.403505	True	True	9.97481e-08	2899	3.762532	3.558320	1.535907	1.062219
3.000	0.100	1.100	4.000	0.100000	0.000000	0.517500	1.180730	2.374543	0.505787	0.417231	True	True	9.97779e-08	2948	3.748125	3.558548	1.553098	1.058172
3.000	0.100	1.100	4.000	0.100000	0.003750	0.517500	1.165982	2.386731	0.492000	0.431766	True	True	9.99375e-08	2955	3.734786	3.559972	1.569322	1.053598
3.000	0.100	1.100	4.000	0.100000	0.007500	0.517500	1.152164	2.399668	0.478927	0.447200	True	True	9.969e-08	3033	3.722477	3.562601	1.584590	1.048478
3.000	0.100	1.100	4.000	0.100000	0.011250	0.517500	1.139227	2.413424	0.466506	0.463635	True	True	9.97564e-08	3080	3.711167	3.566457	1.598909	1.042790
3.000	0.100	1.100	4.000	0.100000	0.015000	0.517500	1.127131	2.428083	0.454680	0.481191	True	True	9.98335e-08	3111	3.700839	3.571576	1.612278	1.036507
3.000	0.100	1.100	4.000	0.100000	0.018750	0.517500	1.115842	2.443740	0.443399	0.500004	True	True	9.9853e-08	3175	3.691480	3.578005	1.624692	1.029598
3.000	0.100	1.100	4.000	0.100000	0.022500	0.517500	1.105333	2.460507	0.432617	0.520233	True	True	9.97261e-08	3293	3.683092	3.585810	1.636140	1.022022
3.000	0.100	1.100	4.000	0.100000	0.026250	0.517500	1.095584	2.478512	0.422293	0.542064	True	True	9.99942e-08	3244	3.675685	3.595074	1.646601	1.013734
3.000	0.100	1.100	4.000	0.100000	0.030000	0.517500	1.086581	2.497911	0.412386	0.565717	True	True	9.97587e-08	3312	3.669281	3.605900	1.656050	1.004681
3.000	0.100	1.100	4.000	0.100000	0.033750	0.517500	1.078317	2.518883	0.402861	0.591455	True	True	9.97358e-08	3358	3.663916	3.618416	1.664449	0.994797
3.000	0.100	1.100	4.000	0.100000	0.037500	0.517500	1.070792	2.541646	0.393681	0.619594	True	True	9.99714e-08	3480	3.659642	3.632780	1.671752	0.984008
3.000	0.100	1.100	4.000	0.100000	0.041250	0.517500	1.064016	2.566461	0.384814	0.650519	True	True	9.97981e-08	3509	3.656530	3.649187	1.677898	0.972225
3.000	0.100	1.100	4.000	0.100000	0.045000	0.517500	1.058006	2.593646	0.376226	0.684704	True	True	9.99566e-08	3609	3.654673	3.667875	1.682814	0.959341
3.000	0.100	1.100	4.000	0.100000	0.048750	0.517500	1.052792	2.623594	0.367881	0.722740	True	True	9.97643e-08	3693	3.654197	3.689143	1.686402	0.945227
3.000	0.100	1.100	4.000	0.100000	0.052500	0.517500	1.048418	2.656793	0.359745	0.765375	True	True	9.99959e-08	3862	3.655266	3.713364	1.688544	0.929730
3.000	0.100	1.100	4.000	0.100000	0.056250	0.517500	1.044945	2.693866	0.351779	0.813574	True	True	9.99579e-08	3903	3.658095	3.741009	1.689088	0.912658
3.000	0.100	1.100	4.000	0.100000	0.060000	0.517500	1.042456	2.735618	0.343939	0.868608	True	True	9.99285e-08	4106	3.662971	3.772687	1.687839	0.893775
3.000	0.100	1.100	4.000	0.100000	0.063750	0.517500	1.041069	2.783111	0.336172	0.932183	True	True	9.99691e-08	4196	3.670283	3.809193	1.684541	0.872782
3.000	0.100	1.100	4.000	0.100000	0.067500	0.517500	1.040943	2.837785	0.328415	1.006665	True	True	9.98617e-08	4374	3.680568	3.851595	1.678859	0.849292
3.000	0.100	1.100	4.000	0.100000	0.071250	0.517500	1.042305	2.901655	0.320584	1.095438	True	True	9.99507e-08	4703	3.694584	3.901362	1.670333	0.822794
3.000	0.100	1.100	4.000	0.100000	0.075000	0.517500	1.045480	2.977652	0.312562	1.203560	True	True	9.98519e-08	4931	3.713448	3.960592	1.658312	0.792585
3.000	0.100	1.100	4.000	0.100000	-0.075000	0.540000	1.885435	2.237265	1.252058	0.222826	True	True	9.98181e-08	2818	4.421713	3.874007	0.956912	1.026222
3.000	0.100	1.100	4.000	0.100000	-0.071250	0.540000	1.798743	2.239225	1.156882	0.231906	True	True	9.9649e-08	2661	4.342003	3.818987	1.010908	1.038118
3.000	0.100	1.100	4.000	0.100000	-0.067500	0.540000	1.724304	2.242029	1.077722	0.240671	True	True	9.95768e-08	2432	4.272957	3.772787	1.060443	1.047811
3.000	0.100	1.100	4.000	0.100000	-0.063750	0.540000	1.659331	2.245554	1.010500	0.249250	True	True	9.95338e-08	2416	4.212273	3.733453	1.106288	1.055755
3.000	0.100	1.100	4.000	0.100000	-0.060000	0.540000	1.601900	2.249676	0.952465	0.257739	True	True	9.99928e-08	2458	4.158324	3.699627	1.149002	1.062278
3.000	0.100	1.100	4.000	0.100000	-0.056250	0.540000	1.550611	2.254326	0.901687	0.266214	True	True	9.98736e-08	2451	4.109915	3.670326	1.189008	1.067611
3.000	0.100	1.100	4.000	0.100000	-0.052500	0.540000	1.504420	2.259453	0.856761	0.274734	True	True	9.99991e-08	2518	4.066151	3.644820	1.226633	1.071923
3.000	0.100	1.100	4.000	0.100000	-0.048750	0.540000	1.462530	2.265025	0.816639	0.283353	True	True	9.9745e-08	2561	4.026337	3.622552	1.262132	1.075342
3.000	0.100	1.100	4.000	0.100000	-0.045000	0.540000	1.424317	2.271018	0.780521	0.292117	True	True	9.97711e-08	2581	3.989930	3.603092	1.295712	1.077965
3.000	0.100	1.100	4.000	0.100000	-0.041250	0.540000	1.389286	2.277422	0.747781	0.301069	True	True	9.96392e-08	2618	3.956492	3.586098	1.327543	1.079868
3.000	0.100	1.100	4.000	0.100000	-0.037500	0.540000	1.357034	2.284230	0.717924	0.310249	True	True	9.99285e-08	2653	3.925670	3.571298	1.357762	1.081110
3.000	0.100	1.100	4.000	0.100000	-0.033750	0.540000	1.327233	2.291444	0.690551	0.319699	True	True	9.97387e-08	2676	3.897175	3.558473	1.386485	1.081737
3.000	0.100	1.100	4.000	0.100000	-0.030000	0.540000	1.299612	2.299070	0.665338	0.329458	True	True	9.98111e-08	2717	3.870764	3.547447	1.413809	1.081784
3.000	0.100	1.100	4.000	0.100000	-0.026250	0.540000	1.273943	2.307120	0.642015	0.339568	True	True	9.99306e-08	2776	3.846238	3.538076	1.439816	1.081278
3.000	0.100	1.100	4.000	0.100000	-0.022500	0.540000	1.250034	2.315609	0.620360	0.350071	True	True	9.97275e-08	2773	3.823427	3.530243	1.464575	1.080239
3.000	0.100	1.100	4.000	0.100000	-0.018750	0.540000	1.227721	2.324558	0.600182	0.361014	True	True	9.96763e-08	2819	3.802188	3.523854	1.488145	1.078681
3.000	0.100	1.100	4.000	0.100000	-0.015000	0.540000	1.206866	2.333992	0.581323	0.372446	True	True	9.98255e-08	2869	3.782400	3.518835	1.510575	1.076614
3.000	0.100	1.100	4.000	0.100000	-0.011250	0.540000	1.187349	2.343940	0.563646	0.384421	True	True	9.98968e-08	2880	3.763961	3.515127	1.531907	1.074040
3.000	0.100	1.100	4.000	0.100000	-0.007500	0.540000	1.169067	2.354439	0.547031	0.396996	True	True	9.97459e-08	2944	3.746783	3.512689	1.552175	1.070960
3.000	0.100	1.100	4.000	0.100000	-0.003750	0.540000	1.151931	2.365529	0.531377	0.410237	True	True	9.97517e-08	2964	3.730793	3.511492	1.571407	1.067368
3.000	0.100	1.100	4.000	0.100000	0.000000	0.540000	1.135864	2.377256	0.516593	0.424216	True	True	9.99634e-08	2986	3.715931	3.511519	1.589624	1.063256
3.000	0.100	1.100	4.000	0.100000	0.003750	0.540000	1.120799	2.389676	0.502601	0.439015	True	True	9.9664e-08	3039	3.702146	3.512765	1.606842	1.058610
3.000	0.100	1.100	4.000	0.100000	0.007500	0.540000	1.106680	2.402851	0.489330	0.454724	True	True	9.98635e-08	3058	3.689398	3.515240	1.623073	1.053414
3.000	0.100	1.100	4.000	0.100000	0.011250	0.540000	1.093457	2.416852	0.476718	0.471449	True	True	9.96956e-08	3148	3.677658	3.518965	1.638321	1.047645
3.000	0.100	1.100	4.000	0.100000	0.015000	0.540000	1.081089	2.431763	0.464710	0.489310	True	True	9.98176e-08	3189	3.666905	3.523973	1.652584	1.041276
3.000	0.100	1.100	4.000	0.100000	0.018750	0.540000	1.069542	2.447681	0.453254	0.508444	True	True	9.9876e-08	3238	3.657127	3.530312	1.665857	1.034275
3.000	0.100	1.100	4.000	0.100000	0.022500	0.540000	1.058789	2.464716	0.442305	0.529014	True	True	9.98345e-08	3276	3.648323	3.538049	1.678125	1.026602
3.000	0.100	1.100	4.000	0.100000	0.026250	0.540000	1.048809	2.483002	0.431819	0.551207	True	True	9.98168e-08	3334	3.640503	3.547263	1.689369	1.018212
3.000	0.100	1.100	4.000	0.100000	0.030000	0.540000	1.039588	2.502690	0.421759	0.575248	True	True	9.99253e-08	3429	3.633688	3.558059	1.699559	1.009051
3.000	0.100	1.100	4.000	0.100000	0.033750	0.540000	1.031118	2.523965	0.412087	0.601402	True	True	9.98041e-08	3382	3.627912	3.570565	1.708657	0.999056
3.000	0.100	1.100	4.000	0.100000	0.037500	0.540000	1.023401	2.547045	0.402768	0.629989	True	True	9.98336e-08	3457	3.623225	3.584937	1.716615	0.988150
3.000	0.100	1.100	4.000	0.100000	0.041250	0.540000	1.016445	2.572193	0.393767	0.661399	True	True	9.98252e-08	3557	3.619695	3.601371	1.723370	0.976245
3.000	0.100	1.100	4.000	0.100000	0.045000	0.540000	1.010268	2.599729	0.385051	0.696112	True	True	9.97974e-08	3709	3.617415	3.620105	1.728845	0.963234
3.000	0.100	1.100	4.000	0.100000	0.048750	0.540000	1.004899	2.630048	0.376587	0.734727	True	True	9.97701e-08	3780	3.616506	3.641437	1.732941	0.948990
3.000	0.100	1.100	4.000	0.100000	0.052500	0.540000	1.000383	2.663644	0.368337	0.778003	True	True	9.98338e-08	3866	3.617129	3.665740	1.735535	0.933357
3.000	0.100	1.100	4.000	0.100000	0.056250	0.540000	0.996779	2.701144	0.360263	0.826916	True	True	9.98427e-08	3987	3.619494	3.693487	1.736473	0.916147
3.000	0.100	1.100	4.000	0.100000	0.060000	0.540000	0.994173	2.743358	0.352322	0.882753	True	True	9.98193e-08	4152	3.623884	3.725286	1.735552	0.897123
3.000	0.100	1.100	4.000	0.100000	0.063750	0.540000	0.992681	2.791356	0.344461	0.947244	True	True	9.99682e-08	4325	3.630678	3.761933	1.732515	0.875986
3.000	0.100	1.100	4.000	0.100000	0.067500	0.540000	0.992464	2.846589	0.336616	1.022783	True	True	9.99352e-08	4556	3.640403	3.804497	1.727016	0.852352
3.000	0.100	1.100	4.000	0.100000	0.071250	0.540000	0.993747	2.911088	0.328704	1.112801	True	True	9.99007e-08	4681	3.653802	3.854446	1.718588	0.825709
3.000	0.100	1.100	4.000	0.100000	0.075000	0.540000	0.996858	2.987806	0.320608	1.222420	True	True	9.99462e-08	4993	3.671971	3.913882	1.706570	0.795360
3.000	0.100	1.100	4.000	0.100000	-0.075000	0.562500	1.852251	2.236469	1.269811	0.225730	True	True	9.97988e-08	2823	4.402369	3.838510	0.968528	1.031498
3.000	0.100	1.100	4.000	0.100000	-0.071250	0.562500	1.764654	2.238541	1.174040	0.235018	True	True	9.99855e-08	2512	4.321740	3.782267	1.023917	1.043420
3.000	0.100	1.100	4.000	0.100000	-0.067500	0.562500	1.689376	2.241488	1.094344	0.243986	True	True	9.99712e-08	2423	4.251841	3.734971	1.074836	1.053124
3.000	0.100	1.100	4.000	0.100000	-0.063750	0.562500	1.623627	2.245153	1.026630	0.252763	True	True	9.98468e-08	2450	4.190358	3.694649	1.122057	1.061078
3.000	0.100	1.100	4.000	0.100000	-0.060000	0.562500	1.565469	2.249425	0.968141	0.261448	True	True	9.957e-08	2473	4.135652	3.659925	1.166141	1.067607
3.000	0.100	1.100	4.000	0.100000	-0.056250	0.562500	1.513494	2.254232	0.916937	0.270117	True	True	9.96982e-08	2522	4.086526	3.629805	1.207509	1.072940
3.000	0.100	1.100	4.000	0.100000	-0.052500	0.562500	1.466657	2.259524	0.871610	0.278831	True	True	9.99929e-08	2551	4.042077	3.603550	1.246485	1.077248
3.000	0.100	1.100	4.000	0.100000	-0.048750	0.562500	1.424156	2.265265	0.831110	0.287643	True	True	9.96507e-08	2594	4.001608	3.580596	1.283324	1.080658
3.000	0.100	1.100	4.000	0.100000	-0.045000	0.562500	1.385365	2.271434	0.794632	0.296601	True	True	9.9898e-08	2632	3.964571	3.560505	1.318232	1.083268
3.000	0.100	1.100	4.000	0.100000	-0.041250	0.562500	1.349783	2.278018	0.761550	0.305749	True	True	9.98195e-08	2678	3.930527	3.542932	1.351376	1.085153
3.000	0.100	1.100	4.000	0.100000	-0.037500	0.562500	1.317008	2.285012	0.731367	0.315128	True	True	9.99788e-08	2705	3.899121	3.527600	1.382892	1.086372
3.000	0.100	1.100	4.000	0.100000	-0.033750	0.562500	1.286710	2.292416	0.703682	0.324779	True	True	9.96891e-08	2757	3.870059	3.514287	1.412895	1.086971
3.000	0.100	1.100	4.000	0.100000	-0.030000	0.562500	1.258615	2.300237	0.678170	0.334742	True	True	9.9775e-08	2829	3.843101	3.502813	1.441481	1.086986
3.000	0.100	1.100	4.000	0.100000	-0.026250	0.562500	1.232493	2.308486	0.654560	0.345061	True	True	9.98894e-08	2739	3.818043	3.493031	1.468730	1.086443
3.000	0.100	1.100	4.000	0.100000	-0.022500	0.562500	1.208153	2.317179	0.632629	0.355778	True	True	9.99156e-08	2816	3.794715	3.484822	1.494709	1.085362
3.000	0.100	1.100	4.000	0.100000	-0.018750	0.562500	1.185429	2.326337	0.612188	0.366940	True	True	9.98254e-08	2843	3.772974	3.478091	1.519476	1.083758
3.000	0.100	1.100	4.000	0.100000	-0.015000	0.562500	1.164181	2.335984	0.593075	0.378598	True	True	9.96789e-08	2897	3.752696	3.472761	1.543078	1.081639
3.000	0.100	1.100	4.000	0.100000	-0.011250	0.562500	1.144290	2.346151	0.575153	0.390805	True	True	9.99032e-08	2922	3.733779	3.468773	1.565557	1.079009
3.000	0.100	1.100	4.000	0.100000	-0.007500	0.562500	1.125651	2.356872	0.558304	0.403621	True	True	9.99295e-08	2942	3.716135	3.466082	1.586945	1.075867
3.000	0.100	1.100	4.000	0.100000	-0.003750	0.562500	1.108174	2.368190	0.542424	0.417111	True	True	9.99668e-08	2991	3.699689	3.464659	1.607268	1.072209
3.000	0.100	1.100	4.000	0.100000	0.000000	0.562500	1.091782	2.380151	0.527423	0.431349	True	True	9.99921e-08	3124	3.684379	3.464485	1.626547	1.068026
3.000	0.100	1.100	4.000	0.100000	0.003750	0.562500	1.076408	2.392810	0.513223	0.446418	True	True	9.96989e-08	3070	3.670155	3.465556	1.644797	1.063305
3.000	0.100	1.100	4.000	0.100000	0.007500	0.562500	1.061994	2.406230	0.499752	0.462410	True	True	9.9954e-08	3077	3.656976	3.467878	1.662026	1.058028
3.000	0.100	1.100	4.000	0.100000	0.011250	0.562500	1.048490	2.420484	0.486948	0.479431	True	True	9.98824e-08	3168	3.644811	3.471473	1.678240	1.052173
3.000	0.100	1.100	4.000	0.100000	0.015000	0.562500	1.035856	2.435654	0.474755	0.497603	True	True	9.97388e-08	3176	3.633639	3.476373	1.693434	1.045714
3.000	0.100	1.100	4.000	0.100000	0.018750	0.562500	1.024056	2.451839	0.463123	0.517066	True	True	9.97434e-08	3278	3.623446	3.482626	1.707602	1.038617
3.000	0.100	1.100	4.000	0.100000	0.022500	0.562500	1.013063	2.469151	0.452004	0.537984	True	True	9.99518e-08	3316	3.614231	3.490296	1.720727	1.030845
3.000	0.100	1.100	4.000	0.100000	0.026250	0.562500	1.002855	2.487722	0.441357	0.560548	True	True	9.99855e-08	3327	3.606002	3.499464	1.732789	1.022351
3.000	0.100	1.100	4.000	0.100000	0.030000	0.562500	0.993419	2.507707	0.431142	0.584984	True	True	9.98196e-08	3448	3.598779	3.510233	1.743755	1.013081
3.000	0.100	1.100	4.000	0.100000	0.033750	0.562500	0.984747	2.529291	0.421322	0.611561	True	True	9.97257e-08	3490	3.592593	3.522731	1.753588	1.002972
3.000	0.100	1.100	4.000	0.100000	0.037500	0.562500	0.976838	2.552693	0.411862	0.640604	True	True	9.98999e-08	3579	3.587494	3.537114	1.762236	0.991948
3.000	0.100	1.100	4.000	0.100000	0.041250	0.562500	0.969702	2.578179	0.402728	0.672508	True	True	9.98904e-08	3613	3.583548	3.553577	1.769634	0.979921
3.000	0.100	1.100	4.000	0.100000	0.045000	0.562500	0.963357	2.606071	0.393885	0.707758	True	True	9.98431e-08	3788	3.580844	3.572359	1.775702	0.966785
3.000	0.100	1.100	4.000	0.100000	0.048750	0.562500	0.957831	2.636767	0.385301	0.746962	True	True	9.9913e-08	3814	3.579501	3.593757	1.780340	0.952412
3.000	0.100	1.100	4.000	0.100000	0.052500	0.562500	0.953168	2.670765	0.376938	0.790887	True	True	9.97558e-08	3916	3.579676	3.618144	1.783420	0.936648
3.000	0.100	1.100	4.000	0.100000	0.056250	0.562500	0.949429	2.708695	0.368759	0.840524	True	True	9.98793e-08	4096	3.581574	3.645994	1.784783	0.919303
3.000	0.100	1.100	4.000	0.100000	0.060000	0.562500	0.946699	2.751374	0.360719	0.897175	True	True	9.99716e-08	4283	3.585471	3.677913	1.784225	0.900143
3.000	0.100	1.100	4.000	0.100000	0.063750	0.562500	0.945092	2.799880	0.352766	0.962592	True	True	9.99561e-08	4392	3.591740	3.714699	1.781482	0.878870
3.000	0.100	1.100	4.000	0.100000	0.067500	0.562500	0.944771	2.855674	0.344837	1.039201	True	True	9.99546e-08	4573	3.600895	3.757419	1.776200	0.855099
3.000	0.100	1.100	4.000	0.100000	0.071250	0.562500	0.945960	2.920802	0.336848	1.130476	True	True	9.99316e-08	4850	3.613665	3.807545	1.767905	0.828324
3.000	0.100	1.100	4.000	0.100000	0.075000	0.562500	0.948987	2.998240	0.328683	1.241608	True	True	9.98313e-08	5136	3.631123	3.867178	1.755925	0.797846
3.000	0.100	1.100	4.000	0.100000	-0.075000	0.585000	1.819536	2.235714	1.287590	0.228665	True	True	9.98197e-08	2827	4.383338	3.803068	0.980067	1.036631
3.000	0.100	1.100	4.000	0.100000	-0.071250	0.585000	1.731063	2.237917	1.191229	0.238168	True	True	9.95857e-08	2545	4.301820	3.745599	1.036847	1.048559
3.000	0.100	1.100	4.000	0.100000	-0.067500	0.585000	1.654977	2.240999	1.111001	0.247343	True	True	9.96848e-08	2453	4.231097	3.697206	1.089152	1.058267
3.000	0.100	1.100	4.000	0.100000	-0.063750	0.585000	1.588474	2.244814	1.042798	0.256324	True	True	9.99939e-08	2453	4.168840	3.655893	1.137757	1.066219
3.000	0.100	1.100	4.000	0.100000	-0.060000	0.585000	1.529614	2.249240	0.983855	0.265211	True	True	9.96253e-08	2506	4.113404	3.620268	1.183218	1.072741
3.000	0.100	1.100	4.000	0.100000	-0.056250	0.585000	1.476977	2.254212	0.932226	0.274079	True	True	9.98658e-08	2542	4.063585	3.589327	1.225957	1.078064
3.000	0.100	1.100	4.000	0.100000	-0.052500	0.585000	1.429516	2.259673	0.886500	0.282991	True	True	9.99526e-08	2558	4.018474	3.562320	1.266298	1.082356
3.000	0.100	1.100	4.000	0.100000	-0.048750	0.585000	1.386424	2.265591	0.845621	0.292003	True	True	9.99459e-08	2603	3.977370	3.538676	1.304493	1.085747
3.000	0.100	1.100	4.000	0.100000	-0.045000	0.585000	1.347072	2.271942	0.808783	0.301161	True	True	9.98216e-08	2613	3.939724	3.517952	1.340746	1.088333
3.000	0.100	1.100	4.000	0.100000	-0.041250	0.585000	1.310958	2.278714	0.775358	0.310511	True	True	9.97862e-08	2681	3.905092	3.499797	1.375223	1.090191
3.000	0.100	1.100	4.000	0.100000	-0.037500	0.585000	1.277677	2.285901	0.744846	0.320094	True	True	9.96889e-08	2715	3.873118	3.483931	1.408059	1.091378
3.000	0.100	1.100	4.000	0.100000	-0.033750	0.585000	1.246896	2.293502	0.716847	0.329952	True	True	9.9777e-08	2743	3.843508	3.470127	1.439367	1.091941
3.000	0.100	1.100	4.000	0.100000	-0.030000	0.585000	1.218341	2.301526	0.691034	0.340126	True	True	9.99701e-08	2767	3.816017	3.458203	1.469239	1.091915
3.000	0.100	1.100	4.000	0.100000	-0.026250	0.585000	1.191782	2.309982	0.667136	0.350660	True	True	9.97328e-08	2815	3.790443	3.448009	1.497757	1.091327
3.000	0.100	1.100	4.000	0.100000	-0.022500	0.585000	1.167023	2.318887	0.644927	0.361597	True	True	9.97744e-08	2851	3.766612	3.439425	1.524984	1.090197
3.000	0.100	1.100	4.000	0.100000	-0.018750	0.585000	1.143900	2.328260	0.624219	0.372984	True	True	9.98975e-08	2874	3.744381	3.432351	1.550978	1.088539
3.000	0.100	1.100	4.000	0.100000	-0.015000	0.585000	1.122272	2.338129	0.604849	0.384874	True	True	9.99144e-08	2908	3.723626	3.426710	1.575784	1.086361
3.000	0.100	1.100	4.000	0.100000	-0.011250	0.585000	1.102018	2.348521	0.586680	0.397320	True	True	9.99187e-08	2940	3.704243	3.422442	1.599441	1.083668
3.000	0.100	1.100	4.000	0.100000	-0.007500	0.585000	1.083032	2.359473	0.569594	0.410382	True	True	9.9688e-08	2962	3.686143	3.419499	1.621981	1.080459
3.000	0.100	1.100	4.000	0.100000	-0.003750	0.585000	1.065224	2.371027	0.553486	0.424129	True	True	9.99197e-08	3032	3.669250	3.417851	1.643429	1.076728
3.000	0.100	1.100	4.000	0.100000	0.000000	0.585000	1.048516	2.383229	0.538266	0.438633	True	True	9.99823e-08	3054	3.653503	3.417478	1.663804	1.072469
3.000	0.100	1.100	4.000	0.100000	0.003750	0.585000	1.032841	2.396135	0.523854	0.453979	True	True	9.97136e-08	3115	3.638848	3.418375	1.683119	1.067666
3.000	0.100	1.100	4.000	0.100000	0.007500	0.585000	1.018140	2.409807	0.510181	0.470260	True	True	9.97752e-08	3108	3.625246	3.420547	1.701382	1.062304
3.000	0.100	1.100	4.000	0.100000	0.011250	0.585000	1.004363	2.424320	0.497182	0.487585	True	True	9.98414e-08	3185	3.612663	3.424015	1.718596	1.056359
3.000	0.100	1.100	4.000	0.100000	0.015000	0.585000	0.991469	2.439757	0.484803	0.506076	True	True	9.99543e-08	3256	3.601078	3.428810	1.734757	1.049805
3.000	0.100	1.100	4.000	0.100000	0.018750	0.585000	0.979421	2.456216	0.472992	0.525875	True	True	9.98821e-08	3289	3.590476	3.434979	1.749854	1.042610
3.000	0.100	1.100	4.000	0.100000	0.022500	0.585000	0.968193	2.473811	0.461702	0.547149	True	True	9.98266e-08	3385	3.580855	3.442586	1.763872	1.034735
3.000	0.100	1.100	4.000	0.100000	0.026250	0.585000	0.957762	2.492674	0.450891	0.570091	True	True	9.98167e-08	3429	3.572221	3.451712	1.776786	1.026134
3.000	0.100	1.100	4.000	0.100000	0.030000	0.585000	0.948114	2.512963	0.440520	0.594929	True	True	9.97216e-08	3497	3.564593	3.462458	1.788565	1.016753
3.000	0.100	1.100	4.000	0.100000	0.033750	0.585000	0.939242	2.534861	0.430551	0.621938	True	True	9.97342e-08	3574	3.558002	3.474951	1.799167	1.006529
3.000	0.100	1.100	4.000	0.100000	0.037500	0.585000	0.931144	2.558592	0.420949	0.651445	True	True	9.97523e-08	3644	3.552493	3.489349	1.808539	0.995388
3.000	0.100	1.100	4.000	0.100000	0.041250	0.585000	0.923829	2.584421	0.411681	0.683851	True	True	9.98003e-08	3705	3.548132	3.505844	1.816614	0.983239
3.000	0.100	1.100	4.000	0.100000	0.045000	0.585000	0.917315	2.612674	0.402711	0.719647	True	True	9.985e-08	3780	3.545005	3.524677	1.823310	0.969979
3.000	0.100	1.100	4.000	0.100000	0.048750	0.585000	0.911631	2.643752	0.394007	0.759448	True	True	9.98488e-08	3926	3.543228	3.546143	1.828523	0.955479
3.000	0.100	1.100	4.000	0.100000	0.052500	0.585000	0.906819	2.678156	0.385533	0.804033	True	True	9.97807e-08	3989	3.542953	3.570616	1.832124	0.939586
3.000	0.100	1.100	4.000	0.100000	0.056250	0.585000	0.902940	2.716520	0.377249	0.854404	True	True	9.98199e-08	4173	3.544382	3.598568	1.833948	0.922111
3.000	0.100	1.100	4.000	0.100000	0.060000	0.585000	0.900078	2.759668	0.369112	0.911878	True	True	9.97709e-08	4323	3.547782	3.630607	1.833788	0.902821
3.000	0.100	1.100	4.000	0.100000	0.063750	0.585000	0.898348	2.808684	0.361070	0.978232	True	True	9.98644e-08	4422	3.553520	3.667530	1.831373	0.881418
3.000	0.100	1.100	4.000	0.100000	0.067500	0.585000	0.897911	2.865040	0.353060	1.055922	True	True	9.9828e-08	4640	3.562097	3.710405	1.826346	0.857521
3.000	0.100	1.100	4.000	0.100000	0.071250	0.585000	0.898991	2.930798	0.344999	1.148468	True	True	9.98177e-08	4861	3.574227	3.760701	1.818221	0.830623
3.000	0.100	1.100	4.000	0.100000	0.075000	0.585000	0.901914	3.008955	0.336770	1.261126	True	True	9.99036e-08	5240	3.590959	3.820522	1.806318	0.800030
3.000	0.100	1.100	4.000	0.100000	-0.075000	0.607500	1.787294	2.234996	1.305388	0.231633	True	True	9.98251e-08	2661	4.364623	3.767692	0.991518	1.041618
3.000	0.100	1.100	4.000	0.100000	-0.071250	0.607500	1.697976	2.237342	1.208444	0.241354	True	True	9.96922e-08	2625	4.282249	3.708997	1.049685	1.053536
3.000	0.100	1.100	4.000	0.100000	-0.067500	0.607500	1.621109	2.240567	1.127685	0.250743	True	True	9.96804e-08	2489	4.210730	3.659506	1.103379	1.063234
3.000	0.100	1.100	4.000	0.100000	-0.063750	0.607500	1.553886	2.244530	1.058996	0.259934	True	True	9.9825e-08	2478	4.147728	3.617201	1.153367	1.071172
3.000	0.100	1.100	4.000	0.100000	-0.060000	0.607500	1.494345	2.249122	0.999600	0.269026	True	True	9.95655e-08	2545	4.091589	3.580674	1.200211	1.077675
3.000	0.100	1.100	4.000	0.100000	-0.056250	0.607500	1.441070	2.254264	0.947547	0.278100	True	True	9.99379e-08	2569	4.041101	3.548908	1.244330	1.082975
3.000	0.100	1.100	4.000	0.100000	-0.052500	0.607500	1.393006	2.259903	0.901421	0.287217	True	True	9.9853e-08	2590	3.995351	3.521148	1.286045	1.087241
3.000	0.100	1.100	4.000	0.100000	-0.048750	0.607500	1.349345	2.266004	0.860162	0.296434	True	True	9.97464e-08	2626	3.953637	3.496813	1.325608	1.090602
3.000	0.100	1.100	4.000	0.100000	-0.045000	0.607500	1.309453	2.272544	0.822964	0.305798	True	True	9.99063e-08	2644	3.915402	3.475454	1.363221	1.093154
3.000	0.100	1.100	4.000	0.100000	-0.041250	0.607500	1.272826	2.279511	0.789194	0.315355	True	True	9.96582e-08	2727	3.880203	3.456715	1.399048	1.094974
3.000	0.100	1.100	4.000	0.100000	-0.037500	0.607500	1.239056	2.286897	0.758352	0.325149	True	True	9.97915e-08	2712	3.847681	3.440313	1.433222	1.096120
3.000	0.100	1.100	4.000	0.100000	-0.033750	0.607500	1.207811	2.294704	0.730038	0.335220	True	True	9.97327e-08	2796	3.817540	3.426018	1.465854	1.096638
3.000	0.100	1.100	4.000	0.100000	-0.030000	0.607500	1.178813	2.302937	0.703921	0.345611	True	True	9.98978e-08	2848	3.789534	3.413644	1.497037	1.096562
3.000	0.100	1.100	4.000	0.100000	-0.026250	0.607500	1.151830	2.311608	0.679731	0.356366	True	True	9.97927e-08	2849	3.763458	3.403038	1.526846	1.095920
3.000	0.100	1.100	4.000	0.100000	-0.022500	0.607500	1.126668	2.320732	0.657242	0.367529	True	True	9.99607e-08	2860	3.739141	3.394077	1.555348	1.094732
3.000	0.100	1.100	4.000	0.100000	-0.018750	0.607500	1.103160	2.330329	0.636264	0.379149	True	True	9.96907e-08	2915	3.716434	3.386661	1.582595	1.093012
3.000	0.100	1.100	4.000	0.100000	-0.015000	0.607500	1.081164	2.340426	0.616635	0.391277	True	True	9.98195e-08	2959	3.695215	3.380711	1.608632	1.090768
3.000	0.100	1.100	4.000	0.100000	-0.011250	0.607500	1.060558	2.351052	0.598216	0.403968	True	True	9.96932e-08	2992	3.675379	3.376163	1.633497	1.088005
3.000	0.100	1.100	4.000	0.100000	-0.007500	0.607500	1.041237	2.362242	0.580889	0.417285	True	True	9.97878e-08	3017	3.656834	3.372970	1.657219	1.084721
3.000	0.100	1.100	4.000	0.100000	-0.003750	0.607500	1.023109	2.374039	0.564550	0.431294	True	True	9.97092e-08	3089	3.639506	3.371099	1.679822	1.080912
3.000	0.100	1.100	4.000	0.100000	0.000000	0.607500	1.006096	2.386489	0.549107	0.446071	True	True	9.99635e-08	3121	3.623331	3.370530	1.701324	1.076569
3.000	0.100	1.100	4.000	0.100000	0.003750	0.607500	0.990129	2.399649	0.534482	0.461701	True	True	9.97742e-08	3168	3.608256	3.371255	1.721737	1.071680
3.000	0.100	1.100	4.000	0.100000	0.007500	0.607500	0.975150	2.413582	0.520603	0.478279	True	True	9.97396e-08	3206	3.594239	3.373281	1.741066	1.066227
3.000	0.100	1.100	4.000	0.100000	0.011250	0.607500	0.961108	2.428362	0.507408	0.495914	True	True	9.98433e-08	3281	3.581247	3.376625	1.759313	1.060187
3.000	0.100	1.100	4.000	0.100000	0.015000	0.607500	0.947961	2.444072	0.494839	0.514732	True	True	9.97317e-08	3320	3.569256	3.381319	1.776473	1.053535
3.000	0.100	1.100	4.000	0.100000	0.018750	0.607500	0.935673	2.460813	0.482847	0.534875	True	True	9.97554e-08	3337	3.558253	3.387408	1.792533	1.046237
3.000	0.100	1.100	4.000	0.100000	0.022500	0.607500	0.924215	2.478697	0.471383	0.556512	True	True	9.99577e-08	3430	3.548232	3.394956	1.807476	1.038256
3.000	0.100	1.100	4.000	0.100000	0.026250	0.607500	0.913567	2.497859	0.460407	0.579840	True	True	9.99996e-08	3487	3.539200	3.404043	1.821277	1.029545
3.000	0.100	1.100	4.000	0.100000	0.030000	0.607500	0.903712	2.518457	0.449878	0.605089	True	True	9.97977e-08	3493	3.531172	3.414770	1.833902	1.020052
3.000	0.100	1.100	4.000	0.100000	0.033750	0.607500	0.894642	2.540677	0.439759	0.632537	True	True	9.99271e-08	3589	3.524179	3.427263	1.845307	1.009712
3.000	0.100	1.100	4.000	0.100000	0.037500	0.607500	0.886358	2.564742	0.430015	0.662517	True	True	9.98096e-08	3709	3.518264	3.441680	1.855438	0.998452
3.000	0.100	1.100	4.000	0.100000	0.041250	0.607500	0.878866	2.590920	0.420611	0.695433	True	True	9.98903e-08	3767	3.513491	3.458212	1.864224	0.986183
3.000	0.100	1.100	4.000	0.100000	0.045000	0.607500	0.872184	2.619540	0.411515	0.731784	True	True	9.99896e-08	3874	3.509943	3.477098	1.871583	0.972799
3.000	0.100	1.100	4.000	0.100000	0.048750	0.607500	0.866339	2.651005	0.402691	0.772192	True	True	9.99049e-08	4005	3.507732	3.498635	1.877406	0.958175
3.000	0.100	1.100	4.000	0.100000	0.052500	0.607500	0.861376	2.685818	0.394105	0.817445	True	True	9.99428e-08	4080	3.507007	3.523196	1.881562	0.942157
3.000	0.100	1.100	4.000	0.100000	0.056250	0.607500	0.857353	2.724620	0.385717	0.868559	True	True	9.99894e-08	4256	3.507964	3.551252	1.883884	0.924557
3.000	0.100	1.100	4.000	0.100000	0.060000	0.607500	0.854354	2.768239	0.377485	0.926868	True	True	9.98627e-08	4389	3.510865	3.583411	1.884158	0.905143
3.000	0.100	1.100	4.000	0.100000	0.063750	0.607500	0.852493	2.817768	0.369356	0.994170	True	True	9.99634e-08	4617	3.516066	3.620470	1.882109	0.883619
3.000	0.100	1.100	4.000	0.100000	0.067500	0.607500	0.851929	2.874689	0.361268	1.072952	True	True	9.99952e-08	4794	3.524058	3.663495	1.877375	0.859604
3.000	0.100	1.100	4.000	0.100000	0.071250	0.607500	0.852886	2.941077	0.353138	1.166780	True	True	9.985e-08	4952	3.535538	3.713958	1.869462	0.832595
3.000	0.100	1.100	4.000	0.100000	0.075000	0.607500	0.855686	3.019951	0.344851	1.280978	True	True	9.99099e-08	5358	3.551531	3.773957	1.857682	0.801901
3.000	0.100	1.100	4.000	0.100000	-0.075000	0.630000	1.755528	2.234325	1.323202	0.234633	True	True	9.97809e-08	2712	4.346227	3.732391	1.002870	1.046453
3.000	0.100	1.100	4.000	0.100000	-0.071250	0.630000	1.665398	2.236804	1.225675	0.244579	True	True	9.97216e-08	2512	4.263028	3.672473	1.062421	1.058352
3.000	0.100	1.100	4.000	0.100000	-0.067500	0.630000	1.587781	2.240187	1.144389	0.254186	True	True	9.97956e-08	2493	4.190746	3.621883	1.117499	1.068022
3.000	0.100	1.100	4.000	0.100000	-0.063750	0.630000	1.519864	2.244308	1.075216	0.263591	True	True	9.97386e-08	2501	4.127028	3.578586	1.168870	1.075932
3.000	0.100	1.100	4.000	0.100000	-0.060000	0.630000	1.459669	2.249070	1.015368	0.272896	True	True	9.96152e-08	2570	4.070213	3.541157	1.217100	1.082403
3.000	0.100	1.100	4.000	0.100000	-0.056250	0.630000	1.405782	2.254389	0.962892	0.282180	True	True	9.97534e-08	2540	4.019084	3.508568	1.262602	1.087668
3.000	0.100	1.100	4.000	0.100000	-0.052500	0.630000	1.357140	2.260212	0.916365	0.291508	True	True	9.96915e-08	2628	3.972721	3.480053	1.305698	1.091896
3.000	0.100	1.100	4.000	0.100000	-0.048750	0.630000	1.312932	2.266503	0.874726	0.300936	True	True	9.98414e-08	2645	3.930419	3.455026	1.346638	1.095215
3.000	0.100	1.100	4.000	0.100000	-0.045000	0.630000	1.272521	2.273240	0.837165	0.310512	True	True	9.96668e-08	2714	3.891618	3.433031	1.385622	1.097723
3.000	0.100	1.100	4.000	0.100000	-0.041250	0.630000	1.235402	2.280408	0.803049	0.320284	True	True	9.96781e-08	2728	3.855874	3.413709	1.422811	1.099494
3.000	0.100	1.100	4.000	0.100000	-0.037500	0.630000	1.201163	2.288001	0.771876	0.330293	True	True	9.97041e-08	2732	3.822825	3.396771	1.458339	1.100588
3.000	0.100	1.100	4.000	0.100000	-0.033750	0.630000	1.169471	2.296020	0.743243	0.340584	True	True	9.96704e-08	2812	3.792172	3.381985	1.492312	1.101050
3.000	0.100	1.100	4.000	0.100000	-0.030000	0.630000	1.140047	2.304470	0.716820	0.351199	True	True	9.99503e-08	2854	3.763669	3.369160	1.524823	1.100915
3.000	0.100	1.100	4.000	0.100000	-0.026250	0.630000	1.112659	2.313363	0.692336	0.362181	True	True	9.99463e-08	2871	3.737110	3.358142	1.555945	1.100211
3.000	0.100	1.100	4.000	0.100000	-0.022500	0.630000	1.087109	2.322714	0.669564	0.373577	True	True	9.96901e-08	2956	3.712321	3.348806	1.585742	1.098956
3.000	0.100	1.100	4.000	0.100000	-0.018750	0.630000	1.063230	2.332542	0.648313	0.385436	True	True	9.98691e-08	2959	3.689156	3.341050	1.614265	1.097166
3.000	0.100	1.100	4.000	0.100000	-0.015000	0.630000	1.040881	2.342875	0.628421	0.397809	True	True	9.96891e-08	2979	3.667488	3.334792	1.641557	1.094848
3.000	0.100	1.100	4.000	0.100000	-0.011250	0.630000	1.019937	2.353741	0.609750	0.410753	True	True	9.97148e-08	2978	3.647211	3.329966	1.667655	1.092006
3.000	0.100	1.100	4.000	0.100000	-0.007500	0.630000	1.000293	2.365178	0.592179	0.424331	True	True	9.97727e-08	3088	3.628236	3.326525	1.692586	1.088640
3.000	0.100	1.100	4.000	0.100000	-0.003750	0.630000	0.981857	2.377225	0.575605	0.438610	True	True	9.98974e-08	3092	3.610484	3.324434	1.716372	1.084746
3.000	0.100	1.100	4.000	0.100000	0.000000	0.630000	0.964549	2.389932	0.559937	0.453667	True	True	9.99011e-08	3133	3.593893	3.323672	1.739030	1.080314
3.000	0.100	1.100	4.000	0.100000	0.003750	0.630000	0.948301	2.403353	0.545095	0.469588	True	True	9.97155e-08	3220	3.578409	3.324230	1.760569	1.075332
3.000	0.100	1.100	4.000	0.100000	0.007500	0.630000	0.933054	2.417554	0.531008	0.486470	True	True	9.98654e-08	3246	3.563987	3.326113	1.780994	1.069782
3.000	0.100	1.100	4.000	0.100000	0.011250	0.630000	0.918756	2.432607	0.517612	0.504424	True	True	9.97624e-08	3321	3.550595	3.329337	1.800304	1.063643
3.000	0.100	1.100	4.000	0.100000	0.015000	0.630000	0.905364	2.448599	0.504852	0.523575	True	True	9.98336e-08	3354	3.538208	3.333933	1.818494	1.056888
3.000	0.100	1.100	4.000	0.100000	0.018750	0.630000	0.892843	2.465628	0.492676	0.544070	True	True	9.98941e-08	3401	3.526811	3.339948	1.835548	1.049484
3.000	0.100	1.100	4.000	0.100000	0.022500	0.630000	0.881163	2.483809	0.481037	0.566079	True	True	9.97352e-08	3477	3.516398	3.347442	1.851449	1.041393
3.000	0.100	1.100	4.000	0.100000	0.026250	0.630000	0.870303	2.503277	0.469893	0.589800	True	True	9.97377e-08	3512	3.506973	3.356494	1.866169	1.032570
3.000	0.100	1.100	4.000	0.100000	0.030000	0.630000	0.860246	2.524190	0.459204	0.615468	True	True	9.98993e-08	3621	3.498552	3.367207	1.879671	1.022962
3.000	0.100	1.100	4.000	0.100000	0.033750	0.630000	0.850984	2.546738	0.448933	0.643364	True	True	9.9752e-08	3665	3.491162	3.379705	1.891912	1.012505
3.000	0.100	1.100	4.000	0.100000	0.037500	0.630000	0.842516	2.571142	0.439045	0.673824	True	True	9.99395e-08	3734	3.484846	3.394144	1.902834	1.001126
3.000	0.100	1.100	4.000	0.100000	0.041250	0.630000	0.834849	2.597676	0.429505	0.707260	True	True	9.99695e-08	3849	3.479663	3.410716	1.912366	0.988737
3.000	0.100	1.100	4.000	0.100000	0.045000	0.630000	0.828000	2.626668	0.420281	0.744174	True	True	9.99108e-08	3951	3.475696	3.429660	1.920421	0.975232
3.000	0.100	1.100	4.000	0.100000	0.048750	0.630000	0.821996	2.658523	0.411337	0.785198	True	True	9.983e-08	4017	3.473054	3.451272	1.926890	0.960486
3.000	0.100	1.100	4.000	0.100000	0.052500	0.630000	0.816879	2.693751	0.402639	0.831129	True	True	9.99534e-08	4173	3.471879	3.475923	1.931637	0.944347
3.000	0.100	1.100	4.000	0.100000	0.056250	0.630000	0.812709	2.732995	0.394148	0.882995	True	True	9.99269e-08	4291	3.472364	3.504086	1.934492	0.926627
3.000	0.100	1.100	4.000	0.100000	0.060000	0.630000	0.809567	2.777088	0.385822	0.942148	True	True	9.98154e-08	4429	3.474764	3.536366	1.935239	0.907095
3.000	0.100	1.100	4.000	0.100000	0.063750	0.630000	0.807568	2.827131	0.377608	1.010408	True	True	9.99408e-08	4581	3.479425	3.573560	1.933597	0.885458
3.000	0.100	1.100	4.000	0.100000	0.067500	0.630000	0.806867	2.884618	0.369445	1.090294	True	True	9.98962e-08	4860	3.486826	3.616733	1.929199	0.861337
3.000	0.100	1.100	4.000	0.100000	0.071250	0.630000	0.807685	2.951636	0.361250	1.185416	True	True	9.99033e-08	5121	3.497647	3.667356	1.921544	0.834229
3.000	0.100	1.100	4.000	0.100000	0.075000	0.630000	0.810344	3.031228	0.352909	1.301167	True	True	9.98307e-08	5473	3.512890	3.727526	1.909936	0.803448
3.000	0.100	1.100	4.000	0.100000	-0.075000	0.652500	1.724242	2.233697	1.341024	0.237666	True	True	9.98814e-08	2773	4.328154	3.697177	1.014115	1.051134
3.000	0.100	1.100	4.000	0.100000	-0.071250	0.652500	1.633333	2.236317	1.242918	0.247841	True	True	9.97436e-08	2542	4.244164	3.636038	1.075041	1.062998
3.000	0.100	1.100	4.000	0.100000	-0.067500	0.652500	1.555003	2.239853	1.161108	0.257672	True	True	9.97878e-08	2458	4.171150	3.584353	1.131494	1.072629
3.000	0.100	1.100	4.000	0.100000	-0.063750	0.652500	1.486413	2.244148	1.091450	0.267297	True	True	9.96186e-08	2515	4.106747	3.540065	1.184248	1.080494
3.000	0.100	1.100	4.000	0.100000	-0.060000	0.652500	1.425596	2.249085	1.031152	0.276820	True	True	9.96029e-08	2566	4.049286	3.501734	1.233861	1.086920
3.000	0.100	1.100	4.000	0.100000	-0.056250	0.652500	1.371122	2.254587	0.978252	0.286321	True	True	9.96639e-08	2623	3.997542	3.468323	1.280748	1.092137
3.000	0.100	1.100	4.000	0.100000	-0.052500	0.652500	1.321928	2.260600	0.931324	0.295865	True	True	9.96504e-08	2620	3.950593	3.439054	1.325227	1.096314
3.000	0.100	1.100	4.000	0.100000	-0.048750	0.652500	1.277197	2.267088	0.889304	0.305510	True	True	9.97816e-08	2655	3.907728	3.413336	1.367549	1.099579
3.000	0.100	1.100	4.000	0.100000	-0.045000	0.652500	1.236291	2.274028	0.851379	0.315304	True	True	9.98648e-08	2704	3.868386	3.390707	1.407910	1.102031
3.000	0.100	1.100	4.000	0.100000	-0.041250	0.652500	1.198700	2.281405	0.816915	0.325296	True	True	9.98953e-08	2759	3.832120	3.370802	1.446472	1.103743
3.000	0.100	1.100	4.000	0.100000	-0.037500	0.652500	1.164014	2.289212	0.785408	0.335529	True	True	9.96842e-08	2790	3.798564	3.353329	1.483363	1.104774
3.000	0.100	1.100	4.000	0.100000	-0.033750	0.652500	1.131895	2.297450	0.756454	0.346045	True	True	9.98845e-08	2850	3.767420	3.338052	1.518691	1.105170
3.000	0.100	1.100	4.000	0.100000	-0.030000	0.652500	1.102064	2.306125	0.729722	0.356890	True	True	9.9924e-08	2876	3.738440	3.324778	1.552543	1.104966
3.000	0.100	1.100	4.000	0.100000	-0.026250	0.652500	1.074286	2.315247	0.704941	0.368107	True	True	9.98157e-08	2879	3.711417	3.313351	1.584995	1.104189
3.000	0.100	1.100	4.000	0.100000	-0.022500	0.652500	1.048366	2.324831	0.681883	0.379743	True	True	9.99826e-08	2911	3.686175	3.303642	1.616104	1.102858
3.000	0.100	1.100	4.000	0.100000	-0.018750	0.652500	1.024133	2.334899	0.660356	0.391847	True	True	9.98265e-08	3035	3.662566	3.295547	1.645922	1.100988
3.000	0.100	1.100	4.000	0.100000	-0.015000	0.652500	1.001445	2.345475	0.640198	0.404473	True	True	9.98067e-08	2996	3.640465	3.288983	1.674491	1.098587
3.000	0.100	1.100	4.000	0.100000	-0.011250	0.652500	0.980178	2.356589	0.621271	0.417677	True	True	9.98394e-08	3033	3.619764	3.283883	1.701843	1.095660
3.000	0.100	1.100	4.000	0.100000	-0.007500	0.652500	0.960225	2.368279	0.603454	0.431522	True	True	9.97886e-08	3127	3.600372	3.280197	1.728005	1.092204
3.000	0.100	1.100	4.000	0.100000	-0.003750	0.652500	0.941493	2.380584	0.586642	0.446078	True	True	9.97012e-08	3142	3.582211	3.277890	1.752998	1.088217
3.000	0.100	1.100	4.000	0.100000	0.000000	0.652500	0.923904	2.393555	0.570745	0.461423	True	True	9.97164e-08	3230	3.565217	3.276938	1.776836	1.083690
3.000	0.100	1.100	4.000	0.100000	0.003750	0.652500	0.907386	2.407245	0.555683	0.477643	True	True	9.9832e-08	3256	3.549334	3.277332	1.799527	1.078608
3.000	0.100	1.100	4.000	0.100000	0.007500	0.652500	0.891881	2.421721	0.541385	0.494837	True	True	9.97777e-08	3291	3.534519	3.279076	1.821074	1.072956
3.000	0.100	1.100	4.000	0.100000	0.011250	0.652500	0.877336	2.437055	0.527786	0.513117	True	True	9.98369e-08	3323	3.520738	3.282185	1.841475	1.066712
3.000	0.100	1.100	4.000	0.100000	0.015000	0.652500	0.863710	2.453335	0.514831	0.532610	True	True	9.99617e-08	3361	3.507965	3.286690	1.860722	1.059849
3.000	0.100	1.100	4.000	0.100000	0.018750	0.652500	0.850964	2.470659	0.502469	0.553464	True	True	9.99471e-08	3466	3.496183	3.292634	1.878800	1.052334
3.000	0.100	1.100	4.000	0.100000	0.022500	0.652500	0.839070	2.489144	0.490652	0.575852	True	True	9.99679e-08	3530	3.485385	3.300079	1.895687	1.044131
3.000	0.100	1.100	4.000	0.100000	0.026250	0.652500	0.828004	2.508924	0.479338	0.599975	True	True	9.99886e-08	3551	3.475576	3.309103	1.911354	1.035193
3.000	0.100	1.100	4.000	0.100000	0.030000	0.652500	0.817751	2.530160	0.468487	0.626071	True	True	9.99581e-08	3698	3.466767	3.319806	1.925766	1.025468
3.000	0.100	1.100	4.000	0.100000	0.033750	0.652500	0.808302	2.553041	0.458062	0.654423	True	True	9.99903e-08	3684	3.458987	3.332313	1.938874	1.014894
3.000	0.100	1.100	4.000	0.100000	0.037500	0.652500	0.799654	2.577792	0.448028	0.685373	True	True	9.97633e-08	3812	3.452274	3.346780	1.950620	1.003395
3.000	0.100	1.100	4.000	0.100000	0.041250	0.652500	0.791815	2.604686	0.438351	0.719336	True	True	9.99051e-08	3874	3.446688	3.363398	1.960930	0.990886
3.000	0.100	1.100	4.000	0.100000	0.045000	0.652500	0.784800	2.634054	0.428998	0.756823	True	True	9.99091e-08	4025	3.442305	3.382404	1.969715	0.977262
3.000	0.100	1.100	4.000	0.100000	0.048750	0.652500	0.778636	2.666306	0.419933	0.798471	True	True	9.99754e-08	4157	3.439233	3.404094	1.976865	0.962397
3.000	0.100	1.100	4.000	0.100000	0.052500	0.652500	0.773365	2.701952	0.411123	0.845089	True	True	9.99621e-08	4207	3.437611	3.428839	1.982239	0.946141
3.000	0.100	1.100	4.000	0.100000	0.056250	0.652500	0.769045	2.741642	0.402529	0.897718	True	True	9.98224e-08	4383	3.437623	3.457109	1.985666	0.928307
3.000	0.100	1.100	4.000	0.100000	0.060000	0.652500	0.765756	2.786212	0.394109	0.957724	True	True	9.98297e-08	4529	3.439520	3.489512	1.986925	0.908665
3.000	0.100	1.100	4.000	0.100000	0.063750	0.652500	0.763610	2.836773	0.385811	1.026952	True	True	9.99987e-08	4723	3.443638	3.526840	1.985733	0.886924
3.000	0.100	1.100	4.000	0.100000	0.067500	0.652500	0.762762	2.894826	0.377574	1.107953	True	True	9.98633e-08	4942	3.450444	3.570159	1.981716	0.862706
3.000	0.100	1.100	4.000	0.100000	0.071250	0.652500	0.763429	2.962475	0.369317	1.204380	True	True	9.9977e-08	5260	3.460599	3.620937	1.974370	0.835513
3.000	0.100	1.100	4.000	0.100000	0.075000	0.652500	0.765929	3.042783	0.360925	1.321696	True	True	9.98171e-08	5502	3.475080	3.681270	1.962989	0.804662
3.000	0.100	1.100	4.000	0.100000	-0.075000	0.675000	1.693438	2.233112	1.358848	0.240731	True	True	9.9988e-08	2864	4.310406	3.662060	1.025241	1.055660
3.000	0.100	1.100	4.000	0.100000	-0.071250	0.675000	1.601786	2.235877	1.260166	0.251141	True	True	9.96371e-08	2516	4.225660	3.599704	1.087531	1.067473
3.000	0.100	1.100	4.000	0.100000	-0.067500	0.675000	1.522768	2.239580	1.177833	0.261201	True	True	9.962e-08	2495	4.151946	3.546928	1.145354	1.077047
3.000	0.100	1.100	4.000	0.100000	-0.063750	0.675000	1.453544	2.244047	1.107693	0.271052	True	True	9.97457e-08	2568	4.086890	3.501652	1.199481	1.084855
3.000	0.100	1.100	4.000	0.100000	-0.060000	0.675000	1.392131	2.249166	1.046944	0.280799	True	True	9.96892e-08	2565	4.028813	3.462423	1.250472	1.091221
3.000	0.100	1.100	4.000	0.100000	-0.056250	0.675000	1.337100	2.254857	0.993619	0.290522	True	True	9.97156e-08	2605	3.976483	3.428191	1.298740	1.096376
3.000	0.100	1.100	4.000	0.100000	-0.052500	0.675000	1.287380	2.261067	0.946290	0.300289	True	True	9.96893e-08	2674	3.928976	3.398171	1.344602	1.100489
3.000	0.100	1.100	4.000	0.100000	-0.048750	0.675000	1.242151	2.267759	0.903888	0.310156	True	True	9.99032e-08	2681	3.885574	3.371764	1.388306	1.103688
3.000	0.100	1.100	4.000	0.100000	-0.045000	0.675000	1.200773	2.274908	0.865597	0.320176	True	True	9.99541e-08	2747	3.845716	3.348502	1.430048	1.106071
3.000	0.100	1.100	4.000	0.100000	-0.041250	0.675000	1.162734	2.282500	0.830783	0.330394	True	True	9.96691e-08	2771	3.808951	3.328017	1.469985	1.107711
3.000	0.100	1.100	4.000	0.100000	-0.037500	0.675000	1.127622	2.290529	0.798940	0.340856	True	True	9.96784e-08	2825	3.774912	3.310011	1.508247	1.108668
3.000	0.100	1.100	4.000	0.100000	-0.033750	0.675000	1.095097	2.298993	0.769662	0.351605	True	True	9.99661e-08	2873	3.743300	3.294246	1.544937	1.108987
3.000	0.100	1.100	4.000	0.100000	-0.030000	0.675000	1.064878	2.307899	0.742620	0.362687	True	True	9.99637e-08	2923	3.713864	3.280526	1.580142	1.108703
3.000	0.100	1.100	4.000	0.100000	-0.026250	0.675000	1.036732	2.317257	0.717538	0.374145	True	True	9.97892e-08	2952	3.686396	3.268691	1.613933	1.107844
3.000	0.100	1.100	4.000	0.100000	-0.022500	0.675000	1.010458	2.327083	0.694191	0.386028	True	True	9.98015e-08	2978	3.660720	3.258612	1.646368	1.106427
3.000	0.100	1.100	4.000	0.100000	-0.018750	0.675000	0.985888	2.337397	0.672385	0.398385	True	True	9.99432e-08	2995	3.636687	3.250181	1.677496	1.104468
3.000	0.100	1.100	4.000	0.100000	-0.015000	0.675000	0.962878	2.348223	0.651958	0.411269	True	True	9.99654e-08	3074	3.614169	3.243315	1.707356	1.101976
3.000	0.100	1.100	4.000	0.100000	-0.011250	0.675000	0.941303	2.359594	0.632772	0.424740	True	True	9.97064e-08	3118	3.593060	3.237944	1.735980	1.098953
3.000	0.100	1.100	4.000	0.100000	-0.007500	0.675000	0.921056	2.371543	0.614704	0.438861	True	True	9.99751e-08	3132	3.573266	3.234017	1.763393	1.095401
3.000	0.100	1.100	4.000	0.100000	-0.003750	0.675000	0.902043	2.384115	0.597652	0.453702	True	True	9.99744e-08	3221	3.554711	3.231497	1.789612	1.091313
3.000	0.100	1.100	4.000	0.100000	0.000000	0.675000	0.884184	2.397356	0.581523	0.469343	True	True	9.98803e-08	3269	3.537326	3.230361	1.814650	1.086682
3.000	0.100	1.100	4.000	0.100000	0.003750	0.675000	0.867409	2.411323	0.566238	0.485870	True	True	9.97768e-08	3297	3.521059	3.230596	1.838515	1.081495
3.000	0.100	1.100	4.000	0.100000	0.007500	0.675000	0.851657	2.426080	0.551724	0.503383	True	True	9.98757e-08	3356	3.505863	3.232206	1.861207	1.075735
3.000	0.100	1.100	4.000	0.100000	0.011250	0.675000	0.836878	2.441703	0.537920	0.521996	True	True	9.99073e-08	3397	3.491704	3.235206	1.882723	1.069380
3.000	0.100	1.100	4.000	0.100000	0.015000	0.675000	0.823025	2.458278	0.524768	0.541839	True	True	9.97249e-08	3471	3.478554	3.239623	1.903051	1.062404
3.000	0.100	1.100	4.000	0.100000	0.018750	0.675000	0.810064	2.475904	0.512216	0.563061	True	True	9.98474e-08	3492	3.466398	3.245503	1.922177	1.054775
3.000	0.100	1.100	4.000	0.100000	0.022500	0.675000	0.797963	2.494699	0.500218	0.585837	True	True	9.97701e-08	3554	3.455225	3.252904	1.940077	1.046455
3.000	0.100	1.100	4.000	0.100000	0.026250	0.675000	0.786700	2.514798	0.488731	0.610370	True	True	9.99967e-08	3660	3.445039	3.261904	1.956721	1.037400
3.000	0.100	1.100	4.000	0.100000	0.030000	0.675000	0.776257	2.536363	0.477716	0.636901	True	True	9.98139e-08	3714	3.435851	3.272604	1.972069	1.027556
3.000	0.100	1.100	4.000	0.100000	0.033750	0.675000	0.766626	2.559583	0.467136	0.665718	True	True	9.9748e-08	3822	3.427687	3.285126	1.986074	1.016863
3.000	0.100	1.100	4.000	0.100000	0.037500	0.675000	0.757803	2.584686	0.456954	0.697166	True	True	9.99583e-08	3869	3.420584	3.299626	1.998674	1.005245
3.000	0.100	1.100	4.000	0.100000	0.041250	0.675000	0.749794	2.611946	0.447138	0.731665	True	True	9.99558e-08	3944	3.414598	3.316294	2.009794	0.992617
3.000	0.100	1.100	4.000	0.100000	0.045000	0.675000	0.742616	2.641697	0.437654	0.769734	True	True	9.99174e-08	4034	3.409805	3.335366	2.019343	0.978876
3.000	0.100	1.100	4.000	0.100000	0.048750	0.675000	0.736294	2.674350	0.428468	0.812016	True	True	9.98942e-08	4196	3.406307	3.357139	2.027207	0.963895
3.000	0.100	1.100	4.000	0.100000	0.052500	0.675000	0.730868	2.710419	0.419545	0.859331	True	True	9.99052e-08	4332	3.404238	3.381980	2.033246	0.947527
3.000	0.100	1.100	4.000	0.100000	0.056250	0.675000	0.726394	2.750557	0.410848	0.912730	True	True	9.9774e-08	4490	3.403780	3.410361	2.037284	0.929585
3.000	0.100	1.100	4.000	0.100000	0.060000	0.675000	0.722954	2.795609	0.402333	0.973601	True	True	9.98272e-08	4665	3.405173	3.442887	2.039097	0.909840
3.000	0.100	1.100	4.000	0.100000	0.063750	0.675000	0.720655	2.846689	0.393952	1.043807	True	True	9.99436e-08	4871	3.408746	3.480350	2.038400	0.888004
3.000	0.100	1.100	4.000	0.100000	0.067500	0.675000	0.719650	2.905310	0.385643	1.125931	True	True	9.99505e-08	5067	3.414952	3.523813	2.034814	0.863701
3.000	0.100	1.100	4.000	0.100000	0.071250	0.675000	0.720154	2.973591	0.377324	1.223675	True	True	9.98508e-08	5290	3.424435	3.574742	2.027830	0.836436
3.000	0.100	1.100	4.000	0.100000	0.075000	0.675000	0.722477	3.054613	0.368886	1.342567	True	True	9.98713e-08	5672	3.438144	3.635230	2.016739	0.805531
3.000	0.100	1.100	4.000	0.100000	-0.075000	0.697500	1.663116	2.232558	1.376668	0.243828	True	True	9.98998e-08	2651	4.292985	3.627050	1.036239	1.060030
3.000	0.100	1.100	4.000	0.100000	-0.071250	0.697500	1.570754	2.235494	1.277413	0.254478	True	True	9.97327e-08	2565	4.207518	3.563483	1.099880	1.071769
3.000	0.100	1.100	4.000	0.100000	-0.067500	0.697500	1.491087	2.239360	1.194558	0.264773	True	True	9.97402e-08	2517	4.133140	3.509621	1.159059	1.081274
3.000	0.100	1.100	4.000	0.100000	-0.063750	0.697500	1.421258	2.244006	1.123935	0.274856	True	True	9.95989e-08	2564	4.067463	3.463363	1.214550	1.089010
3.000	0.100	1.100	4.000	0.100000	-0.060000	0.697500	1.359282	2.249313	1.062736	0.284832	True	True	9.97207e-08	2584	4.008799	3.423240	1.266909	1.095301
3.000	0.100	1.100	4.000	0.100000	-0.056250	0.697500	1.303721	2.255200	1.008987	0.294784	True	True	9.98072e-08	2643	3.955914	3.388192	1.316551	1.100380
3.000	0.100	1.100	4.000	0.100000	-0.052500	0.697500	1.253503	2.261613	0.961255	0.304779	True	True	9.96307e-08	2678	3.907877	3.357424	1.363790	1.104416
3.000	0.100	1.100	4.000	0.100000	-0.048750	0.697500	1.207804	2.268514	0.918469	0.314876	True	True	9.96312e-08	2720	3.863967	3.330332	1.408873	1.107535
3.000	0.100	1.100	4.000	0.100000	-0.045000	0.697500	1.165979	2.275880	0.879812	0.325126	True	True	9.9712e-08	2763	3.823619	3.306441	1.451994	1.109836
3.000	0.100	1.100	4.000	0.100000	-0.041250	0.697500	1.127516	2.283694	0.844645	0.335577	True	True	9.98609e-08	2821	3.786380	3.285378	1.493308	1.111392
3.000	0.100	1.100	4.000	0.100000	-0.037500	0.697500	1.092001	2.291950	0.812464	0.346275	True	True	9.97102e-08	2869	3.751883	3.266843	1.532941	1.112263
3.000	0.100	1.100	4.000	0.100000	-0.033750	0.697500	1.059092	2.300648	0.782861	0.357264	True	True	9.9738e-08	2910	3.719825	3.250593	1.570997	1.112494
3.000	0.100	1.100	4.000	0.100000	-0.030000	0.697500	1.028507	2.309792	0.755504	0.368589	True	True	9.99641e-08	2950	3.689954	3.236429	1.607559	1.112119
3.000	0.100	1.100	4.000	0.100000	-0.026250	0.697500	1.000011	2.319393	0.730120	0.380296	True	True	9.9805e-08	2971	3.662063	3.224191	1.642696	1.111165
3.000	0.100	1.100	4.000	0.100000	-0.022500	0.697500	0.973404	2.329467	0.706480	0.392433	True	True	9.99216e-08	3021	3.635973	3.213745	1.676465	1.109653
3.000	0.100	1.100	4.000	0.100000	-0.018750	0.697500	0.948515	2.340034	0.684392	0.405050	True	True	9.99746e-08	3044	3.611534	3.204983	1.708912	1.107595
3.000	0.100	1.100	4.000	0.100000	-0.015000	0.697500	0.925200	2.351118	0.663694	0.418201	True	True	9.99246e-08	3124	3.588619	3.197818	1.740075	1.105001
3.000	0.100	1.100	4.000	0.100000	-0.011250	0.697500	0.903334	2.362751	0.644244	0.431947	True	True	9.9744e-08	3160	3.567118	3.192181	1.769982	1.101875
3.000	0.100	1.100	4.000	0.100000	-0.007500	0.697500	0.882807	2.374969	0.625923	0.446351	True	True	9.98166e-08	3199	3.546940	3.188018	1.798658	1.098217
3.000	0.100	1.100	4.000	0.100000	-0.003750	0.697500	0.863528	2.387812	0.608627	0.461484	True	True	9.99466e-08	3266	3.528005	3.185291	1.826118	1.094021
3.000	0.100	1.100	4.000	0.100000	0.000000	0.697500	0.845414	2.401331	0.592263	0.477427	True	True	9.99767e-08	3269	3.510246	3.183974	1.852373	1.089279
3.000	0.100	1.100	4.000	0.100000	0.003750	0.697500	0.828394	2.415582	0.576751	0.494269	True	True	9.97434e-08	3383	3.493607	3.184056	1.877429	1.083980
3.000	0.100	1.100	4.000	0.100000	0.007500	0.697500	0.812409	2.430628	0.562020	0.512110	True	True	9.97608e-08	3399	3.478044	3.185537	1.901284	1.078105
3.000	0.100	1.100	4.000	0.100000	0.011250	0.697500	0.797405	2.446547	0.548007	0.531065	True	True	9.98515e-08	3435	3.463519	3.188433	1.923934	1.071634
3.000	0.100	1.100	4.000	0.100000	0.015000	0.697500	0.783338	2.463423	0.534654	0.551266	True	True	9.98644e-08	3530	3.450005	3.192769	1.945365	1.064540
3.000	0.100	1.100	4.000	0.100000	0.018750	0.697500	0.770171	2.481358	0.521910	0.572864	True	True	9.97519e-08	3530	3.437484	3.198590	1.965561	1.056792
3.000	0.100	1.100	4.000	0.100000	0.022500	0.697500	0.757872	2.500470	0.509729	0.596036	True	True	9.97708e-08	3624	3.425946	3.205953	1.984497	1.048352
3.000	0.100	1.100	4.000	0.100000	0.026250	0.697500	0.746419	2.520895	0.498067	0.620988	True	True	9.99331e-08	3681	3.415393	3.214936	2.002141	1.039177
3.000	0.100	1.100	4.000	0.100000	0.030000	0.697500	0.735793	2.542795	0.486885	0.647963	True	True	9.99314e-08	3789	3.405834	3.225637	2.018453	1.029213
3.000	0.100	1.100	4.000	0.100000	0.033750	0.697500	0.725985	2.566361	0.476146	0.677254	True	True	9.97867e-08	3926	3.397294	3.238180	2.033381	1.018399
3.000	0.100	1.100	4.000	0.100000	0.037500	0.697500	0.716992	2.591821	0.465815	0.709209	True	True	9.99798e-08	3979	3.389807	3.252718	2.046863	1.006663
3.000	0.100	1.100	4.000	0.100000	0.041250	0.697500	0.708819	2.619453	0.455858	0.744253	True	True	9.98136e-08	4003	3.383428	3.269442	2.058824	0.993917
3.000	0.100	1.100	4.000	0.100000	0.045000	0.697500	0.701479	2.649591	0.446242	0.782912	True	True	9.98116e-08	4175	3.378229	3.288585	2.069169	0.980060
3.000	0.100	1.100	4.000	0.100000	0.048750	0.697500	0.694999	2.682649	0.436932	0.825837	True	True	9.98618e-08	4240	3.374308	3.310444	2.077783	0.964968
3.000	0.100	1.100	4.000	0.100000	0.052500	0.697500	0.689417	2.719146	0.427896	0.873857	True	True	9.97811e-08	4362	3.371796	3.335386	2.084523	0.948492
3.000	0.100	1.100	4.000	0.100000	0.056250	0.697500	0.684789	2.759737	0.419094	0.928038	True	True	9.98095e-08	4501	3.370868	3.363880	2.089212	0.930448
3.000	0.100	1.100	4.000	0.100000	0.060000	0.697500	0.681192	2.805272	0.410485	0.989781	True	True	9.99589e-08	4689	3.371759	3.396530	2.091624	0.910610
3.000	0.100	1.100	4.000	0.100000	0.063750	0.697500	0.678734	2.856874	0.402020	1.060975	True	True	9.99115e-08	4939	3.374785	3.434127	2.091469	0.888688
3.000	0.100	1.100	4.000	0.100000	0.067500	0.697500	0.677563	2.916065	0.393638	1.144234	True	True	9.99619e-08	5185	3.380388	3.477732	2.088367	0.864313
3.000	0.100	1.100	4.000	0.100000	0.071250	0.697500	0.677891	2.984977	0.385259	1.243304	True	True	9.98953e-08	5435	3.389193	3.528808	2.081806	0.836991
3.000	0.100	1.100	4.000	0.100000	0.075000	0.697500	0.680021	3.066714	0.376775	1.363784	True	True	9.98858e-08	5777	3.402123	3.589445	2.071070	0.806048
3.000	0.100	1.100	4.000	0.100000	-0.075000	0.720000	1.633282	2.232055	1.394479	0.246958	True	True	9.98102e-08	2642	4.275894	3.592158	1.047099	1.064235
3.000	0.100	1.100	4.000	0.100000	-0.071250	0.720000	1.540248	2.235151	1.294652	0.257853	True	True	9.99714e-08	2526	4.189742	3.527389	1.112073	1.075890
3.000	0.100	1.100	4.000	0.100000	-0.067500	0.720000	1.459964	2.239193	1.211277	0.268389	True	True	9.96596e-08	2563	4.114733	3.472448	1.172593	1.085307
3.000	0.100	1.100	4.000	0.100000	-0.063750	0.720000	1.389560	2.244027	1.140172	0.278709	True	True	9.98472e-08	2535	4.048468	3.425213	1.229435	1.092953
3.000	0.100	1.100	4.000	0.100000	-0.060000	0.720000	1.327054	2.249525	1.078523	0.288920	True	True	9.97113e-08	2598	3.989251	3.384203	1.283150	1.099156
3.000	0.100	1.100	4.000	0.100000	-0.056250	0.720000	1.270994	2.255614	1.024349	0.299106	True	True	9.99662e-08	2652	3.935842	3.348344	1.334154	1.104144
3.000	0.100	1.100	4.000	0.100000	-0.052500	0.720000	1.220306	2.262236	0.976213	0.309336	True	True	9.99691e-08	2736	3.887303	3.316834	1.382761	1.108088
3.000	0.100	1.100	4.000	0.100000	-0.048750	0.720000	1.174163	2.269353	0.933042	0.319668	True	True	9.98574e-08	2761	3.842913	3.289061	1.429214	1.111114
3.000	0.100	1.100	4.000	0.100000	-0.045000	0.720000	1.131919	2.276941	0.894016	0.330156	True	True	9.99896e-08	2800	3.802103	3.264545	1.473706	1.113319
3.000	0.100	1.100	4.000	0.100000	-0.041250	0.720000	1.093057	2.284984	0.858495	0.340847	True	True	9.99643e-08	2864	3.764417	3.242910	1.516391	1.114779
3.000	0.100	1.100	4.000	0.100000	-0.037500	0.720000	1.057163	2.293474	0.825973	0.351787	True	True	9.98671e-08	2917	3.729486	3.223850	1.557393	1.115551
3.000	0.100	1.100	4.000	0.100000	-0.033750	0.720000	1.023893	2.302411	0.796042	0.363023	True	True	9.99397e-08	2922	3.697006	3.207119	1.596812	1.115680
3.000	0.100	1.100	4.000	0.100000	-0.030000	0.720000	0.992964	2.311800	0.768369	0.374599	True	True	9.97344e-08	2974	3.666725	3.192517	1.634731	1.115203
3.000	0.100	1.100	4.000	0.100000	-0.026250	0.720000	0.964140	2.321651	0.742679	0.386561	True	True	9.99582e-08	3004	3.638432	3.179880	1.671215	1.114145
3.000	0.100	1.100	4.000	0.100000	-0.022500	0.720000	0.937219	2.331980	0.718744	0.398959	True	True	9.99172e-08	3047	3.611949	3.169072	1.706320	1.112525
3.000	0.100	1.100	4.000	0.100000	-0.018750	0.720000	0.912030	2.342807	0.696372	0.411843	True	True	9.98408e-08	3070	3.587125	3.159984	1.740090	1.110359
3.000	0.100	1.100	4.000	0.100000	-0.015000	0.720000	0.888429	2.354156	0.675398	0.425269	True	True	9.99558e-08	3144	3.563831	3.152526	1.772561	1.107654
3.000	0.100	1.100	4.000	0.100000	-0.011250	0.720000	0.866288	2.366058	0.655683	0.439297	True	True	9.97938e-08	3196	3.541958	3.146627	1.803759	1.104415
3.000	0.100	1.100	4.000	0.100000	-0.007500	0.720000	0.845500	2.378550	0.637106	0.453992	True	True	9.98362e-08	3255	3.521413	3.142233	1.833706	1.100641
3.000	0.100	1.100	4.000	0.100000	-0.003750	0.720000	0.825969	2.391674	0.619562	0.469426	True	True	9.99754e-08	3246	3.502115	3.139303	1.862417	1.096329
3.000	0.100	1.100	4.000	0.100000	0.000000	0.720000	0.807614	2.405477	0.602960	0.485680	True	True	9.98142e-08	3360	3.483997	3.137812	1.889900	1.091469
3.000	0.100	1.100	4.000	0.100000	0.003750	0.720000	0.790364	2.420018	0.587219	0.502844	True	True	9.99772e-08	3430	3.467002	3.137746	1.916158	1.086050
3.000	0.100	1.100	4.000	0.100000	0.007500	0.720000	0.774158	2.435360	0.572267	0.521021	True	True	9.99957e-08	3452	3.451085	3.139105	1.941190	1.080054
3.000	0.100	1.100	4.000	0.100000	0.011250	0.720000	0.758942	2.451581	0.558042	0.540327	True	True	9.97252e-08	3517	3.436207	3.141902	1.964988	1.073461
3.000	0.100	1.100	4.000	0.100000	0.015000	0.720000	0.744671	2.468766	0.544485	0.560894	True	True	9.98385e-08	3551	3.422341	3.146163	1.987539	1.066244
3.000	0.100	1.100	4.000	0.100000	0.018750	0.720000	0.731308	2.487017	0.531547	0.582876	True	True	9.99371e-08	3624	3.409467	3.151930	2.008823	1.058373
3.000	0.100	1.100	4.000	0.100000	0.022500	0.720000	0.718821	2.506451	0.519179	0.606453	True	True	9.98964e-08	3707	3.397575	3.159262	2.028815	1.049810
3.000	0.100	1.100	4.000	0.100000	0.026250	0.720000	0.707186	2.527208	0.507339	0.631832	True	True	9.99559e-08	3728	3.386665	3.168233	2.047480	1.040512
3.000	0.100	1.100	4.000	0.100000	0.030000	0.720000	0.696386	2.549449	0.495988	0.659261	True	True	9.97562e-08	3819	3.376744	3.178942	2.064777	1.030426
3.000	0.100	1.100	4.000	0.100000	0.033750	0.720000	0.686408	2.573367	0.485089	0.689033	True	True	9.98088e-08	3927	3.367835	3.191512	2.080653	1.019491
3.000	0.100	1.100	4.000	0.100000	0.037500	0.720000	0.677249	2.599191	0.474606	0.721504	True	True	9.99664e-08	3988	3.359973	3.206094	2.095045	1.007636
3.000	0.100	1.100	4.000	0.100000	0.041250	0.720000	0.668914	2.627199	0.464505	0.757103	True	True	9.99334e-08	4088	3.353206	3.222877	2.107875	0.994774
3.000	0.100	1.100	4.000	0.100000	0.045000	0.720000	0.661417	2.657730	0.454754	0.796361	True	True	9.98185e-08	4199	3.347606	3.242097	2.119047	0.980804
3.000	0.100	1.100	4.000	0.100000	0.048750	0.720000	0.654780	2.691199	0.445320	0.839939	True	True	9.99818e-08	4370	3.343267	3.264046	2.128445	0.965604
3.000	0.100	1.100	4.000	0.100000	0.052500	0.720000	0.649042	2.728127	0.436167	0.888673	True	True	9.97948e-08	4427	3.340316	3.289091	2.135924	0.949026
3.000	0.100	1.100	4.000	0.100000	0.056250	0.720000	0.644257	2.769174	0.427259	0.943643	True	True	9.98732e-08	4624	3.338921	3.317701	2.141305	0.930887
3.000	0.100	1.100	4.000	0.100000	0.060000	0.720000	0.640500	2.815197	0.418555	1.006269	True	True	9.98435e-08	4840	3.339308	3.350476	2.144361	0.910963
3.000	0.100	1.100	4.000	0.100000	0.063750	0.720000	0.637876	2.867323	0.410005	1.078461	True	True	9.98796e-08	5059	3.341787	3.388207	2.144799	0.888967
3.000	0.100	1.100	4.000	0.100000	0.067500	0.720000	0.636531	2.927086	0.401549	1.162864	True	True	9.99296e-08	5283	3.346784	3.431953	2.142238	0.864532
3.000	0.100	1.100	4.000	0.100000	0.071250	0.720000	0.636670	2.996630	0.393111	1.263270	True	True	9.99842e-08	5562	3.354907	3.483172	2.136163	0.837168
3.000	0.100	1.100	4.000	0.100000	0.075000	0.720000	0.638590	3.079079	0.384580	1.385347	True	True	9.99967e-08	5899	3.367049	3.543951	2.125858	0.806205
3.000	0.100	1.100	4.000	0.100000	-0.075000	0.742500	1.603935	2.231598	1.412276	0.250120	True	True	9.96525e-08	2745	4.259134	3.557396	1.057809	1.068276
3.000	0.100	1.100	4.000	0.100000	-0.071250	0.742500	1.510266	2.234855	1.311878	0.261267	True	True	9.99511e-08	2542	4.172334	3.491433	1.124098	1.079829
3.000	0.100	1.100	4.000	0.100000	-0.067500	0.742500	1.429399	2.239080	1.227983	0.272048	True	True	9.97662e-08	2531	4.096729	3.435422	1.185941	1.089142
3.000	0.100	1.100	4.000	0.100000	-0.063750	0.742500	1.358461	2.244102	1.156397	0.282611	True	True	9.9863e-08	2636	4.029910	3.387219	1.244112	1.096684
3.000	0.100	1.100	4.000	0.100000	-0.060000	0.742500	1.295451	2.249802	1.094297	0.293063	True	True	9.97032e-08	2636	3.970173	3.345328	1.299169	1.102781
3.000	0.100	1.100	4.000	0.100000	-0.056250	0.742500	1.238924	2.256098	1.039697	0.303489	True	True	9.99972e-08	2690	3.916270	3.308666	1.351520	1.107663
3.000	0.100	1.100	4.000	0.100000	-0.052500	0.742500	1.187796	2.262935	0.991156	0.313960	True	True	9.98599e-08	2753	3.867261	3.276420	1.401480	1.111500
3.000	0.100	1.100	4.000	0.100000	-0.048750	0.742500	1.141238	2.270274	0.947599	0.324534	True	True	9.97876e-08	2790	3.822420	3.247973	1.449291	1.114418
3.000	0.100	1.100	4.000	0.100000	-0.045000	0.742500	1.098601	2.278091	0.908203	0.335266	True	True	9.98138e-08	2830	3.781176	3.222840	1.495143	1.116514
3.000	0.100	1.100	4.000	0.100000	-0.041250	0.742500	1.059367	2.286368	0.872327	0.346203	True	True	9.97897e-08	2896	3.743070	3.200637	1.539189	1.117863
3.000	0.100	1.100	4.000	0.100000	-0.037500	0.742500	1.023119	2.295098	0.839462	0.357393	True	True	9.97803e-08	2910	3.707732	3.181058	1.581549	1.118524
3.000	0.100	1.100	4.000	0.100000	-0.033750	0.742500	0.989512	2.304281	0.809200	0.368882	True	True	9.99705e-08	2964	3.674855	3.163853	1.622325	1.118540
3.000	0.100	1.100	4.000	0.100000	-0.030000	0.742500	0.958262	2.313922	0.781208	0.380715	True	True	9.98088e-08	2989	3.644188	3.148818	1.661593	1.117948
3.000	0.100	1.100	4.000	0.100000	-0.026250	0.742500	0.929131	2.324029	0.755210	0.392940	True	True	9.969e-08	3053	3.615516	3.135788	1.699420	1.116773
3.000	0.100	1.100	4.000	0.100000	-0.022500	0.742500	0.901918	2.334619	0.730978	0.405607	True	True	9.96913e-08	3115	3.588663	3.124624	1.735857	1.115035
3.000	0.100	1.100	4.000	0.100000	-0.018750	0.742500	0.876450	2.345712	0.708318	0.418766	True	True	9.99017e-08	3153	3.563475	3.115214	1.770948	1.112749
3.000	0.100	1.100	4.000	0.100000	-0.015000	0.742500	0.852581	2.357332	0.687066	0.432474	True	True	9.971e-08	3202	3.539823	3.107468	1.804726	1.109923
3.000	0.100	1.100	4.000	0.100000	-0.011250	0.742500	0.830185	2.369511	0.667083	0.446792	True	True	9.97047e-08	3227	3.517596	3.101314	1.837215	1.106561
3.000	0.100	1.100	4.000	0.100000	-0.007500	0.742500	0.809151	2.382284	0.648247	0.461786	True	True	9.98692e-08	3285	3.496702	3.096694	1.868436	1.102664
3.000	0.100	1.100	4.000	0.100000	-0.003750	0.742500	0.789386	2.395693	0.630453	0.477528	True	True	9.99454e-08	3379	3.477058	3.093569	1.898401	1.098226
3.000	0.100	1.100	4.000	0.100000	0.000000	0.742500	0.770806	2.409788	0.613610	0.494102	True	True	9.97213e-08	3389	3.458598	3.091909	1.927116	1.093240
3.000	0.100	1.100	4.000	0.100000	0.003750	0.742500	0.753340	2.424625	0.597636	0.511597	True	True	9.99973e-08	3442	3.441263	3.091701	1.954585	1.087694
3.000	0.100	1.100	4.000	0.100000	0.007500	0.742500	0.736926	2.440271	0.582462	0.530118	True	True	9.97359e-08	3501	3.425007	3.092943	1.980801	1.081570
3.000	0.100	1.100	4.000	0.100000	0.011250	0.742500	0.721510	2.456799	0.568021	0.549782	True	True	9.97475e-08	3561	3.409791	3.095648	2.005758	1.074849
3.000	0.100	1.100	4.000	0.100000	0.015000	0.742500	0.707048	2.474299	0.554259	0.570725	True	True	9.98563e-08	3716	3.395586	3.099840	2.029440	1.067505
3.000	0.100	1.100	4.000	0.100000	0.018750	0.742500	0.693500	2.492872	0.541123	0.593100	True	True	9.98244e-08	3665	3.382372	3.105560	2.051825	1.059506
3.000	0.100	1.100	4.000	0.100000	0.022500	0.742500	0.680834	2.512636	0.528566	0.617090	True	True	9.99847e-08	3751	3.370137	3.112866	2.072887	1.050816
3.000	0.100	1.100	4.000	0.100000	0.026250	0.742500	0.669026	2.533731	0.516546	0.642905	True	True	9.97431e-08	3838	3.358879	3.121832	2.092591	1.041392
3.000	0.100	1.100	4.000	0.100000	0.030000	0.742500	0.658058	2.556319	0.505023	0.670796	True	True	9.98833e-08	3903	3.348607	3.132555	2.110892	1.031182
3.000	0.100	1.100	4.000	0.100000	0.033750	0.742500	0.647916	2.580594	0.493960	0.701060	True	True	9.98934e-08	3963	3.339339	3.145156	2.127738	1.020126
3.000	0.100	1.100	4.000	0.100000	0.037500	0.742500	0.638598	2.606787	0.483323	0.734055	True	True	9.98226e-08	4051	3.331107	3.159787	2.143064	1.008152
3.000	0.100	1.100	4.000	0.100000	0.041250	0.742500	0.630106	2.635178	0.473076	0.770218	True	True	9.99852e-08	4159	3.323961	3.176636	2.156790	0.995176
3.000	0.100	1.100	4.000	0.100000	0.045000	0.742500	0.622453	2.666106	0.463189	0.810084	True	True	9.98374e-08	4278	3.317966	3.195936	2.168819	0.981097
3.000	0.100	1.100	4.000	0.100000	0.048750	0.742500	0.615661	2.699990	0.453627	0.854323	True	True	9.98008e-08	4405	3.313214	3.217979	2.179035	0.965793
3.000	0.100	1.100	4.000	0.100000	0.052500	0.742500	0.609767	2.737354	0.444356	0.903781	True	True	9.99635e-08	4551	3.309826	3.243131	2.187291	0.949118
3.000	0.100	1.100	4.000	0.100000	0.056250	0.742500	0.604823	2.778862	0.435340	0.959551	True	True	9.99367e-08	4718	3.307965	3.271858	2.193406	0.930892
3.000	0.100	1.100	4.000	0.100000	0.060000	0.742500	0.600903	2.825375	0.426537	1.023069	True	True	9.99292e-08	4872	3.307852	3.304761	2.197153	0.910892
3.000	0.100	1.100	4.000	0.100000	0.063750	0.742500	0.598107	2.878028	0.417900	1.096267	True	True	9.98522e-08	5154	3.309783	3.342626	2.198238	0.888833
3.000	0.100	1.100	4.000	0.100000	0.067500	0.742500	0.596578	2.938364	0.409370	1.181824	True	True	9.99601e-08	5389	3.314172	3.386510	2.196279	0.864350
3.000	0.100	1.100	4.000	0.100000	0.071250	0.742500	0.596516	3.008541	0.400869	1.283576	True	True	9.99542e-08	5654	3.321608	3.437868	2.190760	0.836959
3.000	0.100	1.100	4.000	0.100000	0.075000	0.742500	0.598211	3.091703	0.392292	1.407261	True	True	9.99112e-08	6072	3.332956	3.498782	2.180965	0.805996
3.000	0.100	1.100	4.000	0.100000	-0.075000	0.765000	1.575078	2.231174	1.430053	0.253315	True	True	9.97009e-08	2661	4.242706	3.522773	1.068360	1.072153
3.000	0.100	1.100	4.000	0.100000	-0.071250	0.765000	1.480813	2.234606	1.329086	0.264717	True	True	9.96212e-08	2539	4.155295	3.455629	1.135940	1.083585
3.000	0.100	1.100	4.000	0.100000	-0.067500	0.765000	1.399396	2.239022	1.244670	0.275750	True	True	9.98403e-08	2555	4.079130	3.398557	1.199085	1.092774
3.000	0.100	1.100	4.000	0.100000	-0.063750	0.765000	1.327955	2.244239	1.172604	0.286561	True	True	9.96507e-08	2603	4.011791	3.349396	1.258567	1.100195
3.000	0.100	1.100	4.000	0.100000	-0.060000	0.765000	1.264480	2.250143	1.110052	0.297260	True	True	9.97491e-08	2665	3.951567	3.306635	1.314942	1.106171
3.000	0.100	1.100	4.000	0.100000	-0.056250	0.765000	1.207516	2.256652	1.055026	0.307933	True	True	9.99696e-08	2734	3.897203	3.269177	1.368621	1.110932
3.000	0.100	1.100	4.000	0.100000	-0.052500	0.765000	1.155979	2.263710	1.006080	0.318651	True	True	9.96725e-08	2772	3.847756	3.236204	1.419915	1.114646
3.000	0.100	1.100	4.000	0.100000	-0.048750	0.765000	1.109035	2.271277	0.962135	0.329473	True	True	9.977e-08	2819	3.802494	3.207091	1.469065	1.117442
3.000	0.100	1.100	4.000	0.100000	-0.045000	0.765000	1.066033	2.279327	0.922367	0.340455	True	True	9.99453e-08	2859	3.760844	3.181347	1.516260	1.119415
3.000	0.100	1.100	4.000	0.100000	-0.041250	0.765000	1.026455	2.287844	0.886133	0.351645	True	True	9.9697e-08	2914	3.722347	3.158585	1.561650	1.120639
3.000	0.100	1.100	4.000	0.100000	-0.037500	0.765000	0.989878	2.296821	0.852924	0.363092	True	True	9.98866e-08	2968	3.686628	3.138494	1.605355	1.121174
3.000	0.100	1.100	4.000	0.100000	-0.033750	0.765000	0.955959	2.306256	0.822330	0.374841	True	True	9.99006e-08	3010	3.653381	3.120821	1.647472	1.121065
3.000	0.100	1.100	4.000	0.100000	-0.030000	0.765000	0.924413	2.316153	0.794017	0.386939	True	True	9.99022e-08	3038	3.622352	3.105361	1.688078	1.120344
3.000	0.100	1.100	4.000	0.100000	-0.026250	0.765000	0.894999	2.326523	0.767710	0.399435	True	True	9.97432e-08	3085	3.593327	3.091943	1.727236	1.119041
3.000	0.100	1.100	4.000	0.100000	-0.022500	0.765000	0.867515	2.337380	0.743177	0.412377	True	True	9.97454e-08	3140	3.566126	3.080430	1.764996	1.117174
3.000	0.100	1.100	4.000	0.100000	-0.018750	0.765000	0.841788	2.348745	0.720228	0.425819	True	True	9.99717e-08	3150	3.540596	3.070705	1.801399	1.114757
3.000	0.100	1.100	4.000	0.100000	-0.015000	0.765000	0.817672	2.360642	0.698696	0.439817	True	True	9.97359e-08	3216	3.516607	3.062678	1.836477	1.111799
3.000	0.100	1.100	4.000	0.100000	-0.011250	0.765000	0.795039	2.373103	0.678442	0.454433	True	True	9.9999e-08	3280	3.494048	3.056275	1.870252	1.108305
3.000	0.100	1.100	4.000	0.100000	-0.007500	0.765000	0.773778	2.386163	0.659344	0.469733	True	True	9.98989e-08	3317	3.472823	3.051436	1.902742	1.104274
3.000	0.100	1.100	4.000	0.100000	-0.003750	0.765000	0.753795	2.399865	0.641298	0.485793	True	True	9.99248e-08	3363	3.452853	3.048121	1.933958	1.099702
3.000	0.100	1.100	4.000	0.100000	0.000000	0.765000	0.735006	2.414257	0.624211	0.502693	True	True	9.98815e-08	3438	3.434068	3.046299	1.963905	1.094582
3.000	0.100	1.100	4.000	0.100000	0.003750	0.765000	0.717339	2.429398	0.608004	0.520528	True	True	9.98484e-08	3482	3.416410	3.045956	1.992583	1.088901
3.000	0.100	1.100	4.000	0.100000	0.007500	0.765000	0.700732	2.445351	0.592603	0.539402	True	True	9.97924e-08	3520	3.399830	3.047087	2.019987	1.082643
3.000	0.100	1.100	4.000	0.100000	0.011250	0.765000	0.685130	2.462195	0.577945	0.559434	True	True	9.99083e-08	3589	3.384290	3.049706	2.046107	1.075788
3.000	0.100	1.100	4.000	0.100000	0.015000	0.765000	0.670488	2.480016	0.563974	0.580760	True	True	9.99025e-08	3689	3.369760	3.053835	2.070926	1.068311
3.000	0.100	1.100	4.000	0.100000	0.018750	0.765000	0.656766	2.498916	0.550638	0.603537	True	True	9.99236e-08	3740	3.356218	3.059514	2.094421	1.060180
3.000	0.100	1.100	4.000	0.100000	0.022500	0.765000	0.643932	2.519016	0.537890	0.627949	True	True	9.97699e-08	3807	3.343653	3.066800	2.116564	1.051360
3.000	0.100	1.100	4.000	0.100000	0.026250	0.765000	0.631960	2.540454	0.525687	0.654209	True	True	9.97542e-08	3901	3.332059	3.075767	2.137318	1.041808
3.000	0.100	1.100	4.000	0.100000	0.030000	0.765000	0.620831	2.563395	0.513989	0.682571	True	True	9.99909e-08	3946	3.321445	3.086509	2.156640	1.031473
3.000	0.100	1.100	4.000	0.100000	0.033750	0.765000	0.610533	2.588033	0.502761	0.713336	True	True	9.99983e-08	4066	3.311827	3.099148	2.174474	1.020295
3.000	0.100	1.100	4.000	0.100000	0.037500	0.765000	0.601061	2.614601	0.491966	0.746865	True	True	9.98022e-08	4154	3.303235	3.113833	2.190754	1.008203
3.000	0.100	1.100	4.000	0.100000	0.041250	0.765000	0.592416	2.643379	0.481571	0.783600	True	True	9.98063e-08	4240	3.295716	3.130751	2.205401	0.995115
3.000	0.100	1.100	4.000	0.100000	0.045000	0.765000	0.584610	2.674710	0.471544	0.824084	True	True	9.99215e-08	4360	3.289332	3.150136	2.218316	0.980929
3.000	0.100	1.100	4.000	0.100000	0.048750	0.765000	0.577665	2.709014	0.461852	0.868993	True	True	9.98074e-08	4549	3.284172	3.172276	2.229382	0.965526
3.000	0.100	1.100	4.000	0.100000	0.052500	0.765000	0.571615	2.746818	0.452460	0.919185	True	True	9.98877e-08	4612	3.280352	3.197538	2.238453	0.948761
3.000	0.100	1.100	4.000	0.100000	0.056250	0.765000	0.566510	2.788791	0.443333	0.975764	True	True	9.98146e-08	4847	3.278029	3.226385	2.245346	0.930456
3.000	0.100	1.100	4.000	0.100000	0.060000	0.765000	0.562421	2.835797	0.434429	1.040182	True	True	9.98659e-08	5039	3.277416	3.259416	2.249832	0.910388
3.000	0.100	1.100	4.000	0.100000	0.063750	0.765000	0.559447	2.888980	0.425702	1.114396	True	True	9.98464e-08	5237	3.278799	3.297415	2.251620	0.888277
3.000	0.100	1.100	4.000	0.100000	0.067500	0.765000	0.557726	2.949892	0.417094	1.201116	True	True	9.98148e-08	5486	3.282578	3.341435	2.250327	0.863762
3.000	0.100	1.100	4.000	0.100000	0.071250	0.765000	0.557451	3.020703	0.408529	1.304224	True	True	9.99108e-08	5755	3.289323	3.392929	2.245440	0.836360
3.000	0.100	1.100	4.000	0.100000	0.075000	0.765000	0.558906	3.104577	0.399902	1.429527	True	True	9.98747e-08	6170	3.299870	3.453971	2.236244	0.805414
3.000	0.100	1.100	4.000	0.100000	-0.075000	0.787500	1.546709	2.230799	1.447804	0.256542	True	True	9.98764e-08	2659	4.226612	3.488300	1.078742	1.075859
3.000	0.100	1.100	4.000	0.100000	-0.071250	0.787500	1.451881	2.234417	1.346268	0.268206	True	True	9.99527e-08	2554	4.138626	3.419987	1.147590	1.087149
3.000	0.100	1.100	4.000	0.100000	-0.067500	0.787500	1.369960	2.239014	1.261335	0.279495	True	True	9.96247e-08	2561	4.061938	3.361868	1.212009	1.096203
3.000	0.100	1.100	4.000	0.100000	-0.063750	0.787500	1.298051	2.244433	1.188786	0.290561	True	True	9.96978e-08	2629	3.994115	3.311761	1.272775	1.103486
3.000	0.100	1.100	4.000	0.100000	-0.060000	0.787500	1.234142	2.250547	1.125783	0.301512	True	True	9.97974e-08	2691	3.933437	3.268139	1.330444	1.109323
3.000	0.100	1.100	4.000	0.100000	-0.056250	0.787500	1.176774	2.257275	1.070330	0.312438	True	True	9.96408e-08	2755	3.878645	3.229897	1.385426	1.113946
3.000	0.100	1.100	4.000	0.100000	-0.052500	0.787500	1.124859	2.264558	1.020977	0.323408	True	True	9.96589e-08	2809	3.828790	3.196207	1.438030	1.117523
3.000	0.100	1.100	4.000	0.100000	-0.048750	0.787500	1.077560	2.272357	0.976644	0.334486	True	True	9.98536e-08	2840	3.783139	3.166437	1.488497	1.120180
3.000	0.100	1.100	4.000	0.100000	-0.045000	0.787500	1.034223	2.280647	0.936503	0.345724	True	True	9.98746e-08	2873	3.741114	3.140091	1.537012	1.122015
3.000	0.100	1.100	4.000	0.100000	-0.041250	0.787500	0.994327	2.289410	0.899911	0.357174	True	True	9.98906e-08	2921	3.702254	3.116779	1.583725	1.123101
3.000	0.100	1.100	4.000	0.100000	-0.037500	0.787500	0.957450	2.298638	0.866356	0.368884	True	True	9.96971e-08	2992	3.666183	3.096184	1.628753	1.123497
3.000	0.100	1.100	4.000	0.100000	-0.033750	0.787500	0.923245	2.308330	0.835428	0.380900	True	True	9.98937e-08	3049	3.632592	3.078052	1.672192	1.123247
3.000	0.100	1.100	4.000	0.100000	-0.030000	0.787500	0.891426	2.318490	0.806793	0.393271	True	True	9.98261e-08	3051	3.601228	3.062174	1.714117	1.122387
3.000	0.100	1.100	4.000	0.100000	-0.026250	0.787500	0.861752	2.329127	0.780173	0.406044	True	True	9.98885e-08	3135	3.571873	3.048377	1.754588	1.120942
3.000	0.100	1.100	4.000	0.100000	-0.022500	0.787500	0.834021	2.340258	0.755340	0.419270	True	True	9.99554e-08	3163	3.544348	3.036521	1.793654	1.118933
3.000	0.100	1.100	4.000	0.100000	-0.018750	0.787500	0.808057	2.351900	0.732099	0.433002	True	True	9.98984e-08	3213	3.518499	3.026490	1.831354	1.116374
3.000	0.100	1.100	4.000	0.100000	-0.015000	0.787500	0.783714	2.364081	0.710285	0.447298	True	True	9.98803e-08	3251	3.494195	3.018189	1.867717	1.113274
3.000	0.100	1.100	4.000	0.100000	-0.011250	0.787500	0.760864	2.376830	0.689758	0.462220	True	True	9.98459e-08	3332	3.471325	3.011543	1.902765	1.109637
3.000	0.100	1.100	4.000	0.100000	-0.007500	0.787500	0.739395	2.390183	0.670398	0.477835	True	True	9.98489e-08	3331	3.449791	3.006493	1.936513	1.105463
3.000	0.100	1.100	4.000	0.100000	-0.003750	0.787500	0.719212	2.404182	0.652097	0.494219	True	True	9.98378e-08	3415	3.429514	3.002994	1.968971	1.100748
3.000	0.100	1.100	4.000	0.100000	0.000000	0.787500	0.700230	2.418878	0.634765	0.511456	True	True	9.98526e-08	3484	3.410422	3.001017	2.000142	1.095486
3.000	0.100	1.100	4.000	0.100000	0.003750	0.787500	0.682378	2.434327	0.618321	0.529639	True	True	9.99236e-08	3506	3.392457	3.000544	2.030024	1.089663
3.000	0.100	1.100	4.000	0.100000	0.007500	0.787500	0.665592	2.450595	0.602692	0.548874	True	True	9.99249e-08	3587	3.375571	3.001572	2.058611	1.083264
3.000	0.100	1.100	4.000	0.100000	0.011250	0.787500	0.649818	2.467758	0.587815	0.569281	True	True	9.98472e-08	3684	3.359723	3.004111	2.085892	1.076269
3.000	0.100	1.100	4.000	0.100000	0.015000	0.787500	0.635008	2.485906	0.573633	0.591000	True	True	9.99921e-08	3725	3.344882	3.008183	2.111847	1.068653
3.000	0.100	1.100	4.000	0.100000	0.018750	0.787500	0.621124	2.505140	0.560095	0.614188	True	True	9.98453e-08	3796	3.331027	3.013828	2.136455	1.060387
3.000	0.100	1.100	4.000	0.100000	0.022500	0.787500	0.608132	2.525581	0.547153	0.639031	True	True	9.98126e-08	3857	3.318143	3.021100	2.159684	1.051433
3.000	0.100	1.100	4.000	0.100000	0.026250	0.787500	0.596006	2.547369	0.534765	0.665746	True	True	9.99113e-08	3934	3.306226	3.030072	2.181497	1.041750
3.000	0.100	1.100	4.000	0.100000	0.030000	0.787500	0.584726	2.570668	0.522891	0.694588	True	True	9.99506e-08	4028	3.295281	3.040839	2.201850	1.031289
3.000	0.100	1.100	4.000	0.100000	0.033750	0.787500	0.574278	2.595674	0.511494	0.725862	True	True	9.99116e-08	4273	3.285322	3.053520	2.220686	1.019988
3.000	0.100	1.100	4.000	0.100000	0.037500	0.787500	0.564657	2.622622	0.500539	0.759934	True	True	9.98002e-08	4283	3.276379	3.068263	2.237940	1.007780
3.000	0.100	1.100	4.000	0.100000	0.041250	0.787500	0.555863	2.651793	0.489993	0.797252	True	True	9.98833e-08	4349	3.268495	3.085256	2.253530	0.994581
3.000	0.100	1.100	4.000	0.100000	0.045000	0.787500	0.547908	2.683531	0.479824	0.838362	True	True	9.9821e-08	4454	3.261729	3.104729	2.267358	0.980292
3.000	0.100	1.100	4.000	0.100000	0.048750	0.787500	0.540811	2.718259	0.469998	0.883951	True	True	9.98991e-08	4585	3.256166	3.126970	2.279306	0.964796
3.000	0.100	1.100	4.000	0.100000	0.052500	0.787500	0.534604	2.756508	0.460482	0.934885	True	True	9.9871e-08	4743	3.251918	3.152343	2.289228	0.947947
3.000	0.100	1.100	4.000	0.100000	0.056250	0.787500	0.529337	2.798949	0.451240	0.992282	True	True	9.99021e-08	4897	3.249136	3.181312	2.296942	0.929570
3.000	0.100	1.100	4.000	0.100000	0.060000	0.787500	0.525076	2.846453	0.442232	1.057611	True	True	9.99971e-08	5108	3.248024	3.214471	2.302219	0.909445
3.000	0.100	1.100	4.000	0.100000	0.063750	0.787500	0.521918	2.900169	0.433411	1.132850	True	True	9.98346e-08	5357	3.248859	3.252603	2.304770	0.887295
3.000	0.100	1.100	4.000	0.100000	0.067500	0.787500	0.519995	2.961658	0.424721	1.220743	True	True	9.99395e-08	5604	3.252027	3.296757	2.304213	0.862760
3.000	0.100	1.100	4.000	0.100000	0.071250	0.787500	0.519495	3.033105	0.416086	1.325216	True	True	9.99642e-08	5903	3.258076	3.348382	2.300038	0.835365
3.000	0.100	1.100	4.000	0.100000	0.075000	0.787500	0.520692	3.117692	0.407406	1.452146	True	True	9.99786e-08	6324	3.267816	3.409546	2.291537	0.804456
3.000	0.100	1.100	4.000	0.100000	-0.075000	0.810000	1.518831	2.230460	1.465526	0.259800	True	True	9.99009e-08	2657	4.210851	3.453989	1.088945	1.079396
3.000	0.100	1.100	4.000	0.100000	-0.071250	0.810000	1.423485	2.234258	1.363423	0.271731	True	True	9.96003e-08	2587	4.122329	3.384522	1.159029	1.090530
3.000	0.100	1.100	4.000	0.100000	-0.067500	0.810000	1.341091	2.239057	1.277970	0.283283	True	True	9.97087e-08	2604	4.045153	3.325370	1.224694	1.099425
3.000	0.100	1.100	4.000	0.100000	-0.063750	0.810000	1.268748	2.244683	1.204939	0.294608	True	True	9.98154e-08	2663	3.976881	3.274329	1.286718	1.106551
3.000	0.100	1.100	4.000	0.100000	-0.060000	0.810000	1.204440	2.251013	1.141484	0.305818	True	True	9.96354e-08	2712	3.915784	3.229859	1.345652	1.112234
3.000	0.100	1.100	4.000	0.100000	-0.056250	0.810000	1.146703	2.257964	1.085604	0.317002	True	True	9.96383e-08	2783	3.860598	3.190845	1.401908	1.116702
3.000	0.100	1.100	4.000	0.100000	-0.052500	0.810000	1.094442	2.265478	1.035844	0.328232	True	True	9.96492e-08	2820	3.810369	3.156449	1.455794	1.120125
3.000	0.100	1.100	4.000	0.100000	-0.048750	0.810000	1.046818	2.273515	0.991122	0.339570	True	True	9.98557e-08	2879	3.764359	3.126033	1.507547	1.122629
3.000	0.100	1.100	4.000	0.100000	-0.045000	0.810000	1.003176	2.282049	0.950607	0.351072	True	True	9.99602e-08	2905	3.721989	3.099097	1.557355	1.124310
3.000	0.100	1.100	4.000	0.100000	-0.041250	0.810000	0.962991	2.291063	0.913655	0.362788	True	True	9.97391e-08	2955	3.682795	3.075244	1.605363	1.125243
3.000	0.100	1.100	4.000	0.100000	-0.037500	0.810000	0.925840	2.300548	0.879754	0.374768	True	True	9.97223e-08	2995	3.646400	3.054156	1.651688	1.125485
3.000	0.100	1.100	4.000	0.100000	-0.033750	0.810000	0.891376	2.310502	0.848491	0.387059	True	True	9.97927e-08	3081	3.612495	3.035574	1.696421	1.125082
3.000	0.100	1.100	4.000	0.100000	-0.030000	0.810000	0.859311	2.320929	0.819532	0.399709	True	True	9.97882e-08	3102	3.580821	3.019287	1.739638	1.124067
3.000	0.100	1.100	4.000	0.100000	-0.026250	0.810000	0.829402	2.331839	0.792600	0.412767	True	True	9.96865e-08	3154	3.551163	3.005120	1.781398	1.122469
3.000	0.100	1.100	4.000	0.100000	-0.022500	0.810000	0.801446	2.343247	0.767464	0.426284	True	True	9.97306e-08	3204	3.523339	2.992930	1.821747	1.120306
3.000	0.100	1.100	4.000	0.100000	-0.018750	0.810000	0.775268	2.355173	0.743930	0.440315	True	True	9.9955e-08	3250	3.497195	2.982599	1.860721	1.117593
3.000	0.100	1.100	4.000	0.100000	-0.015000	0.810000	0.750720	2.367642	0.721834	0.454916	True	True	9.97684e-08	3276	3.472599	2.974033	1.898348	1.114339
3.000	0.100	1.100	4.000	0.100000	-0.011250	0.810000	0.727672	2.380683	0.701033	0.470152	True	True	9.99202e-08	3384	3.449439	2.967152	1.934648	1.110549
3.000	0.100	1.100	4.000	0.100000	-0.007500	0.810000	0.706014	2.394334	0.681408	0.486090	True	True	9.99196e-08	3393	3.427617	2.961897	1.969636	1.106223
3.000	0.100	1.100	4.000	0.100000	-0.003750	0.810000	0.685649	2.408637	0.662852	0.502807	True	True	9.97619e-08	3426	3.407052	2.958223	2.003319	1.101356
3.000	0.100	1.100	4.000	0.100000	0.000000	0.810000	0.666493	2.423641	0.645273	0.520388	True	True	9.99015e-08	3533	3.387673	2.956097	2.035698	1.095942
3.000	0.100	1.100	4.000	0.100000	0.003750	0.810000	0.648472	2.439403	0.628591	0.538928	True	True	9.99748e-08	3567	3.369420	2.955502	2.066771	1.089970
3.000	0.100	1.100	4.000	0.100000	0.007500	0.810000	0.631523	2.455991	0.612733	0.558533	True	True	9.99693e-08	3641	3.352244	2.956433	2.096531	1.083423
3.000	0.100	1.100	4.000	0.100000	0.011250	0.810000	0.615590	2.473480	0.597635	0.579325	True	True	9.98122e-08	3680	3.336105	2.958898	2.124963	1.076283
3.000	0.100	1.100	4.000	0.100000	0.015000	0.810000	0.600626	2.491960	0.583241	0.601445	True	True	9.98103e-08	3759	3.320969	2.962919	2.152050	1.068524
3.000	0.100	1.100	4.000	0.100000	0.018750	0.810000	0.586592	2.511533	0.569499	0.625053	True	True	9.97742e-08	3843	3.306815	2.968535	2.177766	1.060117
3.000	0.100	1.100	4.000	0.100000	0.022500	0.810000	0.573452	2.532320	0.556361	0.650336	True	True	9.98782e-08	3959	3.293626	2.975798	2.202081	1.051027
3.000	0.100	1.100	4.000	0.100000	0.026250	0.810000	0.561181	2.554462	0.543785	0.677514	True	True	9.99278e-08	3987	3.281398	2.984781	2.224956	1.041211
3.000	0.100	1.100	4.000	0.100000	0.030000	0.810000	0.549757	2.578125	0.531732	0.706845	True	True	9.99429e-08	4090	3.270133	2.995577	2.246346	1.030622
3.000	0.100	1.100	4.000	0.100000	0.033750	0.810000	0.539167	2.603504	0.520164	0.738638	True	True	9.99711e-08	4188	3.259844	3.008305	2.266195	1.019199
3.000	0.100	1.100	4.000	0.100000	0.037500	0.810000	0.529403	2.630837	0.509047	0.773263	True	True	9.99608e-08	4287	3.250559	3.023111	2.284436	1.006876
3.000	0.100	1.100	4.000	0.100000	0.041250	0.810000	0.520466	2.660405	0.498347	0.811172	True	True	9.99007e-08	4435	3.242318	3.040181	2.300988	0.993569
3.000	0.100	1.100	4.000	0.100000	0.045000	0.810000	0.512364	2.692555	0.488032	0.852919	True	True	9.99491e-08	4552	3.235177	3.059744	2.315754	0.979181
3.000	0.100	1.100	4.000	0.100000	0.048750	0.810000	0.505116	2.727713	0.478070	0.899197	True	True	9.99094e-08	4641	3.229217	3.082089	2.328615	0.963596
3.000	0.100	1.100	4.000	0.100000	0.052500	0.810000	0.498753	2.766411	0.468426	0.950882	True	True	9.98591e-08	4859	3.224546	3.107576	2.339424	0.946670
3.000	0.100	1.100	4.000	0.100000	0.056250	0.810000	0.493320	2.809325	0.459065	1.009106	True	True	9.99858e-08	5079	3.221307	3.136666	2.348003	0.928230
3.000	0.100	1.100	4.000	0.100000	0.060000	0.810000	0.488884	2.857330	0.449948	1.075355	True	True	9.99753e-08	5215	3.219698	3.169953	2.354125	0.908059
3.000	0.100	1.100	4.000	0.100000	0.063750	0.810000	0.485534	2.911583	0.441028	1.151630	True	True	9.99096e-08	5430	3.219985	3.208217	2.357500	0.885882
3.000	0.100	1.100	4.000	0.100000	0.067500	0.810000	0.483400	2.973652	0.432250	1.240704	True	True	9.99349e-08	5692	3.222539	3.252502	2.357753	0.861343
3.000	0.100	1.100	4.000	0.100000	0.071250	0.810000	0.482664	3.045736	0.423541	1.346551	True	True	9.9936e-08	6072	3.227889	3.304254	2.354378	0.833970
3.000	0.100	1.100	4.000	0.100000	0.075000	0.810000	0.483587	3.131038	0.414799	1.475118	True	True	9.99946e-08	6479	3.236815	3.365533	2.346674	0.803118
3.000	0.100	1.100	4.000	0.100000	-0.075000	0.832500	1.491444	2.230165	1.483213	0.263091	True	True	9.97632e-08	2669	4.195423	3.419849	1.098959	1.082760
3.000	0.100	1.100	4.000	0.100000	-0.071250	0.832500	1.395617	2.234150	1.380543	0.275293	True	True	9.96143e-08	2588	4.106402	3.349246	1.170248	1.093718
3.000	0.100	1.100	4.000	0.100000	-0.067500	0.832500	1.312788	2.239153	1.294570	0.287113	True	True	9.9809e-08	2616	4.028777	3.289075	1.237128	1.102437
3.000	0.100	1.100	4.000	0.100000	-0.063750	0.832500	1.240050	2.244990	1.221058	0.298703	True	True	9.99069e-08	2674	3.960091	3.237116	1.300374	1.109389
3.000	0.100	1.100	4.000	0.100000	-0.060000	0.832500	1.175378	2.251539	1.157151	0.310178	True	True	9.99682e-08	2722	3.898611	3.191813	1.360541	1.114899
3.000	0.100	1.100	4.000	0.100000	-0.056250	0.832500	1.117304	2.258718	1.100842	0.321626	True	True	9.98061e-08	2776	3.843064	3.152040	1.418037	1.119196
3.000	0.100	1.100	4.000	0.100000	-0.052500	0.832500	1.064729	2.266468	1.050676	0.333121	True	True	9.98722e-08	2841	3.792492	3.116952	1.473170	1.122449
3.000	0.100	1.100	4.000	0.100000	-0.048750	0.832500	1.016813	2.274748	1.005563	0.344727	True	True	9.98711e-08	2880	3.746156	3.085903	1.526177	1.124783
3.000	0.100	1.100	4.000	0.100000	-0.045000	0.832500	0.972895	2.283531	0.964675	0.356498	True	True	9.97526e-08	2955	3.703472	3.058388	1.577243	1.126295
3.000	0.100	1.100	4.000	0.100000	-0.041250	0.832500	0.932451	2.292799	0.927363	0.368488	True	True	9.98603e-08	2993	3.663975	3.034006	1.626511	1.127059
3.000	0.100	1.100	4.000	0.100000	-0.037500	0.832500	0.895056	2.302545	0.893114	0.380745	True	True	9.98601e-08	3059	3.627285	3.012435	1.674099	1.127134
3.000	0.100	1.100	4.000	0.100000	-0.033750	0.832500	0.860360	2.312765	0.861517	0.393317	True	True	9.99171e-08	3071	3.593092	2.993414	1.720095	1.126563
3.000	0.100	1.100	4.000	0.100000	-0.030000	0.832500	0.828073	2.323465	0.832234	0.406254	True	True	9.97545e-08	3143	3.561137	2.976728	1.764572	1.125381
3.000	0.100	1.100	4.000	0.100000	-0.026250	0.832500	0.797955	2.334652	0.804989	0.419604	True	True	9.9659e-08	3209	3.531202	2.962201	1.807588	1.123616
3.000	0.100	1.100	4.000	0.100000	-0.022500	0.832500	0.769798	2.346343	0.779550	0.433420	True	True	9.97868e-08	3239	3.503105	2.949686	1.849188	1.121287
3.000	0.100	1.100	4.000	0.100000	-0.018750	0.832500	0.743429	2.358556	0.755723	0.447756	True	True	9.97627e-08	3249	3.476691	2.939066	1.889405	1.118408
3.000	0.100	1.100	4.000	0.100000	-0.015000	0.832500	0.718698	2.371317	0.733343	0.462670	True	True	9.98529e-08	3378	3.451827	2.930242	1.928268	1.114990
3.000	0.100	1.100	4.000	0.100000	-0.011250	0.832500	0.695475	2.384656	0.712269	0.478228	True	True	9.98801e-08	3397	3.428400	2.923135	1.965793	1.111036
3.000	0.100	1.100	4.000	0.100000	-0.007500	0.832500	0.673648	2.398610	0.692378	0.494497	True	True	9.98675e-08	3525	3.406312	2.917684	2.001994	1.106547
3.000	0.100	1.100	4.000	0.100000	-0.003750	0.832500	0.653120	2.413220	0.673566	0.511556	True	True	9.99758e-08	3517	3.385480	2.913841	2.036877	1.101519
3.000	0.100	1.100	4.000	0.100000	0.000000	0.832500	0.633806	2.428537	0.655740	0.529490	True	True	9.98641e-08	3557	3.365834	2.911574	2.070442	1.095946
3.000	0.100	1.100	4.000	0.100000	0.003750	0.832500	0.615633	2.444618	0.638819	0.548394	True	True	9.96909e-08	3643	3.347312	2.910863	2.102686	1.089817
3.000	0.100	1.100	4.000	0.100000	0.007500	0.832500	0.598535	2.461530	0.622731	0.568378	True	True	9.99409e-08	3724	3.329864	2.911703	2.133600	1.083116
3.000	0.100	1.100	4.000	0.100000	0.011250	0.832500	0.582459	2.479349	0.607412	0.589564	True	True	9.99102e-08	3709	3.313450	2.914100	2.163168	1.075823
3.000	0.100	1.100	4.000	0.100000	0.015000	0.832500	0.567354	2.498166	0.592804	0.612094	True	True	9.99171e-08	3850	3.298036	2.918077	2.191372	1.067916
3.000	0.100	1.100	4.000	0.100000	0.018750	0.832500	0.553182	2.518082	0.578856	0.636131	True	True	9.98935e-08	3921	3.283597	2.923669	2.218187	1.059365
3.000	0.100	1.100	4.000	0.100000	0.022500	0.832500	0.539906	2.539220	0.565522	0.661863	True	True	9.99954e-08	4003	3.270118	2.930929	2.243581	1.050135
3.000	0.100	1.100	4.000	0.100000	0.026250	0.832500	0.527500	2.561722	0.552757	0.689514	True	True	9.98307e-08	4088	3.257591	2.939927	2.267515	1.040185
3.000	0.100	1.100	4.000	0.100000	0.030000	0.832500	0.515941	2.585752	0.540523	0.719343	True	True	9.98254e-08	4159	3.246018	2.950757	2.289944	1.029467
3.000	0.100	1.100	4.000	0.100000	0.033750	0.832500	0.505216	2.611511	0.528782	0.751664	True	True	9.97107e-08	4285	3.235411	2.963534	2.310811	1.017923
3.000	0.100	1.100	4.000	0.100000	0.037500	0.832500	0.495315	2.639233	0.517500	0.786851	True	True	9.97459e-08	4372	3.225793	2.978406	2.330050	1.005485
3.000	0.100	1.100	4.000	0.100000	0.041250	0.832500	0.486238	2.669203	0.506643	0.825360	True	True	9.98132e-08	4473	3.217203	2.995556	2.347581	0.992073
3.000	0.100	1.100	4.000	0.100000	0.045000	0.832500	0.477993	2.701770	0.496179	0.867752	True	True	9.98027e-08	4634	3.209694	3.015213	2.363306	0.977591
3.000	0.100	1.100	4.000	0.100000	0.048750	0.832500	0.470595	2.737362	0.486076	0.914729	True	True	9.98129e-08	4748	3.203344	3.037662	2.377107	0.961923
3.000	0.100	1.100	4.000	0.100000	0.052500	0.832500	0.464075	2.776513	0.476299	0.967176	True	True	9.99015e-08	4909	3.198253	3.063263	2.388840	0.944928
3.000	0.100	1.100	4.000	0.100000	0.056250	0.832500	0.458475	2.819904	0.466815	1.026237	True	True	9.99989e-08	5062	3.194562	3.092475	2.398329	0.926434
3.000	0.100	1.100	4.000	0.100000	0.060000	0.832500	0.453858	2.868414	0.457583	1.093414	True	True	9.9974e-08	5250	3.192457	3.125889	2.405348	0.906227
3.000	0.100	1.100	4.000	0.100000	0.063750	0.832500	0.450311	2.923207	0.448559	1.170734	True	True	9.99484e-08	5490	3.192196	3.164281	2.409614	0.884035
3.000	0.100	1.100	4.000	0.100000	0.067500	0.832500	0.447956	2.985860	0.439687	1.260999	True	True	9.9954e-08	5787	3.194134	3.208695	2.410755	0.859506
3.000	0.100	1.100	4.000	0.100000	0.071250	0.832500	0.446970	3.058584	0.430895	1.368231	True	True	9.99459e-08	6083	3.198780	3.260568	2.408272	0.832174
3.000	0.100	1.100	4.000	0.100000	0.075000	0.832500	0.447603	3.144602	0.422085	1.498444	True	True	9.98973e-08	6579	3.206885	3.321956	2.401478	0.801398
3.000	0.100	1.100	4.000	0.100000	-0.075000	0.855000	1.464546	2.229911	1.500861	0.266412	True	True	9.9911e-08	2649	4.180328	3.385893	1.108773	1.085949
3.000	0.100	1.100	4.000	0.100000	-0.071250	0.855000	1.368274	2.234097	1.397622	0.278892	True	True	9.96234e-08	2589	4.090847	3.314169	1.181235	1.096709
3.000	0.100	1.100	4.000	0.100000	-0.067500	0.855000	1.285052	2.239299	1.311132	0.290985	True	True	9.98819e-08	2613	4.012808	3.252999	1.249292	1.105236
3.000	0.100	1.100	4.000	0.100000	-0.063750	0.855000	1.211955	2.245351	1.237138	0.302846	True	True	9.97621e-08	2686	3.943746	3.200138	1.313725	1.111997
3.000	0.100	1.100	4.000	0.100000	-0.060000	0.855000	1.146955	2.252125	1.172779	0.314590	True	True	9.98903e-08	2791	3.881916	3.154019	1.375086	1.117317
3.000	0.100	1.100	4.000	0.100000	-0.056250	0.855000	1.088579	2.259536	1.116042	0.326309	True	True	9.97601e-08	2841	3.826042	3.113502	1.433784	1.121426
3.000	0.100	1.100	4.000	0.100000	-0.052500	0.855000	1.035725	2.267526	1.065468	0.338076	True	True	9.97754e-08	2897	3.775162	3.077736	1.490125	1.124491
3.000	0.100	1.100	4.000	0.100000	-0.048750	0.855000	0.987547	2.276052	1.019966	0.349954	True	True	9.96923e-08	2906	3.728531	3.046068	1.544346	1.126639
3.000	0.100	1.100	4.000	0.100000	-0.045000	0.855000	0.943385	2.285088	0.978704	0.362002	True	True	9.97057e-08	3111	3.685565	3.017988	1.596630	1.127967
3.000	0.100	1.100	4.000	0.100000	-0.041250	0.855000	0.902712	2.294616	0.941032	0.374271	True	True	9.97066e-08	3024	3.645795	2.993091	1.647120	1.128547
3.000	0.100	1.100	4.000	0.100000	-0.037500	0.855000	0.865100	2.304626	0.906437	0.386812	True	True	9.9709e-08	3080	3.608841	2.971050	1.695930	1.128438
3.000	0.100	1.100	4.000	0.100000	-0.033750	0.855000	0.830200	2.315117	0.874504	0.399673	True	True	9.96884e-08	3141	3.574389	2.951601	1.743148	1.127685
3.000	0.100	1.100	4.000	0.100000	-0.030000	0.855000	0.797720	2.326093	0.844898	0.412903	True	True	9.9852e-08	3150	3.542180	2.934528	1.788846	1.126323
3.000	0.100	1.100	4.000	0.100000	-0.026250	0.855000	0.767417	2.337561	0.817340	0.426553	True	True	9.97613e-08	3236	3.511995	2.919651	1.833079	1.124377
3.000	0.100	1.100	4.000	0.100000	-0.022500	0.855000	0.739085	2.349538	0.791599	0.440674	True	True	9.99693e-08	3278	3.483651	2.906823	1.875891	1.121870
3.000	0.100	1.100	4.000	0.100000	-0.018750	0.855000	0.712548	2.362042	0.767479	0.455324	True	True	9.98389e-08	3334	3.456992	2.895922	1.917314	1.118814
3.000	0.100	1.100	4.000	0.100000	-0.015000	0.855000	0.687656	2.375100	0.744816	0.470559	True	True	9.98718e-08	3340	3.431884	2.886850	1.957375	1.115219
3.000	0.100	1.100	4.000	0.100000	-0.011250	0.855000	0.664278	2.388740	0.723468	0.486447	True	True	9.97088e-08	3432	3.408213	2.879526	1.996090	1.111091
3.000	0.100	1.100	4.000	0.100000	-0.007500	0.855000	0.642303	2.403000	0.703313	0.503055	True	True	9.98101e-08	3522	3.385882	2.873886	2.033470	1.106429
3.000	0.100	1.100	4.000	0.100000	-0.003750	0.855000	0.621632	2.417922	0.684246	0.520464	True	True	9.99501e-08	3556	3.364806	2.869883	2.069520	1.101232
3.000	0.100	1.100	4.000	0.100000	0.000000	0.855000	0.602179	2.433556	0.666173	0.538758	True	True	9.98435e-08	3588	3.344912	2.867482	2.104240	1.095491
3.000	0.100	1.100	4.000	0.100000	0.003750	0.855000	0.583870	2.449960	0.649013	0.558036	True	True	9.98676e-08	3664	3.326141	2.866662	2.137626	1.089197
3.000	0.100	1.100	4.000	0.100000	0.007500	0.855000	0.566642	2.467200	0.632695	0.578407	True	True	9.98958e-08	3714	3.308441	2.867417	2.169667	1.082335
3.000	0.100	1.100	4.000	0.100000	0.011250	0.855000	0.550436	2.485353	0.617153	0.599995	True	True	9.99921e-08	3801	3.291770	2.869753	2.200348	1.074885
3.000	0.100	1.100	4.000	0.100000	0.015000	0.855000	0.535204	2.504510	0.602332	0.622944	True	True	9.98685e-08	3907	3.276094	2.873690	2.229650	1.066825
3.000	0.100	1.100	4.000	0.100000	0.018750	0.855000	0.520906	2.524775	0.588178	0.647419	True	True	9.99083e-08	3986	3.261387	2.879263	2.257546	1.058126
3.000	0.100	1.100	4.000	0.100000	0.022500	0.855000	0.507505	2.546268	0.574645	0.673609	True	True	9.9795e-08	4247	3.247632	2.886523	2.284006	1.048753
3.000	0.100	1.100	4.000	0.100000	0.026250	0.855000	0.494974	2.569133	0.561690	0.701741	True	True	9.99519e-08	4123	3.234820	2.895541	2.308990	1.038667
3.000	0.100	1.100	4.000	0.100000	0.030000	0.855000	0.483290	2.593536	0.549274	0.732078	True	True	9.98098e-08	4205	3.222952	2.906407	2.332453	1.027820
3.000	0.100	1.100	4.000	0.100000	0.033750	0.855000	0.472437	2.619677	0.537358	0.764936	True	True	9.97811e-08	4297	3.212037	2.919238	2.354339	1.016155
3.000	0.100	1.100	4.000	0.100000	0.037500	0.855000	0.462405	2.647793	0.525908	0.800694	True	True	9.98586e-08	4399	3.202097	2.934178	2.374582	1.003605
3.000	0.100	1.100	4.000	0.100000	0.041250	0.855000	0.453193	2.678170	0.514892	0.839813	True	True	9.99051e-08	4557	3.193167	2.951410	2.393103	0.990092
3.000	0.100	1.100	4.000	0.100000	0.045000	0.855000	0.444806	2.711159	0.504276	0.882860	True	True	9.99527e-08	4664	3.185298	2.971160	2.409805	0.975519
3.000	0.100	1.100	4.000	0.100000	0.048750	0.855000	0.437261	2.747188	0.494028	0.930545	True	True	9.99695e-08	4813	3.178563	2.993714	2.424574	0.959774
3.000	0.100	1.100	4.000	0.100000	0.052500	0.855000	0.430583	2.786797	0.484115	0.983763	True	True	9.99813e-08	4974	3.173059	3.019429	2.437267	0.942717
3.000	0.100	1.100	4.000	0.100000	0.056250	0.855000	0.424813	2.830669	0.474501	1.043670	True	True	9.98778e-08	5164	3.168917	3.048761	2.447709	0.924178
3.000	0.100	1.100	4.000	0.100000	0.060000	0.855000	0.420011	2.879689	0.465149	1.111787	True	True	9.99151e-08	5656	3.166319	3.082300	2.455682	0.903947
3.000	0.100	1.100	4.000	0.100000	0.063750	0.855000	0.416259	2.935026	0.456013	1.190160	True	True	9.98533e-08	5646	3.165508	3.120819	2.460905	0.881753
3.000	0.100	1.100	4.000	0.100000	0.067500	0.855000	0.413674	2.998266	0.447039	1.281626	True	True	9.9954e-08	5881	3.166828	3.165356	2.463015	0.857250
3.000	0.100	1.100	4.000	0.100000	0.071250	0.855000	0.412424	3.071634	0.438156	1.390252	True	True	9.99495e-08	6283	3.170767	3.217345	2.461525	0.829976
3.000	0.100	1.100	4.000	0.100000	0.075000	0.855000	0.412751	3.158370	0.429266	1.522121	True	True	9.99782e-08	6733	3.178044	3.278835	2.455760	0.799297
3.000	0.100	1.100	4.000	0.100000	-0.075000	0.877500	1.438137	2.229699	1.518465	0.269765	True	True	9.97857e-08	2691	4.165565	3.352129	1.118378	1.088962
3.000	0.100	1.100	4.000	0.100000	-0.071250	0.877500	1.341466	2.234077	1.414660	0.282527	True	True	9.97849e-08	2618	4.075662	3.279307	1.191973	1.099509
3.000	0.100	1.100	4.000	0.100000	-0.067500	0.877500	1.257884	2.239494	1.327650	0.294899	True	True	9.96937e-08	2650	3.997247	3.217155	1.261171	1.107822
3.000	0.100	1.100	4.000	0.100000	-0.063750	0.877500	1.184466	2.245767	1.253175	0.307036	True	True	9.99094e-08	2696	3.927843	3.163411	1.326749	1.114372
3.000	0.100	1.100	4.000	0.100000	-0.060000	0.877500	1.119173	2.252769	1.188363	0.319056	True	True	9.9843e-08	2799	3.865699	3.116493	1.389264	1.119484
3.000	0.100	1.100	4.000	0.100000	-0.056250	0.877500	1.060529	2.260416	1.131199	0.331050	True	True	9.97588e-08	2789	3.809533	3.075250	1.449120	1.123387
3.000	0.100	1.100	4.000	0.100000	-0.052500	0.877500	1.007428	2.268649	1.080218	0.343094	True	True	9.9928e-08	3167	3.758377	3.038823	1.506627	1.126248
3.000	0.100	1.100	4.000	0.100000	-0.048750	0.877500	0.959022	2.277426	1.034327	0.355252	True	True	9.97614e-08	2962	3.711485	3.006552	1.562017	1.128194
3.000	0.100	1.100	4.000	0.100000	-0.045000	0.877500	0.914648	2.286718	0.992691	0.367582	True	True	9.99752e-08	3008	3.668268	2.977922	1.615474	1.129321
3.000	0.100	1.100	4.000	0.100000	-0.041250	0.877500	0.873776	2.296509	0.954660	0.380138	True	True	9.98532e-08	3046	3.628257	2.952523	1.667138	1.129702
3.000	0.100	1.100	4.000	0.100000	-0.037500	0.877500	0.835977	2.306787	0.919719	0.392969	True	True	9.9841e-08	3160	3.591067	2.930026	1.717124	1.129395
3.000	0.100	1.100	4.000	0.100000	-0.033750	0.877500	0.800900	2.317552	0.887453	0.406124	True	True	9.97529e-08	3167	3.556386	2.910163	1.765517	1.128446
3.000	0.100	1.100	4.000	0.100000	-0.030000	0.877500	0.768254	2.328807	0.857525	0.419655	True	True	9.97141e-08	3213	3.523951	2.892715	1.812388	1.126888
3.000	0.100	1.100	4.000	0.100000	-0.026250	0.877500	0.737793	2.340559	0.829655	0.433611	True	True	9.99269e-08	3265	3.493544	2.877500	1.857792	1.124750
3.000	0.100	1.100	4.000	0.100000	-0.022500	0.877500	0.709310	2.352826	0.803613	0.448046	True	True	9.97456e-08	3326	3.464980	2.864370	1.901769	1.122051
3.000	0.100	1.100	4.000	0.100000	-0.018750	0.877500	0.682630	2.365625	0.779202	0.463016	True	True	9.98025e-08	3380	3.438102	2.853200	1.944353	1.118806
3.000	0.100	1.100	4.000	0.100000	-0.015000	0.877500	0.657600	2.378981	0.756258	0.478581	True	True	9.98778e-08	3693	3.412775	2.843889	1.985567	1.115024
3.000	0.100	1.100	4.000	0.100000	-0.011250	0.877500	0.634090	2.392926	0.734638	0.494805	True	True	9.98027e-08	3495	3.388886	2.836357	2.025427	1.110710
3.000	0.100	1.100	4.000	0.100000	-0.007500	0.877500	0.611987	2.407496	0.714219	0.511761	True	True	9.97739e-08	3536	3.366334	2.830538	2.063943	1.105867
3.000	0.100	1.100	4.000	0.100000	-0.003750	0.877500	0.591192	2.422733	0.694897	0.529527	True	True	9.97606e-08	3581	3.345035	2.826382	2.101120	1.100490
3.000	0.100	1.100	4.000	0.100000	0.000000	0.877500	0.571619	2.438687	0.676578	0.548191	True	True	9.99063e-08	3657	3.324916	2.823854	2.136956	1.094574
3.000	0.100	1.100	4.000	0.100000	0.003750	0.877500	0.553193	2.455416	0.659181	0.567850	True	True	9.99018e-08	3734	3.305917	2.822933	2.171447	1.088108
3.000	0.100	1.100	4.000	0.100000	0.007500	0.877500	0.535849	2.472987	0.642633	0.588616	True	True	9.99739e-08	3795	3.287984	2.823610	2.204582	1.081078
3.000	0.100	1.100	4.000	0.100000	0.011250	0.877500	0.519530	2.491478	0.626871	0.610616	True	True	9.98992e-08	3868	3.271074	2.825889	2.236345	1.073466
3.000	0.100	1.100	4.000	0.100000	0.015000	0.877500	0.504185	2.510980	0.611836	0.633992	True	True	9.97833e-08	3974	3.255153	2.829792	2.266716	1.065248
3.000	0.100	1.100	4.000	0.100000	0.018750	0.877500	0.489774	2.531596	0.597476	0.658913	True	True	9.99866e-08	4039	3.240195	2.835350	2.295669	1.056397
3.000	0.100	1.100	4.000	0.100000	0.022500	0.877500	0.476260	2.553448	0.583745	0.685571	True	True	9.98282e-08	4115	3.226179	2.842615	2.323174	1.046879
3.000	0.100	1.100	4.000	0.100000	0.026250	0.877500	0.463614	2.576680	0.570599	0.714193	True	True	9.97886e-08	4210	3.213097	2.851655	2.349193	1.036656
3.000	0.100	1.100	4.000	0.100000	0.030000	0.877500	0.451813	2.601459	0.557999	0.745047	True	True	9.98742e-08	4347	3.200946	2.862560	2.373679	1.025679
3.000	0.100	1.100	4.000	0.100000	0.033750	0.877500	0.440839	2.627987	0.545906	0.778451	True	True	9.98616e-08	4365	3.189735	2.875445	2.396579	1.013894
3.000	0.100	1.100	4.000	0.100000	0.037500	0.877500	0.430683	2.656501	0.534288	0.814789	True	True	9.97809e-08	4515	3.179484	2.890454	2.417827	1.001235
3.000	0.100	1.100	4.000	0.100000	0.041250	0.877500	0.421340	2.687289	0.523108	0.854527	True	True	9.99285e-08	4628	3.170224	2.907768	2.437346	0.987623
3.000	0.100	1.100	4.000	0.100000	0.045000	0.877500	0.412816	2.720703	0.512337	0.898239	True	True	9.97728e-08	4783	3.162003	2.927613	2.455041	0.972965
3.000	0.100	1.100	4.000	0.100000	0.048750	0.877500	0.405123	2.757175	0.501940	0.946640	True	True	9.99032e-08	4917	3.154890	2.950270	2.470801	0.957149
3.000	0.100	1.100	4.000	0.100000	0.052500	0.877500	0.398287	2.797246	0.491885	1.000638	True	True	9.99781e-08	5118	3.148976	2.976097	2.484486	0.940038
3.000	0.100	1.100	4.000	0.100000	0.056250	0.877500	0.392345	2.841604	0.482137	1.061402	True	True	9.99636e-08	5355	3.144388	3.005547	2.495927	0.921464
3.000	0.100	1.100	4.000	0.100000	0.060000	0.877500	0.387352	2.891137	0.472658	1.130467	True	True	9.99635e-08	5447	3.141298	3.039208	2.504908	0.901219
3.000	0.100	1.100	4.000	0.100000	0.063750	0.877500	0.383388	2.947023	0.463402	1.209904	True	True	9.99122e-08	5747	3.139938	3.077848	2.511159	0.879037
3.000	0.100	1.100	4.000	0.100000	0.067500	0.877500	0.380563	3.010855	0.454316	1.302582	True	True	9.99813e-08	6059	3.140638	3.122504	2.514324	0.854575
3.000	0.100	1.100	4.000	0.100000	0.071250	0.877500	0.379037	3.084871	0.445331	1.412612	True	True	9.99323e-08	6336	3.143863	3.174602	2.513930	0.827377
3.000	0.100	1.100	4.000	0.100000	0.075000	0.877500	0.379039	3.172329	0.436349	1.546148	True	True	9.99876e-08	6849	3.150305	3.236186	2.509322	0.796815
3.000	0.100	1.100	4.000	0.100000	-0.075000	0.900000	1.412217	2.229520	1.536022	0.273149	True	True	9.99567e-08	2659	4.151133	3.318570	1.127765	1.091800
3.000	0.100	1.100	4.000	0.100000	-0.071250	0.900000	1.315185	2.234105	1.431649	0.286198	True	True	9.99668e-08	2622	4.060846	3.244670	1.202453	1.102110
3.000	0.100	1.100	4.000	0.100000	-0.067500	0.900000	1.231283	2.239738	1.344121	0.298853	True	True	9.95836e-08	2694	3.982091	3.181558	1.272749	1.110191
3.000	0.100	1.100	4.000	0.100000	-0.063750	0.900000	1.157580	2.246234	1.269164	0.311271	True	True	9.97344e-08	2752	3.912382	3.126952	1.339429	1.116513
3.000	0.100	1.100	4.000	0.100000	-0.060000	0.900000	1.092031	2.253469	1.203901	0.323572	True	True	9.97584e-08	2805	3.849959	3.079253	1.403050	1.121399
3.000	0.100	1.100	4.000	0.100000	-0.056250	0.900000	1.033155	2.261356	1.146310	0.335848	True	True	9.97203e-08	2860	3.793535	3.037303	1.464019	1.125078
3.000	0.100	1.100	4.000	0.100000	-0.052500	0.900000	0.979841	2.269836	1.094923	0.348175	True	True	9.9759e-08	2929	3.742137	3.000233	1.522641	1.127718
3.000	0.100	1.100	4.000	0.100000	-0.048750	0.900000	0.931239	2.278866	1.048643	0.360619	True	True	9.98467e-08	2997	3.695016	2.967376	1.579150	1.129445
3.000	0.100	1.100	4.000	0.100000	-0.045000	0.900000	0.886684	2.288418	1.006636	0.373237	True	True	9.99713e-08	3038	3.651581	2.938213	1.633728	1.130355
3.000	0.100	1.100	4.000	0.100000	-0.041250	0.900000	0.845643	2.298473	0.968247	0.386085	True	True	9.99043e-08	3089	3.611358	2.912328	1.686515	1.130521
3.000	0.100	1.100	4.000	0.100000	-0.037500	0.900000	0.807687	2.309023	0.932962	0.399212	True	True	9.99627e-08	3136	3.573964	2.889391	1.737624	1.130002
3.000	0.100	1.100	4.000	0.100000	-0.033750	0.900000	0.772463	2.320065	0.900364	0.412670	True	True	9.99398e-08	3169	3.539083	2.869128	1.787139	1.128841
3.000	0.100	1.100	4.000	0.100000	-0.030000	0.900000	0.739677	2.331601	0.870116	0.426508	True	True	9.96623e-08	3252	3.506452	2.851319	1.835129	1.127075
3.000	0.100	1.100	4.000	0.100000	-0.026250	0.900000	0.709085	2.343640	0.841937	0.440778	True	True	9.9861e-08	3322	3.475851	2.835780	1.881648	1.124731
3.000	0.100	1.100	4.000	0.100000	-0.022500	0.900000	0.680478	2.356198	0.815596	0.455533	True	True	9.98849e-08	3303	3.447094	2.822358	1.926737	1.121827
3.000	0.100	1.100	4.000	0.100000	-0.018750	0.900000	0.653678	2.369294	0.790897	0.470831	True	True	9.96964e-08	3414	3.420023	2.810930	1.970428	1.118381
3.000	0.100	1.100	4.000	0.100000	-0.015000	0.900000	0.628534	2.382953	0.767673	0.486731	True	True	9.98618e-08	3470	3.394503	2.801392	2.012742	1.114401
3.000	0.100	1.100	4.000	0.100000	-0.011250	0.900000	0.604914	2.397204	0.745783	0.503301	True	True	9.99693e-08	3516	3.370419	2.793662	2.053695	1.109892
3.000	0.100	1.100	4.000	0.100000	-0.007500	0.900000	0.582705	2.412086	0.725104	0.520611	True	True	9.99348e-08	3602	3.347670	2.787672	2.093297	1.104857
3.000	0.100	1.100	4.000	0.100000	-0.003750	0.900000	0.561807	2.427640	0.705529	0.538742	True	True	9.98168e-08	3659	3.326172	2.783372	2.131551	1.099292
3.000	0.100	1.100	4.000	0.100000	0.000000	0.900000	0.542133	2.443916	0.686967	0.557783	True	True	9.9754e-08	3863	3.305851	2.780725	2.168457	1.093192
3.000	0.100	1.100	4.000	0.100000	0.003750	0.900000	0.523607	2.460974	0.669334	0.577832	True	True	9.97629e-08	3785	3.286643	2.779709	2.204008	1.086548
3.000	0.100	1.100	4.000	0.100000	0.007500	0.900000	0.506165	2.478879	0.652559	0.599002	True	True	9.99486e-08	3829	3.268498	2.780313	2.238193	1.079344
3.000	0.100	1.100	4.000	0.100000	0.011250	0.900000	0.489747	2.497711	0.636576	0.621420	True	True	9.97851e-08	3907	3.251369	2.782542	2.270998	1.071563
3.000	0.100	1.100	4.000	0.100000	0.015000	0.900000	0.474304	2.517559	0.621329	0.645233	True	True	9.99081e-08	4014	3.235222	2.786414	2.302403	1.063184
3.000	0.100	1.100	4.000	0.100000	0.018750	0.900000	0.459793	2.538529	0.606765	0.670608	True	True	9.97706e-08	4099	3.220028	2.791961	2.332382	1.054178
3.000	0.100	1.100	4.000	0.100000	0.022500	0.900000	0.446178	2.560743	0.592836	0.697742	True	True	9.99629e-08	4190	3.205769	2.799233	2.360905	1.044513
3.000	0.100	1.100	4.000	0.100000	0.026250	0.900000	0.433428	2.584345	0.579499	0.726863	True	True	9.99471e-08	4329	3.192431	2.808297	2.387935	1.034151
3.000	0.100	1.100	4.000	0.100000	0.030000	0.900000	0.421518	2.609504	0.566714	0.758242	True	True	9.9866e-08	4323	3.180012	2.819243	2.413427	1.023045
3.000	0.100	1.100	4.000	0.100000	0.033750	0.900000	0.410432	2.636422	0.554444	0.792201	True	True	9.98278e-08	4474	3.168518	2.832184	2.437330	1.011142
3.000	0.100	1.100	4.000	0.100000	0.037500	0.900000	0.400157	2.665337	0.542654	0.829128	True	True	9.99456e-08	4606	3.157966	2.847262	2.459579	0.998375
3.000	0.100	1.100	4.000	0.100000	0.041250	0.900000	0.390689	2.696540	0.531310	0.869495	True	True	9.97593e-08	4703	3.148385	2.864657	2.480098	0.984669
3.000	0.100	1.100	4.000	0.100000	0.045000	0.900000	0.382029	2.730383	0.520379	0.913880	True	True	9.99897e-08	5446	3.139821	2.884594	2.498799	0.969931
3.000	0.100	1.100	4.000	0.100000	0.048750	0.900000	0.374191	2.767302	0.509830	0.963009	True	True	9.97793e-08	4964	3.132337	2.907353	2.515570	0.954051
3.000	0.100	1.100	4.000	0.100000	0.052500	0.900000	0.367195	2.807839	0.499628	1.017796	True	True	9.99048e-08	5167	3.126020	2.933288	2.530278	0.936894
3.000	0.100	1.100	4.000	0.100000	0.056250	0.900000	0.361078	2.852688	0.489739	1.079425	True	True	9.97978e-08	5356	3.120989	2.962853	2.542759	0.918295
3.000	0.100	1.100	4.000	0.100000	0.060000	0.900000	0.355890	2.902740	0.480125	1.149449	True	True	9.99885e-08	6029	3.117408	2.996630	2.552805	0.898047
3.000	0.100	1.100	4.000	0.100000	0.063750	0.900000	0.351705	2.959178	0.470741	1.229960	True	True	9.98858e-08	5839	3.115499	3.035387	2.560154	0.875890
3.000	0.100	1.100	4.000	0.100000	0.067500	0.900000	0.348630	3.023608	0.461533	1.323859	True	True	9.99265e-08	6265	3.115575	3.080154	2.564463	0.851484
3.000	0.100	1.100	4.000	0.100000	0.071250	0.900000	0.346813	3.098276	0.452433	1.435305	True	True	9.98615e-08	6709	3.118083	3.132354	2.565276	0.824379
3.000	0.100	1.100	4.000	0.100000	0.075000	0.900000	0.346472	3.186462	0.443345	1.570518	True	True	9.99597e-08	6980	3.123681	3.194023	2.561960	0.793954
