# Supplementary material for: On maternity and the stronger immune response in women
Source: Nat Commun. 2022 Aug 18;13:4858. doi: 10.1038/s41467-022-32569-6 (PMC9386672; doi:10.1038/s41467-022-32569-6)
Supplement: Supplementary file 3 — Source Data [file 41467_2022_32569_MOESM3_ESM.zip › Source Data/Source Data Suppl Fig 12/demo4_bmax_3pt25.csv]

bmax	mu	betaC1	betaC2	base_c	diff_c	prVert	alphaf	alpham	gammaf	gammam	p_ESS?	h_ESS?	NormGrad	Iter	Sfbar	Smbar	Ifbar	Imbar
3.250	0.100	1.100	4.000	0.100000	-0.075000	0.000000	2.874169	2.317655	0.890526	0.168142	True	True	9.98627e-08	3854	5.070117	4.787345	0.828288	1.055382
3.250	0.100	1.100	4.000	0.100000	-0.071250	0.000000	2.811697	2.318099	0.806461	0.173398	True	True	9.9802e-08	3575	5.013135	4.758101	0.857778	1.064698
3.250	0.100	1.100	4.000	0.100000	-0.067500	0.000000	2.759654	2.319220	0.737794	0.178521	True	True	9.97725e-08	3419	4.965460	4.734748	0.883236	1.072032
3.250	0.100	1.100	4.000	0.100000	-0.063750	0.000000	2.715492	2.320885	0.680484	0.183591	True	True	9.99928e-08	3140	4.924934	4.715844	0.905480	1.077834
3.250	0.100	1.100	4.000	0.100000	-0.060000	0.000000	2.677463	2.323007	0.631821	0.188666	True	True	9.9703e-08	3072	4.890050	4.700405	0.925105	1.082410
3.250	0.100	1.100	4.000	0.100000	-0.056250	0.000000	2.644317	2.325527	0.589918	0.193793	True	True	9.9754e-08	2862	4.859720	4.687741	0.942556	1.085978
3.250	0.100	1.100	4.000	0.100000	-0.052500	0.000000	2.615132	2.328407	0.553407	0.199008	True	True	9.97379e-08	2903	4.833134	4.677348	0.958172	1.088701
3.250	0.100	1.100	4.000	0.100000	-0.048750	0.000000	2.589216	2.331621	0.521277	0.204343	True	True	9.9711e-08	2901	4.809675	4.668855	0.972223	1.090696
3.250	0.100	1.100	4.000	0.100000	-0.045000	0.000000	2.566031	2.335153	0.492758	0.209828	True	True	9.9783e-08	2731	4.788867	4.661978	0.984922	1.092055
3.250	0.100	1.100	4.000	0.100000	-0.041250	0.000000	2.545158	2.338995	0.467255	0.215488	True	True	9.98864e-08	2625	4.770331	4.656502	0.996441	1.092848
3.250	0.100	1.100	4.000	0.100000	-0.037500	0.000000	2.526259	2.343146	0.444298	0.221352	True	True	9.97494e-08	2662	4.753767	4.652258	1.006922	1.093127
3.250	0.100	1.100	4.000	0.100000	-0.033750	0.000000	2.509063	2.347605	0.423512	0.227444	True	True	9.98429e-08	2577	4.738931	4.649116	1.016481	1.092934
3.250	0.100	1.100	4.000	0.100000	-0.030000	0.000000	2.493348	2.352384	0.404593	0.233792	True	True	9.97962e-08	2638	4.725624	4.646974	1.025214	1.092299
3.250	0.100	1.100	4.000	0.100000	-0.026250	0.000000	2.478931	2.357484	0.387292	0.240425	True	True	9.95851e-08	2530	4.713685	4.645753	1.033205	1.091248
3.250	0.100	1.100	4.000	0.100000	-0.022500	0.000000	2.465658	2.362925	0.371402	0.247371	True	True	9.96835e-08	2465	4.702978	4.645393	1.040520	1.089795
3.250	0.100	1.100	4.000	0.100000	-0.018750	0.000000	2.453397	2.368728	0.356752	0.254663	True	True	9.97287e-08	2474	4.693393	4.645849	1.047219	1.087951
3.250	0.100	1.100	4.000	0.100000	-0.015000	0.000000	2.442041	2.374912	0.343196	0.262336	True	True	9.96991e-08	2550	4.684839	4.647088	1.053350	1.085722
3.250	0.100	1.100	4.000	0.100000	-0.011250	0.000000	2.431500	2.381495	0.330609	0.270430	True	True	9.96395e-08	2474	4.677240	4.649091	1.058955	1.083112
3.250	0.100	1.100	4.000	0.100000	-0.007500	0.000000	2.421687	2.388516	0.318887	0.278985	True	True	9.98122e-08	2482	4.670536	4.651847	1.064068	1.080114
3.250	0.100	1.100	4.000	0.100000	-0.003750	0.000000	2.412542	2.395999	0.307937	0.288052	True	True	9.97195e-08	2414	4.664677	4.655356	1.068718	1.076726
3.250	0.100	1.100	4.000	0.100000	0.000000	0.000000	2.403995	2.403995	0.297682	0.297682	True	True	9.9962e-08	2452	4.659626	4.659626	1.072931	1.072931
3.250	0.100	1.100	4.000	0.100000	0.003750	0.000000	2.396001	2.412541	0.288052	0.307937	True	True	9.97958e-08	2452	4.655356	4.664677	1.076725	1.068719
3.250	0.100	1.100	4.000	0.100000	0.007500	0.000000	2.388513	2.421689	0.278986	0.318887	True	True	9.98308e-08	2445	4.651847	4.670535	1.080115	1.064068
3.250	0.100	1.100	4.000	0.100000	0.011250	0.000000	2.381497	2.431498	0.270430	0.330609	True	True	9.98771e-08	2492	4.649091	4.677240	1.083111	1.058955
3.250	0.100	1.100	4.000	0.100000	0.015000	0.000000	2.374910	2.442042	0.262336	0.343195	True	True	9.97361e-08	2487	4.647088	4.684839	1.085723	1.053350
3.250	0.100	1.100	4.000	0.100000	0.018750	0.000000	2.368727	2.453398	0.254663	0.356752	True	True	9.96167e-08	2461	4.645849	4.693393	1.087952	1.047219
3.250	0.100	1.100	4.000	0.100000	0.022500	0.000000	2.362929	2.465656	0.247371	0.371402	True	True	9.98829e-08	2519	4.645393	4.702978	1.089794	1.040521
3.250	0.100	1.100	4.000	0.100000	0.026250	0.000000	2.357485	2.478931	0.240425	0.387292	True	True	9.96998e-08	2558	4.645753	4.713685	1.091247	1.033205
3.250	0.100	1.100	4.000	0.100000	0.030000	0.000000	2.352383	2.493348	0.233792	0.404593	True	True	9.9972e-08	2599	4.646974	4.725624	1.092299	1.025214
3.250	0.100	1.100	4.000	0.100000	0.033750	0.000000	2.347605	2.509063	0.227444	0.423512	True	True	9.98475e-08	2573	4.649116	4.738931	1.092934	1.016481
3.250	0.100	1.100	4.000	0.100000	0.037500	0.000000	2.343146	2.526259	0.221352	0.444298	True	True	9.97479e-08	2675	4.652258	4.753767	1.093127	1.006922
3.250	0.100	1.100	4.000	0.100000	0.041250	0.000000	2.338996	2.545158	0.215488	0.467255	True	True	9.98103e-08	2726	4.656502	4.770331	1.092847	0.996441
3.250	0.100	1.100	4.000	0.100000	0.045000	0.000000	2.335152	2.566031	0.209828	0.492758	True	True	9.99444e-08	2648	4.661978	4.788867	1.092055	0.984922
3.250	0.100	1.100	4.000	0.100000	0.048750	0.000000	2.331622	2.589216	0.204343	0.521277	True	True	9.97435e-08	2928	4.668855	4.809675	1.090696	0.972223
3.250	0.100	1.100	4.000	0.100000	0.052500	0.000000	2.328407	2.615132	0.199008	0.553407	True	True	9.98929e-08	2907	4.677348	4.833134	1.088701	0.958172
3.250	0.100	1.100	4.000	0.100000	0.056250	0.000000	2.325527	2.644317	0.193793	0.589918	True	True	9.96885e-08	2976	4.687741	4.859720	1.085978	0.942556
3.250	0.100	1.100	4.000	0.100000	0.060000	0.000000	2.323006	2.677463	0.188666	0.631821	True	True	9.97533e-08	2979	4.700405	4.890050	1.082410	0.925105
3.250	0.100	1.100	4.000	0.100000	0.063750	0.000000	2.320885	2.715492	0.183591	0.680484	True	True	9.99896e-08	3295	4.715844	4.924934	1.077834	0.905480
3.250	0.100	1.100	4.000	0.100000	0.067500	0.000000	2.319220	2.759654	0.178521	0.737794	True	True	9.9913e-08	3416	4.734748	4.965460	1.072032	0.883236
3.250	0.100	1.100	4.000	0.100000	0.071250	0.000000	2.318099	2.811697	0.173398	0.806461	True	True	9.98005e-08	3630	4.758101	5.013135	1.064698	0.857778
3.250	0.100	1.100	4.000	0.100000	0.075000	0.000000	2.317655	2.874170	0.168142	0.890526	True	True	9.96993e-08	3592	4.787345	5.070117	1.055382	0.828287
3.250	0.100	1.100	4.000	0.100000	-0.075000	0.022500	2.828184	2.315835	0.906085	0.170320	True	True	9.97395e-08	3606	5.043119	4.749835	0.841587	1.063720
3.250	0.100	1.100	4.000	0.100000	-0.071250	0.022500	2.764463	2.316293	0.821163	0.175684	True	True	9.98808e-08	3550	4.984818	4.719655	0.872216	1.073237
3.250	0.100	1.100	4.000	0.100000	-0.067500	0.022500	2.711309	2.317437	0.751742	0.180909	True	True	9.9936e-08	3065	4.935958	4.695501	0.898724	1.080748
3.250	0.100	1.100	4.000	0.100000	-0.063750	0.022500	2.666151	2.319133	0.693759	0.186078	True	True	9.99856e-08	3169	4.894359	4.675902	0.921942	1.086704
3.250	0.100	1.100	4.000	0.100000	-0.060000	0.022500	2.627221	2.321292	0.644493	0.191249	True	True	9.98114e-08	2876	4.858496	4.659857	0.942471	1.091414
3.250	0.100	1.100	4.000	0.100000	-0.056250	0.022500	2.593258	2.323856	0.602043	0.196471	True	True	9.99708e-08	2940	4.827269	4.646659	0.960762	1.095100
3.250	0.100	1.100	4.000	0.100000	-0.052500	0.022500	2.563328	2.326784	0.565034	0.201780	True	True	9.99786e-08	2885	4.799857	4.635794	0.977163	1.097925
3.250	0.100	1.100	4.000	0.100000	-0.048750	0.022500	2.536730	2.330050	0.532447	0.207210	True	True	9.97462e-08	2799	4.775635	4.626881	0.991947	1.100009
3.250	0.100	1.100	4.000	0.100000	-0.045000	0.022500	2.512920	2.333638	0.503508	0.212790	True	True	9.99697e-08	2689	4.754117	4.619631	1.005331	1.101444
3.250	0.100	1.100	4.000	0.100000	-0.041250	0.022500	2.491471	2.337540	0.477616	0.218547	True	True	9.99903e-08	2585	4.734920	4.613820	1.017492	1.102301
3.250	0.100	1.100	4.000	0.100000	-0.037500	0.022500	2.472042	2.341755	0.454298	0.224509	True	True	9.9672e-08	2617	4.717739	4.609277	1.028574	1.102634
3.250	0.100	1.100	4.000	0.100000	-0.033750	0.022500	2.454357	2.346281	0.433176	0.230702	True	True	9.98007e-08	2527	4.702324	4.605867	1.038697	1.102485
3.250	0.100	1.100	4.000	0.100000	-0.030000	0.022500	2.438190	2.351129	0.413944	0.237153	True	True	9.98766e-08	2494	4.688475	4.603485	1.047961	1.101885
3.250	0.100	1.100	4.000	0.100000	-0.026250	0.022500	2.423353	2.356308	0.396349	0.243892	True	True	9.96361e-08	2466	4.676024	4.602050	1.056449	1.100857
3.250	0.100	1.100	4.000	0.100000	-0.022500	0.022500	2.409693	2.361828	0.380184	0.250948	True	True	9.97432e-08	2384	4.664835	4.601498	1.064232	1.099421
3.250	0.100	1.100	4.000	0.100000	-0.018750	0.022500	2.397074	2.367716	0.365274	0.258355	True	True	9.98553e-08	2458	4.654795	4.601783	1.071370	1.097585
3.250	0.100	1.100	4.000	0.100000	-0.015000	0.022500	2.385385	2.373995	0.351473	0.266148	True	True	9.97433e-08	2497	4.645809	4.602871	1.077914	1.095354
3.250	0.100	1.100	4.000	0.100000	-0.011250	0.022500	2.374539	2.380665	0.338656	0.274366	True	True	9.99438e-08	2427	4.637801	4.604742	1.083905	1.092737
3.250	0.100	1.100	4.000	0.100000	-0.007500	0.022500	2.364449	2.387781	0.326715	0.283052	True	True	9.98825e-08	2360	4.630708	4.607383	1.089380	1.089724
3.250	0.100	1.100	4.000	0.100000	-0.003750	0.022500	2.355043	2.395371	0.315558	0.292256	True	True	9.96475e-08	2421	4.624480	4.610793	1.094371	1.086311
3.250	0.100	1.100	4.000	0.100000	0.000000	0.022500	2.346259	2.403476	0.305106	0.302031	True	True	9.97184e-08	2444	4.619076	4.614980	1.098902	1.082485
3.250	0.100	1.100	4.000	0.100000	0.003750	0.022500	2.338046	2.412139	0.295288	0.312439	True	True	9.95959e-08	2432	4.614469	4.619962	1.102993	1.078232
3.250	0.100	1.100	4.000	0.100000	0.007500	0.022500	2.330366	2.421409	0.286043	0.323550	True	True	9.97465e-08	2486	4.610638	4.625767	1.106658	1.073533
3.250	0.100	1.100	4.000	0.100000	0.011250	0.022500	2.323167	2.431352	0.277317	0.335444	True	True	9.97948e-08	2493	4.607574	4.632432	1.109912	1.068364
3.250	0.100	1.100	4.000	0.100000	0.015000	0.022500	2.316422	2.442034	0.269061	0.348215	True	True	9.98116e-08	2493	4.605275	4.640006	1.112761	1.062695
3.250	0.100	1.100	4.000	0.100000	0.018750	0.022500	2.310103	2.453537	0.261231	0.361968	True	True	9.99989e-08	2547	4.603751	4.648549	1.115206	1.056491
3.250	0.100	1.100	4.000	0.100000	0.022500	0.022500	2.304178	2.465955	0.253789	0.376829	True	True	9.99262e-08	2516	4.603022	4.658138	1.117250	1.049711
3.250	0.100	1.100	4.000	0.100000	0.026250	0.022500	2.298632	2.479399	0.246699	0.392945	True	True	9.9634e-08	2512	4.603118	4.668863	1.118883	1.042304
3.250	0.100	1.100	4.000	0.100000	0.030000	0.022500	2.293449	2.493998	0.239929	0.410492	True	True	9.98144e-08	2672	4.604083	4.680835	1.120095	1.034213
3.250	0.100	1.100	4.000	0.100000	0.033750	0.022500	2.288612	2.509908	0.233447	0.429678	True	True	9.97602e-08	2720	4.605978	4.694191	1.120870	1.025368
3.250	0.100	1.100	4.000	0.100000	0.037500	0.022500	2.284112	2.527315	0.227226	0.450756	True	True	9.97501e-08	2772	4.608880	4.709092	1.121184	1.015688
3.250	0.100	1.100	4.000	0.100000	0.041250	0.022500	2.279945	2.546443	0.221238	0.474032	True	True	9.99228e-08	2810	4.612890	4.725738	1.121005	1.005074
3.250	0.100	1.100	4.000	0.100000	0.045000	0.022500	2.276109	2.567566	0.215457	0.499889	True	True	9.98609e-08	2791	4.618137	4.744375	1.120291	0.993409
3.250	0.100	1.100	4.000	0.100000	0.048750	0.022500	2.272609	2.591023	0.209854	0.528800	True	True	9.99687e-08	2822	4.624789	4.765304	1.118988	0.980552
3.250	0.100	1.100	4.000	0.100000	0.052500	0.022500	2.269457	2.617240	0.204405	0.561369	True	True	9.97297e-08	2842	4.633061	4.788906	1.117023	0.966327
3.250	0.100	1.100	4.000	0.100000	0.056250	0.022500	2.266671	2.646758	0.199077	0.598375	True	True	9.97502e-08	3159	4.643233	4.815660	1.114305	0.950522
3.250	0.100	1.100	4.000	0.100000	0.060000	0.022500	2.264282	2.680277	0.193841	0.640844	True	True	9.99484e-08	2930	4.655677	4.846186	1.110711	0.932866
3.250	0.100	1.100	4.000	0.100000	0.063750	0.022500	2.262334	2.718726	0.188656	0.690157	True	True	9.97188e-08	3312	4.670892	4.881298	1.106076	0.913017
3.250	0.100	1.100	4.000	0.100000	0.067500	0.022500	2.260893	2.763365	0.183478	0.748231	True	True	9.99337e-08	3259	4.689568	4.922090	1.100179	0.890527
3.250	0.100	1.100	4.000	0.100000	0.071250	0.022500	2.260057	2.815961	0.178246	0.817807	True	True	9.9845e-08	3492	4.712681	4.970075	1.092704	0.864801
3.250	0.100	1.100	4.000	0.100000	0.075000	0.022500	2.259975	2.879085	0.172879	0.902979	True	True	9.99177e-08	3526	4.741669	5.027423	1.083197	0.835017
3.250	0.100	1.100	4.000	0.100000	-0.075000	0.045000	2.782563	2.314040	0.921806	0.172524	True	True	9.97905e-08	3709	5.016282	4.712182	0.854996	1.071984
3.250	0.100	1.100	4.000	0.100000	-0.071250	0.045000	2.717587	2.314516	0.836034	0.177999	True	True	9.99768e-08	3442	4.956655	4.681042	0.886797	1.081703
3.250	0.100	1.100	4.000	0.100000	-0.067500	0.045000	2.663314	2.315687	0.765865	0.183329	True	True	9.98376e-08	3384	4.906602	4.656066	0.914392	1.089390
3.250	0.100	1.100	4.000	0.100000	-0.063750	0.045000	2.617149	2.317417	0.707216	0.188599	True	True	9.9911e-08	3087	4.863920	4.635753	0.938620	1.095499
3.250	0.100	1.100	4.000	0.100000	-0.060000	0.045000	2.577308	2.319616	0.657351	0.193870	True	True	9.99336e-08	2908	4.827068	4.619083	0.960089	1.100345
3.250	0.100	1.100	4.000	0.100000	-0.056250	0.045000	2.542516	2.322225	0.614356	0.199189	True	True	9.9674e-08	2791	4.794931	4.605334	0.979258	1.104150
3.250	0.100	1.100	4.000	0.100000	-0.052500	0.045000	2.511829	2.325202	0.576850	0.204595	True	True	9.96786e-08	2615	4.766680	4.593981	0.996480	1.107078
3.250	0.100	1.100	4.000	0.100000	-0.048750	0.045000	2.484537	2.328524	0.543808	0.210122	True	True	9.98634e-08	2676	4.741681	4.584634	1.012032	1.109252
3.250	0.100	1.100	4.000	0.100000	-0.045000	0.045000	2.460089	2.332173	0.514449	0.215799	True	True	9.96465e-08	2684	4.719440	4.576995	1.026137	1.110764
3.250	0.100	1.100	4.000	0.100000	-0.041250	0.045000	2.438052	2.336137	0.488168	0.221656	True	True	9.98554e-08	2564	4.699569	4.570837	1.038974	1.111687
3.250	0.100	1.100	4.000	0.100000	-0.037500	0.045000	2.418081	2.340417	0.464489	0.227718	True	True	9.99196e-08	2494	4.681756	4.565982	1.050691	1.112074
3.250	0.100	1.100	4.000	0.100000	-0.033750	0.045000	2.399893	2.345017	0.443031	0.234015	True	True	9.96098e-08	2543	4.665750	4.562293	1.061411	1.111969
3.250	0.100	1.100	4.000	0.100000	-0.030000	0.045000	2.383261	2.349942	0.423484	0.240572	True	True	9.969e-08	2549	4.651344	4.559660	1.071237	1.111403
3.250	0.100	1.100	4.000	0.100000	-0.026250	0.045000	2.367996	2.355194	0.405594	0.247420	True	True	9.97932e-08	2446	4.638369	4.558001	1.080253	1.110404
3.250	0.100	1.100	4.000	0.100000	-0.022500	0.045000	2.353936	2.360800	0.389152	0.254589	True	True	9.97285e-08	2428	4.626685	4.557248	1.088533	1.108984
3.250	0.100	1.100	4.000	0.100000	-0.018750	0.045000	2.340950	2.366771	0.373981	0.262113	True	True	9.95653e-08	2374	4.616176	4.557355	1.096138	1.107157
3.250	0.100	1.100	4.000	0.100000	-0.015000	0.045000	2.328921	2.373134	0.359934	0.270028	True	True	9.9856e-08	2346	4.606747	4.558284	1.103121	1.104929
3.250	0.100	1.100	4.000	0.100000	-0.011250	0.045000	2.317758	2.379907	0.346884	0.278373	True	True	9.96851e-08	2417	4.598317	4.560014	1.109526	1.102302
3.250	0.100	1.100	4.000	0.100000	-0.007500	0.045000	2.307370	2.387129	0.334723	0.287193	True	True	9.9602e-08	2401	4.590823	4.562533	1.115391	1.099272
3.250	0.100	1.100	4.000	0.100000	-0.003750	0.045000	2.297696	2.394825	0.323357	0.296537	True	True	9.97488e-08	2412	4.584212	4.565837	1.120745	1.095835
3.250	0.100	1.100	4.000	0.100000	0.000000	0.045000	2.288665	2.403042	0.312706	0.306459	True	True	9.96249e-08	2437	4.578444	4.569936	1.125617	1.091977
3.250	0.100	1.100	4.000	0.100000	0.003750	0.045000	2.280227	2.411823	0.302699	0.317023	True	True	9.97252e-08	2438	4.573489	4.574844	1.130027	1.087685
3.250	0.100	1.100	4.000	0.100000	0.007500	0.045000	2.272337	2.421221	0.293274	0.328299	True	True	9.97308e-08	2484	4.569324	4.580590	1.133990	1.082938
3.250	0.100	1.100	4.000	0.100000	0.011250	0.045000	2.264951	2.431297	0.284375	0.340369	True	True	9.97901e-08	2447	4.565940	4.587211	1.137521	1.077712
3.250	0.100	1.100	4.000	0.100000	0.015000	0.045000	2.258038	2.442122	0.275954	0.353326	True	True	9.9887e-08	2461	4.563335	4.594755	1.140625	1.071979
3.250	0.100	1.100	4.000	0.100000	0.018750	0.045000	2.251570	2.453775	0.267967	0.367279	True	True	9.97479e-08	2564	4.561515	4.603284	1.143306	1.065702
3.250	0.100	1.100	4.000	0.100000	0.022500	0.045000	2.245518	2.466354	0.260373	0.382355	True	True	9.99813e-08	2607	4.560501	4.612872	1.145564	1.058839
3.250	0.100	1.100	4.000	0.100000	0.026250	0.045000	2.239863	2.479969	0.253138	0.398703	True	True	9.98469e-08	2553	4.560322	4.623611	1.147392	1.051341
3.250	0.100	1.100	4.000	0.100000	0.030000	0.045000	2.234590	2.494753	0.246227	0.416500	True	True	9.9634e-08	2649	4.561022	4.635614	1.148778	1.043148
3.250	0.100	1.100	4.000	0.100000	0.033750	0.045000	2.229684	2.510861	0.239611	0.435958	True	True	9.96571e-08	2710	4.562658	4.649015	1.149707	1.034192
3.250	0.100	1.100	4.000	0.100000	0.037500	0.045000	2.225136	2.528482	0.233259	0.457332	True	True	9.97677e-08	2650	4.565309	4.663978	1.150154	1.024389
3.250	0.100	1.100	4.000	0.100000	0.041250	0.045000	2.220945	2.547842	0.227145	0.480935	True	True	9.96308e-08	2834	4.569075	4.680705	1.150084	1.013641
3.250	0.100	1.100	4.000	0.100000	0.045000	0.045000	2.217109	2.569217	0.221241	0.507150	True	True	9.98103e-08	2819	4.574083	4.699440	1.149457	1.001829
3.250	0.100	1.100	4.000	0.100000	0.048750	0.045000	2.213635	2.592951	0.215520	0.536460	True	True	9.99367e-08	2959	4.580500	4.720489	1.148216	0.988812
3.250	0.100	1.100	4.000	0.100000	0.052500	0.045000	2.210538	2.619471	0.209954	0.569475	True	True	9.99163e-08	2845	4.588539	4.744232	1.146288	0.974413
3.250	0.100	1.100	4.000	0.100000	0.056250	0.045000	2.207840	2.649325	0.204513	0.606984	True	True	9.98876e-08	3065	4.598480	4.771153	1.143577	0.958418
3.250	0.100	1.100	4.000	0.100000	0.060000	0.045000	2.205575	2.683220	0.199165	0.650027	True	True	9.98642e-08	3226	4.610691	4.801873	1.139959	0.940555
3.250	0.100	1.100	4.000	0.100000	0.063750	0.045000	2.203794	2.722092	0.193870	0.700002	True	True	9.98513e-08	3341	4.625671	4.837212	1.135266	0.920480
3.250	0.100	1.100	4.000	0.100000	0.067500	0.045000	2.202570	2.767213	0.188582	0.758850	True	True	9.99483e-08	3515	4.644105	4.878268	1.129270	0.897744
3.250	0.100	1.100	4.000	0.100000	0.071250	0.045000	2.202011	2.820366	0.183240	0.829348	True	True	9.97746e-08	3513	4.666965	4.926562	1.121650	0.871749
3.250	0.100	1.100	4.000	0.100000	0.075000	0.045000	2.202281	2.884143	0.177760	0.915641	True	True	9.97226e-08	3806	4.695682	4.984272	1.111943	0.841671
3.250	0.100	1.100	4.000	0.100000	-0.075000	0.067500	2.737316	2.312272	0.937683	0.174756	True	True	9.99635e-08	3507	4.989616	4.674390	0.868510	1.080172
3.250	0.100	1.100	4.000	0.100000	-0.071250	0.067500	2.671080	2.312769	0.851073	0.180344	True	True	9.9786e-08	3202	4.928659	4.642269	0.901518	1.090091
3.250	0.100	1.100	4.000	0.100000	-0.067500	0.067500	2.615679	2.313970	0.780163	0.185783	True	True	9.97464e-08	3198	4.877405	4.616449	0.930236	1.097953
3.250	0.100	1.100	4.000	0.100000	-0.063750	0.067500	2.568498	2.315737	0.720853	0.191157	True	True	9.99169e-08	3074	4.833630	4.595402	0.955510	1.104216
3.250	0.100	1.100	4.000	0.100000	-0.060000	0.067500	2.527736	2.317980	0.670391	0.196529	True	True	9.96698e-08	2829	4.795778	4.578088	0.977957	1.109198
3.250	0.100	1.100	4.000	0.100000	-0.056250	0.067500	2.492104	2.320638	0.626856	0.201949	True	True	9.99827e-08	2721	4.762721	4.563771	0.998042	1.113122
3.250	0.100	1.100	4.000	0.100000	-0.052500	0.067500	2.460649	2.323667	0.588855	0.207454	True	True	9.96753e-08	2560	4.733619	4.551914	1.016122	1.116155
3.250	0.100	1.100	4.000	0.100000	-0.048750	0.067500	2.432651	2.327046	0.555358	0.213081	True	True	9.98531e-08	2512	4.707830	4.542117	1.032480	1.118419
3.250	0.100	1.100	4.000	0.100000	-0.045000	0.067500	2.407553	2.330760	0.525580	0.218859	True	True	9.98233e-08	2622	4.684853	4.534075	1.047342	1.120008
3.250	0.100	1.100	4.000	0.100000	-0.041250	0.067500	2.384916	2.334791	0.498910	0.224817	True	True	9.96378e-08	2568	4.664295	4.527557	1.060891	1.120998
3.250	0.100	1.100	4.000	0.100000	-0.037500	0.067500	2.364390	2.339141	0.474870	0.230983	True	True	9.98458e-08	2458	4.645838	4.522378	1.073279	1.121441
3.250	0.100	1.100	4.000	0.100000	-0.033750	0.067500	2.345690	2.343812	0.453074	0.237384	True	True	9.96945e-08	2474	4.629227	4.518398	1.084630	1.121382
3.250	0.100	1.100	4.000	0.100000	-0.030000	0.067500	2.328582	2.348811	0.433212	0.244050	True	True	9.99745e-08	2417	4.614252	4.515504	1.095050	1.120854
3.250	0.100	1.100	4.000	0.100000	-0.026250	0.067500	2.312877	2.354146	0.415026	0.251010	True	True	9.97371e-08	2351	4.600739	4.513610	1.104626	1.119880
3.250	0.100	1.100	4.000	0.100000	-0.022500	0.067500	2.298409	2.359837	0.398306	0.258295	True	True	9.9938e-08	2379	4.588547	4.512647	1.113434	1.118478
3.250	0.100	1.100	4.000	0.100000	-0.018750	0.067500	2.285043	2.365899	0.382873	0.265939	True	True	9.9553e-08	2395	4.577557	4.512566	1.121536	1.116661
3.250	0.100	1.100	4.000	0.100000	-0.015000	0.067500	2.272656	2.372359	0.368579	0.273978	True	True	9.98428e-08	2366	4.567671	4.513328	1.128990	1.114432
3.250	0.100	1.100	4.000	0.100000	-0.011250	0.067500	2.261171	2.379231	0.355294	0.282454	True	True	9.9951e-08	2417	4.558807	4.514911	1.135834	1.111798
3.250	0.100	1.100	4.000	0.100000	-0.007500	0.067500	2.250476	2.386557	0.342911	0.291410	True	True	9.98232e-08	2383	4.550900	4.517300	1.142116	1.108752
3.250	0.100	1.100	4.000	0.100000	-0.003750	0.067500	2.240520	2.394365	0.331335	0.300896	True	True	9.98601e-08	2444	4.543895	4.520493	1.147861	1.105291
3.250	0.100	1.100	4.000	0.100000	0.000000	0.067500	2.231229	2.402698	0.320484	0.310970	True	True	9.98774e-08	2404	4.537750	4.524495	1.153100	1.101401
3.250	0.100	1.100	4.000	0.100000	0.003750	0.067500	2.222556	2.411601	0.310286	0.321693	True	True	9.99093e-08	2441	4.532434	4.529324	1.157851	1.097069
3.250	0.100	1.100	4.000	0.100000	0.007500	0.067500	2.214449	2.421128	0.300678	0.333137	True	True	9.99176e-08	2531	4.527925	4.535006	1.162135	1.092275
3.250	0.100	1.100	4.000	0.100000	0.011250	0.067500	2.206866	2.431341	0.291605	0.345386	True	True	9.99835e-08	2467	4.524210	4.541578	1.165963	1.086993
3.250	0.100	1.100	4.000	0.100000	0.015000	0.067500	2.199780	2.442309	0.283018	0.358534	True	True	9.97216e-08	2595	4.521285	4.549088	1.169342	1.081195
3.250	0.100	1.100	4.000	0.100000	0.018750	0.067500	2.193153	2.454116	0.274871	0.372691	True	True	9.96843e-08	2530	4.519160	4.557598	1.172278	1.074844
3.250	0.100	1.100	4.000	0.100000	0.022500	0.067500	2.186965	2.466859	0.267124	0.387986	True	True	9.97973e-08	2609	4.517850	4.567181	1.174768	1.067898
3.250	0.100	1.100	4.000	0.100000	0.026250	0.067500	2.181193	2.480649	0.259742	0.404570	True	True	9.99137e-08	2639	4.517385	4.577932	1.176807	1.060308
3.250	0.100	1.100	4.000	0.100000	0.030000	0.067500	2.175821	2.495620	0.252690	0.422622	True	True	9.9617e-08	2660	4.517808	4.589961	1.178383	1.052013
3.250	0.100	1.100	4.000	0.100000	0.033750	0.067500	2.170837	2.511929	0.245936	0.442356	True	True	9.98862e-08	2510	4.519176	4.603404	1.179480	1.042944
3.250	0.100	1.100	4.000	0.100000	0.037500	0.067500	2.166237	2.529767	0.239453	0.464032	True	True	9.9813e-08	2703	4.521565	4.618427	1.180070	1.033017
3.250	0.100	1.100	4.000	0.100000	0.041250	0.067500	2.162013	2.549361	0.233211	0.487966	True	True	9.96456e-08	2824	4.525075	4.635231	1.180122	1.022134
3.250	0.100	1.100	4.000	0.100000	0.045000	0.067500	2.158169	2.570992	0.227183	0.514546	True	True	9.99576e-08	2960	4.529833	4.654063	1.179591	1.010175
3.250	0.100	1.100	4.000	0.100000	0.048750	0.067500	2.154715	2.595005	0.221341	0.544261	True	True	9.98299e-08	2840	4.536004	4.675229	1.178420	0.996996
3.250	0.100	1.100	4.000	0.100000	0.052500	0.067500	2.151665	2.621833	0.215658	0.577730	True	True	9.98764e-08	3009	4.543799	4.699112	1.176534	0.982422
3.250	0.100	1.100	4.000	0.100000	0.056250	0.067500	2.149047	2.652027	0.210102	0.615751	True	True	9.97312e-08	3020	4.553497	4.726198	1.173835	0.966235
3.250	0.100	1.100	4.000	0.100000	0.060000	0.067500	2.146899	2.686301	0.204640	0.659377	True	True	9.97204e-08	3191	4.565465	4.757112	1.170196	0.948164
3.250	0.100	1.100	4.000	0.100000	0.063750	0.067500	2.145276	2.725599	0.199234	0.710024	True	True	9.99166e-08	3285	4.580197	4.792675	1.165444	0.927863
3.250	0.100	1.100	4.000	0.100000	0.067500	0.067500	2.144261	2.771206	0.193834	0.769658	True	True	9.99696e-08	3519	4.598376	4.833994	1.159347	0.904881
3.250	0.100	1.100	4.000	0.100000	0.071250	0.067500	2.143972	2.824919	0.188381	0.841091	True	True	9.98356e-08	3544	4.620968	4.882594	1.151577	0.878617
3.250	0.100	1.100	4.000	0.100000	0.075000	0.067500	2.144586	2.889354	0.182788	0.928523	True	True	9.99431e-08	3801	4.649398	4.940666	1.141661	0.848244
3.250	0.100	1.100	4.000	0.100000	-0.075000	0.090000	2.692449	2.310533	0.953715	0.177015	True	True	9.97761e-08	3459	4.963130	4.636465	0.882123	1.088278
3.250	0.100	1.100	4.000	0.100000	-0.071250	0.090000	2.624948	2.311054	0.866275	0.182720	True	True	9.98723e-08	3199	4.900839	4.603340	0.916374	1.098396
3.250	0.100	1.100	4.000	0.100000	-0.067500	0.090000	2.568414	2.312288	0.794632	0.188270	True	True	9.97828e-08	2982	4.848378	4.576654	0.946251	1.106433
3.250	0.100	1.100	4.000	0.100000	-0.063750	0.090000	2.520209	2.314096	0.734667	0.193752	True	True	9.9704e-08	3019	4.803503	4.554854	0.972610	1.112850
3.250	0.100	1.100	4.000	0.100000	-0.060000	0.090000	2.478517	2.316385	0.683613	0.199229	True	True	9.96667e-08	2750	4.764642	4.536878	0.996074	1.117967
3.250	0.100	1.100	4.000	0.100000	-0.056250	0.090000	2.442035	2.319097	0.639539	0.204751	True	True	9.99164e-08	2821	4.730655	4.521975	1.017112	1.122010
3.250	0.100	1.100	4.000	0.100000	-0.052500	0.090000	2.409801	2.322184	0.601047	0.210359	True	True	9.98297e-08	2578	4.700690	4.509597	1.036090	1.125148
3.250	0.100	1.100	4.000	0.100000	-0.048750	0.090000	2.381087	2.325622	0.567097	0.216088	True	True	9.97287e-08	2479	4.674099	4.499335	1.053292	1.127504
3.250	0.100	1.100	4.000	0.100000	-0.045000	0.090000	2.355327	2.329401	0.536899	0.221969	True	True	9.97063e-08	2492	4.650375	4.490877	1.068949	1.129172
3.250	0.100	1.100	4.000	0.100000	-0.041250	0.090000	2.332083	2.333493	0.509841	0.228031	True	True	9.96312e-08	2368	4.629117	4.483985	1.083246	1.130232
3.250	0.100	1.100	4.000	0.100000	-0.037500	0.090000	2.310989	2.337920	0.485439	0.234303	True	True	9.95715e-08	2351	4.610004	4.478470	1.096341	1.130731
3.250	0.100	1.100	4.000	0.100000	-0.033750	0.090000	2.291763	2.342671	0.463306	0.240813	True	True	9.98936e-08	2382	4.592775	4.474187	1.108360	1.130717
3.250	0.100	1.100	4.000	0.100000	-0.030000	0.090000	2.274169	2.347750	0.443127	0.247590	True	True	9.95618e-08	2361	4.577217	4.471021	1.119409	1.130225
3.250	0.100	1.100	4.000	0.100000	-0.026250	0.090000	2.258002	2.353183	0.424646	0.254664	True	True	9.99501e-08	2421	4.563155	4.468881	1.129582	1.129275
3.250	0.100	1.100	4.000	0.100000	-0.022500	0.090000	2.243122	2.358952	0.407646	0.262068	True	True	9.96664e-08	2351	4.550441	4.467699	1.138949	1.127895
3.250	0.100	1.100	4.000	0.100000	-0.018750	0.090000	2.229353	2.365116	0.391950	0.269834	True	True	9.9816e-08	2340	4.538958	4.467420	1.147585	1.126084
3.250	0.100	1.100	4.000	0.100000	-0.015000	0.090000	2.216618	2.371664	0.377406	0.278001	True	True	9.9606e-08	2378	4.528602	4.468008	1.155533	1.123860
3.250	0.100	1.100	4.000	0.100000	-0.011250	0.090000	2.204785	2.378643	0.363886	0.286610	True	True	9.99949e-08	2418	4.519292	4.469435	1.162852	1.121217
3.250	0.100	1.100	4.000	0.100000	-0.007500	0.090000	2.193777	2.386077	0.351280	0.295705	True	True	9.97477e-08	2408	4.510960	4.471688	1.169578	1.118157
3.250	0.100	1.100	4.000	0.100000	-0.003750	0.090000	2.183533	2.393997	0.339491	0.305338	True	True	9.98279e-08	2437	4.503549	4.474762	1.175740	1.114672
3.250	0.100	1.100	4.000	0.100000	0.000000	0.090000	2.173976	2.402448	0.328438	0.315565	True	True	9.96125e-08	2469	4.497016	4.478663	1.181370	1.110751
3.250	0.100	1.100	4.000	0.100000	0.003750	0.090000	2.165056	2.411477	0.318047	0.326451	True	True	9.99808e-08	2591	4.491327	4.483406	1.186489	1.106379
3.250	0.100	1.100	4.000	0.100000	0.007500	0.090000	2.156721	2.421136	0.308256	0.338067	True	True	9.97189e-08	2476	4.486461	4.489019	1.191118	1.101536
3.250	0.100	1.100	4.000	0.100000	0.011250	0.090000	2.148935	2.431487	0.299008	0.350499	True	True	9.99633e-08	2548	4.482403	4.495537	1.195265	1.096198
3.250	0.100	1.100	4.000	0.100000	0.015000	0.090000	2.141662	2.442603	0.290252	0.363842	True	True	9.96178e-08	2611	4.479150	4.503008	1.198942	1.090334
3.250	0.100	1.100	4.000	0.100000	0.018750	0.090000	2.134870	2.454567	0.281944	0.378207	True	True	9.9651e-08	2619	4.476706	4.511494	1.202152	1.083909
3.250	0.100	1.100	4.000	0.100000	0.022500	0.090000	2.128535	2.467476	0.274043	0.393725	True	True	9.99673e-08	2626	4.475089	4.521069	1.204894	1.076880
3.250	0.100	1.100	4.000	0.100000	0.026250	0.090000	2.122638	2.481444	0.266512	0.410549	True	True	9.99674e-08	2602	4.474328	4.531827	1.207162	1.069197
3.250	0.100	1.100	4.000	0.100000	0.030000	0.090000	2.117161	2.496605	0.259316	0.428860	True	True	9.99539e-08	2750	4.474463	4.543879	1.208943	1.060799
3.250	0.100	1.100	4.000	0.100000	0.033750	0.090000	2.112094	2.513119	0.252425	0.448877	True	True	9.9792e-08	2722	4.475551	4.557363	1.210221	1.051617
3.250	0.100	1.100	4.000	0.100000	0.037500	0.090000	2.107429	2.531177	0.245808	0.470860	True	True	9.9948e-08	2846	4.477668	4.572442	1.210970	1.041565
3.250	0.100	1.100	4.000	0.100000	0.041250	0.090000	2.103166	2.551009	0.239437	0.495130	True	True	9.9783e-08	2779	4.480912	4.589321	1.211155	1.030546
3.250	0.100	1.100	4.000	0.100000	0.045000	0.090000	2.099307	2.572899	0.233284	0.522083	True	True	9.98479e-08	2799	4.485408	4.608248	1.210731	1.018438
3.250	0.100	1.100	4.000	0.100000	0.048750	0.090000	2.095863	2.597195	0.227320	0.552210	True	True	9.97749e-08	3004	4.491321	4.629529	1.209639	1.005097
3.250	0.100	1.100	4.000	0.100000	0.052500	0.090000	2.092854	2.624333	0.221518	0.586140	True	True	9.96738e-08	3099	4.498861	4.653549	1.207802	0.990346
3.250	0.100	1.100	4.000	0.100000	0.056250	0.090000	2.090308	2.654870	0.215846	0.624681	True	True	9.97074e-08	3154	4.508305	4.680798	1.205120	0.973967
3.250	0.100	1.100	4.000	0.100000	0.060000	0.090000	2.088268	2.689526	0.210270	0.668899	True	True	9.98744e-08	3109	4.520016	4.711903	1.201462	0.955688
3.250	0.100	1.100	4.000	0.100000	0.063750	0.090000	2.086796	2.729255	0.204750	0.720229	True	True	9.98194e-08	3287	4.534488	4.747690	1.196652	0.935159
3.250	0.100	1.100	4.000	0.100000	0.067500	0.090000	2.085981	2.775350	0.199239	0.780660	True	True	9.99335e-08	3560	4.552398	4.789269	1.190451	0.911930
3.250	0.100	1.100	4.000	0.100000	0.071250	0.090000	2.085952	2.829627	0.193673	0.853042	True	True	9.98102e-08	3630	4.574708	4.838175	1.182526	0.885396
3.250	0.100	1.100	4.000	0.100000	0.075000	0.090000	2.086899	2.894723	0.187965	0.941629	True	True	9.98434e-08	3925	4.602835	4.896604	1.172393	0.854730
3.250	0.100	1.100	4.000	0.100000	-0.075000	0.112500	2.647970	2.308823	0.969897	0.179302	True	True	9.99476e-08	3473	4.936833	4.598412	0.895833	1.096300
3.250	0.100	1.100	4.000	0.100000	-0.071250	0.112500	2.579203	2.309371	0.881637	0.185128	True	True	9.9829e-08	3260	4.873206	4.564262	0.931360	1.106614
3.250	0.100	1.100	4.000	0.100000	-0.067500	0.112500	2.521530	2.310643	0.809269	0.190792	True	True	9.99982e-08	3127	4.819534	4.536690	0.962434	1.114824
3.250	0.100	1.100	4.000	0.100000	-0.063750	0.112500	2.472295	2.312495	0.748654	0.196384	True	True	9.99273e-08	2794	4.773553	4.514115	0.989915	1.121395
3.250	0.100	1.100	4.000	0.100000	-0.060000	0.112500	2.429664	2.314835	0.697013	0.201969	True	True	9.99715e-08	2626	4.733674	4.495458	1.014434	1.126647
3.250	0.100	1.100	4.000	0.100000	-0.056250	0.112500	2.392323	2.317601	0.652404	0.207597	True	True	9.97131e-08	2635	4.698747	4.479952	1.036467	1.130810
3.250	0.100	1.100	4.000	0.100000	-0.052500	0.112500	2.359300	2.320749	0.613421	0.213310	True	True	9.99294e-08	2477	4.667911	4.467036	1.056381	1.134053
3.250	0.100	1.100	4.000	0.100000	-0.048750	0.112500	2.329862	2.324246	0.579020	0.219144	True	True	9.99597e-08	2326	4.640507	4.456294	1.074466	1.136503
3.250	0.100	1.100	4.000	0.100000	-0.045000	0.112500	2.303430	2.328094	0.548405	0.225131	True	True	9.99878e-08	2358	4.616024	4.447405	1.090958	1.138250
3.250	0.100	1.100	4.000	0.100000	-0.041250	0.112500	2.279557	2.332276	0.520959	0.231300	True	True	9.96554e-08	2463	4.594054	4.440124	1.106046	1.139372
3.250	0.100	1.100	4.000	0.100000	-0.037500	0.112500	2.257889	2.336774	0.496196	0.237681	True	True	9.99347e-08	2390	4.574273	4.434261	1.119885	1.139930
3.250	0.100	1.100	4.000	0.100000	-0.033750	0.112500	2.238129	2.341601	0.473725	0.244303	True	True	9.96422e-08	2376	4.556414	4.429664	1.132608	1.139965
3.250	0.100	1.100	4.000	0.100000	-0.030000	0.112500	2.220044	2.346761	0.453229	0.251194	True	True	9.99557e-08	2370	4.540261	4.426214	1.144321	1.139511
3.250	0.100	1.100	4.000	0.100000	-0.026250	0.112500	2.203416	2.352276	0.434449	0.258385	True	True	9.99296e-08	2340	4.525636	4.423820	1.155124	1.138591
3.250	0.100	1.100	4.000	0.100000	-0.022500	0.112500	2.188096	2.358149	0.417170	0.265910	True	True	9.96711e-08	2387	4.512390	4.422408	1.165088	1.137226
3.250	0.100	1.100	4.000	0.100000	-0.018750	0.112500	2.173930	2.364404	0.401209	0.273802	True	True	9.97721e-08	2394	4.500401	4.421924	1.174286	1.135427
3.250	0.100	1.100	4.000	0.100000	-0.015000	0.112500	2.160811	2.371060	0.386416	0.282099	True	True	9.96043e-08	2416	4.489564	4.422328	1.182770	1.133202
3.250	0.100	1.100	4.000	0.100000	-0.011250	0.112500	2.148630	2.378144	0.372659	0.290844	True	True	9.98081e-08	2401	4.479796	4.423592	1.190592	1.130553
3.250	0.100	1.100	4.000	0.100000	-0.007500	0.112500	2.137303	2.385688	0.359827	0.300082	True	True	9.98697e-08	2487	4.471026	4.425701	1.197790	1.127477
3.250	0.100	1.100	4.000	0.100000	-0.003750	0.112500	2.126755	2.393726	0.347825	0.309864	True	True	9.97842e-08	2452	4.463197	4.428649	1.204400	1.123969
3.250	0.100	1.100	4.000	0.100000	0.000000	0.112500	2.116919	2.402299	0.336568	0.320249	True	True	9.96298e-08	2434	4.456264	4.432442	1.210451	1.120016
3.250	0.100	1.100	4.000	0.100000	0.003750	0.112500	2.107742	2.411456	0.325984	0.331300	True	True	9.98878e-08	2552	4.450192	4.437094	1.215966	1.115604
3.250	0.100	1.100	4.000	0.100000	0.007500	0.112500	2.099174	2.421250	0.316008	0.343093	True	True	9.96844e-08	2554	4.444958	4.442632	1.220963	1.110713
3.250	0.100	1.100	4.000	0.100000	0.011250	0.112500	2.091174	2.431744	0.306582	0.355711	True	True	9.96922e-08	2582	4.440546	4.449091	1.225455	1.105318
3.250	0.100	1.100	4.000	0.100000	0.015000	0.112500	2.083705	2.443011	0.297657	0.369252	True	True	9.99267e-08	2626	4.436951	4.456519	1.229453	1.099389
3.250	0.100	1.100	4.000	0.100000	0.018750	0.112500	2.076740	2.455135	0.289186	0.383829	True	True	9.97463e-08	2638	4.434178	4.464977	1.232959	1.092889
3.250	0.100	1.100	4.000	0.100000	0.022500	0.112500	2.070251	2.468213	0.281129	0.399575	True	True	9.9931e-08	2701	4.432244	4.474540	1.235972	1.085777
3.250	0.100	1.100	4.000	0.100000	0.026250	0.112500	2.064220	2.482362	0.273448	0.416644	True	True	9.97532e-08	2780	4.431174	4.485301	1.238488	1.078000
3.250	0.100	1.100	4.000	0.100000	0.030000	0.112500	2.058629	2.497717	0.266108	0.435220	True	True	9.9758e-08	2689	4.431010	4.497374	1.240493	1.069498
3.250	0.100	1.100	4.000	0.100000	0.033750	0.112500	2.053470	2.514438	0.259077	0.455523	True	True	9.99546e-08	2829	4.431808	4.510893	1.241969	1.060201
3.250	0.100	1.100	4.000	0.100000	0.037500	0.112500	2.048734	2.532719	0.252325	0.477820	True	True	9.9959e-08	2859	4.433641	4.526027	1.242890	1.050025
3.250	0.100	1.100	4.000	0.100000	0.041250	0.112500	2.044423	2.552794	0.245824	0.502434	True	True	9.96805e-08	2877	4.436607	4.542978	1.243221	1.038868
3.250	0.100	1.100	4.000	0.100000	0.045000	0.112500	2.040540	2.574945	0.239544	0.529764	True	True	9.96549e-08	2879	4.440831	4.561996	1.242915	1.026610
3.250	0.100	1.100	4.000	0.100000	0.048750	0.112500	2.037100	2.599527	0.233457	0.560311	True	True	9.97772e-08	3054	4.446475	4.583390	1.241911	1.013105
3.250	0.100	1.100	4.000	0.100000	0.052500	0.112500	2.034122	2.626979	0.227535	0.594710	True	True	9.96581e-08	3007	4.453748	4.607547	1.240131	0.998177
3.250	0.100	1.100	4.000	0.100000	0.056250	0.112500	2.031640	2.657863	0.221746	0.633780	True	True	9.98391e-08	3027	4.462925	4.634956	1.237472	0.981606
3.250	0.100	1.100	4.000	0.100000	0.060000	0.112500	2.029701	2.692905	0.216055	0.678600	True	True	9.99939e-08	3235	4.474368	4.666251	1.233798	0.963116
3.250	0.100	1.100	4.000	0.100000	0.063750	0.112500	2.028371	2.733067	0.210422	0.730623	True	True	9.97432e-08	3779	4.488566	4.702260	1.228931	0.942360
3.250	0.100	1.100	4.000	0.100000	0.067500	0.112500	2.027747	2.779655	0.204797	0.791864	True	True	9.98584e-08	3435	4.506193	4.744097	1.222626	0.918883
3.250	0.100	1.100	4.000	0.100000	0.071250	0.112500	2.027967	2.834499	0.199117	0.865209	True	True	9.98694e-08	3751	4.528205	4.793305	1.214541	0.892080
3.250	0.100	1.100	4.000	0.100000	0.075000	0.112500	2.029237	2.900260	0.193294	0.954968	True	True	9.97842e-08	3964	4.556011	4.852091	1.204182	0.861121
3.250	0.100	1.100	4.000	0.100000	-0.075000	0.135000	2.603887	2.307144	0.986225	0.181617	True	True	9.98648e-08	3553	4.910736	4.560239	0.909632	1.104233
3.250	0.100	1.100	4.000	0.100000	-0.071250	0.135000	2.533852	2.307723	0.897156	0.187567	True	True	9.99868e-08	3277	4.845772	4.525040	0.946471	1.114741
3.250	0.100	1.100	4.000	0.100000	-0.067500	0.135000	2.475037	2.309036	0.824070	0.193349	True	True	9.99349e-08	3066	4.790886	4.496560	0.978778	1.123123
3.250	0.100	1.100	4.000	0.100000	-0.063750	0.135000	2.424766	2.310936	0.762811	0.199055	True	True	9.98766e-08	2821	4.743793	4.473192	1.007421	1.129846
3.250	0.100	1.100	4.000	0.100000	-0.060000	0.135000	2.381189	2.313331	0.710588	0.204750	True	True	9.98712e-08	2732	4.702890	4.453835	1.033035	1.135232
3.250	0.100	1.100	4.000	0.100000	-0.056250	0.135000	2.342981	2.316158	0.665447	0.210488	True	True	9.99422e-08	2697	4.667015	4.437708	1.056102	1.139514
3.250	0.100	1.100	4.000	0.100000	-0.052500	0.135000	2.309161	2.319372	0.625977	0.216309	True	True	9.97997e-08	2563	4.635298	4.424238	1.076994	1.142861
3.250	0.100	1.100	4.000	0.100000	-0.048750	0.135000	2.278988	2.322934	0.591125	0.222252	True	True	9.95328e-08	2324	4.607071	4.413000	1.096003	1.145404
3.250	0.100	1.100	4.000	0.100000	-0.045000	0.135000	2.251876	2.326853	0.560094	0.228347	True	True	9.95655e-08	2367	4.581818	4.403666	1.113369	1.147232
3.250	0.100	1.100	4.000	0.100000	-0.041250	0.135000	2.227373	2.331106	0.532261	0.234627	True	True	9.97245e-08	2387	4.559127	4.395984	1.129286	1.148424
3.250	0.100	1.100	4.000	0.100000	-0.037500	0.135000	2.205113	2.335693	0.507137	0.241119	True	True	9.97392e-08	2370	4.538666	4.389759	1.143911	1.149037
3.250	0.100	1.100	4.000	0.100000	-0.033750	0.135000	2.184811	2.340602	0.484327	0.247855	True	True	9.9867e-08	2358	4.520165	4.384835	1.157376	1.149119
3.250	0.100	1.100	4.000	0.100000	-0.030000	0.135000	2.166211	2.345856	0.463515	0.254863	True	True	9.9588e-08	2388	4.503407	4.381091	1.169796	1.148701
3.250	0.100	1.100	4.000	0.100000	-0.026250	0.135000	2.149109	2.351462	0.444437	0.262175	True	True	9.97196e-08	2344	4.488208	4.378431	1.181266	1.147810
3.250	0.100	1.100	4.000	0.100000	-0.022500	0.135000	2.133344	2.357432	0.426876	0.269823	True	True	9.96218e-08	2368	4.474418	4.376780	1.191864	1.146463
3.250	0.100	1.100	4.000	0.100000	-0.018750	0.135000	2.118767	2.363788	0.410650	0.277844	True	True	9.97587e-08	2388	4.461910	4.376081	1.201661	1.144675
3.250	0.100	1.100	4.000	0.100000	-0.015000	0.135000	2.105262	2.370548	0.395605	0.286275	True	True	9.99246e-08	2401	4.450581	4.376293	1.210713	1.142452
3.250	0.100	1.100	4.000	0.100000	-0.011250	0.135000	2.092725	2.377742	0.381610	0.295160	True	True	9.99761e-08	2434	4.440342	4.377386	1.219070	1.139796
3.250	0.100	1.100	4.000	0.100000	-0.007500	0.135000	2.081064	2.385400	0.368553	0.304543	True	True	9.96219e-08	2522	4.431123	4.379344	1.226775	1.136706
3.250	0.100	1.100	4.000	0.100000	-0.003750	0.135000	2.070206	2.393557	0.356336	0.314479	True	True	9.98116e-08	2468	4.422864	4.382160	1.233863	1.133174
3.250	0.100	1.100	4.000	0.100000	0.000000	0.135000	2.060084	2.402256	0.344874	0.325024	True	True	9.98839e-08	2474	4.415519	4.385839	1.240364	1.129189
3.250	0.100	1.100	4.000	0.100000	0.003750	0.135000	2.050642	2.411545	0.334094	0.336245	True	True	9.97121e-08	2574	4.409053	4.390394	1.246302	1.124737
3.250	0.100	1.100	4.000	0.100000	0.007500	0.135000	2.041829	2.421477	0.323931	0.348217	True	True	9.96157e-08	2548	4.403439	4.395851	1.251696	1.119798
3.250	0.100	1.100	4.000	0.100000	0.011250	0.135000	2.033605	2.432117	0.314328	0.361025	True	True	9.96048e-08	2629	4.398661	4.402246	1.256559	1.114345
3.250	0.100	1.100	4.000	0.100000	0.015000	0.135000	2.025935	2.443539	0.305231	0.374769	True	True	9.99284e-08	2610	4.394714	4.409626	1.260901	1.108350
3.250	0.100	1.100	4.000	0.100000	0.018750	0.135000	2.018786	2.455826	0.296597	0.389563	True	True	9.96765e-08	2649	4.391602	4.418051	1.264727	1.101775
3.250	0.100	1.100	4.000	0.100000	0.022500	0.135000	2.012134	2.469078	0.288382	0.405541	True	True	9.98678e-08	2658	4.389338	4.427599	1.268034	1.094578
3.250	0.100	1.100	4.000	0.100000	0.026250	0.135000	2.005960	2.483411	0.280549	0.422859	True	True	9.98387e-08	2755	4.387949	4.438360	1.270818	1.086707
3.250	0.100	1.100	4.000	0.100000	0.030000	0.135000	2.000248	2.498963	0.273064	0.441705	True	True	9.99852e-08	2749	4.387476	4.450449	1.273065	1.078101
3.250	0.100	1.100	4.000	0.100000	0.033750	0.135000	1.994987	2.515895	0.265892	0.462301	True	True	9.96321e-08	2827	4.387971	4.464002	1.274758	1.068689
3.250	0.100	1.100	4.000	0.100000	0.037500	0.135000	1.990173	2.534403	0.259005	0.484917	True	True	9.98828e-08	2798	4.389510	4.479187	1.275867	1.058386
3.250	0.100	1.100	4.000	0.100000	0.041250	0.135000	1.985805	2.554722	0.252372	0.509880	True	True	9.99876e-08	2924	4.392187	4.496208	1.276359	1.047090
3.250	0.100	1.100	4.000	0.100000	0.045000	0.135000	1.981891	2.577140	0.245964	0.537595	True	True	9.99299e-08	3005	4.396127	4.515315	1.276183	1.034682
3.250	0.100	1.100	4.000	0.100000	0.048750	0.135000	1.978445	2.602011	0.239754	0.568570	True	True	9.97207e-08	2961	4.401491	4.536820	1.275278	1.021013
3.250	0.100	1.100	4.000	0.100000	0.052500	0.135000	1.975491	2.629780	0.233711	0.603446	True	True	9.99015e-08	3038	4.408485	4.561110	1.273563	1.005907
3.250	0.100	1.100	4.000	0.100000	0.056250	0.135000	1.973064	2.661014	0.227803	0.643053	True	True	9.98054e-08	3093	4.417382	4.588679	1.270933	0.989141
3.250	0.100	1.100	4.000	0.100000	0.060000	0.135000	1.971216	2.696445	0.221996	0.688484	True	True	9.97808e-08	3324	4.428544	4.620161	1.267249	0.970442
3.250	0.100	1.100	4.000	0.100000	0.063750	0.135000	1.970019	2.737044	0.216248	0.741212	True	True	9.99129e-08	3420	4.442454	4.656389	1.262326	0.949457
3.250	0.100	1.100	4.000	0.100000	0.067500	0.135000	1.969576	2.784129	0.210509	0.803276	True	True	9.99664e-08	3583	4.459784	4.698483	1.255914	0.925732
3.250	0.100	1.100	4.000	0.100000	0.071250	0.135000	1.970035	2.839543	0.204715	0.877599	True	True	9.99638e-08	3732	4.481483	4.747991	1.247664	0.898661
3.250	0.100	1.100	4.000	0.100000	0.075000	0.135000	1.971616	2.905973	0.198777	0.968546	True	True	9.98588e-08	3942	4.508950	4.807130	1.237072	0.867409
3.250	0.100	1.100	4.000	0.100000	-0.075000	0.157500	2.560209	2.305496	1.002696	0.183962	True	True	9.9916e-08	3249	4.884847	4.521950	0.923516	1.112073
3.250	0.100	1.100	4.000	0.100000	-0.071250	0.157500	2.488906	2.306111	0.912827	0.190039	True	True	9.96728e-08	3234	4.818548	4.485681	0.961701	1.122772
3.250	0.100	1.100	4.000	0.100000	-0.067500	0.157500	2.428946	2.307468	0.839031	0.195943	True	True	9.98908e-08	3045	4.762446	4.456273	0.995278	1.131323
3.250	0.100	1.100	4.000	0.100000	-0.063750	0.157500	2.377635	2.309420	0.777134	0.201765	True	True	9.96944e-08	2704	4.714238	4.432092	1.025121	1.138197
3.250	0.100	1.100	4.000	0.100000	-0.060000	0.157500	2.333107	2.311877	0.724333	0.207575	True	True	9.97903e-08	2867	4.672306	4.412016	1.051871	1.143716
3.250	0.100	1.100	4.000	0.100000	-0.056250	0.157500	2.294025	2.314763	0.678665	0.213425	True	True	9.98753e-08	2567	4.635476	4.395250	1.076014	1.148118
3.250	0.100	1.100	4.000	0.100000	-0.052500	0.157500	2.259399	2.318049	0.638710	0.219358	True	True	9.962e-08	2553	4.602870	4.381210	1.097924	1.151568
3.250	0.100	1.100	4.000	0.100000	-0.048750	0.157500	2.228477	2.321695	0.603411	0.225411	True	True	9.95387e-08	2477	4.573813	4.369460	1.117902	1.154199
3.250	0.100	1.100	4.000	0.100000	-0.045000	0.157500	2.200679	2.325682	0.571963	0.231619	True	True	9.98341e-08	2394	4.547780	4.359666	1.136184	1.156110
3.250	0.100	1.100	4.000	0.100000	-0.041250	0.157500	2.175540	2.330011	0.543744	0.238012	True	True	9.95568e-08	2363	4.524356	4.351570	1.152969	1.157371
3.250	0.100	1.100	4.000	0.100000	-0.037500	0.157500	2.152683	2.334681	0.518258	0.244619	True	True	9.96955e-08	2323	4.503205	4.344970	1.168421	1.158042
3.250	0.100	1.100	4.000	0.100000	-0.033750	0.157500	2.131823	2.339683	0.495111	0.251472	True	True	9.97918e-08	2342	4.484052	4.339708	1.182671	1.158171
3.250	0.100	1.100	4.000	0.100000	-0.030000	0.157500	2.112700	2.345031	0.473981	0.258600	True	True	9.99612e-08	2403	4.466677	4.335659	1.195837	1.157790
3.250	0.100	1.100	4.000	0.100000	-0.026250	0.157500	2.095116	2.350733	0.454605	0.266035	True	True	9.96786e-08	2398	4.450893	4.332722	1.208013	1.156927
3.250	0.100	1.100	4.000	0.100000	-0.022500	0.157500	2.078898	2.356804	0.436762	0.273811	True	True	9.98621e-08	2450	4.436547	4.330823	1.219282	1.155600
3.250	0.100	1.100	4.000	0.100000	-0.018750	0.157500	2.063900	2.363263	0.420270	0.281964	True	True	9.98877e-08	2437	4.423510	4.329900	1.229715	1.153822
3.250	0.100	1.100	4.000	0.100000	-0.015000	0.157500	2.049999	2.370133	0.404973	0.290532	True	True	9.99295e-08	2475	4.411677	4.329911	1.239371	1.151600
3.250	0.100	1.100	4.000	0.100000	-0.011250	0.157500	2.037092	2.377440	0.390739	0.299559	True	True	9.96535e-08	2491	4.400957	4.330826	1.248300	1.148938
3.250	0.100	1.100	4.000	0.100000	-0.007500	0.157500	2.025089	2.385216	0.377454	0.309092	True	True	9.99108e-08	2524	4.391277	4.332625	1.256546	1.145832
3.250	0.100	1.100	4.000	0.100000	-0.003750	0.157500	2.013911	2.393497	0.365020	0.319183	True	True	9.9744e-08	2509	4.382577	4.335302	1.264145	1.142277
3.250	0.100	1.100	4.000	0.100000	0.000000	0.157500	2.003493	2.402326	0.353353	0.329893	True	True	9.97279e-08	2562	4.374810	4.338860	1.271128	1.138261
3.250	0.100	1.100	4.000	0.100000	0.003750	0.157500	1.993776	2.411750	0.342377	0.341287	True	True	9.98263e-08	2582	4.367937	4.343312	1.277520	1.133768
3.250	0.100	1.100	4.000	0.100000	0.007500	0.157500	1.984711	2.421825	0.332026	0.353443	True	True	9.96987e-08	2622	4.361932	4.348683	1.283339	1.128779
3.250	0.100	1.100	4.000	0.100000	0.011250	0.157500	1.976255	2.432615	0.322242	0.366446	True	True	9.97141e-08	2610	4.356778	4.355009	1.288601	1.123269
3.250	0.100	1.100	4.000	0.100000	0.015000	0.157500	1.968372	2.444194	0.312974	0.380396	True	True	9.96398e-08	2690	4.352468	4.362336	1.293315	1.117208
3.250	0.100	1.100	4.000	0.100000	0.018750	0.157500	1.961032	2.456648	0.304174	0.395411	True	True	9.98008e-08	2655	4.349004	4.370726	1.297485	1.110557
3.250	0.100	1.100	4.000	0.100000	0.022500	0.157500	1.954209	2.470077	0.295801	0.411626	True	True	9.97669e-08	2741	4.346401	4.380253	1.301110	1.103274
3.250	0.100	1.100	4.000	0.100000	0.026250	0.157500	1.947884	2.484599	0.287815	0.429199	True	True	9.96933e-08	2798	4.344682	4.391011	1.304184	1.095308
3.250	0.100	1.100	4.000	0.100000	0.030000	0.157500	1.942041	2.500351	0.280183	0.448320	True	True	9.99557e-08	2807	4.343887	4.403112	1.306695	1.086597
3.250	0.100	1.100	4.000	0.100000	0.033750	0.157500	1.936671	2.517498	0.272870	0.469215	True	True	9.96554e-08	2863	4.344070	4.416696	1.308622	1.077069
3.250	0.100	1.100	4.000	0.100000	0.037500	0.157500	1.931769	2.536236	0.265845	0.492155	True	True	9.98504e-08	2908	4.345303	4.431929	1.309938	1.066638
3.250	0.100	1.100	4.000	0.100000	0.041250	0.157500	1.927337	2.556804	0.259080	0.517474	True	True	9.98153e-08	2866	4.347680	4.449017	1.310605	1.055204
3.250	0.100	1.100	4.000	0.100000	0.045000	0.157500	1.923383	2.579490	0.252544	0.545581	True	True	9.9948e-08	2879	4.351324	4.468212	1.310573	1.042644
3.250	0.100	1.100	4.000	0.100000	0.048750	0.157500	1.919923	2.604654	0.246208	0.576990	True	True	9.97362e-08	3072	4.356395	4.489825	1.309779	1.028810
3.250	0.100	1.100	4.000	0.100000	0.052500	0.157500	1.916984	2.632744	0.240044	0.612352	True	True	9.97758e-08	3173	4.363098	4.514247	1.308140	1.013525
3.250	0.100	1.100	4.000	0.100000	0.056250	0.157500	1.914603	2.664332	0.234017	0.652506	True	True	9.96957e-08	3327	4.371704	4.541972	1.305546	0.996565
3.250	0.100	1.100	4.000	0.100000	0.060000	0.157500	1.912837	2.700156	0.228093	0.698559	True	True	9.97704e-08	3313	4.382570	4.573639	1.301855	0.977654
3.250	0.100	1.100	4.000	0.100000	0.063750	0.157500	1.911762	2.741196	0.222230	0.752003	True	True	9.99681e-08	3328	4.396179	4.610085	1.296878	0.956441
3.250	0.100	1.100	4.000	0.100000	0.067500	0.157500	1.911490	2.788780	0.216378	0.814902	True	True	9.98489e-08	3664	4.413196	4.652433	1.290360	0.932469
3.250	0.100	1.100	4.000	0.100000	0.071250	0.157500	1.912176	2.844769	0.210469	0.890218	True	True	9.9928e-08	3871	4.434565	4.702238	1.281941	0.905130
3.250	0.100	1.100	4.000	0.100000	0.075000	0.157500	1.914055	2.911871	0.204415	0.982371	True	True	9.98788e-08	4127	4.461675	4.761726	1.271108	0.873587
3.250	0.100	1.100	4.000	0.100000	-0.075000	0.180000	2.516942	2.303880	1.019304	0.186336	True	True	9.98512e-08	3442	4.859176	4.483553	0.937478	1.119816
3.250	0.100	1.100	4.000	0.100000	-0.071250	0.180000	2.444373	2.304535	0.928645	0.192545	True	True	9.98519e-08	3079	4.791545	4.446193	0.977044	1.130703
3.250	0.100	1.100	4.000	0.100000	-0.067500	0.180000	2.383269	2.305942	0.854148	0.198573	True	True	9.99974e-08	2990	4.734227	4.415836	1.011928	1.139421
3.250	0.100	1.100	4.000	0.100000	-0.063750	0.180000	2.330914	2.307950	0.791619	0.204516	True	True	9.98172e-08	2638	4.684901	4.390822	1.043010	1.146443
3.250	0.100	1.100	4.000	0.100000	-0.060000	0.180000	2.285431	2.310464	0.738245	0.210444	True	True	9.9589e-08	2501	4.641936	4.370009	1.070936	1.152096
3.250	0.100	1.100	4.000	0.100000	-0.056250	0.180000	2.245472	2.313418	0.692052	0.216409	True	True	9.97878e-08	2387	4.604146	4.352587	1.096196	1.156616
3.250	0.100	1.100	4.000	0.100000	-0.052500	0.180000	2.210032	2.316782	0.651615	0.222457	True	True	9.97125e-08	2517	4.570644	4.337960	1.119169	1.160168
3.250	0.100	1.100	4.000	0.100000	-0.048750	0.180000	2.178366	2.320495	0.615870	0.228625	True	True	9.98675e-08	2366	4.540748	4.325683	1.140153	1.162893
3.250	0.100	1.100	4.000	0.100000	-0.045000	0.180000	2.149856	2.324587	0.584010	0.234948	True	True	9.98557e-08	2456	4.513930	4.315414	1.159399	1.164874
3.250	0.100	1.100	4.000	0.100000	-0.041250	0.180000	2.124073	2.328992	0.555404	0.241457	True	True	9.98341e-08	2349	4.489763	4.306890	1.177096	1.166207
3.250	0.100	1.100	4.000	0.100000	-0.037500	0.180000	2.100609	2.333752	0.529558	0.248182	True	True	9.99581e-08	2384	4.467913	4.299903	1.193418	1.166935
3.250	0.100	1.100	4.000	0.100000	-0.033750	0.180000	2.079182	2.338848	0.506073	0.255155	True	True	9.96822e-08	2380	4.448099	4.294291	1.208495	1.167111
3.250	0.100	1.100	4.000	0.100000	-0.030000	0.180000	2.059533	2.344292	0.484625	0.262406	True	True	9.98703e-08	2423	4.430096	4.289924	1.222447	1.166768
3.250	0.100	1.100	4.000	0.100000	-0.026250	0.180000	2.041456	2.350095	0.464949	0.269968	True	True	9.98228e-08	2499	4.413717	4.286702	1.235371	1.165933
3.250	0.100	1.100	4.000	0.100000	-0.022500	0.180000	2.024774	2.356271	0.446824	0.277875	True	True	9.96118e-08	2476	4.398804	4.284543	1.247352	1.164625
3.250	0.100	1.100	4.000	0.100000	-0.018750	0.180000	2.009345	2.362838	0.430065	0.286163	True	True	9.98985e-08	2489	4.385228	4.283388	1.258460	1.162857
3.250	0.100	1.100	4.000	0.100000	-0.015000	0.180000	1.995040	2.369821	0.414515	0.294872	True	True	9.9878e-08	2444	4.372879	4.283191	1.268758	1.160637
3.250	0.100	1.100	4.000	0.100000	-0.011250	0.180000	1.981757	2.377245	0.400041	0.304045	True	True	9.9654e-08	2540	4.361667	4.283918	1.278295	1.157968
3.250	0.100	1.100	4.000	0.100000	-0.007500	0.180000	1.969401	2.385144	0.386527	0.313730	True	True	9.97384e-08	2538	4.351516	4.285552	1.287118	1.154847
3.250	0.100	1.100	4.000	0.100000	-0.003750	0.180000	1.957896	2.393553	0.373877	0.323982	True	True	9.9835e-08	2562	4.342365	4.288083	1.295263	1.151268
3.250	0.100	1.100	4.000	0.100000	0.000000	0.180000	1.947172	2.402514	0.362002	0.334860	True	True	9.98533e-08	2541	4.334163	4.291514	1.302761	1.147219
3.250	0.100	1.100	4.000	0.100000	0.003750	0.180000	1.937172	2.412078	0.350828	0.346432	True	True	9.97951e-08	2600	4.326874	4.295858	1.309639	1.142686
3.250	0.100	1.100	4.000	0.100000	0.007500	0.180000	1.927845	2.422299	0.340288	0.358774	True	True	9.9752e-08	2604	4.320467	4.301138	1.315916	1.137648
3.250	0.100	1.100	4.000	0.100000	0.011250	0.180000	1.919148	2.433243	0.330323	0.371976	True	True	9.97528e-08	2683	4.314926	4.307389	1.321606	1.132080
3.250	0.100	1.100	4.000	0.100000	0.015000	0.180000	1.911045	2.444984	0.320882	0.386138	True	True	9.98981e-08	2677	4.310242	4.314659	1.326719	1.125951
3.250	0.100	1.100	4.000	0.100000	0.018750	0.180000	1.903505	2.457609	0.311916	0.401379	True	True	9.99577e-08	2707	4.306416	4.323008	1.331261	1.119224
3.250	0.100	1.100	4.000	0.100000	0.022500	0.180000	1.896503	2.471219	0.303383	0.417835	True	True	9.96847e-08	2783	4.303461	4.332511	1.335229	1.111855
3.250	0.100	1.100	4.000	0.100000	0.026250	0.180000	1.890018	2.485932	0.295244	0.435668	True	True	9.99672e-08	2754	4.301402	4.343262	1.338618	1.103793
3.250	0.100	1.100	4.000	0.100000	0.030000	0.180000	1.884036	2.501889	0.287463	0.455070	True	True	9.97579e-08	2854	4.300275	4.355373	1.341413	1.094975
3.250	0.100	1.100	4.000	0.100000	0.033750	0.180000	1.878548	2.519254	0.280007	0.476268	True	True	9.9883e-08	2883	4.300134	4.368984	1.343596	1.085331
3.250	0.100	1.100	4.000	0.100000	0.037500	0.180000	1.873551	2.538227	0.272845	0.499540	True	True	9.9714e-08	2909	4.301050	4.384263	1.345136	1.074772
3.250	0.100	1.100	4.000	0.100000	0.041250	0.180000	1.869046	2.559047	0.265946	0.525221	True	True	9.9753e-08	2938	4.303115	4.401416	1.345996	1.063198
3.250	0.100	1.100	4.000	0.100000	0.045000	0.180000	1.865043	2.582006	0.259281	0.553728	True	True	9.99624e-08	3007	4.306453	4.420695	1.346124	1.050485
3.250	0.100	1.100	4.000	0.100000	0.048750	0.180000	1.861560	2.607467	0.252820	0.585579	True	True	9.97652e-08	3056	4.311219	4.442414	1.345454	1.036486
3.250	0.100	1.100	4.000	0.100000	0.052500	0.180000	1.858626	2.635881	0.246533	0.621435	True	True	9.99152e-08	3233	4.317619	4.466965	1.343900	1.021020
3.250	0.100	1.100	4.000	0.100000	0.056250	0.180000	1.856283	2.667826	0.240387	0.662145	True	True	9.98088e-08	3205	4.325920	4.494846	1.341351	1.003866
3.250	0.100	1.100	4.000	0.100000	0.060000	0.180000	1.854588	2.704047	0.234347	0.708831	True	True	9.97142e-08	3413	4.336478	4.526696	1.337660	0.984744
3.250	0.100	1.100	4.000	0.100000	0.063750	0.180000	1.853626	2.745530	0.228368	0.763002	True	True	9.99851e-08	3498	4.349771	4.563356	1.332633	0.963303
3.250	0.100	1.100	4.000	0.100000	0.067500	0.180000	1.853512	2.793617	0.222401	0.826750	True	True	9.98178e-08	3722	4.366460	4.605956	1.326007	0.939084
3.250	0.100	1.100	4.000	0.100000	0.071250	0.180000	1.854414	2.850184	0.216378	0.903074	True	True	9.9828e-08	3867	4.387481	4.656055	1.317416	0.911477
3.250	0.100	1.100	4.000	0.100000	0.075000	0.180000	1.856576	2.917961	0.210208	0.996450	True	True	9.97564e-08	4113	4.414215	4.715889	1.306332	0.879645
3.250	0.100	1.100	4.000	0.100000	-0.075000	0.202500	2.474095	2.302298	1.036044	0.188741	True	True	9.99607e-08	3249	4.833733	4.445055	0.951512	1.127459
3.250	0.100	1.100	4.000	0.100000	-0.071250	0.202500	2.400264	2.302998	0.944606	0.195085	True	True	9.97826e-08	3129	4.764774	4.406582	0.992492	1.138529
3.250	0.100	1.100	4.000	0.100000	-0.067500	0.202500	2.338016	2.304459	0.869415	0.201242	True	True	9.99137e-08	2974	4.706243	4.375256	1.028720	1.147410
3.250	0.100	1.100	4.000	0.100000	-0.063750	0.202500	2.284617	2.306528	0.806261	0.207309	True	True	9.97439e-08	2666	4.655799	4.349390	1.061080	1.154578
3.250	0.100	1.100	4.000	0.100000	-0.060000	0.202500	2.238175	2.309114	0.752319	0.213357	True	True	9.97558e-08	2615	4.611798	4.327822	1.090224	1.160360
3.250	0.100	1.100	4.000	0.100000	-0.056250	0.202500	2.197335	2.312134	0.705605	0.219442	True	True	9.9903e-08	2390	4.573043	4.309727	1.116642	1.164997
3.250	0.100	1.100	4.000	0.100000	-0.052500	0.202500	2.161083	2.315566	0.664688	0.225608	True	True	9.95757e-08	2358	4.538640	4.294497	1.140719	1.168655
3.250	0.100	1.100	4.000	0.100000	-0.048750	0.202500	2.128647	2.319378	0.628500	0.231894	True	True	9.98728e-08	2381	4.507900	4.281677	1.162760	1.171464
3.250	0.100	1.100	4.000	0.100000	-0.045000	0.202500	2.099440	2.323543	0.596227	0.238335	True	True	9.96328e-08	2341	4.480287	4.270919	1.183008	1.173529
3.250	0.100	1.100	4.000	0.100000	-0.041250	0.202500	2.072992	2.328051	0.567237	0.244964	True	True	9.96562e-08	2375	4.455372	4.261952	1.201665	1.174924
3.250	0.100	1.100	4.000	0.100000	-0.037500	0.202500	2.048923	2.332900	0.541031	0.251811	True	True	9.97716e-08	2401	4.432812	4.254566	1.218896	1.175710
3.250	0.100	1.100	4.000	0.100000	-0.033750	0.202500	2.026917	2.338097	0.517208	0.258907	True	True	9.97185e-08	2359	4.412328	4.248592	1.234846	1.175932
3.250	0.100	1.100	4.000	0.100000	-0.030000	0.202500	2.006733	2.343642	0.495442	0.266285	True	True	9.96173e-08	2462	4.393689	4.243897	1.249627	1.175626
3.250	0.100	1.100	4.000	0.100000	-0.026250	0.202500	1.988151	2.349551	0.475467	0.273977	True	True	9.97074e-08	2430	4.376705	4.240378	1.263343	1.174819
3.250	0.100	1.100	4.000	0.100000	-0.022500	0.202500	1.971000	2.355836	0.457059	0.282018	True	True	9.9974e-08	2454	4.361216	4.237952	1.276077	1.173529
3.250	0.100	1.100	4.000	0.100000	-0.018750	0.202500	1.955130	2.362516	0.440031	0.290445	True	True	9.98881e-08	2493	4.347090	4.236555	1.287902	1.171772
3.250	0.100	1.100	4.000	0.100000	-0.015000	0.202500	1.940414	2.369616	0.424227	0.299297	True	True	9.99287e-08	2500	4.334216	4.236140	1.298881	1.169553
3.250	0.100	1.100	4.000	0.100000	-0.011250	0.202500	1.926744	2.377163	0.409512	0.308620	True	True	9.96243e-08	2525	4.322502	4.236673	1.309066	1.166877
3.250	0.100	1.100	4.000	0.100000	-0.007500	0.202500	1.914028	2.385188	0.395769	0.318462	True	True	9.97888e-08	2540	4.311869	4.238134	1.318504	1.163740
3.250	0.100	1.100	4.000	0.100000	-0.003750	0.202500	1.902186	2.393729	0.382900	0.328878	True	True	9.98628e-08	2578	4.302256	4.240513	1.327232	1.160136
3.250	0.100	1.100	4.000	0.100000	0.000000	0.202500	1.891148	2.402829	0.370817	0.339928	True	True	9.98745e-08	2561	4.293610	4.243811	1.335281	1.156055
3.250	0.100	1.100	4.000	0.100000	0.003750	0.202500	1.880856	2.412536	0.359444	0.351681	True	True	9.96953e-08	2621	4.285893	4.248040	1.342679	1.151480
3.250	0.100	1.100	4.000	0.100000	0.007500	0.202500	1.871260	2.422908	0.348714	0.364215	True	True	9.97252e-08	2715	4.279075	4.253224	1.349446	1.146392
3.250	0.100	1.100	4.000	0.100000	0.011250	0.202500	1.862314	2.434010	0.338567	0.377620	True	True	9.97894e-08	2671	4.273136	4.259396	1.355596	1.140765
3.250	0.100	1.100	4.000	0.100000	0.015000	0.202500	1.853982	2.445917	0.328951	0.391998	True	True	9.97497e-08	2755	4.268067	4.266604	1.361139	1.134568
3.250	0.100	1.100	4.000	0.100000	0.018750	0.202500	1.846234	2.458717	0.319818	0.407469	True	True	9.98574e-08	2709	4.263869	4.274909	1.366081	1.127764
3.250	0.100	1.100	4.000	0.100000	0.022500	0.202500	1.839043	2.472512	0.311124	0.424172	True	True	9.98677e-08	2743	4.260553	4.284384	1.370419	1.120308
3.250	0.100	1.100	4.000	0.100000	0.026250	0.202500	1.832391	2.487421	0.302831	0.442271	True	True	9.98233e-08	2822	4.258142	4.295124	1.374148	1.112149
3.250	0.100	1.100	4.000	0.100000	0.030000	0.202500	1.826262	2.503586	0.294901	0.461958	True	True	9.99677e-08	2819	4.256672	4.307243	1.377253	1.103225
3.250	0.100	1.100	4.000	0.100000	0.033750	0.202500	1.820648	2.521174	0.287302	0.483467	True	True	9.99344e-08	2925	4.256196	4.320878	1.379712	1.093463
3.250	0.100	1.100	4.000	0.100000	0.037500	0.202500	1.815546	2.540385	0.280001	0.507076	True	True	9.97224e-08	2883	4.256784	4.336200	1.381498	1.082775
3.250	0.100	1.100	4.000	0.100000	0.041250	0.202500	1.810959	2.561460	0.272968	0.533127	True	True	9.98822e-08	2935	4.258527	4.353415	1.382569	1.071060
3.250	0.100	1.100	4.000	0.100000	0.045000	0.202500	1.806899	2.584696	0.266174	0.562040	True	True	9.99978e-08	2997	4.261545	4.372776	1.382872	1.058194
3.250	0.100	1.100	4.000	0.100000	0.048750	0.202500	1.803385	2.610457	0.259587	0.594342	True	True	9.97899e-08	3136	4.265995	4.394599	1.382340	1.044029
3.250	0.100	1.100	4.000	0.100000	0.052500	0.202500	1.800447	2.639200	0.253177	0.630700	True	True	9.98389e-08	3222	4.272080	4.419278	1.380884	1.028383
3.250	0.100	1.100	4.000	0.100000	0.056250	0.202500	1.798131	2.671506	0.246912	0.671976	True	True	9.98251e-08	3357	4.280064	4.447311	1.378389	1.011033
3.250	0.100	1.100	4.000	0.100000	0.060000	0.202500	1.796498	2.708127	0.240754	0.719305	True	True	9.99647e-08	3575	4.290299	4.479342	1.374704	0.991700
3.250	0.100	1.100	4.000	0.100000	0.063750	0.202500	1.795636	2.750058	0.234660	0.774215	True	True	9.97783e-08	3432	4.303262	4.516214	1.369631	0.970031
3.250	0.100	1.100	4.000	0.100000	0.067500	0.202500	1.795670	2.798651	0.228579	0.838826	True	True	9.9774e-08	3549	4.319607	4.559063	1.362898	0.945565
3.250	0.100	1.100	4.000	0.100000	0.071250	0.202500	1.796773	2.855799	0.222442	0.916173	True	True	9.98245e-08	3726	4.340263	4.609453	1.354131	0.917693
3.250	0.100	1.100	4.000	0.100000	0.075000	0.202500	1.799204	2.924254	0.216156	1.010791	True	True	9.99868e-08	3983	4.366600	4.669628	1.342792	0.885575
3.250	0.100	1.100	4.000	0.100000	-0.075000	0.225000	2.431675	2.300751	1.052913	0.191177	True	True	9.974e-08	3187	4.808527	4.406464	0.965611	1.134996
3.250	0.100	1.100	4.000	0.100000	-0.071250	0.225000	2.356588	2.301500	0.960705	0.197659	True	True	9.98984e-08	3134	4.738247	4.366857	1.008038	1.146244
3.250	0.100	1.100	4.000	0.100000	-0.067500	0.225000	2.293198	2.303019	0.884827	0.203949	True	True	9.96878e-08	2835	4.678505	4.334543	1.045646	1.155285
3.250	0.100	1.100	4.000	0.100000	-0.063750	0.225000	2.238755	2.305154	0.821055	0.210144	True	True	9.99304e-08	2592	4.626944	4.307805	1.079324	1.162596
3.250	0.100	1.100	4.000	0.100000	-0.060000	0.225000	2.191354	2.307810	0.766548	0.216317	True	True	9.99569e-08	2500	4.581907	4.285464	1.109726	1.168506
3.250	0.100	1.100	4.000	0.100000	-0.056250	0.225000	2.149624	2.310916	0.719319	0.222524	True	True	9.96542e-08	2432	4.542186	4.266678	1.137347	1.173254
3.250	0.100	1.100	4.000	0.100000	-0.052500	0.225000	2.112556	2.314426	0.677925	0.228812	True	True	9.95311e-08	2369	4.506877	4.250828	1.162571	1.177014
3.250	0.100	1.100	4.000	0.100000	-0.048750	0.225000	2.079352	2.318329	0.641295	0.235220	True	True	9.97374e-08	2394	4.475288	4.237451	1.185711	1.179911
3.250	0.100	1.100	4.000	0.100000	-0.045000	0.225000	2.049436	2.322584	0.608611	0.241783	True	True	9.96267e-08	2355	4.446874	4.226189	1.207008	1.182053
3.250	0.100	1.100	4.000	0.100000	-0.041250	0.225000	2.022327	2.327185	0.579237	0.248535	True	True	9.98619e-08	2452	4.421203	4.216768	1.226667	1.183516
3.250	0.100	1.100	4.000	0.100000	-0.037500	0.225000	1.997636	2.332135	0.552671	0.255507	True	True	9.97087e-08	2445	4.397928	4.208969	1.244858	1.184357
3.250	0.100	1.100	4.000	0.100000	-0.033750	0.225000	1.975051	2.337434	0.528511	0.262731	True	True	9.97459e-08	2444	4.376766	4.202621	1.261723	1.184624
3.250	0.100	1.100	4.000	0.100000	-0.030000	0.225000	1.954320	2.343087	0.506427	0.270239	True	True	9.98733e-08	2466	4.357482	4.197588	1.277380	1.184355
3.250	0.100	1.100	4.000	0.100000	-0.026250	0.225000	1.935229	2.349106	0.486152	0.278064	True	True	9.97267e-08	2454	4.339884	4.193762	1.291931	1.183574
3.250	0.100	1.100	4.000	0.100000	-0.022500	0.225000	1.917599	2.355505	0.467460	0.286243	True	True	9.98248e-08	2476	4.323811	4.191058	1.305461	1.182303
3.250	0.100	1.100	4.000	0.100000	-0.018750	0.225000	1.901281	2.362304	0.450164	0.294811	True	True	9.95903e-08	2495	4.309126	4.189411	1.318046	1.180555
3.250	0.100	1.100	4.000	0.100000	-0.015000	0.225000	1.886144	2.369526	0.434105	0.303812	True	True	9.96552e-08	2564	4.295717	4.188771	1.329749	1.178337
3.250	0.100	1.100	4.000	0.100000	-0.011250	0.225000	1.872081	2.377199	0.419148	0.313288	True	True	9.95905e-08	2520	4.283491	4.189102	1.340623	1.175653
3.250	0.100	1.100	4.000	0.100000	-0.007500	0.225000	1.858996	2.385356	0.405175	0.323291	True	True	9.96152e-08	2568	4.272367	4.190383	1.350715	1.172499
3.250	0.100	1.100	4.000	0.100000	-0.003750	0.225000	1.846809	2.394033	0.392086	0.333874	True	True	9.97892e-08	2632	4.262282	4.192603	1.360064	1.168871
3.250	0.100	1.100	4.000	0.100000	0.000000	0.225000	1.835450	2.403275	0.379794	0.345100	True	True	9.98576e-08	2626	4.253183	4.195762	1.368702	1.164756
3.250	0.100	1.100	4.000	0.100000	0.003750	0.225000	1.824859	2.413131	0.368221	0.357039	True	True	9.9848e-08	2664	4.245029	4.199871	1.376657	1.160139
3.250	0.100	1.100	4.000	0.100000	0.007500	0.225000	1.814984	2.423658	0.357299	0.369769	True	True	9.98087e-08	2696	4.237788	4.204953	1.383948	1.155000
3.250	0.100	1.100	4.000	0.100000	0.011250	0.225000	1.805781	2.434922	0.346970	0.383382	True	True	9.98529e-08	2648	4.231442	4.211042	1.390591	1.149313
3.250	0.100	1.100	4.000	0.100000	0.015000	0.225000	1.797213	2.447000	0.337178	0.397981	True	True	9.97628e-08	2738	4.225978	4.218185	1.396597	1.143047
3.250	0.100	1.100	4.000	0.100000	0.018750	0.225000	1.789248	2.459979	0.327877	0.413687	True	True	9.96928e-08	2790	4.221397	4.226440	1.401969	1.136165
3.250	0.100	1.100	4.000	0.100000	0.022500	0.225000	1.781862	2.473963	0.319021	0.430642	True	True	9.99898e-08	2790	4.217709	4.235885	1.406707	1.128622
3.250	0.100	1.100	4.000	0.100000	0.026250	0.225000	1.775033	2.489073	0.310573	0.449011	True	True	9.99988e-08	2793	4.214937	4.246611	1.410802	1.120365
3.250	0.100	1.100	4.000	0.100000	0.030000	0.225000	1.768749	2.505451	0.302494	0.468991	True	True	9.98727e-08	2906	4.213114	4.258733	1.414242	1.111333
3.250	0.100	1.100	4.000	0.100000	0.033750	0.225000	1.763001	2.523265	0.294750	0.490816	True	True	9.97514e-08	2975	4.212293	4.272391	1.417003	1.101452
3.250	0.100	1.100	4.000	0.100000	0.037500	0.225000	1.757786	2.542718	0.287310	0.514769	True	True	9.98695e-08	3039	4.212541	4.287753	1.419055	1.090635
3.250	0.100	1.100	4.000	0.100000	0.041250	0.225000	1.753110	2.564054	0.280143	0.541197	True	True	9.98681e-08	3036	4.213950	4.305027	1.420357	1.078779
3.250	0.100	1.100	4.000	0.100000	0.045000	0.225000	1.748983	2.587570	0.273218	0.570524	True	True	9.97373e-08	3031	4.216639	4.324469	1.420854	1.065759
3.250	0.100	1.100	4.000	0.100000	0.048750	0.225000	1.745428	2.613636	0.266505	0.603285	True	True	9.98358e-08	3110	4.220761	4.346394	1.420476	1.051427
3.250	0.100	1.100	4.000	0.100000	0.052500	0.225000	1.742477	2.642710	0.259973	0.640154	True	True	9.98727e-08	3249	4.226517	4.371198	1.419130	1.035600
3.250	0.100	1.100	4.000	0.100000	0.056250	0.225000	1.740178	2.675381	0.253588	0.682006	True	True	9.97629e-08	3354	4.234171	4.399381	1.416700	1.018054
3.250	0.100	1.100	4.000	0.100000	0.060000	0.225000	1.738596	2.712405	0.247313	0.729988	True	True	9.99915e-08	3509	4.244070	4.431590	1.413030	0.998511
3.250	0.100	1.100	4.000	0.100000	0.063750	0.225000	1.737825	2.754787	0.241105	0.785650	True	True	9.98931e-08	3591	4.256687	4.468673	1.407914	0.976614
3.250	0.100	1.100	4.000	0.100000	0.067500	0.225000	1.737992	2.803890	0.234909	0.851136	True	True	9.98576e-08	3692	4.272671	4.511766	1.401077	0.951904
3.250	0.100	1.100	4.000	0.100000	0.071250	0.225000	1.739283	2.861622	0.228659	0.929523	True	True	9.98601e-08	3807	4.292945	4.562443	1.392133	0.923767
3.250	0.100	1.100	4.000	0.100000	0.075000	0.225000	1.741967	2.930759	0.222259	1.025401	True	True	9.98568e-08	4079	4.318865	4.622954	1.380531	0.891366
3.250	0.100	1.100	4.000	0.100000	-0.075000	0.247500	2.389692	2.299240	1.069904	0.193644	True	True	9.99033e-08	3320	4.783568	4.367786	0.979768	1.142423
3.250	0.100	1.100	4.000	0.100000	-0.071250	0.247500	2.313354	2.300043	0.976935	0.200269	True	True	9.97308e-08	3077	4.711974	4.327027	1.023674	1.153845
3.250	0.100	1.100	4.000	0.100000	-0.067500	0.247500	2.248827	2.301623	0.900379	0.206695	True	True	9.98051e-08	2678	4.651027	4.293704	1.062698	1.163041
3.250	0.100	1.100	4.000	0.100000	-0.063750	0.247500	2.193342	2.303832	0.835995	0.213022	True	True	9.99562e-08	2634	4.598353	4.266076	1.097732	1.170491
3.250	0.100	1.100	4.000	0.100000	-0.060000	0.247500	2.144982	2.306562	0.780929	0.219324	True	True	9.97544e-08	2439	4.552279	4.242944	1.129433	1.176527
3.250	0.100	1.100	4.000	0.100000	-0.056250	0.247500	2.102362	2.309764	0.733187	0.225658	True	True	9.9741e-08	2639	4.511592	4.223450	1.158299	1.181381
3.250	0.100	1.100	4.000	0.100000	-0.052500	0.247500	2.064468	2.313355	0.691320	0.232071	True	True	9.98479e-08	2365	4.475376	4.206966	1.184717	1.185242
3.250	0.100	1.100	4.000	0.100000	-0.048750	0.247500	2.030509	2.317343	0.654250	0.238604	True	True	9.98899e-08	2394	4.442932	4.193015	1.208997	1.188228
3.250	0.100	1.100	4.000	0.100000	-0.045000	0.247500	1.999874	2.321697	0.621156	0.245293	True	True	9.97806e-08	2394	4.413713	4.181237	1.231391	1.190444
3.250	0.100	1.100	4.000	0.100000	-0.041250	0.247500	1.972091	2.326403	0.591399	0.252172	True	True	9.98946e-08	2430	4.387281	4.171347	1.252101	1.191970
3.250	0.100	1.100	4.000	0.100000	-0.037500	0.247500	1.946774	2.331458	0.564474	0.259272	True	True	9.98109e-08	2477	4.363285	4.163123	1.271297	1.192866
3.250	0.100	1.100	4.000	0.100000	-0.033750	0.247500	1.923602	2.336865	0.539976	0.266627	True	True	9.97144e-08	2463	4.341438	4.156390	1.289124	1.193178
3.250	0.100	1.100	4.000	0.100000	-0.030000	0.247500	1.902320	2.342630	0.517574	0.274269	True	True	9.97219e-08	2491	4.321502	4.151007	1.305702	1.192944
3.250	0.100	1.100	4.000	0.100000	-0.026250	0.247500	1.882712	2.348764	0.496998	0.282232	True	True	9.9679e-08	2489	4.303283	4.146865	1.321134	1.192190
3.250	0.100	1.100	4.000	0.100000	-0.022500	0.247500	1.864598	2.355282	0.478022	0.290551	True	True	9.98624e-08	2529	4.286616	4.143874	1.335507	1.190936
3.250	0.100	1.100	4.000	0.100000	-0.018750	0.247500	1.847824	2.362205	0.460457	0.299266	True	True	9.9716e-08	2508	4.271365	4.141968	1.348896	1.189196
3.250	0.100	1.100	4.000	0.100000	-0.015000	0.247500	1.832261	2.369554	0.444143	0.308418	True	True	9.98714e-08	2548	4.257413	4.141094	1.361365	1.186978
3.250	0.100	1.100	4.000	0.100000	-0.011250	0.247500	1.817796	2.377359	0.428942	0.318052	True	True	9.98945e-08	2616	4.244666	4.141217	1.372971	1.184284
3.250	0.100	1.100	4.000	0.100000	-0.007500	0.247500	1.804336	2.385653	0.414738	0.328219	True	True	9.98236e-08	2607	4.233042	4.142311	1.383759	1.181114
3.250	0.100	1.100	4.000	0.100000	-0.003750	0.247500	1.791797	2.394472	0.401429	0.338975	True	True	9.99019e-08	2603	4.222476	4.144366	1.393770	1.177459
3.250	0.100	1.100	4.000	0.100000	0.000000	0.247500	1.780109	2.403861	0.388926	0.350381	True	True	9.98133e-08	2744	4.212914	4.147380	1.403037	1.173310
3.250	0.100	1.100	4.000	0.100000	0.003750	0.247500	1.769211	2.413870	0.377152	0.362510	True	True	9.98033e-08	2717	4.204314	4.151364	1.411586	1.168650
3.250	0.100	1.100	4.000	0.100000	0.007500	0.247500	1.759050	2.424557	0.366039	0.375440	True	True	9.96674e-08	2693	4.196642	4.156340	1.419439	1.163459
3.250	0.100	1.100	4.000	0.100000	0.011250	0.247500	1.749583	2.435989	0.355525	0.389265	True	True	9.97746e-08	2719	4.189879	4.162342	1.426611	1.157712
3.250	0.100	1.100	4.000	0.100000	0.015000	0.247500	1.740771	2.448241	0.345557	0.404090	True	True	9.96869e-08	2753	4.184011	4.169414	1.433112	1.151376
3.250	0.100	1.100	4.000	0.100000	0.018750	0.247500	1.732582	2.461405	0.336086	0.420037	True	True	9.99363e-08	2804	4.179038	4.177618	1.438947	1.144415
3.250	0.100	1.100	4.000	0.100000	0.022500	0.247500	1.724992	2.475583	0.327069	0.437250	True	True	9.97448e-08	2872	4.174968	4.187028	1.444115	1.136783
3.250	0.100	1.100	4.000	0.100000	0.026250	0.247500	1.717980	2.490897	0.318464	0.455895	True	True	9.99036e-08	2838	4.171824	4.197737	1.448606	1.128428
3.250	0.100	1.100	4.000	0.100000	0.030000	0.247500	1.711533	2.507492	0.310234	0.476172	True	True	9.98651e-08	2961	4.169639	4.209861	1.452407	1.119286
3.250	0.100	1.100	4.000	0.100000	0.033750	0.247500	1.705642	2.525537	0.302346	0.498320	True	True	9.99472e-08	3050	4.168461	4.223537	1.455495	1.109286
3.250	0.100	1.100	4.000	0.100000	0.037500	0.247500	1.700307	2.545236	0.294767	0.522624	True	True	9.98742e-08	3017	4.168360	4.238938	1.457838	1.098338
3.250	0.100	1.100	4.000	0.100000	0.041250	0.247500	1.695532	2.566836	0.287465	0.549435	True	True	9.9906e-08	3011	4.169424	4.256270	1.459392	1.086340
3.250	0.100	1.100	4.000	0.100000	0.045000	0.247500	1.691330	2.590638	0.280410	0.579185	True	True	9.9771e-08	3155	4.171771	4.275789	1.460102	1.073166
3.250	0.100	1.100	4.000	0.100000	0.048750	0.247500	1.687725	2.617011	0.273571	0.612412	True	True	9.98883e-08	3209	4.175554	4.297814	1.459894	1.058666
3.250	0.100	1.100	4.000	0.100000	0.052500	0.247500	1.684752	2.646422	0.266916	0.649803	True	True	9.9908e-08	3195	4.180969	4.322740	1.458675	1.042658
3.250	0.100	1.100	4.000	0.100000	0.056250	0.247500	1.682459	2.679461	0.260412	0.692240	True	True	9.97232e-08	3446	4.188279	4.351072	1.456322	1.024918
3.250	0.100	1.100	4.000	0.100000	0.060000	0.247500	1.680918	2.716892	0.254020	0.740887	True	True	9.9737e-08	3476	4.197829	4.383457	1.452675	1.005164
3.250	0.100	1.100	4.000	0.100000	0.063750	0.247500	1.680224	2.759729	0.247698	0.797312	True	True	9.98335e-08	3611	4.210086	4.420747	1.447524	0.983041
3.250	0.100	1.100	4.000	0.100000	0.067500	0.247500	1.680512	2.809345	0.241390	0.863689	True	True	9.99795e-08	3833	4.225693	4.464082	1.440584	0.958087
3.250	0.100	1.100	4.000	0.100000	0.071250	0.247500	1.681976	2.867664	0.235027	0.943130	True	True	9.98634e-08	3950	4.245565	4.515042	1.431461	0.929689
3.250	0.100	1.100	4.000	0.100000	0.075000	0.247500	1.684896	2.937485	0.228514	1.040288	True	True	9.97501e-08	4214	4.271047	4.575885	1.419591	0.897007
3.250	0.100	1.100	4.000	0.100000	-0.075000	0.270000	2.348151	2.297765	1.087012	0.196143	True	True	9.97253e-08	3231	4.758863	4.329031	0.993974	1.149737
3.250	0.100	1.100	4.000	0.100000	-0.071250	0.270000	2.270573	2.298625	0.993293	0.202915	True	True	9.99353e-08	2759	4.685967	4.287099	1.039392	1.161326
3.250	0.100	1.100	4.000	0.100000	-0.067500	0.270000	2.204915	2.300277	0.916066	0.209482	True	True	9.99456e-08	2742	4.623823	4.252749	1.079866	1.170672
3.250	0.100	1.100	4.000	0.100000	-0.063750	0.270000	2.148396	2.302548	0.851074	0.215945	True	True	9.96802e-08	2423	4.570037	4.224214	1.116293	1.178261
3.250	0.100	1.100	4.000	0.100000	-0.060000	0.270000	2.099071	2.305382	0.795456	0.222379	True	True	9.95456e-08	2574	4.522933	4.200272	1.149335	1.184410
3.250	0.100	1.100	4.000	0.100000	-0.056250	0.270000	2.055567	2.308657	0.747204	0.228844	True	True	9.97409e-08	2452	4.481277	4.180055	1.179489	1.189378
3.250	0.100	1.100	4.000	0.100000	-0.052500	0.270000	2.016843	2.312355	0.704865	0.235387	True	True	9.9871e-08	2382	4.444154	4.162919	1.207146	1.193330
3.250	0.100	1.100	4.000	0.100000	-0.048750	0.270000	1.982113	2.316440	0.667358	0.242049	True	True	9.96524e-08	2395	4.410855	4.148382	1.232616	1.196400
3.250	0.100	1.100	4.000	0.100000	-0.045000	0.270000	1.950762	2.320895	0.633856	0.248867	True	True	9.95612e-08	2402	4.380828	4.136072	1.256150	1.198690
3.250	0.100	1.100	4.000	0.100000	-0.041250	0.270000	1.922308	2.325707	0.603717	0.255876	True	True	9.97394e-08	2417	4.353631	4.125700	1.277957	1.200279
3.250	0.100	1.100	4.000	0.100000	-0.037500	0.270000	1.896359	2.330873	0.576433	0.263109	True	True	9.97274e-08	2480	4.328908	4.117040	1.298206	1.201228
3.250	0.100	1.100	4.000	0.100000	-0.033750	0.270000	1.872595	2.336394	0.551597	0.270598	True	True	9.99019e-08	2491	4.306370	4.109910	1.317044	1.201583
3.250	0.100	1.100	4.000	0.100000	-0.030000	0.270000	1.850758	2.342276	0.528877	0.278378	True	True	9.98936e-08	2511	4.285777	4.104168	1.334590	1.201383
3.250	0.100	1.100	4.000	0.100000	-0.026250	0.270000	1.830629	2.348531	0.508000	0.286482	True	True	9.98542e-08	2488	4.266930	4.099699	1.350950	1.200653
3.250	0.100	1.100	4.000	0.100000	-0.022500	0.270000	1.812024	2.355174	0.488739	0.294947	True	True	9.98368e-08	2549	4.249663	4.096413	1.366211	1.199415
3.250	0.100	1.100	4.000	0.100000	-0.018750	0.270000	1.794789	2.362225	0.470904	0.303812	True	True	9.99405e-08	2574	4.233837	4.094239	1.380450	1.197683
3.250	0.100	1.100	4.000	0.100000	-0.015000	0.270000	1.778792	2.369707	0.454333	0.313120	True	True	9.97312e-08	2541	4.219335	4.093125	1.393733	1.195463
3.250	0.100	1.100	4.000	0.100000	-0.011250	0.270000	1.763920	2.377650	0.438888	0.322915	True	True	9.99574e-08	2555	4.206060	4.093031	1.406114	1.192760
3.250	0.100	1.100	4.000	0.100000	-0.007500	0.270000	1.750077	2.386085	0.424452	0.333251	True	True	9.96956e-08	2586	4.193928	4.093933	1.417642	1.189570
3.250	0.100	1.100	4.000	0.100000	-0.003750	0.270000	1.737180	2.395052	0.410921	0.344182	True	True	9.98859e-08	2683	4.182874	4.095816	1.428358	1.185889
3.250	0.100	1.100	4.000	0.100000	0.000000	0.270000	1.725156	2.404593	0.398207	0.355774	True	True	9.98664e-08	2707	4.172840	4.098680	1.438294	1.181704
3.250	0.100	1.100	4.000	0.100000	0.003750	0.270000	1.713944	2.414761	0.386231	0.368097	True	True	9.97809e-08	2688	4.163785	4.102535	1.447477	1.177000
3.250	0.100	1.100	4.000	0.100000	0.007500	0.270000	1.703492	2.425613	0.374924	0.381233	True	True	9.98008e-08	2730	4.155674	4.107400	1.455930	1.171756
3.250	0.100	1.100	4.000	0.100000	0.011250	0.270000	1.693753	2.437216	0.364226	0.395275	True	True	9.98552e-08	2802	4.148484	4.113310	1.463668	1.165946
3.250	0.100	1.100	4.000	0.100000	0.015000	0.270000	1.684689	2.449649	0.354081	0.410331	True	True	9.96621e-08	2795	4.142204	4.120309	1.470701	1.159539
3.250	0.100	1.100	4.000	0.100000	0.018750	0.270000	1.676270	2.463001	0.344440	0.426524	True	True	9.98092e-08	2873	4.136829	4.128457	1.477033	1.152498
3.250	0.100	1.100	4.000	0.100000	0.022500	0.270000	1.668469	2.477378	0.335259	0.443999	True	True	9.96891e-08	2891	4.132369	4.137830	1.482663	1.144776
3.250	0.100	1.100	4.000	0.100000	0.026250	0.270000	1.661266	2.492902	0.326498	0.462926	True	True	9.97563e-08	2877	4.128843	4.148520	1.487582	1.136322
3.250	0.100	1.100	4.000	0.100000	0.030000	0.270000	1.654648	2.509719	0.318118	0.483508	True	True	9.98603e-08	2923	4.126285	4.160641	1.491774	1.127071
3.250	0.100	1.100	4.000	0.100000	0.033750	0.270000	1.648608	2.527999	0.310085	0.505985	True	True	9.98002e-08	3022	4.124742	4.174335	1.495216	1.116950
3.250	0.100	1.100	4.000	0.100000	0.037500	0.270000	1.643144	2.547949	0.302366	0.530647	True	True	9.98028e-08	2973	4.124281	4.189771	1.497875	1.105871
3.250	0.100	1.100	4.000	0.100000	0.041250	0.270000	1.638262	2.569818	0.294929	0.557849	True	True	9.97868e-08	3139	4.124990	4.207159	1.499705	1.093730
3.250	0.100	1.100	4.000	0.100000	0.045000	0.270000	1.633977	2.593908	0.287743	0.588028	True	True	9.98846e-08	3143	4.126984	4.226755	1.500648	1.080401
3.250	0.100	1.100	4.000	0.100000	0.048750	0.270000	1.630313	2.620594	0.280778	0.621732	True	True	9.98628e-08	3225	4.130415	4.248877	1.500630	1.065733
3.250	0.100	1.100	4.000	0.100000	0.052500	0.270000	1.627307	2.650344	0.274001	0.659652	True	True	9.99988e-08	3251	4.135478	4.273925	1.499552	1.049545
3.250	0.100	1.100	4.000	0.100000	0.056250	0.270000	1.625011	2.683755	0.267378	0.702685	True	True	9.98086e-08	3451	4.142432	4.302403	1.497289	1.031610
3.250	0.100	1.100	4.000	0.100000	0.060000	0.270000	1.623498	2.721598	0.260871	0.752008	True	True	9.991e-08	3571	4.151618	4.334962	1.493676	1.011646
3.250	0.100	1.100	4.000	0.100000	0.063750	0.270000	1.622870	2.764893	0.254435	0.809210	True	True	9.98637e-08	3768	4.163499	4.372456	1.488497	0.989298
3.250	0.100	1.100	4.000	0.100000	0.067500	0.270000	1.623266	2.815025	0.248015	0.876491	True	True	9.98598e-08	3820	4.178713	4.416030	1.481458	0.964102
3.250	0.100	1.100	4.000	0.100000	0.071250	0.270000	1.624887	2.873933	0.241542	0.957003	True	True	9.99029e-08	4103	4.198164	4.467268	1.472156	0.935446
3.250	0.100	1.100	4.000	0.100000	0.075000	0.270000	1.628024	2.944441	0.234918	1.055459	True	True	9.97715e-08	4324	4.223187	4.528437	1.460013	0.902487
3.250	0.100	1.100	4.000	0.100000	-0.075000	0.292500	2.307062	2.296327	1.104231	0.198674	True	True	9.99241e-08	3183	4.734424	4.290206	1.008221	1.156932
3.250	0.100	1.100	4.000	0.100000	-0.071250	0.292500	2.228254	2.297253	1.009771	0.205598	True	True	9.96304e-08	2842	4.660237	4.247083	1.055180	1.168682
3.250	0.100	1.100	4.000	0.100000	-0.067500	0.292500	2.161472	2.298979	0.931881	0.212310	True	True	9.97868e-08	2757	4.596904	4.211688	1.097140	1.178172
3.250	0.100	1.100	4.000	0.100000	-0.063750	0.292500	2.103917	2.301337	0.866288	0.218913	True	True	9.99923e-08	2443	4.542016	4.182227	1.135000	1.185889
3.250	0.100	1.100	4.000	0.100000	-0.060000	0.292500	2.053641	2.304251	0.810121	0.225484	True	True	9.95122e-08	2528	4.493882	4.157461	1.169422	1.192158
3.250	0.100	1.100	4.000	0.100000	-0.056250	0.292500	2.009251	2.307623	0.761362	0.232083	True	True	9.97977e-08	2429	4.451262	4.136503	1.200906	1.197229
3.250	0.100	1.100	4.000	0.100000	-0.052500	0.292500	1.969704	2.311419	0.718556	0.238760	True	True	9.96859e-08	2384	4.413231	4.118702	1.229844	1.201273
3.250	0.100	1.100	4.000	0.100000	-0.048750	0.292500	1.934202	2.315611	0.680612	0.245555	True	True	9.9989e-08	2408	4.379077	4.103562	1.256549	1.204424
3.250	0.100	1.100	4.000	0.100000	-0.045000	0.292500	1.902131	2.320175	0.646703	0.252507	True	True	9.9775e-08	2427	4.348240	4.090708	1.281274	1.206784
3.250	0.100	1.100	4.000	0.100000	-0.041250	0.292500	1.873000	2.325101	0.616183	0.259650	True	True	9.99955e-08	2445	4.320275	4.079842	1.304225	1.208433
3.250	0.100	1.100	4.000	0.100000	-0.037500	0.292500	1.846416	2.330383	0.588540	0.267019	True	True	9.99817e-08	2510	4.294823	4.070733	1.325576	1.209432
3.250	0.100	1.100	4.000	0.100000	-0.033750	0.292500	1.822058	2.336023	0.563367	0.274648	True	True	9.98754e-08	2484	4.271591	4.063196	1.345473	1.209829
3.250	0.100	1.100	4.000	0.100000	-0.030000	0.292500	1.799661	2.342029	0.540328	0.282569	True	True	9.97962e-08	2534	4.250335	4.057084	1.364036	1.209660
3.250	0.100	1.100	4.000	0.100000	-0.026250	0.292500	1.779005	2.348411	0.519150	0.290818	True	True	9.98132e-08	2526	4.230855	4.052279	1.381372	1.208954
3.250	0.100	1.100	4.000	0.100000	-0.022500	0.292500	1.759905	2.355184	0.499603	0.299433	True	True	9.98937e-08	2558	4.212982	4.048688	1.397571	1.207730
3.250	0.100	1.100	4.000	0.100000	-0.018750	0.292500	1.742203	2.362370	0.481497	0.308452	True	True	9.96525e-08	2572	4.196576	4.046240	1.412708	1.206003
3.250	0.100	1.100	4.000	0.100000	-0.015000	0.292500	1.725767	2.369991	0.464668	0.317919	True	True	9.96323e-08	2534	4.181517	4.044877	1.426850	1.203781
3.250	0.100	1.100	4.000	0.100000	-0.011250	0.292500	1.710483	2.378076	0.448979	0.327881	True	True	9.98758e-08	2657	4.167706	4.044560	1.440054	1.201065
3.250	0.100	1.100	4.000	0.100000	-0.007500	0.292500	1.696252	2.386659	0.434309	0.338389	True	True	9.96635e-08	2659	4.155060	4.045263	1.452367	1.197856
3.250	0.100	1.100	4.000	0.100000	-0.003750	0.292500	1.682991	2.395778	0.420555	0.349501	True	True	9.98727e-08	2702	4.143510	4.046971	1.463830	1.194146
3.250	0.100	1.100	4.000	0.100000	0.000000	0.292500	1.670625	2.405478	0.407629	0.361282	True	True	9.99626e-08	2708	4.132998	4.049680	1.474479	1.189924
3.250	0.100	1.100	4.000	0.100000	0.003750	0.292500	1.659094	2.415810	0.395450	0.373804	True	True	9.96835e-08	2739	4.123479	4.053400	1.484339	1.185174
3.250	0.100	1.100	4.000	0.100000	0.007500	0.292500	1.648343	2.426832	0.383949	0.387151	True	True	9.98938e-08	2822	4.114920	4.058151	1.493433	1.179875
3.250	0.100	1.100	4.000	0.100000	0.011250	0.292500	1.638326	2.438613	0.373065	0.401415	True	True	9.99803e-08	2844	4.107297	4.063965	1.501776	1.174003
3.250	0.100	1.100	4.000	0.100000	0.015000	0.292500	1.629006	2.451232	0.362742	0.416707	True	True	9.96792e-08	2875	4.100595	4.070887	1.509378	1.167524
3.250	0.100	1.100	4.000	0.100000	0.018750	0.292500	1.620349	2.464778	0.352930	0.433151	True	True	9.97057e-08	2939	4.094811	4.078977	1.516244	1.160401
3.250	0.100	1.100	4.000	0.100000	0.022500	0.292500	1.612330	2.479358	0.343586	0.450895	True	True	9.9782e-08	2905	4.089951	4.088309	1.522371	1.152588
3.250	0.100	1.100	4.000	0.100000	0.026250	0.292500	1.604930	2.495097	0.334667	0.470111	True	True	9.98654e-08	2913	4.086035	4.098977	1.527749	1.144033
3.250	0.100	1.100	4.000	0.100000	0.030000	0.292500	1.598135	2.512140	0.326136	0.491003	True	True	9.98901e-08	2945	4.083095	4.111096	1.532363	1.134671
3.250	0.100	1.100	4.000	0.100000	0.033750	0.292500	1.591937	2.530660	0.317957	0.513815	True	True	9.98927e-08	3011	4.081177	4.124805	1.536188	1.124429
3.250	0.100	1.100	4.000	0.100000	0.037500	0.292500	1.586336	2.550866	0.310098	0.538842	True	True	9.99888e-08	3087	4.080347	4.140276	1.539189	1.113218
3.250	0.100	1.100	4.000	0.100000	0.041250	0.292500	1.581340	2.573008	0.302526	0.566443	True	True	9.99702e-08	3168	4.080690	4.157717	1.541320	1.100933
3.250	0.100	1.100	4.000	0.100000	0.045000	0.292500	1.576963	2.597391	0.295211	0.597061	True	True	9.97275e-08	3294	4.082322	4.177388	1.542519	1.087449
3.250	0.100	1.100	4.000	0.100000	0.048750	0.292500	1.573231	2.624394	0.288120	0.631248	True	True	9.98836e-08	3293	4.085390	4.199606	1.542710	1.072614
3.250	0.100	1.100	4.000	0.100000	0.052500	0.292500	1.570183	2.654488	0.281221	0.669708	True	True	9.98431e-08	3436	4.090089	4.224773	1.541792	1.056245
3.250	0.100	1.100	4.000	0.100000	0.056250	0.292500	1.567873	2.688275	0.274480	0.713347	True	True	9.99786e-08	3488	4.096674	4.253396	1.539633	1.038115
3.250	0.100	1.100	4.000	0.100000	0.060000	0.292500	1.566378	2.726532	0.267859	0.763358	True	True	9.99817e-08	3522	4.105482	4.286126	1.536066	1.017943
3.250	0.100	1.100	4.000	0.100000	0.063750	0.292500	1.565802	2.770288	0.261311	0.821349	True	True	9.99195e-08	3665	4.116973	4.323821	1.530867	0.995371
3.250	0.100	1.100	4.000	0.100000	0.067500	0.292500	1.566291	2.820939	0.254781	0.889548	True	True	9.9894e-08	3980	4.131776	4.367631	1.523735	0.969936
3.250	0.100	1.100	4.000	0.100000	0.071250	0.292500	1.568053	2.880441	0.248199	0.971148	True	True	9.98178e-08	4049	4.150788	4.419143	1.514256	0.941025
3.250	0.100	1.100	4.000	0.100000	0.075000	0.292500	1.571390	2.951637	0.241467	1.070921	True	True	9.99044e-08	4276	4.175329	4.480631	1.501836	0.907794
3.250	0.100	1.100	4.000	0.100000	-0.075000	0.315000	2.266432	2.294929	1.121556	0.201238	True	True	9.97813e-08	3227	4.710258	4.251321	1.022501	1.164004
3.250	0.100	1.100	4.000	0.100000	-0.071250	0.315000	2.186406	2.295923	1.026364	0.208318	True	True	9.98468e-08	2757	4.634794	4.206989	1.071031	1.175908
3.250	0.100	1.100	4.000	0.100000	-0.067500	0.315000	2.118510	2.297730	0.947818	0.215179	True	True	9.96236e-08	2728	4.570283	4.170531	1.114509	1.185535
3.250	0.100	1.100	4.000	0.100000	-0.063750	0.315000	2.059927	2.300185	0.881630	0.221927	True	True	9.96911e-08	2589	4.514301	4.140127	1.153838	1.193373
3.250	0.100	1.100	4.000	0.100000	-0.060000	0.315000	2.008703	2.303186	0.824917	0.228640	True	True	9.96246e-08	2524	4.465144	4.114520	1.189679	1.199756
3.250	0.100	1.100	4.000	0.100000	-0.056250	0.315000	1.963439	2.306650	0.775657	0.235378	True	True	9.98436e-08	2426	4.421563	4.092807	1.222533	1.204930
3.250	0.100	1.100	4.000	0.100000	-0.052500	0.315000	1.923061	2.310560	0.732384	0.242192	True	True	9.9619e-08	2421	4.382629	4.074324	1.252801	1.209060
3.250	0.100	1.100	4.000	0.100000	-0.048750	0.315000	1.886789	2.314864	0.694006	0.249124	True	True	9.98161e-08	2474	4.347620	4.058570	1.280788	1.212288
3.250	0.100	1.100	4.000	0.100000	-0.045000	0.315000	1.853996	2.319542	0.659691	0.256214	True	True	9.99909e-08	2441	4.315973	4.045157	1.306750	1.214716
3.250	0.100	1.100	4.000	0.100000	-0.041250	0.315000	1.824190	2.324586	0.628789	0.263496	True	True	9.97335e-08	2520	4.287240	4.033785	1.330894	1.216422
3.250	0.100	1.100	4.000	0.100000	-0.037500	0.315000	1.796970	2.329991	0.600789	0.271006	True	True	9.98455e-08	2490	4.261056	4.024217	1.353396	1.217469
3.250	0.100	1.100	4.000	0.100000	-0.033750	0.315000	1.772014	2.335757	0.575277	0.278777	True	True	9.97004e-08	2529	4.237126	4.016262	1.374400	1.217905
3.250	0.100	1.100	4.000	0.100000	-0.030000	0.315000	1.749055	2.341892	0.551919	0.286844	True	True	9.97526e-08	2554	4.215204	4.009770	1.394031	1.217766
3.250	0.100	1.100	4.000	0.100000	-0.026250	0.315000	1.727869	2.348407	0.530439	0.295243	True	True	9.99975e-08	2559	4.195087	4.004620	1.412394	1.217080
3.250	0.100	1.100	4.000	0.100000	-0.022500	0.315000	1.708270	2.355318	0.510606	0.304011	True	True	9.97288e-08	2551	4.176604	4.000717	1.429578	1.215868
3.250	0.100	1.100	4.000	0.100000	-0.018750	0.315000	1.690098	2.362644	0.492227	0.313189	True	True	9.96868e-08	2625	4.159613	3.997985	1.445662	1.214145
3.250	0.100	1.100	4.000	0.100000	-0.015000	0.315000	1.673219	2.370410	0.475140	0.322820	True	True	9.99562e-08	2631	4.143992	3.996368	1.460713	1.211917
3.250	0.100	1.100	4.000	0.100000	-0.011250	0.315000	1.657518	2.378645	0.459204	0.332952	True	True	9.96744e-08	2699	4.129641	3.995823	1.474786	1.209188
3.250	0.100	1.100	4.000	0.100000	-0.007500	0.315000	1.642894	2.387381	0.444300	0.343638	True	True	9.968e-08	2718	4.116474	3.996321	1.487931	1.205957
3.250	0.100	1.100	4.000	0.100000	-0.003750	0.315000	1.629263	2.396659	0.430323	0.354935	True	True	9.97082e-08	2711	4.104420	3.997846	1.500189	1.202216
3.250	0.100	1.100	4.000	0.100000	0.000000	0.315000	1.616552	2.406523	0.417183	0.366910	True	True	9.97178e-08	2753	4.093423	4.000396	1.511595	1.197955
3.250	0.100	1.100	4.000	0.100000	0.003750	0.315000	1.604696	2.417024	0.404800	0.379637	True	True	9.99615e-08	2816	4.083435	4.003977	1.522175	1.193158
3.250	0.100	1.100	4.000	0.100000	0.007500	0.315000	1.593641	2.428223	0.393104	0.393198	True	True	9.96691e-08	2761	4.074422	4.008610	1.531952	1.187804
3.250	0.100	1.100	4.000	0.100000	0.011250	0.315000	1.583341	2.440187	0.382033	0.407690	True	True	9.98447e-08	2831	4.066358	4.014325	1.540941	1.181866
3.250	0.100	1.100	4.000	0.100000	0.015000	0.315000	1.573758	2.452996	0.371531	0.423223	True	True	9.9847e-08	2921	4.059227	4.021168	1.549152	1.175314
3.250	0.100	1.100	4.000	0.100000	0.018750	0.315000	1.564858	2.466742	0.361548	0.439924	True	True	9.97937e-08	2965	4.053026	4.029198	1.556589	1.168107
3.250	0.100	1.100	4.000	0.100000	0.022500	0.315000	1.556616	2.481532	0.352039	0.457943	True	True	9.97045e-08	2959	4.047759	4.038488	1.563249	1.160203
3.250	0.100	1.100	4.000	0.100000	0.026250	0.315000	1.549012	2.497490	0.342962	0.477453	True	True	9.98785e-08	2965	4.043445	4.049133	1.569121	1.151545
3.250	0.100	1.100	4.000	0.100000	0.030000	0.315000	1.542032	2.514764	0.334279	0.498662	True	True	9.97499e-08	3000	4.040114	4.061246	1.574190	1.142072
3.250	0.100	1.100	4.000	0.100000	0.033750	0.315000	1.535671	2.533530	0.325955	0.521817	True	True	9.99644e-08	3147	4.037813	4.074969	1.578428	1.131707
3.250	0.100	1.100	4.000	0.100000	0.037500	0.315000	1.529926	2.553996	0.317956	0.547216	True	True	9.98583e-08	3156	4.036604	4.090473	1.581800	1.120363
3.250	0.100	1.100	4.000	0.100000	0.041250	0.315000	1.524808	2.576416	0.310250	0.575224	True	True	9.97099e-08	3200	4.036573	4.107967	1.584257	1.107934
3.250	0.100	1.100	4.000	0.100000	0.045000	0.315000	1.520330	2.601097	0.302804	0.606288	True	True	9.99308e-08	3288	4.037831	4.127711	1.585738	1.094294
3.250	0.100	1.100	4.000	0.100000	0.048750	0.315000	1.516522	2.628420	0.295588	0.640969	True	True	9.96838e-08	3360	4.040526	4.150025	1.586160	1.079291
3.250	0.100	1.100	4.000	0.100000	0.052500	0.315000	1.513422	2.658863	0.288569	0.679978	True	True	9.98976e-08	3511	4.044849	4.175310	1.585419	1.062742
3.250	0.100	1.100	4.000	0.100000	0.056250	0.315000	1.511089	2.693029	0.281711	0.724233	True	True	9.98614e-08	3601	4.051052	4.204074	1.583382	1.044418
3.250	0.100	1.100	4.000	0.100000	0.060000	0.315000	1.509599	2.731705	0.274976	0.774943	True	True	9.98341e-08	3649	4.059470	4.236974	1.579875	1.024039
3.250	0.100	1.100	4.000	0.100000	0.063750	0.315000	1.509063	2.775925	0.268318	0.833736	True	True	9.98861e-08	3812	4.070555	4.274867	1.574666	1.001246
3.250	0.100	1.100	4.000	0.100000	0.067500	0.315000	1.509631	2.827099	0.261681	0.902868	True	True	9.9851e-08	3962	4.084931	4.318908	1.567447	0.975575
3.250	0.100	1.100	4.000	0.100000	0.071250	0.315000	1.511517	2.887196	0.254993	0.985573	True	True	9.99239e-08	4218	4.103485	4.370690	1.557793	0.946413
3.250	0.100	1.100	4.000	0.100000	0.075000	0.315000	1.515032	2.959083	0.248154	1.086682	True	True	9.97816e-08	4505	4.127522	4.432491	1.545096	0.912915
3.250	0.100	1.100	4.000	0.100000	-0.075000	0.337500	2.226268	2.293569	1.138980	0.203836	True	True	9.98405e-08	3121	4.686374	4.212385	1.036804	1.170949
3.250	0.100	1.100	4.000	0.100000	-0.071250	0.337500	2.145039	2.294641	1.043065	0.211077	True	True	9.97884e-08	2846	4.609649	4.166826	1.086932	1.182997
3.250	0.100	1.100	4.000	0.100000	-0.067500	0.337500	2.076041	2.296525	0.963870	0.218092	True	True	9.98395e-08	2551	4.543972	4.129290	1.131961	1.192759
3.250	0.100	1.100	4.000	0.100000	-0.063750	0.337500	2.016440	2.299082	0.897093	0.224989	True	True	9.97722e-08	2595	4.486907	4.097927	1.172794	1.200712
3.250	0.100	1.100	4.000	0.100000	-0.060000	0.337500	1.964273	2.302183	0.839838	0.231847	True	True	9.99071e-08	2504	4.436735	4.071462	1.210095	1.207201
3.250	0.100	1.100	4.000	0.100000	-0.056250	0.337500	1.918124	2.305762	0.790078	0.238728	True	True	9.95464e-08	2405	4.392201	4.048979	1.244366	1.212466
3.250	0.100	1.100	4.000	0.100000	-0.052500	0.337500	1.876936	2.309776	0.746342	0.245684	True	True	9.98335e-08	2447	4.352366	4.029801	1.276001	1.216683
3.250	0.100	1.100	4.000	0.100000	-0.048750	0.337500	1.839896	2.314197	0.707531	0.252758	True	True	9.95775e-08	2450	4.316506	4.013417	1.305316	1.219984
3.250	0.100	1.100	4.000	0.100000	-0.045000	0.337500	1.806383	2.318998	0.672811	0.259990	True	True	9.97914e-08	2470	4.284051	3.999435	1.332562	1.222475
3.250	0.100	1.100	4.000	0.100000	-0.041250	0.337500	1.775900	2.324167	0.641528	0.267416	True	True	9.99908e-08	2542	4.254549	3.987545	1.357949	1.224236
3.250	0.100	1.100	4.000	0.100000	-0.037500	0.337500	1.748044	2.329701	0.613170	0.275070	True	True	9.99319e-08	2491	4.227634	3.977506	1.381651	1.225328
3.250	0.100	1.100	4.000	0.100000	-0.033750	0.337500	1.722490	2.335600	0.587320	0.282989	True	True	9.96189e-08	2558	4.203005	3.969123	1.403814	1.225799
3.250	0.100	1.100	4.000	0.100000	-0.030000	0.337500	1.698966	2.341871	0.563642	0.291206	True	True	9.9726e-08	2597	4.180415	3.962242	1.424562	1.225686
3.250	0.100	1.100	4.000	0.100000	-0.026250	0.337500	1.677249	2.348526	0.541858	0.299758	True	True	9.96599e-08	2591	4.159658	3.956739	1.444001	1.225019
3.250	0.100	1.100	4.000	0.100000	-0.022500	0.337500	1.657148	2.355580	0.521738	0.308685	True	True	9.99225e-08	2627	4.140563	3.952516	1.462222	1.223816
3.250	0.100	1.100	4.000	0.100000	-0.018750	0.337500	1.638504	2.363053	0.503086	0.318026	True	True	9.98156e-08	2653	4.122982	3.949494	1.479304	1.222094
3.250	0.100	1.100	4.000	0.100000	-0.015000	0.337500	1.621179	2.370971	0.485739	0.327826	True	True	9.98034e-08	2667	4.106795	3.947615	1.495312	1.219858
3.250	0.100	1.100	4.000	0.100000	-0.011250	0.337500	1.605057	2.379361	0.469556	0.338133	True	True	9.97869e-08	2692	4.091898	3.946835	1.510304	1.217114
3.250	0.100	1.100	4.000	0.100000	-0.007500	0.337500	1.590037	2.388257	0.454416	0.349001	True	True	9.99153e-08	2717	4.078205	3.947123	1.524330	1.213859
3.250	0.100	1.100	4.000	0.100000	-0.003750	0.337500	1.576034	2.397700	0.440214	0.360488	True	True	9.99782e-08	2746	4.065644	3.948463	1.537430	1.210086
3.250	0.100	1.100	4.000	0.100000	0.000000	0.337500	1.562971	2.407734	0.426859	0.372663	True	True	9.99243e-08	2787	4.054157	3.950849	1.549639	1.205784
3.250	0.100	1.100	4.000	0.100000	0.003750	0.337500	1.550786	2.418411	0.414270	0.385598	True	True	9.98742e-08	2841	4.043694	3.954289	1.560984	1.200937
3.250	0.100	1.100	4.000	0.100000	0.007500	0.337500	1.539424	2.429792	0.402378	0.399380	True	True	9.9978e-08	2884	4.034220	3.958800	1.571488	1.195525
3.250	0.100	1.100	4.000	0.100000	0.011250	0.337500	1.528837	2.441945	0.391119	0.414105	True	True	9.99566e-08	2921	4.025709	3.964415	1.581166	1.189520
3.250	0.100	1.100	4.000	0.100000	0.015000	0.337500	1.518985	2.454951	0.380437	0.429885	True	True	9.97169e-08	2932	4.018143	3.971176	1.590027	1.182892
3.250	0.100	1.100	4.000	0.100000	0.018750	0.337500	1.509837	2.468902	0.370282	0.446849	True	True	9.97323e-08	2956	4.011517	3.979143	1.598074	1.175601
3.250	0.100	1.100	4.000	0.100000	0.022500	0.337500	1.501366	2.483907	0.360608	0.465148	True	True	9.97851e-08	2950	4.005837	3.988390	1.605305	1.167603
3.250	0.100	1.100	4.000	0.100000	0.026250	0.337500	1.493553	2.500090	0.351373	0.484959	True	True	9.99238e-08	2992	4.001117	3.999009	1.611708	1.158842
3.250	0.100	1.100	4.000	0.100000	0.030000	0.337500	1.486384	2.517601	0.342538	0.506492	True	True	9.9729e-08	3037	3.997389	4.011117	1.617265	1.149255
3.250	0.100	1.100	4.000	0.100000	0.033750	0.337500	1.479852	2.536617	0.334069	0.529996	True	True	9.99864e-08	3076	3.994695	4.024853	1.621949	1.138767
3.250	0.100	1.100	4.000	0.100000	0.037500	0.337500	1.473958	2.557349	0.325929	0.555775	True	True	9.97756e-08	3180	3.993099	4.040389	1.625722	1.127289
3.250	0.100	1.100	4.000	0.100000	0.041250	0.337500	1.468709	2.580051	0.318089	0.584197	True	True	9.99204e-08	3216	3.992684	4.057935	1.628535	1.114715
3.250	0.100	1.100	4.000	0.100000	0.045000	0.337500	1.464124	2.605034	0.310514	0.615716	True	True	9.97956e-08	3299	3.993560	4.077752	1.630321	1.100919
3.250	0.100	1.100	4.000	0.100000	0.048750	0.337500	1.460231	2.632683	0.303173	0.650899	True	True	9.99121e-08	3456	3.995872	4.100159	1.630997	1.085749
3.250	0.100	1.100	4.000	0.100000	0.052500	0.337500	1.457070	2.663478	0.296034	0.690467	True	True	9.97419e-08	3526	3.999809	4.125561	1.630456	1.069020
3.250	0.100	1.100	4.000	0.100000	0.056250	0.337500	1.454702	2.698029	0.289061	0.735350	True	True	9.9829e-08	3627	4.005618	4.154466	1.628558	1.050504
3.250	0.100	1.100	4.000	0.100000	0.060000	0.337500	1.453207	2.737126	0.282214	0.786770	True	True	9.9839e-08	3651	4.013632	4.187533	1.625125	1.029919
3.250	0.100	1.100	4.000	0.100000	0.063750	0.337500	1.452697	2.781814	0.275448	0.846378	True	True	9.97579e-08	3794	4.024296	4.225623	1.619919	1.006907
3.250	0.100	1.100	4.000	0.100000	0.067500	0.337500	1.453328	2.833513	0.268705	0.916457	True	True	9.99793e-08	3984	4.038228	4.269891	1.612621	0.981004
3.250	0.100	1.100	4.000	0.100000	0.071250	0.337500	1.455321	2.894207	0.261914	1.000283	True	True	9.99629e-08	4192	4.056305	4.321937	1.602797	0.951595
3.250	0.100	1.100	4.000	0.100000	0.075000	0.337500	1.458995	2.966788	0.254974	1.102748	True	True	9.99669e-08	4394	4.079816	4.384044	1.589823	0.917837
3.250	0.100	1.100	4.000	0.100000	-0.075000	0.360000	2.186578	2.292249	1.156498	0.206467	True	True	9.98171e-08	2990	4.662781	4.173407	1.051121	1.177763
3.250	0.100	1.100	4.000	0.100000	-0.071250	0.360000	2.104162	2.293401	1.059868	0.213874	True	True	9.97909e-08	2704	4.584813	4.126606	1.102873	1.189948
3.250	0.100	1.100	4.000	0.100000	-0.067500	0.360000	2.034074	2.295384	0.980030	0.221048	True	True	9.9666e-08	2653	4.517986	4.087974	1.149483	1.199829
3.250	0.100	1.100	4.000	0.100000	-0.063750	0.360000	1.973468	2.298036	0.912668	0.228098	True	True	9.95855e-08	2627	4.459849	4.055637	1.191855	1.207895
3.250	0.100	1.100	4.000	0.100000	-0.060000	0.360000	1.920370	2.301237	0.854877	0.235107	True	True	9.99026e-08	2469	4.408670	4.028300	1.230652	1.214487
3.250	0.100	1.100	4.000	0.100000	-0.056250	0.360000	1.873346	2.304936	0.804620	0.242136	True	True	9.97005e-08	2458	4.363192	4.005032	1.266380	1.219838
3.250	0.100	1.100	4.000	0.100000	-0.052500	0.360000	1.831345	2.309071	0.760422	0.249239	True	True	9.98656e-08	2474	4.322463	3.985146	1.299429	1.224133
3.250	0.100	1.100	4.000	0.100000	-0.048750	0.360000	1.793542	2.313615	0.721180	0.256459	True	True	9.9823e-08	2505	4.285755	3.968121	1.330116	1.227503
3.250	0.100	1.100	4.000	0.100000	-0.045000	0.360000	1.759311	2.318545	0.686054	0.263838	True	True	9.986e-08	2481	4.252496	3.953555	1.358695	1.230053
3.250	0.100	1.100	4.000	0.100000	-0.041250	0.360000	1.728154	2.323846	0.654392	0.271411	True	True	9.99586e-08	2499	4.222228	3.941137	1.385372	1.231864
3.250	0.100	1.100	4.000	0.100000	-0.037500	0.360000	1.699664	2.329516	0.625674	0.279215	True	True	9.98096e-08	2563	4.194582	3.930616	1.410324	1.232996
3.250	0.100	1.100	4.000	0.100000	-0.033750	0.360000	1.673511	2.335554	0.599485	0.287285	True	True	9.9698e-08	2584	4.169255	3.921796	1.433696	1.233499
3.250	0.100	1.100	4.000	0.100000	-0.030000	0.360000	1.649424	2.341969	0.575487	0.295657	True	True	9.9658e-08	2621	4.145996	3.914517	1.455613	1.233410
3.250	0.100	1.100	4.000	0.100000	-0.026250	0.360000	1.627174	2.348770	0.553399	0.304368	True	True	9.98031e-08	2625	4.124599	3.908653	1.476180	1.232757
3.250	0.100	1.100	4.000	0.100000	-0.022500	0.360000	1.606570	2.355974	0.532989	0.313457	True	True	9.9947e-08	2688	4.104888	3.904102	1.495489	1.231562
3.250	0.100	1.100	4.000	0.100000	-0.018750	0.360000	1.587451	2.363602	0.514063	0.322966	True	True	9.9865e-08	2716	4.086716	3.900785	1.513619	1.229837
3.250	0.100	1.100	4.000	0.100000	-0.015000	0.360000	1.569679	2.371677	0.496455	0.332939	True	True	9.97404e-08	2686	4.069960	3.898639	1.530636	1.227591
3.250	0.100	1.100	4.000	0.100000	-0.011250	0.360000	1.553134	2.380230	0.480023	0.343426	True	True	9.98515e-08	2742	4.054515	3.897618	1.546597	1.224828
3.250	0.100	1.100	4.000	0.100000	-0.007500	0.360000	1.537716	2.389293	0.464645	0.354481	True	True	9.96645e-08	2756	4.040293	3.897693	1.561553	1.221546
3.250	0.100	1.100	4.000	0.100000	-0.003750	0.360000	1.523337	2.398907	0.450217	0.366164	True	True	9.96957e-08	2817	4.027221	3.898843	1.575544	1.217738
3.250	0.100	1.100	4.000	0.100000	0.000000	0.360000	1.509922	2.409118	0.436646	0.378543	True	True	9.96752e-08	2798	4.015238	3.901062	1.588604	1.213393
3.250	0.100	1.100	4.000	0.100000	0.003750	0.360000	1.497405	2.419978	0.423851	0.391693	True	True	9.96645e-08	2857	4.004296	3.904357	1.600761	1.208494
3.250	0.100	1.100	4.000	0.100000	0.007500	0.360000	1.485731	2.431547	0.411761	0.405700	True	True	9.9962e-08	2882	3.994357	3.908745	1.612037	1.203022
3.250	0.100	1.100	4.000	0.100000	0.011250	0.360000	1.474852	2.443896	0.400313	0.420664	True	True	9.99977e-08	2948	3.985393	3.914256	1.622448	1.196949
3.250	0.100	1.100	4.000	0.100000	0.015000	0.360000	1.464730	2.457105	0.389451	0.436697	True	True	9.97093e-08	2991	3.977387	3.920934	1.632001	1.190243
3.250	0.100	1.100	4.000	0.100000	0.018750	0.360000	1.455329	2.471267	0.379122	0.453930	True	True	9.97582e-08	2989	3.970331	3.928838	1.640700	1.182865
3.250	0.100	1.100	4.000	0.100000	0.022500	0.360000	1.446625	2.486491	0.369282	0.472516	True	True	9.99058e-08	3023	3.964231	3.938040	1.648541	1.174771
3.250	0.100	1.100	4.000	0.100000	0.026250	0.360000	1.438598	2.502906	0.359888	0.492634	True	True	9.97706e-08	3062	3.959099	3.948634	1.655512	1.165905
3.250	0.100	1.100	4.000	0.100000	0.030000	0.360000	1.431233	2.520659	0.350902	0.514497	True	True	9.99181e-08	3165	3.954966	3.960735	1.661593	1.156204
3.250	0.100	1.100	4.000	0.100000	0.033750	0.360000	1.424526	2.539931	0.342286	0.538359	True	True	9.99276e-08	3123	3.951874	3.974484	1.666757	1.145591
3.250	0.100	1.100	4.000	0.100000	0.037500	0.360000	1.418475	2.560933	0.334007	0.564525	True	True	9.98057e-08	3283	3.949883	3.990051	1.670963	1.133979
3.250	0.100	1.100	4.000	0.100000	0.041250	0.360000	1.413091	2.583923	0.326032	0.593369	True	True	9.97576e-08	3388	3.949076	4.007650	1.674160	1.121259
3.250	0.100	1.100	4.000	0.100000	0.045000	0.360000	1.408391	2.609214	0.318329	0.625351	True	True	9.97623e-08	3343	3.949561	4.027538	1.676280	1.107307
3.250	0.100	1.100	4.000	0.100000	0.048750	0.360000	1.404404	2.637193	0.310865	0.661046	True	True	9.98065e-08	3441	3.951480	4.050040	1.677236	1.091970
3.250	0.100	1.100	4.000	0.100000	0.052500	0.360000	1.401174	2.668344	0.303607	0.701183	True	True	9.99279e-08	3530	3.955019	4.075557	1.676916	1.075061
3.250	0.100	1.100	4.000	0.100000	0.056250	0.360000	1.398761	2.703282	0.296520	0.746704	True	True	9.98488e-08	3703	3.960424	4.104603	1.675178	1.056355
3.250	0.100	1.100	4.000	0.100000	0.060000	0.360000	1.397248	2.742804	0.289563	0.798847	True	True	9.99584e-08	3735	3.968020	4.137835	1.671835	1.035567
3.250	0.100	1.100	4.000	0.100000	0.063750	0.360000	1.396752	2.787964	0.282691	0.859282	True	True	9.9941e-08	3883	3.978250	4.176117	1.666645	1.012339
3.250	0.100	1.100	4.000	0.100000	0.067500	0.360000	1.397431	2.840191	0.275846	0.930323	True	True	9.99224e-08	4157	3.991722	4.220610	1.659279	0.986207
3.250	0.100	1.100	4.000	0.100000	0.071250	0.360000	1.399513	2.901485	0.268955	1.015286	True	True	9.97568e-08	4265	4.009302	4.272914	1.649291	0.956557
3.250	0.100	1.100	4.000	0.100000	0.075000	0.360000	1.403324	2.974760	0.261917	1.119126	True	True	9.9959e-08	4637	4.032265	4.335320	1.636043	0.922546
3.250	0.100	1.100	4.000	0.100000	-0.075000	0.382500	2.147370	2.290972	1.174102	0.209133	True	True	9.96748e-08	3076	4.639488	4.134396	1.065442	1.184439
3.250	0.100	1.100	4.000	0.100000	-0.071250	0.382500	2.063784	2.292210	1.076765	0.216711	True	True	9.96272e-08	2687	4.560295	4.086339	1.118842	1.196751
3.250	0.100	1.100	4.000	0.100000	-0.067500	0.382500	1.992622	2.294290	0.996292	0.224048	True	True	9.97625e-08	2607	4.492335	4.046597	1.167062	1.206747
3.250	0.100	1.100	4.000	0.100000	-0.063750	0.382500	1.931022	2.297051	0.928350	0.231257	True	True	9.96075e-08	2592	4.433139	4.013271	1.211006	1.214915
3.250	0.100	1.100	4.000	0.100000	-0.060000	0.382500	1.877003	2.300362	0.870025	0.238421	True	True	9.9596e-08	2460	4.380968	3.985048	1.251335	1.221601
3.250	0.100	1.100	4.000	0.100000	-0.056250	0.382500	1.829119	2.304181	0.819274	0.245603	True	True	9.99565e-08	2463	4.334553	3.960982	1.288558	1.227035
3.250	0.100	1.100	4.000	0.100000	-0.052500	0.382500	1.786304	2.308446	0.774615	0.252857	True	True	9.98054e-08	2492	4.292939	3.940374	1.323065	1.231401
3.250	0.100	1.100	4.000	0.100000	-0.048750	0.382500	1.747744	2.313122	0.734943	0.260228	True	True	9.97327e-08	2512	4.255391	3.922694	1.355171	1.234834
3.250	0.100	1.100	4.000	0.100000	-0.045000	0.382500	1.712802	2.318186	0.699413	0.267758	True	True	9.98731e-08	2519	4.221332	3.907536	1.385128	1.237439
3.250	0.100	1.100	4.000	0.100000	-0.041250	0.382500	1.680974	2.323626	0.667370	0.275484	True	True	9.97675e-08	2563	4.190302	3.894577	1.413144	1.239294
3.250	0.100	1.100	4.000	0.100000	-0.037500	0.382500	1.651853	2.329439	0.638293	0.283442	True	True	9.97755e-08	2600	4.161928	3.883566	1.439395	1.240463
3.250	0.100	1.100	4.000	0.100000	-0.033750	0.382500	1.625104	2.335624	0.611764	0.291669	True	True	9.98332e-08	2616	4.135905	3.874300	1.464026	1.240994
3.250	0.100	1.100	4.000	0.100000	-0.030000	0.382500	1.600454	2.342188	0.587443	0.300201	True	True	9.97758e-08	2610	4.111979	3.866615	1.487163	1.240924
3.250	0.100	1.100	4.000	0.100000	-0.026250	0.382500	1.577673	2.349144	0.565050	0.309075	True	True	9.97727e-08	2694	4.089941	3.860382	1.508911	1.240283
3.250	0.100	1.100	4.000	0.100000	-0.022500	0.382500	1.556567	2.356506	0.544350	0.318332	True	True	9.96745e-08	2617	4.069614	3.855497	1.529360	1.239090
3.250	0.100	1.100	4.000	0.100000	-0.018750	0.382500	1.536974	2.364295	0.525148	0.328013	True	True	9.98686e-08	2734	4.050851	3.851877	1.548590	1.237360
3.250	0.100	1.100	4.000	0.100000	-0.015000	0.382500	1.518753	2.372535	0.507277	0.338165	True	True	9.99625e-08	2777	4.033524	3.849459	1.566667	1.235101
3.250	0.100	1.100	4.000	0.100000	-0.011250	0.382500	1.501785	2.381257	0.490594	0.348837	True	True	9.99212e-08	2746	4.017528	3.848195	1.583649	1.232316
3.250	0.100	1.100	4.000	0.100000	-0.007500	0.382500	1.485967	2.390494	0.474978	0.360084	True	True	9.99589e-08	2799	4.002775	3.848051	1.599585	1.229004
3.250	0.100	1.100	4.000	0.100000	-0.003750	0.382500	1.471211	2.400287	0.460321	0.371967	True	True	9.97581e-08	2852	3.989189	3.849008	1.614516	1.225157
3.250	0.100	1.100	4.000	0.100000	0.000000	0.382500	1.457441	2.410681	0.446532	0.384556	True	True	9.96956e-08	2845	3.976708	3.851058	1.628476	1.220766
3.250	0.100	1.100	4.000	0.100000	0.003750	0.382500	1.444590	2.421730	0.433529	0.397926	True	True	9.99739e-08	2923	3.965283	3.854206	1.641493	1.215813
3.250	0.100	1.100	4.000	0.100000	0.007500	0.382500	1.432602	2.433494	0.421241	0.412165	True	True	9.99254e-08	2887	3.954875	3.858469	1.653589	1.210277
3.250	0.100	1.100	4.000	0.100000	0.011250	0.382500	1.421430	2.446045	0.409603	0.427373	True	True	9.98214e-08	3001	3.945455	3.863876	1.664777	1.204133
3.250	0.100	1.100	4.000	0.100000	0.015000	0.382500	1.411033	2.459463	0.398558	0.443664	True	True	9.97587e-08	2994	3.937004	3.870470	1.675067	1.197347
3.250	0.100	1.100	4.000	0.100000	0.018750	0.382500	1.401377	2.473843	0.388056	0.461172	True	True	9.98458e-08	3043	3.929514	3.878309	1.684460	1.189881
3.250	0.100	1.100	4.000	0.100000	0.022500	0.382500	1.392436	2.489294	0.378049	0.480052	True	True	9.97707e-08	3043	3.922988	3.887467	1.692952	1.181689
3.250	0.100	1.100	4.000	0.100000	0.026250	0.382500	1.384191	2.505945	0.368496	0.500484	True	True	9.98209e-08	3138	3.917439	3.898036	1.700529	1.172716
3.250	0.100	1.100	4.000	0.100000	0.030000	0.382500	1.376627	2.523947	0.359357	0.522684	True	True	9.97248e-08	3223	3.912896	3.910130	1.707173	1.162899
3.250	0.100	1.100	4.000	0.100000	0.033750	0.382500	1.369739	2.543480	0.350595	0.546910	True	True	9.99842e-08	3192	3.909398	3.923892	1.712852	1.152161
3.250	0.100	1.100	4.000	0.100000	0.037500	0.382500	1.363527	2.564758	0.342176	0.573471	True	True	9.99436e-08	3251	3.907006	3.939492	1.717524	1.140412
3.250	0.100	1.100	4.000	0.100000	0.041250	0.382500	1.358000	2.588041	0.334067	0.602746	True	True	9.97638e-08	3474	3.905800	3.957142	1.721137	1.127547
3.250	0.100	1.100	4.000	0.100000	0.045000	0.382500	1.353178	2.613644	0.326236	0.635200	True	True	9.97082e-08	3469	3.905885	3.977104	1.723619	1.113439
3.250	0.100	1.100	4.000	0.100000	0.048750	0.382500	1.349091	2.641957	0.318650	0.671416	True	True	9.99336e-08	3466	3.907402	3.999698	1.724881	1.097934
3.250	0.100	1.100	4.000	0.100000	0.052500	0.382500	1.345782	2.673469	0.311275	0.712132	True	True	9.98101e-08	3590	3.910535	4.025332	1.724807	1.080848
3.250	0.100	1.100	4.000	0.100000	0.056250	0.382500	1.343314	2.708799	0.304075	0.758301	True	True	9.99931e-08	3803	3.915524	4.054516	1.723249	1.061952
3.250	0.100	1.100	4.000	0.100000	0.060000	0.382500	1.341773	2.748751	0.297011	0.811179	True	True	9.9965e-08	3870	3.922691	4.087912	1.720016	1.040964
3.250	0.100	1.100	4.000	0.100000	0.063750	0.382500	1.341277	2.794385	0.290036	0.872455	True	True	9.98669e-08	3962	3.932473	4.126385	1.714857	1.017524
3.250	0.100	1.100	4.000	0.100000	0.067500	0.382500	1.341990	2.847142	0.283092	0.944473	True	True	9.99625e-08	4081	3.945469	4.171098	1.707436	0.991168
3.250	0.100	1.100	4.000	0.100000	0.071250	0.382500	1.344142	2.909038	0.276105	1.030589	True	True	9.98747e-08	4406	3.962534	4.223655	1.697293	0.961283
3.250	0.100	1.100	4.000	0.100000	0.075000	0.382500	1.348068	2.983009	0.268974	1.135823	True	True	9.99582e-08	4730	3.984925	4.286352	1.683776	0.927027
3.250	0.100	1.100	4.000	0.100000	-0.075000	0.405000	2.108649	2.289734	1.191787	0.211834	True	True	9.97041e-08	2915	4.616501	4.095364	1.079755	1.190976
3.250	0.100	1.100	4.000	0.100000	-0.071250	0.405000	2.023915	2.291067	1.093751	0.219587	True	True	9.97815e-08	2709	4.536106	4.046036	1.134826	1.203403
3.250	0.100	1.100	4.000	0.100000	-0.067500	0.405000	1.951696	2.293247	1.012647	0.227093	True	True	9.98538e-08	2513	4.467031	4.005170	1.184683	1.213506
3.250	0.100	1.100	4.000	0.100000	-0.063750	0.405000	1.889121	2.296112	0.944130	0.234466	True	True	9.97164e-08	2471	4.406792	3.970842	1.230228	1.221772
3.250	0.100	1.100	4.000	0.100000	-0.060000	0.405000	1.834180	2.299564	0.885275	0.241789	True	True	9.97792e-08	2474	4.353643	3.941719	1.272130	1.228535
3.250	0.100	1.100	4.000	0.100000	-0.056250	0.405000	1.785449	2.303505	0.834032	0.249130	True	True	9.98408e-08	2486	4.306303	3.916842	1.310884	1.234046
3.250	0.100	1.100	4.000	0.100000	-0.052500	0.405000	1.741835	2.307903	0.788914	0.256540	True	True	9.96822e-08	2469	4.263813	3.895500	1.346891	1.238478
3.250	0.100	1.100	4.000	0.100000	-0.048750	0.405000	1.702526	2.312716	0.748811	0.264068	True	True	9.99831e-08	2540	4.225433	3.877155	1.380457	1.241969
3.250	0.100	1.100	4.000	0.100000	-0.045000	0.405000	1.666879	2.317923	0.712877	0.271754	True	True	9.99012e-08	2567	4.190582	3.861392	1.411838	1.244622
3.250	0.100	1.100	4.000	0.100000	-0.041250	0.405000	1.634386	2.323510	0.680453	0.279637	True	True	9.96435e-08	2601	4.158795	3.847885	1.441242	1.246517
3.250	0.100	1.100	4.000	0.100000	-0.037500	0.405000	1.604636	2.329473	0.651015	0.287754	True	True	9.96264e-08	2601	4.129698	3.836374	1.468841	1.247717
3.250	0.100	1.100	4.000	0.100000	-0.033750	0.405000	1.577295	2.335812	0.624146	0.296143	True	True	9.97006e-08	2623	4.102982	3.826652	1.494783	1.248271
3.250	0.100	1.100	4.000	0.100000	-0.030000	0.405000	1.552085	2.342534	0.599502	0.304839	True	True	9.97666e-08	2648	4.078391	3.818554	1.519191	1.248216
3.250	0.100	1.100	4.000	0.100000	-0.026250	0.405000	1.528775	2.349651	0.576801	0.313882	True	True	9.99753e-08	2696	4.055715	3.811946	1.542170	1.247581
3.250	0.100	1.100	4.000	0.100000	-0.022500	0.405000	1.507169	2.357178	0.555810	0.323311	True	True	9.98332e-08	2723	4.034775	3.806721	1.563812	1.246387
3.250	0.100	1.100	4.000	0.100000	-0.018750	0.405000	1.487103	2.365136	0.536329	0.333170	True	True	9.98754e-08	2784	4.015419	3.802794	1.584194	1.244647
3.250	0.100	1.100	4.000	0.100000	-0.015000	0.405000	1.468434	2.373549	0.518193	0.343506	True	True	9.97323e-08	2723	3.997522	3.800099	1.603384	1.242371
3.250	0.100	1.100	4.000	0.100000	-0.011250	0.405000	1.451044	2.382448	0.501258	0.354368	True	True	9.99852e-08	2750	3.980976	3.798587	1.621438	1.239560
3.250	0.100	1.100	4.000	0.100000	-0.007500	0.405000	1.434827	2.391866	0.485401	0.365813	True	True	9.99881e-08	2792	3.965690	3.798222	1.638405	1.236215
3.250	0.100	1.100	4.000	0.100000	-0.003750	0.405000	1.419694	2.401844	0.470514	0.377902	True	True	9.97351e-08	2872	3.951589	3.798984	1.654327	1.232327
3.250	0.100	1.100	4.000	0.100000	0.000000	0.405000	1.405567	2.412429	0.456506	0.390705	True	True	9.98714e-08	2915	3.938608	3.800862	1.669237	1.227886
3.250	0.100	1.100	4.000	0.100000	0.003750	0.405000	1.392382	2.423674	0.443293	0.404301	True	True	9.96952e-08	2949	3.926698	3.803862	1.683163	1.222875
3.250	0.100	1.100	4.000	0.100000	0.007500	0.405000	1.380079	2.435641	0.430804	0.418777	True	True	9.96981e-08	2956	3.915819	3.807999	1.696125	1.217274
3.250	0.100	1.100	4.000	0.100000	0.011250	0.405000	1.368612	2.448400	0.418974	0.434236	True	True	9.98885e-08	3031	3.905939	3.813301	1.708137	1.211055
3.250	0.100	1.100	4.000	0.100000	0.015000	0.405000	1.357938	2.462034	0.407747	0.450792	True	True	9.98601e-08	3014	3.897040	3.819811	1.719209	1.204186
3.250	0.100	1.100	4.000	0.100000	0.018750	0.405000	1.348025	2.476638	0.397069	0.468582	True	True	9.98683e-08	3107	3.889112	3.827587	1.729340	1.196629
3.250	0.100	1.100	4.000	0.100000	0.022500	0.405000	1.338845	2.492322	0.386895	0.487761	True	True	9.9978e-08	3149	3.882157	3.836700	1.738524	1.188338
3.250	0.100	1.100	4.000	0.100000	0.026250	0.405000	1.330378	2.509216	0.377182	0.508514	True	True	9.96938e-08	3180	3.876187	3.847244	1.746750	1.179256
3.250	0.100	1.100	4.000	0.100000	0.030000	0.405000	1.322612	2.527473	0.367890	0.531059	True	True	9.99912e-08	3215	3.871228	3.859334	1.753994	1.169321
3.250	0.100	1.100	4.000	0.100000	0.033750	0.405000	1.315538	2.547273	0.358982	0.555657	True	True	9.99145e-08	3333	3.867320	3.873109	1.760224	1.158456
3.250	0.100	1.100	4.000	0.100000	0.037500	0.405000	1.309160	2.568832	0.350423	0.582621	True	True	9.97819e-08	3302	3.864520	3.888743	1.765398	1.146571
3.250	0.100	1.100	4.000	0.100000	0.041250	0.405000	1.303486	2.592413	0.342181	0.612335	True	True	9.98918e-08	3435	3.862908	3.906447	1.769459	1.133560
3.250	0.100	1.100	4.000	0.100000	0.045000	0.405000	1.298536	2.618333	0.334223	0.645270	True	True	9.98626e-08	3462	3.862587	3.926481	1.772334	1.119295
3.250	0.100	1.100	4.000	0.100000	0.048750	0.405000	1.294341	2.646986	0.326515	0.682016	True	True	9.99837e-08	3587	3.863695	3.949170	1.773930	1.103624
3.250	0.100	1.100	4.000	0.100000	0.052500	0.405000	1.290946	2.678863	0.319024	0.723321	True	True	9.97196e-08	3651	3.866411	3.974919	1.774127	1.086361
3.250	0.100	1.100	4.000	0.100000	0.056250	0.405000	1.288414	2.714589	0.311714	0.770150	True	True	9.98335e-08	3817	3.870975	4.004242	1.772773	1.067278
3.250	0.100	1.100	4.000	0.100000	0.060000	0.405000	1.286834	2.754973	0.304545	0.823774	True	True	9.9822e-08	3947	3.877702	4.037800	1.769671	1.046093
3.250	0.100	1.100	4.000	0.100000	0.063750	0.405000	1.286325	2.801085	0.297470	0.885904	True	True	9.98573e-08	4099	3.887021	4.076462	1.764561	1.022444
3.250	0.100	1.100	4.000	0.100000	0.067500	0.405000	1.287055	2.854375	0.290430	0.958912	True	True	9.9889e-08	4236	3.899526	4.121392	1.757099	0.995870
3.250	0.100	1.100	4.000	0.100000	0.071250	0.405000	1.289259	2.916875	0.283352	1.046199	True	True	9.99401e-08	4398	3.916059	4.174198	1.746813	0.965757
3.250	0.100	1.100	4.000	0.100000	0.075000	0.405000	1.293278	2.991542	0.276133	1.152845	True	True	9.98109e-08	4790	3.937857	4.237178	1.733033	0.931264
3.250	0.100	1.100	4.000	0.100000	-0.075000	0.427500	2.070424	2.288542	1.209547	0.214571	True	True	9.98405e-08	3104	4.593830	4.056321	1.094050	1.197366
3.250	0.100	1.100	4.000	0.100000	-0.071250	0.427500	1.984562	2.289975	1.110819	0.222504	True	True	9.96308e-08	2754	4.512256	4.005709	1.150812	1.209898
3.250	0.100	1.100	4.000	0.100000	-0.067500	0.427500	1.911304	2.292272	1.029090	0.230184	True	True	9.99435e-08	2677	4.442086	3.963706	1.202331	1.220094
3.250	0.100	1.100	4.000	0.100000	-0.063750	0.427500	1.847762	2.295259	0.960000	0.237726	True	True	9.99844e-08	2543	4.380824	3.928363	1.249510	1.228444
3.250	0.100	1.100	4.000	0.100000	-0.060000	0.427500	1.791934	2.298823	0.900618	0.245215	True	True	9.96161e-08	2488	4.326709	3.898329	1.293010	1.235289
3.250	0.100	1.100	4.000	0.100000	-0.056250	0.427500	1.742358	2.302905	0.848885	0.252718	True	True	9.97866e-08	2478	4.278459	3.872628	1.333337	1.240865
3.250	0.100	1.100	4.000	0.100000	-0.052500	0.427500	1.697956	2.307444	0.803309	0.260290	True	True	9.98144e-08	2502	4.235105	3.850542	1.370881	1.245355
3.250	0.100	1.100	4.000	0.100000	-0.048750	0.427500	1.657907	2.312401	0.762777	0.267978	True	True	9.95984e-08	2580	4.195903	3.831521	1.405951	1.248896
3.250	0.100	1.100	4.000	0.100000	-0.045000	0.427500	1.621561	2.317758	0.726438	0.275826	True	True	9.9899e-08	2569	4.160269	3.815144	1.438802	1.251591
3.250	0.100	1.100	4.000	0.100000	-0.041250	0.427500	1.588410	2.323499	0.693631	0.283872	True	True	9.98488e-08	2629	4.127733	3.801078	1.469639	1.253520
3.250	0.100	1.100	4.000	0.100000	-0.037500	0.427500	1.558040	2.329620	0.663833	0.292154	True	True	9.97423e-08	2635	4.097919	3.789058	1.498636	1.254746
3.250	0.100	1.100	4.000	0.100000	-0.033750	0.427500	1.530112	2.336121	0.636620	0.300709	True	True	9.96624e-08	2640	4.070515	3.778874	1.525937	1.255317
3.250	0.100	1.100	4.000	0.100000	-0.030000	0.427500	1.504346	2.343009	0.611651	0.309575	True	True	9.99419e-08	2711	4.045264	3.770356	1.551667	1.255272
3.250	0.100	1.100	4.000	0.100000	-0.026250	0.427500	1.480511	2.350295	0.588641	0.318791	True	True	9.98572e-08	2743	4.021953	3.763367	1.575930	1.254639
3.250	0.100	1.100	4.000	0.100000	-0.022500	0.427500	1.458408	2.357995	0.567356	0.328399	True	True	9.98907e-08	2772	4.000401	3.757797	1.598816	1.253438
3.250	0.100	1.100	4.000	0.100000	-0.018750	0.427500	1.437871	2.366129	0.547595	0.338441	True	True	9.99051e-08	2780	3.980457	3.753559	1.620403	1.251684
3.250	0.100	1.100	4.000	0.100000	-0.015000	0.427500	1.418757	2.374723	0.529192	0.348966	True	True	9.98214e-08	2778	3.961991	3.750583	1.640757	1.249386
3.250	0.100	1.100	4.000	0.100000	-0.011250	0.427500	1.400946	2.383806	0.512002	0.360023	True	True	9.98466e-08	2851	3.944895	3.748820	1.659935	1.246546
3.250	0.100	1.100	4.000	0.100000	-0.007500	0.427500	1.384331	2.393413	0.495902	0.371671	True	True	9.96999e-08	2891	3.929077	3.748232	1.677986	1.243162
3.250	0.100	1.100	4.000	0.100000	-0.003750	0.427500	1.368822	2.403584	0.480783	0.383972	True	True	9.9969e-08	2907	3.914460	3.748796	1.694950	1.239229
3.250	0.100	1.100	4.000	0.100000	0.000000	0.427500	1.354341	2.414367	0.466553	0.396997	True	True	9.99347e-08	2958	3.900980	3.750503	1.710860	1.234735
3.250	0.100	1.100	4.000	0.100000	0.003750	0.427500	1.340820	2.425816	0.453129	0.410824	True	True	9.96838e-08	2941	3.888584	3.753354	1.725744	1.229663
3.250	0.100	1.100	4.000	0.100000	0.007500	0.427500	1.328203	2.437992	0.440437	0.425544	True	True	9.97243e-08	3006	3.877231	3.757364	1.739621	1.223992
3.250	0.100	1.100	4.000	0.100000	0.011250	0.427500	1.316440	2.450967	0.428414	0.441259	True	True	9.99507e-08	3075	3.866891	3.762562	1.752506	1.217696
3.250	0.100	1.100	4.000	0.100000	0.015000	0.427500	1.305489	2.464824	0.417002	0.458087	True	True	9.97887e-08	3056	3.857542	3.768989	1.764404	1.210742
3.250	0.100	1.100	4.000	0.100000	0.018750	0.427500	1.295317	2.479659	0.406148	0.476164	True	True	9.9978e-08	3142	3.849173	3.776702	1.775318	1.203091
3.250	0.100	1.100	4.000	0.100000	0.022500	0.427500	1.285897	2.495583	0.395806	0.495650	True	True	9.99151e-08	3167	3.841786	3.785772	1.785239	1.194697
3.250	0.100	1.100	4.000	0.100000	0.026250	0.427500	1.277207	2.512726	0.385932	0.516731	True	True	9.98275e-08	3246	3.835391	3.796294	1.794153	1.185505
3.250	0.100	1.100	4.000	0.100000	0.030000	0.427500	1.269235	2.531243	0.376486	0.539629	True	True	9.97816e-08	3283	3.830013	3.808380	1.802037	1.175450
3.250	0.100	1.100	4.000	0.100000	0.033750	0.427500	1.261974	2.551316	0.367432	0.564606	True	True	9.98964e-08	3323	3.825690	3.822171	1.808857	1.164457
3.250	0.100	1.100	4.000	0.100000	0.037500	0.427500	1.255425	2.573164	0.358734	0.591981	True	True	9.97655e-08	3383	3.822479	3.837840	1.814568	1.152434
3.250	0.100	1.100	4.000	0.100000	0.041250	0.427500	1.249600	2.597048	0.350359	0.622142	True	True	9.99826e-08	3439	3.820456	3.855599	1.819112	1.139277
3.250	0.100	1.100	4.000	0.100000	0.045000	0.427500	1.244516	2.623291	0.342274	0.655567	True	True	9.98545e-08	3547	3.819722	3.875708	1.822412	1.124856
3.250	0.100	1.100	4.000	0.100000	0.048750	0.427500	1.240207	2.652288	0.334446	0.692853	True	True	9.97502e-08	3637	3.820413	3.898493	1.824372	1.109020
3.250	0.100	1.100	4.000	0.100000	0.052500	0.427500	1.236717	2.684534	0.326841	0.734757	True	True	9.99401e-08	3788	3.822706	3.924358	1.824868	1.091582
3.250	0.100	1.100	4.000	0.100000	0.056250	0.427500	1.234112	2.720660	0.319423	0.782257	True	True	9.99498e-08	3883	3.826835	3.953820	1.823742	1.072314
3.250	0.100	1.100	4.000	0.100000	0.060000	0.427500	1.232482	2.761481	0.312151	0.836638	True	True	9.98004e-08	3977	3.833111	3.987540	1.820792	1.050934
3.250	0.100	1.100	4.000	0.100000	0.063750	0.427500	1.231948	2.808073	0.304979	0.899635	True	True	9.97765e-08	4177	3.841957	4.026389	1.815751	1.027082
3.250	0.100	1.100	4.000	0.100000	0.067500	0.427500	1.232680	2.861898	0.297848	0.973648	True	True	9.97953e-08	4313	3.853956	4.071532	1.808265	1.000295
3.250	0.100	1.100	4.000	0.100000	0.071250	0.427500	1.234917	2.925003	0.290683	1.062121	True	True	9.97948e-08	4570	3.869937	4.124580	1.797849	0.969961
3.250	0.100	1.100	4.000	0.100000	0.075000	0.427500	1.239006	3.000367	0.283381	1.170198	True	True	9.99108e-08	5019	3.891121	4.187837	1.783820	0.935241
3.250	0.100	1.100	4.000	0.100000	-0.075000	0.450000	2.032699	2.287390	1.227374	0.217343	True	True	9.97465e-08	2907	4.571481	4.017277	1.108316	1.203607
3.250	0.100	1.100	4.000	0.100000	-0.071250	0.450000	1.945735	2.288934	1.127961	0.225463	True	True	9.98413e-08	2813	4.488754	3.965371	1.166786	1.216230
3.250	0.100	1.100	4.000	0.100000	-0.067500	0.450000	1.871459	2.291340	1.045611	0.233322	True	True	9.99187e-08	2543	4.417511	3.922220	1.219990	1.226513
3.250	0.100	1.100	4.000	0.100000	-0.063750	0.450000	1.806972	2.294458	0.975954	0.241037	True	True	9.99816e-08	2524	4.355244	3.885850	1.268828	1.234937
3.250	0.100	1.100	4.000	0.100000	-0.060000	0.450000	1.750259	2.298162	0.916047	0.248697	True	True	9.96468e-08	2513	4.300184	3.854892	1.313962	1.241847
3.250	0.100	1.100	4.000	0.100000	-0.056250	0.450000	1.699862	2.302382	0.863825	0.256368	True	True	9.99937e-08	2540	4.251038	3.828358	1.355892	1.247482
3.250	0.100	1.100	4.000	0.100000	-0.052500	0.450000	1.654685	2.307068	0.817791	0.264107	True	True	9.96044e-08	2558	4.206834	3.805516	1.395012	1.252023
3.250	0.100	1.100	4.000	0.100000	-0.048750	0.450000	1.613904	2.312180	0.776829	0.271963	True	True	9.96363e-08	2550	4.166823	3.785810	1.431628	1.255607
3.250	0.100	1.100	4.000	0.100000	-0.045000	0.450000	1.576872	2.317694	0.740085	0.279977	True	True	9.9958e-08	2608	4.130415	3.768810	1.465991	1.258336
3.250	0.100	1.100	4.000	0.100000	-0.041250	0.450000	1.543072	2.323597	0.706895	0.288191	True	True	9.97435e-08	2644	4.097140	3.754176	1.498307	1.260292
3.250	0.100	1.100	4.000	0.100000	-0.037500	0.450000	1.512087	2.329884	0.676733	0.296643	True	True	9.96896e-08	2667	4.066616	3.741641	1.528749	1.261537
3.250	0.100	1.100	4.000	0.100000	-0.033750	0.450000	1.483579	2.336555	0.649177	0.305370	True	True	9.96414e-08	2690	4.038532	3.730988	1.557459	1.262120
3.250	0.100	1.100	4.000	0.100000	-0.030000	0.450000	1.457265	2.343616	0.623880	0.314412	True	True	9.97743e-08	2743	4.012627	3.722044	1.584560	1.262078
3.250	0.100	1.100	4.000	0.100000	-0.026250	0.450000	1.432909	2.351079	0.600559	0.323807	True	True	9.97501e-08	2746	3.988686	3.714668	1.610157	1.261441
3.250	0.100	1.100	4.000	0.100000	-0.022500	0.450000	1.410314	2.358960	0.578977	0.333598	True	True	9.99004e-08	2808	3.966528	3.708749	1.634339	1.260228
3.250	0.100	1.100	4.000	0.100000	-0.018750	0.450000	1.389311	2.367279	0.558933	0.343829	True	True	9.9966e-08	2800	3.945998	3.704195	1.657183	1.258455
3.250	0.100	1.100	4.000	0.100000	-0.015000	0.450000	1.369756	2.376061	0.540261	0.354548	True	True	9.99977e-08	2855	3.926966	3.700937	1.678753	1.256130
3.250	0.100	1.100	4.000	0.100000	-0.011250	0.450000	1.351527	2.385336	0.522814	0.365807	True	True	9.96633e-08	2891	3.909323	3.698920	1.699108	1.253255
3.250	0.100	1.100	4.000	0.100000	-0.007500	0.450000	1.334516	2.395140	0.506468	0.377664	True	True	9.98357e-08	2897	3.892975	3.698108	1.718294	1.249830
3.250	0.100	1.100	4.000	0.100000	-0.003750	0.450000	1.318634	2.405513	0.491115	0.390183	True	True	9.96853e-08	2938	3.877844	3.698474	1.736351	1.245846
3.250	0.100	1.100	4.000	0.100000	0.000000	0.450000	1.303800	2.416502	0.476661	0.403435	True	True	9.97154e-08	2993	3.863865	3.700007	1.753312	1.241294
3.250	0.100	1.100	4.000	0.100000	0.003750	0.450000	1.289947	2.428161	0.463022	0.417499	True	True	9.99485e-08	2993	3.850983	3.702710	1.769204	1.236157
3.250	0.100	1.100	4.000	0.100000	0.007500	0.450000	1.277016	2.440554	0.450127	0.432469	True	True	9.99269e-08	3083	3.839158	3.706595	1.784045	1.230413
3.250	0.100	1.100	4.000	0.100000	0.011250	0.450000	1.264958	2.453753	0.437909	0.448447	True	True	9.99705e-08	3114	3.828356	3.711690	1.797849	1.224036
3.250	0.100	1.100	4.000	0.100000	0.015000	0.450000	1.253731	2.467840	0.426310	0.465553	True	True	9.96993e-08	3157	3.818556	3.718036	1.810622	1.216993
3.250	0.100	1.100	4.000	0.100000	0.018750	0.450000	1.243300	2.482912	0.415279	0.483925	True	True	9.99957e-08	3136	3.809746	3.725687	1.822363	1.209246
3.250	0.100	1.100	4.000	0.100000	0.022500	0.450000	1.233638	2.499083	0.404767	0.503725	True	True	9.98444e-08	3247	3.801925	3.734718	1.833064	1.200747
3.250	0.100	1.100	4.000	0.100000	0.026250	0.450000	1.224724	2.516482	0.394731	0.525142	True	True	9.9813e-08	3272	3.795103	3.745218	1.842710	1.191441
3.250	0.100	1.100	4.000	0.100000	0.030000	0.450000	1.216544	2.535267	0.385131	0.548398	True	True	9.97233e-08	3298	3.789303	3.757303	1.851275	1.181266
3.250	0.100	1.100	4.000	0.100000	0.033750	0.450000	1.209094	2.555619	0.375930	0.573763	True	True	9.97873e-08	3398	3.784562	3.771113	1.858723	1.170142
3.250	0.100	1.100	4.000	0.100000	0.037500	0.450000	1.202372	2.577759	0.367093	0.601557	True	True	9.99914e-08	3438	3.780936	3.786821	1.865009	1.157982
3.250	0.100	1.100	4.000	0.100000	0.041250	0.450000	1.196391	2.601953	0.358585	0.632174	True	True	9.99206e-08	3520	3.778497	3.804637	1.870070	1.144677
3.250	0.100	1.100	4.000	0.100000	0.045000	0.450000	1.191169	2.628523	0.350375	0.666098	True	True	9.97085e-08	3651	3.777346	3.824824	1.873828	1.130100
3.250	0.100	1.100	4.000	0.100000	0.048750	0.450000	1.186740	2.657869	0.342428	0.703933	True	True	9.9939e-08	3675	3.777614	3.847706	1.876182	1.114099
3.250	0.100	1.100	4.000	0.100000	0.052500	0.450000	1.183149	2.690490	0.334710	0.746447	True	True	9.98025e-08	3769	3.779476	3.873690	1.877006	1.096488
3.250	0.100	1.100	4.000	0.100000	0.056250	0.450000	1.180463	2.727020	0.327186	0.794628	True	True	9.9952e-08	3887	3.783162	3.903291	1.876136	1.077038
3.250	0.100	1.100	4.000	0.100000	0.060000	0.450000	1.178772	2.768280	0.319815	0.849779	True	True	9.97446e-08	4069	3.788977	3.937173	1.873363	1.055468
3.250	0.100	1.100	4.000	0.100000	0.063750	0.450000	1.178200	2.815356	0.312548	0.913655	True	True	9.98022e-08	4251	3.797338	3.976207	1.868413	1.031417
3.250	0.100	1.100	4.000	0.100000	0.067500	0.450000	1.178919	2.869718	0.305330	0.988688	True	True	9.98554e-08	4458	3.808817	4.021560	1.860923	1.004425
3.250	0.100	1.100	4.000	0.100000	0.071250	0.450000	1.181172	2.933430	0.298083	1.078363	True	True	9.98898e-08	4685	3.824230	4.074846	1.850395	0.973880
3.250	0.100	1.100	4.000	0.100000	0.075000	0.450000	1.185308	3.009492	0.290705	1.187889	True	True	9.98212e-08	4833	3.844780	4.138370	1.836130	0.938943
3.250	0.100	1.100	4.000	0.100000	-0.075000	0.472500	1.995484	2.286284	1.245262	0.220151	True	True	9.96339e-08	2999	4.549462	3.978244	1.122539	1.209692
3.250	0.100	1.100	4.000	0.100000	-0.071250	0.472500	1.907440	2.287935	1.145169	0.228463	True	True	9.97684e-08	2681	4.465607	3.925033	1.182735	1.222398
3.250	0.100	1.100	4.000	0.100000	-0.067500	0.472500	1.832170	2.290474	1.062204	0.236506	True	True	9.96608e-08	2624	4.393317	3.880723	1.237642	1.232750
3.250	0.100	1.100	4.000	0.100000	-0.063750	0.472500	1.766763	2.293715	0.991983	0.244402	True	True	9.97335e-08	2508	4.330067	3.843317	1.288163	1.241242
3.250	0.100	1.100	4.000	0.100000	-0.060000	0.472500	1.709182	2.297568	0.931552	0.252237	True	True	9.99698e-08	2497	4.274080	3.811425	1.334960	1.248205
3.250	0.100	1.100	4.000	0.100000	-0.056250	0.472500	1.657974	2.301938	0.878843	0.260083	True	True	9.97131e-08	2546	4.224057	3.784047	1.378527	1.253890
3.250	0.100	1.100	4.000	0.100000	-0.052500	0.472500	1.612037	2.306779	0.832352	0.267994	True	True	9.99784e-08	2605	4.179018	3.760441	1.419258	1.258472
3.250	0.100	1.100	4.000	0.100000	-0.048750	0.472500	1.570540	2.312051	0.790959	0.276022	True	True	9.97811e-08	2606	4.138211	3.740040	1.457458	1.262090
3.250	0.100	1.100	4.000	0.100000	-0.045000	0.472500	1.532831	2.317731	0.753809	0.284209	True	True	9.99354e-08	2664	4.101042	3.722409	1.493375	1.264846
3.250	0.100	1.100	4.000	0.100000	-0.041250	0.472500	1.498392	2.323804	0.720234	0.292596	True	True	9.9764e-08	2686	4.067038	3.707201	1.527214	1.266821
3.250	0.100	1.100	4.000	0.100000	-0.037500	0.472500	1.466804	2.330265	0.689708	0.301223	True	True	9.98683e-08	2686	4.035816	3.694143	1.559146	1.268078
3.250	0.100	1.100	4.000	0.100000	-0.033750	0.472500	1.437724	2.337114	0.661804	0.310129	True	True	9.98482e-08	2711	4.007060	3.683015	1.589312	1.268665
3.250	0.100	1.100	4.000	0.100000	-0.030000	0.472500	1.410868	2.344358	0.636178	0.319351	True	True	9.99212e-08	2720	3.980509	3.673640	1.617834	1.268621
3.250	0.100	1.100	4.000	0.100000	-0.026250	0.472500	1.386000	2.352006	0.612542	0.328932	True	True	9.96528e-08	2795	3.955946	3.665874	1.644815	1.267973
3.250	0.100	1.100	4.000	0.100000	-0.022500	0.472500	1.362918	2.360076	0.590661	0.338912	True	True	9.9936e-08	2819	3.933186	3.659602	1.670343	1.266742
3.250	0.100	1.100	4.000	0.100000	-0.018750	0.472500	1.341455	2.368588	0.570332	0.349338	True	True	9.99896e-08	2875	3.912076	3.654730	1.694494	1.264944
3.250	0.100	1.100	4.000	0.100000	-0.015000	0.472500	1.321464	2.377567	0.551387	0.360258	True	True	9.97109e-08	2856	3.892483	3.651186	1.717333	1.262586
3.250	0.100	1.100	4.000	0.100000	-0.011250	0.472500	1.302821	2.387042	0.533680	0.371724	True	True	9.96846e-08	2901	3.874296	3.648916	1.738915	1.259671
3.250	0.100	1.100	4.000	0.100000	-0.007500	0.472500	1.285420	2.397051	0.517085	0.383796	True	True	9.97559e-08	2978	3.857422	3.647877	1.759288	1.256198
3.250	0.100	1.100	4.000	0.100000	-0.003750	0.472500	1.269168	2.407633	0.501495	0.396539	True	True	9.9919e-08	2959	3.841780	3.648045	1.778489	1.252160
3.250	0.100	1.100	4.000	0.100000	0.000000	0.472500	1.253984	2.418835	0.486814	0.410024	True	True	9.99741e-08	2989	3.827303	3.649407	1.796552	1.247546
3.250	0.100	1.100	4.000	0.100000	0.003750	0.472500	1.239801	2.430714	0.472960	0.424333	True	True	9.97818e-08	3007	3.813939	3.651962	1.813501	1.242339
3.250	0.100	1.100	4.000	0.100000	0.007500	0.472500	1.226559	2.443332	0.459858	0.439558	True	True	9.98122e-08	3120	3.801642	3.655724	1.829356	1.236518
3.250	0.100	1.100	4.000	0.100000	0.011250	0.472500	1.214208	2.456761	0.447443	0.455806	True	True	9.98913e-08	3147	3.790380	3.660718	1.844127	1.230056
3.250	0.100	1.100	4.000	0.100000	0.015000	0.472500	1.202706	2.471086	0.435656	0.473197	True	True	9.98477e-08	3176	3.780129	3.666985	1.857821	1.222920
3.250	0.100	1.100	4.000	0.100000	0.018750	0.472500	1.192017	2.486404	0.424446	0.491871	True	True	9.98505e-08	3162	3.770877	3.674578	1.870435	1.215073
3.250	0.100	1.100	4.000	0.100000	0.022500	0.472500	1.182114	2.502828	0.413763	0.511992	True	True	9.9922e-08	3300	3.762622	3.683572	1.881961	1.206466
3.250	0.100	1.100	4.000	0.100000	0.026250	0.472500	1.172976	2.520490	0.403564	0.533751	True	True	9.99243e-08	3369	3.755372	3.694056	1.892380	1.197045
3.250	0.100	1.100	4.000	0.100000	0.030000	0.472500	1.164589	2.539548	0.393809	0.557375	True	True	9.97999e-08	3377	3.749149	3.706143	1.901667	1.186745
3.250	0.100	1.100	4.000	0.100000	0.033750	0.472500	1.156947	2.560186	0.384461	0.583135	True	True	9.97613e-08	3440	3.743989	3.719976	1.909784	1.175491
3.250	0.100	1.100	4.000	0.100000	0.037500	0.472500	1.150051	2.582626	0.375484	0.611357	True	True	9.9944e-08	3529	3.739944	3.735724	1.916682	1.163190
3.250	0.100	1.100	4.000	0.100000	0.041250	0.472500	1.143911	2.607135	0.366844	0.642439	True	True	9.97512e-08	3555	3.737086	3.753602	1.922296	1.149738
3.250	0.100	1.100	4.000	0.100000	0.045000	0.472500	1.138547	2.634038	0.358509	0.676871	True	True	9.99453e-08	3673	3.735513	3.773869	1.926547	1.135006
3.250	0.100	1.100	4.000	0.100000	0.048750	0.472500	1.133993	2.663738	0.350444	0.715265	True	True	9.99251e-08	3740	3.735354	3.796851	1.929328	1.118842
3.250	0.100	1.100	4.000	0.100000	0.052500	0.472500	1.130294	2.696738	0.342615	0.758398	True	True	9.97473e-08	3878	3.736780	3.822955	1.930510	1.101060
3.250	0.100	1.100	4.000	0.100000	0.056250	0.472500	1.127519	2.733676	0.334987	0.807272	True	True	9.98911e-08	3996	3.740015	3.852697	1.929924	1.081431
3.250	0.100	1.100	4.000	0.100000	0.060000	0.472500	1.125757	2.775380	0.327519	0.863204	True	True	9.99741e-08	4117	3.745361	3.886742	1.927354	1.059675
3.250	0.100	1.100	4.000	0.100000	0.063750	0.472500	1.125136	2.822941	0.320162	0.927973	True	True	9.99046e-08	4388	3.753225	3.925960	1.922520	1.035432
3.250	0.100	1.100	4.000	0.100000	0.067500	0.472500	1.125827	2.877843	0.312860	1.004038	True	True	9.98303e-08	4448	3.764172	3.971521	1.915048	1.008242
3.250	0.100	1.100	4.000	0.100000	0.071250	0.472500	1.128077	2.942163	0.305537	1.094930	True	True	9.98187e-08	4701	3.779002	4.025039	1.904429	0.977494
3.250	0.100	1.100	4.000	0.100000	0.075000	0.472500	1.132238	3.018922	0.298088	1.205923	True	True	9.98493e-08	4942	3.798897	4.088822	1.889947	0.942354
3.250	0.100	1.100	4.000	0.100000	-0.075000	0.495000	1.958782	2.285221	1.263203	0.222997	True	True	9.99954e-08	2923	4.527779	3.939233	1.136710	1.215620
3.250	0.100	1.100	4.000	0.100000	-0.071250	0.495000	1.869688	2.286997	1.162438	0.231505	True	True	9.99762e-08	2821	4.442827	3.884708	1.198641	1.228390
3.250	0.100	1.100	4.000	0.100000	-0.067500	0.495000	1.793446	2.289669	1.078862	0.239739	True	True	9.99213e-08	2674	4.369514	3.839231	1.255271	1.238800
3.250	0.100	1.100	4.000	0.100000	-0.063750	0.495000	1.727135	2.293046	1.008078	0.247820	True	True	9.97568e-08	2520	4.305304	3.800778	1.307497	1.247346
3.250	0.100	1.100	4.000	0.100000	-0.060000	0.495000	1.668717	2.297044	0.947127	0.255837	True	True	9.98094e-08	2551	4.248412	3.767945	1.355978	1.254357
3.250	0.100	1.100	4.000	0.100000	-0.056250	0.495000	1.616712	2.301574	0.893930	0.263862	True	True	9.99675e-08	2558	4.197531	3.739715	1.401216	1.260078
3.250	0.100	1.100	4.000	0.100000	-0.052500	0.495000	1.570031	2.306578	0.846982	0.271952	True	True	9.99218e-08	2648	4.151675	3.715335	1.443590	1.264693
3.250	0.100	1.100	4.000	0.100000	-0.048750	0.495000	1.527832	2.312018	0.805157	0.280157	True	True	9.98419e-08	2641	4.110088	3.694233	1.483409	1.268335
3.250	0.100	1.100	4.000	0.100000	-0.045000	0.495000	1.489460	2.317872	0.767599	0.288523	True	True	9.96683e-08	2656	4.072173	3.675962	1.520920	1.271109
3.250	0.100	1.100	4.000	0.100000	-0.041250	0.495000	1.454394	2.324123	0.733638	0.297090	True	True	9.99738e-08	2712	4.037453	3.660173	1.556324	1.273095
3.250	0.100	1.100	4.000	0.100000	-0.037500	0.495000	1.422213	2.330766	0.702744	0.305898	True	True	9.99204e-08	2693	4.005543	3.646587	1.589789	1.274356
3.250	0.100	1.100	4.000	0.100000	-0.033750	0.495000	1.392572	2.337802	0.674492	0.314988	True	True	9.96545e-08	2765	3.976126	3.634980	1.621456	1.274940
3.250	0.100	1.100	4.000	0.100000	-0.030000	0.495000	1.365184	2.345235	0.648532	0.324397	True	True	9.98097e-08	2749	3.948939	3.625170	1.651446	1.274885
3.250	0.100	1.100	4.000	0.100000	-0.026250	0.495000	1.339811	2.353078	0.624580	0.334169	True	True	9.99234e-08	2837	3.923761	3.617010	1.679859	1.274219
3.250	0.100	1.100	4.000	0.100000	-0.022500	0.495000	1.316252	2.361346	0.602396	0.344345	True	True	9.98078e-08	2864	3.900408	3.610381	1.706783	1.272964
3.250	0.100	1.100	4.000	0.100000	-0.018750	0.495000	1.294335	2.370059	0.581778	0.354971	True	True	9.96911e-08	2902	3.878724	3.605190	1.732291	1.271134
3.250	0.100	1.100	4.000	0.100000	-0.015000	0.495000	1.273915	2.379242	0.562558	0.366098	True	True	9.97569e-08	2930	3.858576	3.601360	1.756449	1.268737
3.250	0.100	1.100	4.000	0.100000	-0.011250	0.495000	1.254865	2.388927	0.544587	0.377778	True	True	9.99664e-08	2943	3.839852	3.598834	1.779309	1.265776
3.250	0.100	1.100	4.000	0.100000	-0.007500	0.495000	1.237078	2.399149	0.527741	0.390072	True	True	9.99263e-08	3003	3.822456	3.597571	1.800919	1.262250
3.250	0.100	1.100	4.000	0.100000	-0.003750	0.495000	1.220461	2.409948	0.511911	0.403044	True	True	9.99329e-08	2980	3.806307	3.597542	1.821315	1.258151
3.250	0.100	1.100	4.000	0.100000	0.000000	0.495000	1.204933	2.421373	0.497001	0.416769	True	True	9.98568e-08	3070	3.791337	3.598733	1.840529	1.253469
3.250	0.100	1.100	4.000	0.100000	0.003750	0.495000	1.190424	2.433479	0.482927	0.431329	True	True	9.99167e-08	3091	3.777492	3.601144	1.858585	1.248188
3.250	0.100	1.100	4.000	0.100000	0.007500	0.495000	1.176874	2.446329	0.469616	0.446817	True	True	9.99846e-08	3160	3.764726	3.604784	1.875501	1.242285
3.250	0.100	1.100	4.000	0.100000	0.011250	0.495000	1.164233	2.459997	0.457002	0.463342	True	True	9.99965e-08	3190	3.753006	3.609681	1.891288	1.235734
3.250	0.100	1.100	4.000	0.100000	0.015000	0.495000	1.152459	2.474568	0.445025	0.481025	True	True	9.97743e-08	3243	3.742307	3.615872	1.905949	1.228502
3.250	0.100	1.100	4.000	0.100000	0.018750	0.495000	1.141514	2.490138	0.433633	0.500008	True	True	9.98456e-08	3269	3.732615	3.623412	1.919482	1.220550
3.250	0.100	1.100	4.000	0.100000	0.022500	0.495000	1.131372	2.506823	0.422778	0.520458	True	True	9.98043e-08	3353	3.723926	3.632372	1.931876	1.211832
3.250	0.100	1.100	4.000	0.100000	0.026250	0.495000	1.122011	2.524755	0.412415	0.542567	True	True	9.98775e-08	3437	3.716249	3.642843	1.943113	1.202293
3.250	0.100	1.100	4.000	0.100000	0.030000	0.495000	1.113417	2.544094	0.402505	0.566567	True	True	9.99517e-08	3386	3.709603	3.654938	1.953163	1.191868
3.250	0.100	1.100	4.000	0.100000	0.033750	0.495000	1.105583	2.565024	0.393009	0.592730	True	True	9.97722e-08	3528	3.704022	3.668797	1.961988	1.180480
3.250	0.100	1.100	4.000	0.100000	0.037500	0.495000	1.098511	2.587769	0.383892	0.621388	True	True	9.98046e-08	3543	3.699557	3.684592	1.969537	1.168039
3.250	0.100	1.100	4.000	0.100000	0.041250	0.495000	1.092210	2.612599	0.375120	0.652944	True	True	9.98298e-08	3604	3.696278	3.702535	1.975743	1.154440
3.250	0.100	1.100	4.000	0.100000	0.045000	0.495000	1.086701	2.639841	0.366660	0.687893	True	True	9.98684e-08	3795	3.694280	3.722887	1.980521	1.139553
3.250	0.100	1.100	4.000	0.100000	0.048750	0.495000	1.082017	2.669901	0.358478	0.726856	True	True	9.97478e-08	3836	3.693690	3.745972	1.983763	1.123227
3.250	0.100	1.100	4.000	0.100000	0.052500	0.495000	1.078206	2.703284	0.350540	0.770618	True	True	9.98453e-08	3964	3.694674	3.772200	1.985335	1.105276
3.250	0.100	1.100	4.000	0.100000	0.056250	0.495000	1.075334	2.740634	0.342810	0.820195	True	True	9.98011e-08	4032	3.697453	3.802084	1.985063	1.085473
3.250	0.100	1.100	4.000	0.100000	0.060000	0.495000	1.073493	2.782784	0.335248	0.876920	True	True	9.97977e-08	4169	3.702321	3.836292	1.982726	1.063535
3.250	0.100	1.100	4.000	0.100000	0.063750	0.495000	1.072810	2.830834	0.327804	0.942593	True	True	9.98294e-08	4513	3.709680	3.875694	1.978035	1.039107
3.250	0.100	1.100	4.000	0.100000	0.067500	0.495000	1.073459	2.886278	0.320423	1.019706	True	True	9.98337e-08	4625	3.720082	3.921460	1.970607	1.011727
3.250	0.100	1.100	4.000	0.100000	0.071250	0.495000	1.075687	2.951206	0.313028	1.111830	True	True	9.99048e-08	4775	3.734314	3.975206	1.959920	0.980787
3.250	0.100	1.100	4.000	0.100000	0.075000	0.495000	1.079850	3.028663	0.305516	1.224307	True	True	9.98402e-08	5165	3.753535	4.039240	1.945245	0.945455
3.250	0.100	1.100	4.000	0.100000	-0.075000	0.517500	1.922600	2.284204	1.281193	0.225879	True	True	9.98253e-08	2970	4.506439	3.900256	1.150813	1.221382
3.250	0.100	1.100	4.000	0.100000	-0.071250	0.517500	1.832484	2.286102	1.179759	0.234590	True	True	9.9875e-08	2750	4.420419	3.844410	1.214491	1.234206
3.250	0.100	1.100	4.000	0.100000	-0.067500	0.517500	1.755303	2.288897	1.095575	0.243020	True	True	9.98543e-08	2558	4.346111	3.797759	1.272855	1.244668
3.250	0.100	1.100	4.000	0.100000	-0.063750	0.517500	1.688110	2.292439	1.024232	0.251292	True	True	9.96814e-08	2537	4.280968	3.758252	1.326806	1.253248
3.250	0.100	1.100	4.000	0.100000	-0.060000	0.517500	1.628865	2.296596	0.962761	0.259497	True	True	9.98698e-08	2564	4.223194	3.724468	1.376998	1.260291
3.250	0.100	1.100	4.000	0.100000	-0.056250	0.517500	1.576090	2.301290	0.909077	0.267708	True	True	9.96984e-08	2579	4.171475	3.695378	1.423928	1.266040
3.250	0.100	1.100	4.000	0.100000	-0.052500	0.517500	1.528682	2.306465	0.861671	0.275982	True	True	9.97776e-08	2616	4.124822	3.670219	1.467978	1.270675
3.250	0.100	1.100	4.000	0.100000	-0.048750	0.517500	1.485798	2.312082	0.819414	0.284371	True	True	9.97536e-08	2700	4.082472	3.648408	1.509450	1.274332
3.250	0.100	1.100	4.000	0.100000	-0.045000	0.517500	1.446778	2.318117	0.781447	0.292921	True	True	9.98898e-08	2668	4.043827	3.629492	1.548589	1.277114
3.250	0.100	1.100	4.000	0.100000	-0.041250	0.517500	1.411100	2.324554	0.747097	0.301674	True	True	9.98695e-08	2728	4.008407	3.613117	1.585596	1.279102
3.250	0.100	1.100	4.000	0.100000	-0.037500	0.517500	1.378339	2.331388	0.715833	0.310670	True	True	9.98187e-08	2778	3.975823	3.598998	1.620636	1.280357
3.250	0.100	1.100	4.000	0.100000	-0.033750	0.517500	1.348148	2.338619	0.687228	0.319949	True	True	9.96506e-08	2766	3.945757	3.586907	1.653848	1.280930
3.250	0.100	1.100	4.000	0.100000	-0.030000	0.517500	1.320239	2.346251	0.660933	0.329552	True	True	9.96916e-08	2828	3.917944	3.576658	1.685350	1.280856
3.250	0.100	1.100	4.000	0.100000	-0.026250	0.517500	1.294372	2.354296	0.636660	0.339521	True	True	9.98836e-08	2864	3.892162	3.568101	1.715241	1.280165
3.250	0.100	1.100	4.000	0.100000	-0.022500	0.517500	1.270344	2.362770	0.614170	0.349899	True	True	9.9974e-08	2867	3.868226	3.561116	1.743608	1.278878
3.250	0.100	1.100	4.000	0.100000	-0.018750	0.517500	1.247983	2.371693	0.593261	0.360732	True	True	9.971e-08	2922	3.845977	3.555604	1.770522	1.277009
3.250	0.100	1.100	4.000	0.100000	-0.015000	0.517500	1.227141	2.381091	0.573761	0.372072	True	True	9.99528e-08	2967	3.825281	3.551487	1.796047	1.274566
3.250	0.100	1.100	4.000	0.100000	-0.011250	0.517500	1.207692	2.390994	0.555523	0.383973	True	True	9.99517e-08	2976	3.806026	3.548707	1.820235	1.271552
3.250	0.100	1.100	4.000	0.100000	-0.007500	0.517500	1.189527	2.401437	0.538423	0.396495	True	True	9.97544e-08	2993	3.788114	3.547220	1.843130	1.267966
3.250	0.100	1.100	4.000	0.100000	-0.003750	0.517500	1.172551	2.412462	0.522349	0.409704	True	True	9.98123e-08	3075	3.771464	3.546996	1.864770	1.263801
3.250	0.100	1.100	4.000	0.100000	0.000000	0.517500	1.156683	2.424118	0.507206	0.423675	True	True	9.98136e-08	3117	3.756006	3.548019	1.885184	1.259046
3.250	0.100	1.100	4.000	0.100000	0.003750	0.517500	1.141854	2.436459	0.492911	0.438493	True	True	9.99872e-08	3123	3.741685	3.550287	1.904396	1.253684
3.250	0.100	1.100	4.000	0.100000	0.007500	0.517500	1.128002	2.449550	0.479388	0.454252	True	True	9.99492e-08	3192	3.728455	3.553811	1.922421	1.247694
3.250	0.100	1.100	4.000	0.100000	0.011250	0.517500	1.115076	2.463465	0.466571	0.471060	True	True	9.98213e-08	3233	3.716280	3.558614	1.939270	1.241049
3.250	0.100	1.100	4.000	0.100000	0.015000	0.517500	1.103032	2.478288	0.454402	0.489043	True	True	9.97145e-08	3266	3.705135	3.564734	1.954945	1.233716
3.250	0.100	1.100	4.000	0.100000	0.018750	0.517500	1.091835	2.494119	0.442827	0.508343	True	True	9.98815e-08	3315	3.695005	3.572225	1.969442	1.225657
3.250	0.100	1.100	4.000	0.100000	0.022500	0.517500	1.081456	2.511072	0.431797	0.529128	True	True	9.96956e-08	3344	3.685885	3.581157	1.982748	1.216825
3.250	0.100	1.100	4.000	0.100000	0.026250	0.517500	1.071874	2.529282	0.421269	0.551596	True	True	9.9855e-08	3424	3.677782	3.591621	1.994845	1.207164
3.250	0.100	1.100	4.000	0.100000	0.030000	0.517500	1.063074	2.548908	0.411202	0.575979	True	True	9.97502e-08	3512	3.670713	3.603728	2.005701	1.196611
3.250	0.100	1.100	4.000	0.100000	0.033750	0.517500	1.055049	2.570137	0.401557	0.602554	True	True	9.99788e-08	3545	3.664712	3.617620	2.015275	1.185088
3.250	0.100	1.100	4.000	0.100000	0.037500	0.517500	1.047800	2.593194	0.392300	0.631657	True	True	9.9908e-08	3647	3.659826	3.633466	2.023513	1.172506
3.250	0.100	1.100	4.000	0.100000	0.041250	0.517500	1.041338	2.618351	0.383396	0.663695	True	True	9.98148e-08	3827	3.656126	3.651479	2.030347	1.158758
3.250	0.100	1.100	4.000	0.100000	0.045000	0.517500	1.035682	2.645937	0.374812	0.699171	True	True	9.98879e-08	3789	3.653702	3.671920	2.035689	1.143718
3.250	0.100	1.100	4.000	0.100000	0.048750	0.517500	1.030865	2.676361	0.366514	0.738712	True	True	9.98545e-08	3944	3.652677	3.695114	2.039427	1.127232
3.250	0.100	1.100	4.000	0.100000	0.052500	0.517500	1.026936	2.710133	0.358469	0.783115	True	True	9.99363e-08	4057	3.653216	3.721468	2.041423	1.109115
3.250	0.100	1.100	4.000	0.100000	0.056250	0.517500	1.023960	2.747900	0.350639	0.833405	True	True	9.97965e-08	4084	3.655533	3.751498	2.041497	1.089141
3.250	0.100	1.100	4.000	0.100000	0.060000	0.517500	1.022032	2.790500	0.342984	0.890935	True	True	9.99424e-08	4251	3.659917	3.785870	2.039423	1.067028
3.250	0.100	1.100	4.000	0.100000	0.063750	0.517500	1.021276	2.839041	0.335458	0.957525	True	True	9.98974e-08	4495	3.666762	3.825456	2.034904	1.042421
3.250	0.100	1.100	4.000	0.100000	0.067500	0.517500	1.021870	2.895028	0.328001	1.035698	True	True	9.9941e-08	4594	3.676608	3.871426	2.027548	1.014861
3.250	0.100	1.100	4.000	0.100000	0.071250	0.517500	1.024059	2.960566	0.320540	1.129069	True	True	9.98739e-08	4933	3.690228	3.925395	2.016823	0.983741
3.250	0.100	1.100	4.000	0.100000	0.075000	0.517500	1.028202	3.038719	0.312970	1.243045	True	True	9.99021e-08	5201	3.708759	3.989673	2.001982	0.948231
3.250	0.100	1.100	4.000	0.100000	-0.075000	0.540000	1.886944	2.283232	1.299224	0.228798	True	True	9.97042e-08	3060	4.485448	3.861324	1.164837	1.226977
3.250	0.100	1.100	4.000	0.100000	-0.071250	0.540000	1.795836	2.285259	1.197125	0.237718	True	True	9.97979e-08	2669	4.398392	3.804153	1.230268	1.239840
3.250	0.100	1.100	4.000	0.100000	-0.067500	0.540000	1.717733	2.288212	1.112337	0.246350	True	True	9.9837e-08	2623	4.323119	3.756319	1.290380	1.250328
3.250	0.100	1.100	4.000	0.100000	-0.063750	0.540000	1.649690	2.291902	1.040437	0.254820	True	True	9.97047e-08	2521	4.257070	3.715753	1.346069	1.258936
3.250	0.100	1.100	4.000	0.100000	-0.060000	0.540000	1.589647	2.296223	0.978446	0.263219	True	True	9.99701e-08	2558	4.198439	3.681013	1.397990	1.266000
3.250	0.100	1.100	4.000	0.100000	-0.056250	0.540000	1.536122	2.301088	0.924276	0.271621	True	True	9.99869e-08	2581	4.145905	3.651057	1.446636	1.271765
3.250	0.100	1.100	4.000	0.100000	-0.052500	0.540000	1.488007	2.306441	0.876411	0.280085	True	True	9.97706e-08	2647	4.098476	3.625112	1.492386	1.276410
3.250	0.100	1.100	4.000	0.100000	-0.048750	0.540000	1.444456	2.312242	0.833721	0.288665	True	True	9.98913e-08	2683	4.055383	3.602586	1.535542	1.280070
3.250	0.100	1.100	4.000	0.100000	-0.045000	0.540000	1.404806	2.318467	0.795342	0.297406	True	True	9.98054e-08	2690	4.016025	3.583021	1.576343	1.282850
3.250	0.100	1.100	4.000	0.100000	-0.041250	0.540000	1.368531	2.325099	0.760600	0.306350	True	True	9.99647e-08	2719	3.979921	3.566056	1.614989	1.284829
3.250	0.100	1.100	4.000	0.100000	-0.037500	0.540000	1.335204	2.332132	0.728964	0.315540	True	True	9.99532e-08	2797	3.946679	3.551400	1.651642	1.286070
3.250	0.100	1.100	4.000	0.100000	-0.033750	0.540000	1.304477	2.339566	0.700004	0.325016	True	True	9.98716e-08	2832	3.915978	3.538822	1.686438	1.286621
3.250	0.100	1.100	4.000	0.100000	-0.030000	0.540000	1.276060	2.347406	0.673369	0.334819	True	True	9.96461e-08	2868	3.887552	3.528132	1.719494	1.286520
3.250	0.100	1.100	4.000	0.100000	-0.026250	0.540000	1.249710	2.355663	0.648773	0.344991	True	True	9.96963e-08	2880	3.861178	3.519178	1.750908	1.285796
3.250	0.100	1.100	4.000	0.100000	-0.022500	0.540000	1.225224	2.364352	0.625973	0.355578	True	True	9.96135e-08	2940	3.836668	3.511834	1.780762	1.284468
3.250	0.100	1.100	4.000	0.100000	-0.018750	0.540000	1.202429	2.373494	0.604767	0.366625	True	True	9.98891e-08	2966	3.813865	3.506001	1.809127	1.282551
3.250	0.100	1.100	4.000	0.100000	-0.015000	0.540000	1.181175	2.383114	0.584984	0.378185	True	True	9.97368e-08	3002	3.792631	3.501598	1.836065	1.280055
3.250	0.100	1.100	4.000	0.100000	-0.011250	0.540000	1.161335	2.393243	0.566476	0.390313	True	True	9.97811e-08	3008	3.772854	3.498566	1.861627	1.276981
3.250	0.100	1.100	4.000	0.100000	-0.007500	0.540000	1.142800	2.403917	0.549117	0.403070	True	True	9.9727e-08	3018	3.754434	3.496856	1.885856	1.273329
3.250	0.100	1.100	4.000	0.100000	-0.003750	0.540000	1.125473	2.415177	0.532796	0.416523	True	True	9.97203e-08	3128	3.737289	3.496440	1.908787	1.269091
3.250	0.100	1.100	4.000	0.100000	0.000000	0.540000	1.109274	2.427071	0.517418	0.430749	True	True	9.99514e-08	3131	3.721350	3.497299	1.930448	1.264256
3.250	0.100	1.100	4.000	0.100000	0.003750	0.540000	1.094130	2.439657	0.502897	0.445831	True	True	9.97669e-08	3147	3.706559	3.499429	1.950862	1.258807
3.250	0.100	1.100	4.000	0.100000	0.007500	0.540000	1.079981	2.452997	0.489159	0.461867	True	True	9.98275e-08	3246	3.692870	3.502840	1.970043	1.252724
3.250	0.100	1.100	4.000	0.100000	0.011250	0.540000	1.066775	2.467167	0.476138	0.478967	True	True	9.97483e-08	3282	3.680245	3.507554	1.988000	1.245980
3.250	0.100	1.100	4.000	0.100000	0.015000	0.540000	1.054468	2.482251	0.463773	0.497256	True	True	9.98697e-08	3352	3.668658	3.513608	2.004734	1.238542
3.250	0.100	1.100	4.000	0.100000	0.018750	0.540000	1.043023	2.498350	0.452012	0.516881	True	True	9.97489e-08	3372	3.658094	3.521056	2.020239	1.230371
3.250	0.100	1.100	4.000	0.100000	0.022500	0.540000	1.032412	2.515579	0.440806	0.538011	True	True	9.99389e-08	3424	3.648546	3.529966	2.034502	1.221420
3.250	0.100	1.100	4.000	0.100000	0.026250	0.540000	1.022611	2.534074	0.430111	0.560845	True	True	9.97874e-08	3479	3.640018	3.540429	2.047500	1.211635
3.250	0.100	1.100	4.000	0.100000	0.030000	0.540000	1.013607	2.553994	0.419885	0.585620	True	True	9.99368e-08	3546	3.632529	3.552555	2.059203	1.200951
3.250	0.100	1.100	4.000	0.100000	0.033750	0.540000	1.005393	2.575529	0.410091	0.612616	True	True	9.97964e-08	3628	3.626109	3.566485	2.069566	1.189292
3.250	0.100	1.100	4.000	0.100000	0.037500	0.540000	0.997968	2.598905	0.400693	0.642172	True	True	9.98887e-08	3731	3.620804	3.582389	2.078533	1.176568
3.250	0.100	1.100	4.000	0.100000	0.041250	0.540000	0.991344	2.624394	0.391657	0.674702	True	True	9.99697e-08	3730	3.616681	3.600478	2.086034	1.162673
3.250	0.100	1.100	4.000	0.100000	0.045000	0.540000	0.985539	2.652331	0.382949	0.710714	True	True	9.98324e-08	3846	3.613830	3.621014	2.091976	1.147479
3.250	0.100	1.100	4.000	0.100000	0.048750	0.540000	0.980587	2.683125	0.374536	0.750843	True	True	9.97552e-08	3924	3.612370	3.644321	2.096246	1.130834
3.250	0.100	1.100	4.000	0.100000	0.052500	0.540000	0.976535	2.717289	0.366384	0.795896	True	True	9.99663e-08	4038	3.612460	3.670806	2.098700	1.112555
3.250	0.100	1.100	4.000	0.100000	0.056250	0.540000	0.973450	2.755476	0.358456	0.846911	True	True	9.98932e-08	4181	3.614311	3.700986	2.099154	1.092415
3.250	0.100	1.100	4.000	0.100000	0.060000	0.540000	0.971426	2.798530	0.350712	0.905257	True	True	9.98099e-08	4337	3.618206	3.735525	2.097376	1.070133
3.250	0.100	1.100	4.000	0.100000	0.063750	0.540000	0.970587	2.847565	0.343105	0.972775	True	True	9.98212e-08	4534	3.624529	3.775295	2.093062	1.045355
3.250	0.100	1.100	4.000	0.100000	0.067500	0.540000	0.971111	2.904097	0.335578	1.052020	True	True	9.991e-08	4710	3.633811	3.821468	2.085811	1.017625
3.250	0.100	1.100	4.000	0.100000	0.071250	0.540000	0.973245	2.970245	0.328055	1.146652	True	True	9.98505e-08	4979	3.646807	3.875657	2.075079	0.986336
3.250	0.100	1.100	4.000	0.100000	0.075000	0.540000	0.977345	3.049093	0.320434	1.262144	True	True	9.99225e-08	5353	3.664629	3.940171	2.060105	0.950664
3.250	0.100	1.100	4.000	0.100000	-0.075000	0.562500	1.851817	2.282303	1.317289	0.231756	True	True	9.98924e-08	2927	4.464812	3.822450	1.178768	1.232401
3.250	0.100	1.100	4.000	0.100000	-0.071250	0.562500	1.759751	2.284471	1.214531	0.240890	True	True	9.97195e-08	2672	4.376753	3.763949	1.245955	1.245284
3.250	0.100	1.100	4.000	0.100000	-0.067500	0.562500	1.680760	2.287583	1.129141	0.249730	True	True	9.97437e-08	2652	4.300547	3.714930	1.307821	1.255785
3.250	0.100	1.100	4.000	0.100000	-0.063750	0.562500	1.611894	2.291426	1.056686	0.258403	True	True	9.98439e-08	2576	4.233620	3.673300	1.365258	1.264409
3.250	0.100	1.100	4.000	0.100000	-0.060000	0.562500	1.551075	2.295921	0.994176	0.267002	True	True	9.97173e-08	2602	4.174158	3.637598	1.418926	1.271479
3.250	0.100	1.100	4.000	0.100000	-0.056250	0.562500	1.496823	2.300967	0.939519	0.275602	True	True	9.96996e-08	2641	4.120835	3.606772	1.469307	1.277245
3.250	0.100	1.100	4.000	0.100000	-0.052500	0.562500	1.448022	2.306506	0.891194	0.284264	True	True	9.99167e-08	2643	4.072652	3.580036	1.516782	1.281887
3.250	0.100	1.100	4.000	0.100000	-0.048750	0.562500	1.403824	2.312500	0.848068	0.293040	True	True	9.96158e-08	2738	4.028838	3.556792	1.561646	1.285539
3.250	0.100	1.100	4.000	0.100000	-0.045000	0.562500	1.363562	2.318922	0.809275	0.301978	True	True	9.99476e-08	2733	3.988788	3.536573	1.604139	1.288306
3.250	0.100	1.100	4.000	0.100000	-0.041250	0.562500	1.326708	2.325758	0.774139	0.311121	True	True	9.98858e-08	2803	3.952017	3.519014	1.644455	1.290265
3.250	0.100	1.100	4.000	0.100000	-0.037500	0.562500	1.292832	2.332999	0.742127	0.320512	True	True	9.97936e-08	2809	3.918134	3.503819	1.682755	1.291481
3.250	0.100	1.100	4.000	0.100000	-0.033750	0.562500	1.261583	2.340645	0.712808	0.330191	True	True	9.9819e-08	2829	3.886814	3.490752	1.719173	1.292001
3.250	0.100	1.100	4.000	0.100000	-0.030000	0.562500	1.232671	2.348701	0.685831	0.340200	True	True	9.97297e-08	2913	3.857789	3.479620	1.753822	1.291863
3.250	0.100	1.100	4.000	0.100000	-0.026250	0.562500	1.205853	2.357178	0.660906	0.350583	True	True	9.99505e-08	2931	3.830837	3.470266	1.786797	1.291095
3.250	0.100	1.100	4.000	0.100000	-0.022500	0.562500	1.180922	2.366091	0.637792	0.361385	True	True	9.98673e-08	2934	3.805767	3.462564	1.818180	1.289717
3.250	0.100	1.100	4.000	0.100000	-0.018750	0.562500	1.157703	2.375460	0.616287	0.372654	True	True	9.99156e-08	2980	3.782419	3.456411	1.848040	1.287745
3.250	0.100	1.100	4.000	0.100000	-0.015000	0.562500	1.136049	2.385312	0.596217	0.384441	True	True	9.96619e-08	3043	3.760659	3.451725	1.876435	1.285187
3.250	0.100	1.100	4.000	0.100000	-0.011250	0.562500	1.115828	2.395677	0.577434	0.396803	True	True	9.98239e-08	3089	3.740368	3.448441	1.903416	1.282045
3.250	0.100	1.100	4.000	0.100000	-0.007500	0.562500	1.096932	2.406589	0.559813	0.409802	True	True	9.96882e-08	3160	3.721450	3.446514	1.929023	1.278318
3.250	0.100	1.100	4.000	0.100000	-0.003750	0.562500	1.079264	2.418093	0.543241	0.423507	True	True	9.99554e-08	3137	3.703820	3.445908	1.953289	1.274000
3.250	0.100	1.100	4.000	0.100000	0.000000	0.562500	1.062741	2.430235	0.527623	0.437993	True	True	9.98251e-08	3200	3.687407	3.446607	1.976243	1.269078
3.250	0.100	1.100	4.000	0.100000	0.003750	0.562500	1.047291	2.443073	0.512873	0.453349	True	True	9.97485e-08	3229	3.672153	3.448604	1.997903	1.263537
3.250	0.100	1.100	4.000	0.100000	0.007500	0.562500	1.032853	2.456671	0.498917	0.469670	True	True	9.98413e-08	3300	3.658011	3.451908	2.018285	1.257355
3.250	0.100	1.100	4.000	0.100000	0.011250	0.562500	1.019373	2.471104	0.485688	0.487069	True	True	9.98717e-08	3341	3.644942	3.456539	2.037393	1.250506
3.250	0.100	1.100	4.000	0.100000	0.015000	0.562500	1.006808	2.486458	0.473125	0.505673	True	True	9.99671e-08	3374	3.632919	3.462534	2.055230	1.242957
3.250	0.100	1.100	4.000	0.100000	0.018750	0.562500	0.995120	2.502833	0.461176	0.525630	True	True	9.99473e-08	3426	3.621925	3.469945	2.071786	1.234670
3.250	0.100	1.100	4.000	0.100000	0.022500	0.562500	0.984280	2.520345	0.449792	0.547113	True	True	9.98662e-08	3509	3.611953	3.478840	2.087047	1.225597
3.250	0.100	1.100	4.000	0.100000	0.026250	0.562500	0.974266	2.539132	0.438927	0.570322	True	True	9.99145e-08	3588	3.603005	3.489308	2.100990	1.215684
3.250	0.100	1.100	4.000	0.100000	0.030000	0.562500	0.965061	2.559354	0.428541	0.595497	True	True	9.97776e-08	3584	3.595099	3.501461	2.113579	1.204867
3.250	0.100	1.100	4.000	0.100000	0.033750	0.562500	0.956659	2.581202	0.418597	0.622922	True	True	9.99428e-08	3687	3.588262	3.515436	2.124771	1.193070
3.250	0.100	1.100	4.000	0.100000	0.037500	0.562500	0.949060	2.604903	0.409057	0.652941	True	True	9.98161e-08	3734	3.582540	3.531405	2.134506	1.180203
3.250	0.100	1.100	4.000	0.100000	0.041250	0.562500	0.942274	2.630732	0.399888	0.685971	True	True	9.97925e-08	3812	3.577996	3.549577	2.142711	1.166159
3.250	0.100	1.100	4.000	0.100000	0.045000	0.562500	0.936320	2.659024	0.391056	0.722529	True	True	9.99684e-08	3908	3.574717	3.570215	2.149291	1.150813
3.250	0.100	1.100	4.000	0.100000	0.048750	0.562500	0.931230	2.690193	0.382528	0.763256	True	True	9.99678e-08	4006	3.572820	3.593641	2.154129	1.134013
3.250	0.100	1.100	4.000	0.100000	0.052500	0.562500	0.927052	2.724755	0.374270	0.808969	True	True	9.99604e-08	4174	3.572460	3.620262	2.157077	1.115575
3.250	0.100	1.100	4.000	0.100000	0.056250	0.562500	0.923853	2.763366	0.366246	0.860720	True	True	9.99866e-08	4328	3.573843	3.650595	2.157947	1.095274
3.250	0.100	1.100	4.000	0.100000	0.060000	0.562500	0.921725	2.806877	0.358415	0.919892	True	True	9.98326e-08	4417	3.577245	3.685304	2.156500	1.072830
3.250	0.100	1.100	4.000	0.100000	0.063750	0.562500	0.920794	2.856409	0.350731	0.988351	True	True	9.99296e-08	4632	3.583040	3.725261	2.152426	1.047890
3.250	0.100	1.100	4.000	0.100000	0.067500	0.562500	0.921236	2.913488	0.343136	1.068681	True	True	9.98747e-08	4785	3.591748	3.771634	2.145316	1.020000
3.250	0.100	1.100	4.000	0.100000	0.071250	0.562500	0.923297	2.980245	0.335557	1.164588	True	True	9.99814e-08	5130	3.604107	3.826039	2.134615	0.988557
3.250	0.100	1.100	4.000	0.100000	0.075000	0.562500	0.927333	3.059789	0.327891	1.281610	True	True	9.98182e-08	5449	3.621207	3.890783	2.119547	0.952739
3.250	0.100	1.100	4.000	0.100000	-0.075000	0.585000	1.817226	2.281421	1.335382	0.234751	True	True	9.98714e-08	2938	4.444536	3.783646	1.192593	1.237648
3.250	0.100	1.100	4.000	0.100000	-0.071250	0.585000	1.724235	2.283737	1.231968	0.244106	True	True	9.97307e-08	2709	4.355510	3.723814	1.261535	1.250533
3.250	0.100	1.100	4.000	0.100000	-0.067500	0.585000	1.644388	2.287014	1.145980	0.253161	True	True	9.98075e-08	2663	4.278403	3.673607	1.325157	1.261032
3.250	0.100	1.100	4.000	0.100000	-0.063750	0.585000	1.574724	2.291021	1.072969	0.262043	True	True	9.97101e-08	2589	4.210628	3.630909	1.384354	1.269654
3.250	0.100	1.100	4.000	0.100000	-0.060000	0.585000	1.513159	2.295695	1.009941	0.270848	True	True	9.97551e-08	2628	4.150364	3.594243	1.439777	1.276717
3.250	0.100	1.100	4.000	0.100000	-0.056250	0.585000	1.458204	2.300927	0.954796	0.279653	True	True	9.96348e-08	2668	4.096278	3.562543	1.491909	1.282472
3.250	0.100	1.100	4.000	0.100000	-0.052500	0.585000	1.408741	2.306661	0.906010	0.288518	True	True	9.99106e-08	2707	4.047366	3.535013	1.541126	1.287098
3.250	0.100	1.100	4.000	0.100000	-0.048750	0.585000	1.363918	2.312855	0.862447	0.297498	True	True	9.97903e-08	2738	4.002853	3.511047	1.587721	1.290729
3.250	0.100	1.100	4.000	0.100000	-0.045000	0.585000	1.323065	2.319484	0.823237	0.306640	True	True	9.9978e-08	2787	3.962132	3.490172	1.631931	1.293469
3.250	0.100	1.100	4.000	0.100000	-0.041250	0.585000	1.285650	2.326531	0.787704	0.315988	True	True	9.99769e-08	2803	3.924716	3.472017	1.673945	1.295398
3.250	0.100	1.100	4.000	0.100000	-0.037500	0.585000	1.251242	2.333988	0.755313	0.325586	True	True	9.97332e-08	2854	3.890209	3.456281	1.713922	1.296577
3.250	0.100	1.100	4.000	0.100000	-0.033750	0.585000	1.219489	2.341855	0.725631	0.335476	True	True	9.96638e-08	2899	3.858288	3.442724	1.751994	1.297055
3.250	0.100	1.100	4.000	0.100000	-0.030000	0.585000	1.190099	2.350136	0.698307	0.345699	True	True	9.98854e-08	2891	3.828681	3.431149	1.788270	1.296868
3.250	0.100	1.100	4.000	0.100000	-0.026250	0.585000	1.162826	2.358842	0.673050	0.356300	True	True	9.9707e-08	2945	3.801165	3.421398	1.822844	1.296047
3.250	0.100	1.100	4.000	0.100000	-0.022500	0.585000	1.137463	2.367988	0.649619	0.367324	True	True	9.99666e-08	3002	3.775549	3.413339	1.855794	1.294610
3.250	0.100	1.100	4.000	0.100000	-0.018750	0.585000	1.113835	2.377594	0.627809	0.378821	True	True	9.97495e-08	3070	3.751671	3.406868	1.887187	1.292573
3.250	0.100	1.100	4.000	0.100000	-0.015000	0.585000	1.091792	2.387686	0.607448	0.390843	True	True	9.97384e-08	3073	3.729395	3.401899	1.917080	1.289944
3.250	0.100	1.100	4.000	0.100000	-0.011250	0.585000	1.071203	2.398295	0.588387	0.403447	True	True	9.96901e-08	3092	3.708604	3.398369	1.945519	1.286725
3.250	0.100	1.100	4.000	0.100000	-0.007500	0.585000	1.051957	2.409456	0.570498	0.416696	True	True	9.96737e-08	3162	3.689197	3.396226	1.972545	1.282915
3.250	0.100	1.100	4.000	0.100000	-0.003750	0.585000	1.033957	2.421211	0.553672	0.430659	True	True	9.97905e-08	3180	3.671091	3.395437	1.998189	1.278508
3.250	0.100	1.100	4.000	0.100000	0.000000	0.585000	1.017119	2.433610	0.537810	0.445415	True	True	9.98287e-08	3249	3.654214	3.395980	2.022477	1.273492
3.250	0.100	1.100	4.000	0.100000	0.003750	0.585000	1.001372	2.446710	0.522828	0.461051	True	True	9.98256e-08	3283	3.638505	3.397850	2.045427	1.267852
3.250	0.100	1.100	4.000	0.100000	0.007500	0.585000	0.986652	2.460574	0.508650	0.477665	True	True	9.99905e-08	3334	3.623917	3.401052	2.067050	1.261565
3.250	0.100	1.100	4.000	0.100000	0.011250	0.585000	0.972907	2.475278	0.495210	0.495371	True	True	9.99266e-08	3377	3.610412	3.405607	2.087353	1.254605
3.250	0.100	1.100	4.000	0.100000	0.015000	0.585000	0.960091	2.490909	0.482446	0.514299	True	True	9.97225e-08	3415	3.597959	3.411550	2.106334	1.246940
3.250	0.100	1.100	4.000	0.100000	0.018750	0.585000	0.948166	2.507568	0.470306	0.534597	True	True	9.98547e-08	3480	3.586542	3.418931	2.123982	1.238531
3.250	0.100	1.100	4.000	0.100000	0.022500	0.585000	0.937104	2.525372	0.458741	0.556440	True	True	9.98119e-08	3519	3.576151	3.427819	2.140283	1.229332
3.250	0.100	1.100	4.000	0.100000	0.026250	0.585000	0.926880	2.544459	0.447705	0.580033	True	True	9.98859e-08	3586	3.566788	3.438301	2.155209	1.219289
3.250	0.100	1.100	4.000	0.100000	0.030000	0.585000	0.917479	2.564990	0.437157	0.605617	True	True	9.99981e-08	3676	3.558468	3.450488	2.168725	1.208336
3.250	0.100	1.100	4.000	0.100000	0.033750	0.585000	0.908893	2.587157	0.427060	0.633480	True	True	9.97296e-08	3720	3.551218	3.464517	2.180785	1.196399
3.250	0.100	1.100	4.000	0.100000	0.037500	0.585000	0.901121	2.611190	0.417378	0.663971	True	True	9.97777e-08	3822	3.545081	3.480558	2.191326	1.183387
3.250	0.100	1.100	4.000	0.100000	0.041250	0.585000	0.894174	2.637365	0.408075	0.697512	True	True	9.99642e-08	3952	3.540118	3.498821	2.200273	1.169196
3.250	0.100	1.100	4.000	0.100000	0.045000	0.585000	0.888070	2.666019	0.399119	0.734624	True	True	9.98978e-08	3995	3.536413	3.519567	2.207528	1.153700
3.250	0.100	1.100	4.000	0.100000	0.048750	0.585000	0.882842	2.697568	0.390477	0.775960	True	True	9.98992e-08	4147	3.534080	3.543119	2.212971	1.136746
3.250	0.100	1.100	4.000	0.100000	0.052500	0.585000	0.878535	2.732532	0.382114	0.822343	True	True	9.98035e-08	4229	3.533269	3.569883	2.216450	1.118153
3.250	0.100	1.100	4.000	0.100000	0.056250	0.585000	0.875217	2.771572	0.373994	0.874839	True	True	9.98657e-08	4394	3.534181	3.600373	2.217773	1.097697
3.250	0.100	1.100	4.000	0.100000	0.060000	0.585000	0.872979	2.815543	0.366078	0.934849	True	True	9.9969e-08	4556	3.537085	3.635256	2.216696	1.075098
3.250	0.100	1.100	4.000	0.100000	0.063750	0.585000	0.871946	2.865575	0.358319	1.004260	True	True	9.991e-08	4670	3.542347	3.675400	2.212901	1.050006
3.250	0.100	1.100	4.000	0.100000	0.067500	0.585000	0.872293	2.923201	0.350660	1.085687	True	True	9.98834e-08	4884	3.550474	3.721975	2.205971	1.021969
3.250	0.100	1.100	4.000	0.100000	0.071250	0.585000	0.874266	2.990569	0.343029	1.182881	True	True	9.9881e-08	5188	3.562187	3.776592	2.195341	0.990386
3.250	0.100	1.100	4.000	0.100000	0.075000	0.585000	0.878217	3.070806	0.335323	1.301448	True	True	9.99047e-08	5497	3.578551	3.841559	2.180224	0.954439
3.250	0.100	1.100	4.000	0.100000	-0.075000	0.607500	1.783175	2.280585	1.353497	0.237784	True	True	9.979e-08	2893	4.424624	3.744925	1.206297	1.242713
3.250	0.100	1.100	4.000	0.100000	-0.071250	0.607500	1.689294	2.283061	1.249431	0.247367	True	True	9.97267e-08	2738	4.334668	3.683761	1.276989	1.255582
3.250	0.100	1.100	4.000	0.100000	-0.067500	0.607500	1.608624	2.286490	1.162844	0.256642	True	True	9.98564e-08	2647	4.256693	3.632365	1.342371	1.266069
3.250	0.100	1.100	4.000	0.100000	-0.063750	0.607500	1.538191	2.290684	1.089280	0.265740	True	True	9.98455e-08	2595	4.188103	3.588598	1.403328	1.274668
3.250	0.100	1.100	4.000	0.100000	-0.060000	0.607500	1.475910	2.295542	1.025734	0.274758	True	True	9.97523e-08	2626	4.127067	3.550966	1.460513	1.281709
3.250	0.100	1.100	4.000	0.100000	-0.056250	0.607500	1.420279	2.300969	0.970100	0.283774	True	True	9.96685e-08	2699	4.072247	3.518390	1.514406	1.287437
3.250	0.100	1.100	4.000	0.100000	-0.052500	0.607500	1.370180	2.306905	0.920852	0.292849	True	True	9.97452e-08	2745	4.022632	3.490064	1.565380	1.292032
3.250	0.100	1.100	4.000	0.100000	-0.048750	0.607500	1.324754	2.313308	0.876849	0.302039	True	True	9.99953e-08	2773	3.977445	3.465375	1.613723	1.295629
3.250	0.100	1.100	4.000	0.100000	-0.045000	0.607500	1.283331	2.320151	0.837220	0.311392	True	True	9.9709e-08	2792	3.936077	3.443843	1.659669	1.298330
3.250	0.100	1.100	4.000	0.100000	-0.041250	0.607500	1.245376	2.327418	0.801287	0.320953	True	True	9.97275e-08	2861	3.898036	3.425091	1.703404	1.300214
3.250	0.100	1.100	4.000	0.100000	-0.037500	0.607500	1.210456	2.335100	0.768513	0.330766	True	True	9.99739e-08	2903	3.862927	3.408814	1.745085	1.301344
3.250	0.100	1.100	4.000	0.100000	-0.033750	0.607500	1.178218	2.343196	0.738465	0.340873	True	True	9.97503e-08	2904	3.830423	3.394767	1.784838	1.301768
3.250	0.100	1.100	4.000	0.100000	-0.030000	0.607500	1.148366	2.351710	0.710790	0.351317	True	True	9.99995e-08	2971	3.800252	3.382751	1.822771	1.301523
3.250	0.100	1.100	4.000	0.100000	-0.026250	0.607500	1.120654	2.360654	0.685197	0.362144	True	True	9.98845e-08	2984	3.772189	3.372602	1.858975	1.300636
3.250	0.100	1.100	4.000	0.100000	-0.022500	0.607500	1.094876	2.370041	0.661443	0.373398	True	True	9.99626e-08	3016	3.746042	3.364188	1.893525	1.299130
3.250	0.100	1.100	4.000	0.100000	-0.018750	0.607500	1.070853	2.379893	0.639325	0.385131	True	True	9.9842e-08	3088	3.721648	3.357402	1.926486	1.297018
3.250	0.100	1.100	4.000	0.100000	-0.015000	0.607500	1.048434	2.390235	0.618668	0.397395	True	True	9.98143e-08	3095	3.698871	3.352155	1.957912	1.294307
3.250	0.100	1.100	4.000	0.100000	-0.011250	0.607500	1.027489	2.401097	0.599324	0.410249	True	True	9.97119e-08	3148	3.677591	3.348382	1.987847	1.291002
3.250	0.100	1.100	4.000	0.100000	-0.007500	0.607500	1.007905	2.412515	0.581165	0.423755	True	True	9.98204e-08	3200	3.657708	3.346029	2.016330	1.287101
3.250	0.100	1.100	4.000	0.100000	-0.003750	0.607500	0.989585	2.424531	0.564079	0.437986	True	True	9.98925e-08	3262	3.639137	3.345060	2.043390	1.282597
3.250	0.100	1.100	4.000	0.100000	0.000000	0.607500	0.972444	2.437196	0.547970	0.453019	True	True	9.98945e-08	3287	3.621806	3.345455	2.069051	1.277480
3.250	0.100	1.100	4.000	0.100000	0.003750	0.607500	0.956409	2.450565	0.532751	0.468943	True	True	9.99542e-08	3344	3.605653	3.347203	2.093329	1.271732
3.250	0.100	1.100	4.000	0.100000	0.007500	0.607500	0.941417	2.464704	0.518348	0.485859	True	True	9.97293e-08	3330	3.590628	3.350311	2.116234	1.265332
3.250	0.100	1.100	4.000	0.100000	0.011250	0.607500	0.927414	2.479688	0.504693	0.503881	True	True	9.97471e-08	3434	3.576694	3.354798	2.137769	1.258256
3.250	0.100	1.100	4.000	0.100000	0.015000	0.607500	0.914355	2.495605	0.491726	0.523140	True	True	9.99418e-08	3468	3.563820	3.360696	2.157933	1.250469
3.250	0.100	1.100	4.000	0.100000	0.018750	0.607500	0.902201	2.512556	0.479392	0.543788	True	True	9.97714e-08	3569	3.551986	3.368056	2.176712	1.241934
3.250	0.100	1.100	4.000	0.100000	0.022500	0.607500	0.890922	2.530660	0.467643	0.566001	True	True	9.98207e-08	3651	3.541182	3.376945	2.194090	1.232605
3.250	0.100	1.100	4.000	0.100000	0.026250	0.607500	0.880494	2.550054	0.456433	0.589986	True	True	9.9824e-08	3706	3.531410	3.387449	2.210038	1.222426
3.250	0.100	1.100	4.000	0.100000	0.030000	0.607500	0.870901	2.570901	0.445722	0.615988	True	True	9.99712e-08	3711	3.522682	3.399679	2.224520	1.211335
3.250	0.100	1.100	4.000	0.100000	0.033750	0.607500	0.862134	2.593395	0.435471	0.644299	True	True	9.99048e-08	3829	3.515023	3.413770	2.237484	1.199256
3.250	0.100	1.100	4.000	0.100000	0.037500	0.607500	0.854194	2.617766	0.425644	0.675270	True	True	9.99594e-08	3871	3.508474	3.429892	2.248869	1.186100
3.250	0.100	1.100	4.000	0.100000	0.041250	0.607500	0.847087	2.644293	0.416207	0.709331	True	True	9.99362e-08	3971	3.503095	3.448255	2.258596	1.171762
3.250	0.100	1.100	4.000	0.100000	0.045000	0.607500	0.840835	2.673314	0.407126	0.747009	True	True	9.97999e-08	4065	3.498966	3.469117	2.266564	1.156116
3.250	0.100	1.100	4.000	0.100000	0.048750	0.607500	0.835466	2.705249	0.398369	0.788962	True	True	9.98804e-08	4220	3.496198	3.492801	2.272650	1.139013
3.250	0.100	1.100	4.000	0.100000	0.052500	0.607500	0.831028	2.740621	0.389902	0.836026	True	True	9.9828e-08	4344	3.494936	3.519713	2.276699	1.120270
3.250	0.100	1.100	4.000	0.100000	0.056250	0.607500	0.827587	2.780093	0.381687	0.889278	True	True	9.9953e-08	4420	3.495376	3.550368	2.278514	1.099664
3.250	0.100	1.100	4.000	0.100000	0.060000	0.607500	0.825232	2.824528	0.373687	0.950136	True	True	9.99301e-08	4610	3.497780	3.585427	2.277845	1.076919
3.250	0.100	1.100	4.000	0.100000	0.063750	0.607500	0.824089	2.875062	0.365855	1.020510	True	True	9.98009e-08	4829	3.502504	3.625762	2.274370	1.051685
3.250	0.100	1.100	4.000	0.100000	0.067500	0.607500	0.824330	2.933237	0.358136	1.103046	True	True	9.99882e-08	5077	3.510044	3.672538	2.267664	1.023513
3.250	0.100	1.100	4.000	0.100000	0.071250	0.607500	0.826198	3.001216	0.350455	1.201539	True	True	9.99316e-08	5259	3.521102	3.727367	2.257154	0.991805
3.250	0.100	1.100	4.000	0.100000	0.075000	0.607500	0.830044	3.082145	0.342714	1.321664	True	True	9.98645e-08	5620	3.536716	3.792551	2.242039	0.955749
3.250	0.100	1.100	4.000	0.100000	-0.075000	0.630000	1.749668	2.279798	1.371627	0.240856	True	True	9.9801e-08	2973	4.405082	3.706300	1.219866	1.247593
3.250	0.100	1.100	4.000	0.100000	-0.071250	0.630000	1.654934	2.282430	1.266911	0.250672	True	True	9.95634e-08	2744	4.314232	3.643806	1.292302	1.260430
3.250	0.100	1.100	4.000	0.100000	-0.067500	0.630000	1.573481	2.286019	1.179730	0.260174	True	True	9.99918e-08	2606	4.235425	3.591223	1.359433	1.270888
3.250	0.100	1.100	4.000	0.100000	-0.063750	0.630000	1.502308	2.290411	1.105612	0.269494	True	True	9.96756e-08	2622	4.166054	3.546386	1.422153	1.279445
3.250	0.100	1.100	4.000	0.100000	-0.060000	0.630000	1.439337	2.295464	1.041547	0.278732	True	True	9.99607e-08	2650	4.104278	3.507787	1.481103	1.286445
3.250	0.100	1.100	4.000	0.100000	-0.056250	0.630000	1.383059	2.301093	0.985424	0.287966	True	True	9.99105e-08	2714	4.048752	3.474335	1.536763	1.292131
3.250	0.100	1.100	4.000	0.100000	-0.052500	0.630000	1.332350	2.307238	0.935712	0.297259	True	True	9.98388e-08	2737	3.998463	3.445214	1.589502	1.296681
3.250	0.100	1.100	4.000	0.100000	-0.048750	0.630000	1.286347	2.313857	0.891266	0.306666	True	True	9.99933e-08	2767	3.952629	3.419801	1.639605	1.300228
3.250	0.100	1.100	4.000	0.100000	-0.045000	0.630000	1.244378	2.320923	0.851216	0.316237	True	True	9.99032e-08	2959	3.910638	3.397613	1.687301	1.302876
3.250	0.100	1.100	4.000	0.100000	-0.041250	0.630000	1.205905	2.328418	0.814880	0.326018	True	True	9.98055e-08	2885	3.871997	3.378263	1.732776	1.304703
3.250	0.100	1.100	4.000	0.100000	-0.037500	0.630000	1.170495	2.336333	0.781719	0.336053	True	True	9.99804e-08	2920	3.836307	3.361446	1.776179	1.305771
3.250	0.100	1.100	4.000	0.100000	-0.033750	0.630000	1.137789	2.344667	0.751301	0.346385	True	True	9.97886e-08	2963	3.803240	3.346911	1.817636	1.306128
3.250	0.100	1.100	4.000	0.100000	-0.030000	0.630000	1.107495	2.353423	0.723271	0.357058	True	True	9.998e-08	2998	3.772525	3.334454	1.857251	1.305811
3.250	0.100	1.100	4.000	0.100000	-0.026250	0.630000	1.079363	2.362613	0.697338	0.368118	True	True	9.97257e-08	3051	3.743933	3.323911	1.895111	1.304849
3.250	0.100	1.100	4.000	0.100000	-0.022500	0.630000	1.053185	2.372251	0.673258	0.379611	True	True	9.97976e-08	3066	3.717272	3.315146	1.931290	1.303261
3.250	0.100	1.100	4.000	0.100000	-0.018750	0.630000	1.028782	2.382358	0.650826	0.391587	True	True	9.99956e-08	3087	3.692379	3.308047	1.965849	1.301062
3.250	0.100	1.100	4.000	0.100000	-0.015000	0.630000	1.006003	2.392957	0.629869	0.404102	True	True	9.97266e-08	3167	3.669115	3.302527	1.998838	1.298261
3.250	0.100	1.100	4.000	0.100000	-0.011250	0.630000	0.984716	2.404081	0.610238	0.417213	True	True	9.98919e-08	3233	3.647361	3.298515	2.030302	1.294860
3.250	0.100	1.100	4.000	0.100000	-0.007500	0.630000	0.964807	2.415765	0.591804	0.430986	True	True	9.98951e-08	3254	3.627016	3.295957	2.060274	1.290857
3.250	0.100	1.100	4.000	0.100000	-0.003750	0.630000	0.946179	2.428051	0.574455	0.445491	True	True	9.99897e-08	3310	3.607992	3.294816	2.088784	1.286248
3.250	0.100	1.100	4.000	0.100000	0.000000	0.630000	0.928746	2.440990	0.558094	0.460810	True	True	9.9856e-08	3358	3.590217	3.295068	2.115852	1.281019
3.250	0.100	1.100	4.000	0.100000	0.003750	0.630000	0.912435	2.454637	0.542636	0.477032	True	True	9.99702e-08	3388	3.573630	3.296703	2.141493	1.275156
3.250	0.100	1.100	4.000	0.100000	0.007500	0.630000	0.897181	2.469059	0.528003	0.494258	True	True	9.99136e-08	3421	3.558180	3.299724	2.165714	1.268638
3.250	0.100	1.100	4.000	0.100000	0.011250	0.630000	0.882930	2.484332	0.514130	0.512604	True	True	9.98707e-08	3489	3.543826	3.304150	2.188518	1.261437
3.250	0.100	1.100	4.000	0.100000	0.015000	0.630000	0.869636	2.500543	0.500955	0.532203	True	True	9.97542e-08	3498	3.530538	3.310012	2.209900	1.253523
3.250	0.100	1.100	4.000	0.100000	0.018750	0.630000	0.857261	2.517795	0.488425	0.553210	True	True	9.97978e-08	3560	3.518296	3.317360	2.229847	1.244856
3.250	0.100	1.100	4.000	0.100000	0.022500	0.630000	0.845772	2.536206	0.476489	0.575801	True	True	9.99036e-08	3614	3.507087	3.326259	2.248338	1.235392
3.250	0.100	1.100	4.000	0.100000	0.026250	0.630000	0.835146	2.555915	0.465103	0.600188	True	True	9.98319e-08	3743	3.496912	3.336795	2.265344	1.225075
3.250	0.100	1.100	4.000	0.100000	0.030000	0.630000	0.825367	2.577086	0.454226	0.626617	True	True	9.98821e-08	3751	3.487781	3.349076	2.280825	1.213843
3.250	0.100	1.100	4.000	0.100000	0.033750	0.630000	0.816424	2.599914	0.443819	0.655385	True	True	9.98301e-08	3904	3.479719	3.363238	2.294731	1.201620
3.250	0.100	1.100	4.000	0.100000	0.037500	0.630000	0.808317	2.624630	0.433847	0.686848	True	True	9.99925e-08	3955	3.472763	3.379450	2.306997	1.188319
3.250	0.100	1.100	4.000	0.100000	0.041250	0.630000	0.801054	2.651515	0.424274	0.721438	True	True	9.9963e-08	4042	3.466971	3.397921	2.317540	1.173834
3.250	0.100	1.100	4.000	0.100000	0.045000	0.630000	0.794653	2.680910	0.415068	0.759690	True	True	9.99242e-08	4235	3.462421	3.418907	2.326259	1.158042
3.250	0.100	1.100	4.000	0.100000	0.048750	0.630000	0.789145	2.713236	0.406195	0.802271	True	True	9.98851e-08	4229	3.459219	3.442732	2.333027	1.140792
3.250	0.100	1.100	4.000	0.100000	0.052500	0.630000	0.784574	2.749019	0.397622	0.850026	True	True	9.98311e-08	4387	3.457507	3.469800	2.337684	1.121904
3.250	0.100	1.100	4.000	0.100000	0.056250	0.630000	0.781005	2.788929	0.389314	0.904044	True	True	9.97692e-08	4540	3.457475	3.500624	2.340031	1.101156
3.250	0.100	1.100	4.000	0.100000	0.060000	0.630000	0.778528	2.833831	0.381231	0.965761	True	True	9.989e-08	4758	3.459377	3.535866	2.339814	1.078273
3.250	0.100	1.100	4.000	0.100000	0.063750	0.630000	0.777266	2.884868	0.373327	1.037109	True	True	9.99709e-08	4948	3.463561	3.576394	2.336704	1.052909
3.250	0.100	1.100	4.000	0.100000	0.067500	0.630000	0.777389	2.943595	0.365549	1.120765	True	True	9.99959e-08	5178	3.470507	3.623373	2.330271	1.024615
3.250	0.100	1.100	4.000	0.100000	0.071250	0.630000	0.779138	3.012184	0.357822	1.220569	True	True	9.9899e-08	5428	3.480902	3.678410	2.319932	0.992799
3.250	0.100	1.100	4.000	0.100000	0.075000	0.630000	0.782859	3.093804	0.350050	1.342264	True	True	9.99863e-08	5778	3.495756	3.743806	2.304878	0.956653
3.250	0.100	1.100	4.000	0.100000	-0.075000	0.652500	1.716707	2.279052	1.389767	0.243967	True	True	9.97052e-08	2910	4.385913	3.667784	1.233286	1.252285
3.250	0.100	1.100	4.000	0.100000	-0.071250	0.652500	1.621159	2.281848	1.284403	0.254022	True	True	9.9804e-08	2704	4.294208	3.603964	1.307453	1.265071
3.250	0.100	1.100	4.000	0.100000	-0.067500	0.652500	1.538950	2.285626	1.196628	0.263757	True	True	9.99867e-08	2636	4.214607	3.550195	1.376329	1.275472
3.250	0.100	1.100	4.000	0.100000	-0.063750	0.652500	1.467078	2.290205	1.121958	0.273307	True	True	9.99332e-08	2632	4.144489	3.504291	1.440802	1.283976
3.250	0.100	1.100	4.000	0.100000	-0.060000	0.652500	1.403452	2.295458	1.057374	0.282772	True	True	9.97528e-08	2715	4.082006	3.464728	1.501514	1.290920
3.250	0.100	1.100	4.000	0.100000	-0.056250	0.652500	1.346555	2.301297	1.000760	0.292230	True	True	9.98313e-08	2700	4.025806	3.430401	1.558942	1.296546
3.250	0.100	1.100	4.000	0.100000	-0.052500	0.652500	1.295264	2.307659	0.950582	0.301747	True	True	9.97849e-08	2795	3.974872	3.400485	1.613448	1.301035
3.250	0.100	1.100	4.000	0.100000	-0.048750	0.652500	1.248711	2.314503	0.905692	0.311379	True	True	9.98456e-08	2851	3.928419	3.374351	1.665317	1.304517
3.250	0.100	1.100	4.000	0.100000	-0.045000	0.652500	1.206221	2.321799	0.865217	0.321176	True	True	9.9714e-08	2868	3.885831	3.351506	1.714773	1.307097
3.250	0.100	1.100	4.000	0.100000	-0.041250	0.652500	1.167255	2.329529	0.828474	0.331184	True	True	9.97805e-08	2885	3.846614	3.331562	1.761998	1.308852
3.250	0.100	1.100	4.000	0.100000	-0.037500	0.652500	1.131375	2.337686	0.794924	0.341449	True	True	9.98373e-08	2957	3.810367	3.314207	1.807138	1.309844
3.250	0.100	1.100	4.000	0.100000	-0.033750	0.652500	1.098225	2.346266	0.764132	0.352014	True	True	9.98956e-08	2963	3.776761	3.299185	1.850316	1.310121
3.250	0.100	1.100	4.000	0.100000	-0.030000	0.652500	1.067508	2.355273	0.735743	0.362924	True	True	9.97762e-08	3037	3.745522	3.286292	1.891631	1.309719
3.250	0.100	1.100	4.000	0.100000	-0.026250	0.652500	1.038974	2.364718	0.709466	0.374224	True	True	9.98692e-08	3072	3.716421	3.275358	1.931169	1.308668
3.250	0.100	1.100	4.000	0.100000	-0.022500	0.652500	1.012414	2.374615	0.685055	0.385964	True	True	9.98621e-08	3077	3.689265	3.266245	1.968998	1.306987
3.250	0.100	1.100	4.000	0.100000	-0.018750	0.652500	0.987650	2.384984	0.662307	0.398192	True	True	9.96621e-08	3161	3.663890	3.258839	2.005177	1.304690
3.250	0.100	1.100	4.000	0.100000	-0.015000	0.652500	0.964526	2.395851	0.641046	0.410966	True	True	9.98874e-08	3203	3.640156	3.253050	2.039756	1.301786
3.250	0.100	1.100	4.000	0.100000	-0.011250	0.652500	0.942912	2.407245	0.621123	0.424343	True	True	9.97367e-08	3232	3.617943	3.248805	2.072774	1.298278
3.250	0.100	1.100	4.000	0.100000	-0.007500	0.652500	0.922693	2.419203	0.602409	0.438391	True	True	9.98649e-08	3269	3.597149	3.246049	2.104265	1.294165
3.250	0.100	1.100	4.000	0.100000	-0.003750	0.652500	0.903771	2.431769	0.584793	0.453180	True	True	9.97512e-08	3298	3.577687	3.244742	2.134253	1.289440
3.250	0.100	1.100	4.000	0.100000	0.000000	0.652500	0.886058	2.444990	0.568177	0.468794	True	True	9.97584e-08	3360	3.559482	3.244858	2.162757	1.284092
3.250	0.100	1.100	4.000	0.100000	0.003750	0.652500	0.869482	2.458924	0.552474	0.485321	True	True	9.98036e-08	3473	3.542473	3.246387	2.189790	1.278105
3.250	0.100	1.100	4.000	0.100000	0.007500	0.652500	0.853977	2.473638	0.537609	0.502866	True	True	9.97996e-08	3469	3.526607	3.249330	2.215359	1.271460
3.250	0.100	1.100	4.000	0.100000	0.011250	0.652500	0.839489	2.489207	0.523515	0.521546	True	True	9.99658e-08	3529	3.511845	3.253703	2.239463	1.264128
3.250	0.100	1.100	4.000	0.100000	0.015000	0.652500	0.825970	2.505721	0.510129	0.541495	True	True	9.97971e-08	3609	3.498153	3.259539	2.262095	1.256080
3.250	0.100	1.100	4.000	0.100000	0.018750	0.652500	0.813381	2.523281	0.497399	0.562869	True	True	9.99725e-08	3619	3.485511	3.266884	2.283240	1.247277
3.250	0.100	1.100	4.000	0.100000	0.022500	0.652500	0.801691	2.542007	0.485274	0.585849	True	True	9.97572e-08	3744	3.473905	3.275802	2.302877	1.237672
3.250	0.100	1.100	4.000	0.100000	0.026250	0.652500	0.790874	2.562038	0.473709	0.610646	True	True	9.99832e-08	3820	3.463334	3.286379	2.320974	1.227214
3.250	0.100	1.100	4.000	0.100000	0.030000	0.652500	0.780914	2.583541	0.462663	0.637513	True	True	9.999e-08	3889	3.453808	3.298721	2.337490	1.215838
3.250	0.100	1.100	4.000	0.100000	0.033750	0.652500	0.771800	2.606709	0.452098	0.666747	True	True	9.98575e-08	3947	3.445347	3.312965	2.352372	1.203470
3.250	0.100	1.100	4.000	0.100000	0.037500	0.652500	0.763531	2.631778	0.441978	0.698710	True	True	9.9786e-08	4079	3.437990	3.329276	2.365553	1.190024
3.250	0.100	1.100	4.000	0.100000	0.041250	0.652500	0.756114	2.659027	0.432268	0.733840	True	True	9.99744e-08	4116	3.431790	3.347863	2.376949	1.175394
3.250	0.100	1.100	4.000	0.100000	0.045000	0.652500	0.749566	2.688801	0.422935	0.772677	True	True	9.98023e-08	4227	3.426822	3.368983	2.386455	1.159456
3.250	0.100	1.100	4.000	0.100000	0.048750	0.652500	0.743917	2.721524	0.413946	0.815895	True	True	9.99726e-08	4384	3.423189	3.392957	2.393942	1.142064
3.250	0.100	1.100	4.000	0.100000	0.052500	0.652500	0.739211	2.757724	0.405268	0.864351	True	True	9.99814e-08	4464	3.421028	3.420187	2.399248	1.123036
3.250	0.100	1.100	4.000	0.100000	0.056250	0.652500	0.735512	2.798075	0.396865	0.919147	True	True	9.98432e-08	4644	3.420523	3.451187	2.402170	1.102154
3.250	0.100	1.100	4.000	0.100000	0.060000	0.652500	0.732907	2.843448	0.388699	0.981733	True	True	9.98844e-08	4783	3.421923	3.486616	2.402449	1.079143
3.250	0.100	1.100	4.000	0.100000	0.063750	0.652500	0.731518	2.894992	0.380725	1.054065	True	True	9.99875e-08	4975	3.425563	3.527341	2.399754	1.053660
3.250	0.100	1.100	4.000	0.100000	0.067500	0.652500	0.731512	2.954271	0.372888	1.138852	True	True	9.98225e-08	5277	3.431912	3.574523	2.393646	1.025259
3.250	0.100	1.100	4.000	0.100000	0.071250	0.652500	0.733127	3.023471	0.365118	1.239978	True	True	9.99574e-08	5686	3.441636	3.629769	2.383538	0.993353
3.250	0.100	1.100	4.000	0.100000	0.075000	0.652500	0.736704	3.105779	0.357317	1.363253	True	True	9.99582e-08	5926	3.455719	3.695371	2.368611	0.957138
3.250	0.100	1.100	4.000	0.100000	-0.075000	0.675000	1.684299	2.278360	1.407910	0.247116	True	True	9.99472e-08	3013	4.367121	3.629390	1.246541	1.256781
3.250	0.100	1.100	4.000	0.100000	-0.071250	0.675000	1.587974	2.281325	1.301901	0.257417	True	True	9.99512e-08	2699	4.274602	3.564249	1.322424	1.269497
3.250	0.100	1.100	4.000	0.100000	-0.067500	0.675000	1.505049	2.285289	1.213533	0.267392	True	True	9.9874e-08	2644	4.194244	3.509299	1.393030	1.279825
3.250	0.100	1.100	4.000	0.100000	-0.063750	0.675000	1.432511	2.290065	1.138311	0.277178	True	True	9.98188e-08	2647	4.123415	3.462333	1.459246	1.288255
3.250	0.100	1.100	4.000	0.100000	-0.060000	0.675000	1.368260	2.295527	1.073207	0.286876	True	True	9.97249e-08	2685	4.060259	3.421809	1.521712	1.295124
3.250	0.100	1.100	4.000	0.100000	-0.056250	0.675000	1.310779	2.301582	1.016102	0.296567	True	True	9.98546e-08	2766	4.003418	3.386610	1.580901	1.300675
3.250	0.100	1.100	4.000	0.100000	-0.052500	0.675000	1.258935	2.308168	0.965456	0.306316	True	True	9.96498e-08	2803	3.951870	3.355903	1.637174	1.305085
3.250	0.100	1.100	4.000	0.100000	-0.048750	0.675000	1.211860	2.315243	0.920120	0.316180	True	True	9.97062e-08	2871	3.904828	3.329049	1.690809	1.308486
3.250	0.100	1.100	4.000	0.100000	-0.045000	0.675000	1.168875	2.322777	0.879218	0.326210	True	True	9.97593e-08	2908	3.861671	3.305552	1.742027	1.310982
3.250	0.100	1.100	4.000	0.100000	-0.041250	0.675000	1.129440	2.330751	0.842066	0.336453	True	True	9.99293e-08	2934	3.821905	3.285017	1.791007	1.312649
3.250	0.100	1.100	4.000	0.100000	-0.037500	0.675000	1.093116	2.339157	0.808123	0.346956	True	True	9.9906e-08	2978	3.785126	3.267125	1.837892	1.313551
3.250	0.100	1.100	4.000	0.100000	-0.033750	0.675000	1.059543	2.347991	0.776953	0.357762	True	True	9.97454e-08	3034	3.751003	3.251622	1.882799	1.313733
3.250	0.100	1.100	4.000	0.100000	-0.030000	0.675000	1.028425	2.357257	0.748202	0.368916	True	True	9.99438e-08	3083	3.719263	3.238296	1.925826	1.313233
3.250	0.100	1.100	4.000	0.100000	-0.026250	0.675000	0.999510	2.366965	0.721576	0.380466	True	True	9.9939e-08	3105	3.689675	3.226975	1.967055	1.312080
3.250	0.100	1.100	4.000	0.100000	-0.022500	0.675000	0.972588	2.377130	0.696831	0.392460	True	True	9.99107e-08	3156	3.662044	3.217519	2.006550	1.310292
3.250	0.100	1.100	4.000	0.100000	-0.018750	0.675000	0.947479	2.387770	0.673761	0.404950	True	True	9.98841e-08	3244	3.636206	3.209811	2.044368	1.307885
3.250	0.100	1.100	4.000	0.100000	-0.015000	0.675000	0.924029	2.398912	0.652192	0.417991	True	True	9.97988e-08	3240	3.612019	3.203759	2.080555	1.304867
3.250	0.100	1.100	4.000	0.100000	-0.011250	0.675000	0.902104	2.410585	0.631974	0.431643	True	True	9.97572e-08	3291	3.589364	3.199287	2.115148	1.301241
3.250	0.100	1.100	4.000	0.100000	-0.007500	0.675000	0.881590	2.422827	0.612977	0.445974	True	True	9.98264e-08	3330	3.568137	3.196340	2.148177	1.297006
3.250	0.100	1.100	4.000	0.100000	-0.003750	0.675000	0.862388	2.435679	0.595090	0.461057	True	True	9.97258e-08	3377	3.548251	3.194874	2.179666	1.292156
3.250	0.100	1.100	4.000	0.100000	0.000000	0.675000	0.844410	2.449191	0.578214	0.476974	True	True	9.99465e-08	3433	3.529630	3.194863	2.209630	1.286679
3.250	0.100	1.100	4.000	0.100000	0.003750	0.675000	0.827581	2.463421	0.562264	0.493817	True	True	9.97593e-08	3469	3.512212	3.196294	2.238081	1.280560
3.250	0.100	1.100	4.000	0.100000	0.007500	0.675000	0.811837	2.478435	0.547163	0.511690	True	True	9.99711e-08	3517	3.495944	3.199167	2.265022	1.273779
3.250	0.100	1.100	4.000	0.100000	0.011250	0.675000	0.797122	2.494309	0.532843	0.530713	True	True	9.99879e-08	3625	3.480784	3.203498	2.290452	1.266310
3.250	0.100	1.100	4.000	0.100000	0.015000	0.675000	0.783388	2.511133	0.519243	0.551021	True	True	9.98949e-08	3639	3.466699	3.209316	2.314361	1.258121
3.250	0.100	1.100	4.000	0.100000	0.018750	0.675000	0.770595	2.529009	0.506310	0.572772	True	True	9.98929e-08	3725	3.453667	3.216667	2.336733	1.249175
3.250	0.100	1.100	4.000	0.100000	0.022500	0.675000	0.758711	2.548058	0.493993	0.596150	True	True	9.98561e-08	3807	3.441673	3.225615	2.357545	1.239426
3.250	0.100	1.100	4.000	0.100000	0.026250	0.675000	0.747711	2.568420	0.482247	0.621369	True	True	9.99556e-08	3876	3.430715	3.236242	2.376763	1.228822
3.250	0.100	1.100	4.000	0.100000	0.030000	0.675000	0.737576	2.590261	0.471030	0.648682	True	True	9.98696e-08	3882	3.420800	3.248656	2.394344	1.217300
3.250	0.100	1.100	4.000	0.100000	0.033750	0.675000	0.728296	2.613777	0.460305	0.678393	True	True	9.9877e-08	4028	3.411948	3.262990	2.410234	1.204786
3.250	0.100	1.100	4.000	0.100000	0.037500	0.675000	0.719869	2.639204	0.450035	0.710866	True	True	9.98155e-08	4068	3.404195	3.279410	2.424364	1.191194
3.250	0.100	1.100	4.000	0.100000	0.041250	0.675000	0.712301	2.666825	0.440186	0.746545	True	True	9.99068e-08	4225	3.397591	3.298124	2.436646	1.176420
3.250	0.100	1.100	4.000	0.100000	0.045000	0.675000	0.705608	2.696984	0.430724	0.785977	True	True	9.99332e-08	4329	3.392209	3.319386	2.446977	1.160341
3.250	0.100	1.100	4.000	0.100000	0.048750	0.675000	0.699819	2.730109	0.421617	0.829843	True	True	9.98527e-08	4456	3.388148	3.343517	2.455222	1.142810
3.250	0.100	1.100	4.000	0.100000	0.052500	0.675000	0.694977	2.766731	0.412833	0.879010	True	True	9.98671e-08	4630	3.385541	3.370918	2.461218	1.123649
3.250	0.100	1.100	4.000	0.100000	0.056250	0.675000	0.691144	2.807528	0.404335	0.934592	True	True	9.99281e-08	4770	3.384565	3.402100	2.464758	1.102640
3.250	0.100	1.100	4.000	0.100000	0.060000	0.675000	0.688406	2.853375	0.396085	0.998058	True	True	9.99342e-08	4869	3.385460	3.437722	2.465582	1.079512
3.250	0.100	1.100	4.000	0.100000	0.063750	0.675000	0.686882	2.905428	0.388040	1.071385	True	True	9.99474e-08	5117	3.388554	3.478646	2.463353	1.053923
3.250	0.100	1.100	4.000	0.100000	0.067500	0.675000	0.686737	2.965261	0.380145	1.157312	True	True	9.99267e-08	5325	3.394301	3.526034	2.457629	1.025431
3.250	0.100	1.100	4.000	0.100000	0.071250	0.675000	0.688202	3.035072	0.372331	1.259771	True	True	9.99473e-08	5686	3.403348	3.581486	2.447817	0.993453
3.250	0.100	1.100	4.000	0.100000	0.075000	0.675000	0.691616	3.118068	0.364503	1.384639	True	True	9.99803e-08	5956	3.416651	3.647292	2.433092	0.957191
3.250	0.100	1.100	4.000	0.100000	-0.075000	0.697500	1.652442	2.277705	1.426050	0.250304	True	True	9.97836e-08	2880	4.348708	3.591131	1.259619	1.261085
3.250	0.100	1.100	4.000	0.100000	-0.071250	0.697500	1.555383	2.280852	1.319399	0.260857	True	True	9.994e-08	2695	4.255416	3.524677	1.337196	1.273706
3.250	0.100	1.100	4.000	0.100000	-0.067500	0.697500	1.471785	2.285004	1.230440	0.271079	True	True	9.99026e-08	2674	4.174340	3.468554	1.409511	1.283943
3.250	0.100	1.100	4.000	0.100000	-0.063750	0.697500	1.398614	2.289989	1.154665	0.281108	True	True	9.97283e-08	2672	4.102838	3.420530	1.477456	1.292278
3.250	0.100	1.100	4.000	0.100000	-0.060000	0.697500	1.333772	2.295667	1.089041	0.291047	True	True	9.96317e-08	2736	4.039045	3.379051	1.541663	1.299053
3.250	0.100	1.100	4.000	0.100000	-0.056250	0.697500	1.275738	2.301945	1.031444	0.300977	True	True	9.97091e-08	2798	3.981596	3.342985	1.602603	1.304509
3.250	0.100	1.100	4.000	0.100000	-0.052500	0.697500	1.223372	2.308763	0.980328	0.310965	True	True	9.99159e-08	2863	3.929467	3.311491	1.660632	1.308823
3.250	0.100	1.100	4.000	0.100000	-0.048750	0.697500	1.175805	2.316077	0.934544	0.321068	True	True	9.98184e-08	2902	3.881866	3.283923	1.716026	1.312126
3.250	0.100	1.100	4.000	0.100000	-0.045000	0.697500	1.132354	2.323856	0.893212	0.331339	True	True	9.97143e-08	2942	3.838171	3.259778	1.769003	1.314520
3.250	0.100	1.100	4.000	0.100000	-0.041250	0.697500	1.092476	2.332081	0.855648	0.341826	True	True	9.98493e-08	2991	3.797883	3.238655	1.819735	1.316085
3.250	0.100	1.100	4.000	0.100000	-0.037500	0.697500	1.055733	2.340744	0.821309	0.352574	True	True	9.9867e-08	3004	3.760599	3.220234	1.868365	1.316879
3.250	0.100	1.100	4.000	0.100000	-0.033750	0.697500	1.021762	2.349840	0.789759	0.363630	True	True	9.98951e-08	3043	3.725986	3.204252	1.915004	1.316952
3.250	0.100	1.100	4.000	0.100000	-0.030000	0.697500	0.990265	2.359373	0.760642	0.375038	True	True	9.98946e-08	3126	3.693768	3.190498	1.959748	1.316340
3.250	0.100	1.100	4.000	0.100000	-0.026250	0.697500	0.960991	2.369352	0.733664	0.386846	True	True	9.98367e-08	3135	3.663715	3.178797	2.002673	1.315070
3.250	0.100	1.100	4.000	0.100000	-0.022500	0.697500	0.933728	2.379792	0.708581	0.399103	True	True	9.97112e-08	3214	3.635631	3.169003	2.043842	1.313162
3.250	0.100	1.100	4.000	0.100000	-0.018750	0.697500	0.908294	2.390711	0.685187	0.411862	True	True	9.98758e-08	3227	3.609349	3.161000	2.083308	1.310632
3.250	0.100	1.100	4.000	0.100000	-0.015000	0.697500	0.884535	2.402137	0.663306	0.425179	True	True	9.98264e-08	3248	3.584730	3.154691	2.121115	1.307487
3.250	0.100	1.100	4.000	0.100000	-0.011250	0.697500	0.862317	2.414097	0.642788	0.439116	True	True	9.99991e-08	3351	3.561651	3.150000	2.157296	1.303731
3.250	0.100	1.100	4.000	0.100000	-0.007500	0.697500	0.841524	2.426630	0.623504	0.453740	True	True	9.98987e-08	3362	3.540008	3.146868	2.191878	1.299363
3.250	0.100	1.100	4.000	0.100000	-0.003750	0.697500	0.822057	2.439777	0.605342	0.469125	True	True	9.99786e-08	3434	3.519714	3.145252	2.224883	1.294377
3.250	0.100	1.100	4.000	0.100000	0.000000	0.697500	0.803828	2.453589	0.588204	0.485355	True	True	9.9998e-08	3484	3.500693	3.145122	2.256325	1.288761
3.250	0.100	1.100	4.000	0.100000	0.003750	0.697500	0.786761	2.468122	0.572003	0.502523	True	True	9.9996e-08	3557	3.482879	3.146463	2.286211	1.282501
3.250	0.100	1.100	4.000	0.100000	0.007500	0.697500	0.770790	2.483444	0.556662	0.520734	True	True	9.97237e-08	3622	3.466222	3.149276	2.314545	1.275576
3.250	0.100	1.100	4.000	0.100000	0.011250	0.697500	0.755860	2.499632	0.542114	0.540110	True	True	9.97865e-08	3633	3.450677	3.153573	2.341321	1.267962
3.250	0.100	1.100	4.000	0.100000	0.015000	0.697500	0.741921	2.516774	0.528298	0.560787	True	True	9.98057e-08	3685	3.436210	3.159383	2.366529	1.259626
3.250	0.100	1.100	4.000	0.100000	0.018750	0.697500	0.728934	2.534974	0.515158	0.582926	True	True	9.98639e-08	3763	3.422798	3.166750	2.390151	1.250531
3.250	0.100	1.100	4.000	0.100000	0.022500	0.697500	0.716866	2.554353	0.502646	0.606711	True	True	9.99745e-08	3856	3.410426	3.175737	2.412162	1.240634
3.250	0.100	1.100	4.000	0.100000	0.026250	0.697500	0.705689	2.575053	0.490716	0.632361	True	True	9.99471e-08	3927	3.399089	3.186425	2.432527	1.229881
3.250	0.100	1.100	4.000	0.100000	0.030000	0.697500	0.695387	2.597240	0.479326	0.660131	True	True	9.97673e-08	4011	3.388794	3.198920	2.451201	1.218210
3.250	0.100	1.100	4.000	0.100000	0.033750	0.697500	0.685947	2.621111	0.468438	0.690329	True	True	9.97491e-08	4073	3.379559	3.213355	2.468128	1.205549
3.250	0.100	1.100	4.000	0.100000	0.037500	0.697500	0.677366	2.646903	0.458016	0.723322	True	True	9.99596e-08	4202	3.371416	3.229894	2.483236	1.191811
3.250	0.100	1.100	4.000	0.100000	0.041250	0.697500	0.669650	2.674901	0.448025	0.759561	True	True	9.99574e-08	4294	3.364414	3.248743	2.496440	1.176894
3.250	0.100	1.100	4.000	0.100000	0.045000	0.697500	0.662814	2.705452	0.438433	0.799598	True	True	9.99301e-08	4436	3.358623	3.270156	2.507629	1.160676
3.250	0.100	1.100	4.000	0.100000	0.048750	0.697500	0.656885	2.738984	0.429207	0.844122	True	True	9.99114e-08	4535	3.354137	3.294453	2.516671	1.143012
3.250	0.100	1.100	4.000	0.100000	0.052500	0.697500	0.651906	2.776034	0.420314	0.894010	True	True	9.98817e-08	4674	3.351085	3.322032	2.523399	1.123725
3.250	0.100	1.100	4.000	0.100000	0.056250	0.697500	0.647936	2.817280	0.411719	0.950390	True	True	9.98483e-08	4823	3.349639	3.353403	2.527605	1.102598
3.250	0.100	1.100	4.000	0.100000	0.060000	0.697500	0.645059	2.863605	0.403385	1.014745	True	True	9.98458e-08	5088	3.350030	3.389222	2.529024	1.079364
3.250	0.100	1.100	4.000	0.100000	0.063750	0.697500	0.643392	2.916171	0.395267	1.089076	True	True	9.99816e-08	5293	3.352576	3.430351	2.527318	1.053682
3.250	0.100	1.100	4.000	0.100000	0.067500	0.697500	0.643096	2.976559	0.387314	1.176155	True	True	9.99557e-08	5412	3.357717	3.477946	2.522042	1.025115
3.250	0.100	1.100	4.000	0.100000	0.071250	0.697500	0.644399	3.046982	0.379456	1.279956	True	True	9.99876e-08	5769	3.366080	3.533604	2.512599	0.993085
3.250	0.100	1.100	4.000	0.100000	0.075000	0.697500	0.647630	3.130664	0.371601	1.406425	True	True	9.99154e-08	6113	3.378593	3.599609	2.498159	0.956800
3.250	0.100	1.100	4.000	0.100000	-0.075000	0.720000	1.621142	2.277102	1.444183	0.253531	True	True	9.9631e-08	2939	4.330677	3.553022	1.272503	1.265186
3.250	0.100	1.100	4.000	0.100000	-0.071250	0.720000	1.523391	2.280428	1.336890	0.264343	True	True	9.95567e-08	2657	4.236654	3.485264	1.351749	1.277694
3.250	0.100	1.100	4.000	0.100000	-0.067500	0.720000	1.439153	2.284784	1.247341	0.274818	True	True	9.97259e-08	2646	4.154901	3.427976	1.425754	1.287815
3.250	0.100	1.100	4.000	0.100000	-0.063750	0.720000	1.365390	2.289980	1.171013	0.285097	True	True	9.96878e-08	2730	4.082764	3.378903	1.495404	1.296037
3.250	0.100	1.100	4.000	0.100000	-0.060000	0.720000	1.299995	2.295878	1.104870	0.295283	True	True	9.98686e-08	2733	4.018370	3.336475	1.561332	1.302699
3.250	0.100	1.100	4.000	0.100000	-0.056250	0.720000	1.241441	2.302387	1.046779	0.305460	True	True	9.97949e-08	2815	3.960350	3.299550	1.624004	1.308042
3.250	0.100	1.100	4.000	0.100000	-0.052500	0.720000	1.188586	2.309443	0.995193	0.315694	True	True	9.97558e-08	2826	3.907674	3.267275	1.683774	1.312240
3.250	0.100	1.100	4.000	0.100000	-0.048750	0.720000	1.140557	2.317002	0.948958	0.326046	True	True	9.99818e-08	2929	3.859546	3.239000	1.740914	1.315427
3.250	0.100	1.100	4.000	0.100000	-0.045000	0.720000	1.096669	2.325033	0.907195	0.336566	True	True	9.99022e-08	2958	3.815342	3.214212	1.795637	1.317703
3.250	0.100	1.100	4.000	0.100000	-0.041250	0.720000	1.056378	2.333517	0.869217	0.347304	True	True	9.98512e-08	2992	3.774563	3.192508	1.848113	1.319147
3.250	0.100	1.100	4.000	0.100000	-0.037500	0.720000	1.019242	2.342443	0.834479	0.358306	True	True	9.98605e-08	3044	3.736801	3.173562	1.898479	1.319819
3.250	0.100	1.100	4.000	0.100000	-0.033750	0.720000	0.984898	2.351808	0.802546	0.369619	True	True	9.98621e-08	3053	3.701724	3.157110	1.946845	1.319766
3.250	0.100	1.100	4.000	0.100000	-0.030000	0.720000	0.953047	2.361616	0.773061	0.381289	True	True	9.96962e-08	3147	3.669054	3.142934	1.993301	1.319025
3.250	0.100	1.100	4.000	0.100000	-0.026250	0.720000	0.923436	2.371873	0.745728	0.393364	True	True	9.9956e-08	3168	3.638560	3.130858	2.037921	1.317623
3.250	0.100	1.100	4.000	0.100000	-0.022500	0.720000	0.895853	2.382596	0.720304	0.405894	True	True	9.99605e-08	3226	3.610046	3.120733	2.080764	1.315582
3.250	0.100	1.100	4.000	0.100000	-0.018750	0.720000	0.870115	2.393803	0.696582	0.418932	True	True	9.98187e-08	3282	3.583343	3.112441	2.121880	1.312915
3.250	0.100	1.100	4.000	0.100000	-0.015000	0.720000	0.846067	2.405520	0.674386	0.432535	True	True	9.97575e-08	3349	3.558311	3.105883	2.161309	1.309630
3.250	0.100	1.100	4.000	0.100000	-0.011250	0.720000	0.823574	2.417776	0.653566	0.446766	True	True	9.97877e-08	3377	3.534828	3.100981	2.199083	1.305733
3.250	0.100	1.100	4.000	0.100000	-0.007500	0.720000	0.802520	2.430607	0.633992	0.461692	True	True	9.97764e-08	3390	3.512788	3.097673	2.235225	1.301220
3.250	0.100	1.100	4.000	0.100000	-0.003750	0.720000	0.782805	2.444058	0.615553	0.477389	True	True	9.97449e-08	3481	3.492103	3.095913	2.269754	1.296086
3.250	0.100	1.100	4.000	0.100000	0.000000	0.720000	0.764339	2.458176	0.598148	0.493942	True	True	9.99772e-08	3501	3.472697	3.095673	2.302683	1.290322
3.250	0.100	1.100	4.000	0.100000	0.003750	0.720000	0.747048	2.473021	0.581693	0.511444	True	True	9.97602e-08	3561	3.454504	3.096934	2.334016	1.283911
3.250	0.100	1.100	4.000	0.100000	0.007500	0.720000	0.730864	2.488659	0.566110	0.530004	True	True	9.99467e-08	3645	3.437471	3.099695	2.363754	1.276834
3.250	0.100	1.100	4.000	0.100000	0.011250	0.720000	0.715731	2.505167	0.551331	0.549742	True	True	9.98084e-08	3730	3.421554	3.103968	2.391890	1.269066
3.250	0.100	1.100	4.000	0.100000	0.015000	0.720000	0.701599	2.522635	0.537295	0.570799	True	True	9.9995e-08	3760	3.406719	3.109779	2.418414	1.260576
3.250	0.100	1.100	4.000	0.100000	0.018750	0.720000	0.688428	2.541167	0.523947	0.593335	True	True	9.99808e-08	3826	3.392939	3.117172	2.443304	1.251328
3.250	0.100	1.100	4.000	0.100000	0.022500	0.720000	0.676184	2.560884	0.511237	0.617538	True	True	9.99253e-08	3921	3.380199	3.126208	2.466533	1.241277
3.250	0.100	1.100	4.000	0.100000	0.026250	0.720000	0.664840	2.581929	0.499120	0.643629	True	True	9.98193e-08	3984	3.368493	3.136967	2.488066	1.230371
3.250	0.100	1.100	4.000	0.100000	0.030000	0.720000	0.654377	2.604468	0.487554	0.671867	True	True	9.99509e-08	4097	3.357827	3.149553	2.507856	1.218550
3.250	0.100	1.100	4.000	0.100000	0.033750	0.720000	0.644782	2.628701	0.476501	0.702561	True	True	9.99025e-08	4170	3.348215	3.164098	2.525845	1.205740
3.250	0.100	1.100	4.000	0.100000	0.037500	0.720000	0.636052	2.654866	0.465924	0.736086	True	True	9.98308e-08	4230	3.339689	3.180766	2.541962	1.191857
3.250	0.100	1.100	4.000	0.100000	0.041250	0.720000	0.628191	2.683247	0.455790	0.772894	True	True	9.99825e-08	4369	3.332295	3.199759	2.556117	1.176799
3.250	0.100	1.100	4.000	0.100000	0.045000	0.720000	0.621214	2.714196	0.446065	0.813546	True	True	9.98144e-08	4470	3.326100	3.221333	2.568201	1.160447
3.250	0.100	1.100	4.000	0.100000	0.048750	0.720000	0.615146	2.748141	0.436717	0.858740	True	True	9.99416e-08	4632	3.321193	3.245802	2.578078	1.142655
3.250	0.100	1.100	4.000	0.100000	0.052500	0.720000	0.610027	2.785623	0.427713	0.909359	True	True	9.98741e-08	4786	3.317699	3.273567	2.585581	1.123249
3.250	0.100	1.100	4.000	0.100000	0.056250	0.720000	0.605917	2.827324	0.419019	0.966546	True	True	9.98351e-08	4893	3.315783	3.305133	2.590500	1.102014
3.250	0.100	1.100	4.000	0.100000	0.060000	0.720000	0.602896	2.874130	0.410597	1.031801	True	True	9.98875e-08	5123	3.315670	3.341156	2.592569	1.078685
3.250	0.100	1.100	4.000	0.100000	0.063750	0.720000	0.601079	2.927211	0.402405	1.107146	True	True	9.98139e-08	5260	3.317666	3.382493	2.591448	1.052925
3.250	0.100	1.100	4.000	0.100000	0.067500	0.720000	0.600622	2.988157	0.394391	1.195386	True	True	9.98295e-08	5535	3.322197	3.430298	2.586690	1.024301
3.250	0.100	1.100	4.000	0.100000	0.071250	0.720000	0.601747	3.059192	0.386488	1.300538	True	True	9.9884e-08	5885	3.329872	3.486162	2.577695	0.992239
3.250	0.100	1.100	4.000	0.100000	0.075000	0.720000	0.604777	3.143560	0.378603	1.428618	True	True	9.99514e-08	6303	3.341586	3.552363	2.563633	0.955953
3.250	0.100	1.100	4.000	0.100000	-0.075000	0.742500	1.590399	2.276543	1.462302	0.256796	True	True	9.98693e-08	2894	4.313030	3.515074	1.285178	1.269084
3.250	0.100	1.100	4.000	0.100000	-0.071250	0.742500	1.491999	2.280058	1.354370	0.267874	True	True	9.95559e-08	2639	4.218318	3.446026	1.366065	1.281456
3.250	0.100	1.100	4.000	0.100000	-0.067500	0.742500	1.407158	2.284627	1.264229	0.278610	True	True	9.99534e-08	2673	4.135930	3.387582	1.441733	1.291438
3.250	0.100	1.100	4.000	0.100000	-0.063750	0.742500	1.332845	2.290035	1.187351	0.289145	True	True	9.97258e-08	2712	4.063198	3.337472	1.513060	1.299528
3.250	0.100	1.100	4.000	0.100000	-0.060000	0.742500	1.266935	2.296159	1.120688	0.299586	True	True	9.99825e-08	2793	3.998242	3.294104	1.580682	1.306056
3.250	0.100	1.100	4.000	0.100000	-0.056250	0.742500	1.207896	2.302904	1.062103	0.310017	True	True	9.96931e-08	2819	3.939686	3.256328	1.645063	1.311265
3.250	0.100	1.100	4.000	0.100000	-0.052500	0.742500	1.154586	2.310205	1.010045	0.320506	True	True	9.99599e-08	2890	3.886497	3.223282	1.706551	1.315329
3.250	0.100	1.100	4.000	0.100000	-0.048750	0.742500	1.106127	2.318016	0.963360	0.331112	True	True	9.9959e-08	2968	3.837876	3.194306	1.765415	1.318380
3.250	0.100	1.100	4.000	0.100000	-0.045000	0.742500	1.061834	2.326306	0.921163	0.341889	True	True	9.99965e-08	2984	3.793197	3.168884	1.821864	1.320520
3.250	0.100	1.100	4.000	0.100000	-0.041250	0.742500	1.021158	2.335055	0.882769	0.352887	True	True	9.9798e-08	3035	3.751956	3.146606	1.876066	1.321825
3.250	0.100	1.100	4.000	0.100000	-0.037500	0.742500	0.983656	2.344252	0.847631	0.364152	True	True	9.98003e-08	3046	3.713746	3.127143	1.928153	1.322357
3.250	0.100	1.100	4.000	0.100000	-0.033750	0.742500	0.948967	2.353893	0.815313	0.375732	True	True	9.97377e-08	3145	3.678233	3.110226	1.978232	1.322162
3.250	0.100	1.100	4.000	0.100000	-0.030000	0.742500	0.916787	2.363982	0.785457	0.387673	True	True	9.99985e-08	3190	3.645139	3.095637	2.026388	1.321277
3.250	0.100	1.100	4.000	0.100000	-0.026250	0.742500	0.886863	2.374525	0.757768	0.400024	True	True	9.99412e-08	3240	3.614229	3.083193	2.072691	1.319728
3.250	0.100	1.100	4.000	0.100000	-0.022500	0.742500	0.858983	2.385538	0.732000	0.412835	True	True	9.97256e-08	3283	3.585308	3.072746	2.117199	1.317538
3.250	0.100	1.100	4.000	0.100000	-0.018750	0.742500	0.832962	2.397040	0.707948	0.426161	True	True	9.99759e-08	3322	3.558208	3.064173	2.159958	1.314720
3.250	0.100	1.100	4.000	0.100000	-0.015000	0.742500	0.808646	2.409054	0.685434	0.440059	True	True	9.99763e-08	3337	3.532785	3.057373	2.201004	1.311282
3.250	0.100	1.100	4.000	0.100000	-0.011250	0.742500	0.785898	2.421613	0.664309	0.454593	True	True	9.98296e-08	3427	3.508918	3.052267	2.240366	1.307229
3.250	0.100	1.100	4.000	0.100000	-0.007500	0.742500	0.764601	2.434751	0.644443	0.469832	True	True	9.98651e-08	3471	3.486501	3.048791	2.278066	1.302560
3.250	0.100	1.100	4.000	0.100000	-0.003750	0.742500	0.744654	2.448512	0.625723	0.485851	True	True	9.97459e-08	3487	3.465444	3.046898	2.314119	1.297268
3.250	0.100	1.100	4.000	0.100000	0.000000	0.742500	0.725969	2.462945	0.608051	0.502737	True	True	9.97873e-08	3606	3.445670	3.046556	2.348535	1.291344
3.250	0.100	1.100	4.000	0.100000	0.003750	0.742500	0.708468	2.478109	0.591339	0.520584	True	True	9.99102e-08	3637	3.427114	3.047746	2.381318	1.284772
3.250	0.100	1.100	4.000	0.100000	0.007500	0.742500	0.692085	2.494070	0.575511	0.539502	True	True	9.99869e-08	3729	3.409722	3.050464	2.412465	1.277534
3.250	0.100	1.100	4.000	0.100000	0.011250	0.742500	0.676762	2.510906	0.560498	0.559613	True	True	9.98792e-08	3816	3.393447	3.054722	2.441970	1.269606
3.250	0.100	1.100	4.000	0.100000	0.015000	0.742500	0.662449	2.528707	0.546240	0.581060	True	True	9.98288e-08	3829	3.378255	3.060544	2.469818	1.260955
3.250	0.100	1.100	4.000	0.100000	0.018750	0.742500	0.649104	2.547578	0.532681	0.604004	True	True	9.98298e-08	3904	3.364120	3.067972	2.495986	1.251547
3.250	0.100	1.100	4.000	0.100000	0.022500	0.742500	0.636694	2.567640	0.519771	0.628636	True	True	9.9848e-08	3996	3.351024	3.077066	2.520448	1.241338
3.250	0.100	1.100	4.000	0.100000	0.026250	0.742500	0.625191	2.589037	0.507465	0.655179	True	True	9.97981e-08	4047	3.338960	3.087905	2.543165	1.230277
3.250	0.100	1.100	4.000	0.100000	0.030000	0.742500	0.614574	2.611936	0.495720	0.683894	True	True	9.98897e-08	4162	3.327931	3.100593	2.564090	1.218302
3.250	0.100	1.100	4.000	0.100000	0.033750	0.742500	0.604831	2.636538	0.484500	0.715096	True	True	9.98836e-08	4325	3.317952	3.115257	2.583164	1.205344
3.250	0.100	1.100	4.000	0.100000	0.037500	0.742500	0.595957	2.663081	0.473766	0.749163	True	True	9.99359e-08	4305	3.309050	3.132062	2.600314	1.191317
3.250	0.100	1.100	4.000	0.100000	0.041250	0.742500	0.587954	2.691853	0.463485	0.786552	True	True	9.99959e-08	4385	3.301270	3.151209	2.615450	1.176121
3.250	0.100	1.100	4.000	0.100000	0.045000	0.742500	0.580837	2.723204	0.453625	0.827830	True	True	9.98336e-08	4637	3.294675	3.172951	2.628462	1.159637
3.250	0.100	1.100	4.000	0.100000	0.048750	0.742500	0.574630	2.757569	0.444152	0.873702	True	True	9.98108e-08	4675	3.289351	3.197602	2.639213	1.141724
3.250	0.100	1.100	4.000	0.100000	0.052500	0.742500	0.569371	2.795487	0.435035	0.925063	True	True	9.99537e-08	4866	3.285417	3.225559	2.647535	1.122207
3.250	0.100	1.100	4.000	0.100000	0.056250	0.742500	0.565117	2.837648	0.426239	0.983067	True	True	9.99065e-08	4978	3.283033	3.257327	2.653217	1.100874
3.250	0.100	1.100	4.000	0.100000	0.060000	0.742500	0.561947	2.884940	0.417727	1.049232	True	True	9.98573e-08	5229	3.282416	3.293557	2.655994	1.077463
3.250	0.100	1.100	4.000	0.100000	0.063750	0.742500	0.559970	2.938540	0.409457	1.125601	True	True	9.99159e-08	5406	3.283860	3.335106	2.655522	1.051640
3.250	0.100	1.100	4.000	0.100000	0.067500	0.742500	0.559341	3.000045	0.401378	1.215011	True	True	9.99872e-08	5649	3.287778	3.383122	2.651357	1.022976
3.250	0.100	1.100	4.000	0.100000	0.071250	0.742500	0.560275	3.071694	0.393425	1.321524	True	True	9.99993e-08	6055	3.294757	3.439193	2.642900	0.990903
3.250	0.100	1.100	4.000	0.100000	0.075000	0.742500	0.563085	3.156747	0.385508	1.451224	True	True	9.99927e-08	6369	3.305664	3.505587	2.629320	0.954644
3.250	0.100	1.100	4.000	0.100000	-0.075000	0.765000	1.560214	2.276024	1.480402	0.260101	True	True	9.97431e-08	2803	4.295769	3.477302	1.297631	1.272777
3.250	0.100	1.100	4.000	0.100000	-0.071250	0.765000	1.461208	2.279743	1.371832	0.271450	True	True	9.99577e-08	2716	4.200413	3.406977	1.380124	1.284986
3.250	0.100	1.100	4.000	0.100000	-0.067500	0.765000	1.375815	2.284518	1.281103	0.282453	True	True	9.97465e-08	2699	4.117430	3.347393	1.457417	1.294812
3.250	0.100	1.100	4.000	0.100000	-0.063750	0.765000	1.300984	2.290153	1.203673	0.293252	True	True	9.98918e-08	2727	4.044143	3.296255	1.530394	1.302744
3.250	0.100	1.100	4.000	0.100000	-0.060000	0.765000	1.234596	2.296510	1.136490	0.303955	True	True	9.99152e-08	2812	3.978663	3.251961	1.599678	1.309118
3.250	0.100	1.100	4.000	0.100000	-0.056250	0.765000	1.175110	2.303497	1.077411	0.314648	True	True	9.98673e-08	2873	3.919610	3.213344	1.665736	1.314172
3.250	0.100	1.100	4.000	0.100000	-0.052500	0.765000	1.121379	2.311048	1.024882	0.325398	True	True	9.98837e-08	2932	3.865944	3.179536	1.728912	1.318082
3.250	0.100	1.100	4.000	0.100000	-0.048750	0.765000	1.072524	2.319117	0.977744	0.336268	True	True	9.97733e-08	2942	3.816865	3.149869	1.789471	1.320978
3.250	0.100	1.100	4.000	0.100000	-0.045000	0.765000	1.027856	2.327672	0.935114	0.347311	True	True	9.98602e-08	3005	3.771743	3.123822	1.847620	1.322962
3.250	0.100	1.100	4.000	0.100000	-0.041250	0.765000	0.986826	2.336692	0.896302	0.358576	True	True	9.98153e-08	3078	3.730073	3.100980	1.903521	1.324111
3.250	0.100	1.100	4.000	0.100000	-0.037500	0.765000	0.948989	2.346166	0.860764	0.370113	True	True	9.99516e-08	3120	3.691446	3.081009	1.957303	1.324484
3.250	0.100	1.100	4.000	0.100000	-0.033750	0.765000	0.913981	2.356090	0.828059	0.381968	True	True	9.97016e-08	3169	3.655527	3.063637	2.009071	1.324130
3.250	0.100	1.100	4.000	0.100000	-0.030000	0.765000	0.881499	2.366466	0.797830	0.394189	True	True	9.97164e-08	3237	3.622035	3.048642	2.058904	1.323083
3.250	0.100	1.100	4.000	0.100000	-0.026250	0.765000	0.851288	2.377301	0.769783	0.406825	True	True	9.99008e-08	3248	3.590737	3.035839	2.106871	1.321372
3.250	0.100	1.100	4.000	0.100000	-0.022500	0.765000	0.823135	2.388611	0.743671	0.419927	True	True	9.97804e-08	3310	3.561435	3.025077	2.153025	1.319017
3.250	0.100	1.100	4.000	0.100000	-0.018750	0.765000	0.796855	2.400414	0.719286	0.433551	True	True	9.9809e-08	3333	3.533961	3.016232	2.197409	1.316033
3.250	0.100	1.100	4.000	0.100000	-0.015000	0.765000	0.772291	2.412734	0.696454	0.447754	True	True	9.97534e-08	3417	3.508171	3.009199	2.240057	1.312429
3.250	0.100	1.100	4.000	0.100000	-0.011250	0.765000	0.749308	2.425602	0.675023	0.462601	True	True	9.98291e-08	3487	3.483942	3.003898	2.280993	1.308207
3.250	0.100	1.100	4.000	0.100000	-0.007500	0.765000	0.727787	2.439053	0.654863	0.478162	True	True	9.98286e-08	3513	3.461169	3.000263	2.320239	1.303368
3.250	0.100	1.100	4.000	0.100000	-0.003750	0.765000	0.707628	2.453131	0.635861	0.494513	True	True	9.99415e-08	3572	3.439760	2.998245	2.357806	1.297907
3.250	0.100	1.100	4.000	0.100000	0.000000	0.765000	0.688739	2.467886	0.617918	0.511742	True	True	9.99382e-08	3634	3.419637	2.997809	2.393703	1.291812
3.250	0.100	1.100	4.000	0.100000	0.003750	0.765000	0.671045	2.483376	0.600948	0.529945	True	True	9.98648e-08	3684	3.400736	2.998937	2.427930	1.285070
3.250	0.100	1.100	4.000	0.100000	0.007500	0.765000	0.654477	2.499667	0.584874	0.549232	True	True	9.98491e-08	3741	3.383000	3.001622	2.460484	1.277663
3.250	0.100	1.100	4.000	0.100000	0.011250	0.765000	0.638977	2.516838	0.569626	0.569727	True	True	9.9873e-08	3844	3.366383	3.005873	2.491355	1.269565
3.250	0.100	1.100	4.000	0.100000	0.015000	0.765000	0.624495	2.534979	0.555143	0.591574	True	True	9.9918e-08	3860	3.350849	3.011715	2.520528	1.260748
3.250	0.100	1.100	4.000	0.100000	0.018750	0.765000	0.610988	2.554196	0.541371	0.614937	True	True	9.99527e-08	3988	3.336371	3.019188	2.547980	1.251175
3.250	0.100	1.100	4.000	0.100000	0.022500	0.765000	0.598422	2.574610	0.528259	0.640009	True	True	9.99477e-08	4049	3.322931	3.028350	2.573681	1.240803
3.250	0.100	1.100	4.000	0.100000	0.026250	0.765000	0.586768	2.596366	0.515761	0.667014	True	True	9.99542e-08	4116	3.310520	3.039278	2.597593	1.229583
3.250	0.100	1.100	4.000	0.100000	0.030000	0.765000	0.576005	2.619632	0.503836	0.696218	True	True	9.98477e-08	4259	3.299139	3.052075	2.619667	1.217454
3.250	0.100	1.100	4.000	0.100000	0.033750	0.765000	0.566120	2.644609	0.492445	0.727939	True	True	9.98374e-08	4458	3.288800	3.066868	2.639844	1.204346
3.250	0.100	1.100	4.000	0.100000	0.037500	0.765000	0.557106	2.671536	0.481552	0.762557	True	True	9.99199e-08	4400	3.279531	3.083818	2.658049	1.190176
3.250	0.100	1.100	4.000	0.100000	0.041250	0.765000	0.548965	2.700704	0.471122	0.800538	True	True	9.99326e-08	4519	3.271372	3.103127	2.674193	1.174845
3.250	0.100	1.100	4.000	0.100000	0.045000	0.765000	0.541710	2.732465	0.461123	0.842452	True	True	9.99881e-08	4654	3.264382	3.125044	2.688164	1.158235
3.250	0.100	1.100	4.000	0.100000	0.048750	0.765000	0.535364	2.767254	0.451523	0.889014	True	True	9.99149e-08	4777	3.258645	3.149883	2.699827	1.140206
3.250	0.100	1.100	4.000	0.100000	0.052500	0.765000	0.529963	2.805616	0.442288	0.941128	True	True	9.98645e-08	4945	3.254274	3.178039	2.709013	1.120587
3.250	0.100	1.100	4.000	0.100000	0.056250	0.765000	0.525562	2.848240	0.433386	0.999959	True	True	9.99873e-08	5135	3.251424	3.210014	2.715510	1.099168
3.250	0.100	1.100	4.000	0.100000	0.060000	0.765000	0.522236	2.896022	0.424779	1.067043	True	True	9.98622e-08	5316	3.250302	3.246458	2.719054	1.075687
3.250	0.100	1.100	4.000	0.100000	0.063750	0.765000	0.520092	2.950144	0.416427	1.144447	True	True	9.98761e-08	5539	3.251192	3.288222	2.719304	1.049818
3.250	0.100	1.100	4.000	0.100000	0.067500	0.765000	0.519279	3.012212	0.408279	1.235035	True	True	9.99086e-08	5782	3.254493	3.336451	2.715815	1.021133
3.250	0.100	1.100	4.000	0.100000	0.071250	0.765000	0.520006	3.084476	0.400271	1.342919	True	True	9.99252e-08	6108	3.260770	3.392727	2.707992	0.989071
3.250	0.100	1.100	4.000	0.100000	0.075000	0.765000	0.522577	3.170215	0.392315	1.474246	True	True	9.99289e-08	6563	3.270860	3.459312	2.695008	0.952862
3.250	0.100	1.100	4.000	0.100000	-0.075000	0.787500	1.530591	2.275562	1.498480	0.263444	True	True	9.99294e-08	3045	4.278895	3.439720	1.309845	1.276255
3.250	0.100	1.100	4.000	0.100000	-0.071250	0.787500	1.431023	2.279476	1.389273	0.275072	True	True	9.98641e-08	2671	4.182938	3.368134	1.393907	1.288283
3.250	0.100	1.100	4.000	0.100000	-0.067500	0.787500	1.345115	2.284469	1.297956	0.286348	True	True	9.96256e-08	2680	4.099403	3.307424	1.472789	1.297928
3.250	0.100	1.100	4.000	0.100000	-0.063750	0.787500	1.269813	2.290331	1.219976	0.297418	True	True	9.97745e-08	2790	4.025602	3.255275	1.547372	1.305682
3.250	0.100	1.100	4.000	0.100000	-0.060000	0.787500	1.202984	2.296927	1.152273	0.308391	True	True	9.99834e-08	2840	3.959639	3.210066	1.618282	1.311878
3.250	0.100	1.100	4.000	0.100000	-0.056250	0.787500	1.143087	2.304162	1.092699	0.319352	True	True	9.96368e-08	2887	3.900126	3.170622	1.685979	1.316757
3.250	0.100	1.100	4.000	0.100000	-0.052500	0.787500	1.088972	2.311969	1.039699	0.330373	True	True	9.98719e-08	2938	3.846021	3.136065	1.750805	1.320491
3.250	0.100	1.100	4.000	0.100000	-0.048750	0.787500	1.039756	2.320301	0.992109	0.341514	True	True	9.98212e-08	3012	3.796520	3.105719	1.813023	1.323213
3.250	0.100	1.100	4.000	0.100000	-0.045000	0.787500	0.994747	2.329127	0.949045	0.352830	True	True	9.98599e-08	3029	3.750989	3.079057	1.872834	1.325022
3.250	0.100	1.100	4.000	0.100000	-0.041250	0.787500	0.953394	2.338424	0.909816	0.364372	True	True	9.99285e-08	3119	3.708923	3.055661	1.930400	1.325994
3.250	0.100	1.100	4.000	0.100000	-0.037500	0.787500	0.915252	2.348181	0.873876	0.376188	True	True	9.97771e-08	3167	3.669911	3.035192	1.985844	1.326191
3.250	0.100	1.100	4.000	0.100000	-0.033750	0.787500	0.879954	2.358393	0.840784	0.388327	True	True	9.99771e-08	3202	3.633616	3.017375	2.039266	1.325659
3.250	0.100	1.100	4.000	0.100000	-0.030000	0.787500	0.847197	2.369062	0.810183	0.400837	True	True	9.97929e-08	3246	3.599757	3.001984	2.090745	1.324434
3.250	0.100	1.100	4.000	0.100000	-0.026250	0.787500	0.816726	2.380196	0.781777	0.413768	True	True	9.9891e-08	3295	3.568099	2.988832	2.140345	1.322543
3.250	0.100	1.100	4.000	0.100000	-0.022500	0.787500	0.788324	2.391808	0.755320	0.427171	True	True	9.97935e-08	3324	3.538443	2.977765	2.188116	1.320008
3.250	0.100	1.100	4.000	0.100000	-0.018750	0.787500	0.761808	2.403918	0.730603	0.441102	True	True	9.97648e-08	3372	3.510621	2.968656	2.234098	1.316843
3.250	0.100	1.100	4.000	0.100000	-0.015000	0.787500	0.737020	2.416549	0.707451	0.455620	True	True	9.97024e-08	3482	3.484489	2.961400	2.278321	1.313057
3.250	0.100	1.100	4.000	0.100000	-0.011250	0.787500	0.713823	2.429733	0.685713	0.470791	True	True	9.97549e-08	3531	3.459921	2.955913	2.320808	1.308654
3.250	0.100	1.100	4.000	0.100000	-0.007500	0.787500	0.692099	2.443504	0.665258	0.486684	True	True	9.99324e-08	3551	3.436813	2.952127	2.361578	1.303633
3.250	0.100	1.100	4.000	0.100000	-0.003750	0.787500	0.671745	2.457906	0.645974	0.503378	True	True	9.9764e-08	3662	3.415073	2.949993	2.400639	1.297989
3.250	0.100	1.100	4.000	0.100000	0.000000	0.787500	0.652672	2.472988	0.627760	0.520961	True	True	9.99108e-08	3694	3.394622	2.949473	2.437998	1.291713
3.250	0.100	1.100	4.000	0.100000	0.003750	0.787500	0.634800	2.488810	0.610531	0.539530	True	True	9.98399e-08	3745	3.375393	2.950547	2.473654	1.284792
3.250	0.100	1.100	4.000	0.100000	0.007500	0.787500	0.618063	2.505438	0.594209	0.559196	True	True	9.98045e-08	3824	3.357331	2.953207	2.507602	1.277206
3.250	0.100	1.100	4.000	0.100000	0.011250	0.787500	0.602400	2.522950	0.578724	0.580086	True	True	9.99537e-08	3910	3.340389	2.957461	2.539830	1.268932
3.250	0.100	1.100	4.000	0.100000	0.015000	0.787500	0.587762	2.541438	0.564017	0.602344	True	True	9.99624e-08	3956	3.324529	2.963332	2.570322	1.259940
3.250	0.100	1.100	4.000	0.100000	0.018750	0.787500	0.574105	2.561007	0.550030	0.626137	True	True	9.97896e-08	4066	3.309723	2.970857	2.599053	1.250197
3.250	0.100	1.100	4.000	0.100000	0.022500	0.787500	0.561393	2.581780	0.536714	0.651659	True	True	9.99523e-08	4100	3.295951	2.980095	2.625994	1.239659
3.250	0.100	1.100	4.000	0.100000	0.026250	0.787500	0.549597	2.603900	0.524023	0.679137	True	True	9.99596e-08	4204	3.283204	2.991121	2.651105	1.228276
3.250	0.100	1.100	4.000	0.100000	0.030000	0.787500	0.538696	2.627539	0.511916	0.708842	True	True	9.98437e-08	4282	3.271481	3.004035	2.674336	1.215991
3.250	0.100	1.100	4.000	0.100000	0.033750	0.787500	0.528674	2.652898	0.500352	0.741092	True	True	9.99603e-08	4417	3.260793	3.018964	2.695628	1.202734
3.250	0.100	1.100	4.000	0.100000	0.037500	0.787500	0.519525	2.680217	0.489297	0.776274	True	True	9.99862e-08	4482	3.251164	3.036067	2.714907	1.188423
3.250	0.100	1.100	4.000	0.100000	0.041250	0.787500	0.511249	2.709787	0.478715	0.814856	True	True	9.98436e-08	4608	3.242632	3.055544	2.732083	1.172960
3.250	0.100	1.100	4.000	0.100000	0.045000	0.787500	0.503858	2.741963	0.468574	0.857418	True	True	9.9967e-08	4696	3.235253	3.077644	2.747045	1.156230
3.250	0.100	1.100	4.000	0.100000	0.048750	0.787500	0.497372	2.777183	0.458842	0.904680	True	True	9.99743e-08	4886	3.229107	3.102678	2.759656	1.138093
3.250	0.100	1.100	4.000	0.100000	0.052500	0.787500	0.491827	2.815992	0.449486	0.957556	True	True	9.98718e-08	4997	3.224303	3.131038	2.769750	1.118380
3.250	0.100	1.100	4.000	0.100000	0.056250	0.787500	0.487274	2.859085	0.440473	1.017226	True	True	9.99298e-08	5178	3.220987	3.163225	2.777117	1.096885
3.250	0.100	1.100	4.000	0.100000	0.060000	0.787500	0.483787	2.907362	0.431767	1.085239	True	True	9.98611e-08	5379	3.219359	3.199885	2.781493	1.073350
3.250	0.100	1.100	4.000	0.100000	0.063750	0.787500	0.481467	2.962010	0.423326	1.163686	True	True	9.99817e-08	5659	3.219693	3.241867	2.782540	1.047450
3.250	0.100	1.100	4.000	0.100000	0.067500	0.787500	0.480458	3.024645	0.415102	1.255464	True	True	9.99681e-08	5960	3.222372	3.290311	2.779817	1.018764
3.250	0.100	1.100	4.000	0.100000	0.071250	0.787500	0.480963	3.097526	0.407032	1.364726	True	True	9.98944e-08	6223	3.227940	3.346792	2.772733	0.986736
3.250	0.100	1.100	4.000	0.100000	0.075000	0.787500	0.483274	3.183950	0.399029	1.497689	True	True	9.99134e-08	6722	3.237204	3.413566	2.760471	0.950604
3.250	0.100	1.100	4.000	0.100000	-0.075000	0.810000	1.501528	2.275126	1.516529	0.266826	True	True	9.97912e-08	2777	4.262408	3.402341	1.321808	1.279528
3.250	0.100	1.100	4.000	0.100000	-0.071250	0.810000	1.401440	2.279265	1.406687	0.278738	True	True	9.99565e-08	2694	4.165895	3.329512	1.407396	1.291341
3.250	0.100	1.100	4.000	0.100000	-0.067500	0.810000	1.315063	2.284477	1.314782	0.290295	True	True	9.98518e-08	2865	4.081851	3.267695	1.487823	1.300783
3.250	0.100	1.100	4.000	0.100000	-0.063750	0.810000	1.239330	2.290571	1.236254	0.301642	True	True	9.97394e-08	2808	4.007578	3.214550	1.563968	1.308336
3.250	0.100	1.100	4.000	0.100000	-0.060000	0.810000	1.172102	2.297410	1.168032	0.312892	True	True	9.98082e-08	2853	3.941171	3.168443	1.636458	1.314333
3.250	0.100	1.100	4.000	0.100000	-0.056250	0.810000	1.111834	2.304898	1.107966	0.324130	True	True	9.9663e-08	2885	3.881238	3.128187	1.705749	1.319014
3.250	0.100	1.100	4.000	0.100000	-0.052500	0.810000	1.057371	2.312966	1.054494	0.335428	True	True	9.9936e-08	2965	3.826732	3.092894	1.772180	1.322552
3.250	0.100	1.100	4.000	0.100000	-0.048750	0.810000	1.007828	2.321567	1.006453	0.346848	True	True	9.99614e-08	3026	3.776845	3.061882	1.836010	1.325078
3.250	0.100	1.100	4.000	0.100000	-0.045000	0.810000	0.962512	2.330667	0.962956	0.358446	True	True	9.97289e-08	3083	3.730942	3.034620	1.897440	1.326691
3.250	0.100	1.100	4.000	0.100000	-0.041250	0.810000	0.920869	2.340246	0.923311	0.370273	True	True	9.98995e-08	3108	3.688514	3.010682	1.956625	1.327468
3.250	0.100	1.100	4.000	0.100000	-0.037500	0.810000	0.882453	2.350291	0.886969	0.382378	True	True	9.9858e-08	3200	3.649150	2.989727	2.013686	1.327469
3.250	0.100	1.100	4.000	0.100000	-0.033750	0.810000	0.846896	2.360796	0.853492	0.394810	True	True	9.97855e-08	3206	3.612511	2.971476	2.068720	1.326741
3.250	0.100	1.100	4.000	0.100000	-0.030000	0.810000	0.813893	2.371764	0.822519	0.407618	True	True	9.97914e-08	3283	3.578315	2.955700	2.121803	1.325319
3.250	0.100	1.100	4.000	0.100000	-0.026250	0.810000	0.783188	2.383201	0.793755	0.420853	True	True	9.98556e-08	3349	3.546327	2.942209	2.172994	1.323232
3.250	0.100	1.100	4.000	0.100000	-0.022500	0.810000	0.754565	2.395121	0.766952	0.434566	True	True	9.99586e-08	3417	3.516346	2.930847	2.222342	1.320501
3.250	0.100	1.100	4.000	0.100000	-0.018750	0.810000	0.727838	2.407544	0.741904	0.448815	True	True	9.9795e-08	3438	3.488203	2.921485	2.269883	1.317139
3.250	0.100	1.100	4.000	0.100000	-0.015000	0.810000	0.702849	2.420492	0.718433	0.463658	True	True	9.9731e-08	3500	3.461753	2.914014	2.315644	1.313156
3.250	0.100	1.100	4.000	0.100000	-0.011250	0.810000	0.679461	2.433996	0.696389	0.479162	True	True	9.98244e-08	3670	3.436872	2.908350	2.359648	1.308557
3.250	0.100	1.100	4.000	0.100000	-0.007500	0.810000	0.657554	2.448092	0.675640	0.495398	True	True	9.99541e-08	3627	3.413453	2.904424	2.401908	1.303341
3.250	0.100	1.100	4.000	0.100000	-0.003750	0.810000	0.637026	2.462823	0.656073	0.512445	True	True	9.99657e-08	3672	3.391404	2.902181	2.442432	1.297504
3.250	0.100	1.100	4.000	0.100000	0.000000	0.810000	0.617785	2.478239	0.637589	0.530392	True	True	9.97732e-08	3747	3.370645	2.901586	2.481225	1.291036
3.250	0.100	1.100	4.000	0.100000	0.003750	0.810000	0.599754	2.494398	0.620101	0.549338	True	True	9.99102e-08	3754	3.351110	2.902614	2.518284	1.283925
3.250	0.100	1.100	4.000	0.100000	0.007500	0.810000	0.582863	2.511368	0.603531	0.569395	True	True	9.99467e-08	3873	3.332740	2.905258	2.553603	1.276151
3.250	0.100	1.100	4.000	0.100000	0.011250	0.810000	0.567052	2.529228	0.587810	0.590690	True	True	9.98357e-08	3943	3.315490	2.909523	2.587169	1.267693
3.250	0.100	1.100	4.000	0.100000	0.015000	0.810000	0.552271	2.548069	0.572876	0.613370	True	True	9.97657e-08	3990	3.299320	2.915430	2.618964	1.258521
3.250	0.100	1.100	4.000	0.100000	0.018750	0.810000	0.538475	2.567996	0.558674	0.637604	True	True	9.98813e-08	4096	3.284200	2.923016	2.648964	1.248602
3.250	0.100	1.100	4.000	0.100000	0.022500	0.810000	0.525627	2.589133	0.545154	0.663588	True	True	9.98647e-08	4182	3.270111	2.932337	2.677137	1.237893
3.250	0.100	1.100	4.000	0.100000	0.026250	0.810000	0.513699	2.611625	0.532268	0.691551	True	True	9.99007e-08	4234	3.257041	2.943467	2.703443	1.226347
3.250	0.100	1.100	4.000	0.100000	0.030000	0.810000	0.502667	2.635643	0.519976	0.721766	True	True	9.99011e-08	4381	3.244987	2.956505	2.727834	1.213905
3.250	0.100	1.100	4.000	0.100000	0.033750	0.810000	0.492515	2.661388	0.508238	0.754557	True	True	9.97811e-08	4471	3.233960	2.971577	2.750249	1.200499
3.250	0.100	1.100	4.000	0.100000	0.037500	0.810000	0.483236	2.689104	0.497018	0.790313	True	True	9.99787e-08	4570	3.223980	2.988840	2.770616	1.186049
3.250	0.100	1.100	4.000	0.100000	0.041250	0.810000	0.474829	2.719083	0.486282	0.829509	True	True	9.98821e-08	4710	3.215082	3.008491	2.788843	1.170458
3.250	0.100	1.100	4.000	0.100000	0.045000	0.810000	0.467303	2.751681	0.475995	0.872729	True	True	9.98435e-08	4819	3.207320	3.030779	2.804823	1.153613
3.250	0.100	1.100	4.000	0.100000	0.048750	0.810000	0.460677	2.787336	0.466127	0.920702	True	True	9.98179e-08	5054	3.200770	3.056012	2.818420	1.135376
3.250	0.100	1.100	4.000	0.100000	0.052500	0.810000	0.454986	2.826599	0.456645	0.974352	True	True	9.99924e-08	5114	3.195534	3.084581	2.829467	1.115580
3.250	0.100	1.100	4.000	0.100000	0.056250	0.810000	0.450277	2.870166	0.447516	1.034869	True	True	9.99892e-08	5333	3.191753	3.116984	2.837758	1.094021
3.250	0.100	1.100	4.000	0.100000	0.060000	0.810000	0.446620	2.918943	0.438704	1.103822	True	True	9.99615e-08	5528	3.189619	3.153863	2.843033	1.070445
3.250	0.100	1.100	4.000	0.100000	0.063750	0.810000	0.444115	2.974122	0.430168	1.183323	True	True	9.98951e-08	5795	3.189394	3.196065	2.844958	1.044531
3.250	0.100	1.100	4.000	0.100000	0.067500	0.810000	0.442898	3.037326	0.421860	1.276298	True	True	9.99512e-08	6116	3.191445	3.244724	2.843098	1.015864
3.250	0.100	1.100	4.000	0.100000	0.071250	0.810000	0.443164	3.110828	0.413718	1.386948	True	True	9.99203e-08	6335	3.196297	3.301410	2.836869	0.983894
3.250	0.100	1.100	4.000	0.100000	0.075000	0.810000	0.445196	3.197941	0.405657	1.521556	True	True	9.98873e-08	6851	3.204724	3.368370	2.825467	0.947866
3.250	0.100	1.100	4.000	0.100000	-0.075000	0.832500	1.473025	2.274750	1.534546	0.270245	True	True	9.99085e-08	2829	4.246308	3.365179	1.333503	1.282579
3.250	0.100	1.100	4.000	0.100000	-0.071250	0.832500	1.372469	2.279094	1.424070	0.282449	True	True	9.99852e-08	2707	4.149283	3.291130	1.420568	1.294163
3.250	0.100	1.100	4.000	0.100000	-0.067500	0.832500	1.285665	2.284535	1.331581	0.294293	True	True	9.99143e-08	2752	4.064775	3.228223	1.502491	1.303375
3.250	0.100	1.100	4.000	0.100000	-0.063750	0.832500	1.209540	2.290869	1.252504	0.305925	True	True	9.97387e-08	2816	3.990072	3.174101	1.580151	1.310702
3.250	0.100	1.100	4.000	0.100000	-0.060000	0.832500	1.141953	2.297957	1.183765	0.317458	True	True	9.97918e-08	2866	3.923263	3.127114	1.654170	1.316477
3.250	0.100	1.100	4.000	0.100000	-0.056250	0.832500	1.081352	2.305702	1.123206	0.328980	True	True	9.97465e-08	2935	3.862950	3.086062	1.725002	1.320938
3.250	0.100	1.100	4.000	0.100000	-0.052500	0.832500	1.026580	2.314035	1.069265	0.340564	True	True	9.96545e-08	3000	3.808081	3.050050	1.792985	1.324258
3.250	0.100	1.100	4.000	0.100000	-0.048750	0.832500	0.976747	2.322909	1.020775	0.352271	True	True	9.99183e-08	3084	3.757846	3.018389	1.858374	1.326566
3.250	0.100	1.100	4.000	0.100000	-0.045000	0.832500	0.931159	2.332289	0.976847	0.364159	True	True	9.97731e-08	3123	3.711606	2.990540	1.921368	1.327962
3.250	0.100	1.100	4.000	0.100000	-0.041250	0.832500	0.889260	2.342155	0.936786	0.376279	True	True	9.97891e-08	3174	3.668853	2.966074	1.982118	1.328523
3.250	0.100	1.100	4.000	0.100000	-0.037500	0.832500	0.850602	2.352491	0.900046	0.388682	True	True	9.99261e-08	3209	3.629171	2.944646	2.040742	1.328309
3.250	0.100	1.100	4.000	0.100000	-0.033750	0.832500	0.814817	2.363294	0.866184	0.401416	True	True	9.96987e-08	3299	3.592221	2.925974	2.097334	1.327366
3.250	0.100	1.100	4.000	0.100000	-0.030000	0.832500	0.781597	2.374565	0.834842	0.414532	True	True	9.99525e-08	3628	3.557720	2.909825	2.151967	1.325730
3.250	0.100	1.100	4.000	0.100000	-0.026250	0.832500	0.750687	2.386309	0.805721	0.428079	True	True	9.99224e-08	3370	3.525431	2.896007	2.204698	1.323429
3.250	0.100	1.100	4.000	0.100000	-0.022500	0.832500	0.721869	2.398542	0.778576	0.442113	True	True	9.97544e-08	3438	3.495154	2.884361	2.255571	1.320485
3.250	0.100	1.100	4.000	0.100000	-0.018750	0.832500	0.694957	2.411281	0.753199	0.456688	True	True	9.98984e-08	3499	3.466719	2.874756	2.304620	1.316911
3.250	0.100	1.100	4.000	0.100000	-0.015000	0.832500	0.669792	2.424550	0.729411	0.471867	True	True	9.98011e-08	3562	3.439980	2.867081	2.351872	1.312717
3.250	0.100	1.100	4.000	0.100000	-0.011250	0.832500	0.646235	2.438379	0.707061	0.487714	True	True	9.98299e-08	3587	3.414811	2.861250	2.397344	1.307908
3.250	0.100	1.100	4.000	0.100000	-0.007500	0.832500	0.624168	2.452805	0.686020	0.504303	True	True	9.98013e-08	3691	3.391106	2.857191	2.441050	1.302484
3.250	0.100	1.100	4.000	0.100000	-0.003750	0.832500	0.603485	2.467870	0.666173	0.521714	True	True	9.99685e-08	3723	3.368771	2.854850	2.482996	1.296441
3.250	0.100	1.100	4.000	0.100000	0.000000	0.832500	0.584097	2.483624	0.647420	0.540036	True	True	9.99776e-08	3755	3.347727	2.854187	2.523183	1.289770
3.250	0.100	1.100	4.000	0.100000	0.003750	0.832500	0.565924	2.500126	0.629674	0.559369	True	True	9.99182e-08	3853	3.327906	2.855178	2.561609	1.282459
3.250	0.100	1.100	4.000	0.100000	0.007500	0.832500	0.548895	2.517444	0.612857	0.579827	True	True	9.98383e-08	3918	3.309249	2.857813	2.598266	1.274490
3.250	0.100	1.100	4.000	0.100000	0.011250	0.832500	0.532952	2.535656	0.596900	0.601539	True	True	9.98675e-08	4005	3.291709	2.862096	2.633140	1.265840
3.250	0.100	1.100	4.000	0.100000	0.015000	0.832500	0.518041	2.554854	0.581741	0.624653	True	True	9.98878e-08	4043	3.275246	2.868046	2.666213	1.256482
3.250	0.100	1.100	4.000	0.100000	0.018750	0.832500	0.504119	2.575145	0.567324	0.649338	True	True	9.97478e-08	4156	3.259829	2.875699	2.697459	1.246381
3.250	0.100	1.100	4.000	0.100000	0.022500	0.832500	0.491147	2.596652	0.553598	0.675795	True	True	9.99174e-08	4201	3.245438	2.885110	2.726848	1.235499
3.250	0.100	1.100	4.000	0.100000	0.026250	0.832500	0.479095	2.619520	0.540518	0.704254	True	True	9.9818e-08	4308	3.232057	2.896350	2.754339	1.223786
3.250	0.100	1.100	4.000	0.100000	0.030000	0.832500	0.467941	2.643922	0.528040	0.734992	True	True	9.98469e-08	4417	3.219686	2.909518	2.779885	1.211187
3.250	0.100	1.100	4.000	0.100000	0.033750	0.832500	0.457665	2.670061	0.516126	0.768335	True	True	9.99995e-08	4568	3.208329	2.924738	2.803425	1.197634
3.250	0.100	1.100	4.000	0.100000	0.037500	0.832500	0.448261	2.698180	0.504739	0.804676	True	True	9.993e-08	4664	3.198006	2.942165	2.824888	1.183047
3.250	0.100	1.100	4.000	0.100000	0.041250	0.832500	0.439724	2.728573	0.493844	0.844497	True	True	9.98179e-08	4783	3.188751	2.961995	2.844185	1.167333
3.250	0.100	1.100	4.000	0.100000	0.045000	0.832500	0.432065	2.761597	0.483409	0.888386	True	True	9.99183e-08	4909	3.180612	2.984474	2.861207	1.150379
3.250	0.100	1.100	4.000	0.100000	0.048750	0.832500	0.425299	2.797694	0.473401	0.937080	True	True	9.98343e-08	5065	3.173662	3.009910	2.875823	1.132049
3.250	0.100	1.100	4.000	0.100000	0.052500	0.832500	0.419458	2.837416	0.463787	0.991514	True	True	9.98735e-08	5232	3.167997	3.038690	2.887869	1.112180
3.250	0.100	1.100	4.000	0.100000	0.056250	0.832500	0.414588	2.881464	0.454536	1.052890	True	True	9.99991e-08	5414	3.163752	3.071311	2.897142	1.090571
3.250	0.100	1.100	4.000	0.100000	0.060000	0.832500	0.410756	2.930745	0.445610	1.122793	True	True	9.99785e-08	5587	3.161110	3.108411	2.903386	1.066969
3.250	0.100	1.100	4.000	0.100000	0.063750	0.832500	0.408055	2.986460	0.436970	1.203357	True	True	9.99307e-08	5857	3.160323	3.150833	2.906275	1.041060
3.250	0.100	1.100	4.000	0.100000	0.067500	0.832500	0.406616	3.050239	0.428568	1.297540	True	True	9.98476e-08	6214	3.161741	3.199708	2.905380	1.012432
3.250	0.100	1.100	4.000	0.100000	0.071250	0.832500	0.406627	3.124365	0.420343	1.409586	True	True	9.98979e-08	6561	3.165867	3.256598	2.900130	0.980542
3.250	0.100	1.100	4.000	0.100000	0.075000	0.832500	0.408359	3.212169	0.412212	1.545846	True	True	9.99021e-08	7161	3.173447	3.323742	2.889738	0.944645
3.250	0.100	1.100	4.000	0.100000	-0.075000	0.855000	1.445083	2.274418	1.552526	0.273703	True	True	9.99125e-08	2835	4.230596	3.328247	1.344916	1.285412
3.250	0.100	1.100	4.000	0.100000	-0.071250	0.855000	1.344101	2.278976	1.441419	0.286205	True	True	9.96575e-08	2729	4.133104	3.252999	1.433409	1.296740
3.250	0.100	1.100	4.000	0.100000	-0.067500	0.855000	1.256915	2.284649	1.348345	0.298342	True	True	9.96407e-08	2763	4.048174	3.189027	1.516774	1.305699
3.250	0.100	1.100	4.000	0.100000	-0.063750	0.855000	1.180444	2.291225	1.268723	0.310266	True	True	9.98464e-08	2864	3.973084	3.133949	1.595890	1.312778
3.250	0.100	1.100	4.000	0.100000	-0.060000	0.855000	1.112539	2.298565	1.199468	0.322090	True	True	9.97876e-08	3161	3.905914	3.086101	1.671380	1.318307
3.250	0.100	1.100	4.000	0.100000	-0.056250	0.855000	1.051646	2.306571	1.138420	0.333903	True	True	9.97732e-08	3005	3.845261	3.044273	1.743694	1.322525
3.250	0.100	1.100	4.000	0.100000	-0.052500	0.855000	0.996602	2.315174	1.084012	0.345779	True	True	9.97599e-08	3051	3.790069	3.007560	1.813168	1.325603
3.250	0.100	1.100	4.000	0.100000	-0.048750	0.855000	0.946516	2.324324	1.035075	0.357782	True	True	9.99881e-08	3086	3.739524	2.975266	1.880055	1.327672
3.250	0.100	1.100	4.000	0.100000	-0.045000	0.855000	0.900692	2.333988	0.990718	0.369968	True	True	9.98103e-08	3137	3.692986	2.946847	1.944549	1.328831
3.250	0.100	1.100	4.000	0.100000	-0.041250	0.855000	0.858571	2.344143	0.950246	0.382390	True	True	9.9745e-08	3196	3.649942	2.921870	2.006800	1.329156
3.250	0.100	1.100	4.000	0.100000	-0.037500	0.855000	0.819705	2.354776	0.913109	0.395098	True	True	9.97763e-08	3245	3.609977	2.899984	2.066924	1.328706
3.250	0.100	1.100	4.000	0.100000	-0.033750	0.855000	0.783723	2.365880	0.878867	0.408144	True	True	9.98298e-08	3323	3.572750	2.880904	2.125010	1.327529
3.250	0.100	1.100	4.000	0.100000	-0.030000	0.855000	0.750318	2.377456	0.847158	0.421576	True	True	9.97263e-08	3526	3.537977	2.864396	2.181128	1.325660
3.250	0.100	1.100	4.000	0.100000	-0.026250	0.855000	0.719232	2.389512	0.817685	0.435446	True	True	9.99275e-08	3420	3.505420	2.850263	2.235334	1.323128
3.250	0.100	1.100	4.000	0.100000	-0.022500	0.855000	0.690247	2.402061	0.790200	0.449809	True	True	9.99028e-08	3474	3.474878	2.838345	2.287669	1.319953
3.250	0.100	1.100	4.000	0.100000	-0.018750	0.855000	0.663176	2.415120	0.764496	0.464721	True	True	9.9828e-08	3545	3.446180	2.828508	2.338166	1.316151
3.250	0.100	1.100	4.000	0.100000	-0.015000	0.855000	0.637859	2.428714	0.740395	0.480244	True	True	9.99505e-08	3596	3.419180	2.820640	2.386847	1.311731
3.250	0.100	1.100	4.000	0.100000	-0.011250	0.855000	0.614159	2.442872	0.717744	0.496445	True	True	9.98976e-08	3660	3.393751	2.814652	2.433730	1.306698
3.250	0.100	1.100	4.000	0.100000	-0.007500	0.855000	0.591953	2.457631	0.696413	0.513398	True	True	9.98924e-08	3683	3.369786	2.810470	2.478825	1.301054
3.250	0.100	1.100	4.000	0.100000	-0.003750	0.855000	0.571138	2.473033	0.676288	0.531183	True	True	9.97303e-08	3809	3.347191	2.808038	2.522137	1.294793
3.250	0.100	1.100	4.000	0.100000	0.000000	0.855000	0.551622	2.489130	0.657269	0.549890	True	True	9.97324e-08	3851	3.325885	2.807316	2.563668	1.287909
3.250	0.100	1.100	4.000	0.100000	0.003750	0.855000	0.533325	2.505978	0.639268	0.569622	True	True	9.97135e-08	3912	3.305800	2.808278	2.603413	1.280388
3.250	0.100	1.100	4.000	0.100000	0.007500	0.855000	0.516176	2.523648	0.622206	0.590492	True	True	9.97842e-08	3991	3.286877	2.810910	2.641363	1.272214
3.250	0.100	1.100	4.000	0.100000	0.011250	0.855000	0.500116	2.542217	0.606015	0.612631	True	True	9.98705e-08	4088	3.269067	2.815217	2.677505	1.263366
3.250	0.100	1.100	4.000	0.100000	0.015000	0.855000	0.485090	2.561777	0.590633	0.636189	True	True	9.9935e-08	4136	3.252330	2.821217	2.711820	1.253815
3.250	0.100	1.100	4.000	0.100000	0.018750	0.855000	0.471054	2.582435	0.576001	0.661338	True	True	9.9948e-08	4220	3.236633	2.828942	2.744282	1.243530
3.250	0.100	1.100	4.000	0.100000	0.022500	0.855000	0.457969	2.604316	0.562071	0.688278	True	True	9.99694e-08	4331	3.221954	2.838447	2.774862	1.232471
3.250	0.100	1.100	4.000	0.100000	0.026250	0.855000	0.445804	2.627567	0.548795	0.717245	True	True	9.98015e-08	4371	3.208279	2.849802	2.803519	1.220590
3.250	0.100	1.100	4.000	0.100000	0.030000	0.855000	0.434535	2.652358	0.536131	0.748516	True	True	9.98346e-08	4510	3.195601	2.863104	2.830207	1.207834
3.250	0.100	1.100	4.000	0.100000	0.033750	0.855000	0.424143	2.678895	0.524040	0.782421	True	True	9.9764e-08	4663	3.183927	2.878474	2.854868	1.194134
3.250	0.100	1.100	4.000	0.100000	0.037500	0.855000	0.414617	2.707422	0.512483	0.819360	True	True	9.99545e-08	4721	3.173272	2.896068	2.877429	1.179415
3.250	0.100	1.100	4.000	0.100000	0.041250	0.855000	0.405955	2.738234	0.501428	0.859815	True	True	9.99038e-08	4852	3.163667	2.916080	2.897806	1.163582
3.250	0.100	1.100	4.000	0.100000	0.045000	0.855000	0.398163	2.771691	0.490840	0.904385	True	True	9.98823e-08	4984	3.155158	2.938753	2.915893	1.146526
3.250	0.100	1.100	4.000	0.100000	0.048750	0.855000	0.391256	2.808235	0.480687	0.953812	True	True	9.98746e-08	5178	3.147811	2.964393	2.931560	1.128113
3.250	0.100	1.100	4.000	0.100000	0.052500	0.855000	0.385263	2.848422	0.470936	1.009040	True	True	9.98736e-08	5321	3.141720	2.993386	2.944649	1.108182
3.250	0.100	1.100	4.000	0.100000	0.056250	0.855000	0.380227	2.892956	0.461555	1.071286	True	True	9.9889e-08	5524	3.137013	3.026225	2.954961	1.086534
3.250	0.100	1.100	4.000	0.100000	0.060000	0.855000	0.376211	2.942748	0.452508	1.142150	True	True	9.98831e-08	5759	3.133862	3.063546	2.962248	1.062922
3.250	0.100	1.100	4.000	0.100000	0.063750	0.855000	0.373303	2.999004	0.443754	1.223787	True	True	9.99969e-08	6014	3.132507	3.106188	2.966190	1.037034
3.250	0.100	1.100	4.000	0.100000	0.067500	0.855000	0.371630	3.063363	0.435247	1.319187	True	True	9.98604e-08	6303	3.133286	3.155277	2.966370	1.008466
3.250	0.100	1.100	4.000	0.100000	0.071250	0.855000	0.371368	3.138118	0.426926	1.432639	True	True	9.99686e-08	6703	3.136678	3.212370	2.962233	0.976680
3.250	0.100	1.100	4.000	0.100000	0.075000	0.855000	0.372777	3.226618	0.418709	1.570560	True	True	9.99941e-08	7155	3.143397	3.279695	2.953012	0.940941
3.250	0.100	1.100	4.000	0.100000	-0.075000	0.877500	1.417700	2.274117	1.570466	0.277198	True	True	9.98645e-08	2779	4.215268	3.291558	1.356035	1.288030
3.250	0.100	1.100	4.000	0.100000	-0.071250	0.877500	1.316341	2.278903	1.458729	0.290004	True	True	9.99841e-08	2757	4.117356	3.215139	1.445897	1.299073
3.250	0.100	1.100	4.000	0.100000	-0.067500	0.877500	1.228817	2.284813	1.365073	0.302441	True	True	9.97734e-08	2801	4.032048	3.150124	1.530645	1.307753
3.250	0.100	1.100	4.000	0.100000	-0.063750	0.877500	1.152041	2.291637	1.284907	0.314663	True	True	9.96952e-08	2849	3.956614	3.094113	1.611158	1.314558
3.250	0.100	1.100	4.000	0.100000	-0.060000	0.877500	1.083861	2.299233	1.215139	0.326785	True	True	9.97196e-08	2956	3.889125	3.045427	1.688053	1.319818
3.250	0.100	1.100	4.000	0.100000	-0.056250	0.877500	1.022715	2.307504	1.153605	0.338897	True	True	9.98336e-08	2981	3.828173	3.002844	1.761783	1.323770
3.250	0.100	1.100	4.000	0.100000	-0.052500	0.877500	0.967439	2.316379	1.098734	0.351073	True	True	9.9876e-08	3045	3.772698	2.965450	1.832679	1.326585
3.250	0.100	1.100	4.000	0.100000	-0.048750	0.877500	0.917138	2.325809	1.049353	0.363379	True	True	9.99566e-08	3096	3.721882	2.932543	1.900993	1.328393
3.250	0.100	1.100	4.000	0.100000	-0.045000	0.877500	0.871114	2.335759	1.004571	0.375871	True	True	9.99794e-08	3182	3.675082	2.903573	1.966916	1.329292
3.250	0.100	1.100	4.000	0.100000	-0.041250	0.877500	0.828807	2.346207	0.963692	0.388603	True	True	9.99121e-08	3246	3.631785	2.878101	2.030594	1.329360
3.250	0.100	1.100	4.000	0.100000	-0.037500	0.877500	0.789766	2.357138	0.926164	0.401626	True	True	9.97023e-08	3303	3.591574	2.855774	2.092143	1.328655
3.250	0.100	1.100	4.000	0.100000	-0.033750	0.877500	0.753620	2.368545	0.891545	0.414991	True	True	9.99145e-08	3361	3.554105	2.836302	2.151647	1.327224
3.250	0.100	1.100	4.000	0.100000	-0.030000	0.877500	0.720061	2.380431	0.859474	0.428748	True	True	9.97543e-08	3389	3.519094	2.819449	2.209177	1.325104
3.250	0.100	1.100	4.000	0.100000	-0.026250	0.877500	0.688829	2.392800	0.829653	0.442950	True	True	9.99057e-08	3433	3.486301	2.805015	2.264783	1.322322
3.250	0.100	1.100	4.000	0.100000	-0.022500	0.877500	0.659706	2.405667	0.801835	0.457652	True	True	9.97292e-08	3533	3.455526	2.792838	2.318505	1.318901
3.250	0.100	1.100	4.000	0.100000	-0.018750	0.877500	0.632504	2.419049	0.775809	0.472910	True	True	9.97652e-08	3573	3.426596	2.782781	2.370375	1.314854
3.250	0.100	1.100	4.000	0.100000	-0.015000	0.877500	0.607062	2.432970	0.751399	0.488788	True	True	9.98057e-08	3640	3.399364	2.774730	2.420413	1.310193
3.250	0.100	1.100	4.000	0.100000	-0.011250	0.877500	0.583242	2.447460	0.728452	0.505353	True	True	9.98539e-08	3691	3.373703	2.768594	2.468635	1.304923
3.250	0.100	1.100	4.000	0.100000	-0.007500	0.877500	0.560921	2.462555	0.706836	0.522679	True	True	9.98957e-08	3764	3.349505	2.764299	2.515050	1.299045
3.250	0.100	1.100	4.000	0.100000	-0.003750	0.877500	0.539996	2.478298	0.686438	0.540848	True	True	9.9801e-08	3843	3.326676	2.761785	2.559663	1.292555
3.250	0.100	1.100	4.000	0.100000	0.000000	0.877500	0.520372	2.494739	0.667157	0.559951	True	True	9.97963e-08	3872	3.305133	2.761012	2.602473	1.285447
3.250	0.100	1.100	4.000	0.100000	0.003750	0.877500	0.501971	2.511937	0.648904	0.580091	True	True	9.97469e-08	3955	3.284808	2.761950	2.643477	1.277708
3.250	0.100	1.100	4.000	0.100000	0.007500	0.877500	0.484720	2.529961	0.631601	0.601384	True	True	9.9781e-08	4059	3.265642	2.764586	2.682665	1.269322
3.250	0.100	1.100	4.000	0.100000	0.011250	0.877500	0.468558	2.548890	0.615179	0.623962	True	True	9.98742e-08	4109	3.247583	2.768923	2.720023	1.260268
3.250	0.100	1.100	4.000	0.100000	0.015000	0.877500	0.453432	2.568816	0.599575	0.647974	True	True	9.97541e-08	4201	3.230591	2.774976	2.755534	1.250520
3.250	0.100	1.100	4.000	0.100000	0.018750	0.877500	0.439296	2.589846	0.584732	0.673597	True	True	9.98914e-08	4403	3.214632	2.782778	2.789172	1.240046
3.250	0.100	1.100	4.000	0.100000	0.022500	0.877500	0.426110	2.612105	0.570599	0.701032	True	True	9.98889e-08	4390	3.199683	2.792380	2.820907	1.228807
3.250	0.100	1.100	4.000	0.100000	0.026250	0.877500	0.413841	2.635741	0.557128	0.730517	True	True	9.99918e-08	4427	3.185728	2.803852	2.850703	1.216758
3.250	0.100	1.100	4.000	0.100000	0.030000	0.877500	0.402466	2.660926	0.544278	0.762332	True	True	9.99681e-08	4576	3.172758	2.817290	2.878513	1.203844
3.250	0.100	1.100	4.000	0.100000	0.033750	0.877500	0.391963	2.687866	0.532008	0.796812	True	True	9.99539e-08	4662	3.160778	2.832813	2.904281	1.190000
3.250	0.100	1.100	4.000	0.100000	0.037500	0.877500	0.382322	2.716806	0.520281	0.834358	True	True	9.98717e-08	4795	3.149801	2.850575	2.927938	1.175151
3.250	0.100	1.100	4.000	0.100000	0.041250	0.877500	0.373537	2.748043	0.509062	0.875460	True	True	9.98736e-08	4932	3.139855	2.870768	2.949402	1.159206
3.250	0.100	1.100	4.000	0.100000	0.045000	0.877500	0.365614	2.781937	0.498317	0.920721	True	True	9.99002e-08	5041	3.130982	2.893635	2.968570	1.142055
3.250	0.100	1.100	4.000	0.100000	0.048750	0.877500	0.358565	2.818934	0.488014	0.970892	True	True	9.98041e-08	5526	3.123245	2.919479	2.985318	1.123568
3.250	0.100	1.100	4.000	0.100000	0.052500	0.877500	0.352417	2.859591	0.478120	1.026926	True	True	9.987e-08	5423	3.116731	2.948683	2.999492	1.103585
3.250	0.100	1.100	4.000	0.100000	0.056250	0.877500	0.347209	2.904617	0.468602	1.090052	True	True	9.99045e-08	5634	3.111561	2.981739	3.010902	1.081912
3.250	0.100	1.100	4.000	0.100000	0.060000	0.877500	0.343000	2.954925	0.459424	1.161886	True	True	9.99306e-08	5840	3.107899	3.019280	3.019304	1.058306
3.250	0.100	1.100	4.000	0.100000	0.063750	0.877500	0.339875	3.011730	0.450546	1.244607	True	True	9.98288e-08	6228	3.105975	3.062140	3.024393	1.032458
3.250	0.100	1.100	4.000	0.100000	0.067500	0.877500	0.337952	3.076674	0.441921	1.341235	True	True	9.99821e-08	6424	3.106107	3.111441	3.025764	1.003970
3.250	0.100	1.100	4.000	0.100000	0.071250	0.877500	0.337399	3.152065	0.433489	1.456102	True	True	9.99409e-08	6795	3.108755	3.168733	3.022882	0.972312
3.250	0.100	1.100	4.000	0.100000	0.075000	0.877500	0.338463	3.241266	0.425168	1.595695	True	True	9.98573e-08	7269	3.114598	3.236236	3.015005	0.936758
3.250	0.100	1.100	4.000	0.100000	-0.075000	0.900000	1.390875	2.273873	1.588362	0.280730	True	True	9.95883e-08	2862	4.200326	3.255126	1.366845	1.290420
3.250	0.100	1.100	4.000	0.100000	-0.071250	0.900000	1.289184	2.278879	1.475997	0.293846	True	True	9.95477e-08	2756	4.102037	3.177562	1.458016	1.301157
3.250	0.100	1.100	4.000	0.100000	-0.067500	0.900000	1.201367	2.285029	1.381761	0.306590	True	True	9.99577e-08	2948	4.016396	3.111531	1.544085	1.309534
3.250	0.100	1.100	4.000	0.100000	-0.063750	0.900000	1.124332	2.292101	1.301054	0.319117	True	True	9.97707e-08	2899	3.940660	3.054614	1.625924	1.316042
3.250	0.100	1.100	4.000	0.100000	-0.060000	0.900000	1.055918	2.299957	1.230778	0.331543	True	True	9.97866e-08	2944	3.872894	3.005115	1.704156	1.321009
3.250	0.100	1.100	4.000	0.100000	-0.056250	0.900000	0.994561	2.308496	1.168761	0.343961	True	True	9.99638e-08	3007	3.811684	2.961800	1.779227	1.324670
3.250	0.100	1.100	4.000	0.100000	-0.052500	0.900000	0.939092	2.317646	1.113430	0.356445	True	True	9.99902e-08	3096	3.755966	2.923748	1.851469	1.327199
3.250	0.100	1.100	4.000	0.100000	-0.048750	0.900000	0.888615	2.327359	1.063611	0.369061	True	True	9.99022e-08	3120	3.704918	2.890248	1.921131	1.328723
3.250	0.100	1.100	4.000	0.100000	-0.045000	0.900000	0.842427	2.337598	1.018409	0.381866	True	True	9.98537e-08	3213	3.657896	2.860747	1.988401	1.329342
3.250	0.100	1.100	4.000	0.100000	-0.041250	0.900000	0.799970	2.348340	0.977128	0.394916	True	True	9.9966e-08	3273	3.614383	2.834799	2.053425	1.329131
3.250	0.100	1.100	4.000	0.100000	-0.037500	0.900000	0.760789	2.359571	0.939214	0.408262	True	True	9.97196e-08	3322	3.573961	2.812049	2.116314	1.328151
3.250	0.100	1.100	4.000	0.100000	-0.033750	0.900000	0.724512	2.371284	0.904225	0.421955	True	True	9.99674e-08	3377	3.536286	2.792203	2.177152	1.326447
3.250	0.100	1.100	4.000	0.100000	-0.030000	0.900000	0.690830	2.383480	0.871798	0.436047	True	True	9.98043e-08	3406	3.501072	2.775020	2.236005	1.324057
3.250	0.100	1.100	4.000	0.100000	-0.026250	0.900000	0.659483	2.396164	0.841636	0.450589	True	True	9.99051e-08	3475	3.468078	2.760300	2.292925	1.321008
3.250	0.100	1.100	4.000	0.100000	-0.022500	0.900000	0.630251	2.409351	0.813490	0.465638	True	True	9.99982e-08	3558	3.437102	2.747877	2.347948	1.317323
3.250	0.100	1.100	4.000	0.100000	-0.018750	0.900000	0.602946	2.423057	0.787149	0.481252	True	True	9.99954e-08	3623	3.407972	2.737612	2.401105	1.313017
3.250	0.100	1.100	4.000	0.100000	-0.015000	0.900000	0.577406	2.437306	0.762437	0.497494	True	True	9.99791e-08	3644	3.380539	2.729390	2.452415	1.308101
3.250	0.100	1.100	4.000	0.100000	-0.011250	0.900000	0.553492	2.452129	0.739200	0.514432	True	True	9.97649e-08	3811	3.354676	2.723117	2.501893	1.302580
3.250	0.100	1.100	4.000	0.100000	-0.007500	0.900000	0.531080	2.467562	0.717306	0.532141	True	True	9.97867e-08	3835	3.330273	2.718717	2.549547	1.296455
3.250	0.100	1.100	4.000	0.100000	-0.003750	0.900000	0.510067	2.483647	0.696640	0.550704	True	True	9.98522e-08	3882	3.307237	2.716130	2.595382	1.289725
3.250	0.100	1.100	4.000	0.100000	0.000000	0.900000	0.490357	2.500434	0.677102	0.570214	True	True	9.99494e-08	4033	3.285484	2.715311	2.639397	1.282383
3.250	0.100	1.100	4.000	0.100000	0.003750	0.900000	0.471871	2.517984	0.658603	0.590773	True	True	9.97871e-08	4025	3.264944	2.716232	2.681588	1.274416
3.250	0.100	1.100	4.000	0.100000	0.007500	0.900000	0.454536	2.536365	0.641065	0.612498	True	True	9.99356e-08	4091	3.245557	2.718878	2.721946	1.265811
3.250	0.100	1.100	4.000	0.100000	0.011250	0.900000	0.438290	2.555656	0.624416	0.635524	True	True	9.99927e-08	4167	3.227271	2.723248	2.760458	1.256545
3.250	0.100	1.100	4.000	0.100000	0.015000	0.900000	0.423079	2.575949	0.608594	0.660003	True	True	9.97622e-08	4264	3.210045	2.729358	2.797106	1.246595
3.250	0.100	1.100	4.000	0.100000	0.018750	0.900000	0.408856	2.597354	0.593542	0.686110	True	True	9.99621e-08	4375	3.193844	2.737238	2.831868	1.235928
3.250	0.100	1.100	4.000	0.100000	0.022500	0.900000	0.395581	2.619995	0.579208	0.714050	True	True	9.98525e-08	4533	3.178643	2.746939	2.864716	1.224508
3.250	0.100	1.100	4.000	0.100000	0.026250	0.900000	0.383220	2.644019	0.565545	0.744064	True	True	9.98363e-08	4569	3.164423	2.758530	2.895612	1.212290
3.250	0.100	1.100	4.000	0.100000	0.030000	0.900000	0.371746	2.669602	0.552509	0.776434	True	True	9.99098e-08	4662	3.151177	2.772103	2.924515	1.199220
3.250	0.100	1.100	4.000	0.100000	0.033750	0.900000	0.361140	2.696948	0.540060	0.811498	True	True	9.99208e-08	4785	3.138904	2.787778	2.951370	1.185235
3.250	0.100	1.100	4.000	0.100000	0.037500	0.900000	0.351388	2.726305	0.528161	0.849663	True	True	9.99962e-08	4882	3.127617	2.805707	2.976112	1.170261
3.250	0.100	1.100	4.000	0.100000	0.041250	0.900000	0.342485	2.757971	0.516776	0.891422	True	True	9.99367e-08	4995	3.117339	2.826080	2.998663	1.154209
3.250	0.100	1.100	4.000	0.100000	0.045000	0.900000	0.334431	2.792308	0.505871	0.937385	True	True	9.98371e-08	5123	3.108111	2.849138	3.018925	1.136971
3.250	0.100	1.100	4.000	0.100000	0.048750	0.900000	0.327239	2.829763	0.495413	0.988310	True	True	9.98733e-08	5330	3.099988	2.875183	3.036779	1.118419
3.250	0.100	1.100	4.000	0.100000	0.052500	0.900000	0.320932	2.870897	0.485370	1.045161	True	True	9.99798e-08	5521	3.093055	2.904596	3.052079	1.098396
3.250	0.100	1.100	4.000	0.100000	0.056250	0.900000	0.315547	2.916420	0.475707	1.109178	True	True	9.98469e-08	5740	3.087423	2.937866	3.064641	1.076712
3.250	0.100	1.100	4.000	0.100000	0.060000	0.900000	0.311138	2.967252	0.466388	1.181994	True	True	9.98772e-08	5944	3.083249	2.975622	3.074235	1.053126
3.250	0.100	1.100	4.000	0.100000	0.063750	0.900000	0.307784	3.024611	0.457374	1.265810	True	True	9.98501e-08	6234	3.080750	3.018696	3.080566	1.027336
3.250	0.100	1.100	4.000	0.100000	0.067500	0.900000	0.305596	3.090148	0.448617	1.363677	True	True	9.99628e-08	7132	3.080228	3.068204	3.083248	0.998949
3.250	0.100	1.100	4.000	0.100000	0.071250	0.900000	0.304733	3.166182	0.440056	1.479970	True	True	9.99821e-08	6945	3.082121	3.125692	3.081769	0.967442
3.250	0.100	1.100	4.000	0.100000	0.075000	0.900000	0.305428	3.256092	0.431612	1.621244	True	True	9.98903e-08	7449	3.087074	3.193369	3.075419	0.932099
