# Supplementary material for: On maternity and the stronger immune response in women
Source: Nat Commun. 2022 Aug 18;13:4858. doi: 10.1038/s41467-022-32569-6 (PMC9386672; doi:10.1038/s41467-022-32569-6)
Supplement: Supplementary file 3 — Source Data [file 41467_2022_32569_MOESM3_ESM.zip › Source Data/Source Data Suppl Fig 12/demo4_bmax_3pt5.csv]

bmax	mu	betaC1	betaC2	base_c	diff_c	prVert	alphaf	alpham	gammaf	gammam	p_ESS?	h_ESS?	NormGrad	Iter	Sfbar	Smbar	Ifbar	Imbar
3.500	0.100	1.100	4.000	0.100000	-0.075000	0.000000	2.929320	2.364565	0.918846	0.171354	True	True	9.97842e-08	3751	5.164359	4.848142	0.990892	1.254718
3.500	0.100	1.100	4.000	0.100000	-0.071250	0.000000	2.864911	2.364950	0.830172	0.176438	True	True	9.98489e-08	3752	5.103289	4.819062	1.024897	1.264571
3.500	0.100	1.100	4.000	0.100000	-0.067500	0.000000	2.811408	2.366035	0.757946	0.181423	True	True	9.97929e-08	3266	5.052347	4.795975	1.054181	1.272300
3.500	0.100	1.100	4.000	0.100000	-0.063750	0.000000	2.766127	2.367677	0.697820	0.186382	True	True	9.98769e-08	3365	5.009155	4.777395	1.079711	1.278384
3.500	0.100	1.100	4.000	0.100000	-0.060000	0.000000	2.727228	2.369784	0.646890	0.191371	True	True	9.9711e-08	3126	4.972059	4.762314	1.102187	1.283153
3.500	0.100	1.100	4.000	0.100000	-0.056250	0.000000	2.693399	2.372293	0.603130	0.196430	True	True	9.99964e-08	3005	4.939867	4.750027	1.122134	1.286840
3.500	0.100	1.100	4.000	0.100000	-0.052500	0.000000	2.663677	2.375164	0.565081	0.201597	True	True	9.98487e-08	2871	4.911693	4.740021	1.139952	1.289617
3.500	0.100	1.100	4.000	0.100000	-0.048750	0.000000	2.637334	2.378371	0.531661	0.206900	True	True	9.97458e-08	2877	4.886866	4.731917	1.155958	1.291611
3.500	0.100	1.100	4.000	0.100000	-0.045000	0.000000	2.613810	2.381896	0.502051	0.212368	True	True	9.99821e-08	2923	4.864865	4.725431	1.170403	1.292920
3.500	0.100	1.100	4.000	0.100000	-0.041250	0.000000	2.592666	2.385730	0.475619	0.218027	True	True	9.98252e-08	2869	4.845281	4.720342	1.183488	1.293618
3.500	0.100	1.100	4.000	0.100000	-0.037500	0.000000	2.573553	2.389869	0.451864	0.223903	True	True	9.96706e-08	2779	4.827786	4.716485	1.195380	1.293761
3.500	0.100	1.100	4.000	0.100000	-0.033750	0.000000	2.556188	2.394319	0.430389	0.230022	True	True	9.96785e-08	2722	4.812116	4.713726	1.206215	1.293393
3.500	0.100	1.100	4.000	0.100000	-0.030000	0.000000	2.540340	2.399083	0.410873	0.236410	True	True	9.97858e-08	2660	4.798058	4.711965	1.216107	1.292547
3.500	0.100	1.100	4.000	0.100000	-0.026250	0.000000	2.525818	2.404174	0.393052	0.243097	True	True	9.96752e-08	2634	4.785434	4.711125	1.225152	1.291246
3.500	0.100	1.100	4.000	0.100000	-0.022500	0.000000	2.512464	2.409607	0.376708	0.250113	True	True	9.96439e-08	2652	4.774100	4.711145	1.233430	1.289507
3.500	0.100	1.100	4.000	0.100000	-0.018750	0.000000	2.500143	2.415398	0.361660	0.257490	True	True	9.98472e-08	2611	4.763935	4.711982	1.241008	1.287342
3.500	0.100	1.100	4.000	0.100000	-0.015000	0.000000	2.488744	2.421567	0.347753	0.265266	True	True	9.98943e-08	2573	4.754842	4.713606	1.247944	1.284756
3.500	0.100	1.100	4.000	0.100000	-0.011250	0.000000	2.478171	2.428141	0.334859	0.273479	True	True	9.99752e-08	2477	4.746737	4.715998	1.254287	1.281750
3.500	0.100	1.100	4.000	0.100000	-0.007500	0.000000	2.468340	2.435151	0.322866	0.282174	True	True	9.97509e-08	2495	4.739555	4.719151	1.260077	1.278317
3.500	0.100	1.100	4.000	0.100000	-0.003750	0.000000	2.459180	2.442634	0.311679	0.291400	True	True	9.9779e-08	2479	4.733242	4.723067	1.265349	1.274449
3.500	0.100	1.100	4.000	0.100000	0.000000	0.000000	2.450633	2.450625	0.301214	0.301214	True	True	9.95892e-08	2502	4.727756	4.727757	1.270131	1.270133
3.500	0.100	1.100	4.000	0.100000	0.003750	0.000000	2.442633	2.459181	0.291400	0.311679	True	True	9.99227e-08	2516	4.723067	4.733242	1.274449	1.265349
3.500	0.100	1.100	4.000	0.100000	0.007500	0.000000	2.435155	2.468338	0.282174	0.322866	True	True	9.96719e-08	2549	4.719151	4.739555	1.278316	1.260078
3.500	0.100	1.100	4.000	0.100000	0.011250	0.000000	2.428141	2.478171	0.273479	0.334859	True	True	9.98736e-08	2524	4.715998	4.746737	1.281750	1.254287
3.500	0.100	1.100	4.000	0.100000	0.015000	0.000000	2.421567	2.488744	0.265266	0.347753	True	True	9.97508e-08	2538	4.713606	4.754842	1.284756	1.247944
3.500	0.100	1.100	4.000	0.100000	0.018750	0.000000	2.415395	2.500144	0.257490	0.361660	True	True	9.96263e-08	2561	4.711982	4.763935	1.287343	1.241008
3.500	0.100	1.100	4.000	0.100000	0.022500	0.000000	2.409604	2.512464	0.250113	0.376708	True	True	9.96669e-08	2580	4.711145	4.774100	1.289509	1.233430
3.500	0.100	1.100	4.000	0.100000	0.026250	0.000000	2.404174	2.525818	0.243097	0.393052	True	True	9.96483e-08	2621	4.711125	4.785434	1.291246	1.225152
3.500	0.100	1.100	4.000	0.100000	0.030000	0.000000	2.399081	2.540340	0.236410	0.410873	True	True	9.99844e-08	2612	4.711966	4.798058	1.292547	1.216107
3.500	0.100	1.100	4.000	0.100000	0.033750	0.000000	2.394318	2.556188	0.230022	0.430389	True	True	9.97215e-08	2709	4.713726	4.812116	1.293393	1.206215
3.500	0.100	1.100	4.000	0.100000	0.037500	0.000000	2.389870	2.573553	0.223903	0.451864	True	True	9.97836e-08	2818	4.716485	4.827786	1.293761	1.195380
3.500	0.100	1.100	4.000	0.100000	0.041250	0.000000	2.385728	2.592666	0.218027	0.475619	True	True	9.97533e-08	2750	4.720343	4.845281	1.293618	1.183488
3.500	0.100	1.100	4.000	0.100000	0.045000	0.000000	2.381896	2.613810	0.212368	0.502051	True	True	9.97171e-08	2875	4.725431	4.864865	1.292920	1.170403
3.500	0.100	1.100	4.000	0.100000	0.048750	0.000000	2.378371	2.637334	0.206900	0.531661	True	True	9.98441e-08	2889	4.731917	4.886866	1.291611	1.155958
3.500	0.100	1.100	4.000	0.100000	0.052500	0.000000	2.375165	2.663677	0.201597	0.565081	True	True	9.98693e-08	3118	4.740021	4.911693	1.289616	1.139952
3.500	0.100	1.100	4.000	0.100000	0.056250	0.000000	2.372294	2.693400	0.196430	0.603130	True	True	9.97494e-08	3014	4.750027	4.939867	1.286840	1.122133
3.500	0.100	1.100	4.000	0.100000	0.060000	0.000000	2.369784	2.727228	0.191371	0.646890	True	True	9.98549e-08	3142	4.762314	4.972059	1.283153	1.102187
3.500	0.100	1.100	4.000	0.100000	0.063750	0.000000	2.367677	2.766127	0.186382	0.697820	True	True	9.97331e-08	3332	4.777395	5.009155	1.278384	1.079711
3.500	0.100	1.100	4.000	0.100000	0.067500	0.000000	2.366035	2.811408	0.181423	0.757946	True	True	9.99954e-08	3536	4.795975	5.052347	1.272300	1.054181
3.500	0.100	1.100	4.000	0.100000	0.071250	0.000000	2.364950	2.864911	0.176438	0.830172	True	True	9.98982e-08	3626	4.819062	5.103289	1.264571	1.024897
3.500	0.100	1.100	4.000	0.100000	0.075000	0.000000	2.364565	2.929319	0.171354	0.918846	True	True	9.97501e-08	3970	4.848142	5.164359	1.254718	0.990892
3.500	0.100	1.100	4.000	0.100000	-0.075000	0.022500	2.880096	2.362550	0.934519	0.173478	True	True	9.99486e-08	3707	5.135244	4.807440	1.006647	1.263726
3.500	0.100	1.100	4.000	0.100000	-0.071250	0.022500	2.814369	2.362953	0.844940	0.178664	True	True	9.99939e-08	3720	5.072747	4.777382	1.042014	1.273809
3.500	0.100	1.100	4.000	0.100000	-0.067500	0.022500	2.759696	2.364064	0.771918	0.183745	True	True	9.97587e-08	3417	5.020527	4.753463	1.072553	1.281740
3.500	0.100	1.100	4.000	0.100000	-0.063750	0.022500	2.713370	2.365741	0.711086	0.188796	True	True	9.99897e-08	3326	4.976181	4.734166	1.099242	1.288001
3.500	0.100	1.100	4.000	0.100000	-0.060000	0.022500	2.673530	2.367888	0.659522	0.193875	True	True	9.96668e-08	2990	4.938037	4.718463	1.122790	1.292924
3.500	0.100	1.100	4.000	0.100000	-0.056250	0.022500	2.638851	2.370443	0.615189	0.199023	True	True	9.9892e-08	2986	4.904887	4.705630	1.143731	1.296745
3.500	0.100	1.100	4.000	0.100000	-0.052500	0.022500	2.608355	2.373365	0.576619	0.204278	True	True	9.99397e-08	3062	4.875834	4.695144	1.162473	1.299639
3.500	0.100	1.100	4.000	0.100000	-0.048750	0.022500	2.581308	2.376623	0.542724	0.209670	True	True	9.98359e-08	2796	4.850196	4.686616	1.179340	1.301735
3.500	0.100	1.100	4.000	0.100000	-0.045000	0.022500	2.557140	2.380205	0.512678	0.215228	True	True	9.98017e-08	2752	4.827445	4.679753	1.194587	1.303132
3.500	0.100	1.100	4.000	0.100000	-0.041250	0.022500	2.535406	2.384100	0.485842	0.220978	True	True	9.97999e-08	2731	4.807163	4.674329	1.208421	1.303903
3.500	0.100	1.100	4.000	0.100000	-0.037500	0.022500	2.515750	2.388305	0.461715	0.226946	True	True	9.98052e-08	2690	4.789019	4.670173	1.221012	1.304107
3.500	0.100	1.100	4.000	0.100000	-0.033750	0.022500	2.497886	2.392824	0.439895	0.233160	True	True	9.9811e-08	2687	4.772742	4.667147	1.232502	1.303789
3.500	0.100	1.100	4.000	0.100000	-0.030000	0.022500	2.481579	2.397657	0.420056	0.239646	True	True	9.98859e-08	2545	4.758115	4.665149	1.243006	1.302983
3.500	0.100	1.100	4.000	0.100000	-0.026250	0.022500	2.466634	2.402823	0.401935	0.246434	True	True	9.99137e-08	2497	4.744958	4.664097	1.252625	1.301711
3.500	0.100	1.100	4.000	0.100000	-0.022500	0.022500	2.452890	2.408333	0.385309	0.253555	True	True	9.98676e-08	2505	4.733121	4.663928	1.261439	1.299992
3.500	0.100	1.100	4.000	0.100000	-0.018750	0.022500	2.440209	2.414207	0.369996	0.261042	True	True	9.97368e-08	2484	4.722482	4.664598	1.269521	1.297836
3.500	0.100	1.100	4.000	0.100000	-0.015000	0.022500	2.428478	2.420466	0.355842	0.268931	True	True	9.994e-08	2512	4.712941	4.666075	1.276928	1.295249
3.500	0.100	1.100	4.000	0.100000	-0.011250	0.022500	2.417603	2.427127	0.342713	0.277264	True	True	9.98987e-08	2457	4.704412	4.668340	1.283710	1.292235
3.500	0.100	1.100	4.000	0.100000	-0.007500	0.022500	2.407492	2.434236	0.330499	0.286084	True	True	9.98941e-08	2455	4.696828	4.671381	1.289912	1.288783
3.500	0.100	1.100	4.000	0.100000	-0.003750	0.022500	2.398077	2.441819	0.319103	0.295442	True	True	9.96384e-08	2490	4.690132	4.675202	1.295568	1.284889
3.500	0.100	1.100	4.000	0.100000	0.000000	0.022500	2.389295	2.449919	0.308441	0.305396	True	True	9.96724e-08	2510	4.684282	4.679813	1.300709	1.280537
3.500	0.100	1.100	4.000	0.100000	0.003750	0.022500	2.381086	2.458584	0.298439	0.316007	True	True	9.99139e-08	2498	4.679245	4.685235	1.305359	1.275709
3.500	0.100	1.100	4.000	0.100000	0.007500	0.022500	2.373413	2.467863	0.289034	0.327351	True	True	9.96928e-08	2512	4.674998	4.691498	1.309536	1.270383
3.500	0.100	1.100	4.000	0.100000	0.011250	0.022500	2.366231	2.477822	0.280169	0.339511	True	True	9.98117e-08	2571	4.671527	4.698644	1.313254	1.264530
3.500	0.100	1.100	4.000	0.100000	0.015000	0.022500	2.359501	2.488531	0.271794	0.352583	True	True	9.98743e-08	2517	4.668830	4.706728	1.316525	1.258114
3.500	0.100	1.100	4.000	0.100000	0.018750	0.022500	2.353204	2.500072	0.263864	0.366681	True	True	9.97745e-08	2642	4.666913	4.715814	1.319349	1.251096
3.500	0.100	1.100	4.000	0.100000	0.022500	0.022500	2.347301	2.512545	0.256338	0.381935	True	True	9.97309e-08	2575	4.665794	4.725986	1.321732	1.243425
3.500	0.100	1.100	4.000	0.100000	0.026250	0.022500	2.341780	2.526062	0.249181	0.398501	True	True	9.96799e-08	2734	4.665502	4.737342	1.323664	1.235045
3.500	0.100	1.100	4.000	0.100000	0.030000	0.022500	2.336619	2.540758	0.242358	0.416563	True	True	9.99858e-08	2742	4.666079	4.750002	1.325136	1.225886
3.500	0.100	1.100	4.000	0.100000	0.033750	0.022500	2.331804	2.556794	0.235839	0.436340	True	True	9.9671e-08	2660	4.667585	4.764113	1.326131	1.215868
3.500	0.100	1.100	4.000	0.100000	0.037500	0.022500	2.327331	2.574363	0.229595	0.458101	True	True	9.98593e-08	2851	4.670095	4.779851	1.326623	1.204894
3.500	0.100	1.100	4.000	0.100000	0.041250	0.022500	2.323188	2.593697	0.223598	0.482171	True	True	9.98158e-08	2825	4.673711	4.797432	1.326580	1.192851
3.500	0.100	1.100	4.000	0.100000	0.045000	0.022500	2.319379	2.615081	0.217822	0.508952	True	True	9.98171e-08	2837	4.678562	4.817121	1.325955	1.179600
3.500	0.100	1.100	4.000	0.100000	0.048750	0.022500	2.315906	2.638868	0.212241	0.538948	True	True	9.97668e-08	2917	4.684815	4.839246	1.324692	1.164974
3.500	0.100	1.100	4.000	0.100000	0.052500	0.022500	2.312784	2.665502	0.206827	0.572802	True	True	9.98671e-08	3137	4.692687	4.864220	1.322713	1.148770
3.500	0.100	1.100	4.000	0.100000	0.056250	0.022500	2.310030	2.695548	0.201554	0.611343	True	True	9.98424e-08	2954	4.702462	4.892566	1.319920	1.130734
3.500	0.100	1.100	4.000	0.100000	0.060000	0.022500	2.307678	2.729737	0.196389	0.655664	True	True	9.97671e-08	3252	4.714517	4.924958	1.316180	1.110552
3.500	0.100	1.100	4.000	0.100000	0.063750	0.022500	2.305775	2.769043	0.191298	0.707242	True	True	9.99082e-08	3196	4.729361	4.962286	1.311319	1.087817
3.500	0.100	1.100	4.000	0.100000	0.067500	0.022500	2.304391	2.814788	0.186237	0.768127	True	True	9.97196e-08	3415	4.747697	5.005748	1.305095	1.062004
3.500	0.100	1.100	4.000	0.100000	0.071250	0.022500	2.303632	2.868828	0.181151	0.841259	True	True	9.98666e-08	3747	4.770527	5.057005	1.297173	1.032410
3.500	0.100	1.100	4.000	0.100000	0.075000	0.022500	2.303656	2.933869	0.175965	0.931037	True	True	9.99838e-08	4043	4.799328	5.118443	1.287062	0.998066
3.500	0.100	1.100	4.000	0.100000	-0.075000	0.045000	2.831277	2.360564	0.950360	0.175632	True	True	9.99996e-08	3853	5.106301	4.766569	1.022549	1.272654
3.500	0.100	1.100	4.000	0.100000	-0.071250	0.045000	2.764222	2.360988	0.859884	0.180922	True	True	9.97517e-08	3440	5.042367	4.735507	1.059325	1.282968
3.500	0.100	1.100	4.000	0.100000	-0.067500	0.045000	2.708369	2.362130	0.786072	0.186101	True	True	9.98487e-08	3403	4.988858	4.710733	1.091165	1.291101
3.500	0.100	1.100	4.000	0.100000	-0.063750	0.045000	2.660986	2.363844	0.724537	0.191248	True	True	9.96804e-08	3370	4.943347	4.690697	1.119059	1.297539
3.500	0.100	1.100	4.000	0.100000	-0.060000	0.045000	2.620192	2.366035	0.672341	0.196419	True	True	9.9709e-08	3069	4.904141	4.674351	1.143726	1.302617
3.500	0.100	1.100	4.000	0.100000	-0.056250	0.045000	2.584648	2.368637	0.627437	0.201659	True	True	9.96854e-08	2763	4.870019	4.660955	1.165708	1.306576
3.500	0.100	1.100	4.000	0.100000	-0.052500	0.045000	2.553366	2.371612	0.588347	0.207005	True	True	9.9986e-08	2738	4.840071	4.649972	1.185421	1.309588
3.500	0.100	1.100	4.000	0.100000	-0.048750	0.045000	2.525600	2.374930	0.553976	0.212488	True	True	9.97297e-08	2740	4.813607	4.641003	1.203193	1.311787
3.500	0.100	1.100	4.000	0.100000	-0.045000	0.045000	2.500775	2.378568	0.523492	0.218138	True	True	9.99688e-08	2576	4.790090	4.633749	1.219286	1.313274
3.500	0.100	1.100	4.000	0.100000	-0.041250	0.045000	2.478437	2.382527	0.496253	0.223981	True	True	9.99331e-08	2521	4.769096	4.627977	1.233911	1.314121
3.500	0.100	1.100	4.000	0.100000	-0.037500	0.045000	2.458225	2.386804	0.471751	0.230044	True	True	9.98473e-08	2593	4.750287	4.623509	1.247244	1.314387
3.500	0.100	1.100	4.000	0.100000	-0.033750	0.045000	2.439850	2.391391	0.449583	0.236356	True	True	9.96306e-08	2573	4.733389	4.620206	1.259428	1.314121
3.500	0.100	1.100	4.000	0.100000	-0.030000	0.045000	2.423080	2.396289	0.429421	0.242943	True	True	9.98654e-08	2408	4.718178	4.617960	1.270580	1.313359
3.500	0.100	1.100	4.000	0.100000	-0.026250	0.045000	2.407692	2.401541	0.410997	0.249834	True	True	9.99316e-08	2447	4.704473	4.616685	1.280811	1.312114
3.500	0.100	1.100	4.000	0.100000	-0.022500	0.045000	2.393547	2.407132	0.394088	0.257063	True	True	9.95892e-08	2434	4.692120	4.616320	1.290198	1.310415
3.500	0.100	1.100	4.000	0.100000	-0.018750	0.045000	2.380493	2.413094	0.378509	0.264661	True	True	9.98898e-08	2489	4.680994	4.616815	1.298817	1.308269
3.500	0.100	1.100	4.000	0.100000	-0.015000	0.045000	2.368421	2.419441	0.364103	0.272667	True	True	9.96532e-08	2483	4.670991	4.618138	1.306727	1.305683
3.500	0.100	1.100	4.000	0.100000	-0.011250	0.045000	2.357221	2.426208	0.350739	0.281121	True	True	9.99581e-08	2465	4.662025	4.620266	1.313983	1.302657
3.500	0.100	1.100	4.000	0.100000	-0.007500	0.045000	2.346825	2.433410	0.338302	0.290070	True	True	9.96523e-08	2482	4.654025	4.623191	1.320625	1.299190
3.500	0.100	1.100	4.000	0.100000	-0.003750	0.045000	2.337142	2.441098	0.326695	0.299563	True	True	9.98244e-08	2485	4.646935	4.626911	1.326694	1.295268
3.500	0.100	1.100	4.000	0.100000	0.000000	0.045000	2.328116	2.449308	0.315833	0.309658	True	True	9.95715e-08	2478	4.640708	4.631437	1.332220	1.290881
3.500	0.100	1.100	4.000	0.100000	0.003750	0.045000	2.319689	2.458087	0.305641	0.320421	True	True	9.97765e-08	2501	4.635311	4.636789	1.337228	1.286009
3.500	0.100	1.100	4.000	0.100000	0.007500	0.045000	2.311815	2.467489	0.296055	0.331924	True	True	9.97605e-08	2582	4.630720	4.642998	1.341738	1.280629
3.500	0.100	1.100	4.000	0.100000	0.011250	0.045000	2.304452	2.477577	0.287018	0.344254	True	True	9.97096e-08	2538	4.626920	4.650106	1.345764	1.274712
3.500	0.100	1.100	4.000	0.100000	0.015000	0.045000	2.297563	2.488423	0.278479	0.357508	True	True	9.97888e-08	2547	4.623907	4.658164	1.349318	1.268224
3.500	0.100	1.100	4.000	0.100000	0.018750	0.045000	2.291124	2.500110	0.270393	0.371801	True	True	9.97951e-08	2607	4.621686	4.667240	1.352403	1.261123
3.500	0.100	1.100	4.000	0.100000	0.022500	0.045000	2.285103	2.512737	0.262717	0.387265	True	True	9.99272e-08	2594	4.620274	4.677416	1.355020	1.253360
3.500	0.100	1.100	4.000	0.100000	0.026250	0.045000	2.279483	2.526420	0.255416	0.404057	True	True	9.97933e-08	2662	4.619699	4.688790	1.357163	1.244875
3.500	0.100	1.100	4.000	0.100000	0.030000	0.045000	2.274244	2.541294	0.248456	0.422363	True	True	9.99645e-08	2714	4.620003	4.701485	1.358822	1.235601
3.500	0.100	1.100	4.000	0.100000	0.033750	0.045000	2.269375	2.557522	0.241805	0.442408	True	True	9.96425e-08	2704	4.621242	4.715646	1.359978	1.225456
3.500	0.100	1.100	4.000	0.100000	0.037500	0.045000	2.264867	2.575296	0.235433	0.464460	True	True	9.9781e-08	2782	4.623494	4.731450	1.360607	1.214343
3.500	0.100	1.100	4.000	0.100000	0.041250	0.045000	2.260716	2.594854	0.229314	0.488850	True	True	9.97726e-08	2880	4.626857	4.749115	1.360673	1.202146
3.500	0.100	1.100	4.000	0.100000	0.045000	0.045000	2.256923	2.616482	0.223419	0.515986	True	True	9.97446e-08	2857	4.631461	4.768908	1.360130	1.188727
3.500	0.100	1.100	4.000	0.100000	0.048750	0.045000	2.253496	2.640536	0.217723	0.546377	True	True	9.97617e-08	3013	4.637470	4.791157	1.358919	1.173918
3.500	0.100	1.100	4.000	0.100000	0.052500	0.045000	2.250448	2.667464	0.212199	0.580673	True	True	9.9734e-08	2928	4.645100	4.816277	1.356961	1.157514
3.500	0.100	1.100	4.000	0.100000	0.056250	0.045000	2.247806	2.697836	0.206817	0.619713	True	True	9.98511e-08	3114	4.654634	4.844794	1.354153	1.139260
3.500	0.100	1.100	4.000	0.100000	0.060000	0.045000	2.245604	2.732389	0.201547	0.664604	True	True	9.96824e-08	3336	4.666446	4.877385	1.350361	1.118839
3.500	0.100	1.100	4.000	0.100000	0.063750	0.045000	2.243897	2.772106	0.196352	0.716841	True	True	9.97065e-08	3342	4.681042	4.914945	1.345404	1.095844
3.500	0.100	1.100	4.000	0.100000	0.067500	0.045000	2.242765	2.818319	0.191188	0.778497	True	True	9.97922e-08	3551	4.699122	4.958676	1.339035	1.069747
3.500	0.100	1.100	4.000	0.100000	0.071250	0.045000	2.242322	2.872901	0.186000	0.852548	True	True	9.97351e-08	3710	4.721680	5.010246	1.330911	1.039841
3.500	0.100	1.100	4.000	0.100000	0.075000	0.045000	2.242746	2.938578	0.180710	0.943448	True	True	9.99989e-08	3878	4.750189	5.072052	1.320530	1.005156
3.500	0.100	1.100	4.000	0.100000	-0.075000	0.067500	2.782871	2.358608	0.966366	0.177815	True	True	9.97538e-08	3460	5.077540	4.725534	1.038595	1.281495
3.500	0.100	1.100	4.000	0.100000	-0.071250	0.067500	2.714481	2.359056	0.875000	0.183212	True	True	9.98925e-08	3456	5.012163	4.693444	1.076825	1.292041
3.500	0.100	1.100	4.000	0.100000	-0.067500	0.067500	2.657439	2.360232	0.800405	0.188493	True	True	9.96095e-08	3142	4.957356	4.667789	1.110013	1.300376
3.500	0.100	1.100	4.000	0.100000	-0.063750	0.067500	2.608986	2.361988	0.738170	0.193738	True	True	9.9881e-08	3085	4.910666	4.646993	1.139161	1.306992
3.500	0.100	1.100	4.000	0.100000	-0.060000	0.067500	2.567227	2.364226	0.685345	0.199005	True	True	9.9942e-08	2873	4.870386	4.629984	1.164995	1.312228
3.500	0.100	1.100	4.000	0.100000	-0.056250	0.067500	2.530806	2.366882	0.639871	0.204340	True	True	9.98524e-08	2795	4.835278	4.616005	1.188067	1.316323
3.500	0.100	1.100	4.000	0.100000	-0.052500	0.067500	2.498725	2.369914	0.600262	0.209779	True	True	9.99045e-08	2779	4.804423	4.604508	1.208798	1.319457
3.500	0.100	1.100	4.000	0.100000	-0.048750	0.067500	2.470227	2.373290	0.565414	0.215356	True	True	9.97279e-08	2645	4.777118	4.595084	1.227522	1.321761
3.500	0.100	1.100	4.000	0.100000	-0.045000	0.067500	2.444731	2.376994	0.534492	0.221100	True	True	9.99198e-08	2512	4.752820	4.587424	1.244506	1.323338
3.500	0.100	1.100	4.000	0.100000	-0.041250	0.067500	2.421775	2.381023	0.506848	0.227038	True	True	9.99147e-08	2525	4.731100	4.581290	1.259968	1.324261
3.500	0.100	1.100	4.000	0.100000	-0.037500	0.067500	2.400995	2.385371	0.481972	0.233200	True	True	9.9607e-08	2569	4.711611	4.576498	1.274085	1.324592
3.500	0.100	1.100	4.000	0.100000	-0.033750	0.067500	2.382095	2.390030	0.459455	0.239611	True	True	9.99967e-08	2488	4.694077	4.572905	1.287005	1.324379
3.500	0.100	1.100	4.000	0.100000	-0.030000	0.067500	2.364840	2.395010	0.438967	0.246301	True	True	9.97864e-08	2399	4.678269	4.570400	1.298849	1.323657
3.500	0.100	1.100	4.000	0.100000	-0.026250	0.067500	2.349003	2.400344	0.420238	0.253299	True	True	9.95999e-08	2439	4.664001	4.568895	1.309730	1.322444
3.500	0.100	1.100	4.000	0.100000	-0.022500	0.067500	2.334445	2.406019	0.403043	0.260637	True	True	9.99163e-08	2424	4.651117	4.568323	1.319727	1.320766
3.500	0.100	1.100	4.000	0.100000	-0.018750	0.067500	2.321011	2.412067	0.387196	0.268350	True	True	9.95269e-08	2470	4.639490	4.568635	1.328918	1.318632
3.500	0.100	1.100	4.000	0.100000	-0.015000	0.067500	2.308575	2.418518	0.372539	0.276475	True	True	9.96318e-08	2433	4.629013	4.569795	1.337369	1.316045
3.500	0.100	1.100	4.000	0.100000	-0.011250	0.067500	2.297063	2.425368	0.358936	0.285054	True	True	9.97325e-08	2458	4.619596	4.571781	1.345126	1.313015
3.500	0.100	1.100	4.000	0.100000	-0.007500	0.067500	2.286363	2.432677	0.346274	0.294134	True	True	9.98574e-08	2483	4.611168	4.574581	1.352242	1.309530
3.500	0.100	1.100	4.000	0.100000	-0.003750	0.067500	2.276397	2.440475	0.334454	0.303764	True	True	9.98994e-08	2449	4.603670	4.578195	1.358756	1.305582
3.500	0.100	1.100	4.000	0.100000	0.000000	0.067500	2.267121	2.448797	0.323389	0.314005	True	True	9.9669e-08	2565	4.597054	4.582631	1.364695	1.301159
3.500	0.100	1.100	4.000	0.100000	0.003750	0.067500	2.258459	2.457695	0.313006	0.324921	True	True	9.99306e-08	2536	4.591286	4.587909	1.370090	1.296242
3.500	0.100	1.100	4.000	0.100000	0.007500	0.067500	2.250373	2.467223	0.303238	0.336588	True	True	9.99082e-08	2590	4.586339	4.594059	1.374959	1.290808
3.500	0.100	1.100	4.000	0.100000	0.011250	0.067500	2.242820	2.477443	0.294027	0.349092	True	True	9.9999e-08	2582	4.582198	4.601123	1.379318	1.284828
3.500	0.100	1.100	4.000	0.100000	0.015000	0.067500	2.235765	2.488428	0.285322	0.362532	True	True	9.99401e-08	2630	4.578857	4.609152	1.383177	1.278267
3.500	0.100	1.100	4.000	0.100000	0.018750	0.067500	2.229177	2.500264	0.277077	0.377023	True	True	9.97216e-08	2704	4.576321	4.618214	1.386542	1.271082
3.500	0.100	1.100	4.000	0.100000	0.022500	0.067500	2.223028	2.513049	0.269250	0.392700	True	True	9.99906e-08	2620	4.574605	4.628391	1.389414	1.263225
3.500	0.100	1.100	4.000	0.100000	0.026250	0.067500	2.217301	2.526901	0.261804	0.409723	True	True	9.97541e-08	2662	4.573736	4.639782	1.391786	1.254636
3.500	0.100	1.100	4.000	0.100000	0.030000	0.067500	2.211977	2.541956	0.254704	0.428280	True	True	9.99753e-08	2756	4.573756	4.652508	1.393648	1.245246
3.500	0.100	1.100	4.000	0.100000	0.033750	0.067500	2.207045	2.558377	0.247919	0.448596	True	True	9.96479e-08	2826	4.574719	4.666717	1.394981	1.234972
3.500	0.100	1.100	4.000	0.100000	0.037500	0.067500	2.202496	2.576362	0.241419	0.470946	True	True	9.98443e-08	2981	4.576702	4.682586	1.395759	1.223718
3.500	0.100	1.100	4.000	0.100000	0.041250	0.067500	2.198328	2.596146	0.235175	0.495662	True	True	9.98498e-08	2813	4.579802	4.700334	1.395946	1.211366
3.500	0.100	1.100	4.000	0.100000	0.045000	0.067500	2.194544	2.618021	0.229161	0.523159	True	True	9.98745e-08	2993	4.584147	4.720228	1.395494	1.197777
3.500	0.100	1.100	4.000	0.100000	0.048750	0.067500	2.191154	2.642346	0.223350	0.553951	True	True	9.99469e-08	3035	4.589902	4.742600	1.394343	1.182783
3.500	0.100	1.100	4.000	0.100000	0.052500	0.067500	2.188175	2.669571	0.217713	0.588696	True	True	9.98842e-08	3170	4.597279	4.767865	1.392410	1.166177
3.500	0.100	1.100	4.000	0.100000	0.056250	0.067500	2.185636	2.700272	0.212221	0.628245	True	True	9.97638e-08	3211	4.606561	4.796552	1.389592	1.147702
3.500	0.100	1.100	4.000	0.100000	0.060000	0.067500	2.183577	2.735193	0.206844	0.673716	True	True	9.96711e-08	3225	4.618118	4.829343	1.385747	1.127041
3.500	0.100	1.100	4.000	0.100000	0.063750	0.067500	2.182058	2.775324	0.201544	0.726622	True	True	9.97101e-08	3489	4.632455	4.867134	1.380692	1.103784
3.500	0.100	1.100	4.000	0.100000	0.067500	0.067500	2.181168	2.822010	0.196277	0.789062	True	True	9.9895e-08	3415	4.650265	4.911133	1.374173	1.077400
3.500	0.100	1.100	4.000	0.100000	0.071250	0.067500	2.181034	2.877136	0.190986	0.864048	True	True	9.98131e-08	3672	4.672540	4.963017	1.365837	1.047182
3.500	0.100	1.100	4.000	0.100000	0.075000	0.067500	2.181846	2.943453	0.185592	0.956085	True	True	9.97707e-08	3882	4.700741	5.025189	1.355172	1.012155
3.500	0.100	1.100	4.000	0.100000	-0.075000	0.090000	2.734887	2.356683	0.982533	0.180028	True	True	9.9911e-08	3545	5.048973	4.684342	1.054778	1.290247
3.500	0.100	1.100	4.000	0.100000	-0.071250	0.090000	2.665156	2.357160	0.890286	0.185536	True	True	9.9972e-08	3242	4.982148	4.651197	1.094508	1.301022
3.500	0.100	1.100	4.000	0.100000	-0.067500	0.090000	2.606916	2.358375	0.814912	0.190923	True	True	9.97903e-08	3116	4.926033	4.624639	1.129093	1.309560
3.500	0.100	1.100	4.000	0.100000	-0.063750	0.090000	2.557385	2.360175	0.751982	0.196269	True	True	9.97754e-08	2907	4.878156	4.603061	1.159543	1.316355
3.500	0.100	1.100	4.000	0.100000	-0.060000	0.090000	2.514649	2.362464	0.698531	0.201634	True	True	9.98655e-08	2747	4.836790	4.585368	1.186595	1.321749
3.500	0.100	1.100	4.000	0.100000	-0.056250	0.090000	2.477340	2.365179	0.652489	0.207065	True	True	9.96899e-08	2866	4.800684	4.570788	1.210805	1.325982
3.500	0.100	1.100	4.000	0.100000	-0.052500	0.090000	2.444446	2.368271	0.612360	0.212601	True	True	9.97199e-08	2791	4.768907	4.558760	1.232603	1.329237
3.500	0.100	1.100	4.000	0.100000	-0.048750	0.090000	2.415207	2.371705	0.577036	0.218274	True	True	9.97624e-08	2487	4.740748	4.548864	1.252328	1.331651
3.500	0.100	1.100	4.000	0.100000	-0.045000	0.090000	2.389023	2.375490	0.545677	0.224115	True	True	9.96249e-08	2611	4.715656	4.540782	1.270253	1.333314
3.500	0.100	1.100	4.000	0.100000	-0.041250	0.090000	2.365438	2.379588	0.517627	0.230152	True	True	9.96702e-08	2582	4.693194	4.534272	1.286598	1.334317
3.500	0.100	1.100	4.000	0.100000	-0.037500	0.090000	2.344089	2.383992	0.492373	0.236414	True	True	9.9847e-08	2406	4.673011	4.529145	1.301541	1.334720
3.500	0.100	1.100	4.000	0.100000	-0.033750	0.090000	2.324643	2.388742	0.469506	0.242928	True	True	9.96485e-08	2485	4.654827	4.525251	1.315244	1.334558
3.500	0.100	1.100	4.000	0.100000	-0.030000	0.090000	2.306885	2.393810	0.448691	0.249723	True	True	9.97523e-08	2400	4.638408	4.522476	1.327825	1.333876
3.500	0.100	1.100	4.000	0.100000	-0.026250	0.090000	2.290599	2.399221	0.429656	0.256830	True	True	9.96895e-08	2431	4.623563	4.520729	1.339393	1.332698
3.500	0.100	1.100	4.000	0.100000	-0.022500	0.090000	2.275609	2.404990	0.412174	0.264281	True	True	9.97723e-08	2464	4.610136	4.519942	1.350041	1.331040
3.500	0.100	1.100	4.000	0.100000	-0.018750	0.090000	2.261785	2.411130	0.396057	0.272111	True	True	9.96588e-08	2429	4.597993	4.520062	1.359843	1.328918
3.500	0.100	1.100	4.000	0.100000	-0.015000	0.090000	2.248986	2.417671	0.381145	0.280359	True	True	9.98054e-08	2453	4.587028	4.521052	1.368869	1.326336
3.500	0.100	1.100	4.000	0.100000	-0.011250	0.090000	2.237128	2.424632	0.367302	0.289065	True	True	9.96877e-08	2506	4.577148	4.522888	1.377169	1.323296
3.500	0.100	1.100	4.000	0.100000	-0.007500	0.090000	2.226110	2.432049	0.354413	0.298279	True	True	9.96577e-08	2481	4.568279	4.525558	1.384794	1.319793
3.500	0.100	1.100	4.000	0.100000	-0.003750	0.090000	2.215864	2.439955	0.342378	0.308050	True	True	9.98435e-08	2508	4.560360	4.529058	1.391782	1.315819
3.500	0.100	1.100	4.000	0.100000	0.000000	0.090000	2.206317	2.448395	0.331110	0.318440	True	True	9.99345e-08	2510	4.553344	4.533398	1.398168	1.311361
3.500	0.100	1.100	4.000	0.100000	0.003750	0.090000	2.197416	2.457415	0.320532	0.329513	True	True	9.99091e-08	2606	4.547192	4.538597	1.403977	1.306399
3.500	0.100	1.100	4.000	0.100000	0.007500	0.090000	2.189111	2.467070	0.310580	0.341347	True	True	9.99704e-08	2564	4.541877	4.544684	1.409233	1.300911
3.500	0.100	1.100	4.000	0.100000	0.011250	0.090000	2.181360	2.477426	0.301193	0.354028	True	True	9.96995e-08	2589	4.537384	4.551700	1.413950	1.294867
3.500	0.100	1.100	4.000	0.100000	0.015000	0.090000	2.174127	2.488554	0.292321	0.367657	True	True	9.95935e-08	2693	4.533704	4.559697	1.418140	1.288232
3.500	0.100	1.100	4.000	0.100000	0.018750	0.090000	2.167382	2.500542	0.283916	0.382351	True	True	9.98315e-08	2756	4.530841	4.568741	1.421809	1.280964
3.500	0.100	1.100	4.000	0.100000	0.022500	0.090000	2.161098	2.513489	0.275936	0.398247	True	True	9.98311e-08	2733	4.528811	4.578916	1.424957	1.273011
3.500	0.100	1.100	4.000	0.100000	0.026250	0.090000	2.155255	2.527512	0.268343	0.415505	True	True	9.9697e-08	2795	4.527637	4.590320	1.427578	1.264317
3.500	0.100	1.100	4.000	0.100000	0.030000	0.090000	2.149837	2.542751	0.261102	0.434316	True	True	9.98019e-08	2756	4.527361	4.603076	1.429661	1.254809
3.500	0.100	1.100	4.000	0.100000	0.033750	0.090000	2.144833	2.559370	0.254182	0.454910	True	True	9.97524e-08	2781	4.528037	4.617330	1.431186	1.244406
3.500	0.100	1.100	4.000	0.100000	0.037500	0.090000	2.140235	2.577567	0.247552	0.477562	True	True	9.97926e-08	2793	4.529740	4.633262	1.432128	1.233009
3.500	0.100	1.100	4.000	0.100000	0.041250	0.090000	2.136043	2.597582	0.241183	0.502612	True	True	9.99523e-08	2931	4.532567	4.651091	1.432448	1.220501
3.500	0.100	1.100	4.000	0.100000	0.045000	0.090000	2.132261	2.619708	0.235048	0.530475	True	True	9.96654e-08	2983	4.536643	4.671085	1.432098	1.206741
3.500	0.100	1.100	4.000	0.100000	0.048750	0.090000	2.128900	2.644306	0.229119	0.561676	True	True	9.9808e-08	3035	4.542132	4.693579	1.431015	1.191560
3.500	0.100	1.100	4.000	0.100000	0.052500	0.090000	2.125982	2.671832	0.223369	0.596880	True	True	9.99621e-08	3037	4.549246	4.718989	1.429114	1.174750
3.500	0.100	1.100	4.000	0.100000	0.056250	0.090000	2.123537	2.702866	0.217767	0.636945	True	True	9.99244e-08	3205	4.558264	4.747846	1.426287	1.156053
3.500	0.100	1.100	4.000	0.100000	0.060000	0.090000	2.121613	2.738159	0.212282	0.683006	True	True	9.97824e-08	3363	4.569555	4.780834	1.422391	1.135149
3.500	0.100	1.100	4.000	0.100000	0.063750	0.090000	2.120274	2.778708	0.206877	0.736593	True	True	9.99776e-08	3290	4.583620	4.818856	1.417236	1.111628
3.500	0.100	1.100	4.000	0.100000	0.067500	0.090000	2.119617	2.825869	0.201505	0.799830	True	True	9.9806e-08	3694	4.601148	4.863123	1.410561	1.084957
3.500	0.100	1.100	4.000	0.100000	0.071250	0.090000	2.119781	2.881544	0.196110	0.875764	True	True	9.99613e-08	3725	4.623125	4.915319	1.402004	1.054426
3.500	0.100	1.100	4.000	0.100000	0.075000	0.090000	2.120972	2.948505	0.190612	0.968957	True	True	9.98628e-08	3866	4.651003	4.977857	1.391041	1.019056
3.500	0.100	1.100	4.000	0.100000	-0.075000	0.112500	2.687333	2.354791	0.998857	0.182272	True	True	9.98568e-08	3606	5.020611	4.642999	1.071093	1.298905
3.500	0.100	1.100	4.000	0.100000	-0.071250	0.112500	2.616258	2.355301	0.905737	0.187895	True	True	9.99547e-08	3414	4.952333	4.608774	1.112370	1.309908
3.500	0.100	1.100	4.000	0.100000	-0.067500	0.112500	2.556812	2.356557	0.829591	0.193389	True	True	9.97442e-08	2963	4.894905	4.581289	1.148400	1.318648
3.500	0.100	1.100	4.000	0.100000	-0.063750	0.112500	2.506194	2.358410	0.765971	0.198840	True	True	9.98357e-08	3186	4.845831	4.558906	1.180202	1.325621
3.500	0.100	1.100	4.000	0.100000	-0.060000	0.112500	2.462471	2.360755	0.711896	0.204307	True	True	9.97719e-08	2959	4.803369	4.540510	1.208522	1.331172
3.500	0.100	1.100	4.000	0.100000	-0.056250	0.112500	2.424262	2.363529	0.665287	0.209838	True	True	9.98488e-08	2765	4.766253	4.525310	1.233923	1.335546
3.500	0.100	1.100	4.000	0.100000	-0.052500	0.112500	2.390547	2.366681	0.624640	0.215473	True	True	9.9594e-08	2517	4.733542	4.512733	1.256839	1.338926
3.500	0.100	1.100	4.000	0.100000	-0.048750	0.112500	2.360549	2.370195	0.588841	0.221245	True	True	9.96078e-08	2590	4.704517	4.502348	1.277616	1.341442
3.500	0.100	1.100	4.000	0.100000	-0.045000	0.112500	2.333674	2.374039	0.557042	0.227186	True	True	9.9701e-08	2487	4.678617	4.493831	1.296529	1.343203
3.500	0.100	1.100	4.000	0.100000	-0.041250	0.112500	2.309447	2.378215	0.528586	0.233325	True	True	9.97485e-08	2476	4.655400	4.486931	1.313806	1.344284
3.500	0.100	1.100	4.000	0.100000	-0.037500	0.112500	2.287489	2.382721	0.502955	0.239689	True	True	9.97733e-08	2539	4.634512	4.481454	1.329631	1.344747
3.500	0.100	1.100	4.000	0.100000	-0.033750	0.112500	2.267511	2.387534	0.479736	0.246309	True	True	9.9689e-08	2427	4.615662	4.477248	1.344157	1.344646
3.500	0.100	1.100	4.000	0.100000	-0.030000	0.112500	2.249241	2.392692	0.458592	0.253212	True	True	9.98078e-08	2431	4.598618	4.474192	1.357518	1.344007
3.500	0.100	1.100	4.000	0.100000	-0.026250	0.112500	2.232480	2.398194	0.439249	0.260431	True	True	9.96286e-08	2461	4.583184	4.472194	1.369822	1.342861
3.500	0.100	1.100	4.000	0.100000	-0.022500	0.112500	2.217054	2.404056	0.421478	0.267997	True	True	9.98578e-08	2443	4.569199	4.471182	1.381163	1.341227
3.500	0.100	1.100	4.000	0.100000	-0.018750	0.112500	2.202820	2.410294	0.405089	0.275947	True	True	9.98158e-08	2482	4.556529	4.471102	1.391618	1.339117
3.500	0.100	1.100	4.000	0.100000	-0.015000	0.112500	2.189653	2.416932	0.389921	0.284320	True	True	9.97381e-08	2485	4.545062	4.471914	1.401255	1.336538
3.500	0.100	1.100	4.000	0.100000	-0.011250	0.112500	2.177444	2.423999	0.375836	0.293158	True	True	9.97863e-08	2501	4.534705	4.473593	1.410135	1.333490
3.500	0.100	1.100	4.000	0.100000	-0.007500	0.112500	2.166105	2.431526	0.362718	0.302508	True	True	9.96286e-08	2578	4.525383	4.476125	1.418303	1.329971
3.500	0.100	1.100	4.000	0.100000	-0.003750	0.112500	2.155557	2.439547	0.350466	0.312424	True	True	9.97731e-08	2517	4.517032	4.479507	1.425803	1.325972
3.500	0.100	1.100	4.000	0.100000	0.000000	0.112500	2.145737	2.448106	0.338992	0.322965	True	True	9.99351e-08	2581	4.509602	4.483746	1.432667	1.321478
3.500	0.100	1.100	4.000	0.100000	0.003750	0.112500	2.136584	2.457252	0.328219	0.334199	True	True	9.99051e-08	2674	4.503055	4.488861	1.438923	1.316472
3.500	0.100	1.100	4.000	0.100000	0.007500	0.112500	2.128050	2.467040	0.318080	0.346203	True	True	9.96214e-08	2576	4.497361	4.494879	1.444595	1.310929
3.500	0.100	1.100	4.000	0.100000	0.011250	0.112500	2.120091	2.477534	0.308517	0.359065	True	True	9.98505e-08	2727	4.492503	4.501843	1.449699	1.304821
3.500	0.100	1.100	4.000	0.100000	0.015000	0.112500	2.112672	2.488809	0.299475	0.372888	True	True	9.99486e-08	2760	4.488473	4.509803	1.454246	1.298111
3.500	0.100	1.100	4.000	0.100000	0.018750	0.112500	2.105761	2.500952	0.290908	0.387789	True	True	9.99929e-08	2735	4.485273	4.518827	1.458243	1.290758
3.500	0.100	1.100	4.000	0.100000	0.022500	0.112500	2.099333	2.514063	0.282773	0.403908	True	True	9.98486e-08	2778	4.482916	4.528997	1.461690	1.282710
3.500	0.100	1.100	4.000	0.100000	0.026250	0.112500	2.093366	2.528262	0.275032	0.421406	True	True	9.98737e-08	2804	4.481426	4.540411	1.464581	1.273908
3.500	0.100	1.100	4.000	0.100000	0.030000	0.112500	2.087845	2.543688	0.267650	0.440477	True	True	9.98475e-08	2524	4.480844	4.553194	1.466905	1.264282
3.500	0.100	1.100	4.000	0.100000	0.033750	0.112500	2.082762	2.560509	0.260593	0.461353	True	True	9.97046e-08	2874	4.481222	4.567492	1.468640	1.253748
3.500	0.100	1.100	4.000	0.100000	0.037500	0.112500	2.078107	2.578922	0.253831	0.484315	True	True	9.99323e-08	2946	4.482635	4.583485	1.469761	1.242207
3.500	0.100	1.100	4.000	0.100000	0.041250	0.112500	2.073883	2.599171	0.247336	0.509703	True	True	9.96601e-08	3012	4.485176	4.601393	1.470229	1.229541
3.500	0.100	1.100	4.000	0.100000	0.045000	0.112500	2.070094	2.621550	0.241079	0.537941	True	True	9.99993e-08	3074	4.488973	4.621487	1.469992	1.215609
3.500	0.100	1.100	4.000	0.100000	0.048750	0.112500	2.066755	2.646426	0.235032	0.569558	True	True	9.99661e-08	3130	4.494185	4.644100	1.468986	1.200239
3.500	0.100	1.100	4.000	0.100000	0.052500	0.112500	2.063889	2.674257	0.229167	0.605228	True	True	9.99607e-08	3100	4.501025	4.669654	1.467123	1.183223
3.500	0.100	1.100	4.000	0.100000	0.056250	0.112500	2.061531	2.705627	0.223455	0.645819	True	True	9.98295e-08	3246	4.509767	4.698679	1.464293	1.164303
3.500	0.100	1.100	4.000	0.100000	0.060000	0.112500	2.059732	2.741294	0.217861	0.692480	True	True	9.99112e-08	3345	4.520780	4.731866	1.460347	1.143155
3.500	0.100	1.100	4.000	0.100000	0.063750	0.112500	2.058564	2.782265	0.212349	0.746759	True	True	9.98682e-08	3462	4.534560	4.770117	1.455090	1.119369
3.500	0.100	1.100	4.000	0.100000	0.067500	0.112500	2.058130	2.829905	0.206873	0.810806	True	True	9.97285e-08	3707	4.551793	4.814652	1.448254	1.092409
3.500	0.100	1.100	4.000	0.100000	0.071250	0.112500	2.058581	2.886133	0.201374	0.887705	True	True	9.98277e-08	3776	4.573457	4.867158	1.439467	1.061563
3.500	0.100	1.100	4.000	0.100000	0.075000	0.112500	2.060139	2.953742	0.195771	0.982071	True	True	9.99893e-08	4063	4.600995	4.930060	1.428193	1.025851
3.500	0.100	1.100	4.000	0.100000	-0.075000	0.135000	2.640219	2.352932	1.015334	0.184548	True	True	9.98018e-08	3679	4.992465	4.601511	1.087534	1.307462
3.500	0.100	1.100	4.000	0.100000	-0.071250	0.135000	2.567795	2.353480	0.921350	0.190288	True	True	9.98072e-08	3420	4.922731	4.566182	1.130403	1.318692
3.500	0.100	1.100	4.000	0.100000	-0.067500	0.135000	2.507140	2.354784	0.844438	0.195895	True	True	9.98421e-08	3183	4.863985	4.537746	1.167927	1.327632
3.500	0.100	1.100	4.000	0.100000	-0.063750	0.135000	2.455427	2.356689	0.780131	0.201453	True	True	9.97465e-08	2922	4.813708	4.514537	1.201133	1.334784
3.500	0.100	1.100	4.000	0.100000	-0.060000	0.135000	2.410709	2.359096	0.725435	0.207024	True	True	9.97632e-08	2886	4.770140	4.495416	1.230774	1.340493
3.500	0.100	1.100	4.000	0.100000	-0.056250	0.135000	2.371591	2.361935	0.678261	0.212659	True	True	9.99198e-08	2729	4.732005	4.479577	1.257417	1.345007
3.500	0.100	1.100	4.000	0.100000	-0.052500	0.135000	2.337041	2.365159	0.637098	0.218396	True	True	9.97318e-08	2587	4.698349	4.466433	1.281504	1.348509
3.500	0.100	1.100	4.000	0.100000	-0.048750	0.135000	2.306278	2.368743	0.600823	0.224270	True	True	9.97224e-08	2527	4.668445	4.455544	1.303384	1.351134
3.500	0.100	1.100	4.000	0.100000	-0.045000	0.135000	2.278695	2.372668	0.568585	0.230314	True	True	9.97634e-08	2497	4.641725	4.446576	1.323339	1.352988
3.500	0.100	1.100	4.000	0.100000	-0.041250	0.135000	2.253814	2.376947	0.539723	0.236557	True	True	9.96106e-08	2647	4.617741	4.439271	1.341597	1.354140
3.500	0.100	1.100	4.000	0.100000	-0.037500	0.135000	2.231268	2.381498	0.513712	0.243028	True	True	9.99803e-08	2432	4.596131	4.433434	1.358346	1.354685
3.500	0.100	1.100	4.000	0.100000	-0.033750	0.135000	2.210715	2.386413	0.490140	0.249755	True	True	9.97373e-08	2416	4.576606	4.428903	1.373752	1.354635
3.500	0.100	1.100	4.000	0.100000	-0.030000	0.135000	2.191928	2.391661	0.468666	0.256770	True	True	9.98041e-08	2447	4.558924	4.425556	1.387939	1.354041
3.500	0.100	1.100	4.000	0.100000	-0.026250	0.135000	2.174683	2.397258	0.449014	0.264103	True	True	9.98566e-08	2462	4.542887	4.423296	1.401025	1.352928
3.500	0.100	1.100	4.000	0.100000	-0.022500	0.135000	2.158809	2.403217	0.430953	0.271788	True	True	9.96935e-08	2517	4.528332	4.422050	1.413103	1.351317
3.500	0.100	1.100	4.000	0.100000	-0.018750	0.135000	2.144157	2.409557	0.414290	0.279861	True	True	9.98608e-08	2517	4.515121	4.421761	1.424255	1.349220
3.500	0.100	1.100	4.000	0.100000	-0.015000	0.135000	2.130599	2.416301	0.398863	0.288362	True	True	9.99994e-08	2540	4.503140	4.422388	1.434550	1.346644
3.500	0.100	1.100	4.000	0.100000	-0.011250	0.135000	2.118031	2.423477	0.384535	0.297334	True	True	9.96185e-08	2524	4.492296	4.423903	1.444048	1.343590
3.500	0.100	1.100	4.000	0.100000	-0.007500	0.135000	2.106358	2.431117	0.371186	0.306824	True	True	9.99482e-08	2521	4.482507	4.426291	1.452799	1.340054
3.500	0.100	1.100	4.000	0.100000	-0.003750	0.135000	2.095504	2.439257	0.358715	0.316887	True	True	9.97973e-08	2598	4.473712	4.429548	1.460845	1.336029
3.500	0.100	1.100	4.000	0.100000	0.000000	0.135000	2.085400	2.447940	0.347033	0.327584	True	True	9.97687e-08	2594	4.465856	4.433680	1.468223	1.331500
3.500	0.100	1.100	4.000	0.100000	0.003750	0.135000	2.075987	2.457214	0.336063	0.338982	True	True	9.98297e-08	2646	4.458901	4.438705	1.474960	1.326448
3.500	0.100	1.100	4.000	0.100000	0.007500	0.135000	2.067214	2.467138	0.325737	0.351161	True	True	9.98457e-08	2684	4.452817	4.444652	1.481080	1.320851
3.500	0.100	1.100	4.000	0.100000	0.011250	0.135000	2.059039	2.477774	0.315994	0.364209	True	True	9.97423e-08	2627	4.447583	4.451559	1.486601	1.314678
3.500	0.100	1.100	4.000	0.100000	0.015000	0.135000	2.051424	2.489200	0.306781	0.378229	True	True	9.9646e-08	2706	4.443191	4.459479	1.491534	1.307893
3.500	0.100	1.100	4.000	0.100000	0.018750	0.135000	2.044338	2.501502	0.298051	0.393342	True	True	9.99059e-08	2796	4.439642	4.468479	1.495886	1.300454
3.500	0.100	1.100	4.000	0.100000	0.022500	0.135000	2.037757	2.514782	0.289760	0.409687	True	True	9.98644e-08	2733	4.436948	4.478640	1.499657	1.292310
3.500	0.100	1.100	4.000	0.100000	0.026250	0.135000	2.031659	2.529160	0.281870	0.427430	True	True	9.99239e-08	2858	4.435132	4.490063	1.502841	1.283400
3.500	0.100	1.100	4.000	0.100000	0.030000	0.135000	2.026029	2.544777	0.274344	0.446767	True	True	9.97004e-08	2773	4.434232	4.502870	1.505425	1.273654
3.500	0.100	1.100	4.000	0.100000	0.033750	0.135000	2.020856	2.561802	0.267150	0.467931	True	True	9.98963e-08	2885	4.434302	4.517209	1.507391	1.262988
3.500	0.100	1.100	4.000	0.100000	0.037500	0.135000	2.016136	2.580436	0.260256	0.491208	True	True	9.99516e-08	2937	4.435412	4.533262	1.508708	1.251301
3.500	0.100	1.100	4.000	0.100000	0.041250	0.135000	2.011871	2.600922	0.253633	0.516941	True	True	9.97042e-08	3046	4.437659	4.551248	1.509338	1.238476
3.500	0.100	1.100	4.000	0.100000	0.045000	0.135000	2.008067	2.623559	0.247253	0.545561	True	True	9.98377e-08	3061	4.441164	4.571439	1.509227	1.224369
3.500	0.100	1.100	4.000	0.100000	0.048750	0.135000	2.004741	2.648715	0.241087	0.577602	True	True	9.99267e-08	3174	4.446089	4.594172	1.508308	1.208809
3.500	0.100	1.100	4.000	0.100000	0.052500	0.135000	2.001918	2.676854	0.235107	0.613746	True	True	9.96831e-08	3275	4.452642	4.619868	1.506492	1.191586
3.500	0.100	1.100	4.000	0.100000	0.056250	0.135000	1.999638	2.708564	0.229283	0.654874	True	True	9.9905e-08	3253	4.461097	4.649062	1.503663	1.172440
3.500	0.100	1.100	4.000	0.100000	0.060000	0.135000	1.997955	2.744610	0.223581	0.702145	True	True	9.98357e-08	3483	4.471819	4.682445	1.499670	1.151048
3.500	0.100	1.100	4.000	0.100000	0.063750	0.135000	1.996948	2.786006	0.217962	0.757129	True	True	9.98081e-08	3591	4.485302	4.720925	1.494309	1.126995
3.500	0.100	1.100	4.000	0.100000	0.067500	0.135000	1.996728	2.834129	0.212381	0.821999	True	True	9.99383e-08	3790	4.502225	4.765726	1.487306	1.099745
3.500	0.100	1.100	4.000	0.100000	0.071250	0.135000	1.997455	2.890913	0.206778	0.899878	True	True	9.99884e-08	3984	4.523561	4.818542	1.478280	1.068584
3.500	0.100	1.100	4.000	0.100000	0.075000	0.135000	1.999367	2.959173	0.201071	0.995435	True	True	9.99705e-08	4017	4.550742	4.881806	1.466681	1.032530
3.500	0.100	1.100	4.000	0.100000	-0.075000	0.157500	2.593553	2.351108	1.031960	0.186856	True	True	9.9913e-08	3625	4.964546	4.559887	1.104094	1.315915
3.500	0.100	1.100	4.000	0.100000	-0.071250	0.157500	2.519781	2.351698	0.937120	0.192718	True	True	9.99387e-08	3318	4.893357	4.523428	1.148602	1.327368
3.500	0.100	1.100	4.000	0.100000	-0.067500	0.157500	2.457911	2.353054	0.859447	0.198440	True	True	9.98158e-08	3033	4.833288	4.494018	1.187670	1.336508
3.500	0.100	1.100	4.000	0.100000	-0.063750	0.157500	2.405098	2.355020	0.794458	0.204109	True	True	9.97362e-08	2944	4.781802	4.469960	1.222331	1.343837
3.500	0.100	1.100	4.000	0.100000	-0.060000	0.157500	2.359378	2.357485	0.739145	0.209788	True	True	9.97471e-08	2560	4.737122	4.450095	1.253344	1.349706
3.500	0.100	1.100	4.000	0.100000	-0.056250	0.157500	2.319342	2.360401	0.691408	0.215529	True	True	9.97946e-08	2703	4.697958	4.433598	1.281284	1.354357
3.500	0.100	1.100	4.000	0.100000	-0.052500	0.157500	2.283950	2.363698	0.649728	0.221372	True	True	9.96002e-08	2535	4.663347	4.419869	1.306596	1.357983
3.500	0.100	1.100	4.000	0.100000	-0.048750	0.157500	2.252412	2.367357	0.612979	0.227352	True	True	9.98616e-08	2462	4.632553	4.408459	1.329633	1.360718
3.500	0.100	1.100	4.000	0.100000	-0.045000	0.157500	2.224110	2.371368	0.580301	0.233501	True	True	9.97717e-08	2462	4.605002	4.399025	1.350683	1.362665
3.500	0.100	1.100	4.000	0.100000	-0.041250	0.157500	2.198586	2.375701	0.551030	0.239851	True	True	9.97626e-08	2587	4.580237	4.391305	1.369969	1.363910
3.500	0.100	1.100	4.000	0.100000	-0.037500	0.157500	2.175401	2.380376	0.524642	0.246431	True	True	9.98804e-08	2454	4.557898	4.385092	1.387706	1.364510
3.500	0.100	1.100	4.000	0.100000	-0.033750	0.157500	2.154282	2.385381	0.500715	0.253270	True	True	9.95766e-08	2471	4.537683	4.380223	1.404037	1.364516
3.500	0.100	1.100	4.000	0.100000	-0.030000	0.157500	2.134962	2.390726	0.478910	0.260399	True	True	9.99694e-08	2481	4.519351	4.376574	1.419102	1.363967
3.500	0.100	1.100	4.000	0.100000	-0.026250	0.157500	2.117224	2.396421	0.458947	0.267850	True	True	9.99935e-08	2521	4.502699	4.374043	1.433017	1.362888
3.500	0.100	1.100	4.000	0.100000	-0.022500	0.157500	2.100888	2.402482	0.440593	0.275657	True	True	9.9757e-08	2512	4.487561	4.372554	1.445881	1.361300
3.500	0.100	1.100	4.000	0.100000	-0.018750	0.157500	2.085807	2.408928	0.423655	0.283856	True	True	9.97335e-08	2503	4.473798	4.372048	1.457775	1.359217
3.500	0.100	1.100	4.000	0.100000	-0.015000	0.157500	2.071853	2.415781	0.407968	0.292488	True	True	9.9741e-08	2512	4.461291	4.372481	1.468771	1.356644
3.500	0.100	1.100	4.000	0.100000	-0.011250	0.157500	2.058916	2.423071	0.393394	0.301597	True	True	9.98306e-08	2527	4.449946	4.373825	1.478930	1.353583
3.500	0.100	1.100	4.000	0.100000	-0.007500	0.157500	2.046901	2.430828	0.379813	0.311231	True	True	9.99089e-08	2596	4.439680	4.376063	1.488304	1.350032
3.500	0.100	1.100	4.000	0.100000	-0.003750	0.157500	2.035730	2.439091	0.367122	0.321445	True	True	9.97416e-08	2621	4.430428	4.379189	1.496937	1.345980
3.500	0.100	1.100	4.000	0.100000	0.000000	0.157500	2.025332	2.447901	0.355231	0.332301	True	True	9.97537e-08	2634	4.422135	4.383209	1.504865	1.341415
3.500	0.100	1.100	4.000	0.100000	0.003750	0.157500	2.015649	2.457310	0.344062	0.343868	True	True	9.97787e-08	2675	4.414761	4.388140	1.512118	1.336318
3.500	0.100	1.100	4.000	0.100000	0.007500	0.157500	2.006629	2.467373	0.333546	0.356224	True	True	9.96561e-08	2678	4.408274	4.394010	1.518721	1.330665
3.500	0.100	1.100	4.000	0.100000	0.011250	0.157500	1.998228	2.478156	0.323622	0.369461	True	True	9.99406e-08	2686	4.402654	4.400857	1.524691	1.324426
3.500	0.100	1.100	4.000	0.100000	0.015000	0.157500	1.990409	2.489736	0.314237	0.383684	True	True	9.99112e-08	2742	4.397889	4.408734	1.530040	1.317566
3.500	0.100	1.100	4.000	0.100000	0.018750	0.157500	1.983141	2.502201	0.305343	0.399013	True	True	9.98855e-08	2744	4.393980	4.417706	1.534776	1.310040
3.500	0.100	1.100	4.000	0.100000	0.022500	0.157500	1.976398	2.515653	0.296894	0.415590	True	True	9.98311e-08	2832	4.390937	4.427856	1.538897	1.301798
3.500	0.100	1.100	4.000	0.100000	0.026250	0.157500	1.970159	2.530214	0.288853	0.433583	True	True	9.97007e-08	2902	4.388784	4.439285	1.542399	1.292780
3.500	0.100	1.100	4.000	0.100000	0.030000	0.157500	1.964410	2.546027	0.281183	0.453191	True	True	9.97635e-08	2901	4.387556	4.452114	1.545269	1.282913
3.500	0.100	1.100	4.000	0.100000	0.033750	0.157500	1.959141	2.563260	0.273849	0.474649	True	True	9.96723e-08	2914	4.387306	4.466493	1.547485	1.272113
3.500	0.100	1.100	4.000	0.100000	0.037500	0.157500	1.954348	2.582117	0.266822	0.498247	True	True	9.975e-08	2888	4.388104	4.482603	1.549017	1.260279
3.500	0.100	1.100	4.000	0.100000	0.041250	0.157500	1.950033	2.602845	0.260071	0.524333	True	True	9.97197e-08	3001	4.390043	4.500666	1.549825	1.247293
3.500	0.100	1.100	4.000	0.100000	0.045000	0.157500	1.946206	2.625743	0.253567	0.553341	True	True	9.99143e-08	3139	4.393246	4.520954	1.549854	1.233011
3.500	0.100	1.100	4.000	0.100000	0.048750	0.157500	1.942884	2.651184	0.247282	0.585815	True	True	9.98353e-08	3101	4.397872	4.543805	1.549035	1.217259
3.500	0.100	1.100	4.000	0.100000	0.052500	0.157500	1.940097	2.679634	0.241187	0.622442	True	True	9.97734e-08	3163	4.404127	4.569642	1.547274	1.199828
3.500	0.100	1.100	4.000	0.100000	0.056250	0.157500	1.937885	2.711688	0.235250	0.664115	True	True	9.99442e-08	3346	4.412283	4.599004	1.544452	1.180455
3.500	0.100	1.100	4.000	0.100000	0.060000	0.157500	1.936309	2.748117	0.229439	0.712008	True	True	9.97864e-08	3510	4.422702	4.632582	1.540413	1.158816
3.500	0.100	1.100	4.000	0.100000	0.063750	0.157500	1.935452	2.789941	0.223714	0.767707	True	True	9.9982e-08	3501	4.435874	4.671291	1.534948	1.134495
3.500	0.100	1.100	4.000	0.100000	0.067500	0.157500	1.935434	2.838551	0.218028	0.833415	True	True	9.97499e-08	3763	4.452474	4.716356	1.527775	1.106955
3.500	0.100	1.100	4.000	0.100000	0.071250	0.157500	1.936425	2.895894	0.212321	0.912290	True	True	9.98322e-08	3785	4.473466	4.769481	1.518501	1.075479
3.500	0.100	1.100	4.000	0.100000	0.075000	0.157500	1.938677	2.964810	0.206510	1.009058	True	True	9.98003e-08	4066	4.500273	4.833105	1.506562	1.039083
3.500	0.100	1.100	4.000	0.100000	-0.075000	0.180000	2.547345	2.349321	1.048729	0.189197	True	True	9.99276e-08	3442	4.936866	4.518134	1.120765	1.324259
3.500	0.100	1.100	4.000	0.100000	-0.071250	0.180000	2.472224	2.349958	0.953041	0.195184	True	True	9.9884e-08	3167	4.864223	4.480520	1.166958	1.335932
3.500	0.100	1.100	4.000	0.100000	-0.067500	0.180000	2.409138	2.351370	0.874615	0.201025	True	True	9.99017e-08	2918	4.802830	4.450112	1.207619	1.345269
3.500	0.100	1.100	4.000	0.100000	-0.063750	0.180000	2.355220	2.353400	0.808948	0.206809	True	True	9.9895e-08	2762	4.750131	4.425184	1.243787	1.352774
3.500	0.100	1.100	4.000	0.100000	-0.060000	0.180000	2.308492	2.355940	0.753020	0.212600	True	True	9.98679e-08	2656	4.704332	4.404554	1.276227	1.358798
3.500	0.100	1.100	4.000	0.100000	-0.056250	0.180000	2.267532	2.358925	0.704722	0.218451	True	True	9.97723e-08	2563	4.664132	4.387380	1.305518	1.363591
3.500	0.100	1.100	4.000	0.100000	-0.052500	0.180000	2.231295	2.362295	0.662528	0.224402	True	True	9.97617e-08	2446	4.628556	4.373050	1.332108	1.367343
3.500	0.100	1.100	4.000	0.100000	-0.048750	0.180000	2.198962	2.366057	0.625304	0.230490	True	True	9.99175e-08	2532	4.596865	4.361102	1.356362	1.370178
3.500	0.100	1.100	4.000	0.100000	-0.045000	0.180000	2.169936	2.370150	0.592187	0.236749	True	True	9.98003e-08	2455	4.568472	4.351188	1.378561	1.372221
3.500	0.100	1.100	4.000	0.100000	-0.041250	0.180000	2.143723	2.374578	0.562507	0.243210	True	True	9.98817e-08	2428	4.542919	4.343036	1.398945	1.373546
3.500	0.100	1.100	4.000	0.100000	-0.037500	0.180000	2.119930	2.379341	0.535738	0.249901	True	True	9.96542e-08	2477	4.519835	4.336435	1.417708	1.374216
3.500	0.100	1.100	4.000	0.100000	-0.033750	0.180000	2.098231	2.384444	0.511457	0.256855	True	True	9.9872e-08	2487	4.498920	4.331219	1.435019	1.374279
3.500	0.100	1.100	4.000	0.100000	-0.030000	0.180000	2.078368	2.389889	0.489319	0.264101	True	True	9.96885e-08	2498	4.479926	4.327256	1.451014	1.373775
3.500	0.100	1.100	4.000	0.100000	-0.026250	0.180000	2.060125	2.395688	0.469043	0.271673	True	True	9.98366e-08	2517	4.462648	4.324444	1.465810	1.372730
3.500	0.100	1.100	4.000	0.100000	-0.022500	0.180000	2.043321	2.401856	0.450395	0.279605	True	True	9.97923e-08	2531	4.446916	4.322703	1.479508	1.371166
3.500	0.100	1.100	4.000	0.100000	-0.018750	0.180000	2.027804	2.408412	0.433180	0.287934	True	True	9.99923e-08	2557	4.432587	4.321971	1.492191	1.369096
3.500	0.100	1.100	4.000	0.100000	-0.015000	0.180000	2.013443	2.415379	0.417232	0.296701	True	True	9.99876e-08	2579	4.419543	4.322204	1.503934	1.366526
3.500	0.100	1.100	4.000	0.100000	-0.011250	0.180000	2.000126	2.422787	0.402410	0.305950	True	True	9.97367e-08	2577	4.407685	4.323369	1.514800	1.363459
3.500	0.100	1.100	4.000	0.100000	-0.007500	0.180000	1.987760	2.430667	0.388595	0.315732	True	True	9.98697e-08	2626	4.396930	4.325451	1.524840	1.359891
3.500	0.100	1.100	4.000	0.100000	-0.003750	0.180000	1.976262	2.439056	0.375681	0.326101	True	True	9.98341e-08	2611	4.387210	4.328440	1.534101	1.355813
3.500	0.100	1.100	4.000	0.100000	0.000000	0.180000	1.965562	2.447999	0.363579	0.337119	True	True	9.98652e-08	2631	4.378470	4.332344	1.542620	1.351212
3.500	0.100	1.100	4.000	0.100000	0.003750	0.180000	1.955600	2.457546	0.352210	0.348858	True	True	9.99761e-08	2718	4.370666	4.337176	1.550428	1.346069
3.500	0.100	1.100	4.000	0.100000	0.007500	0.180000	1.946324	2.467753	0.341503	0.361397	True	True	9.97019e-08	2864	4.363765	4.342964	1.557550	1.340360
3.500	0.100	1.100	4.000	0.100000	0.011250	0.180000	1.937689	2.478687	0.331397	0.374828	True	True	9.97432e-08	2757	4.357747	4.349747	1.564004	1.334055
3.500	0.100	1.100	4.000	0.100000	0.015000	0.180000	1.929658	2.490426	0.321839	0.389256	True	True	9.97518e-08	2811	4.352598	4.357577	1.569802	1.327117
3.500	0.100	1.100	4.000	0.100000	0.018750	0.180000	1.922198	2.503058	0.312778	0.404806	True	True	9.97821e-08	2777	4.348318	4.366519	1.574952	1.319504
3.500	0.100	1.100	4.000	0.100000	0.022500	0.180000	1.915285	2.516687	0.304171	0.421621	True	True	9.97254e-08	2796	4.344916	4.376656	1.579453	1.311164
3.500	0.100	1.100	4.000	0.100000	0.026250	0.180000	1.908897	2.531435	0.295978	0.439870	True	True	9.9877e-08	2882	4.342415	4.388088	1.583300	1.302035
3.500	0.100	1.100	4.000	0.100000	0.030000	0.180000	1.903021	2.547447	0.288162	0.459753	True	True	9.97248e-08	2909	4.340848	4.400937	1.586478	1.292045
3.500	0.100	1.100	4.000	0.100000	0.033750	0.180000	1.897647	2.564892	0.280689	0.481512	True	True	9.99644e-08	2943	4.340267	4.415355	1.588967	1.281110
3.500	0.100	1.100	4.000	0.100000	0.037500	0.180000	1.892772	2.583977	0.273527	0.505437	True	True	9.9923e-08	2949	4.340742	4.431521	1.590735	1.269129
3.500	0.100	1.100	4.000	0.100000	0.041250	0.180000	1.888400	2.604950	0.266647	0.531883	True	True	9.98188e-08	3077	4.342364	4.449659	1.591739	1.255980
3.500	0.100	1.100	4.000	0.100000	0.045000	0.180000	1.884540	2.628113	0.260019	0.561288	True	True	9.97054e-08	3136	4.345254	4.470043	1.591924	1.241521
3.500	0.100	1.100	4.000	0.100000	0.048750	0.180000	1.881214	2.653842	0.253615	0.594201	True	True	9.98109e-08	3267	4.349569	4.493011	1.591216	1.225576
3.500	0.100	1.100	4.000	0.100000	0.052500	0.180000	1.878453	2.682608	0.247403	0.631321	True	True	9.98622e-08	3274	4.355514	4.518989	1.589520	1.207935
3.500	0.100	1.100	4.000	0.100000	0.056250	0.180000	1.876300	2.715010	0.241355	0.673549	True	True	9.97996e-08	3350	4.363359	4.548517	1.586713	1.188334
3.500	0.100	1.100	4.000	0.100000	0.060000	0.180000	1.874820	2.751824	0.235434	0.722074	True	True	9.99595e-08	3496	4.373462	4.582291	1.582633	1.166448
3.500	0.100	1.100	4.000	0.100000	0.063750	0.180000	1.874103	2.794081	0.229603	0.778503	True	True	9.97523e-08	3578	4.386308	4.621226	1.577064	1.141859
3.500	0.100	1.100	4.000	0.100000	0.067500	0.180000	1.874275	2.843181	0.223813	0.845062	True	True	9.98204e-08	3662	4.402570	4.666555	1.569715	1.114028
3.500	0.100	1.100	4.000	0.100000	0.071250	0.180000	1.875517	2.901087	0.218003	0.924948	True	True	9.99025e-08	4039	4.423202	4.719986	1.560185	1.082237
3.500	0.100	1.100	4.000	0.100000	0.075000	0.180000	1.878094	2.970661	0.212089	1.022946	True	True	9.98016e-08	4296	4.449616	4.783967	1.547892	1.045501
3.500	0.100	1.100	4.000	0.100000	-0.075000	0.202500	2.501603	2.347570	1.065636	0.191572	True	True	9.98311e-08	3411	4.909435	4.476259	1.137539	1.332487
3.500	0.100	1.100	4.000	0.100000	-0.071250	0.202500	2.425137	2.348261	0.969110	0.197689	True	True	9.99602e-08	3272	4.835341	4.437466	1.185463	1.344377
3.500	0.100	1.100	4.000	0.100000	-0.067500	0.202500	2.360834	2.349736	0.889936	0.203653	True	True	9.98397e-08	3002	4.772626	4.406039	1.227766	1.353908
3.500	0.100	1.100	4.000	0.100000	-0.063750	0.202500	2.305809	2.351832	0.823595	0.209555	True	True	9.98327e-08	2661	4.718711	4.380219	1.265495	1.361588
3.500	0.100	1.100	4.000	0.100000	-0.060000	0.202500	2.258068	2.354447	0.767056	0.215461	True	True	9.9647e-08	2547	4.671788	4.358803	1.299415	1.367767
3.500	0.100	1.100	4.000	0.100000	-0.056250	0.202500	2.216177	2.357519	0.718199	0.221425	True	True	9.97612e-08	2602	4.630546	4.340933	1.330113	1.372696
3.500	0.100	1.100	4.000	0.100000	-0.052500	0.202500	2.179077	2.360982	0.675491	0.227488	True	True	9.98203e-08	2525	4.594001	4.325983	1.358042	1.376567
3.500	0.100	1.100	4.000	0.100000	-0.048750	0.202500	2.145959	2.364821	0.637792	0.233689	True	True	9.97775e-08	2480	4.561401	4.313483	1.383564	1.379516
3.500	0.100	1.100	4.000	0.100000	-0.045000	0.202500	2.116203	2.369004	0.604235	0.240061	True	True	9.99059e-08	2441	4.532157	4.303073	1.406969	1.381653
3.500	0.100	1.100	4.000	0.100000	-0.041250	0.202500	2.089307	2.373533	0.574147	0.246635	True	True	9.9761e-08	2460	4.505805	4.294476	1.428499	1.383057
3.500	0.100	1.100	4.000	0.100000	-0.037500	0.202500	2.064875	2.378399	0.546997	0.253442	True	True	9.98165e-08	2488	4.481969	4.287475	1.448355	1.383794
3.500	0.100	1.100	4.000	0.100000	-0.033750	0.202500	2.042584	2.383605	0.522359	0.260513	True	True	9.99304e-08	2491	4.460343	4.281899	1.466702	1.383914
3.500	0.100	1.100	4.000	0.100000	-0.030000	0.202500	2.022172	2.389156	0.499886	0.267880	True	True	9.97936e-08	2514	4.440676	4.277613	1.483680	1.383454
3.500	0.100	1.100	4.000	0.100000	-0.026250	0.202500	2.003416	2.395064	0.479296	0.275577	True	True	9.9986e-08	2524	4.422761	4.274510	1.499411	1.382444
3.500	0.100	1.100	4.000	0.100000	-0.022500	0.202500	1.986134	2.401343	0.460353	0.283637	True	True	9.99613e-08	2556	4.406423	4.272508	1.513994	1.380903
3.500	0.100	1.100	4.000	0.100000	-0.018750	0.202500	1.970171	2.408015	0.442859	0.292099	True	True	9.96078e-08	2567	4.391519	4.271542	1.527518	1.378846
3.500	0.100	1.100	4.000	0.100000	-0.015000	0.202500	1.955393	2.415102	0.426648	0.301004	True	True	9.97469e-08	2630	4.377927	4.271566	1.540057	1.376279
3.500	0.100	1.100	4.000	0.100000	-0.011250	0.202500	1.941689	2.422633	0.411577	0.310398	True	True	9.96729e-08	2641	4.365546	4.272548	1.551676	1.373205
3.500	0.100	1.100	4.000	0.100000	-0.007500	0.202500	1.928962	2.430640	0.397526	0.320330	True	True	9.96573e-08	2651	4.354291	4.274466	1.562429	1.369620
3.500	0.100	1.100	4.000	0.100000	-0.003750	0.202500	1.917129	2.439162	0.384388	0.330858	True	True	9.98638e-08	2667	4.344092	4.277314	1.572362	1.365515
3.500	0.100	1.100	4.000	0.100000	0.000000	0.202500	1.906119	2.448242	0.372074	0.342043	True	True	9.99383e-08	2691	4.334892	4.281095	1.581515	1.360877
3.500	0.100	1.100	4.000	0.100000	0.003750	0.202500	1.895870	2.457931	0.360502	0.353958	True	True	9.97635e-08	2733	4.326647	4.285824	1.589918	1.355688
3.500	0.100	1.100	4.000	0.100000	0.007500	0.202500	1.886329	2.468287	0.349602	0.366683	True	True	9.99173e-08	2777	4.319323	4.291528	1.597597	1.349922
3.500	0.100	1.100	4.000	0.100000	0.011250	0.202500	1.877452	2.479377	0.339313	0.380312	True	True	9.97413e-08	2735	4.312896	4.298244	1.604571	1.343549
3.500	0.100	1.100	4.000	0.100000	0.015000	0.202500	1.869199	2.491279	0.329580	0.394952	True	True	9.97738e-08	2796	4.307353	4.306023	1.610854	1.336534
3.500	0.100	1.100	4.000	0.100000	0.018750	0.202500	1.861540	2.504082	0.320352	0.410728	True	True	9.99254e-08	2876	4.302692	4.314933	1.616451	1.328832
3.500	0.100	1.100	4.000	0.100000	0.022500	0.202500	1.854449	2.517892	0.311585	0.427785	True	True	9.97582e-08	2917	4.298921	4.325054	1.621363	1.320392
3.500	0.100	1.100	4.000	0.100000	0.026250	0.202500	1.847904	2.532832	0.303239	0.446294	True	True	9.96711e-08	2937	4.296060	4.336487	1.625583	1.311151
3.500	0.100	1.100	4.000	0.100000	0.030000	0.202500	1.841893	2.549047	0.295276	0.466460	True	True	9.97734e-08	2967	4.294144	4.349355	1.629097	1.301038
3.500	0.100	1.100	4.000	0.100000	0.033750	0.202500	1.836406	2.566709	0.287663	0.488525	True	True	9.98394e-08	3004	4.293222	4.363809	1.631883	1.289967
3.500	0.100	1.100	4.000	0.100000	0.037500	0.202500	1.831441	2.586026	0.280367	0.512784	True	True	9.97817e-08	3030	4.293362	4.380030	1.633909	1.277836
3.500	0.100	1.100	4.000	0.100000	0.041250	0.202500	1.827002	2.607247	0.273357	0.539596	True	True	9.9905e-08	3109	4.294656	4.398243	1.635129	1.264524
3.500	0.100	1.100	4.000	0.100000	0.045000	0.202500	1.823102	2.630680	0.266605	0.569406	True	True	9.99648e-08	3231	4.297222	4.418721	1.635486	1.249886
3.500	0.100	1.100	4.000	0.100000	0.048750	0.202500	1.819763	2.656702	0.260080	0.602768	True	True	9.96708e-08	3210	4.301215	4.441806	1.634904	1.233747
3.500	0.100	1.100	4.000	0.100000	0.052500	0.202500	1.817017	2.685787	0.253753	0.640389	True	True	9.98415e-08	3312	4.306838	4.467924	1.633284	1.215894
3.500	0.100	1.100	4.000	0.100000	0.056250	0.202500	1.814914	2.718539	0.247592	0.683183	True	True	9.97143e-08	3405	4.314359	4.497617	1.630499	1.196065
3.500	0.100	1.100	4.000	0.100000	0.060000	0.202500	1.813521	2.755743	0.241563	0.732352	True	True	9.99419e-08	3442	4.324133	4.531585	1.626382	1.173930
3.500	0.100	1.100	4.000	0.100000	0.063750	0.202500	1.812932	2.798436	0.235626	0.789522	True	True	9.99647e-08	3661	4.336641	4.570746	1.620709	1.149072
3.500	0.100	1.100	4.000	0.100000	0.067500	0.202500	1.813281	2.848030	0.229732	0.856946	True	True	9.97474e-08	3732	4.352549	4.616338	1.613183	1.120951
3.500	0.100	1.100	4.000	0.100000	0.071250	0.202500	1.814760	2.906502	0.223820	0.937861	True	True	9.9915e-08	4000	4.372804	4.670073	1.603387	1.088846
3.500	0.100	1.100	4.000	0.100000	0.075000	0.202500	1.817645	2.976737	0.217805	1.037108	True	True	9.98507e-08	4300	4.398806	4.734408	1.590728	1.051771
3.500	0.100	1.100	4.000	0.100000	-0.075000	0.225000	2.456337	2.345858	1.082677	0.193981	True	True	9.99905e-08	3598	4.882266	4.434271	1.154407	1.340595
3.500	0.100	1.100	4.000	0.100000	-0.071250	0.225000	2.378530	2.346606	0.985319	0.200231	True	True	9.99021e-08	3042	4.806726	4.394276	1.204108	1.352698
3.500	0.100	1.100	4.000	0.100000	-0.067500	0.225000	2.313012	2.348150	0.905404	0.206323	True	True	9.96125e-08	2892	4.742690	4.361806	1.248103	1.362418
3.500	0.100	1.100	4.000	0.100000	-0.063750	0.225000	2.256879	2.350328	0.838395	0.212347	True	True	9.96644e-08	2919	4.687559	4.335073	1.287442	1.370267
3.500	0.100	1.100	4.000	0.100000	-0.060000	0.225000	2.208121	2.353025	0.781247	0.218373	True	True	9.9911e-08	2692	4.639511	4.312852	1.322900	1.376599
3.500	0.100	1.100	4.000	0.100000	-0.056250	0.225000	2.165308	2.356161	0.731832	0.224454	True	True	9.99825e-08	2454	4.597220	4.294268	1.355058	1.381674
3.500	0.100	1.100	4.000	0.100000	-0.052500	0.225000	2.127333	2.359733	0.688611	0.230633	True	True	9.97277e-08	2479	4.559700	4.278681	1.384385	1.385660
3.500	0.100	1.100	4.000	0.100000	-0.048750	0.225000	2.093421	2.363662	0.650438	0.236949	True	True	9.99525e-08	2465	4.526185	4.265612	1.411234	1.388717
3.500	0.100	1.100	4.000	0.100000	-0.045000	0.225000	2.062924	2.367948	0.616442	0.243437	True	True	9.96893e-08	2439	4.496083	4.254692	1.435904	1.390945
3.500	0.100	1.100	4.000	0.100000	-0.041250	0.225000	2.035335	2.372581	0.585944	0.250128	True	True	9.97718e-08	2482	4.468923	4.245636	1.458642	1.392429
3.500	0.100	1.100	4.000	0.100000	-0.037500	0.225000	2.010258	2.377554	0.558411	0.257054	True	True	9.99845e-08	2504	4.444326	4.238223	1.479647	1.393233
3.500	0.100	1.100	4.000	0.100000	-0.033750	0.225000	1.987368	2.382869	0.533415	0.264247	True	True	9.97838e-08	2541	4.421980	4.232275	1.499087	1.393408
3.500	0.100	1.100	4.000	0.100000	-0.030000	0.225000	1.966398	2.388531	0.510607	0.271739	True	True	9.99386e-08	2539	4.401631	4.227655	1.517106	1.392994
3.500	0.100	1.100	4.000	0.100000	-0.026250	0.225000	1.947122	2.394554	0.489701	0.279562	True	True	9.98488e-08	2566	4.383068	4.224252	1.533825	1.392017
3.500	0.100	1.100	4.000	0.100000	-0.022500	0.225000	1.929354	2.400951	0.470460	0.287755	True	True	9.97923e-08	2599	4.366116	4.221980	1.549349	1.390499
3.500	0.100	1.100	4.000	0.100000	-0.018750	0.225000	1.912936	2.407744	0.452686	0.296353	True	True	9.97983e-08	2609	4.350626	4.220773	1.563766	1.388455
3.500	0.100	1.100	4.000	0.100000	-0.015000	0.225000	1.897735	2.414956	0.436209	0.305401	True	True	9.98668e-08	2667	4.336475	4.220582	1.577153	1.385890
3.500	0.100	1.100	4.000	0.100000	-0.011250	0.225000	1.883635	2.422615	0.420888	0.314942	True	True	9.97444e-08	2597	4.323560	4.221372	1.589575	1.382808
3.500	0.100	1.100	4.000	0.100000	-0.007500	0.225000	1.870539	2.430755	0.406599	0.325030	True	True	9.98999e-08	2688	4.311795	4.223122	1.601089	1.379206
3.500	0.100	1.100	4.000	0.100000	-0.003750	0.225000	1.858363	2.439414	0.393236	0.335720	True	True	9.97069e-08	2701	4.301107	4.225824	1.611741	1.375073
3.500	0.100	1.100	4.000	0.100000	0.000000	0.225000	1.847034	2.448636	0.380707	0.347076	True	True	9.96714e-08	2706	4.291438	4.229478	1.621571	1.370397
3.500	0.100	1.100	4.000	0.100000	0.003750	0.225000	1.836490	2.458473	0.368931	0.359171	True	True	9.97908e-08	2722	4.282742	4.234100	1.630613	1.365160
3.500	0.100	1.100	4.000	0.100000	0.007500	0.225000	1.826676	2.468983	0.357838	0.372087	True	True	9.98862e-08	2868	4.274984	4.239715	1.638890	1.359336
3.500	0.100	1.100	4.000	0.100000	0.011250	0.225000	1.817549	2.480234	0.347364	0.385919	True	True	9.96366e-08	2831	4.268138	4.246360	1.646425	1.352895
3.500	0.100	1.100	4.000	0.100000	0.015000	0.225000	1.809068	2.492303	0.337454	0.400775	True	True	9.9669e-08	2846	4.262191	4.254087	1.653228	1.345801
3.500	0.100	1.100	4.000	0.100000	0.018750	0.225000	1.801201	2.505283	0.328058	0.416781	True	True	9.96987e-08	2924	4.257138	4.262962	1.659307	1.338009
3.500	0.100	1.100	4.000	0.100000	0.022500	0.225000	1.793924	2.519279	0.319130	0.434086	True	True	9.97076e-08	2903	4.252987	4.273065	1.664663	1.329468
3.500	0.100	1.100	4.000	0.100000	0.026250	0.225000	1.787215	2.534415	0.310630	0.452862	True	True	9.98033e-08	2985	4.249757	4.284497	1.669287	1.320114
3.500	0.100	1.100	4.000	0.100000	0.030000	0.225000	1.781060	2.550837	0.302521	0.473316	True	True	9.97419e-08	3024	4.247482	4.297383	1.673166	1.309876
3.500	0.100	1.100	4.000	0.100000	0.033750	0.225000	1.775452	2.568720	0.294766	0.495694	True	True	9.97868e-08	3004	4.246209	4.311872	1.676275	1.298667
3.500	0.100	1.100	4.000	0.100000	0.037500	0.225000	1.770389	2.588274	0.287335	0.520294	True	True	9.96986e-08	3178	4.246004	4.328148	1.678582	1.286385
3.500	0.100	1.100	4.000	0.100000	0.041250	0.225000	1.765876	2.609749	0.280195	0.547480	True	True	9.99436e-08	3109	4.246959	4.346434	1.680039	1.272908
3.500	0.100	1.100	4.000	0.100000	0.045000	0.225000	1.761926	2.633454	0.273318	0.577702	True	True	9.98011e-08	3226	4.249189	4.367006	1.680587	1.258090
3.500	0.100	1.100	4.000	0.100000	0.048750	0.225000	1.758565	2.659772	0.266673	0.611521	True	True	9.99592e-08	3334	4.252849	4.390207	1.680146	1.241756
3.500	0.100	1.100	4.000	0.100000	0.052500	0.225000	1.755826	2.689181	0.260230	0.649654	True	True	9.99129e-08	3435	4.258139	4.416465	1.678615	1.223691
3.500	0.100	1.100	4.000	0.100000	0.056250	0.225000	1.753762	2.722289	0.253958	0.693023	True	True	9.99151e-08	3523	4.265324	4.446323	1.675862	1.203632
3.500	0.100	1.100	4.000	0.100000	0.060000	0.225000	1.752444	2.759886	0.247821	0.742847	True	True	9.97645e-08	3609	4.274756	4.480484	1.671713	1.181248
3.500	0.100	1.100	4.000	0.100000	0.063750	0.225000	1.751971	2.803018	0.241779	0.800772	True	True	9.98974e-08	3791	4.286911	4.519870	1.665939	1.156122
3.500	0.100	1.100	4.000	0.100000	0.067500	0.225000	1.752486	2.853109	0.235783	0.869077	True	True	9.99306e-08	3830	4.302450	4.565722	1.658232	1.127711
3.500	0.100	1.100	4.000	0.100000	0.071250	0.225000	1.754185	2.912151	0.229771	0.951037	True	True	9.98297e-08	4070	4.322311	4.619759	1.648164	1.095294
3.500	0.100	1.100	4.000	0.100000	0.075000	0.225000	1.757363	2.983050	0.223655	1.051552	True	True	9.99044e-08	4487	4.347882	4.684444	1.635125	1.057882
3.500	0.100	1.100	4.000	0.100000	-0.075000	0.247500	2.411557	2.344185	1.099845	0.196425	True	True	9.99957e-08	3375	4.855368	4.392180	1.171360	1.348578
3.500	0.100	1.100	4.000	0.100000	-0.071250	0.247500	2.332415	2.344998	1.001665	0.202814	True	True	9.99694e-08	3152	4.778391	4.350960	1.222882	1.360887
3.500	0.100	1.100	4.000	0.100000	-0.067500	0.247500	2.265684	2.346615	0.921014	0.209036	True	True	9.97816e-08	2881	4.713037	4.317424	1.268618	1.370794
3.500	0.100	1.100	4.000	0.100000	-0.063750	0.247500	2.208444	2.348873	0.853339	0.215187	True	True	9.97884e-08	2773	4.656691	4.289757	1.309622	1.378810
3.500	0.100	1.100	4.000	0.100000	-0.060000	0.247500	2.158669	2.351661	0.795586	0.221336	True	True	9.97084e-08	2676	4.607517	4.266711	1.346670	1.385292
3.500	0.100	1.100	4.000	0.100000	-0.056250	0.247500	2.114907	2.354905	0.745616	0.227538	True	True	9.98592e-08	2552	4.564178	4.247395	1.380353	1.390495
3.500	0.100	1.100	4.000	0.100000	-0.052500	0.247500	2.076082	2.358554	0.701883	0.233837	True	True	9.99657e-08	2482	4.525675	4.231155	1.411128	1.394608
3.500	0.100	1.100	4.000	0.100000	-0.048750	0.247500	2.041358	2.362594	0.663236	0.240272	True	True	9.99678e-08	2466	4.491242	4.217500	1.439368	1.397767
3.500	0.100	1.100	4.000	0.100000	-0.045000	0.247500	2.010115	2.366984	0.628799	0.246880	True	True	9.96393e-08	2505	4.460275	4.206055	1.465364	1.400088
3.500	0.100	1.100	4.000	0.100000	-0.041250	0.247500	1.981830	2.371726	0.597891	0.253692	True	True	9.98237e-08	2522	4.432301	4.196528	1.489367	1.401650
3.500	0.100	1.100	4.000	0.100000	-0.037500	0.247500	1.956107	2.376811	0.569975	0.260741	True	True	9.96482e-08	2511	4.406934	4.188690	1.511580	1.402521
3.500	0.100	1.100	4.000	0.100000	-0.033750	0.247500	1.932613	2.382240	0.544619	0.268059	True	True	9.97906e-08	2574	4.383859	4.182360	1.532172	1.402752
3.500	0.100	1.100	4.000	0.100000	-0.030000	0.247500	1.911076	2.388020	0.521473	0.275678	True	True	9.98688e-08	2609	4.362820	4.177396	1.551290	1.402380
3.500	0.100	1.100	4.000	0.100000	-0.026250	0.247500	1.891272	2.394163	0.500250	0.283634	True	True	9.98177e-08	2616	4.343601	4.173683	1.569056	1.401436
3.500	0.100	1.100	4.000	0.100000	-0.022500	0.247500	1.873010	2.400685	0.480710	0.291962	True	True	9.97513e-08	2629	4.326024	4.171133	1.585577	1.399941
3.500	0.100	1.100	4.000	0.100000	-0.018750	0.247500	1.856130	2.407604	0.462653	0.300701	True	True	9.99268e-08	2627	4.309939	4.169678	1.600943	1.397908
3.500	0.100	1.100	4.000	0.100000	-0.015000	0.247500	1.840497	2.414947	0.445910	0.309894	True	True	9.97715e-08	2675	4.295221	4.169265	1.615231	1.395345
3.500	0.100	1.100	4.000	0.100000	-0.011250	0.247500	1.825994	2.422740	0.430336	0.319588	True	True	9.98799e-08	2714	4.281763	4.169858	1.628509	1.392255
3.500	0.100	1.100	4.000	0.100000	-0.007500	0.247500	1.812522	2.431019	0.415807	0.329834	True	True	9.98557e-08	2693	4.269478	4.171435	1.640834	1.388633
3.500	0.100	1.100	4.000	0.100000	-0.003750	0.247500	1.799996	2.439821	0.402217	0.340691	True	True	9.98478e-08	2744	4.258291	4.173984	1.652254	1.384472
3.500	0.100	1.100	4.000	0.100000	0.000000	0.247500	1.788341	2.449191	0.389472	0.352222	True	True	9.97824e-08	2757	4.248144	4.177508	1.662810	1.379757
3.500	0.100	1.100	4.000	0.100000	0.003750	0.247500	1.777494	2.459181	0.377491	0.364502	True	True	9.98076e-08	2789	4.238987	4.182019	1.672535	1.374471
3.500	0.100	1.100	4.000	0.100000	0.007500	0.247500	1.767401	2.469850	0.366202	0.377614	True	True	9.97268e-08	2848	4.230785	4.187542	1.681455	1.368587
3.500	0.100	1.100	4.000	0.100000	0.011250	0.247500	1.758015	2.481266	0.355542	0.391653	True	True	9.97953e-08	2835	4.223511	4.194115	1.689590	1.362077
3.500	0.100	1.100	4.000	0.100000	0.015000	0.247500	1.749298	2.493509	0.345455	0.406730	True	True	9.99775e-08	3021	4.217150	4.201787	1.696954	1.354902
3.500	0.100	1.100	4.000	0.100000	0.018750	0.247500	1.741217	2.506670	0.335889	0.422973	True	True	9.98672e-08	2961	4.211696	4.210624	1.703553	1.347019
3.500	0.100	1.100	4.000	0.100000	0.022500	0.247500	1.733746	2.520857	0.326799	0.440530	True	True	9.98508e-08	2941	4.207156	4.220708	1.709387	1.338375
3.500	0.100	1.100	4.000	0.100000	0.026250	0.247500	1.726865	2.536193	0.318145	0.459579	True	True	9.98717e-08	3029	4.203548	4.232139	1.714449	1.328908
3.500	0.100	1.100	4.000	0.100000	0.030000	0.247500	1.720560	2.552828	0.309887	0.480327	True	True	9.97159e-08	3076	4.200903	4.245041	1.718722	1.318543
3.500	0.100	1.100	4.000	0.100000	0.033750	0.247500	1.714823	2.570937	0.301991	0.503025	True	True	9.98209e-08	3102	4.199268	4.259565	1.722183	1.307195
3.500	0.100	1.100	4.000	0.100000	0.037500	0.247500	1.709654	2.590731	0.294424	0.527973	True	True	9.9735e-08	3174	4.198709	4.275894	1.724796	1.294760
3.500	0.100	1.100	4.000	0.100000	0.041250	0.247500	1.705058	2.612464	0.287154	0.555540	True	True	9.99793e-08	3242	4.199314	4.294253	1.726513	1.281117
3.500	0.100	1.100	4.000	0.100000	0.045000	0.247500	1.701051	2.636447	0.280152	0.586182	True	True	9.98974e-08	3303	4.201199	4.314919	1.727272	1.266118
3.500	0.100	1.100	4.000	0.100000	0.048750	0.247500	1.697658	2.663066	0.273387	0.620468	True	True	9.99551e-08	3324	4.204514	4.338236	1.726990	1.249587
3.500	0.100	1.100	4.000	0.100000	0.052500	0.247500	1.694916	2.692802	0.266830	0.659121	True	True	9.9798e-08	3444	4.209459	4.364633	1.725562	1.231310
3.500	0.100	1.100	4.000	0.100000	0.056250	0.247500	1.692881	2.726268	0.260446	0.703077	True	True	9.9943e-08	3605	4.216296	4.394656	1.722850	1.211020
3.500	0.100	1.100	4.000	0.100000	0.060000	0.247500	1.691627	2.764262	0.254202	0.753568	True	True	9.99571e-08	3709	4.225373	4.429009	1.718677	1.188388
3.500	0.100	1.100	4.000	0.100000	0.063750	0.247500	1.691259	2.807838	0.248057	0.812260	True	True	9.99375e-08	3829	4.237161	4.468619	1.712804	1.162994
3.500	0.100	1.100	4.000	0.100000	0.067500	0.247500	1.691924	2.858429	0.241960	0.881460	True	True	9.99552e-08	3935	4.252315	4.514730	1.704914	1.134293
3.500	0.100	1.100	4.000	0.100000	0.071250	0.247500	1.693830	2.918043	0.235849	0.964483	True	True	9.98426e-08	4057	4.271765	4.569065	1.694567	1.101565
3.500	0.100	1.100	4.000	0.100000	0.075000	0.247500	1.697282	2.989609	0.229636	1.066287	True	True	9.99267e-08	4484	4.296883	4.634098	1.681136	1.063820
3.500	0.100	1.100	4.000	0.100000	-0.075000	0.270000	2.367270	2.342553	1.117135	0.198904	True	True	9.9852e-08	3367	4.828753	4.349995	1.188388	1.356429
3.500	0.100	1.100	4.000	0.100000	-0.071250	0.270000	2.286802	2.343437	1.018140	0.205436	True	True	9.99482e-08	3141	4.750348	4.307526	1.241774	1.368938
3.500	0.100	1.100	4.000	0.100000	-0.067500	0.270000	2.218865	2.345135	0.936759	0.211795	True	True	9.96719e-08	2951	4.683683	4.272904	1.289299	1.379026
3.500	0.100	1.100	4.000	0.100000	-0.063750	0.270000	2.160519	2.347474	0.868423	0.218076	True	True	9.97563e-08	2629	4.626125	4.244283	1.332021	1.387209
3.500	0.100	1.100	4.000	0.100000	-0.060000	0.270000	2.109731	2.350353	0.810066	0.224353	True	True	9.98973e-08	2512	4.575825	4.220393	1.370715	1.393839
3.500	0.100	1.100	4.000	0.100000	-0.056250	0.270000	2.065033	2.353697	0.759543	0.230679	True	True	9.98676e-08	2470	4.531437	4.200326	1.405974	1.399173
3.500	0.100	1.100	4.000	0.100000	-0.052500	0.270000	2.025335	2.357459	0.715299	0.237102	True	True	9.9984e-08	2492	4.491951	4.183416	1.438263	1.403399
3.500	0.100	1.100	4.000	0.100000	-0.048750	0.270000	1.989809	2.361604	0.676178	0.243661	True	True	9.99028e-08	2512	4.456593	4.169161	1.467949	1.406662
3.500	0.100	1.100	4.000	0.100000	-0.045000	0.270000	1.957807	2.366112	0.641300	0.250392	True	True	9.97462e-08	2505	4.424759	4.157177	1.495336	1.409071
3.500	0.100	1.100	4.000	0.100000	-0.041250	0.270000	1.928824	2.370969	0.609980	0.257329	True	True	9.96699e-08	2598	4.395964	4.147165	1.520666	1.410710
3.500	0.100	1.100	4.000	0.100000	-0.037500	0.270000	1.902445	2.376173	0.581679	0.264505	True	True	9.99141e-08	2561	4.369820	4.138891	1.544149	1.411647
3.500	0.100	1.100	4.000	0.100000	-0.033750	0.270000	1.878340	2.381723	0.555962	0.271952	True	True	9.97607e-08	2580	4.346011	4.132168	1.565955	1.411931
3.500	0.100	1.100	4.000	0.100000	-0.030000	0.270000	1.856232	2.387628	0.532477	0.279703	True	True	9.99001e-08	2612	4.324273	4.126849	1.586232	1.411602
3.500	0.100	1.100	4.000	0.100000	-0.026250	0.270000	1.835893	2.393898	0.510935	0.287794	True	True	9.9685e-08	2576	4.304391	4.122819	1.605106	1.410689
3.500	0.100	1.100	4.000	0.100000	-0.022500	0.270000	1.817131	2.400550	0.491094	0.296261	True	True	9.97447e-08	2626	4.286182	4.119983	1.622682	1.409215
3.500	0.100	1.100	4.000	0.100000	-0.018750	0.270000	1.799783	2.407603	0.472753	0.305145	True	True	9.98718e-08	2696	4.269494	4.118271	1.639053	1.407192
3.500	0.100	1.100	4.000	0.100000	-0.015000	0.270000	1.783712	2.415082	0.455740	0.314488	True	True	9.99639e-08	2664	4.254199	4.117630	1.654300	1.404629
3.500	0.100	1.100	4.000	0.100000	-0.011250	0.270000	1.768800	2.423016	0.439912	0.324338	True	True	9.98998e-08	2727	4.240190	4.118021	1.668488	1.401529
3.500	0.100	1.100	4.000	0.100000	-0.007500	0.270000	1.754945	2.431439	0.425142	0.334747	True	True	9.98516e-08	2742	4.227376	4.119419	1.681677	1.397887
3.500	0.100	1.100	4.000	0.100000	-0.003750	0.270000	1.742062	2.440390	0.411323	0.345775	True	True	9.98532e-08	2764	4.215682	4.121813	1.693917	1.393696
3.500	0.100	1.100	4.000	0.100000	0.000000	0.270000	1.730074	2.449914	0.398360	0.357486	True	True	9.99634e-08	2818	4.205047	4.125202	1.705247	1.388941
3.500	0.100	1.100	4.000	0.100000	0.003750	0.270000	1.718918	2.460063	0.386172	0.369955	True	True	9.97061e-08	2804	4.195422	4.129599	1.715703	1.383604
3.500	0.100	1.100	4.000	0.100000	0.007500	0.270000	1.708538	2.470897	0.374686	0.383267	True	True	9.96429e-08	2824	4.186767	4.135028	1.725311	1.377660
3.500	0.100	1.100	4.000	0.100000	0.011250	0.270000	1.698889	2.482484	0.363838	0.397519	True	True	9.97247e-08	2765	4.179056	4.141526	1.734091	1.371078
3.500	0.100	1.100	4.000	0.100000	0.015000	0.270000	1.689929	2.494906	0.353572	0.412822	True	True	9.98524e-08	2914	4.172272	4.149141	1.742057	1.363821
3.500	0.100	1.100	4.000	0.100000	0.018750	0.270000	1.681627	2.508254	0.343836	0.429307	True	True	9.99814e-08	2939	4.166408	4.157940	1.749215	1.355845
3.500	0.100	1.100	4.000	0.100000	0.022500	0.270000	1.673955	2.522636	0.334583	0.447123	True	True	9.9775e-08	2938	4.161470	4.168003	1.755565	1.347097
3.500	0.100	1.100	4.000	0.100000	0.026250	0.270000	1.666895	2.538179	0.325773	0.466450	True	True	9.96789e-08	3015	4.157474	4.179432	1.761099	1.337514
3.500	0.100	1.100	4.000	0.100000	0.030000	0.270000	1.660432	2.555031	0.317367	0.487499	True	True	9.99684e-08	3034	4.154450	4.192350	1.765800	1.327021
3.500	0.100	1.100	4.000	0.100000	0.033750	0.270000	1.654559	2.573370	0.309329	0.510523	True	True	9.99892e-08	3144	4.152445	4.206909	1.769642	1.315532
3.500	0.100	1.100	4.000	0.100000	0.037500	0.270000	1.649276	2.593410	0.301626	0.535826	True	True	9.99022e-08	3252	4.151522	4.223292	1.772588	1.302944
3.500	0.100	1.100	4.000	0.100000	0.041250	0.270000	1.644589	2.615405	0.294226	0.563783	True	True	9.98107e-08	3208	4.151767	4.241724	1.774590	1.289133
3.500	0.100	1.100	4.000	0.100000	0.045000	0.270000	1.640516	2.639670	0.287100	0.594854	True	True	9.99415e-08	3228	4.153295	4.262484	1.775581	1.273952
3.500	0.100	1.100	4.000	0.100000	0.048750	0.270000	1.637082	2.666594	0.280216	0.629614	True	True	9.97023e-08	3493	4.156255	4.285916	1.775476	1.257224
3.500	0.100	1.100	4.000	0.100000	0.052500	0.270000	1.634329	2.696661	0.273543	0.668798	True	True	9.98078e-08	3640	4.160844	4.312452	1.774166	1.238733
3.500	0.100	1.100	4.000	0.100000	0.056250	0.270000	1.632312	2.730490	0.267050	0.713351	True	True	9.97702e-08	3603	4.167320	4.342639	1.771509	1.218212
3.500	0.100	1.100	4.000	0.100000	0.060000	0.270000	1.631111	2.768885	0.260700	0.764522	True	True	9.97867e-08	3670	4.176029	4.377185	1.767319	1.195332
3.500	0.100	1.100	4.000	0.100000	0.063750	0.270000	1.630835	2.812907	0.254453	0.823994	True	True	9.98901e-08	3865	4.187436	4.417017	1.761352	1.169670
3.500	0.100	1.100	4.000	0.100000	0.067500	0.270000	1.631636	2.864001	0.248258	0.894105	True	True	9.98957e-08	4002	4.202189	4.463384	1.753279	1.140683
3.500	0.100	1.100	4.000	0.100000	0.071250	0.270000	1.633732	2.924191	0.242051	0.978208	True	True	9.99057e-08	4208	4.221209	4.518016	1.742648	1.107647
3.500	0.100	1.100	4.000	0.100000	0.075000	0.270000	1.637439	2.996426	0.235743	1.081320	True	True	9.98856e-08	4504	4.245855	4.583391	1.728814	1.069573
3.500	0.100	1.100	4.000	0.100000	-0.075000	0.292500	2.323487	2.340963	1.134541	0.201421	True	True	9.97255e-08	3418	4.802432	4.307725	1.205481	1.364144
3.500	0.100	1.100	4.000	0.100000	-0.071250	0.292500	2.241703	2.341923	1.034738	0.208100	True	True	9.99332e-08	3202	4.722611	4.263986	1.260773	1.376846
3.500	0.100	1.100	4.000	0.100000	-0.067500	0.292500	2.172566	2.343704	0.952632	0.214599	True	True	9.97677e-08	2735	4.654643	4.228257	1.310135	1.387111
3.500	0.100	1.100	4.000	0.100000	-0.063750	0.292500	2.113123	2.346134	0.883639	0.221016	True	True	9.9557e-08	2537	4.595879	4.198662	1.354624	1.395453
3.500	0.100	1.100	4.000	0.100000	-0.060000	0.292500	2.061317	2.349122	0.824682	0.227424	True	True	9.98227e-08	2523	4.544457	4.173909	1.395020	1.402223
3.500	0.100	1.100	4.000	0.100000	-0.056250	0.292500	2.015679	2.352577	0.773606	0.233880	True	True	9.97235e-08	2499	4.499019	4.153074	1.431916	1.407683
3.500	0.100	1.100	4.000	0.100000	-0.052500	0.292500	1.975118	2.356445	0.728851	0.240431	True	True	9.97336e-08	2523	4.458549	4.135478	1.465774	1.412025
3.500	0.100	1.100	4.000	0.100000	-0.048750	0.292500	1.938776	2.360709	0.689256	0.247117	True	True	9.99598e-08	2511	4.422267	4.120607	1.496975	1.415387
3.500	0.100	1.100	4.000	0.100000	-0.045000	0.292500	1.906022	2.365336	0.653936	0.253976	True	True	9.95812e-08	2527	4.389559	4.108070	1.525810	1.417883
3.500	0.100	1.100	4.000	0.100000	-0.041250	0.292500	1.876335	2.370315	0.622204	0.261042	True	True	9.98826e-08	2531	4.359940	4.097561	1.552531	1.419598
3.500	0.100	1.100	4.000	0.100000	-0.037500	0.292500	1.849299	2.375644	0.593516	0.268348	True	True	9.98127e-08	2567	4.333015	4.088839	1.577346	1.420597
3.500	0.100	1.100	4.000	0.100000	-0.033750	0.292500	1.824578	2.381323	0.567436	0.275928	True	True	9.99436e-08	2569	4.308465	4.081713	1.600429	1.420933
3.500	0.100	1.100	4.000	0.100000	-0.030000	0.292500	1.801895	2.387359	0.543611	0.283816	True	True	9.98311e-08	2658	4.286023	4.076031	1.621928	1.420644
3.500	0.100	1.100	4.000	0.100000	-0.026250	0.292500	1.781017	2.393763	0.521747	0.292046	True	True	9.9721e-08	2684	4.265470	4.071674	1.641969	1.419762
3.500	0.100	1.100	4.000	0.100000	-0.022500	0.292500	1.761749	2.400552	0.501603	0.300657	True	True	9.96862e-08	2647	4.246622	4.068545	1.660662	1.418306
3.500	0.100	1.100	4.000	0.100000	-0.018750	0.292500	1.743928	2.407745	0.482975	0.309689	True	True	9.99138e-08	2724	4.229324	4.066571	1.678099	1.416292
3.500	0.100	1.100	4.000	0.100000	-0.015000	0.292500	1.727414	2.415368	0.465692	0.319187	True	True	9.9765e-08	2707	4.213446	4.065696	1.694361	1.413728
3.500	0.100	1.100	4.000	0.100000	-0.011250	0.292500	1.712086	2.423449	0.449607	0.329197	True	True	9.98237e-08	2783	4.198878	4.065879	1.709517	1.410615
3.500	0.100	1.100	4.000	0.100000	-0.007500	0.292500	1.697843	2.432023	0.434593	0.339774	True	True	9.98095e-08	2747	4.185528	4.067095	1.723626	1.406952
3.500	0.100	1.100	4.000	0.100000	-0.003750	0.292500	1.684597	2.441129	0.420543	0.350977	True	True	9.97575e-08	2806	4.173319	4.069329	1.736738	1.402728
3.500	0.100	1.100	4.000	0.100000	0.000000	0.292500	1.672270	2.450813	0.407361	0.362872	True	True	9.97712e-08	2829	4.162189	4.072581	1.748895	1.397931
3.500	0.100	1.100	4.000	0.100000	0.003750	0.292500	1.660799	2.461127	0.394964	0.375536	True	True	9.96658e-08	2818	4.152086	4.076862	1.760132	1.392542
3.500	0.100	1.100	4.000	0.100000	0.007500	0.292500	1.650128	2.472132	0.383280	0.389053	True	True	9.9762e-08	2883	4.142971	4.082195	1.770476	1.386535
3.500	0.100	1.100	4.000	0.100000	0.011250	0.292500	1.640208	2.483897	0.372243	0.403523	True	True	9.98205e-08	2889	4.134816	4.088616	1.779947	1.379880
3.500	0.100	1.100	4.000	0.100000	0.015000	0.292500	1.631000	2.496503	0.361796	0.419058	True	True	9.99057e-08	2976	4.127600	4.096174	1.788558	1.372540
3.500	0.100	1.100	4.000	0.100000	0.018750	0.292500	1.622470	2.510043	0.351888	0.435789	True	True	9.97115e-08	2963	4.121319	4.104933	1.796317	1.364469
3.500	0.100	1.100	4.000	0.100000	0.022500	0.292500	1.614592	2.524626	0.342472	0.453870	True	True	9.99375e-08	2992	4.115973	4.114976	1.803222	1.355615
3.500	0.100	1.100	4.000	0.100000	0.026250	0.292500	1.607346	2.540380	0.333506	0.473482	True	True	9.99104e-08	3077	4.111581	4.126402	1.809265	1.345914
3.500	0.100	1.100	4.000	0.100000	0.030000	0.292500	1.600719	2.557455	0.324951	0.494838	True	True	9.9946e-08	3163	4.108170	4.139336	1.814428	1.335292
3.500	0.100	1.100	4.000	0.100000	0.033750	0.292500	1.594703	2.576031	0.316770	0.518195	True	True	9.97839e-08	3168	4.105784	4.153929	1.818683	1.323661
3.500	0.100	1.100	4.000	0.100000	0.037500	0.292500	1.589298	2.596320	0.308931	0.543861	True	True	9.98018e-08	3245	4.104487	4.170366	1.821993	1.310917
3.500	0.100	1.100	4.000	0.100000	0.041250	0.292500	1.584513	2.618583	0.301402	0.572215	True	True	9.97923e-08	3359	4.104364	4.188872	1.824305	1.296937
3.500	0.100	1.100	4.000	0.100000	0.045000	0.292500	1.580366	2.643135	0.294151	0.603723	True	True	9.99911e-08	3405	4.105526	4.209727	1.825552	1.281573
3.500	0.100	1.100	4.000	0.100000	0.048750	0.292500	1.576883	2.670367	0.287148	0.638968	True	True	9.973e-08	3476	4.108121	4.233275	1.825645	1.264647
3.500	0.100	1.100	4.000	0.100000	0.052500	0.292500	1.574108	2.700770	0.280363	0.678693	True	True	9.9879e-08	3495	4.112342	4.259950	1.824470	1.245942
3.500	0.100	1.100	4.000	0.100000	0.056250	0.292500	1.572099	2.734966	0.273761	0.723854	True	True	9.99683e-08	3772	4.118446	4.290302	1.821880	1.225191
3.500	0.100	1.100	4.000	0.100000	0.060000	0.292500	1.570939	2.773765	0.267307	0.775716	True	True	9.99325e-08	3812	4.126773	4.325039	1.817683	1.202063
3.500	0.100	1.100	4.000	0.100000	0.063750	0.292500	1.570742	2.818237	0.260959	0.835982	True	True	9.97654e-08	3972	4.137785	4.365092	1.811627	1.176135
3.500	0.100	1.100	4.000	0.100000	0.067500	0.292500	1.571666	2.869837	0.254668	0.907019	True	True	9.99957e-08	4100	4.152121	4.411715	1.803372	1.146863
3.500	0.100	1.100	4.000	0.100000	0.071250	0.292500	1.573935	2.930605	0.248368	0.992219	True	True	9.99846e-08	4353	4.170694	4.466640	1.792453	1.113523
3.500	0.100	1.100	4.000	0.100000	0.075000	0.292500	1.577876	3.003511	0.241970	1.096660	True	True	9.99215e-08	4730	4.194847	4.532352	1.778206	1.075124
3.500	0.100	1.100	4.000	0.100000	-0.075000	0.315000	2.280216	2.339416	1.152056	0.203974	True	True	9.99219e-08	3367	4.776415	4.265382	1.222626	1.371716
3.500	0.100	1.100	4.000	0.100000	-0.071250	0.315000	2.197128	2.340458	1.051453	0.210806	True	True	9.98348e-08	3056	4.695192	4.220352	1.279866	1.384604
3.500	0.100	1.100	4.000	0.100000	-0.067500	0.315000	2.126801	2.342335	0.968628	0.217450	True	True	9.97424e-08	2829	4.625932	4.183495	1.331110	1.395036
3.500	0.100	1.100	4.000	0.100000	-0.063750	0.315000	2.066261	2.344879	0.898982	0.224007	True	True	9.9731e-08	2720	4.565970	4.152906	1.377418	1.403526
3.500	0.100	1.100	4.000	0.100000	-0.060000	0.315000	2.013447	2.347965	0.839426	0.230551	True	True	9.97606e-08	2577	4.513430	4.127272	1.419570	1.410437
3.500	0.100	1.100	4.000	0.100000	-0.056250	0.315000	1.966876	2.351528	0.787798	0.237141	True	True	9.96831e-08	2515	4.466946	4.105652	1.458160	1.416023
3.500	0.100	1.100	4.000	0.100000	-0.052500	0.315000	1.925442	2.355519	0.742533	0.243824	True	True	9.9833e-08	2515	4.425493	4.087354	1.493652	1.420473
3.500	0.100	1.100	4.000	0.100000	-0.048750	0.315000	1.888293	2.359905	0.702463	0.250643	True	True	9.99152e-08	2546	4.388285	4.071854	1.526423	1.423932
3.500	0.100	1.100	4.000	0.100000	-0.045000	0.315000	1.854785	2.364658	0.666700	0.257634	True	True	9.99886e-08	2585	4.354703	4.058751	1.556770	1.426513
3.500	0.100	1.100	4.000	0.100000	-0.041250	0.315000	1.824391	2.369768	0.634554	0.264833	True	True	9.99682e-08	2603	4.324257	4.047732	1.584946	1.428299
3.500	0.100	1.100	4.000	0.100000	-0.037500	0.315000	1.796695	2.375229	0.605477	0.272274	True	True	9.96209e-08	2621	4.296548	4.038551	1.611158	1.429359
3.500	0.100	1.100	4.000	0.100000	-0.033750	0.315000	1.771357	2.381044	0.579033	0.279991	True	True	9.97194e-08	2622	4.271252	4.031012	1.635582	1.429744
3.500	0.100	1.100	4.000	0.100000	-0.030000	0.315000	1.748094	2.387218	0.554864	0.288019	True	True	9.98931e-08	2671	4.248102	4.024959	1.658367	1.429494
3.500	0.100	1.100	4.000	0.100000	-0.026250	0.315000	1.726673	2.393764	0.532676	0.296393	True	True	9.98072e-08	2667	4.226874	4.020267	1.679640	1.428638
3.500	0.100	1.100	4.000	0.100000	-0.022500	0.315000	1.706896	2.400697	0.512227	0.305152	True	True	9.97084e-08	2705	4.207381	4.016838	1.699512	1.427199
3.500	0.100	1.100	4.000	0.100000	-0.018750	0.315000	1.688597	2.408038	0.493310	0.314338	True	True	9.96422e-08	2733	4.189467	4.014596	1.718076	1.425192
3.500	0.100	1.100	4.000	0.100000	-0.015000	0.315000	1.671635	2.415811	0.475754	0.323994	True	True	9.98146e-08	2745	4.172999	4.013482	1.735414	1.422624
3.500	0.100	1.100	4.000	0.100000	-0.011250	0.315000	1.655888	2.424046	0.459409	0.334169	True	True	9.99405e-08	2784	4.157865	4.013453	1.751597	1.419497
3.500	0.100	1.100	4.000	0.100000	-0.007500	0.315000	1.641252	2.432778	0.444150	0.344918	True	True	9.983e-08	2775	4.143973	4.014482	1.766683	1.415809
3.500	0.100	1.100	4.000	0.100000	-0.003750	0.315000	1.627638	2.442046	0.429867	0.356301	True	True	9.97616e-08	2925	4.131243	4.016555	1.780723	1.411551
3.500	0.100	1.100	4.000	0.100000	0.000000	0.315000	1.614969	2.451896	0.416463	0.368386	True	True	9.97673e-08	2854	4.119611	4.019667	1.793761	1.406710
3.500	0.100	1.100	4.000	0.100000	0.003750	0.315000	1.603178	2.462382	0.403856	0.381248	True	True	9.96625e-08	2883	4.109024	4.023830	1.805831	1.401266
3.500	0.100	1.100	4.000	0.100000	0.007500	0.315000	1.592209	2.473564	0.391972	0.394976	True	True	9.98489e-08	2876	4.099441	4.029065	1.816961	1.395195
3.500	0.100	1.100	4.000	0.100000	0.011250	0.315000	1.582014	2.485513	0.380745	0.409669	True	True	9.97614e-08	2999	4.090833	4.035408	1.827171	1.388465
3.500	0.100	1.100	4.000	0.100000	0.015000	0.315000	1.572552	2.498309	0.370117	0.425441	True	True	9.99561e-08	3011	4.083179	4.042908	1.836474	1.381039
3.500	0.100	1.100	4.000	0.100000	0.018750	0.315000	1.563789	2.512048	0.360036	0.442425	True	True	9.96872e-08	3079	4.076472	4.051628	1.844878	1.372871
3.500	0.100	1.100	4.000	0.100000	0.022500	0.315000	1.555699	2.526838	0.350455	0.460778	True	True	9.99252e-08	3065	4.070712	4.061651	1.852379	1.363909
3.500	0.100	1.100	4.000	0.100000	0.026250	0.315000	1.548262	2.542809	0.341332	0.480680	True	True	9.97192e-08	3160	4.065916	4.073075	1.858970	1.354088
3.500	0.100	1.100	4.000	0.100000	0.030000	0.315000	1.541464	2.560112	0.332627	0.502351	True	True	9.98659e-08	3161	4.062109	4.086026	1.864630	1.343335
3.500	0.100	1.100	4.000	0.100000	0.033750	0.315000	1.535299	2.578928	0.324304	0.526048	True	True	9.99203e-08	3235	4.059336	4.100655	1.869333	1.331561
3.500	0.100	1.100	4.000	0.100000	0.037500	0.315000	1.529767	2.599473	0.316329	0.552084	True	True	9.9705e-08	3268	4.057657	4.117146	1.873037	1.318660
3.500	0.100	1.100	4.000	0.100000	0.041250	0.315000	1.524876	2.622008	0.308670	0.580844	True	True	9.98325e-08	3327	4.057155	4.135727	1.875688	1.304510
3.500	0.100	1.100	4.000	0.100000	0.045000	0.315000	1.520646	2.646851	0.301296	0.612797	True	True	9.99209e-08	3367	4.057942	4.156677	1.877216	1.288962
3.500	0.100	1.100	4.000	0.100000	0.048750	0.315000	1.517106	2.674397	0.294175	0.648536	True	True	9.97147e-08	3530	4.060161	4.180343	1.877528	1.271837
3.500	0.100	1.100	4.000	0.100000	0.052500	0.315000	1.514300	2.705140	0.287277	0.688812	True	True	9.98626e-08	3562	4.064004	4.207158	1.876507	1.252918
3.500	0.100	1.100	4.000	0.100000	0.056250	0.315000	1.512289	2.739707	0.280568	0.734592	True	True	9.99962e-08	3761	4.069724	4.237674	1.873999	1.231937
3.500	0.100	1.100	4.000	0.100000	0.060000	0.315000	1.511159	2.778914	0.274012	0.787158	True	True	9.99046e-08	3759	4.077657	4.272602	1.869807	1.208562
3.500	0.100	1.100	4.000	0.100000	0.063750	0.315000	1.511027	2.823840	0.267567	0.848232	True	True	9.98801e-08	3887	4.088260	4.312877	1.863668	1.182370
3.500	0.100	1.100	4.000	0.100000	0.067500	0.315000	1.512058	2.875949	0.261182	0.920209	True	True	9.98529e-08	4090	4.102165	4.359752	1.855234	1.152816
3.500	0.100	1.100	4.000	0.100000	0.071250	0.315000	1.514482	2.937297	0.254792	1.006524	True	True	9.99044e-08	4378	4.120272	4.414967	1.844024	1.119175
3.500	0.100	1.100	4.000	0.100000	0.075000	0.315000	1.518638	3.010876	0.248307	1.112315	True	True	9.98049e-08	4608	4.143910	4.481011	1.829355	1.080458
3.500	0.100	1.100	4.000	0.100000	-0.075000	0.337500	2.237467	2.337912	1.169674	0.206565	True	True	9.99796e-08	3281	4.750714	4.222974	1.239811	1.379140
3.500	0.100	1.100	4.000	0.100000	-0.071250	0.337500	2.153090	2.339043	1.068278	0.213554	True	True	9.96841e-08	2999	4.668104	4.176634	1.299038	1.392205
3.500	0.100	1.100	4.000	0.100000	-0.067500	0.337500	2.081582	2.341020	0.984739	0.220349	True	True	9.99264e-08	2783	4.597565	4.138630	1.352210	1.402797
3.500	0.100	1.100	4.000	0.100000	-0.063750	0.337500	2.019957	2.343671	0.914442	0.227051	True	True	9.98102e-08	2685	4.536414	4.107029	1.400387	1.411434
3.500	0.100	1.100	4.000	0.100000	-0.060000	0.337500	1.966142	2.346871	0.854290	0.233736	True	True	9.98971e-08	2569	4.482763	4.080497	1.444348	1.418478
3.500	0.100	1.100	4.000	0.100000	-0.056250	0.337500	1.918633	2.350569	0.802111	0.240464	True	True	9.97305e-08	2530	4.435238	4.058075	1.484691	1.424176
3.500	0.100	1.100	4.000	0.100000	-0.052500	0.337500	1.876336	2.354679	0.756335	0.247285	True	True	9.98859e-08	2500	4.392805	4.039060	1.521874	1.428735
3.500	0.100	1.100	4.000	0.100000	-0.048750	0.337500	1.838382	2.359194	0.715789	0.254240	True	True	9.98427e-08	2535	4.354673	4.022916	1.556278	1.432287
3.500	0.100	1.100	4.000	0.100000	-0.045000	0.337500	1.804118	2.364082	0.679582	0.261368	True	True	9.98735e-08	2581	4.320217	4.009235	1.588202	1.434947
3.500	0.100	1.100	4.000	0.100000	-0.041250	0.337500	1.773018	2.369330	0.647020	0.268705	True	True	9.97746e-08	2611	4.288943	3.997695	1.617897	1.436802
3.500	0.100	1.100	4.000	0.100000	-0.037500	0.337500	1.744661	2.374932	0.617553	0.276285	True	True	9.96467e-08	2615	4.260448	3.988045	1.645571	1.437919
3.500	0.100	1.100	4.000	0.100000	-0.033750	0.337500	1.718703	2.380891	0.590742	0.284144	True	True	9.96434e-08	2652	4.234405	3.980083	1.671401	1.438350
3.500	0.100	1.100	4.000	0.100000	-0.030000	0.337500	1.694859	2.387211	0.566227	0.292316	True	True	9.98439e-08	2690	4.210542	3.973650	1.695537	1.438135
3.500	0.100	1.100	4.000	0.100000	-0.026250	0.337500	1.672892	2.393906	0.543713	0.300839	True	True	9.9975e-08	2720	4.188635	3.968616	1.718107	1.437304
3.500	0.100	1.100	4.000	0.100000	-0.022500	0.337500	1.652604	2.400991	0.522955	0.309751	True	True	9.99389e-08	2759	4.168493	3.964881	1.739221	1.435879
3.500	0.100	1.100	4.000	0.100000	-0.018750	0.337500	1.633825	2.408486	0.503747	0.319094	True	True	9.98702e-08	2737	4.149958	3.962366	1.758976	1.433875
3.500	0.100	1.100	4.000	0.100000	-0.015000	0.337500	1.616411	2.416417	0.485915	0.328913	True	True	9.98043e-08	2773	4.132895	3.961008	1.777452	1.431299
3.500	0.100	1.100	4.000	0.100000	-0.011250	0.337500	1.600242	2.424814	0.469309	0.339258	True	True	9.97598e-08	2819	4.117192	3.960764	1.794722	1.428156
3.500	0.100	1.100	4.000	0.100000	-0.007500	0.337500	1.585209	2.433711	0.453802	0.350184	True	True	9.98252e-08	2837	4.102751	3.961604	1.810844	1.424442
3.500	0.100	1.100	4.000	0.100000	-0.003750	0.337500	1.571224	2.443148	0.439284	0.361752	True	True	9.96931e-08	2870	4.089494	3.963512	1.825871	1.420147
3.500	0.100	1.100	4.000	0.100000	0.000000	0.337500	1.558208	2.453172	0.425657	0.374031	True	True	9.97496e-08	2912	4.077354	3.966483	1.839846	1.415259
3.500	0.100	1.100	4.000	0.100000	0.003750	0.337500	1.546094	2.463836	0.412837	0.387098	True	True	9.99033e-08	2945	4.066277	3.970526	1.852804	1.409758
3.500	0.100	1.100	4.000	0.100000	0.007500	0.337500	1.534824	2.475202	0.400751	0.401042	True	True	9.99731e-08	2975	4.056220	3.975664	1.864772	1.403619
3.500	0.100	1.100	4.000	0.100000	0.011250	0.337500	1.524349	2.487341	0.389331	0.415963	True	True	9.97449e-08	2946	4.047154	3.981930	1.875771	1.396812
3.500	0.100	1.100	4.000	0.100000	0.015000	0.337500	1.514629	2.500334	0.378521	0.431978	True	True	9.98547e-08	3026	4.039056	3.989372	1.885814	1.389297
3.500	0.100	1.100	4.000	0.100000	0.018750	0.337500	1.505629	2.514277	0.368266	0.449222	True	True	9.97903e-08	3091	4.031916	3.998054	1.894907	1.381031
3.500	0.100	1.100	4.000	0.100000	0.022500	0.337500	1.497322	2.529281	0.358520	0.467851	True	True	9.99699e-08	3128	4.025735	4.008057	1.903048	1.371958
3.500	0.100	1.100	4.000	0.100000	0.026250	0.337500	1.489689	2.545475	0.349239	0.488052	True	True	9.9788e-08	3111	4.020528	4.019481	1.910227	1.362016
3.500	0.100	1.100	4.000	0.100000	0.030000	0.337500	1.482715	2.563012	0.340384	0.510043	True	True	9.98772e-08	3199	4.016319	4.032450	1.916424	1.351130
3.500	0.100	1.100	4.000	0.100000	0.033750	0.337500	1.476395	2.582075	0.331918	0.534088	True	True	9.98373e-08	3318	4.013150	4.047116	1.921609	1.339210
3.500	0.100	1.100	4.000	0.100000	0.037500	0.337500	1.470728	2.602880	0.323807	0.560503	True	True	9.98758e-08	3410	4.011081	4.063665	1.925740	1.326151
3.500	0.100	1.100	4.000	0.100000	0.041250	0.337500	1.465726	2.625692	0.316019	0.589675	True	True	9.9977e-08	3380	4.010193	4.082322	1.928760	1.311830
3.500	0.100	1.100	4.000	0.100000	0.045000	0.337500	1.461406	2.650832	0.308522	0.622084	True	True	9.99275e-08	3408	4.010595	4.103369	1.930596	1.296097
3.500	0.100	1.100	4.000	0.100000	0.048750	0.337500	1.457801	2.678696	0.301284	0.658327	True	True	9.99687e-08	3486	4.012430	4.127153	1.931151	1.278773
3.500	0.100	1.100	4.000	0.100000	0.052500	0.337500	1.454954	2.709783	0.294275	0.699163	True	True	9.99013e-08	3647	4.015885	4.154110	1.930303	1.259640
3.500	0.100	1.100	4.000	0.100000	0.056250	0.337500	1.452931	2.744725	0.287461	0.745574	True	True	9.9769e-08	3692	4.021210	4.184792	1.927895	1.238430
3.500	0.100	1.100	4.000	0.100000	0.060000	0.337500	1.451819	2.784344	0.280805	0.798855	True	True	9.97992e-08	3886	4.028738	4.219911	1.923719	1.214810
3.500	0.100	1.100	4.000	0.100000	0.063750	0.337500	1.451740	2.829726	0.274266	0.860752	True	True	9.98305e-08	4043	4.038917	4.260405	1.917507	1.188356
3.500	0.100	1.100	4.000	0.100000	0.067500	0.337500	1.452862	2.882347	0.267791	0.933685	True	True	9.99173e-08	4208	4.052374	4.307532	1.908898	1.158523
3.500	0.100	1.100	4.000	0.100000	0.071250	0.337500	1.455424	2.944277	0.261315	1.021132	True	True	9.9757e-08	4379	4.069998	4.363033	1.897396	1.124587
3.500	0.100	1.100	4.000	0.100000	0.075000	0.337500	1.459771	3.018531	0.254748	1.128293	True	True	9.99655e-08	4681	4.093101	4.429405	1.882300	1.085558
3.500	0.100	1.100	4.000	0.100000	-0.075000	0.360000	2.195247	2.336453	1.187388	0.209195	True	True	9.98337e-08	3275	4.725338	4.180515	1.257025	1.386410
3.500	0.100	1.100	4.000	0.100000	-0.071250	0.360000	2.109597	2.337679	1.085206	0.216347	True	True	9.97667e-08	2918	4.641360	4.132845	1.318275	1.399642
3.500	0.100	1.100	4.000	0.100000	-0.067500	0.360000	2.036925	2.339767	1.000957	0.223297	True	True	9.98719e-08	2855	4.569557	4.093676	1.373417	1.410385
3.500	0.100	1.100	4.000	0.100000	-0.063750	0.360000	1.974224	2.342528	0.930013	0.230148	True	True	9.99036e-08	2629	4.507227	4.061045	1.423511	1.419163
3.500	0.100	1.100	4.000	0.100000	-0.060000	0.360000	1.919412	2.345858	0.869265	0.236980	True	True	9.95547e-08	2596	4.452475	4.033598	1.469336	1.426329
3.500	0.100	1.100	4.000	0.100000	-0.056250	0.360000	1.870987	2.349673	0.816536	0.243852	True	True	9.96705e-08	2550	4.403916	4.010360	1.511483	1.432145
3.500	0.100	1.100	4.000	0.100000	-0.052500	0.360000	1.827820	2.353928	0.770248	0.250814	True	True	9.97584e-08	2513	4.360509	3.990612	1.550421	1.436799
3.500	0.100	1.100	4.000	0.100000	-0.048750	0.360000	1.789063	2.358582	0.729226	0.257911	True	True	9.9732e-08	2598	4.321455	3.973811	1.586520	1.440438
3.500	0.100	1.100	4.000	0.100000	-0.045000	0.360000	1.754045	2.363612	0.692573	0.265180	True	True	9.99881e-08	2602	4.286128	3.959538	1.620084	1.443174
3.500	0.100	1.100	4.000	0.100000	-0.041250	0.360000	1.722241	2.369006	0.659593	0.272660	True	True	9.96264e-08	2629	4.254026	3.947467	1.651363	1.445094
3.500	0.100	1.100	4.000	0.100000	-0.037500	0.360000	1.693224	2.374757	0.629733	0.280384	True	True	9.96341e-08	2650	4.224745	3.937338	1.680565	1.446264
3.500	0.100	1.100	4.000	0.100000	-0.033750	0.360000	1.666646	2.380867	0.602552	0.288390	True	True	9.98527e-08	2641	4.197953	3.928945	1.707867	1.446736
3.500	0.100	1.100	4.000	0.100000	-0.030000	0.360000	1.642221	2.387341	0.577688	0.296711	True	True	9.99661e-08	2713	4.173377	3.922124	1.733420	1.446552
3.500	0.100	1.100	4.000	0.100000	-0.026250	0.360000	1.619708	2.394193	0.554846	0.305387	True	True	9.9961e-08	2718	4.150788	3.916743	1.757352	1.445742
3.500	0.100	1.100	4.000	0.100000	-0.022500	0.360000	1.598906	2.401438	0.533777	0.314456	True	True	9.97593e-08	2729	4.129995	3.912697	1.779775	1.444327
3.500	0.100	1.100	4.000	0.100000	-0.018750	0.360000	1.579645	2.409096	0.514275	0.323962	True	True	9.9971e-08	2786	4.110836	3.909903	1.800785	1.442323
3.500	0.100	1.100	4.000	0.100000	-0.015000	0.360000	1.561779	2.417193	0.496164	0.333949	True	True	9.98701e-08	2905	4.093175	3.908298	1.820464	1.439738
3.500	0.100	1.100	4.000	0.100000	-0.011250	0.360000	1.545184	2.425759	0.479294	0.344469	True	True	9.99147e-08	2836	4.076897	3.907836	1.838883	1.436575
3.500	0.100	1.100	4.000	0.100000	-0.007500	0.360000	1.529754	2.434829	0.463536	0.355577	True	True	9.9907e-08	2905	4.061904	3.908484	1.856103	1.432830
3.500	0.100	1.100	4.000	0.100000	-0.003750	0.360000	1.515395	2.444442	0.448780	0.367335	True	True	9.97291e-08	2864	4.048115	3.910226	1.872176	1.428496
3.500	0.100	1.100	4.000	0.100000	0.000000	0.360000	1.502030	2.454647	0.434927	0.379814	True	True	9.96805e-08	2939	4.035462	3.913055	1.887145	1.423558
3.500	0.100	1.100	4.000	0.100000	0.003750	0.360000	1.489589	2.465497	0.421893	0.393091	True	True	9.98449e-08	2983	4.023891	3.916979	1.901046	1.417997
3.500	0.100	1.100	4.000	0.100000	0.007500	0.360000	1.478015	2.477054	0.409603	0.407256	True	True	9.98141e-08	3039	4.013356	3.922019	1.913906	1.411788
3.500	0.100	1.100	4.000	0.100000	0.011250	0.360000	1.467258	2.489390	0.397990	0.422412	True	True	9.97999e-08	3056	4.003826	3.928209	1.925746	1.404900
3.500	0.100	1.100	4.000	0.100000	0.015000	0.360000	1.457276	2.502587	0.386995	0.438676	True	True	9.98673e-08	3114	3.995277	3.935594	1.936578	1.397294
3.500	0.100	1.100	4.000	0.100000	0.018750	0.360000	1.448035	2.516741	0.376565	0.456185	True	True	9.96861e-08	3161	3.987700	3.944240	1.946409	1.388926
3.500	0.100	1.100	4.000	0.100000	0.022500	0.360000	1.439508	2.531964	0.366652	0.475098	True	True	9.98138e-08	3166	3.981093	3.954226	1.955234	1.379741
3.500	0.100	1.100	4.000	0.100000	0.026250	0.360000	1.431674	2.548387	0.357213	0.495603	True	True	9.99535e-08	3193	3.975468	3.965652	1.963044	1.369675
3.500	0.100	1.100	4.000	0.100000	0.030000	0.360000	1.424520	2.566164	0.348207	0.517922	True	True	9.99748e-08	3329	3.970850	3.978642	1.969818	1.358653
3.500	0.100	1.100	4.000	0.100000	0.033750	0.360000	1.418039	2.585480	0.339599	0.542322	True	True	9.97209e-08	3349	3.967280	3.993348	1.975523	1.346585
3.500	0.100	1.100	4.000	0.100000	0.037500	0.360000	1.412233	2.606552	0.331352	0.569123	True	True	9.99369e-08	3464	3.964814	4.009956	1.980115	1.333367
3.500	0.100	1.100	4.000	0.100000	0.041250	0.360000	1.407112	2.629646	0.323435	0.598718	True	True	9.98814e-08	3395	3.963533	4.028692	1.983535	1.318874
3.500	0.100	1.100	4.000	0.100000	0.045000	0.360000	1.402696	2.655087	0.315816	0.631591	True	True	9.99228e-08	3521	3.963543	4.049839	1.985707	1.302955
3.500	0.100	1.100	4.000	0.100000	0.048750	0.360000	1.399018	2.683274	0.308463	0.668346	True	True	9.98311e-08	3632	3.964984	4.073744	1.986531	1.285432
3.500	0.100	1.100	4.000	0.100000	0.052500	0.360000	1.396123	2.714710	0.301345	0.709754	True	True	9.98095e-08	3637	3.968042	4.100844	1.985879	1.266085
3.500	0.100	1.100	4.000	0.100000	0.056250	0.360000	1.394077	2.750031	0.294427	0.756808	True	True	9.97416e-08	3734	3.972961	4.131692	1.983587	1.244647
3.500	0.100	1.100	4.000	0.100000	0.060000	0.360000	1.392972	2.790065	0.287674	0.810817	True	True	9.98191e-08	3895	3.980071	4.167004	1.979444	1.220784
3.500	0.100	1.100	4.000	0.100000	0.063750	0.360000	1.392932	2.835907	0.281042	0.873549	True	True	9.99595e-08	4069	3.989815	4.207717	1.973169	1.194072
3.500	0.100	1.100	4.000	0.100000	0.067500	0.360000	1.394130	2.889043	0.274481	0.947454	True	True	9.99993e-08	4274	4.002809	4.255094	1.964391	1.163965
3.500	0.100	1.100	4.000	0.100000	0.071250	0.360000	1.396810	2.951557	0.267924	1.036050	True	True	9.98973e-08	4541	4.019931	4.310878	1.952598	1.129739
3.500	0.100	1.100	4.000	0.100000	0.075000	0.360000	1.401328	3.026487	0.261280	1.144601	True	True	9.99056e-08	4695	4.042477	4.377570	1.937072	1.090406
3.500	0.100	1.100	4.000	0.100000	-0.075000	0.382500	2.153565	2.335039	1.205192	0.211864	True	True	9.98079e-08	3277	4.700298	4.138016	1.274252	1.393519
3.500	0.100	1.100	4.000	0.100000	-0.071250	0.382500	2.066663	2.336371	1.102230	0.219184	True	True	9.98906e-08	3010	4.614973	4.088998	1.337560	1.406907
3.500	0.100	1.100	4.000	0.100000	-0.067500	0.382500	1.992839	2.338565	1.017275	0.226294	True	True	9.98186e-08	2677	4.541921	4.048645	1.394715	1.417797
3.500	0.100	1.100	4.000	0.100000	-0.063750	0.382500	1.929077	2.341454	0.945686	0.233301	True	True	9.9796e-08	2599	4.478429	4.014969	1.446773	1.426702
3.500	0.100	1.100	4.000	0.100000	-0.060000	0.382500	1.873287	2.344909	0.884345	0.240284	True	True	9.96581e-08	2546	4.422586	3.986590	1.494507	1.433989
3.500	0.100	1.100	4.000	0.100000	-0.056250	0.382500	1.823930	2.348880	0.831065	0.247305	True	True	9.98982e-08	2660	4.373002	3.962519	1.538523	1.439902
3.500	0.100	1.100	4.000	0.100000	-0.052500	0.382500	1.779918	2.353266	0.784266	0.254414	True	True	9.99595e-08	2602	4.328627	3.942026	1.579267	1.444654
3.500	0.100	1.100	4.000	0.100000	-0.048750	0.382500	1.740359	2.358069	0.742765	0.261657	True	True	9.9825e-08	2608	4.288658	3.924556	1.617125	1.448374
3.500	0.100	1.100	4.000	0.100000	-0.045000	0.382500	1.704594	2.363250	0.705664	0.269073	True	True	9.97919e-08	2653	4.252462	3.909681	1.652392	1.451181
3.500	0.100	1.100	4.000	0.100000	-0.041250	0.382500	1.672088	2.368798	0.672263	0.276700	True	True	9.98237e-08	2683	4.219536	3.897068	1.685319	1.453159
3.500	0.100	1.100	4.000	0.100000	-0.037500	0.382500	1.642412	2.374706	0.642008	0.284574	True	True	9.98845e-08	2681	4.189470	3.886451	1.716115	1.454377
3.500	0.100	1.100	4.000	0.100000	-0.033750	0.382500	1.615216	2.380976	0.614454	0.292731	True	True	9.99671e-08	2718	4.161930	3.877619	1.744956	1.454887
3.500	0.100	1.100	4.000	0.100000	-0.030000	0.382500	1.590210	2.387614	0.589238	0.301207	True	True	9.97791e-08	2736	4.136640	3.870404	1.771993	1.454729
3.500	0.100	1.100	4.000	0.100000	-0.026250	0.382500	1.567152	2.394631	0.566063	0.310041	True	True	9.96309e-08	2781	4.113369	3.864669	1.797355	1.453936
3.500	0.100	1.100	4.000	0.100000	-0.022500	0.382500	1.545837	2.402044	0.544680	0.319273	True	True	9.9866e-08	2803	4.091923	3.860306	1.821154	1.452527
3.500	0.100	1.100	4.000	0.100000	-0.018750	0.382500	1.526094	2.409873	0.524880	0.328946	True	True	9.99319e-08	2805	4.072138	3.857230	1.843484	1.450519
3.500	0.100	1.100	4.000	0.100000	-0.015000	0.382500	1.507775	2.418145	0.506488	0.339107	True	True	9.99371e-08	2873	4.053876	3.855376	1.864430	1.447921
3.500	0.100	1.100	4.000	0.100000	-0.011250	0.382500	1.490754	2.426888	0.489351	0.349806	True	True	9.97568e-08	2903	4.037021	3.854693	1.884063	1.444733
3.500	0.100	1.100	4.000	0.100000	-0.007500	0.382500	1.474924	2.436138	0.473340	0.361102	True	True	9.97226e-08	2886	4.021474	3.855149	1.902443	1.440955
3.500	0.100	1.100	4.000	0.100000	-0.003750	0.382500	1.460191	2.445936	0.458343	0.373056	True	True	9.99131e-08	2962	4.007150	3.856725	1.919622	1.436577
3.500	0.100	1.100	4.000	0.100000	0.000000	0.382500	1.446475	2.456329	0.444262	0.385739	True	True	9.97393e-08	3021	3.993982	3.859412	1.935645	1.431585
3.500	0.100	1.100	4.000	0.100000	0.003750	0.382500	1.433706	2.467373	0.431011	0.399232	True	True	9.99465e-08	2981	3.981912	3.863218	1.950546	1.425960
3.500	0.100	1.100	4.000	0.100000	0.007500	0.382500	1.421826	2.479128	0.418514	0.413625	True	True	9.98093e-08	3066	3.970895	3.868162	1.964354	1.419678
3.500	0.100	1.100	4.000	0.100000	0.011250	0.382500	1.410785	2.491668	0.406706	0.429021	True	True	9.98722e-08	3075	3.960897	3.874277	1.977088	1.412706
3.500	0.100	1.100	4.000	0.100000	0.015000	0.382500	1.400539	2.505076	0.395525	0.445540	True	True	9.99228e-08	3145	3.951894	3.881608	1.988761	1.405006
3.500	0.100	1.100	4.000	0.100000	0.018750	0.382500	1.391054	2.519448	0.384919	0.463321	True	True	9.97899e-08	3143	3.943874	3.890220	1.999378	1.396533
3.500	0.100	1.100	4.000	0.100000	0.022500	0.382500	1.382304	2.534897	0.374838	0.482524	True	True	9.97722e-08	3244	3.936836	3.900191	2.008935	1.387232
3.500	0.100	1.100	4.000	0.100000	0.026250	0.382500	1.374266	2.551556	0.365240	0.503341	True	True	9.98676e-08	3294	3.930789	3.911622	2.017420	1.377040
3.500	0.100	1.100	4.000	0.100000	0.030000	0.382500	1.366927	2.569580	0.356084	0.525996	True	True	9.97075e-08	3322	3.925757	3.924637	2.024811	1.365880
3.500	0.100	1.100	4.000	0.100000	0.033750	0.382500	1.360282	2.589153	0.347332	0.550759	True	True	9.97346e-08	3398	3.921779	3.939386	2.031074	1.353664
3.500	0.100	1.100	4.000	0.100000	0.037500	0.382500	1.354332	2.610498	0.338950	0.577954	True	True	9.97255e-08	3426	3.918911	3.956057	2.036164	1.340285
3.500	0.100	1.100	4.000	0.100000	0.041250	0.382500	1.349088	2.633880	0.330905	0.607980	True	True	9.98165e-08	3518	3.917229	3.974876	2.040018	1.325618
3.500	0.100	1.100	4.000	0.100000	0.045000	0.382500	1.344569	2.659628	0.323164	0.641326	True	True	9.97878e-08	3601	3.916840	3.996126	2.042556	1.309513
3.500	0.100	1.100	4.000	0.100000	0.048750	0.382500	1.340810	2.688143	0.315697	0.678604	True	True	9.9906e-08	3703	3.917879	4.020154	2.043675	1.291790
3.500	0.100	1.100	4.000	0.100000	0.052500	0.382500	1.337858	2.719932	0.308471	0.720594	True	True	9.97927e-08	3744	3.920531	4.047400	2.043242	1.272231
3.500	0.100	1.100	4.000	0.100000	0.056250	0.382500	1.335781	2.755636	0.301453	0.768302	True	True	9.99269e-08	3870	3.925036	4.078417	2.041088	1.250566
3.500	0.100	1.100	4.000	0.100000	0.060000	0.382500	1.334672	2.796089	0.294605	0.823052	True	True	9.98446e-08	4037	3.931717	4.113921	2.036993	1.226462
3.500	0.100	1.100	4.000	0.100000	0.063750	0.382500	1.334657	2.842393	0.287885	0.886632	True	True	9.99722e-08	4204	3.941012	4.154854	2.030668	1.199495
3.500	0.100	1.100	4.000	0.100000	0.067500	0.382500	1.335916	2.896046	0.281241	0.961524	True	True	9.98769e-08	4267	3.953529	4.202479	2.021729	1.169119
3.500	0.100	1.100	4.000	0.100000	0.071250	0.382500	1.338696	2.959147	0.274608	1.051287	True	True	9.99113e-08	4637	3.970133	4.258542	2.009651	1.134611
3.500	0.100	1.100	4.000	0.100000	0.075000	0.382500	1.343360	3.034753	0.267893	1.161248	True	True	9.98229e-08	4845	3.992101	4.325549	1.993693	1.094983
3.500	0.100	1.100	4.000	0.100000	-0.075000	0.405000	2.112431	2.333671	1.223080	0.214572	True	True	9.99404e-08	3336	4.675603	4.095488	1.291479	1.400463
3.500	0.100	1.100	4.000	0.100000	-0.071250	0.405000	2.024296	2.335115	1.119343	0.222067	True	True	9.9763e-08	3148	4.588954	4.045105	1.356878	1.413994
3.500	0.100	1.100	4.000	0.100000	-0.067500	0.405000	1.949340	2.337426	1.033686	0.229343	True	True	9.98678e-08	2636	4.514673	4.003554	1.416084	1.425019
3.500	0.100	1.100	4.000	0.100000	-0.063750	0.405000	1.884529	2.340454	0.961454	0.236511	True	True	9.97244e-08	2648	4.450033	3.968815	1.470149	1.434042
3.500	0.100	1.100	4.000	0.100000	-0.060000	0.405000	1.827766	2.344045	0.899520	0.243651	True	True	9.96646e-08	2576	4.393114	3.939490	1.519847	1.441438
3.500	0.100	1.100	4.000	0.100000	-0.056250	0.405000	1.777510	2.348152	0.845690	0.250825	True	True	9.97565e-08	2553	4.342515	3.914574	1.565776	1.447453
3.500	0.100	1.100	4.000	0.100000	-0.052500	0.405000	1.732643	2.352700	0.798376	0.258087	True	True	9.96947e-08	2596	4.297182	3.893322	1.608391	1.452287
3.500	0.100	1.100	4.000	0.100000	-0.048750	0.405000	1.692293	2.357657	0.756395	0.265482	True	True	9.98544e-08	2629	4.256304	3.875170	1.648065	1.456082
3.500	0.100	1.100	4.000	0.100000	-0.045000	0.405000	1.655785	2.362998	0.718844	0.273050	True	True	9.9701e-08	2682	4.219247	3.859682	1.685098	1.458952
3.500	0.100	1.100	4.000	0.100000	-0.041250	0.405000	1.622583	2.368709	0.685019	0.280830	True	True	9.99308e-08	2701	4.185500	3.846517	1.719739	1.460984
3.500	0.100	1.100	4.000	0.100000	-0.037500	0.405000	1.592253	2.374783	0.654366	0.288858	True	True	9.9875e-08	2742	4.154653	3.835404	1.752194	1.462244
3.500	0.100	1.100	4.000	0.100000	-0.033750	0.405000	1.564443	2.381222	0.626435	0.297172	True	True	9.96658e-08	2751	4.126368	3.826127	1.782641	1.462786
3.500	0.100	1.100	4.000	0.100000	-0.030000	0.405000	1.538859	2.388031	0.600865	0.305808	True	True	9.99486e-08	2801	4.100366	3.818511	1.811229	1.462650
3.500	0.100	1.100	4.000	0.100000	-0.026250	0.405000	1.515257	2.395223	0.577354	0.314805	True	True	9.9821e-08	2818	4.076413	3.812417	1.838088	1.461868
3.500	0.100	1.100	4.000	0.100000	-0.022500	0.405000	1.493431	2.402813	0.555653	0.324205	True	True	9.96765e-08	2858	4.054314	3.807734	1.863329	1.460461
3.500	0.100	1.100	4.000	0.100000	-0.018750	0.405000	1.473207	2.410822	0.535552	0.334050	True	True	9.9927e-08	2838	4.033903	3.804374	1.887047	1.458444
3.500	0.100	1.100	4.000	0.100000	-0.015000	0.405000	1.454436	2.419276	0.516874	0.344390	True	True	9.99962e-08	2905	4.015040	3.802267	1.909326	1.455827
3.500	0.100	1.100	4.000	0.100000	-0.011250	0.405000	1.436990	2.428205	0.499466	0.355275	True	True	9.98759e-08	2902	3.997607	3.801364	1.930236	1.452611
3.500	0.100	1.100	4.000	0.100000	-0.007500	0.405000	1.420761	2.437644	0.483199	0.366764	True	True	9.96916e-08	2953	3.981503	3.801628	1.949840	1.448794
3.500	0.100	1.100	4.000	0.100000	-0.003750	0.405000	1.405653	2.447635	0.467958	0.378919	True	True	9.98834e-08	2961	3.966643	3.803037	1.968188	1.444368
3.500	0.100	1.100	4.000	0.100000	0.000000	0.405000	1.391586	2.458225	0.453646	0.391813	True	True	9.9914e-08	3037	3.952957	3.805584	1.985325	1.439318
3.500	0.100	1.100	4.000	0.100000	0.003750	0.405000	1.378489	2.469470	0.440176	0.405528	True	True	9.97037e-08	3092	3.940386	3.809273	2.001285	1.433626
3.500	0.100	1.100	4.000	0.100000	0.007500	0.405000	1.366303	2.481432	0.427471	0.420154	True	True	9.98783e-08	3057	3.928884	3.814124	2.016097	1.427266
3.500	0.100	1.100	4.000	0.100000	0.011250	0.405000	1.354975	2.494183	0.415465	0.435797	True	True	9.99757e-08	3147	3.918415	3.820166	2.029780	1.420206
3.500	0.100	1.100	4.000	0.100000	0.015000	0.405000	1.344465	2.507809	0.404097	0.452577	True	True	9.97206e-08	3208	3.908955	3.827447	2.042346	1.412409
3.500	0.100	1.100	4.000	0.100000	0.018750	0.405000	1.334735	2.522407	0.393312	0.470637	True	True	9.96742e-08	3253	3.900490	3.836029	2.053799	1.403828
3.500	0.100	1.100	4.000	0.100000	0.022500	0.405000	1.325759	2.538089	0.383063	0.490138	True	True	9.97982e-08	3233	3.893017	3.845990	2.064135	1.394409
3.500	0.100	1.100	4.000	0.100000	0.026250	0.405000	1.317515	2.554991	0.373305	0.511273	True	True	9.99976e-08	3261	3.886544	3.857430	2.073341	1.384087
3.500	0.100	1.100	4.000	0.100000	0.030000	0.405000	1.309990	2.573267	0.363997	0.534271	True	True	9.99492e-08	3336	3.881094	3.870473	2.081393	1.372788
3.500	0.100	1.100	4.000	0.100000	0.033750	0.405000	1.303177	2.593105	0.355102	0.559405	True	True	9.981e-08	3443	3.876704	3.885271	2.088255	1.360420
3.500	0.100	1.100	4.000	0.100000	0.037500	0.405000	1.297079	2.614728	0.346584	0.587003	True	True	9.97314e-08	3466	3.873427	3.902009	2.093879	1.346878
3.500	0.100	1.100	4.000	0.100000	0.041250	0.405000	1.291706	2.638404	0.338412	0.617469	True	True	9.98794e-08	3555	3.871340	3.920915	2.098201	1.332036
3.500	0.100	1.100	4.000	0.100000	0.045000	0.405000	1.287079	2.664463	0.330551	0.651297	True	True	9.97831e-08	3601	3.870545	3.942271	2.101137	1.315745
3.500	0.100	1.100	4.000	0.100000	0.048750	0.405000	1.283233	2.693312	0.322971	0.689108	True	True	9.98534e-08	3729	3.871177	3.966428	2.102580	1.297823
3.500	0.100	1.100	4.000	0.100000	0.052500	0.405000	1.280217	2.725458	0.315640	0.731692	True	True	9.98437e-08	3823	3.873414	3.993822	2.102392	1.278052
3.500	0.100	1.100	4.000	0.100000	0.056250	0.405000	1.278099	2.761550	0.308523	0.780064	True	True	9.98081e-08	3941	3.877495	4.025010	2.100397	1.256163
3.500	0.100	1.100	4.000	0.100000	0.060000	0.405000	1.276974	2.802425	0.301583	0.835567	True	True	9.9821e-08	4047	3.883738	4.060710	2.096369	1.231821
3.500	0.100	1.100	4.000	0.100000	0.063750	0.405000	1.276972	2.849195	0.294778	0.900011	True	True	9.99223e-08	4279	3.892572	4.101862	2.090009	1.204604
3.500	0.100	1.100	4.000	0.100000	0.067500	0.405000	1.278275	2.903368	0.288057	0.975905	True	True	9.99276e-08	4481	3.904597	4.149733	2.080920	1.173965
3.500	0.100	1.100	4.000	0.100000	0.071250	0.405000	1.281136	2.967056	0.281352	1.066852	True	True	9.98889e-08	4608	3.920666	4.206073	2.068563	1.139183
3.500	0.100	1.100	4.000	0.100000	0.075000	0.405000	1.285924	3.043339	0.274572	1.178242	True	True	9.98565e-08	4971	3.942035	4.273389	2.052176	1.099270
3.500	0.100	1.100	4.000	0.100000	-0.075000	0.427500	2.071850	2.332349	1.241043	0.217322	True	True	9.99415e-08	3029	4.651263	4.052944	1.308692	1.407236
3.500	0.100	1.100	4.000	0.100000	-0.071250	0.427500	1.982507	2.333910	1.136537	0.224995	True	True	9.96333e-08	2939	4.563314	4.001182	1.376212	1.420899
3.500	0.100	1.100	4.000	0.100000	-0.067500	0.427500	1.906437	2.336362	1.050182	0.232444	True	True	9.97792e-08	2774	4.487827	3.958416	1.437503	1.432039
3.500	0.100	1.100	4.000	0.100000	-0.063750	0.427500	1.840600	2.339511	0.977309	0.239778	True	True	9.99136e-08	2594	4.422057	3.922600	1.493617	1.441180
3.500	0.100	1.100	4.000	0.100000	-0.060000	0.427500	1.782872	2.343261	0.914781	0.247080	True	True	9.99756e-08	2589	4.364077	3.892315	1.545327	1.448671
3.500	0.100	1.100	4.000	0.100000	-0.056250	0.427500	1.731727	2.347519	0.860400	0.254415	True	True	9.96608e-08	2585	4.312477	3.866540	1.593222	1.454775
3.500	0.100	1.100	4.000	0.100000	-0.052500	0.427500	1.686022	2.352228	0.812572	0.261835	True	True	9.98403e-08	2620	4.266196	3.844517	1.637761	1.459686
3.500	0.100	1.100	4.000	0.100000	-0.048750	0.427500	1.644888	2.357350	0.770108	0.269387	True	True	9.96584e-08	2678	4.224420	3.825673	1.679311	1.463549
3.500	0.100	1.100	4.000	0.100000	-0.045000	0.427500	1.607646	2.362860	0.732104	0.277113	True	True	9.97039e-08	2707	4.186508	3.809562	1.718171	1.466476
3.500	0.100	1.100	4.000	0.100000	-0.041250	0.427500	1.573753	2.368742	0.697852	0.285051	True	True	9.97402e-08	2731	4.151948	3.795837	1.754588	1.468554
3.500	0.100	1.100	4.000	0.100000	-0.037500	0.427500	1.542776	2.374992	0.666796	0.293239	True	True	9.99561e-08	2770	4.120325	3.784221	1.788768	1.469849
3.500	0.100	1.100	4.000	0.100000	-0.033750	0.427500	1.514355	2.381608	0.638486	0.301715	True	True	9.98961e-08	2821	4.091298	3.774491	1.820887	1.470417
3.500	0.100	1.100	4.000	0.100000	-0.030000	0.427500	1.488198	2.388599	0.612556	0.310516	True	True	9.99677e-08	2800	4.064587	3.766469	1.851094	1.470297
3.500	0.100	1.100	4.000	0.100000	-0.026250	0.427500	1.464056	2.395974	0.588705	0.319683	True	True	9.98122e-08	2860	4.039955	3.760013	1.879517	1.469520
3.500	0.100	1.100	4.000	0.100000	-0.022500	0.427500	1.441722	2.403750	0.566682	0.329256	True	True	9.9865e-08	2881	4.017205	3.755007	1.906267	1.468108
3.500	0.100	1.100	4.000	0.100000	-0.018750	0.427500	1.421020	2.411948	0.546276	0.339280	True	True	9.98531e-08	2901	3.996169	3.751360	1.931440	1.466078
3.500	0.100	1.100	4.000	0.100000	-0.015000	0.427500	1.401799	2.420593	0.527309	0.349804	True	True	9.98897e-08	2919	3.976706	3.749001	1.955117	1.463436
3.500	0.100	1.100	4.000	0.100000	-0.011250	0.427500	1.383931	2.429717	0.509627	0.360880	True	True	9.99301e-08	2984	3.958695	3.747876	1.977371	1.460187
3.500	0.100	1.100	4.000	0.100000	-0.007500	0.427500	1.367304	2.439354	0.493100	0.372568	True	True	9.98803e-08	3014	3.942034	3.747948	1.998262	1.456327
3.500	0.100	1.100	4.000	0.100000	-0.003750	0.427500	1.351823	2.449546	0.477612	0.384931	True	True	9.98633e-08	3021	3.926638	3.749193	2.017842	1.451847
3.500	0.100	1.100	4.000	0.100000	0.000000	0.427500	1.337406	2.460341	0.463066	0.398042	True	True	9.98972e-08	3064	3.912433	3.751602	2.036154	1.446735
3.500	0.100	1.100	4.000	0.100000	0.003750	0.427500	1.323982	2.471795	0.449374	0.411984	True	True	9.97324e-08	3064	3.899360	3.755178	2.053233	1.440970
3.500	0.100	1.100	4.000	0.100000	0.007500	0.427500	1.311489	2.483971	0.436458	0.426850	True	True	9.97748e-08	3165	3.887372	3.759938	2.069107	1.434528
3.500	0.100	1.100	4.000	0.100000	0.011250	0.427500	1.299877	2.496943	0.424252	0.442746	True	True	9.97714e-08	3194	3.876431	3.765913	2.083794	1.427376
3.500	0.100	1.100	4.000	0.100000	0.015000	0.427500	1.289101	2.510795	0.412694	0.459795	True	True	9.99055e-08	3243	3.866512	3.773148	2.097306	1.419477
3.500	0.100	1.100	4.000	0.100000	0.018750	0.427500	1.279126	2.525625	0.401730	0.478140	True	True	9.97325e-08	3303	3.857599	3.781704	2.109647	1.410785
3.500	0.100	1.100	4.000	0.100000	0.022500	0.427500	1.269923	2.541548	0.391311	0.497946	True	True	9.9924e-08	3333	3.849689	3.791660	2.120812	1.401244
3.500	0.100	1.100	4.000	0.100000	0.026250	0.427500	1.261472	2.558699	0.381391	0.519407	True	True	9.99617e-08	3346	3.842787	3.803115	2.130784	1.390790
3.500	0.100	1.100	4.000	0.100000	0.030000	0.427500	1.253758	2.577235	0.371931	0.542757	True	True	9.98371e-08	3437	3.836916	3.816192	2.139540	1.379348
3.500	0.100	1.100	4.000	0.100000	0.033750	0.427500	1.246775	2.597344	0.362893	0.568269	True	True	9.99233e-08	3442	3.832109	3.831043	2.147042	1.366826
3.500	0.100	1.100	4.000	0.100000	0.037500	0.427500	1.240525	2.619251	0.354240	0.596279	True	True	9.97549e-08	3539	3.828421	3.847854	2.153240	1.353120
3.500	0.100	1.100	4.000	0.100000	0.041250	0.427500	1.235020	2.643227	0.345940	0.627193	True	True	9.99741e-08	3625	3.825923	3.866852	2.158066	1.338103
3.500	0.100	1.100	4.000	0.100000	0.045000	0.427500	1.230281	2.669604	0.337961	0.661513	True	True	9.99331e-08	3733	3.824717	3.888321	2.161433	1.321625
3.500	0.100	1.100	4.000	0.100000	0.048750	0.427500	1.226342	2.698791	0.330269	0.699868	True	True	9.99441e-08	3828	3.824935	3.912609	2.163230	1.303505
3.500	0.100	1.100	4.000	0.100000	0.052500	0.427500	1.223253	2.731299	0.322834	0.743055	True	True	9.98224e-08	3933	3.826752	3.940156	2.163314	1.283523
3.500	0.100	1.100	4.000	0.100000	0.056250	0.427500	1.221086	2.767783	0.315621	0.792104	True	True	9.97855e-08	4003	3.830401	3.971519	2.161503	1.261412
3.500	0.100	1.100	4.000	0.100000	0.060000	0.427500	1.219935	2.809084	0.308593	0.848373	True	True	9.98193e-08	4222	3.836196	4.007416	2.157561	1.236837
3.500	0.100	1.100	4.000	0.100000	0.063750	0.427500	1.219934	2.856323	0.301708	0.913693	True	True	9.98886e-08	4258	3.844559	4.048789	2.151183	1.209374
3.500	0.100	1.100	4.000	0.100000	0.067500	0.427500	1.221266	2.911017	0.294913	0.990604	True	True	9.99395e-08	4576	3.856079	4.096907	2.141958	1.178480
3.500	0.100	1.100	4.000	0.100000	0.071250	0.427500	1.224189	2.975294	0.288142	1.082752	True	True	9.9925e-08	4801	3.871596	4.153519	2.129332	1.143432
3.500	0.100	1.100	4.000	0.100000	0.075000	0.427500	1.229077	3.052254	0.281304	1.195591	True	True	9.9942e-08	5117	3.892347	4.221137	2.112522	1.103247
3.500	0.100	1.100	4.000	0.100000	-0.075000	0.450000	2.031834	2.331076	1.259077	0.220112	True	True	9.9698e-08	3120	4.627288	4.010397	1.325874	1.413830
3.500	0.100	1.100	4.000	0.100000	-0.071250	0.450000	1.941306	2.332762	1.153806	0.227971	True	True	9.96319e-08	2954	4.538066	3.957242	1.395540	1.427611
3.500	0.100	1.100	4.000	0.100000	-0.067500	0.450000	1.864146	2.335343	1.066754	0.235598	True	True	9.97808e-08	2655	4.461394	3.913247	1.458951	1.438863
3.500	0.100	1.100	4.000	0.100000	-0.063750	0.450000	1.797292	2.338657	0.993242	0.243105	True	True	9.99482e-08	2632	4.394518	3.876341	1.517155	1.448095
3.500	0.100	1.100	4.000	0.100000	-0.060000	0.450000	1.738628	2.342553	0.930122	0.250575	True	True	9.96453e-08	2616	4.335494	3.845084	1.570917	1.455678
3.500	0.100	1.100	4.000	0.100000	-0.056250	0.450000	1.686601	2.346976	0.875188	0.258075	True	True	9.99994e-08	2637	4.282907	3.818437	1.620830	1.461861
3.500	0.100	1.100	4.000	0.100000	-0.052500	0.450000	1.640073	2.351853	0.826843	0.265660	True	True	9.99804e-08	2673	4.235693	3.795633	1.667345	1.466840
3.500	0.100	1.100	4.000	0.100000	-0.048750	0.450000	1.598167	2.357149	0.783894	0.273375	True	True	9.98231e-08	2684	4.193030	3.776085	1.710828	1.470761
3.500	0.100	1.100	4.000	0.100000	-0.045000	0.450000	1.560199	2.362836	0.745432	0.281264	True	True	9.97594e-08	2711	4.154273	3.759343	1.751575	1.473737
3.500	0.100	1.100	4.000	0.100000	-0.041250	0.450000	1.525625	2.368900	0.710750	0.289366	True	True	9.98422e-08	2754	4.118907	3.745050	1.789831	1.475852
3.500	0.100	1.100	4.000	0.100000	-0.037500	0.450000	1.494007	2.375334	0.679288	0.297720	True	True	9.98115e-08	2808	4.086514	3.732923	1.825800	1.477177
3.500	0.100	1.100	4.000	0.100000	-0.033750	0.450000	1.464984	2.382138	0.650593	0.306364	True	True	9.96789e-08	2841	4.056753	3.722736	1.859656	1.477763
3.500	0.100	1.100	4.000	0.100000	-0.030000	0.450000	1.438258	2.389318	0.624300	0.315337	True	True	9.99494e-08	2897	4.029337	3.714305	1.891548	1.477652
3.500	0.100	1.100	4.000	0.100000	-0.026250	0.450000	1.413582	2.396886	0.600105	0.324678	True	True	9.98144e-08	2898	4.004030	3.707483	1.921602	1.476873
3.500	0.100	1.100	4.000	0.100000	-0.022500	0.450000	1.390745	2.404858	0.577756	0.334431	True	True	9.97242e-08	2909	3.980633	3.702152	1.949928	1.475451
3.500	0.100	1.100	4.000	0.100000	-0.018750	0.450000	1.369569	2.413254	0.557041	0.344640	True	True	9.99365e-08	2953	3.958975	3.698218	1.976621	1.473399
3.500	0.100	1.100	4.000	0.100000	-0.015000	0.450000	1.349902	2.422100	0.537780	0.355354	True	True	9.99361e-08	2983	3.938914	3.695606	2.001764	1.470728
3.500	0.100	1.100	4.000	0.100000	-0.011250	0.450000	1.331614	2.431427	0.519820	0.366628	True	True	9.99553e-08	3012	3.920327	3.694261	2.025426	1.467438
3.500	0.100	1.100	4.000	0.100000	-0.007500	0.450000	1.314593	2.441271	0.503029	0.378520	True	True	9.99257e-08	3032	3.903111	3.694143	2.047668	1.463529
3.500	0.100	1.100	4.000	0.100000	-0.003750	0.450000	1.298742	2.451674	0.487291	0.391097	True	True	9.97825e-08	3107	3.887179	3.695227	2.068543	1.458991
3.500	0.100	1.100	4.000	0.100000	0.000000	0.450000	1.283978	2.462683	0.472507	0.404431	True	True	9.99536e-08	3130	3.872455	3.697501	2.088092	1.453811
3.500	0.100	1.100	4.000	0.100000	0.003750	0.450000	1.270228	2.474355	0.458589	0.418608	True	True	9.97069e-08	3139	3.858881	3.700967	2.106349	1.447968
3.500	0.100	1.100	4.000	0.100000	0.007500	0.450000	1.257432	2.486754	0.445460	0.433720	True	True	9.97484e-08	3196	3.846407	3.705642	2.123343	1.441439
3.500	0.100	1.100	4.000	0.100000	0.011250	0.450000	1.245535	2.499954	0.433051	0.449876	True	True	9.97057e-08	3253	3.834994	3.711554	2.139090	1.434191
3.500	0.100	1.100	4.000	0.100000	0.015000	0.450000	1.234495	2.514039	0.421302	0.467201	True	True	9.98616e-08	3289	3.824615	3.718749	2.153603	1.426186
3.500	0.100	1.100	4.000	0.100000	0.018750	0.450000	1.224275	2.529110	0.410156	0.485838	True	True	9.9706e-08	3336	3.815253	3.727285	2.166884	1.417377
3.500	0.100	1.100	4.000	0.100000	0.022500	0.450000	1.214846	2.545282	0.399565	0.505956	True	True	9.97863e-08	3375	3.806904	3.737242	2.178926	1.407711
3.500	0.100	1.100	4.000	0.100000	0.026250	0.450000	1.206187	2.562689	0.389484	0.527752	True	True	9.98171e-08	3439	3.799572	3.748718	2.189713	1.397122
3.500	0.100	1.100	4.000	0.100000	0.030000	0.450000	1.198283	2.581492	0.379871	0.551460	True	True	9.98495e-08	3452	3.793277	3.761836	2.199218	1.385534
3.500	0.100	1.100	4.000	0.100000	0.033750	0.450000	1.191129	2.601879	0.370689	0.577361	True	True	9.98823e-08	3527	3.788052	3.776748	2.207403	1.372857
3.500	0.100	1.100	4.000	0.100000	0.037500	0.450000	1.184726	2.624077	0.361901	0.605791	True	True	9.98484e-08	3621	3.783949	3.793638	2.214213	1.358984
3.500	0.100	1.100	4.000	0.100000	0.041250	0.450000	1.179085	2.648359	0.353474	0.637162	True	True	9.98072e-08	3769	3.781038	3.812735	2.219580	1.343790
3.500	0.100	1.100	4.000	0.100000	0.045000	0.450000	1.174229	2.675058	0.345377	0.671984	True	True	9.97907e-08	3821	3.779417	3.834322	2.223412	1.327125
3.500	0.100	1.100	4.000	0.100000	0.048750	0.450000	1.170192	2.704588	0.337576	0.710892	True	True	9.9805e-08	3928	3.779216	3.858748	2.225594	1.308807
3.500	0.100	1.100	4.000	0.100000	0.052500	0.450000	1.167026	2.737464	0.330039	0.754694	True	True	9.97545e-08	3949	3.780606	3.886453	2.225978	1.288617
3.500	0.100	1.100	4.000	0.100000	0.056250	0.450000	1.164800	2.774343	0.322732	0.804431	True	True	9.9778e-08	4040	3.783817	3.917995	2.224376	1.266287
3.500	0.100	1.100	4.000	0.100000	0.060000	0.450000	1.163614	2.816074	0.315619	0.861478	True	True	9.9846e-08	4208	3.789154	3.954091	2.220545	1.241482
3.500	0.100	1.100	4.000	0.100000	0.063750	0.450000	1.163601	2.863785	0.308657	0.927688	True	True	9.99443e-08	4362	3.797036	3.995687	2.214168	1.213781
3.500	0.100	1.100	4.000	0.100000	0.067500	0.450000	1.164946	2.919002	0.301793	1.005632	True	True	9.98061e-08	4608	3.808039	4.044050	2.204824	1.182639
3.500	0.100	1.100	4.000	0.100000	0.071250	0.450000	1.167912	2.983868	0.294963	1.098996	True	True	9.97967e-08	4842	3.822989	4.100933	2.191942	1.147337
3.500	0.100	1.100	4.000	0.100000	0.075000	0.450000	1.172876	3.061505	0.288073	1.213303	True	True	9.99138e-08	5241	3.843103	4.168847	2.174720	1.106892
3.500	0.100	1.100	4.000	0.100000	-0.075000	0.472500	1.992387	2.329850	1.277172	0.222944	True	True	9.96854e-08	3029	4.603685	3.967860	1.343009	1.420241
3.500	0.100	1.100	4.000	0.100000	-0.071250	0.472500	1.900704	2.331672	1.171142	0.230995	True	True	9.98822e-08	3010	4.513221	3.913299	1.414844	1.434122
3.500	0.100	1.100	4.000	0.100000	-0.067500	0.472500	1.822475	2.334404	1.083397	0.238806	True	True	9.96303e-08	2765	4.435392	3.868064	1.480405	1.445467
3.500	0.100	1.100	4.000	0.100000	-0.063750	0.472500	1.754633	2.337863	1.009245	0.246492	True	True	9.99197e-08	2643	4.367428	3.830055	1.540733	1.454789
3.500	0.100	1.100	4.000	0.100000	-0.060000	0.472500	1.695041	2.341930	0.945532	0.254137	True	True	9.97606e-08	2609	4.307381	3.797813	1.596593	1.462447
3.500	0.100	1.100	4.000	0.100000	-0.056250	0.472500	1.642155	2.346520	0.890044	0.261809	True	True	9.97768e-08	2753	4.253827	3.770285	1.648566	1.468698
3.500	0.100	1.100	4.000	0.100000	-0.052500	0.472500	1.594816	2.351577	0.841179	0.269563	True	True	9.99258e-08	2655	4.205693	3.746688	1.697109	1.473736
3.500	0.100	1.100	4.000	0.100000	-0.048750	0.472500	1.552151	2.357055	0.797742	0.277448	True	True	9.99832e-08	2714	4.162156	3.726430	1.742579	1.477706
3.500	0.100	1.100	4.000	0.100000	-0.045000	0.472500	1.513469	2.362929	0.758820	0.285506	True	True	9.97396e-08	2739	4.122566	3.709048	1.785270	1.480720
3.500	0.100	1.100	4.000	0.100000	-0.041250	0.472500	1.478225	2.369183	0.723704	0.293779	True	True	9.98675e-08	2789	4.086405	3.694180	1.825424	1.482865
3.500	0.100	1.100	4.000	0.100000	-0.037500	0.472500	1.445975	2.375811	0.691830	0.302305	True	True	9.98015e-08	2852	4.053253	3.681538	1.863244	1.484210
3.500	0.100	1.100	4.000	0.100000	-0.033750	0.472500	1.416357	2.382813	0.662747	0.311124	True	True	9.96973e-08	2883	4.022763	3.670888	1.898901	1.484806
3.500	0.100	1.100	4.000	0.100000	-0.030000	0.472500	1.389072	2.390193	0.636085	0.320273	True	True	9.97098e-08	2890	3.994650	3.662044	1.932542	1.484695
3.500	0.100	1.100	4.000	0.100000	-0.026250	0.472500	1.363868	2.397963	0.611541	0.329796	True	True	9.99861e-08	2969	3.968675	3.654855	1.964293	1.483908
3.500	0.100	1.100	4.000	0.100000	-0.022500	0.472500	1.340534	2.406140	0.588861	0.339734	True	True	9.9707e-08	2953	3.944635	3.649198	1.994261	1.482467
3.500	0.100	1.100	4.000	0.100000	-0.018750	0.472500	1.318890	2.414744	0.567832	0.350134	True	True	9.99693e-08	2978	3.922360	3.644976	2.022541	1.480388
3.500	0.100	1.100	4.000	0.100000	-0.015000	0.472500	1.298783	2.423801	0.548274	0.361045	True	True	9.98541e-08	3032	3.901704	3.642113	2.049214	1.477679
3.500	0.100	1.100	4.000	0.100000	-0.011250	0.472500	1.280080	2.433341	0.530031	0.372522	True	True	9.99081e-08	3054	3.882545	3.640550	2.074350	1.474343
3.500	0.100	1.100	4.000	0.100000	-0.007500	0.472500	1.262670	2.443401	0.512972	0.384626	True	True	9.97412e-08	3088	3.864777	3.640245	2.098008	1.470378
3.500	0.100	1.100	4.000	0.100000	-0.003750	0.472500	1.246453	2.454023	0.496980	0.397423	True	True	9.96797e-08	3111	3.848310	3.641171	2.120239	1.465775
3.500	0.100	1.100	4.000	0.100000	0.000000	0.472500	1.231345	2.465256	0.481954	0.410988	True	True	9.99509e-08	3125	3.833071	3.643315	2.141086	1.460520
3.500	0.100	1.100	4.000	0.100000	0.003750	0.472500	1.217273	2.477155	0.467808	0.425405	True	True	9.99105e-08	3222	3.818996	3.646677	2.160582	1.454595
3.500	0.100	1.100	4.000	0.100000	0.007500	0.472500	1.204175	2.489785	0.454462	0.440771	True	True	9.97111e-08	3191	3.806037	3.651272	2.178753	1.447973
3.500	0.100	1.100	4.000	0.100000	0.011250	0.472500	1.191997	2.503221	0.441848	0.457195	True	True	9.99072e-08	3290	3.794152	3.657128	2.195618	1.440623
3.500	0.100	1.100	4.000	0.100000	0.015000	0.472500	1.180695	2.517549	0.429904	0.474803	True	True	9.98393e-08	3319	3.783314	3.664289	2.211185	1.432507
3.500	0.100	1.100	4.000	0.100000	0.018750	0.472500	1.170232	2.532869	0.418575	0.493740	True	True	9.97322e-08	3332	3.773504	3.672813	2.225458	1.423578
3.500	0.100	1.100	4.000	0.100000	0.022500	0.472500	1.160578	2.549296	0.407811	0.514178	True	True	9.99172e-08	3385	3.764716	3.682779	2.238427	1.413782
3.500	0.100	1.100	4.000	0.100000	0.026250	0.472500	1.151712	2.566968	0.397566	0.536316	True	True	9.99702e-08	3465	3.756953	3.694284	2.250075	1.403053
3.500	0.100	1.100	4.000	0.100000	0.030000	0.472500	1.143619	2.586044	0.387800	0.560392	True	True	9.98657e-08	3517	3.750234	3.707451	2.260375	1.391317
3.500	0.100	1.100	4.000	0.100000	0.033750	0.472500	1.136292	2.606716	0.378473	0.586688	True	True	9.99138e-08	3588	3.744590	3.722430	2.269285	1.378481
3.500	0.100	1.100	4.000	0.100000	0.037500	0.472500	1.129734	2.629211	0.369550	0.615547	True	True	9.99843e-08	3706	3.740070	3.739407	2.276749	1.364441
3.500	0.100	1.100	4.000	0.100000	0.041250	0.472500	1.123956	2.653805	0.360998	0.647386	True	True	9.99646e-08	3781	3.736743	3.758611	2.282694	1.349070
3.500	0.100	1.100	4.000	0.100000	0.045000	0.472500	1.118980	2.680834	0.352783	0.682719	True	True	9.9941e-08	3853	3.734704	3.780323	2.287026	1.332217
3.500	0.100	1.100	4.000	0.100000	0.048750	0.472500	1.114841	2.710712	0.344873	0.722191	True	True	9.99405e-08	3956	3.734080	3.804894	2.289626	1.313702
3.500	0.100	1.100	4.000	0.100000	0.052500	0.472500	1.111590	2.743960	0.337237	0.766618	True	True	9.99574e-08	4080	3.735038	3.832763	2.290341	1.293306
3.500	0.100	1.100	4.000	0.100000	0.056250	0.472500	1.109299	2.781239	0.329839	0.817055	True	True	9.98617e-08	4179	3.737804	3.864488	2.288976	1.270761
3.500	0.100	1.100	4.000	0.100000	0.060000	0.472500	1.108068	2.823404	0.322644	0.874893	True	True	9.98452e-08	4295	3.742678	3.900789	2.285280	1.245732
3.500	0.100	1.100	4.000	0.100000	0.063750	0.472500	1.108030	2.871588	0.315609	0.942006	True	True	9.99892e-08	4494	3.750068	3.942609	2.278927	1.217799
3.500	0.100	1.100	4.000	0.100000	0.067500	0.472500	1.109375	2.927331	0.308682	1.020996	True	True	9.98749e-08	4727	3.760543	3.991217	2.269484	1.186419
3.500	0.100	1.100	4.000	0.100000	0.071250	0.472500	1.112365	2.992788	0.301797	1.115594	True	True	9.99845e-08	4879	3.774912	4.048368	2.256365	1.150873
3.500	0.100	1.100	4.000	0.100000	0.075000	0.472500	1.117381	3.071101	0.294864	1.231385	True	True	9.98997e-08	5287	3.794370	4.116571	2.238746	1.110183
3.500	0.100	1.100	4.000	0.100000	-0.075000	0.495000	1.953519	2.328676	1.295324	0.225818	True	True	9.98116e-08	3190	4.580464	3.925347	1.360080	1.426460
3.500	0.100	1.100	4.000	0.100000	-0.071250	0.495000	1.860708	2.330632	1.188537	0.234068	True	True	9.98899e-08	2855	4.488788	3.869370	1.434105	1.440432
3.500	0.100	1.100	4.000	0.100000	-0.067500	0.495000	1.781439	2.333516	1.100101	0.242070	True	True	9.9681e-08	2717	4.409829	3.822884	1.501839	1.451856
3.500	0.100	1.100	4.000	0.100000	-0.063750	0.495000	1.712632	2.337139	1.025311	0.249940	True	True	9.99903e-08	2624	4.340805	3.783762	1.564322	1.461250
3.500	0.100	1.100	4.000	0.100000	-0.060000	0.495000	1.652135	2.341384	0.961003	0.257766	True	True	9.95355e-08	2635	4.279757	3.750524	1.622316	1.468969
3.500	0.100	1.100	4.000	0.100000	-0.056250	0.495000	1.598401	2.346157	0.904960	0.265616	True	True	9.97277e-08	2665	4.225254	3.722104	1.676397	1.475276
3.500	0.100	1.100	4.000	0.100000	-0.052500	0.495000	1.550271	2.351399	0.855573	0.273547	True	True	9.97648e-08	2704	4.176219	3.697707	1.727013	1.480360
3.500	0.100	1.100	4.000	0.100000	-0.048750	0.495000	1.506862	2.357069	0.811644	0.281608	True	True	9.97395e-08	2768	4.131824	3.676729	1.774521	1.484368
3.500	0.100	1.100	4.000	0.100000	-0.045000	0.495000	1.467480	2.363139	0.772258	0.289842	True	True	9.99779e-08	2780	4.091415	3.658701	1.819211	1.487411
3.500	0.100	1.100	4.000	0.100000	-0.041250	0.495000	1.431577	2.369594	0.736702	0.298292	True	True	9.98621e-08	2811	4.054471	3.643253	1.861321	1.489576
3.500	0.100	1.100	4.000	0.100000	-0.037500	0.495000	1.398707	2.376426	0.704413	0.306997	True	True	9.97871e-08	2865	4.020569	3.630089	1.901052	1.490931
3.500	0.100	1.100	4.000	0.100000	-0.033750	0.495000	1.368505	2.383635	0.674936	0.315996	True	True	9.98179e-08	2856	3.989361	3.618974	1.938572	1.491529
3.500	0.100	1.100	4.000	0.100000	-0.030000	0.495000	1.340669	2.391225	0.647901	0.325330	True	True	9.99427e-08	2943	3.960560	3.609715	1.974025	1.491409
3.500	0.100	1.100	4.000	0.100000	-0.026250	0.495000	1.314946	2.399208	0.623002	0.335040	True	True	9.99501e-08	2975	3.933923	3.602157	2.007535	1.490605
3.500	0.100	1.100	4.000	0.100000	-0.022500	0.495000	1.291123	2.407600	0.599986	0.345170	True	True	9.98714e-08	2968	3.909248	3.596175	2.039210	1.489137
3.500	0.100	1.100	4.000	0.100000	-0.018750	0.495000	1.269018	2.416421	0.578639	0.355767	True	True	9.98535e-08	3020	3.886361	3.591667	2.069141	1.487022
3.500	0.100	1.100	4.000	0.100000	-0.015000	0.495000	1.248478	2.425698	0.558777	0.366882	True	True	9.98788e-08	3073	3.865116	3.588554	2.097408	1.484267
3.500	0.100	1.100	4.000	0.100000	-0.011250	0.495000	1.229367	2.435461	0.540248	0.378570	True	True	9.98785e-08	3083	3.845389	3.586776	2.124081	1.480878
3.500	0.100	1.100	4.000	0.100000	-0.007500	0.495000	1.211573	2.445747	0.522915	0.390892	True	True	9.99334e-08	3136	3.827072	3.586288	2.149217	1.476849
3.500	0.100	1.100	4.000	0.100000	-0.003750	0.495000	1.194995	2.456598	0.506665	0.403917	True	True	9.97949e-08	3174	3.810076	3.587061	2.172867	1.472174
3.500	0.100	1.100	4.000	0.100000	0.000000	0.495000	1.179548	2.468063	0.491395	0.417719	True	True	9.99642e-08	3185	3.794324	3.589080	2.195073	1.466838
3.500	0.100	1.100	4.000	0.100000	0.003750	0.495000	1.165159	2.480198	0.477016	0.432384	True	True	9.99498e-08	3270	3.779752	3.592345	2.215866	1.460823
3.500	0.100	1.100	4.000	0.100000	0.007500	0.495000	1.151764	2.493069	0.463450	0.448011	True	True	9.99783e-08	3283	3.766310	3.596867	2.235273	1.454102
3.500	0.100	1.100	4.000	0.100000	0.011250	0.495000	1.139309	2.506750	0.450628	0.464710	True	True	9.98392e-08	3337	3.753956	3.602675	2.253310	1.446644
3.500	0.100	1.100	4.000	0.100000	0.015000	0.495000	1.127748	2.521329	0.438487	0.482608	True	True	9.97276e-08	3373	3.742660	3.609810	2.269986	1.438412
3.500	0.100	1.100	4.000	0.100000	0.018750	0.495000	1.117045	2.536905	0.426972	0.501854	True	True	9.99336e-08	3391	3.732404	3.618331	2.285301	1.429358
3.500	0.100	1.100	4.000	0.100000	0.022500	0.495000	1.107168	2.553597	0.416033	0.522619	True	True	9.99058e-08	3474	3.723178	3.628314	2.299247	1.419427
3.500	0.100	1.100	4.000	0.100000	0.026250	0.495000	1.098097	2.571541	0.405623	0.545108	True	True	9.98027e-08	3563	3.714985	3.639857	2.311805	1.408556
3.500	0.100	1.100	4.000	0.100000	0.030000	0.495000	1.089815	2.590899	0.395702	0.569559	True	True	9.97488e-08	3614	3.707841	3.653081	2.322945	1.396667
3.500	0.100	1.100	4.000	0.100000	0.033750	0.495000	1.082317	2.611862	0.386230	0.596261	True	True	9.98006e-08	3619	3.701777	3.668138	2.332623	1.383671
3.500	0.100	1.100	4.000	0.100000	0.037500	0.495000	1.075604	2.634662	0.377172	0.625558	True	True	9.99705e-08	3713	3.696840	3.685211	2.340781	1.369462
3.500	0.100	1.100	4.000	0.100000	0.041250	0.495000	1.069687	2.659574	0.368494	0.657873	True	True	9.99122e-08	3816	3.693095	3.704530	2.347344	1.353912
3.500	0.100	1.100	4.000	0.100000	0.045000	0.495000	1.064588	2.686938	0.360162	0.693728	True	True	9.99338e-08	3949	3.690637	3.726376	2.352213	1.336873
3.500	0.100	1.100	4.000	0.100000	0.048750	0.495000	1.060343	2.717170	0.352146	0.733774	True	True	9.98793e-08	3978	3.689587	3.751098	2.355266	1.318162
3.500	0.100	1.100	4.000	0.100000	0.052500	0.495000	1.057003	2.750795	0.344412	0.778837	True	True	9.97789e-08	4110	3.690110	3.779138	2.356343	1.297563
3.500	0.100	1.100	4.000	0.100000	0.056250	0.495000	1.054640	2.788478	0.336926	0.829986	True	True	9.98263e-08	4210	3.692426	3.811053	2.355244	1.274806
3.500	0.100	1.100	4.000	0.100000	0.060000	0.495000	1.053354	2.831080	0.329652	0.888626	True	True	9.98762e-08	4418	3.696830	3.847562	2.351710	1.249560
3.500	0.100	1.100	4.000	0.100000	0.063750	0.495000	1.053281	2.879741	0.322548	0.956656	True	True	9.98009e-08	4514	3.703721	3.889609	2.345407	1.221403
3.500	0.100	1.100	4.000	0.100000	0.067500	0.495000	1.054610	2.936010	0.315562	1.036706	True	True	9.99391e-08	4748	3.713657	3.938464	2.335888	1.189794
3.500	0.100	1.100	4.000	0.100000	0.071250	0.495000	1.057605	3.002058	0.308629	1.132553	True	True	9.99207e-08	5055	3.727431	3.995880	2.322553	1.154019
3.500	0.100	1.100	4.000	0.100000	0.075000	0.495000	1.062651	3.081047	0.301659	1.249847	True	True	9.9832e-08	5297	3.746216	4.064368	2.304559	1.113100
3.500	0.100	1.100	4.000	0.100000	-0.075000	0.517500	1.915234	2.327546	1.313524	0.228735	True	True	9.99777e-08	2983	4.557632	3.882873	1.377070	1.432486
3.500	0.100	1.100	4.000	0.100000	-0.071250	0.517500	1.821329	2.329657	1.205985	0.237190	True	True	9.98528e-08	2935	4.464778	3.825470	1.453297	1.446524
3.500	0.100	1.100	4.000	0.100000	-0.067500	0.517500	1.741047	2.332700	1.116859	0.245389	True	True	9.99614e-08	2719	4.384719	3.777723	1.523229	1.458013
3.500	0.100	1.100	4.000	0.100000	-0.063750	0.517500	1.671300	2.336492	1.041432	0.253451	True	True	9.97987e-08	2646	4.314662	3.737479	1.587894	1.467465
3.500	0.100	1.100	4.000	0.100000	-0.060000	0.517500	1.609923	2.340919	0.976529	0.261465	True	True	9.9813e-08	2695	4.252637	3.703237	1.648055	1.475234
3.500	0.100	1.100	4.000	0.100000	-0.056250	0.517500	1.555360	2.345885	0.919926	0.269500	True	True	9.96286e-08	2579	4.197207	3.673916	1.704284	1.481581
3.500	0.100	1.100	4.000	0.100000	-0.052500	0.517500	1.506459	2.351322	0.870014	0.277614	True	True	9.98097e-08	2773	4.147291	3.648711	1.757016	1.486700
3.500	0.100	1.100	4.000	0.100000	-0.048750	0.517500	1.462322	2.357193	0.825590	0.285858	True	True	9.96599e-08	2776	4.102055	3.627007	1.806609	1.490734
3.500	0.100	1.100	4.000	0.100000	-0.045000	0.517500	1.422256	2.363469	0.785735	0.294275	True	True	9.98524e-08	2825	4.060842	3.608326	1.853349	1.493795
3.500	0.100	1.100	4.000	0.100000	-0.041250	0.517500	1.385708	2.370134	0.749736	0.302908	True	True	9.97909e-08	2834	4.023130	3.592293	1.897469	1.495969
3.500	0.100	1.100	4.000	0.100000	-0.037500	0.517500	1.352231	2.377180	0.717026	0.311798	True	True	9.98725e-08	2859	3.988491	3.578606	1.939167	1.497323
3.500	0.100	1.100	4.000	0.100000	-0.033750	0.517500	1.321456	2.384605	0.687150	0.320985	True	True	9.97281e-08	2944	3.956578	3.567023	1.978607	1.497912
3.500	0.100	1.100	4.000	0.100000	-0.030000	0.517500	1.293080	2.392415	0.659736	0.330510	True	True	9.96821e-08	2924	3.927098	3.557348	2.015933	1.497774
3.500	0.100	1.100	4.000	0.100000	-0.026250	0.517500	1.266849	2.400621	0.634478	0.340414	True	True	9.98755e-08	3000	3.899809	3.549421	2.051265	1.496942
3.500	0.100	1.100	4.000	0.100000	-0.022500	0.517500	1.242546	2.409238	0.611120	0.350744	True	True	9.98053e-08	3033	3.874507	3.543114	2.084707	1.495438
3.500	0.100	1.100	4.000	0.100000	-0.018750	0.517500	1.219990	2.418287	0.589448	0.361546	True	True	9.97877e-08	3049	3.851016	3.538322	2.116352	1.493278
3.500	0.100	1.100	4.000	0.100000	-0.015000	0.517500	1.199024	2.427795	0.569279	0.372871	True	True	9.99124e-08	3098	3.829189	3.534963	2.146275	1.490470
3.500	0.100	1.100	4.000	0.100000	-0.011250	0.517500	1.179513	2.437791	0.550457	0.384777	True	True	9.96759e-08	3133	3.808900	3.532974	2.174547	1.487017
3.500	0.100	1.100	4.000	0.100000	-0.007500	0.517500	1.161342	2.448312	0.532847	0.397325	True	True	9.97788e-08	3161	3.790041	3.532308	2.201222	1.482918
3.500	0.100	1.100	4.000	0.100000	-0.003750	0.517500	1.144410	2.459402	0.516334	0.410584	True	True	9.97574e-08	3199	3.772520	3.532935	2.226352	1.478163
3.500	0.100	1.100	4.000	0.100000	0.000000	0.517500	1.128631	2.471108	0.500814	0.424631	True	True	9.98546e-08	3279	3.756259	3.534836	2.249975	1.472738
3.500	0.100	1.100	4.000	0.100000	0.003750	0.517500	1.113931	2.483489	0.486199	0.439552	True	True	9.98844e-08	3285	3.741195	3.538011	2.272123	1.466626
3.500	0.100	1.100	4.000	0.100000	0.007500	0.517500	1.100244	2.496610	0.472410	0.455448	True	True	9.99728e-08	3346	3.727274	3.542469	2.292821	1.459799
3.500	0.100	1.100	4.000	0.100000	0.011250	0.517500	1.087516	2.510545	0.459376	0.472429	True	True	9.99912e-08	3397	3.714454	3.548237	2.312085	1.452228
3.500	0.100	1.100	4.000	0.100000	0.015000	0.517500	1.075701	2.525383	0.447036	0.490626	True	True	9.99408e-08	3459	3.702704	3.555355	2.329923	1.443872
3.500	0.100	1.100	4.000	0.100000	0.018750	0.517500	1.064761	2.541225	0.435333	0.510188	True	True	9.98167e-08	3450	3.692003	3.563882	2.346333	1.434688
3.500	0.100	1.100	4.000	0.100000	0.022500	0.517500	1.054665	2.558189	0.424216	0.531290	True	True	9.97862e-08	3543	3.682341	3.573892	2.361306	1.424618
3.500	0.100	1.100	4.000	0.100000	0.026250	0.517500	1.045391	2.576413	0.413640	0.554137	True	True	9.99569e-08	3572	3.673720	3.585483	2.374820	1.413600
3.500	0.100	1.100	4.000	0.100000	0.030000	0.517500	1.036923	2.596060	0.403563	0.578974	True	True	9.98657e-08	3631	3.666154	3.598775	2.386845	1.401556
3.500	0.100	1.100	4.000	0.100000	0.033750	0.517500	1.029255	2.617323	0.393945	0.606089	True	True	9.97597e-08	3731	3.659671	3.613919	2.397334	1.388397
3.500	0.100	1.100	4.000	0.100000	0.037500	0.517500	1.022386	2.640433	0.384752	0.635834	True	True	9.99774e-08	3781	3.654316	3.631098	2.406228	1.374016
3.500	0.100	1.100	4.000	0.100000	0.041250	0.517500	1.016330	2.665670	0.375948	0.668636	True	True	9.97431e-08	3854	3.650154	3.650542	2.413447	1.358287
3.500	0.100	1.100	4.000	0.100000	0.045000	0.517500	1.011107	2.693375	0.367500	0.705023	True	True	9.97847e-08	3984	3.647274	3.672530	2.418890	1.341061
3.500	0.100	1.100	4.000	0.100000	0.048750	0.517500	1.006752	2.723967	0.359378	0.745653	True	True	9.98166e-08	4070	3.645796	3.697414	2.422430	1.322158
3.500	0.100	1.100	4.000	0.100000	0.052500	0.517500	1.003319	2.757974	0.351548	0.791363	True	True	9.98812e-08	4170	3.645881	3.725633	2.423902	1.301358
3.500	0.100	1.100	4.000	0.100000	0.056250	0.517500	1.000878	2.796065	0.343976	0.843235	True	True	9.9983e-08	4366	3.647744	3.757744	2.423101	1.278395
3.500	0.100	1.100	4.000	0.100000	0.060000	0.517500	0.999530	2.839107	0.336627	0.902690	True	True	9.98048e-08	4489	3.651672	3.794466	2.419760	1.252937
3.500	0.100	1.100	4.000	0.100000	0.063750	0.517500	0.999410	2.888248	0.329458	0.971649	True	True	9.98832e-08	4663	3.658057	3.836745	2.413535	1.224565
3.500	0.100	1.100	4.000	0.100000	0.067500	0.517500	1.000709	2.945046	0.322418	1.052774	True	True	9.98821e-08	4953	3.667445	3.885848	2.403968	1.192740
3.500	0.100	1.100	4.000	0.100000	0.071250	0.517500	1.003692	3.011685	0.315442	1.149884	True	True	9.98545e-08	5174	3.680612	3.943527	2.390445	1.156749
3.500	0.100	1.100	4.000	0.100000	0.075000	0.517500	1.008744	3.091347	0.308441	1.268697	True	True	9.98597e-08	5390	3.698708	4.012294	2.372101	1.115619
3.500	0.100	1.100	4.000	0.100000	-0.075000	0.540000	1.877542	2.326471	1.331767	0.231695	True	True	9.97482e-08	3121	4.535199	3.840451	1.393959	1.438307
3.500	0.100	1.100	4.000	0.100000	-0.071250	0.540000	1.782575	2.328732	1.223478	0.240362	True	True	9.98644e-08	2886	4.441201	3.781616	1.472402	1.452398
3.500	0.100	1.100	4.000	0.100000	-0.067500	0.540000	1.701310	2.331947	1.133664	0.248765	True	True	9.97913e-08	2739	4.360075	3.732600	1.544547	1.463933
3.500	0.100	1.100	4.000	0.100000	-0.063750	0.540000	1.630644	2.335926	1.057598	0.257026	True	True	9.97285e-08	2667	4.289013	3.691225	1.611422	1.473424
3.500	0.100	1.100	4.000	0.100000	-0.060000	0.540000	1.568416	2.340538	0.992099	0.265234	True	True	9.98208e-08	2687	4.226038	3.655972	1.673776	1.481229
3.500	0.100	1.100	4.000	0.100000	-0.056250	0.540000	1.513054	2.345701	0.934936	0.273462	True	True	9.97533e-08	2730	4.169705	3.625745	1.732181	1.487605
3.500	0.100	1.100	4.000	0.100000	-0.052500	0.540000	1.463397	2.351344	0.884495	0.281766	True	True	9.98868e-08	2706	4.118930	3.599725	1.787070	1.492743
3.500	0.100	1.100	4.000	0.100000	-0.048750	0.540000	1.418551	2.357426	0.839571	0.290199	True	True	9.97786e-08	2742	4.072872	3.577289	1.838793	1.496790
3.500	0.100	1.100	4.000	0.100000	-0.045000	0.540000	1.377818	2.363918	0.799243	0.298806	True	True	9.98151e-08	2816	4.030874	3.557951	1.887629	1.499856
3.500	0.100	1.100	4.000	0.100000	-0.041250	0.540000	1.340642	2.370803	0.762795	0.307631	True	True	9.96474e-08	2887	3.992409	3.541329	1.933809	1.502026
3.500	0.100	1.100	4.000	0.100000	-0.037500	0.540000	1.306572	2.378073	0.729659	0.316713	True	True	9.9819e-08	2919	3.957049	3.527116	1.977526	1.503369
3.500	0.100	1.100	4.000	0.100000	-0.033750	0.540000	1.275238	2.385725	0.699379	0.326095	True	True	9.99038e-08	2944	3.924442	3.515064	2.018943	1.503937
3.500	0.100	1.100	4.000	0.100000	-0.030000	0.540000	1.246336	2.393766	0.671580	0.335818	True	True	9.97358e-08	3018	3.894297	3.504972	2.058197	1.503770
3.500	0.100	1.100	4.000	0.100000	-0.026250	0.540000	1.219607	2.402204	0.645957	0.345924	True	True	9.97353e-08	3046	3.866367	3.496678	2.095408	1.502900
3.500	0.100	1.100	4.000	0.100000	-0.022500	0.540000	1.194836	2.411057	0.622252	0.356460	True	True	9.9924e-08	3084	3.840447	3.490048	2.130678	1.501350
3.500	0.100	1.100	4.000	0.100000	-0.018750	0.540000	1.171839	2.420344	0.600250	0.367474	True	True	9.98385e-08	3111	3.816362	3.484975	2.164094	1.499134
3.500	0.100	1.100	4.000	0.100000	-0.015000	0.540000	1.150457	2.430092	0.579767	0.379018	True	True	9.99731e-08	3158	3.793962	3.481374	2.195734	1.496263
3.500	0.100	1.100	4.000	0.100000	-0.011250	0.540000	1.130555	2.440331	0.560648	0.391149	True	True	9.97826e-08	3184	3.773118	3.479180	2.225663	1.492738
3.500	0.100	1.100	4.000	0.100000	-0.007500	0.540000	1.112016	2.451098	0.542756	0.403930	True	True	9.97869e-08	3215	3.753724	3.478343	2.253937	1.488558
3.500	0.100	1.100	4.000	0.100000	-0.003750	0.540000	1.094738	2.462436	0.525975	0.417432	True	True	9.97521e-08	3254	3.735684	3.478829	2.280603	1.483714
3.500	0.100	1.100	4.000	0.100000	0.000000	0.540000	1.078635	2.474394	0.510201	0.431731	True	True	9.98363e-08	3260	3.718922	3.480621	2.305701	1.478193
3.500	0.100	1.100	4.000	0.100000	0.003750	0.540000	1.063629	2.487030	0.495346	0.446917	True	True	9.98151e-08	3361	3.703370	3.483714	2.329260	1.471975
3.500	0.100	1.100	4.000	0.100000	0.007500	0.540000	1.049657	2.500410	0.481329	0.463089	True	True	9.99884e-08	3404	3.688975	3.488117	2.351304	1.465036
3.500	0.100	1.100	4.000	0.100000	0.011250	0.540000	1.036663	2.514609	0.468081	0.480361	True	True	9.98429e-08	3442	3.675694	3.493855	2.371848	1.457343
3.500	0.100	1.100	4.000	0.100000	0.015000	0.540000	1.024599	2.529715	0.455538	0.498865	True	True	9.99585e-08	3476	3.663493	3.500967	2.390899	1.448859
3.500	0.100	1.100	4.000	0.100000	0.018750	0.540000	1.013428	2.545832	0.443644	0.518752	True	True	9.97316e-08	3585	3.652351	3.509510	2.408454	1.439538
3.500	0.100	1.100	4.000	0.100000	0.022500	0.540000	1.003117	2.563076	0.432348	0.540199	True	True	9.99775e-08	3568	3.642257	3.519559	2.424501	1.429325
3.500	0.100	1.100	4.000	0.100000	0.026250	0.540000	0.993644	2.581588	0.421603	0.563415	True	True	9.99685e-08	3656	3.633210	3.531209	2.439019	1.418155
3.500	0.100	1.100	4.000	0.100000	0.030000	0.540000	0.984992	2.601532	0.411369	0.588645	True	True	9.99964e-08	3751	3.625224	3.544580	2.451973	1.405952
3.500	0.100	1.100	4.000	0.100000	0.033750	0.540000	0.977155	2.623101	0.401605	0.616184	True	True	9.98632e-08	3760	3.618323	3.559822	2.463317	1.392627
3.500	0.100	1.100	4.000	0.100000	0.037500	0.540000	0.970133	2.646530	0.392275	0.646386	True	True	9.99379e-08	3885	3.612553	3.577119	2.472987	1.378073
3.500	0.100	1.100	4.000	0.100000	0.041250	0.540000	0.963937	2.672099	0.383345	0.679684	True	True	9.99654e-08	3985	3.607974	3.596698	2.480901	1.362165
3.500	0.100	1.100	4.000	0.100000	0.045000	0.540000	0.958589	2.700150	0.374782	0.716613	True	True	9.996e-08	4038	3.604673	3.618840	2.486956	1.344754
3.500	0.100	1.100	4.000	0.100000	0.048750	0.540000	0.954123	2.731108	0.366555	0.757838	True	True	9.986e-08	4172	3.602767	3.643895	2.491019	1.325658
3.500	0.100	1.100	4.000	0.100000	0.052500	0.540000	0.950592	2.765502	0.358630	0.804207	True	True	9.99317e-08	4284	3.602412	3.672301	2.492921	1.304662
3.500	0.100	1.100	4.000	0.100000	0.056250	0.540000	0.948068	2.804005	0.350975	0.856813	True	True	9.99313e-08	4358	3.603818	3.704616	2.492451	1.281499
3.500	0.100	1.100	4.000	0.100000	0.060000	0.540000	0.946649	2.847491	0.343553	0.917095	True	True	9.98824e-08	4668	3.607265	3.741558	2.489335	1.255837
3.500	0.100	1.100	4.000	0.100000	0.063750	0.540000	0.946473	2.897114	0.336322	0.986996	True	True	9.99687e-08	4764	3.613138	3.784073	2.483220	1.227260
3.500	0.100	1.100	4.000	0.100000	0.067500	0.540000	0.947729	2.954443	0.329233	1.069208	True	True	9.98951e-08	4979	3.621970	3.833425	2.473637	1.195231
3.500	0.100	1.100	4.000	0.100000	0.071250	0.540000	0.950682	3.021673	0.322220	1.167595	True	True	9.99139e-08	5220	3.634519	3.891369	2.459957	1.159039
3.500	0.100	1.100	4.000	0.100000	0.075000	0.540000	0.955717	3.102007	0.315195	1.287943	True	True	9.99751e-08	5540	3.651911	3.960410	2.441298	1.117718
3.500	0.100	1.100	4.000	0.100000	-0.075000	0.562500	1.840448	2.325444	1.350046	0.234700	True	True	9.99385e-08	3151	4.513169	3.798096	1.410730	1.443922
3.500	0.100	1.100	4.000	0.100000	-0.071250	0.562500	1.744454	2.327869	1.241009	0.243584	True	True	9.97886e-08	2875	4.418066	3.737823	1.491394	1.458044
3.500	0.100	1.100	4.000	0.100000	-0.067500	0.562500	1.662238	2.331263	1.150509	0.252199	True	True	9.98944e-08	2714	4.335906	3.687533	1.565764	1.469606
3.500	0.100	1.100	4.000	0.100000	-0.063750	0.562500	1.590689	2.335425	1.073804	0.260666	True	True	9.99982e-08	2692	4.263871	3.645022	1.634863	1.479122
3.500	0.100	1.100	4.000	0.100000	-0.060000	0.562500	1.527630	2.340240	1.007706	0.269076	True	True	9.98207e-08	2696	4.199974	3.608753	1.699438	1.486944
3.500	0.100	1.100	4.000	0.100000	-0.056250	0.562500	1.471492	2.345609	0.949981	0.277503	True	True	9.97773e-08	2770	4.142766	3.577612	1.760049	1.493332
3.500	0.100	1.100	4.000	0.100000	-0.052500	0.562500	1.421104	2.351467	0.899008	0.286005	True	True	9.97255e-08	2786	4.091154	3.550773	1.817129	1.498476
3.500	0.100	1.100	4.000	0.100000	-0.048750	0.562500	1.375571	2.357769	0.853580	0.294635	True	True	9.99634e-08	2842	4.044297	3.527600	1.871018	1.502522
3.500	0.100	1.100	4.000	0.100000	-0.045000	0.562500	1.334190	2.364487	0.812774	0.303440	True	True	9.96567e-08	2898	4.001534	3.507603	1.921992	1.505578
3.500	0.100	1.100	4.000	0.100000	-0.041250	0.562500	1.296403	2.371602	0.775872	0.312462	True	True	9.98229e-08	2923	3.962334	3.490390	1.970277	1.507732
3.500	0.100	1.100	4.000	0.100000	-0.037500	0.562500	1.261757	2.379105	0.742305	0.321745	True	True	9.99878e-08	2976	3.926269	3.475649	2.016062	1.509050
3.500	0.100	1.100	4.000	0.100000	-0.033750	0.562500	1.229880	2.386995	0.711613	0.331329	True	True	9.99232e-08	3005	3.892985	3.463127	2.059505	1.509584
3.500	0.100	1.100	4.000	0.100000	-0.030000	0.562500	1.200465	2.395276	0.683425	0.341257	True	True	9.99419e-08	3055	3.862187	3.452620	2.100740	1.509376
3.500	0.100	1.100	4.000	0.100000	-0.026250	0.562500	1.173253	2.403958	0.657430	0.351574	True	True	9.97058e-08	3089	3.833630	3.443960	2.139884	1.508457
3.500	0.100	1.100	4.000	0.100000	-0.022500	0.562500	1.148026	2.413056	0.633372	0.362324	True	True	9.97242e-08	3121	3.807105	3.437010	2.177035	1.506849
3.500	0.100	1.100	4.000	0.100000	-0.018750	0.562500	1.124599	2.422591	0.611034	0.373558	True	True	9.98543e-08	3140	3.782435	3.431661	2.212279	1.504568
3.500	0.100	1.100	4.000	0.100000	-0.015000	0.562500	1.102813	2.432590	0.590233	0.385328	True	True	9.99019e-08	3201	3.759471	3.427823	2.245691	1.501622
3.500	0.100	1.100	4.000	0.100000	-0.011250	0.562500	1.082530	2.443082	0.570811	0.397693	True	True	9.98561e-08	3233	3.738083	3.425430	2.277333	1.498015
3.500	0.100	1.100	4.000	0.100000	-0.007500	0.562500	1.063633	2.454105	0.552631	0.410715	True	True	9.9862e-08	3258	3.718161	3.424428	2.307261	1.493745
3.500	0.100	1.100	4.000	0.100000	-0.003750	0.562500	1.046018	2.465701	0.535577	0.424467	True	True	9.9949e-08	3293	3.699612	3.424784	2.335519	1.488802
3.500	0.100	1.100	4.000	0.100000	0.000000	0.562500	1.029599	2.477921	0.519545	0.439028	True	True	9.98405e-08	3345	3.682354	3.426475	2.362145	1.483175
3.500	0.100	1.100	4.000	0.100000	0.003750	0.562500	1.014297	2.490822	0.504445	0.454486	True	True	9.97654e-08	3396	3.666322	3.429495	2.387168	1.476844
3.500	0.100	1.100	4.000	0.100000	0.007500	0.562500	1.000047	2.504470	0.490197	0.470943	True	True	9.99149e-08	3463	3.651459	3.433854	2.410611	1.469783
3.500	0.100	1.100	4.000	0.100000	0.011250	0.562500	0.986793	2.518942	0.476731	0.488515	True	True	9.98164e-08	3513	3.637722	3.439572	2.432486	1.461962
3.500	0.100	1.100	4.000	0.100000	0.015000	0.562500	0.974487	2.534326	0.463982	0.507334	True	True	9.98623e-08	3540	3.625076	3.446690	2.452799	1.453343
3.500	0.100	1.100	4.000	0.100000	0.018750	0.562500	0.963090	2.550725	0.451894	0.527555	True	True	9.99035e-08	3602	3.613499	3.455262	2.471546	1.443879
3.500	0.100	1.100	4.000	0.100000	0.022500	0.562500	0.952569	2.568259	0.440416	0.549357	True	True	9.98866e-08	3653	3.602976	3.465361	2.488714	1.433516
3.500	0.100	1.100	4.000	0.100000	0.026250	0.562500	0.942901	2.587068	0.429501	0.572950	True	True	9.9934e-08	3743	3.593508	3.477082	2.504280	1.422190
3.500	0.100	1.100	4.000	0.100000	0.030000	0.562500	0.934070	2.607316	0.419108	0.598583	True	True	9.97311e-08	3781	3.585104	3.490545	2.518207	1.409825
3.500	0.100	1.100	4.000	0.100000	0.033750	0.562500	0.926067	2.629200	0.409196	0.626555	True	True	9.98895e-08	3845	3.577789	3.505898	2.530447	1.396331
3.500	0.100	1.100	4.000	0.100000	0.037500	0.562500	0.918893	2.652954	0.399729	0.657225	True	True	9.98212e-08	3980	3.571605	3.523324	2.540934	1.381603
3.500	0.100	1.100	4.000	0.100000	0.041250	0.562500	0.912559	2.678861	0.390673	0.691030	True	True	9.98196e-08	4019	3.566610	3.543051	2.549584	1.365515
3.500	0.100	1.100	4.000	0.100000	0.045000	0.562500	0.907085	2.707266	0.381996	0.728511	True	True	9.9846e-08	4121	3.562889	3.565357	2.556288	1.347919
3.500	0.100	1.100	4.000	0.100000	0.048750	0.562500	0.902507	2.738595	0.373664	0.770342	True	True	9.99688e-08	4231	3.560555	3.590593	2.560911	1.328635
3.500	0.100	1.100	4.000	0.100000	0.052500	0.562500	0.898875	2.773380	0.365646	0.817380	True	True	9.99564e-08	4335	3.559759	3.619196	2.563280	1.307447
3.500	0.100	1.100	4.000	0.100000	0.056250	0.562500	0.896261	2.812301	0.357909	0.870731	True	True	9.97986e-08	4491	3.560707	3.651724	2.563176	1.284089
3.500	0.100	1.100	4.000	0.100000	0.060000	0.562500	0.894765	2.856235	0.350417	0.931852	True	True	9.99178e-08	4701	3.563671	3.688894	2.560320	1.258232
3.500	0.100	1.100	4.000	0.100000	0.063750	0.562500	0.894522	2.906343	0.343127	1.002707	True	True	9.98243e-08	4896	3.569026	3.731649	2.554350	1.229461
3.500	0.100	1.100	4.000	0.100000	0.067500	0.562500	0.895722	2.964202	0.335992	1.086019	True	True	9.99527e-08	5106	3.577293	3.781255	2.544788	1.197242
3.500	0.100	1.100	4.000	0.100000	0.071250	0.562500	0.898628	3.032024	0.328947	1.185698	True	True	9.99068e-08	5464	3.589215	3.839461	2.530989	1.160868
3.500	0.100	1.100	4.000	0.100000	0.075000	0.562500	0.903624	3.113029	0.321905	1.307594	True	True	9.98431e-08	5683	3.605889	3.908772	2.512056	1.119376
3.500	0.100	1.100	4.000	0.100000	-0.075000	0.585000	1.803956	2.324462	1.368353	0.237748	True	True	9.98793e-08	2963	4.491550	3.755824	1.427365	1.449325
3.500	0.100	1.100	4.000	0.100000	-0.071250	0.585000	1.706975	2.327067	1.258573	0.246858	True	True	9.98596e-08	2970	4.395381	3.694111	1.510248	1.463454
3.500	0.100	1.100	4.000	0.100000	-0.067500	0.585000	1.623844	2.330635	1.167386	0.255691	True	True	9.99184e-08	2727	4.312224	3.642543	1.586851	1.475029
3.500	0.100	1.100	4.000	0.100000	-0.063750	0.585000	1.551439	2.335001	1.090042	0.264371	True	True	9.95876e-08	2707	4.239249	3.598891	1.658188	1.484547
3.500	0.100	1.100	4.000	0.100000	-0.060000	0.585000	1.487580	2.340024	1.023344	0.272991	True	True	9.96568e-08	2725	4.174461	3.561600	1.725001	1.492370
3.500	0.100	1.100	4.000	0.100000	-0.056250	0.585000	1.430692	2.345609	0.965053	0.281624	True	True	9.99444e-08	2757	4.116405	3.529543	1.787842	1.498752
3.500	0.100	1.100	4.000	0.100000	-0.052500	0.585000	1.379599	2.351690	0.913545	0.290332	True	True	9.97181e-08	2854	4.063983	3.501880	1.847138	1.503886
3.500	0.100	1.100	4.000	0.100000	-0.048750	0.585000	1.333400	2.358222	0.867608	0.299167	True	True	9.96619e-08	2876	4.016350	3.477969	1.903226	1.507914
3.500	0.100	1.100	4.000	0.100000	-0.045000	0.585000	1.291393	2.365175	0.826320	0.308177	True	True	9.96392e-08	2940	3.972844	3.457309	1.956374	1.510947
3.500	0.100	1.100	4.000	0.100000	-0.041250	0.585000	1.253015	2.372530	0.788958	0.317405	True	True	9.98448e-08	2939	3.932931	3.439504	2.006803	1.513069
3.500	0.100	1.100	4.000	0.100000	-0.037500	0.585000	1.217811	2.380277	0.754954	0.326896	True	True	9.99694e-08	2950	3.896179	3.424235	2.054698	1.514348
3.500	0.100	1.100	4.000	0.100000	-0.033750	0.585000	1.185408	2.388414	0.723846	0.336691	True	True	9.97052e-08	3018	3.862234	3.411245	2.100211	1.514836
3.500	0.100	1.100	4.000	0.100000	-0.030000	0.585000	1.155496	2.396946	0.695261	0.346833	True	True	9.99556e-08	3057	3.830800	3.400324	2.143475	1.514573
3.500	0.100	1.100	4.000	0.100000	-0.026250	0.585000	1.127816	2.405881	0.668890	0.357368	True	True	9.97027e-08	3112	3.801629	3.391301	2.184600	1.513592
3.500	0.100	1.100	4.000	0.100000	-0.022500	0.585000	1.102147	2.415235	0.644473	0.368341	True	True	9.98125e-08	3136	3.774512	3.384036	2.223682	1.511913
3.500	0.100	1.100	4.000	0.100000	-0.018750	0.585000	1.078304	2.425029	0.621794	0.379803	True	True	9.97396e-08	3184	3.749271	3.378415	2.260805	1.509554
3.500	0.100	1.100	4.000	0.100000	-0.015000	0.585000	1.056126	2.435289	0.600668	0.391808	True	True	9.97657e-08	3204	3.725755	3.374348	2.296039	1.506523
3.500	0.100	1.100	4.000	0.100000	-0.011250	0.585000	1.035474	2.446044	0.580937	0.404414	True	True	9.98724e-08	3270	3.703833	3.371762	2.329446	1.502822
3.500	0.100	1.100	4.000	0.100000	-0.007500	0.585000	1.016229	2.457333	0.562465	0.417687	True	True	9.99405e-08	3321	3.683394	3.370605	2.361079	1.498451
3.500	0.100	1.100	4.000	0.100000	-0.003750	0.585000	0.998289	2.469198	0.545133	0.431698	True	True	9.99416e-08	3316	3.664343	3.370837	2.390980	1.493400
3.500	0.100	1.100	4.000	0.100000	0.000000	0.585000	0.981563	2.481690	0.528838	0.446528	True	True	9.99545e-08	3376	3.646599	3.372437	2.419185	1.487657
3.500	0.100	1.100	4.000	0.100000	0.003750	0.585000	0.965974	2.494865	0.513489	0.462267	True	True	9.99901e-08	3445	3.630094	3.375397	2.445722	1.481203
3.500	0.100	1.100	4.000	0.100000	0.007500	0.585000	0.951455	2.508792	0.499006	0.479019	True	True	9.98429e-08	3533	3.614771	3.379722	2.470611	1.474013
3.500	0.100	1.100	4.000	0.100000	0.011250	0.585000	0.937949	2.523546	0.485317	0.496899	True	True	9.9987e-08	3570	3.600585	3.385433	2.493865	1.466055
3.500	0.100	1.100	4.000	0.100000	0.015000	0.585000	0.925408	2.539217	0.472359	0.516044	True	True	9.99946e-08	3575	3.587500	3.392569	2.515487	1.457293
3.500	0.100	1.100	4.000	0.100000	0.018750	0.585000	0.913791	2.555908	0.460074	0.536608	True	True	9.98357e-08	3663	3.575493	3.401181	2.535472	1.447680
3.500	0.100	1.100	4.000	0.100000	0.022500	0.585000	0.903067	2.573740	0.448412	0.558773	True	True	9.98238e-08	3715	3.564547	3.411344	2.553806	1.437162
3.500	0.100	1.100	4.000	0.100000	0.026250	0.585000	0.893209	2.592853	0.437325	0.582754	True	True	9.99734e-08	3771	3.554662	3.423150	2.570463	1.425675
3.500	0.100	1.100	4.000	0.100000	0.030000	0.585000	0.884203	2.613414	0.426771	0.608800	True	True	9.97965e-08	3890	3.545845	3.436718	2.585405	1.413144
3.500	0.100	1.100	4.000	0.100000	0.033750	0.585000	0.876038	2.635620	0.416709	0.637216	True	True	9.97859e-08	3961	3.538120	3.452195	2.598582	1.399479
3.500	0.100	1.100	4.000	0.100000	0.037500	0.585000	0.868715	2.659707	0.407105	0.668363	True	True	9.97622e-08	4040	3.531525	3.469764	2.609926	1.384575
3.500	0.100	1.100	4.000	0.100000	0.041250	0.585000	0.862243	2.685959	0.397923	0.702685	True	True	9.99106e-08	4145	3.526117	3.489650	2.619349	1.368307
3.500	0.100	1.100	4.000	0.100000	0.045000	0.585000	0.856644	2.714724	0.389130	0.740728	True	True	9.99699e-08	4207	3.521978	3.512133	2.626741	1.350528
3.500	0.100	1.100	4.000	0.100000	0.048750	0.585000	0.851952	2.746429	0.380694	0.783176	True	True	9.99232e-08	4301	3.519216	3.537562	2.631962	1.331058
3.500	0.100	1.100	4.000	0.100000	0.052500	0.585000	0.848216	2.781612	0.372585	0.830895	True	True	9.98057e-08	4422	3.517979	3.566373	2.634835	1.309682
3.500	0.100	1.100	4.000	0.100000	0.056250	0.585000	0.845509	2.820955	0.364767	0.885003	True	True	9.97943e-08	4566	3.518466	3.599124	2.635136	1.286137
3.500	0.100	1.100	4.000	0.100000	0.060000	0.585000	0.843929	2.865339	0.357206	0.946974	True	True	9.99579e-08	4736	3.520944	3.636529	2.632579	1.260095
3.500	0.100	1.100	4.000	0.100000	0.063750	0.585000	0.843610	2.915935	0.349861	1.018795	True	True	9.99281e-08	4955	3.525778	3.679531	2.626794	1.231143
3.500	0.100	1.100	4.000	0.100000	0.067500	0.585000	0.844740	2.974327	0.342683	1.103220	True	True	9.99342e-08	5169	3.533475	3.729393	2.617293	1.198748
3.500	0.100	1.100	4.000	0.100000	0.071250	0.585000	0.847582	3.042740	0.335611	1.204203	True	True	9.99191e-08	5388	3.544760	3.787863	2.603420	1.162210
3.500	0.100	1.100	4.000	0.100000	0.075000	0.585000	0.852517	3.124413	0.328556	1.327661	True	True	9.99305e-08	5771	3.560703	3.857440	2.584261	1.120571
3.500	0.100	1.100	4.000	0.100000	-0.075000	0.607500	1.768074	2.323537	1.386684	0.240841	True	True	9.97902e-08	3105	4.470349	3.713649	1.443840	1.454505
3.500	0.100	1.100	4.000	0.100000	-0.071250	0.607500	1.670143	2.326309	1.276161	0.250185	True	True	9.99563e-08	2856	4.373154	3.650495	1.528942	1.468629
3.500	0.100	1.100	4.000	0.100000	-0.067500	0.607500	1.586132	2.330079	1.184289	0.259243	True	True	9.99419e-08	2710	4.289038	3.597648	1.607778	1.480187
3.500	0.100	1.100	4.000	0.100000	-0.063750	0.607500	1.512903	2.334657	1.106304	0.268144	True	True	9.99807e-08	2675	4.215159	3.552853	1.681361	1.489688
3.500	0.100	1.100	4.000	0.100000	-0.060000	0.607500	1.448281	2.339889	1.039006	0.276981	True	True	9.98686e-08	2774	4.149513	3.514538	1.750419	1.497494
3.500	0.100	1.100	4.000	0.100000	-0.056250	0.607500	1.390670	2.345699	0.980146	0.285829	True	True	9.99963e-08	2800	4.090638	3.481562	1.815507	1.503854
3.500	0.100	1.100	4.000	0.100000	-0.052500	0.607500	1.338897	2.352013	0.928098	0.294750	True	True	9.98787e-08	2873	4.037434	3.453074	1.877043	1.508959
3.500	0.100	1.100	4.000	0.100000	-0.048750	0.607500	1.292059	2.358784	0.881650	0.303798	True	True	9.99302e-08	2901	3.989053	3.428423	1.935354	1.512953
3.500	0.100	1.100	4.000	0.100000	-0.045000	0.607500	1.249448	2.365981	0.839873	0.313021	True	True	9.99188e-08	2927	3.944827	3.407100	1.990705	1.515945
3.500	0.100	1.100	4.000	0.100000	-0.041250	0.607500	1.210500	2.373586	0.802048	0.322464	True	True	9.98173e-08	3004	3.904222	3.388702	2.043311	1.518020
3.500	0.100	1.100	4.000	0.100000	-0.037500	0.607500	1.174758	2.381587	0.767601	0.332171	True	True	9.99556e-08	3054	3.866804	3.372907	2.093352	1.519245
3.500	0.100	1.100	4.000	0.100000	-0.033750	0.607500	1.141848	2.389981	0.736071	0.342185	True	True	9.98314e-08	3058	3.832218	3.359450	2.140974	1.519671
3.500	0.100	1.100	4.000	0.100000	-0.030000	0.607500	1.111457	2.398773	0.707084	0.352550	True	True	9.9742e-08	3100	3.800165	3.348118	2.186306	1.519340
3.500	0.100	1.100	4.000	0.100000	-0.026250	0.607500	1.083325	2.407972	0.680329	0.363311	True	True	9.98239e-08	3142	3.770396	3.338737	2.229455	1.518282
3.500	0.100	1.100	4.000	0.100000	-0.022500	0.607500	1.057231	2.417593	0.655548	0.374515	True	True	9.97434e-08	3209	3.742703	3.331161	2.270513	1.516521
3.500	0.100	1.100	4.000	0.100000	-0.018750	0.607500	1.032986	2.427656	0.632521	0.386214	True	True	9.99742e-08	3234	3.716905	3.325275	2.309559	1.514070
3.500	0.100	1.100	4.000	0.100000	-0.015000	0.607500	1.010429	2.438187	0.611065	0.398462	True	True	9.99663e-08	3285	3.692850	3.320985	2.346661	1.510940
3.500	0.100	1.100	4.000	0.100000	-0.011250	0.607500	0.989421	2.449216	0.591020	0.411319	True	True	9.97034e-08	3304	3.670406	3.318216	2.381879	1.507134
3.500	0.100	1.100	4.000	0.100000	-0.007500	0.607500	0.969842	2.460781	0.572250	0.424851	True	True	9.99573e-08	3384	3.649461	3.316911	2.415262	1.502650
3.500	0.100	1.100	4.000	0.100000	-0.003750	0.607500	0.951586	2.472925	0.554636	0.439131	True	True	9.99928e-08	3417	3.629919	3.317031	2.446852	1.497480
3.500	0.100	1.100	4.000	0.100000	0.000000	0.607500	0.934565	2.485698	0.538073	0.454240	True	True	9.97875e-08	3498	3.611699	3.318551	2.476682	1.491611
3.500	0.100	1.100	4.000	0.100000	0.003750	0.607500	0.918699	2.499158	0.522471	0.470270	True	True	9.98171e-08	3480	3.594730	3.321460	2.504779	1.485024
3.500	0.100	1.100	4.000	0.100000	0.007500	0.607500	0.903921	2.513372	0.507748	0.487325	True	True	9.97016e-08	3576	3.578955	3.325764	2.531160	1.477695
3.500	0.100	1.100	4.000	0.100000	0.011250	0.607500	0.890172	2.528418	0.493834	0.505524	True	True	9.98429e-08	3610	3.564328	3.331481	2.555837	1.469593
3.500	0.100	1.100	4.000	0.100000	0.015000	0.607500	0.877404	2.544385	0.480663	0.525003	True	True	9.97423e-08	3693	3.550812	3.338647	2.578811	1.460680
3.500	0.100	1.100	4.000	0.100000	0.018750	0.607500	0.865575	2.561377	0.468179	0.545921	True	True	9.98853e-08	3734	3.538380	3.347314	2.600076	1.450911
3.500	0.100	1.100	4.000	0.100000	0.022500	0.607500	0.854653	2.579516	0.456329	0.568460	True	True	9.99997e-08	3796	3.527019	3.357554	2.619617	1.440232
3.500	0.100	1.100	4.000	0.100000	0.026250	0.607500	0.844612	2.598943	0.445068	0.592837	True	True	9.99698e-08	3887	3.516722	3.369459	2.637406	1.428579
3.500	0.100	1.100	4.000	0.100000	0.030000	0.607500	0.835435	2.619825	0.434351	0.619308	True	True	9.99072e-08	3906	3.507497	3.383146	2.653403	1.415878
3.500	0.100	1.100	4.000	0.100000	0.033750	0.607500	0.827112	2.642361	0.424139	0.648176	True	True	9.9905e-08	4046	3.499366	3.398761	2.667556	1.402039
3.500	0.100	1.100	4.000	0.100000	0.037500	0.607500	0.819643	2.666788	0.414395	0.679812	True	True	9.99972e-08	4095	3.492364	3.416486	2.679796	1.386958
3.500	0.100	1.100	4.000	0.100000	0.041250	0.607500	0.813036	2.693392	0.405086	0.714661	True	True	9.98879e-08	4178	3.486546	3.436546	2.690031	1.370511
3.500	0.100	1.100	4.000	0.100000	0.045000	0.607500	0.807312	2.722523	0.396177	0.753278	True	True	9.97539e-08	4319	3.481990	3.459219	2.698149	1.352550
3.500	0.100	1.100	4.000	0.100000	0.048750	0.607500	0.802505	2.754611	0.387638	0.796354	True	True	9.988e-08	4378	3.478802	3.484853	2.704006	1.332898
3.500	0.100	1.100	4.000	0.100000	0.052500	0.607500	0.798664	2.790197	0.379436	0.844764	True	True	9.99297e-08	4536	3.477125	3.513884	2.707422	1.311342
3.500	0.100	1.100	4.000	0.100000	0.056250	0.607500	0.795859	2.829965	0.371539	0.899641	True	True	9.98868e-08	4705	3.477151	3.546867	2.708167	1.287617
3.500	0.100	1.100	4.000	0.100000	0.060000	0.607500	0.794188	2.874805	0.363911	0.962473	True	True	9.98136e-08	4829	3.479141	3.584516	2.705950	1.261400
3.500	0.100	1.100	4.000	0.100000	0.063750	0.607500	0.793784	2.925890	0.356512	1.035271	True	True	9.98576e-08	5020	3.483450	3.627772	2.700394	1.232279
3.500	0.100	1.100	4.000	0.100000	0.067500	0.607500	0.794832	2.984816	0.349295	1.120821	True	True	9.9841e-08	5302	3.490571	3.677895	2.691002	1.199726
3.500	0.100	1.100	4.000	0.100000	0.071250	0.607500	0.797595	3.053820	0.342198	1.223119	True	True	9.98246e-08	5615	3.501211	3.736629	2.677107	1.163044
3.500	0.100	1.100	4.000	0.100000	0.075000	0.607500	0.802447	3.136160	0.335136	1.348152	True	True	9.98489e-08	5921	3.516413	3.806471	2.657780	1.121282
3.500	0.100	1.100	4.000	0.100000	-0.075000	0.630000	1.732805	2.322655	1.405031	0.243980	True	True	9.98722e-08	2980	4.449570	3.671589	1.460139	1.459464
3.500	0.100	1.100	4.000	0.100000	-0.071250	0.630000	1.633967	2.325622	1.293769	0.253563	True	True	9.9795e-08	2922	4.351394	3.606994	1.547447	1.473549
3.500	0.100	1.100	4.000	0.100000	-0.067500	0.630000	1.549115	2.329586	1.201212	0.262855	True	True	9.98717e-08	2732	4.266358	3.552868	1.628511	1.485076
3.500	0.100	1.100	4.000	0.100000	-0.063750	0.630000	1.475104	2.334372	1.122588	0.271984	True	True	9.98379e-08	2717	4.191611	3.506931	1.704336	1.494543
3.500	0.100	1.100	4.000	0.100000	-0.060000	0.630000	1.409741	2.339836	1.054684	0.281046	True	True	9.97659e-08	2794	4.125142	3.467591	1.775650	1.502308
3.500	0.100	1.100	4.000	0.100000	-0.056250	0.630000	1.351439	2.345879	0.995253	0.290117	True	True	9.99892e-08	2850	4.065482	3.433696	1.842994	1.508625
3.500	0.100	1.100	4.000	0.100000	-0.052500	0.630000	1.299016	2.352434	0.942663	0.299259	True	True	9.98045e-08	2922	4.011526	3.404382	1.906782	1.513683
3.500	0.100	1.100	4.000	0.100000	-0.048750	0.630000	1.251564	2.359453	0.895698	0.308528	True	True	9.96934e-08	2940	3.962423	3.378991	1.967335	1.517625
3.500	0.100	1.100	4.000	0.100000	-0.045000	0.630000	1.208374	2.366905	0.853430	0.317973	True	True	9.97577e-08	2983	3.917503	3.357005	2.024911	1.520558
3.500	0.100	1.100	4.000	0.100000	-0.041250	0.630000	1.168880	2.374768	0.815135	0.327640	True	True	9.97048e-08	3026	3.876231	3.338017	2.079720	1.522569
3.500	0.100	1.100	4.000	0.100000	-0.037500	0.630000	1.132623	2.383032	0.780240	0.337572	True	True	9.96862e-08	3052	3.838170	3.321697	2.131934	1.523723
3.500	0.100	1.100	4.000	0.100000	-0.033750	0.630000	1.099225	2.391694	0.748283	0.347814	True	True	9.9783e-08	3088	3.802963	3.307776	2.181697	1.524072
3.500	0.100	1.100	4.000	0.100000	-0.030000	0.630000	1.068375	2.400757	0.718888	0.358410	True	True	9.99386e-08	3150	3.770310	3.296038	2.229130	1.523657
3.500	0.100	1.100	4.000	0.100000	-0.026250	0.630000	1.039809	2.410230	0.691744	0.369406	True	True	9.98259e-08	3211	3.739963	3.286303	2.274338	1.522508
3.500	0.100	1.100	4.000	0.100000	-0.022500	0.630000	1.013306	2.420127	0.666592	0.380852	True	True	9.96905e-08	3186	3.711710	3.278423	2.317407	1.520647
3.500	0.100	1.100	4.000	0.100000	-0.018750	0.630000	0.988676	2.430469	0.643213	0.392797	True	True	9.98368e-08	3265	3.685370	3.272279	2.358415	1.518092
3.500	0.100	1.100	4.000	0.100000	-0.015000	0.630000	0.965756	2.441282	0.621421	0.405298	True	True	9.96937e-08	3343	3.660790	3.267773	2.397425	1.514850
3.500	0.100	1.100	4.000	0.100000	-0.011250	0.630000	0.944406	2.452595	0.601058	0.418415	True	True	9.99494e-08	3342	3.637838	3.264829	2.434493	1.510925
3.500	0.100	1.100	4.000	0.100000	-0.007500	0.630000	0.924505	2.464446	0.581984	0.432216	True	True	9.99429e-08	3404	3.616400	3.263387	2.469668	1.506316
3.500	0.100	1.100	4.000	0.100000	-0.003750	0.630000	0.905948	2.476879	0.564082	0.446774	True	True	9.98126e-08	3451	3.596380	3.263405	2.502986	1.501015
3.500	0.100	1.100	4.000	0.100000	0.000000	0.630000	0.888643	2.489943	0.547247	0.462171	True	True	9.9857e-08	3508	3.577694	3.264856	2.534482	1.495008
3.500	0.100	1.100	4.000	0.100000	0.003750	0.630000	0.872510	2.503697	0.531387	0.478502	True	True	9.99343e-08	3571	3.560271	3.267728	2.564177	1.488279
3.500	0.100	1.100	4.000	0.100000	0.007500	0.630000	0.857483	2.518209	0.516421	0.495871	True	True	9.99523e-08	3605	3.544054	3.272023	2.592090	1.480801
3.500	0.100	1.100	4.000	0.100000	0.011250	0.630000	0.843501	2.533556	0.502277	0.514398	True	True	9.99241e-08	3684	3.528995	3.277759	2.618229	1.472545
3.500	0.100	1.100	4.000	0.100000	0.015000	0.630000	0.830514	2.549828	0.488891	0.534222	True	True	9.97848e-08	3697	3.515055	3.284969	2.642595	1.463474
3.500	0.100	1.100	4.000	0.100000	0.018750	0.630000	0.818482	2.567131	0.476204	0.555503	True	True	9.981e-08	3763	3.502208	3.293706	2.665179	1.453542
3.500	0.100	1.100	4.000	0.100000	0.022500	0.630000	0.807370	2.585585	0.464165	0.578427	True	True	9.99517e-08	3886	3.490437	3.304037	2.685965	1.442696
3.500	0.100	1.100	4.000	0.100000	0.026250	0.630000	0.797151	2.605334	0.452726	0.603212	True	True	9.98852e-08	3913	3.479735	3.316055	2.704923	1.430872
3.500	0.100	1.100	4.000	0.100000	0.030000	0.630000	0.787809	2.626545	0.441844	0.630116	True	True	9.98913e-08	4018	3.470108	3.329876	2.722013	1.417997
3.500	0.100	1.100	4.000	0.100000	0.033750	0.630000	0.779332	2.649419	0.431480	0.659449	True	True	9.98109e-08	4041	3.461575	3.345644	2.737180	1.403982
3.500	0.100	1.100	4.000	0.100000	0.037500	0.630000	0.771720	2.674194	0.421596	0.691583	True	True	9.98314e-08	4155	3.454171	3.363540	2.750353	1.388723
3.500	0.100	1.100	4.000	0.100000	0.041250	0.630000	0.764981	2.701157	0.412158	0.726972	True	True	9.99414e-08	4264	3.447947	3.383788	2.761438	1.372097
3.500	0.100	1.100	4.000	0.100000	0.045000	0.630000	0.759134	2.730661	0.403133	0.766174	True	True	9.98432e-08	4356	3.442978	3.406664	2.770320	1.353957
3.500	0.100	1.100	4.000	0.100000	0.048750	0.630000	0.754211	2.763138	0.394490	0.809888	True	True	9.9767e-08	4517	3.439366	3.432517	2.776853	1.334128
3.500	0.100	1.100	4.000	0.100000	0.052500	0.630000	0.750262	2.799132	0.386197	0.859001	True	True	9.99403e-08	4628	3.437249	3.461779	2.780852	1.312396
3.500	0.100	1.100	4.000	0.100000	0.056250	0.630000	0.747355	2.839331	0.378220	0.914656	True	True	9.98566e-08	4802	3.436815	3.495005	2.782084	1.288501
3.500	0.100	1.100	4.000	0.100000	0.060000	0.630000	0.745587	2.884629	0.370526	0.978362	True	True	9.98647e-08	4939	3.438315	3.532907	2.780252	1.262120
3.500	0.100	1.100	4.000	0.100000	0.063750	0.630000	0.745089	2.936207	0.363074	1.052148	True	True	9.98233e-08	5174	3.442096	3.576424	2.774973	1.232845
3.500	0.100	1.100	4.000	0.100000	0.067500	0.630000	0.746044	2.995669	0.355819	1.138833	True	True	9.98979e-08	5373	3.448636	3.626814	2.765743	1.200152
3.500	0.100	1.100	4.000	0.100000	0.071250	0.630000	0.748710	3.065264	0.348699	1.242460	True	True	9.99668e-08	5689	3.458623	3.685815	2.751885	1.163348
3.500	0.100	1.100	4.000	0.100000	0.075000	0.630000	0.753460	3.148268	0.341633	1.369079	True	True	9.99972e-08	6107	3.473073	3.755919	2.732456	1.121488
3.500	0.100	1.100	4.000	0.100000	-0.075000	0.652500	1.698155	2.321828	1.423390	0.247163	True	True	9.97654e-08	3027	4.429220	3.629658	1.476239	1.464190
3.500	0.100	1.100	4.000	0.100000	-0.071250	0.652500	1.598451	2.324979	1.311389	0.256995	True	True	9.99517e-08	2842	4.330105	3.563627	1.565739	1.478221
3.500	0.100	1.100	4.000	0.100000	-0.067500	0.652500	1.512800	2.329155	1.218149	0.266528	True	True	9.96308e-08	2751	4.244193	3.508225	1.649018	1.489688
3.500	0.100	1.100	4.000	0.100000	-0.063750	0.652500	1.438037	2.334169	1.138882	0.275893	True	True	9.95787e-08	2754	4.168617	3.461145	1.727083	1.499094
3.500	0.100	1.100	4.000	0.100000	-0.060000	0.652500	1.371975	2.339862	1.070374	0.285188	True	True	9.98361e-08	2794	4.101361	3.420784	1.800646	1.506799
3.500	0.100	1.100	4.000	0.100000	-0.056250	0.652500	1.313014	2.346148	1.010369	0.294490	True	True	9.97465e-08	2847	4.040949	3.385970	1.870248	1.513053
3.500	0.100	1.100	4.000	0.100000	-0.052500	0.652500	1.259970	2.352953	0.957233	0.303863	True	True	9.98602e-08	2893	3.986273	3.355832	1.936294	1.518044
3.500	0.100	1.100	4.000	0.100000	-0.048750	0.652500	1.211934	2.360228	0.909748	0.313362	True	True	9.98039e-08	2992	3.936479	3.329702	1.999098	1.521914
3.500	0.100	1.100	4.000	0.100000	-0.045000	0.652500	1.168192	2.367943	0.866984	0.323037	True	True	9.97499e-08	2994	3.890894	3.307057	2.058913	1.524771
3.500	0.100	1.100	4.000	0.100000	-0.041250	0.652500	1.128177	2.376074	0.828215	0.332935	True	True	9.99716e-08	3055	3.848980	3.287481	2.115940	1.526699
3.500	0.100	1.100	4.000	0.100000	-0.037500	0.652500	1.091427	2.384612	0.792867	0.343102	True	True	9.98622e-08	3096	3.810300	3.270639	2.170348	1.527764
3.500	0.100	1.100	4.000	0.100000	-0.033750	0.652500	1.057565	2.393551	0.760478	0.353581	True	True	9.98574e-08	3152	3.774495	3.256260	2.222274	1.528019
3.500	0.100	1.100	4.000	0.100000	-0.030000	0.652500	1.026276	2.402894	0.730670	0.364418	True	True	9.98246e-08	3209	3.741265	3.244120	2.271834	1.527502
3.500	0.100	1.100	4.000	0.100000	-0.026250	0.652500	0.997296	2.412651	0.703132	0.375660	True	True	9.96939e-08	3241	3.710358	3.234037	2.319128	1.526246
3.500	0.100	1.100	4.000	0.100000	-0.022500	0.652500	0.970402	2.422834	0.677604	0.387355	True	True	9.99177e-08	3270	3.681564	3.225860	2.364237	1.524272
3.500	0.100	1.100	4.000	0.100000	-0.018750	0.652500	0.945404	2.433465	0.653867	0.399556	True	True	9.99742e-08	3318	3.654700	3.219465	2.407236	1.521596
3.500	0.100	1.100	4.000	0.100000	-0.015000	0.652500	0.922137	2.444569	0.631735	0.412320	True	True	9.98642e-08	3360	3.629611	3.214753	2.448185	1.518228
3.500	0.100	1.100	4.000	0.100000	-0.011250	0.652500	0.900461	2.456176	0.611047	0.425708	True	True	9.99237e-08	3392	3.606166	3.211643	2.487136	1.514171
3.500	0.100	1.100	4.000	0.100000	-0.007500	0.652500	0.880253	2.468324	0.591666	0.439788	True	True	9.97271e-08	3548	3.584249	3.210074	2.524134	1.509423
3.500	0.100	1.100	4.000	0.100000	-0.003750	0.652500	0.861407	2.481055	0.573472	0.454634	True	True	9.99675e-08	3521	3.563763	3.210002	2.559215	1.503978
3.500	0.100	1.100	4.000	0.100000	0.000000	0.652500	0.843831	2.494420	0.556360	0.470330	True	True	9.99166e-08	3537	3.544624	3.211396	2.592410	1.497823
3.500	0.100	1.100	4.000	0.100000	0.003750	0.652500	0.827445	2.508479	0.540239	0.486972	True	True	9.98125e-08	3609	3.526759	3.214242	2.623738	1.490939
3.500	0.100	1.100	4.000	0.100000	0.007500	0.652500	0.812179	2.523298	0.525026	0.504665	True	True	9.97777e-08	3669	3.510111	3.218542	2.653217	1.483303
3.500	0.100	1.100	4.000	0.100000	0.011250	0.652500	0.797974	2.538955	0.510649	0.523531	True	True	9.97529e-08	3731	3.494629	3.224310	2.680852	1.474884
3.500	0.100	1.100	4.000	0.100000	0.015000	0.652500	0.784779	2.555542	0.497043	0.543711	True	True	9.99674e-08	3787	3.480276	3.231580	2.706643	1.465646
3.500	0.100	1.100	4.000	0.100000	0.018750	0.652500	0.772551	2.573164	0.484151	0.565366	True	True	9.97763e-08	3841	3.467021	3.240400	2.730580	1.455543
3.500	0.100	1.100	4.000	0.100000	0.022500	0.652500	0.761256	2.591942	0.471919	0.588685	True	True	9.98323e-08	3955	3.454848	3.250838	2.752645	1.444524
3.500	0.100	1.100	4.000	0.100000	0.026250	0.652500	0.750868	2.612022	0.460300	0.613888	True	True	9.97941e-08	3973	3.443748	3.262984	2.772807	1.432525
3.500	0.100	1.100	4.000	0.100000	0.030000	0.652500	0.741366	2.633571	0.449252	0.641238	True	True	9.99357e-08	4020	3.433725	3.276954	2.791025	1.419472
3.500	0.100	1.100	4.000	0.100000	0.033750	0.652500	0.732741	2.656790	0.438733	0.671047	True	True	9.98286e-08	4167	3.424797	3.292890	2.807241	1.405279
3.500	0.100	1.100	4.000	0.100000	0.037500	0.652500	0.724989	2.681920	0.428707	0.703691	True	True	9.98336e-08	4275	3.416995	3.310971	2.821382	1.389841
3.500	0.100	1.100	4.000	0.100000	0.041250	0.652500	0.718120	2.709250	0.419140	0.739629	True	True	9.98158e-08	4359	3.410369	3.331421	2.833354	1.373037
3.500	0.100	1.100	4.000	0.100000	0.045000	0.652500	0.712150	2.739134	0.409998	0.779427	True	True	9.99993e-08	4446	3.404990	3.354516	2.843039	1.354722
3.500	0.100	1.100	4.000	0.100000	0.048750	0.652500	0.707112	2.772006	0.401249	0.823791	True	True	9.98853e-08	4626	3.400956	3.380599	2.850287	1.334720
3.500	0.100	1.100	4.000	0.100000	0.052500	0.652500	0.703053	2.808413	0.392863	0.873617	True	True	9.98324e-08	4721	3.398401	3.410106	2.854911	1.312820
3.500	0.100	1.100	4.000	0.100000	0.056250	0.652500	0.700040	2.849048	0.384807	0.930064	True	True	9.98987e-08	4852	3.397507	3.443586	2.856675	1.288765
3.500	0.100	1.100	4.000	0.100000	0.060000	0.652500	0.698169	2.894808	0.377046	0.994653	True	True	9.98876e-08	5024	3.398517	3.481752	2.855278	1.262232
3.500	0.100	1.100	4.000	0.100000	0.063750	0.652500	0.697568	2.946881	0.369543	1.069439	True	True	9.99585e-08	5314	3.401766	3.525538	2.850330	1.232819
3.500	0.100	1.100	4.000	0.100000	0.067500	0.652500	0.698418	3.006881	0.362250	1.157271	True	True	9.99312e-08	5544	3.407721	3.576199	2.841321	1.200004
3.500	0.100	1.100	4.000	0.100000	0.071250	0.652500	0.700972	3.077066	0.355109	1.262235	True	True	9.98874e-08	5849	3.417048	3.635470	2.827566	1.163101
3.500	0.100	1.100	4.000	0.100000	0.075000	0.652500	0.705597	3.160733	0.348039	1.390450	True	True	9.99062e-08	6202	3.430735	3.705835	2.808115	1.121171
3.500	0.100	1.100	4.000	0.100000	-0.075000	0.675000	1.664128	2.321049	1.441755	0.250393	True	True	9.98044e-08	3022	4.409303	3.587873	1.492119	1.468681
3.500	0.100	1.100	4.000	0.100000	-0.071250	0.675000	1.563604	2.324395	1.329017	0.260480	True	True	9.97841e-08	2798	4.309295	3.520412	1.583789	1.482631
3.500	0.100	1.100	4.000	0.100000	-0.067500	0.675000	1.477190	2.328795	1.235092	0.270262	True	True	9.99364e-08	2725	4.222549	3.463738	1.669268	1.494012
3.500	0.100	1.100	4.000	0.100000	-0.063750	0.675000	1.401720	2.334034	1.155184	0.279871	True	True	9.99418e-08	2755	4.146186	3.415522	1.749554	1.503337
3.500	0.100	1.100	4.000	0.100000	-0.060000	0.675000	1.334993	2.339968	1.086070	0.289408	True	True	9.97722e-08	2852	4.078181	3.374141	1.825357	1.510958
3.500	0.100	1.100	4.000	0.100000	-0.056250	0.675000	1.275407	2.346504	1.025489	0.298949	True	True	9.97917e-08	2913	4.017054	3.338413	1.897211	1.517127
3.500	0.100	1.100	4.000	0.100000	-0.052500	0.675000	1.221775	2.353566	0.971805	0.308561	True	True	9.98357e-08	2949	3.961692	3.307454	1.965512	1.522030
3.500	0.100	1.100	4.000	0.100000	-0.048750	0.675000	1.173185	2.361108	0.923797	0.318299	True	True	9.97731e-08	2980	3.911238	3.280589	2.030569	1.525807
3.500	0.100	1.100	4.000	0.100000	-0.045000	0.675000	1.128919	2.369094	0.880532	0.328214	True	True	9.97795e-08	3050	3.865018	3.257287	2.092626	1.528567
3.500	0.100	1.100	4.000	0.100000	-0.041250	0.675000	1.088410	2.377503	0.841285	0.338354	True	True	9.97978e-08	3117	3.822491	3.237127	2.151880	1.530393
3.500	0.100	1.100	4.000	0.100000	-0.037500	0.675000	1.051193	2.386322	0.805480	0.348764	True	True	9.97935e-08	3173	3.783219	3.219769	2.208491	1.531351
3.500	0.100	1.100	4.000	0.100000	-0.033750	0.675000	1.016890	2.395547	0.772654	0.359490	True	True	9.97532e-08	3182	3.746840	3.204936	2.262593	1.531492
3.500	0.100	1.100	4.000	0.100000	-0.030000	0.675000	0.985184	2.405180	0.742429	0.370578	True	True	9.98867e-08	3233	3.713055	3.192400	2.314296	1.530857
3.500	0.100	1.100	4.000	0.100000	-0.026250	0.675000	0.955812	2.415230	0.714492	0.382075	True	True	9.99826e-08	3265	3.681611	3.181976	2.363692	1.529476
3.500	0.100	1.100	4.000	0.100000	-0.022500	0.675000	0.928547	2.425709	0.688584	0.394030	True	True	9.9935e-08	3345	3.652295	3.173509	2.410862	1.527371
3.500	0.100	1.100	4.000	0.100000	-0.018750	0.675000	0.903200	2.436639	0.664485	0.406498	True	True	9.98427e-08	3367	3.624926	3.166873	2.455872	1.524559
3.500	0.100	1.100	4.000	0.100000	-0.015000	0.675000	0.879604	2.448044	0.642007	0.419535	True	True	9.97837e-08	3381	3.599347	3.161963	2.498782	1.521049
3.500	0.100	1.100	4.000	0.100000	-0.011250	0.675000	0.857618	2.459955	0.620990	0.433204	True	True	9.9866e-08	3470	3.575425	3.158698	2.539640	1.516845
3.500	0.100	1.100	4.000	0.100000	-0.007500	0.675000	0.837119	2.472408	0.601297	0.447573	True	True	9.99437e-08	3504	3.553045	3.157013	2.578486	1.511946
3.500	0.100	1.100	4.000	0.100000	-0.003750	0.675000	0.817999	2.485448	0.582807	0.462718	True	True	9.97499e-08	3564	3.532107	3.156862	2.615355	1.506344
3.500	0.100	1.100	4.000	0.100000	0.000000	0.675000	0.800166	2.499124	0.565415	0.478724	True	True	9.98221e-08	3612	3.512528	3.158211	2.650274	1.500027
3.500	0.100	1.100	4.000	0.100000	0.003750	0.675000	0.783538	2.513496	0.549028	0.495688	True	True	9.9776e-08	3674	3.494235	3.161045	2.683262	1.492978
3.500	0.100	1.100	4.000	0.100000	0.007500	0.675000	0.768046	2.528631	0.533564	0.513716	True	True	9.98429e-08	3757	3.477167	3.165363	2.714333	1.485172
3.500	0.100	1.100	4.000	0.100000	0.011250	0.675000	0.753629	2.544609	0.518951	0.532932	True	True	9.99401e-08	3758	3.461274	3.171179	2.743492	1.476580
3.500	0.100	1.100	4.000	0.100000	0.015000	0.675000	0.740235	2.561520	0.505123	0.553479	True	True	9.98348e-08	3864	3.446516	3.178522	2.770736	1.467167
3.500	0.100	1.100	4.000	0.100000	0.018750	0.675000	0.727821	2.579469	0.492022	0.575520	True	True	9.99392e-08	3897	3.432863	3.187440	2.796056	1.456887
3.500	0.100	1.100	4.000	0.100000	0.022500	0.675000	0.716352	2.598581	0.479596	0.599245	True	True	9.9869e-08	3968	3.420297	3.198000	2.819429	1.445688
3.500	0.100	1.100	4.000	0.100000	0.026250	0.675000	0.705800	2.619000	0.467795	0.624878	True	True	9.98876e-08	4100	3.408806	3.210290	2.840826	1.433508
3.500	0.100	1.100	4.000	0.100000	0.030000	0.675000	0.696145	2.640895	0.456577	0.652685	True	True	9.97396e-08	4173	3.398395	3.224423	2.860202	1.420275
3.500	0.100	1.100	4.000	0.100000	0.033750	0.675000	0.687376	2.664468	0.445902	0.682980	True	True	9.97622e-08	4231	3.389078	3.240542	2.877499	1.405901
3.500	0.100	1.100	4.000	0.100000	0.037500	0.675000	0.679489	2.689961	0.435733	0.716146	True	True	9.9907e-08	4340	3.380884	3.258825	2.892643	1.390285
3.500	0.100	1.100	4.000	0.100000	0.041250	0.675000	0.672492	2.717665	0.426034	0.752645	True	True	9.99537e-08	4423	3.373860	3.279492	2.905537	1.373304
3.500	0.100	1.100	4.000	0.100000	0.045000	0.675000	0.666401	2.747934	0.416773	0.793050	True	True	9.98361e-08	4538	3.368074	3.302818	2.916062	1.354816
3.500	0.100	1.100	4.000	0.100000	0.048750	0.675000	0.661247	2.781208	0.407918	0.838076	True	True	9.9892e-08	4694	3.363621	3.329146	2.924066	1.334648
3.500	0.100	1.100	4.000	0.100000	0.052500	0.675000	0.657076	2.818034	0.399438	0.888628	True	True	9.99693e-08	4825	3.360630	3.358909	2.929360	1.312589
3.500	0.100	1.100	4.000	0.100000	0.056250	0.675000	0.653953	2.859110	0.391301	0.945876	True	True	9.99549e-08	4936	3.359276	3.392656	2.931704	1.288383
3.500	0.100	1.100	4.000	0.100000	0.060000	0.675000	0.651973	2.905336	0.383473	1.011360	True	True	9.99251e-08	5132	3.359794	3.431095	2.930794	1.261713
3.500	0.100	1.100	4.000	0.100000	0.063750	0.675000	0.651260	2.957908	0.375917	1.087156	True	True	9.98637e-08	5417	3.362509	3.475159	2.926236	1.232178
3.500	0.100	1.100	4.000	0.100000	0.067500	0.675000	0.651993	3.018446	0.368585	1.176144	True	True	9.98523e-08	5680	3.367874	3.526098	2.917516	1.199262
3.500	0.100	1.100	4.000	0.100000	0.071250	0.675000	0.654419	3.089223	0.361423	1.282456	True	True	9.98945e-08	5955	3.376535	3.585642	2.903943	1.162284
3.500	0.100	1.100	4.000	0.100000	0.075000	0.675000	0.658899	3.173550	0.354349	1.412277	True	True	9.99731e-08	6352	3.389449	3.656268	2.884557	1.120314
3.500	0.100	1.100	4.000	0.100000	-0.075000	0.697500	1.630727	2.320321	1.460119	0.253668	True	True	9.95948e-08	3020	4.389823	3.546251	1.507759	1.472930
3.500	0.100	1.100	4.000	0.100000	-0.071250	0.697500	1.529427	2.323885	1.346647	0.264018	True	True	9.98804e-08	2874	4.288970	3.477368	1.601570	1.486765
3.500	0.100	1.100	4.000	0.100000	-0.067500	0.697500	1.442300	2.328490	1.252040	0.274057	True	True	9.98674e-08	2808	4.201434	3.419430	1.689220	1.498046
3.500	0.100	1.100	4.000	0.100000	-0.063750	0.697500	1.366160	2.333968	1.171490	0.283920	True	True	9.97862e-08	2839	4.124325	3.370084	1.771708	1.507263
3.500	0.100	1.100	4.000	0.100000	-0.060000	0.697500	1.298804	2.340153	1.101768	0.293706	True	True	9.9887e-08	2859	4.055612	3.327689	1.849735	1.514776
3.500	0.100	1.100	4.000	0.100000	-0.056250	0.697500	1.238631	2.346945	1.040610	0.303496	True	True	9.98689e-08	2894	3.993808	3.291051	1.923824	1.520836
3.500	0.100	1.100	4.000	0.100000	-0.052500	0.697500	1.184445	2.354274	0.986375	0.313355	True	True	9.97847e-08	2996	3.937796	3.259278	1.994368	1.525627
3.500	0.100	1.100	4.000	0.100000	-0.048750	0.697500	1.135332	2.362088	0.937841	0.323342	True	True	9.98089e-08	3056	3.886717	3.231683	2.061668	1.529290
3.500	0.100	1.100	4.000	0.100000	-0.045000	0.697500	1.090574	2.370354	0.894073	0.333506	True	True	9.99348e-08	3083	3.839893	3.207730	2.125961	1.531931
3.500	0.100	1.100	4.000	0.100000	-0.041250	0.697500	1.049598	2.379049	0.854344	0.343897	True	True	9.98659e-08	3140	3.796783	3.186991	2.187439	1.533635
3.500	0.100	1.100	4.000	0.100000	-0.037500	0.697500	1.011941	2.388158	0.818079	0.354561	True	True	9.99754e-08	3181	3.756946	3.169122	2.246254	1.534465
3.500	0.100	1.100	4.000	0.100000	-0.033750	0.697500	0.977223	2.397679	0.784812	0.365544	True	True	9.97959e-08	3200	3.720021	3.153841	2.302534	1.534474
3.500	0.100	1.100	4.000	0.100000	-0.030000	0.697500	0.945125	2.407611	0.754165	0.376893	True	True	9.97238e-08	3275	3.685706	3.140918	2.356383	1.533701
3.500	0.100	1.100	4.000	0.100000	-0.026250	0.697500	0.915382	2.417962	0.725826	0.388655	True	True	9.9871e-08	3328	3.653749	3.130161	2.407890	1.532177
3.500	0.100	1.100	4.000	0.100000	-0.022500	0.697500	0.887768	2.428747	0.699534	0.400882	True	True	9.97237e-08	3381	3.623934	3.121412	2.457128	1.529924
3.500	0.100	1.100	4.000	0.100000	-0.018750	0.697500	0.862091	2.439985	0.675068	0.413626	True	True	9.97972e-08	3420	3.596080	3.114542	2.504162	1.526959
3.500	0.100	1.100	4.000	0.100000	-0.015000	0.697500	0.838185	2.451700	0.652241	0.426947	True	True	9.99085e-08	3483	3.570030	3.109445	2.549045	1.523291
3.500	0.100	1.100	4.000	0.100000	-0.011250	0.697500	0.815907	2.463924	0.630892	0.440908	True	True	9.98159e-08	3509	3.545649	3.106036	2.591822	1.518925
3.500	0.100	1.100	4.000	0.100000	-0.007500	0.697500	0.795133	2.476692	0.610884	0.455577	True	True	9.98579e-08	3585	3.522823	3.104246	2.632531	1.513859
3.500	0.100	1.100	4.000	0.100000	-0.003750	0.697500	0.775756	2.490050	0.592094	0.471033	True	True	9.99869e-08	3601	3.501450	3.104027	2.671204	1.508086
3.500	0.100	1.100	4.000	0.100000	0.000000	0.697500	0.757680	2.504046	0.574418	0.487361	True	True	9.99875e-08	3662	3.481446	3.105345	2.707865	1.501595
3.500	0.100	1.100	4.000	0.100000	0.003750	0.697500	0.740824	2.518741	0.557762	0.504657	True	True	9.99935e-08	3757	3.462737	3.108180	2.742531	1.494368
3.500	0.100	1.100	4.000	0.100000	0.007500	0.697500	0.725118	2.534202	0.542045	0.523032	True	True	9.97678e-08	3755	3.445262	3.112530	2.775214	1.486382
3.500	0.100	1.100	4.000	0.100000	0.011250	0.697500	0.710500	2.550508	0.527193	0.542611	True	True	9.99777e-08	3849	3.428970	3.118406	2.805917	1.477608
3.500	0.100	1.100	4.000	0.100000	0.015000	0.697500	0.696918	2.567752	0.513140	0.563536	True	True	9.99926e-08	3916	3.413819	3.125836	2.834636	1.468010
3.500	0.100	1.100	4.000	0.100000	0.018750	0.697500	0.684328	2.586039	0.499828	0.585974	True	True	9.99953e-08	3986	3.399779	3.134868	2.861360	1.457545
3.500	0.100	1.100	4.000	0.100000	0.022500	0.697500	0.672692	2.605492	0.487204	0.610117	True	True	9.97917e-08	4094	3.386828	3.145564	2.886066	1.446161
3.500	0.100	1.100	4.000	0.100000	0.026250	0.697500	0.661984	2.626258	0.475219	0.636192	True	True	9.98698e-08	4107	3.374956	3.158013	2.908722	1.433796
3.500	0.100	1.100	4.000	0.100000	0.030000	0.697500	0.652183	2.648507	0.463830	0.664467	True	True	9.98661e-08	4235	3.364163	3.172326	2.929284	1.420379
3.500	0.100	1.100	4.000	0.100000	0.033750	0.697500	0.643275	2.672443	0.452996	0.695262	True	True	9.98874e-08	4324	3.354463	3.188643	2.947692	1.405823
3.500	0.100	1.100	4.000	0.100000	0.037500	0.697500	0.635257	2.698306	0.442681	0.728961	True	True	9.99862e-08	4426	3.345883	3.207141	2.963869	1.390028
3.500	0.100	1.100	4.000	0.100000	0.041250	0.697500	0.628135	2.726391	0.432849	0.766033	True	True	9.98791e-08	4481	3.338466	3.228040	2.977720	1.372873
3.500	0.100	1.100	4.000	0.100000	0.045000	0.697500	0.621923	2.757054	0.423467	0.807057	True	True	9.99181e-08	4588	3.332278	3.251612	2.989123	1.354217
3.500	0.100	1.100	4.000	0.100000	0.048750	0.697500	0.616653	2.790736	0.414504	0.852755	True	True	9.99321e-08	4753	3.327409	3.278199	2.997925	1.333888
3.500	0.100	1.100	4.000	0.100000	0.052500	0.697500	0.612368	2.827987	0.405928	0.904044	True	True	9.98926e-08	4882	3.323983	3.308231	3.003934	1.311678
3.500	0.100	1.100	4.000	0.100000	0.056250	0.697500	0.609132	2.869508	0.397709	0.962105	True	True	9.98096e-08	5100	3.322168	3.342256	3.006909	1.287334
3.500	0.100	1.100	4.000	0.100000	0.060000	0.697500	0.607035	2.916206	0.389812	1.028494	True	True	9.98106e-08	5248	3.322194	3.380979	3.006544	1.260541
3.500	0.100	1.100	4.000	0.100000	0.063750	0.697500	0.606202	2.969279	0.382199	1.105312	True	True	9.99657e-08	5508	3.324373	3.425329	3.002443	1.230903
3.500	0.100	1.100	4.000	0.100000	0.067500	0.697500	0.606805	3.030359	0.374828	1.195467	True	True	9.98922e-08	5780	3.329143	3.476553	2.994087	1.197908
3.500	0.100	1.100	4.000	0.100000	0.071250	0.697500	0.609087	3.101727	0.367641	1.303135	True	True	9.98801e-08	6110	3.337130	3.536374	2.980781	1.160881
3.500	0.100	1.100	4.000	0.100000	0.075000	0.697500	0.613402	3.186713	0.360563	1.434570	True	True	9.9843e-08	6393	3.349261	3.607262	2.961564	1.118901
3.500	0.100	1.100	4.000	0.100000	-0.075000	0.720000	1.597955	2.319641	1.478479	0.256989	True	True	9.98434e-08	3056	4.370783	3.504808	1.523136	1.476934
3.500	0.100	1.100	4.000	0.100000	-0.071250	0.720000	1.495929	2.323408	1.364273	0.267610	True	True	9.96973e-08	2824	4.269133	3.434515	1.619055	1.490636
3.500	0.100	1.100	4.000	0.100000	-0.067500	0.720000	1.408125	2.328258	1.268984	0.277915	True	True	9.99165e-08	2800	4.180853	3.375322	1.708848	1.501776
3.500	0.100	1.100	4.000	0.100000	-0.063750	0.720000	1.331362	2.333974	1.187793	0.288038	True	True	9.99348e-08	2820	4.103044	3.324855	1.793504	1.510863
3.500	0.100	1.100	4.000	0.100000	-0.060000	0.720000	1.263420	2.340413	1.117463	0.298083	True	True	9.99826e-08	2895	4.033664	3.281455	1.873725	1.518243
3.500	0.100	1.100	4.000	0.100000	-0.056250	0.720000	1.202696	2.347470	1.055727	0.308131	True	True	9.97019e-08	2918	3.971222	3.243915	1.950025	1.524169
3.500	0.100	1.100	4.000	0.100000	-0.052500	0.720000	1.147992	2.355072	1.000940	0.318247	True	True	9.96998e-08	2982	3.914599	3.211333	2.022790	1.528826
3.500	0.100	1.100	4.000	0.100000	-0.048750	0.720000	1.098390	2.363167	0.951878	0.328491	True	True	9.98611e-08	3017	3.862930	3.183015	2.092313	1.532351
3.500	0.100	1.100	4.000	0.100000	-0.045000	0.720000	1.053171	2.371721	0.907605	0.338915	True	True	9.98014e-08	3108	3.815536	3.158418	2.158827	1.534851
3.500	0.100	1.100	4.000	0.100000	-0.041250	0.720000	1.011760	2.380709	0.867393	0.349567	True	True	9.97585e-08	3167	3.771875	3.137109	2.222514	1.536409
3.500	0.100	1.100	4.000	0.100000	-0.037500	0.720000	0.973692	2.390117	0.830664	0.360495	True	True	9.97341e-08	3228	3.731504	3.118736	2.283521	1.537090
3.500	0.100	1.100	4.000	0.100000	-0.033750	0.720000	0.938584	2.399940	0.796954	0.371745	True	True	9.97218e-08	3268	3.694061	3.103016	2.341970	1.536946
3.500	0.100	1.100	4.000	0.100000	-0.030000	0.720000	0.906120	2.410180	0.765883	0.383366	True	True	9.97501e-08	3332	3.659244	3.089712	2.397958	1.536015
3.500	0.100	1.100	4.000	0.100000	-0.026250	0.720000	0.876031	2.420842	0.737139	0.395404	True	True	9.97566e-08	3326	3.626798	3.078630	2.451570	1.534329
3.500	0.100	1.100	4.000	0.100000	-0.022500	0.720000	0.848091	2.431941	0.710459	0.407913	True	True	9.98972e-08	3404	3.596508	3.069609	2.502874	1.531910
3.500	0.100	1.100	4.000	0.100000	-0.018750	0.720000	0.822106	2.443495	0.685624	0.420946	True	True	9.99e-08	3440	3.568192	3.062516	2.551930	1.528774
3.500	0.100	1.100	4.000	0.100000	-0.015000	0.720000	0.797910	2.455530	0.662444	0.434562	True	True	9.98792e-08	3505	3.541692	3.057242	2.598786	1.524931
3.500	0.100	1.100	4.000	0.100000	-0.011250	0.720000	0.775359	2.468075	0.640761	0.448826	True	True	9.99095e-08	3567	3.516873	3.053698	2.643486	1.520386
3.500	0.100	1.100	4.000	0.100000	-0.007500	0.720000	0.754328	2.481168	0.620434	0.463808	True	True	9.97907e-08	3619	3.493618	3.051815	2.686062	1.515138
3.500	0.100	1.100	4.000	0.100000	-0.003750	0.720000	0.734708	2.494851	0.601342	0.479585	True	True	9.97998e-08	3673	3.471828	3.051541	2.726545	1.509180
3.500	0.100	1.100	4.000	0.100000	0.000000	0.720000	0.716406	2.509177	0.583380	0.496246	True	True	9.98661e-08	3715	3.451415	3.052839	2.764954	1.502501
3.500	0.100	1.100	4.000	0.100000	0.003750	0.720000	0.699337	2.524203	0.566453	0.513888	True	True	9.99552e-08	3786	3.432306	3.055688	2.801307	1.495084
3.500	0.100	1.100	4.000	0.100000	0.007500	0.720000	0.683430	2.539999	0.550480	0.532622	True	True	9.98626e-08	3844	3.414438	3.060083	2.835612	1.486907
3.500	0.100	1.100	4.000	0.100000	0.011250	0.720000	0.668623	2.556643	0.535386	0.552574	True	True	9.97531e-08	3946	3.397759	3.066033	2.867871	1.477941
3.500	0.100	1.100	4.000	0.100000	0.015000	0.720000	0.654864	2.574228	0.521106	0.573890	True	True	9.99258e-08	4005	3.382227	3.073566	2.898079	1.468150
3.500	0.100	1.100	4.000	0.100000	0.018750	0.720000	0.642107	2.592861	0.507581	0.596738	True	True	9.99286e-08	4060	3.367810	3.082724	2.926223	1.457492
3.500	0.100	1.100	4.000	0.100000	0.022500	0.720000	0.630314	2.612665	0.494757	0.621312	True	True	9.97713e-08	4123	3.354485	3.093572	2.952279	1.445917
3.500	0.100	1.100	4.000	0.100000	0.026250	0.720000	0.619458	2.633787	0.482586	0.647841	True	True	9.98162e-08	4213	3.342241	3.106195	2.976215	1.433362
3.500	0.100	1.100	4.000	0.100000	0.030000	0.720000	0.609516	2.656398	0.471024	0.676597	True	True	9.99646e-08	4344	3.331075	3.120701	2.997985	1.419758
3.500	0.100	1.100	4.000	0.100000	0.033750	0.720000	0.600475	2.680703	0.460029	0.707902	True	True	9.99338e-08	4398	3.320999	3.137232	3.017529	1.405019
3.500	0.100	1.100	4.000	0.100000	0.037500	0.720000	0.592329	2.706945	0.449566	0.742146	True	True	9.99514e-08	4489	3.312038	3.155960	3.034769	1.389046
3.500	0.100	1.100	4.000	0.100000	0.041250	0.720000	0.585084	2.735418	0.439598	0.779804	True	True	9.99626e-08	4592	3.304234	3.177104	3.049610	1.371720
3.500	0.100	1.100	4.000	0.100000	0.045000	0.720000	0.578754	2.766482	0.430093	0.821459	True	True	9.99359e-08	4721	3.297647	3.200936	3.061927	1.352901
3.500	0.100	1.100	4.000	0.100000	0.048750	0.720000	0.573366	2.800578	0.421019	0.867842	True	True	9.98402e-08	4848	3.292364	3.227795	3.071568	1.332418
3.500	0.100	1.100	4.000	0.100000	0.052500	0.720000	0.568964	2.838260	0.412345	0.919879	True	True	9.99335e-08	5013	3.288505	3.258109	3.078341	1.310068
3.500	0.100	1.100	4.000	0.100000	0.056250	0.720000	0.565609	2.880232	0.404040	0.978763	True	True	9.99988e-08	5198	3.286231	3.292423	3.082003	1.285598
3.500	0.100	1.100	4.000	0.100000	0.060000	0.720000	0.563390	2.927405	0.396070	1.046070	True	True	9.98282e-08	5411	3.285762	3.331440	3.082246	1.258698
3.500	0.100	1.100	4.000	0.100000	0.063750	0.720000	0.562426	2.980985	0.388399	1.123918	True	True	9.98959e-08	5617	3.287401	3.376085	3.078673	1.228976
3.500	0.100	1.100	4.000	0.100000	0.067500	0.720000	0.562887	3.042607	0.380984	1.215249	True	True	9.98593e-08	5851	3.291571	3.427600	3.070765	1.195924
3.500	0.100	1.100	4.000	0.100000	0.071250	0.720000	0.565009	3.114568	0.373769	1.324284	True	True	9.99562e-08	6222	3.298877	3.487704	3.057825	1.158875
3.500	0.100	1.100	4.000	0.100000	0.075000	0.720000	0.569137	3.200213	0.366680	1.457340	True	True	9.99866e-08	6581	3.310215	3.558856	3.038890	1.116917
3.500	0.100	1.100	4.000	0.100000	-0.075000	0.742500	1.565815	2.319008	1.496828	0.260356	True	True	9.97879e-08	3023	4.352186	3.463562	1.538231	1.480688
3.500	0.100	1.100	4.000	0.100000	-0.071250	0.742500	1.463111	2.322992	1.381893	0.271257	True	True	9.98423e-08	2843	4.249789	3.391872	1.636214	1.494225
3.500	0.100	1.100	4.000	0.100000	-0.067500	0.742500	1.374682	2.328078	1.285924	0.281834	True	True	9.98971e-08	2828	4.160814	3.331437	1.728107	1.505203
3.500	0.100	1.100	4.000	0.100000	-0.063750	0.742500	1.297334	2.334048	1.204091	0.292228	True	True	9.99457e-08	2848	4.082348	3.279860	1.814897	1.514128
3.500	0.100	1.100	4.000	0.100000	-0.060000	0.742500	1.228847	2.340748	1.133154	0.302541	True	True	9.96883e-08	2905	4.012345	3.235465	1.897275	1.521349
3.500	0.100	1.100	4.000	0.100000	-0.056250	0.742500	1.167612	2.348075	1.070839	0.312855	True	True	9.99934e-08	2961	3.949307	3.197033	1.975752	1.527117
3.500	0.100	1.100	4.000	0.100000	-0.052500	0.742500	1.112428	2.355957	1.015500	0.323238	True	True	9.99446e-08	3047	3.892111	3.163652	2.050704	1.531613
3.500	0.100	1.100	4.000	0.100000	-0.048750	0.742500	1.062373	2.364341	0.965909	0.333749	True	True	9.99306e-08	3099	3.839890	3.134621	2.122421	1.534975
3.500	0.100	1.100	4.000	0.100000	-0.045000	0.742500	1.016726	2.373189	0.921130	0.344442	True	True	9.97041e-08	3168	3.791963	3.109388	2.191125	1.537310
3.500	0.100	1.100	4.000	0.100000	-0.041250	0.742500	0.974911	2.382478	0.880433	0.355365	True	True	9.96828e-08	3213	3.747785	3.087516	2.256995	1.538701
3.500	0.100	1.100	4.000	0.100000	-0.037500	0.742500	0.936462	2.392192	0.843239	0.366568	True	True	9.99245e-08	3264	3.706912	3.068649	2.320171	1.539211
3.500	0.100	1.100	4.000	0.100000	-0.033750	0.742500	0.900996	2.402326	0.809084	0.378096	True	True	9.98888e-08	3480	3.668982	3.052498	2.380766	1.538891
3.500	0.100	1.100	4.000	0.100000	-0.030000	0.742500	0.868191	2.412881	0.777588	0.389999	True	True	9.97556e-08	3359	3.633691	3.038822	2.438874	1.537782
3.500	0.100	1.100	4.000	0.100000	-0.026250	0.742500	0.837782	2.423861	0.748436	0.402325	True	True	9.99101e-08	3414	3.600784	3.027425	2.494573	1.535913
3.500	0.100	1.100	4.000	0.100000	-0.022500	0.742500	0.809539	2.435282	0.721367	0.415127	True	True	9.96932e-08	3458	3.570045	3.018141	2.547927	1.533307
3.500	0.100	1.100	4.000	0.100000	-0.018750	0.742500	0.783269	2.447161	0.696161	0.428460	True	True	9.98262e-08	3504	3.541291	3.010835	2.598990	1.529982
3.500	0.100	1.100	4.000	0.100000	-0.015000	0.742500	0.758805	2.459523	0.672628	0.442383	True	True	9.99635e-08	3535	3.514364	3.005394	2.647809	1.525947
3.500	0.100	1.100	4.000	0.100000	-0.011250	0.742500	0.736001	2.472398	0.650608	0.456963	True	True	9.9758e-08	3638	3.489128	3.001727	2.694420	1.521207
3.500	0.100	1.100	4.000	0.100000	-0.007500	0.742500	0.714732	2.485823	0.629961	0.472269	True	True	9.98619e-08	3671	3.465466	2.999762	2.738856	1.515761
3.500	0.100	1.100	4.000	0.100000	-0.003750	0.742500	0.694888	2.499842	0.610565	0.488381	True	True	9.99372e-08	3742	3.443277	2.999445	2.781142	1.509603
3.500	0.100	1.100	4.000	0.100000	0.000000	0.742500	0.676374	2.514505	0.592315	0.505387	True	True	9.9821e-08	3801	3.422473	3.000735	2.821296	1.502723
3.500	0.100	1.100	4.000	0.100000	0.003750	0.742500	0.659107	2.529871	0.575115	0.523386	True	True	9.98865e-08	3872	3.402980	3.003611	2.859333	1.495104
3.500	0.100	1.100	4.000	0.100000	0.007500	0.742500	0.643014	2.546010	0.558884	0.542492	True	True	9.98696e-08	3945	3.384735	3.008063	2.895260	1.486724
3.500	0.100	1.100	4.000	0.100000	0.011250	0.742500	0.628031	2.563001	0.543548	0.562831	True	True	9.97914e-08	3971	3.367683	3.014102	2.929078	1.477555
3.500	0.100	1.100	4.000	0.100000	0.015000	0.742500	0.614106	2.580935	0.529039	0.584550	True	True	9.97651e-08	4049	3.351784	3.021750	2.960780	1.467563
3.500	0.100	1.100	4.000	0.100000	0.018750	0.742500	0.601192	2.599922	0.515299	0.607820	True	True	9.99813e-08	4118	3.337001	3.031050	2.990351	1.456705
3.500	0.100	1.100	4.000	0.100000	0.022500	0.742500	0.589252	2.620085	0.502274	0.632837	True	True	9.98862e-08	4217	3.323313	3.042063	3.017769	1.444932
3.500	0.100	1.100	4.000	0.100000	0.026250	0.742500	0.578255	2.641571	0.489914	0.659833	True	True	9.98415e-08	4299	3.310706	3.054873	3.042998	1.432184
3.500	0.100	1.100	4.000	0.100000	0.030000	0.742500	0.568179	2.664552	0.478176	0.689082	True	True	9.99615e-08	4389	3.299175	3.069587	3.065994	1.418391
3.500	0.100	1.100	4.000	0.100000	0.033750	0.742500	0.559009	2.689235	0.467019	0.720911	True	True	9.9994e-08	4501	3.288731	3.086344	3.086695	1.403468
3.500	0.100	1.100	4.000	0.100000	0.037500	0.742500	0.550740	2.715863	0.456405	0.755714	True	True	9.99796e-08	4580	3.279396	3.105316	3.105025	1.387319
3.500	0.100	1.100	4.000	0.100000	0.041250	0.742500	0.543374	2.744732	0.446299	0.793969	True	True	9.98952e-08	4671	3.271209	3.126720	3.120885	1.369825
3.500	0.100	1.100	4.000	0.100000	0.045000	0.742500	0.536925	2.776203	0.436668	0.836267	True	True	9.99841e-08	4859	3.264227	3.150825	3.134154	1.350848
3.500	0.100	1.100	4.000	0.100000	0.048750	0.742500	0.531419	2.810720	0.427480	0.883347	True	True	9.98186e-08	5010	3.258533	3.177968	3.144678	1.330220
3.500	0.100	1.100	4.000	0.100000	0.052500	0.742500	0.526897	2.848840	0.418704	0.936143	True	True	9.99838e-08	5167	3.254241	3.208575	3.152264	1.307740
3.500	0.100	1.100	4.000	0.100000	0.056250	0.742500	0.523419	2.891269	0.410310	0.995863	True	True	9.98293e-08	5300	3.251507	3.243189	3.156671	1.283158
3.500	0.100	1.100	4.000	0.100000	0.060000	0.742500	0.521070	2.938922	0.402263	1.064096	True	True	9.98502e-08	5525	3.250542	3.282510	3.157590	1.256168
3.500	0.100	1.100	4.000	0.100000	0.063750	0.742500	0.519965	2.993011	0.394529	1.142986	True	True	9.98524e-08	5765	3.251638	3.327459	3.154626	1.226381
3.500	0.100	1.100	4.000	0.100000	0.067500	0.742500	0.520271	3.055181	0.387064	1.235502	True	True	9.99091e-08	5989	3.255202	3.379273	3.147259	1.193297
3.500	0.100	1.100	4.000	0.100000	0.071250	0.742500	0.522215	3.127736	0.379815	1.345911	True	True	9.98361e-08	6459	3.261819	3.439664	3.134795	1.156254
3.500	0.100	1.100	4.000	0.100000	0.075000	0.742500	0.526134	3.214039	0.372710	1.480596	True	True	9.98545e-08	6751	3.272352	3.511081	3.116273	1.114351
3.500	0.100	1.100	4.000	0.100000	-0.075000	0.765000	1.534309	2.318428	1.515164	0.263770	True	True	9.99388e-08	3055	4.334035	3.422528	1.553020	1.484183
3.500	0.100	1.100	4.000	0.100000	-0.071250	0.765000	1.430976	2.322635	1.399500	0.274957	True	True	9.98975e-08	2820	4.230942	3.349458	1.653021	1.497527
3.500	0.100	1.100	4.000	0.100000	-0.067500	0.765000	1.341965	2.327968	1.302851	0.285816	True	True	9.9877e-08	2785	4.141319	3.287796	1.746970	1.508312
3.500	0.100	1.100	4.000	0.100000	-0.063750	0.765000	1.264081	2.334188	1.220380	0.296488	True	True	9.9703e-08	2822	4.062244	3.235124	1.835843	1.517051
3.500	0.100	1.100	4.000	0.100000	-0.060000	0.765000	1.195094	2.341154	1.148837	0.307078	True	True	9.98287e-08	2937	3.991663	3.189747	1.920331	1.524086
3.500	0.100	1.100	4.000	0.100000	-0.056250	0.765000	1.133389	2.348759	1.085945	0.317667	True	True	9.97536e-08	3041	3.928072	3.150436	2.000939	1.529668
3.500	0.100	1.100	4.000	0.100000	-0.052500	0.765000	1.077763	2.356927	1.030054	0.328327	True	True	9.98022e-08	3052	3.870344	3.116267	2.078035	1.533977
3.500	0.100	1.100	4.000	0.100000	-0.048750	0.765000	1.027292	2.365605	0.979935	0.339115	True	True	9.96843e-08	3124	3.817611	3.086532	2.151902	1.537152
3.500	0.100	1.100	4.000	0.100000	-0.045000	0.765000	0.981253	2.374754	0.934649	0.350087	True	True	9.99307e-08	3180	3.769188	3.060675	2.222757	1.539297
3.500	0.100	1.100	4.000	0.100000	-0.041250	0.765000	0.939069	2.384351	0.893467	0.361293	True	True	9.99625e-08	3240	3.724528	3.038250	2.290770	1.540495
3.500	0.100	1.100	4.000	0.100000	-0.037500	0.765000	0.900271	2.394378	0.855809	0.372781	True	True	9.99805e-08	3279	3.683188	3.018899	2.356076	1.540811
3.500	0.100	1.100	4.000	0.100000	-0.033750	0.765000	0.864474	2.404830	0.821209	0.384598	True	True	9.99587e-08	3355	3.644803	3.002327	2.418782	1.540293
3.500	0.100	1.100	4.000	0.100000	-0.030000	0.765000	0.831359	2.415706	0.789286	0.396795	True	True	9.96935e-08	3389	3.609069	2.988290	2.478976	1.538983
3.500	0.100	1.100	4.000	0.100000	-0.026250	0.765000	0.800656	2.427012	0.759727	0.409420	True	True	9.97958e-08	3473	3.575730	2.976588	2.536730	1.536910
3.500	0.100	1.100	4.000	0.100000	-0.022500	0.765000	0.772137	2.438762	0.732269	0.422527	True	True	9.98683e-08	3468	3.544570	2.967052	2.592104	1.534099
3.500	0.100	1.100	4.000	0.100000	-0.018750	0.765000	0.745606	2.450973	0.706691	0.436172	True	True	9.99966e-08	3572	3.515405	2.959543	2.645148	1.530565
3.500	0.100	1.100	4.000	0.100000	-0.015000	0.765000	0.720896	2.463670	0.682805	0.450415	True	True	9.98867e-08	3591	3.488076	2.953946	2.695902	1.526319
3.500	0.100	1.100	4.000	0.100000	-0.011250	0.765000	0.697860	2.476882	0.660447	0.465322	True	True	9.97167e-08	3694	3.462446	2.950167	2.744402	1.521366
3.500	0.100	1.100	4.000	0.100000	-0.007500	0.765000	0.676373	2.490647	0.639480	0.480964	True	True	9.98566e-08	3741	3.438399	2.948131	2.790676	1.515706
3.500	0.100	1.100	4.000	0.100000	-0.003750	0.765000	0.656324	2.505008	0.619780	0.497423	True	True	9.98789e-08	3775	3.415831	2.947781	2.834745	1.509334
3.500	0.100	1.100	4.000	0.100000	0.000000	0.765000	0.637616	2.520016	0.601241	0.514788	True	True	9.99189e-08	3815	3.394656	2.949076	2.876628	1.502238
3.500	0.100	1.100	4.000	0.100000	0.003750	0.765000	0.620166	2.535731	0.583769	0.533158	True	True	9.99485e-08	3922	3.374797	2.951990	2.916336	1.494404
3.500	0.100	1.100	4.000	0.100000	0.007500	0.765000	0.603901	2.552220	0.567279	0.552648	True	True	9.99426e-08	3952	3.356191	2.956513	2.953874	1.485810
3.500	0.100	1.100	4.000	0.100000	0.011250	0.765000	0.588756	2.569565	0.551699	0.573386	True	True	9.97635e-08	4079	3.338783	2.962651	2.989243	1.476429
3.500	0.100	1.100	4.000	0.100000	0.015000	0.765000	0.574677	2.587858	0.536961	0.595522	True	True	9.98795e-08	4144	3.322529	2.970427	3.022433	1.466227
3.500	0.100	1.100	4.000	0.100000	0.018750	0.765000	0.561617	2.607206	0.523004	0.619227	True	True	9.98308e-08	4154	3.307395	2.979881	3.053431	1.455163
3.500	0.100	1.100	4.000	0.100000	0.022500	0.765000	0.549538	2.627735	0.509776	0.644701	True	True	9.99977e-08	4224	3.293355	2.991072	3.082213	1.443187
3.500	0.100	1.100	4.000	0.100000	0.026250	0.765000	0.538408	2.649593	0.497227	0.672177	True	True	9.99322e-08	4356	3.280395	3.004082	3.108743	1.430241
3.500	0.100	1.100	4.000	0.100000	0.030000	0.765000	0.528205	2.672953	0.485312	0.701933	True	True	9.98512e-08	4500	3.268509	3.019018	3.132975	1.416257
3.500	0.100	1.100	4.000	0.100000	0.033750	0.765000	0.518912	2.698021	0.473990	0.734298	True	True	9.98013e-08	4541	3.257705	3.036014	3.154851	1.401151
3.500	0.100	1.100	4.000	0.100000	0.037500	0.765000	0.510522	2.725043	0.463223	0.769671	True	True	9.98785e-08	4654	3.248002	3.055243	3.174292	1.384826
3.500	0.100	1.100	4.000	0.100000	0.041250	0.765000	0.503038	2.754315	0.452976	0.808536	True	True	9.98222e-08	4806	3.239437	3.076918	3.191201	1.367169
3.500	0.100	1.100	4.000	0.100000	0.045000	0.765000	0.496470	2.786201	0.443216	0.851490	True	True	9.98858e-08	4936	3.232064	3.101307	3.205457	1.348041
3.500	0.100	1.100	4.000	0.100000	0.048750	0.765000	0.490845	2.821146	0.433910	0.899279	True	True	9.98127e-08	5057	3.225961	3.128746	3.216907	1.327277
3.500	0.100	1.100	4.000	0.100000	0.052500	0.765000	0.486199	2.859710	0.425028	0.952846	True	True	9.98778e-08	5226	3.221238	3.159658	3.225360	1.304678
3.500	0.100	1.100	4.000	0.100000	0.056250	0.765000	0.482592	2.902601	0.416539	1.013413	True	True	9.99381e-08	5424	3.218043	3.194583	3.230574	1.279999
3.500	0.100	1.100	4.000	0.100000	0.060000	0.765000	0.480104	2.950741	0.408410	1.082584	True	True	9.98734e-08	5569	3.216579	3.234217	3.232244	1.252936
3.500	0.100	1.100	4.000	0.100000	0.063750	0.765000	0.478849	3.005345	0.400605	1.162525	True	True	9.99274e-08	5891	3.217126	3.279478	3.229975	1.223106
3.500	0.100	1.100	4.000	0.100000	0.067500	0.765000	0.478984	3.068064	0.393083	1.256236	True	True	9.99602e-08	6116	3.220078	3.331598	3.223253	1.190014
3.500	0.100	1.100	4.000	0.100000	0.071250	0.765000	0.480733	3.141217	0.385792	1.368027	True	True	9.98867e-08	6465	3.225995	3.392280	3.211387	1.153007
3.500	0.100	1.100	4.000	0.100000	0.075000	0.765000	0.484420	3.228178	0.378661	1.504348	True	True	9.99979e-08	6935	3.235712	3.463967	3.193424	1.111193
3.500	0.100	1.100	4.000	0.100000	-0.075000	0.787500	1.503438	2.317892	1.533481	0.267229	True	True	9.99622e-08	3037	4.316331	3.381724	1.567483	1.487422
3.500	0.100	1.100	4.000	0.100000	-0.071250	0.787500	1.399527	2.322331	1.417092	0.278711	True	True	9.97137e-08	2857	4.212593	3.307294	1.669447	1.500540
3.500	0.100	1.100	4.000	0.100000	-0.067500	0.787500	1.309988	2.327906	1.319767	0.289861	True	True	9.97564e-08	2825	4.122372	3.244424	1.765391	1.511105
3.500	0.100	1.100	4.000	0.100000	-0.063750	0.787500	1.231612	2.334390	1.236659	0.300820	True	True	9.97113e-08	2921	4.042737	3.190672	1.856294	1.519626
3.500	0.100	1.100	4.000	0.100000	-0.060000	0.787500	1.162166	2.341630	1.164511	0.311695	True	True	9.9789e-08	2985	3.971623	3.144329	1.942838	1.526446
3.500	0.100	1.100	4.000	0.100000	-0.056250	0.787500	1.100034	2.349518	1.101043	0.322570	True	True	9.99564e-08	3050	3.907524	3.104152	2.025521	1.531814
3.500	0.100	1.100	4.000	0.100000	-0.052500	0.787500	1.044007	2.357978	1.044602	0.333515	True	True	9.97386e-08	3112	3.849308	3.069210	2.104706	1.535909
3.500	0.100	1.100	4.000	0.100000	-0.048750	0.787500	0.993159	2.366956	0.993956	0.344591	True	True	9.99398e-08	3147	3.796102	3.038785	2.180668	1.538870
3.500	0.100	1.100	4.000	0.100000	-0.045000	0.787500	0.946765	2.376412	0.948167	0.355853	True	True	9.97988e-08	3227	3.747222	3.012315	2.253620	1.540799
3.500	0.100	1.100	4.000	0.100000	-0.041250	0.787500	0.904246	2.386321	0.906501	0.367351	True	True	9.99485e-08	3282	3.702120	2.989351	2.323724	1.541780
3.500	0.100	1.100	4.000	0.100000	-0.037500	0.787500	0.865133	2.396667	0.868380	0.379135	True	True	9.99913e-08	3330	3.660349	2.969527	2.391108	1.541876
3.500	0.100	1.100	4.000	0.100000	-0.033750	0.787500	0.829039	2.407443	0.833336	0.391253	True	True	9.98096e-08	3384	3.621544	2.952545	2.455875	1.541137
3.500	0.100	1.100	4.000	0.100000	-0.030000	0.787500	0.795643	2.418646	0.800989	0.403755	True	True	9.99001e-08	3429	3.585400	2.938158	2.518106	1.539603
3.500	0.100	1.100	4.000	0.100000	-0.026250	0.787500	0.764675	2.430285	0.771024	0.416691	True	True	9.98436e-08	3472	3.551660	2.926161	2.577868	1.537305
3.500	0.100	1.100	4.000	0.100000	-0.022500	0.787500	0.735906	2.442369	0.743178	0.430115	True	True	9.99157e-08	3539	3.520109	2.916384	2.635217	1.534267
3.500	0.100	1.100	4.000	0.100000	-0.018750	0.787500	0.709140	2.454919	0.717230	0.444084	True	True	9.98185e-08	3614	3.490561	2.908682	2.690197	1.530504
3.500	0.100	1.100	4.000	0.100000	-0.015000	0.787500	0.684207	2.467957	0.692991	0.458659	True	True	9.97153e-08	3681	3.462856	2.902940	2.742847	1.526029
3.500	0.100	1.100	4.000	0.100000	-0.011250	0.787500	0.660962	2.481514	0.670298	0.473906	True	True	9.98212e-08	3708	3.436858	2.899060	2.793196	1.520846
3.500	0.100	1.100	4.000	0.100000	-0.007500	0.787500	0.639278	2.495626	0.649011	0.489898	True	True	9.9945e-08	3798	3.412449	2.896964	2.841271	1.514955
3.500	0.100	1.100	4.000	0.100000	-0.003750	0.787500	0.619043	2.510336	0.629008	0.506717	True	True	9.99048e-08	3860	3.389526	2.896593	2.887092	1.508352
3.500	0.100	1.100	4.000	0.100000	0.000000	0.787500	0.600160	2.525696	0.610181	0.524453	True	True	9.9896e-08	3906	3.368000	2.897903	2.930673	1.501028
3.500	0.100	1.100	4.000	0.100000	0.003750	0.787500	0.582544	2.541766	0.592436	0.543207	True	True	9.98109e-08	3988	3.347795	2.900866	2.972025	1.492966
3.500	0.100	1.100	4.000	0.100000	0.007500	0.787500	0.566122	2.558613	0.575689	0.563094	True	True	9.99696e-08	4039	3.328846	2.905471	3.011151	1.484147
3.500	0.100	1.100	4.000	0.100000	0.011250	0.787500	0.550828	2.576319	0.559865	0.584246	True	True	9.99362e-08	4127	3.311098	2.911720	3.048050	1.474544
3.500	0.100	1.100	4.000	0.100000	0.015000	0.787500	0.536608	2.594977	0.544897	0.606812	True	True	9.99659e-08	4194	3.294505	2.919636	3.082715	1.464124
3.500	0.100	1.100	4.000	0.100000	0.018750	0.787500	0.523413	2.614695	0.530725	0.630966	True	True	9.97921e-08	4285	3.279033	2.929255	3.115128	1.452846
3.500	0.100	1.100	4.000	0.100000	0.022500	0.787500	0.511205	2.635598	0.517293	0.656909	True	True	9.99453e-08	4348	3.264654	2.940635	3.145267	1.440662
3.500	0.100	1.100	4.000	0.100000	0.026250	0.787500	0.499951	2.657835	0.504553	0.684878	True	True	9.994e-08	4397	3.251352	2.953857	3.173097	1.427516
3.500	0.100	1.100	4.000	0.100000	0.030000	0.787500	0.489626	2.681581	0.492459	0.715154	True	True	9.981e-08	4551	3.239121	2.969024	3.198572	1.413339
3.500	0.100	1.100	4.000	0.100000	0.033750	0.787500	0.480215	2.707042	0.480971	0.748069	True	True	9.97788e-08	4624	3.227964	2.986271	3.221633	1.398050
3.500	0.100	1.100	4.000	0.100000	0.037500	0.787500	0.471709	2.734465	0.470048	0.784026	True	True	9.98017e-08	4725	3.217901	3.005767	3.242204	1.381554
3.500	0.100	1.100	4.000	0.100000	0.041250	0.787500	0.464107	2.764148	0.459657	0.823514	True	True	9.98413e-08	4889	3.208963	3.027725	3.260188	1.363738
3.500	0.100	1.100	4.000	0.100000	0.045000	0.787500	0.457421	2.796455	0.449764	0.867137	True	True	9.98518e-08	5016	3.201203	3.052409	3.275466	1.344466
3.500	0.100	1.100	4.000	0.100000	0.048750	0.787500	0.451673	2.831836	0.440336	0.915646	True	True	9.99736e-08	5204	3.194694	3.080154	3.287886	1.323576
3.500	0.100	1.100	4.000	0.100000	0.052500	0.787500	0.446901	2.870850	0.431342	0.969997	True	True	9.9892e-08	5331	3.189539	3.111381	3.297259	1.300871
3.500	0.100	1.100	4.000	0.100000	0.056250	0.787500	0.443158	2.914211	0.422752	1.031422	True	True	9.98827e-08	5518	3.185882	3.146625	3.303347	1.276110
3.500	0.100	1.100	4.000	0.100000	0.060000	0.787500	0.440522	2.962843	0.414534	1.101542	True	True	9.99239e-08	5782	3.183915	3.186581	3.305847	1.248993
3.500	0.100	1.100	4.000	0.100000	0.063750	0.787500	0.439103	3.017966	0.406651	1.182544	True	True	9.9869e-08	5966	3.183909	3.232161	3.304370	1.219141
3.500	0.100	1.100	4.000	0.100000	0.067500	0.787500	0.439054	3.081241	0.399063	1.277459	True	True	9.989e-08	6288	3.186240	3.284593	3.298407	1.186068
3.500	0.100	1.100	4.000	0.100000	0.071250	0.787500	0.440588	3.154993	0.391719	1.390640	True	True	9.98659e-08	6647	3.191447	3.345574	3.287275	1.149127
3.500	0.100	1.100	4.000	0.100000	0.075000	0.787500	0.444020	3.242615	0.384549	1.528602	True	True	9.99518e-08	7073	3.200332	3.417533	3.270033	1.107436
3.500	0.100	1.100	4.000	0.100000	-0.075000	0.810000	1.473203	2.317399	1.551775	0.270735	True	True	9.99857e-08	3004	4.299075	3.341167	1.581600	1.490399
3.500	0.100	1.100	4.000	0.100000	-0.071250	0.810000	1.368766	2.322079	1.434664	0.282520	True	True	9.96265e-08	2873	4.194745	3.265399	1.685463	1.503257
3.500	0.100	1.100	4.000	0.100000	-0.067500	0.810000	1.278746	2.327907	1.336666	0.293967	True	True	9.97015e-08	2870	4.103977	3.201341	1.783342	1.513572
3.500	0.100	1.100	4.000	0.100000	-0.063750	0.810000	1.199928	2.334656	1.252924	0.305222	True	True	9.9828e-08	2967	4.023830	3.146529	1.876208	1.521845
3.500	0.100	1.100	4.000	0.100000	-0.060000	0.810000	1.130070	2.342173	1.180175	0.316392	True	True	9.99557e-08	3021	3.952231	3.099238	1.964741	1.528421
3.500	0.100	1.100	4.000	0.100000	-0.056250	0.810000	1.067554	2.350349	1.116134	0.327561	True	True	9.97982e-08	3085	3.887669	3.058213	2.049432	1.533546
3.500	0.100	1.100	4.000	0.100000	-0.052500	0.810000	1.011167	2.359106	1.059146	0.338802	True	True	9.99815e-08	3137	3.829009	3.022514	2.130638	1.537400
3.500	0.100	1.100	4.000	0.100000	-0.048750	0.810000	0.959983	2.368388	1.007977	0.350176	True	True	9.97719e-08	3213	3.775374	2.991414	2.208629	1.540118
3.500	0.100	1.100	4.000	0.100000	-0.045000	0.810000	0.913273	2.378156	0.961686	0.361738	True	True	9.98306e-08	3289	3.726079	2.964347	2.283610	1.541805
3.500	0.100	1.100	4.000	0.100000	-0.041250	0.810000	0.870456	2.388383	0.919541	0.373539	True	True	9.9915e-08	3284	3.680573	2.940855	2.355737	1.542542
3.500	0.100	1.100	4.000	0.100000	-0.037500	0.810000	0.831062	2.399053	0.880960	0.385630	True	True	9.98063e-08	3324	3.638409	2.920572	2.425133	1.542394
3.500	0.100	1.100	4.000	0.100000	-0.033750	0.810000	0.794703	2.410157	0.845475	0.398060	True	True	9.97766e-08	3435	3.599220	2.903193	2.491895	1.541409
3.500	0.100	1.100	4.000	0.100000	-0.030000	0.810000	0.761058	2.421693	0.812707	0.410879	True	True	9.99436e-08	3449	3.562701	2.888468	2.556098	1.539628
3.500	0.100	1.100	4.000	0.100000	-0.026250	0.810000	0.729856	2.433668	0.782340	0.424139	True	True	9.97758e-08	3515	3.528595	2.876188	2.617806	1.537083
3.500	0.100	1.100	4.000	0.100000	-0.022500	0.810000	0.700866	2.446094	0.754110	0.437892	True	True	9.97893e-08	3568	3.496684	2.866180	2.677068	1.533796
3.500	0.100	1.100	4.000	0.100000	-0.018750	0.810000	0.673891	2.458987	0.727795	0.452198	True	True	9.99966e-08	3646	3.466783	2.858298	2.733926	1.529784
3.500	0.100	1.100	4.000	0.100000	-0.015000	0.810000	0.648762	2.472372	0.703206	0.467117	True	True	9.97836e-08	3728	3.438731	2.852421	2.788413	1.525060
3.500	0.100	1.100	4.000	0.100000	-0.011250	0.810000	0.625332	2.486278	0.680180	0.482717	True	True	9.98046e-08	3779	3.412393	2.848450	2.840558	1.519629
3.500	0.100	1.100	4.000	0.100000	-0.007500	0.810000	0.603472	2.500743	0.658576	0.499072	True	True	9.98672e-08	3847	3.387648	2.846304	2.890383	1.513491
3.500	0.100	1.100	4.000	0.100000	-0.003750	0.810000	0.583072	2.515809	0.638273	0.516264	True	True	9.99151e-08	3883	3.364393	2.845922	2.937906	1.506643
3.500	0.100	1.100	4.000	0.100000	0.000000	0.810000	0.564033	2.531527	0.619161	0.534385	True	True	9.98268e-08	3985	3.342539	2.847257	2.983141	1.499075
3.500	0.100	1.100	4.000	0.100000	0.003750	0.810000	0.546269	2.547957	0.601146	0.553536	True	True	9.99361e-08	4044	3.322009	2.850280	3.026095	1.490774
3.500	0.100	1.100	4.000	0.100000	0.007500	0.810000	0.529706	2.565169	0.584143	0.573835	True	True	9.99565e-08	4109	3.302737	2.854976	3.066773	1.481719
3.500	0.100	1.100	4.000	0.100000	0.011250	0.810000	0.514278	2.583244	0.568076	0.595413	True	True	9.98465e-08	4170	3.284667	2.861347	3.105171	1.471884
3.500	0.100	1.100	4.000	0.100000	0.015000	0.810000	0.499929	2.602273	0.552880	0.618422	True	True	9.9988e-08	4231	3.267753	2.869411	3.141281	1.461237
3.500	0.100	1.100	4.000	0.100000	0.018750	0.810000	0.486611	2.622366	0.538491	0.643038	True	True	9.9979e-08	4353	3.251958	2.879205	3.175089	1.449740
3.500	0.100	1.100	4.000	0.100000	0.022500	0.810000	0.474283	2.643651	0.524857	0.669465	True	True	9.99254e-08	4436	3.237254	2.890784	3.206569	1.437345
3.500	0.100	1.100	4.000	0.100000	0.026250	0.810000	0.462913	2.666275	0.511925	0.697942	True	True	9.9919e-08	4499	3.223622	2.904227	3.235690	1.423995
3.500	0.100	1.100	4.000	0.100000	0.030000	0.810000	0.452474	2.690413	0.499652	0.728751	True	True	9.98213e-08	4615	3.211055	2.919636	3.262405	1.409625
3.500	0.100	1.100	4.000	0.100000	0.033750	0.810000	0.442950	2.716274	0.487994	0.762229	True	True	9.99333e-08	4744	3.199556	2.937142	3.286657	1.394154
3.500	0.100	1.100	4.000	0.100000	0.037500	0.810000	0.434329	2.744105	0.476914	0.798783	True	True	9.99422e-08	4827	3.189139	2.956915	3.308371	1.377490
3.500	0.100	1.100	4.000	0.100000	0.041250	0.810000	0.426612	2.774207	0.466376	0.838908	True	True	9.9889e-08	4954	3.179834	2.979164	3.327454	1.359521
3.500	0.100	1.100	4.000	0.100000	0.045000	0.810000	0.419807	2.806943	0.456345	0.883211	True	True	9.99601e-08	5078	3.171690	3.004152	3.343786	1.340114
3.500	0.100	1.100	4.000	0.100000	0.048750	0.810000	0.413935	2.842766	0.446790	0.932454	True	True	9.99373e-08	5246	3.164777	3.032212	3.357220	1.319108
3.500	0.100	1.100	4.000	0.100000	0.052500	0.810000	0.409030	2.882238	0.437679	0.987600	True	True	9.99272e-08	5407	3.159191	3.063760	3.367570	1.296311
3.500	0.100	1.100	4.000	0.100000	0.056250	0.810000	0.405144	2.926076	0.428982	1.049895	True	True	9.9891e-08	5586	3.155069	3.099332	3.374602	1.271483
3.500	0.100	1.100	4.000	0.100000	0.060000	0.810000	0.402351	2.975206	0.420665	1.120974	True	True	9.99101e-08	5859	3.152596	3.139617	3.378019	1.244332
3.500	0.100	1.100	4.000	0.100000	0.063750	0.810000	0.400756	3.030855	0.412694	1.203048	True	True	9.99111e-08	6103	3.152029	3.185524	3.377438	1.214482
3.500	0.100	1.100	4.000	0.100000	0.067500	0.810000	0.400505	3.094690	0.405029	1.299177	True	True	9.99471e-08	6364	3.153729	3.238274	3.372358	1.181453
3.500	0.100	1.100	4.000	0.100000	0.071250	0.810000	0.401805	3.169047	0.397619	1.413755	True	True	9.98858e-08	6772	3.158214	3.299557	3.362110	1.144608
3.500	0.100	1.100	4.000	0.100000	0.075000	0.810000	0.404957	3.257332	0.390395	1.553366	True	True	9.99249e-08	7196	3.166252	3.371794	3.345768	1.103076
3.500	0.100	1.100	4.000	0.100000	-0.075000	0.832500	1.443605	2.316961	1.570045	0.274286	True	True	9.99613e-08	3090	4.282268	3.300875	1.595346	1.493103
3.500	0.100	1.100	4.000	0.100000	-0.071250	0.832500	1.338693	2.321884	1.452213	0.286382	True	True	9.99571e-08	2883	4.177398	3.223793	1.701043	1.505672
3.500	0.100	1.100	4.000	0.100000	-0.067500	0.832500	1.248244	2.327962	1.353546	0.298136	True	True	9.9836e-08	2894	4.086135	3.158571	1.800783	1.515708
3.500	0.100	1.100	4.000	0.100000	-0.063750	0.832500	1.169032	2.334981	1.269175	0.309695	True	True	9.98924e-08	2994	4.005525	3.102722	1.895539	1.523704
3.500	0.100	1.100	4.000	0.100000	-0.060000	0.832500	1.098809	2.342781	1.195829	0.321168	True	True	9.9767e-08	3048	3.933490	3.054504	1.985986	1.530005
3.500	0.100	1.100	4.000	0.100000	-0.056250	0.832500	1.035954	2.351248	1.131220	0.332642	True	True	9.98334e-08	3109	3.868513	3.012651	2.072606	1.534858
3.500	0.100	1.100	4.000	0.100000	-0.052500	0.832500	0.979252	2.360306	1.073689	0.344188	True	True	9.98249e-08	3161	3.809453	2.976212	2.155754	1.538440
3.500	0.100	1.100	4.000	0.100000	-0.048750	0.832500	0.927772	2.369896	1.022002	0.355870	True	True	9.9914e-08	3224	3.755435	2.944455	2.235693	1.540888
3.500	0.100	1.100	4.000	0.100000	-0.045000	0.832500	0.880785	2.379980	0.975215	0.367742	True	True	9.96694e-08	3289	3.705767	2.916806	2.312621	1.542305
3.500	0.100	1.100	4.000	0.100000	-0.041250	0.832500	0.837709	2.390529	0.932594	0.379858	True	True	9.97042e-08	3334	3.659898	2.892804	2.386690	1.542772
3.500	0.100	1.100	4.000	0.100000	-0.037500	0.832500	0.798071	2.401526	0.893558	0.392267	True	True	9.99051e-08	3413	3.617381	2.872075	2.458017	1.542353
3.500	0.100	1.100	4.000	0.100000	-0.033750	0.832500	0.761483	2.412962	0.857639	0.405021	True	True	9.9799e-08	3470	3.577847	2.854313	2.526692	1.541097
3.500	0.100	1.100	4.000	0.100000	-0.030000	0.832500	0.727622	2.424836	0.824455	0.418169	True	True	9.97054e-08	3791	3.540990	2.839263	2.592787	1.539046
3.500	0.100	1.100	4.000	0.100000	-0.026250	0.832500	0.696217	2.437152	0.793691	0.431763	True	True	9.99005e-08	3563	3.506552	2.826713	2.656360	1.536229
3.500	0.100	1.100	4.000	0.100000	-0.022500	0.832500	0.667035	2.449922	0.765081	0.445858	True	True	9.99035e-08	3628	3.474316	2.816487	2.717457	1.532672
3.500	0.100	1.100	4.000	0.100000	-0.018750	0.832500	0.639880	2.463163	0.738405	0.460513	True	True	9.97839e-08	3691	3.444094	2.808435	2.776116	1.528391
3.500	0.100	1.100	4.000	0.100000	-0.015000	0.832500	0.614581	2.476899	0.713471	0.475789	True	True	9.97681e-08	3773	3.415727	2.802434	2.832368	1.523399
3.500	0.100	1.100	4.000	0.100000	-0.011250	0.832500	0.590990	2.491160	0.690118	0.491755	True	True	9.99274e-08	3823	3.389077	2.798382	2.886236	1.517701
3.500	0.100	1.100	4.000	0.100000	-0.007500	0.832500	0.568979	2.505981	0.668202	0.508486	True	True	9.98787e-08	3882	3.364024	2.796196	2.937743	1.511300
3.500	0.100	1.100	4.000	0.100000	-0.003750	0.832500	0.548435	2.521407	0.647602	0.526065	True	True	9.99385e-08	3958	3.340463	2.795812	2.986905	1.504191
3.500	0.100	1.100	4.000	0.100000	0.000000	0.832500	0.529260	2.537489	0.628209	0.544583	True	True	9.98197e-08	4030	3.318306	2.797182	3.033732	1.496367
3.500	0.100	1.100	4.000	0.100000	0.003750	0.832500	0.511366	2.554286	0.609927	0.564146	True	True	9.99338e-08	4088	3.297474	2.800272	3.078233	1.487813
3.500	0.100	1.100	4.000	0.100000	0.007500	0.832500	0.494679	2.571868	0.592671	0.584869	True	True	9.99933e-08	4166	3.277901	2.805068	3.120411	1.478511
3.500	0.100	1.100	4.000	0.100000	0.011250	0.832500	0.479132	2.590315	0.576366	0.606888	True	True	9.99599e-08	4215	3.259529	2.811568	3.160262	1.468436
3.500	0.100	1.100	4.000	0.100000	0.015000	0.832500	0.464669	2.609722	0.560942	0.630355	True	True	9.98859e-08	4317	3.242312	2.819789	3.197779	1.457556
3.500	0.100	1.100	4.000	0.100000	0.018750	0.832500	0.451239	2.630198	0.546340	0.655447	True	True	9.99919e-08	4410	3.226210	2.829765	3.232947	1.445834
3.500	0.100	1.100	4.000	0.100000	0.022500	0.832500	0.438802	2.651869	0.532503	0.682371	True	True	9.98735e-08	4476	3.211195	2.841550	3.265743	1.433223
3.500	0.100	1.100	4.000	0.100000	0.026250	0.832500	0.427324	2.674886	0.519380	0.711368	True	True	9.99962e-08	4596	3.197248	2.855221	3.296135	1.419669
3.500	0.100	1.100	4.000	0.100000	0.030000	0.832500	0.416778	2.699424	0.506926	0.742724	True	True	9.99835e-08	4691	3.184357	2.870878	3.324080	1.405105
3.500	0.100	1.100	4.000	0.100000	0.033750	0.832500	0.407145	2.725692	0.495099	0.776779	True	True	9.99761e-08	4801	3.172524	2.888651	3.349521	1.389456
3.500	0.100	1.100	4.000	0.100000	0.037500	0.832500	0.398414	2.753938	0.483859	0.813944	True	True	9.99423e-08	4924	3.161761	2.908707	3.372387	1.372628
3.500	0.100	1.100	4.000	0.100000	0.041250	0.832500	0.390583	2.784465	0.473170	0.854717	True	True	9.99414e-08	5155	3.152096	2.931254	3.392586	1.354512
3.500	0.100	1.100	4.000	0.100000	0.045000	0.832500	0.383658	2.817638	0.462998	0.899715	True	True	9.99094e-08	5179	3.143572	2.956553	3.410003	1.334978
3.500	0.100	1.100	4.000	0.100000	0.048750	0.832500	0.377658	2.853910	0.453310	0.949704	True	True	9.99506e-08	5405	3.136256	2.984933	3.424494	1.313868
3.500	0.100	1.100	4.000	0.100000	0.052500	0.832500	0.372615	2.893847	0.444075	1.005658	True	True	9.99125e-08	5603	3.130238	3.016810	3.435879	1.290992
3.500	0.100	1.100	4.000	0.100000	0.056250	0.832500	0.368578	2.938169	0.435261	1.068834	True	True	9.98847e-08	5710	3.125649	3.052715	3.443929	1.266116
3.500	0.100	1.100	4.000	0.100000	0.060000	0.832500	0.365617	2.987804	0.426837	1.140885	True	True	9.98141e-08	6000	3.122664	3.093334	3.448354	1.238949
3.500	0.100	1.100	4.000	0.100000	0.063750	0.832500	0.363832	3.043987	0.418767	1.224040	True	True	9.98688e-08	6242	3.121529	3.139573	3.448781	1.209124
3.500	0.100	1.100	4.000	0.100000	0.067500	0.832500	0.363363	3.108388	0.411011	1.321392	True	True	9.98645e-08	6544	3.122588	3.192646	3.444720	1.176167
3.500	0.100	1.100	4.000	0.100000	0.071250	0.832500	0.364407	3.183355	0.403519	1.437377	True	True	9.99033e-08	7077	3.126336	3.254237	3.435518	1.139449
3.500	0.100	1.100	4.000	0.100000	0.075000	0.832500	0.367252	3.272310	0.396224	1.578642	True	True	9.99672e-08	7382	3.133509	3.326756	3.420274	1.098112
3.500	0.100	1.100	4.000	0.100000	-0.075000	0.855000	1.414642	2.316554	1.588283	0.277882	True	True	9.97953e-08	2952	4.265908	3.260863	1.608706	1.495545
3.500	0.100	1.100	4.000	0.100000	-0.071250	0.855000	1.309310	2.321735	1.469738	0.290297	True	True	9.97328e-08	2893	4.160553	3.182496	1.716157	1.507786
3.500	0.100	1.100	4.000	0.100000	-0.067500	0.855000	1.218485	2.328070	1.370407	0.302366	True	True	9.99577e-08	2914	4.068846	3.116137	1.817680	1.517509
3.500	0.100	1.100	4.000	0.100000	-0.063750	0.855000	1.138926	2.335365	1.285410	0.314238	True	True	9.96849e-08	3002	3.987825	3.059275	1.914244	1.525195
3.500	0.100	1.100	4.000	0.100000	-0.060000	0.855000	1.068387	2.343450	1.211472	0.326024	True	True	9.98011e-08	3065	3.915403	3.010154	2.006518	1.531191
3.500	0.100	1.100	4.000	0.100000	-0.056250	0.855000	1.005239	2.352212	1.146301	0.337811	True	True	9.99065e-08	3138	3.850058	2.967495	2.094979	1.535741
3.500	0.100	1.100	4.000	0.100000	-0.052500	0.855000	0.948266	2.361573	1.088235	0.349672	True	True	9.98513e-08	3195	3.790647	2.930338	2.179977	1.539023
3.500	0.100	1.100	4.000	0.100000	-0.048750	0.855000	0.896534	2.371475	1.036035	0.361671	True	True	9.97092e-08	3266	3.736289	2.897944	2.261770	1.541171
3.500	0.100	1.100	4.000	0.100000	-0.045000	0.855000	0.849311	2.381877	0.988759	0.373865	True	True	9.98468e-08	3322	3.686293	2.869732	2.340550	1.542290
3.500	0.100	1.100	4.000	0.100000	-0.041250	0.855000	0.806014	2.392751	0.945670	0.386305	True	True	9.99509e-08	3393	3.640105	2.845236	2.416464	1.542459
3.500	0.100	1.100	4.000	0.100000	-0.037500	0.855000	0.766170	2.404078	0.906187	0.399045	True	True	9.98717e-08	3419	3.597276	2.824078	2.489623	1.541743
3.500	0.100	1.100	4.000	0.100000	-0.033750	0.855000	0.729389	2.415850	0.869841	0.412133	True	True	9.97769e-08	3496	3.557437	2.805948	2.560114	1.540191
3.500	0.100	1.100	4.000	0.100000	-0.030000	0.855000	0.695347	2.428063	0.836248	0.425621	True	True	9.9812e-08	3551	3.520281	2.790587	2.628004	1.537845
3.500	0.100	1.100	4.000	0.100000	-0.026250	0.855000	0.663771	2.440723	0.805094	0.439563	True	True	9.99641e-08	3588	3.485549	2.777781	2.693346	1.534735
3.500	0.100	1.100	4.000	0.100000	-0.022500	0.855000	0.634430	2.453840	0.776113	0.454012	True	True	9.98551e-08	3688	3.453023	2.767347	2.756183	1.530885
3.500	0.100	1.100	4.000	0.100000	-0.018750	0.855000	0.607124	2.467432	0.749082	0.469028	True	True	9.97755e-08	3910	3.422516	2.759137	2.816549	1.526315
3.500	0.100	1.100	4.000	0.100000	-0.015000	0.855000	0.581683	2.481523	0.723811	0.484674	True	True	9.99744e-08	3814	3.393866	2.753022	2.874473	1.521035
3.500	0.100	1.100	4.000	0.100000	-0.011250	0.855000	0.557958	2.496141	0.700137	0.501020	True	True	9.98945e-08	3868	3.366936	2.748899	2.929977	1.515053
3.500	0.100	1.100	4.000	0.100000	-0.007500	0.855000	0.535820	2.511323	0.677916	0.518140	True	True	9.98576e-08	3913	3.341604	2.746682	2.983081	1.508372
3.500	0.100	1.100	4.000	0.100000	-0.003750	0.855000	0.515155	2.527113	0.657026	0.536118	True	True	9.98298e-08	4015	3.317767	2.746305	3.033799	1.500988
3.500	0.100	1.100	4.000	0.100000	0.000000	0.855000	0.495864	2.543561	0.637358	0.555048	True	True	9.99658e-08	4076	3.295333	2.747716	3.082143	1.492894
3.500	0.100	1.100	4.000	0.100000	0.003750	0.855000	0.477860	2.560728	0.618814	0.575035	True	True	9.97299e-08	4146	3.274224	2.750882	3.128118	1.484076
3.500	0.100	1.100	4.000	0.100000	0.007500	0.855000	0.461067	2.578684	0.601310	0.596196	True	True	9.99399e-08	4242	3.254372	2.755783	3.171729	1.474517
3.500	0.100	1.100	4.000	0.100000	0.011250	0.855000	0.445417	2.597510	0.584770	0.618669	True	True	9.99841e-08	4303	3.235720	2.762418	3.212974	1.464193
3.500	0.100	1.100	4.000	0.100000	0.015000	0.855000	0.430853	2.617299	0.569123	0.642607	True	True	9.99498e-08	4368	3.218219	2.770801	3.251844	1.453073
3.500	0.100	1.100	4.000	0.100000	0.018750	0.855000	0.417325	2.638162	0.554309	0.668189	True	True	9.9931e-08	4483	3.201829	2.780965	3.288327	1.441121
3.500	0.100	1.100	4.000	0.100000	0.022500	0.855000	0.404790	2.660226	0.540272	0.695624	True	True	9.99269e-08	4620	3.186520	2.792961	3.322400	1.428292
3.500	0.100	1.100	4.000	0.100000	0.026250	0.855000	0.393213	2.683641	0.526959	0.725155	True	True	9.99473e-08	4676	3.172270	2.806865	3.354035	1.414531
3.500	0.100	1.100	4.000	0.100000	0.030000	0.855000	0.382566	2.708585	0.514325	0.757072	True	True	9.99895e-08	4762	3.159068	2.822774	3.383189	1.399776
3.500	0.100	1.100	4.000	0.100000	0.033750	0.855000	0.372830	2.735265	0.502327	0.791718	True	True	9.99623e-08	4897	3.146912	2.840818	3.409811	1.383950
3.500	0.100	1.100	4.000	0.100000	0.037500	0.855000	0.363991	2.763934	0.490924	0.829506	True	True	9.97959e-08	4986	3.135812	2.861161	3.433830	1.366964
3.500	0.100	1.100	4.000	0.100000	0.041250	0.855000	0.356046	2.794893	0.480081	0.870942	True	True	9.99597e-08	5146	3.125792	2.884009	3.455159	1.348709
3.500	0.100	1.100	4.000	0.100000	0.045000	0.855000	0.349000	2.828509	0.469763	0.916646	True	True	9.99525e-08	5297	3.116893	2.909622	3.473689	1.329058
3.500	0.100	1.100	4.000	0.100000	0.048750	0.855000	0.342869	2.865239	0.459936	0.967394	True	True	9.99457e-08	5646	3.109175	2.938326	3.489279	1.307856
3.500	0.100	1.100	4.000	0.100000	0.052500	0.855000	0.337682	2.905649	0.450570	1.024169	True	True	9.98628e-08	5646	3.102726	2.970535	3.501757	1.284916
3.500	0.100	1.100	4.000	0.100000	0.056250	0.855000	0.333486	2.950461	0.441631	1.088238	True	True	9.99086e-08	5837	3.097666	3.006777	3.510901	1.260009
3.500	0.100	1.100	4.000	0.100000	0.060000	0.855000	0.330346	3.000610	0.433088	1.161272	True	True	9.99336e-08	6085	3.094164	3.047735	3.516430	1.232847
3.500	0.100	1.100	4.000	0.100000	0.063750	0.855000	0.328356	3.057333	0.424906	1.245520	True	True	9.99002e-08	6375	3.092451	3.094309	3.517983	1.203071
3.500	0.100	1.100	4.000	0.100000	0.067500	0.855000	0.327649	3.122309	0.417044	1.344105	True	True	9.9926e-08	6680	3.092857	3.147710	3.515088	1.170212
3.500	0.100	1.100	4.000	0.100000	0.071250	0.855000	0.328415	3.197894	0.409452	1.461505	True	True	9.99426e-08	7042	3.095853	3.209613	3.507109	1.133653
3.500	0.100	1.100	4.000	0.100000	0.075000	0.855000	0.330925	3.287523	0.402063	1.604433	True	True	9.99884e-08	7554	3.102141	3.282418	3.493175	1.092545
3.500	0.100	1.100	4.000	0.100000	-0.075000	0.877500	1.386315	2.316208	1.606491	0.281523	True	True	9.9894e-08	3037	4.249998	3.221150	1.621653	1.497704
3.500	0.100	1.100	4.000	0.100000	-0.071250	0.877500	1.280621	2.321618	1.487237	0.294264	True	True	9.9732e-08	2918	4.144209	3.141530	1.730779	1.509601
3.500	0.100	1.100	4.000	0.100000	-0.067500	0.877500	1.189465	2.328232	1.387245	0.306657	True	True	9.98825e-08	2918	4.052111	3.074061	1.834001	1.518971
3.500	0.100	1.100	4.000	0.100000	-0.063750	0.877500	1.109612	2.335803	1.301629	0.318850	True	True	9.97419e-08	3035	3.970730	3.016215	1.932279	1.526316
3.500	0.100	1.100	4.000	0.100000	-0.060000	0.877500	1.038805	2.344176	1.227107	0.330957	True	True	9.98503e-08	3109	3.897971	2.966217	2.026283	1.531974
3.500	0.100	1.100	4.000	0.100000	-0.056250	0.877500	0.975412	2.353236	1.161381	0.343067	True	True	9.99504e-08	3146	3.832308	2.922776	2.116485	1.536191
3.500	0.100	1.100	4.000	0.100000	-0.052500	0.877500	0.918212	2.362903	1.102786	0.355253	True	True	9.99526e-08	3244	3.772593	2.884925	2.203230	1.539141
3.500	0.100	1.100	4.000	0.100000	-0.048750	0.877500	0.866272	2.373119	1.050083	0.367580	True	True	9.96826e-08	3266	3.717943	2.851916	2.286770	1.540961
3.500	0.100	1.100	4.000	0.100000	-0.045000	0.877500	0.818856	2.383841	1.002326	0.380105	True	True	9.96867e-08	3364	3.667663	2.823162	2.367293	1.541752
3.500	0.100	1.100	4.000	0.100000	-0.041250	0.877500	0.775380	2.395042	0.958779	0.392881	True	True	9.97847e-08	3437	3.621200	2.798192	2.444941	1.541596
3.500	0.100	1.100	4.000	0.100000	-0.037500	0.877500	0.735368	2.406701	0.918858	0.405961	True	True	9.99612e-08	3476	3.578103	2.776623	2.519820	1.540557
3.500	0.100	1.100	4.000	0.100000	-0.033750	0.877500	0.698432	2.418809	0.882094	0.419395	True	True	9.98652e-08	3547	3.538001	2.758141	2.592013	1.538683
3.500	0.100	1.100	4.000	0.100000	-0.030000	0.877500	0.664244	2.431363	0.848103	0.433235	True	True	9.97221e-08	3607	3.500586	2.742485	2.661583	1.536017
3.500	0.100	1.100	4.000	0.100000	-0.026250	0.877500	0.632532	2.444368	0.816568	0.447535	True	True	9.97987e-08	3675	3.465600	2.729435	2.728580	1.532590
3.500	0.100	1.100	4.000	0.100000	-0.022500	0.877500	0.603063	2.457834	0.787226	0.462351	True	True	9.98773e-08	3718	3.432822	2.718808	2.793043	1.528427
3.500	0.100	1.100	4.000	0.100000	-0.018750	0.877500	0.575637	2.471779	0.759850	0.477741	True	True	9.97682e-08	3786	3.402065	2.710450	2.855006	1.523546
3.500	0.100	1.100	4.000	0.100000	-0.015000	0.877500	0.550083	2.486225	0.734252	0.493769	True	True	9.99026e-08	3860	3.373167	2.704232	2.914493	1.517960
3.500	0.100	1.100	4.000	0.100000	-0.011250	0.877500	0.526251	2.501202	0.710265	0.510506	True	True	9.99513e-08	3913	3.345990	2.700047	2.971527	1.511677
3.500	0.100	1.100	4.000	0.100000	-0.007500	0.877500	0.504012	2.516747	0.687748	0.528028	True	True	9.97532e-08	3991	3.320412	2.697807	3.026124	1.504700
3.500	0.100	1.100	4.000	0.100000	-0.003750	0.877500	0.483250	2.532903	0.666576	0.546419	True	True	9.98564e-08	4073	3.296328	2.697443	3.078301	1.497026
3.500	0.100	1.100	4.000	0.100000	0.000000	0.877500	0.463866	2.549721	0.646640	0.565774	True	True	9.9724e-08	4125	3.273646	2.698902	3.128067	1.488649
3.500	0.100	1.100	4.000	0.100000	0.003750	0.877500	0.445772	2.567261	0.627842	0.586198	True	True	9.98867e-08	4225	3.252287	2.702148	3.175429	1.479556
3.500	0.100	1.100	4.000	0.100000	0.007500	0.877500	0.428892	2.585594	0.610097	0.607812	True	True	9.97737e-08	4290	3.232182	2.707159	3.220392	1.469731
3.500	0.100	1.100	4.000	0.100000	0.011250	0.877500	0.413156	2.604801	0.593327	0.630752	True	True	9.98575e-08	4372	3.213273	2.713933	3.262954	1.459151
3.500	0.100	1.100	4.000	0.100000	0.015000	0.877500	0.398506	2.624976	0.577462	0.655174	True	True	9.99288e-08	4433	3.195509	2.722482	3.303111	1.447786
3.500	0.100	1.100	4.000	0.100000	0.018750	0.877500	0.384892	2.646230	0.562441	0.681260	True	True	9.98817e-08	4543	3.178851	2.732835	3.340849	1.435600
3.500	0.100	1.100	4.000	0.100000	0.022500	0.877500	0.372269	2.668691	0.548205	0.709219	True	True	9.99274e-08	4642	3.163265	2.745045	3.376150	1.422550
3.500	0.100	1.100	4.000	0.100000	0.026250	0.877500	0.360602	2.692510	0.534704	0.739298	True	True	9.98514e-08	4735	3.148729	2.759182	3.408987	1.408584
3.500	0.100	1.100	4.000	0.100000	0.030000	0.877500	0.349863	2.717864	0.521891	0.771789	True	True	9.98244e-08	4825	3.135229	2.775345	3.439322	1.393638
3.500	0.100	1.100	4.000	0.100000	0.033750	0.877500	0.340028	2.744963	0.509721	0.807038	True	True	9.98672e-08	4981	3.122761	2.793661	3.467105	1.377640
3.500	0.100	1.100	4.000	0.100000	0.037500	0.877500	0.331085	2.774060	0.498155	0.845464	True	True	9.99003e-08	5092	3.111334	2.814291	3.492272	1.360501
3.500	0.100	1.100	4.000	0.100000	0.041250	0.877500	0.323027	2.805457	0.487155	0.887576	True	True	9.98938e-08	5234	3.100967	2.837441	3.514740	1.342115
3.500	0.100	1.100	4.000	0.100000	0.045000	0.877500	0.315859	2.839524	0.476686	0.934000	True	True	9.9928e-08	5414	3.091697	2.863368	3.534405	1.322357
3.500	0.100	1.100	4.000	0.100000	0.048750	0.877500	0.309593	2.876718	0.466714	0.985520	True	True	9.98986e-08	5572	3.083581	2.892397	3.551134	1.301076
3.500	0.100	1.100	4.000	0.100000	0.052500	0.877500	0.304257	2.917608	0.457208	1.043127	True	True	9.98427e-08	5731	3.076699	2.924938	3.564762	1.278088
3.500	0.100	1.100	4.000	0.100000	0.056250	0.877500	0.299891	2.962920	0.448134	1.108102	True	True	9.98194e-08	5937	3.071166	2.961518	3.575077	1.253167
3.500	0.100	1.100	4.000	0.100000	0.060000	0.877500	0.296560	3.013591	0.439461	1.182130	True	True	9.99288e-08	6194	3.067139	3.002816	3.581810	1.226032
3.500	0.100	1.100	4.000	0.100000	0.063750	0.877500	0.294350	3.070863	0.431151	1.267482	True	True	9.9876e-08	6512	3.064840	3.049727	3.584615	1.196328
3.500	0.100	1.100	4.000	0.100000	0.067500	0.877500	0.293387	3.136422	0.423166	1.367310	True	True	9.99306e-08	6833	3.064579	3.103458	3.583038	1.163595
3.500	0.100	1.100	4.000	0.100000	0.071250	0.877500	0.293850	3.212633	0.415453	1.486136	True	True	9.99463e-08	7390	3.066806	3.165676	3.576471	1.127224
3.500	0.100	1.100	4.000	0.100000	0.075000	0.877500	0.295997	3.302946	0.407948	1.630734	True	True	9.99415e-08	8016	3.072185	3.238773	3.564077	1.086381
3.500	0.100	1.100	4.000	0.100000	-0.075000	0.900000	1.358621	2.315892	1.624663	0.285209	True	True	9.98909e-08	2988	4.234532	3.181751	1.634175	1.499595
3.500	0.100	1.100	4.000	0.100000	-0.071250	0.900000	1.252616	2.321561	1.504705	0.298284	True	True	9.96329e-08	2925	4.128365	3.100910	1.744885	1.511101
3.500	0.100	1.100	4.000	0.100000	-0.067500	0.900000	1.161187	2.328441	1.404061	0.311008	True	True	9.97738e-08	2976	4.035929	3.032366	1.849708	1.520091
3.500	0.100	1.100	4.000	0.100000	-0.063750	0.900000	1.081089	2.336294	1.317833	0.323531	True	True	9.96917e-08	3041	3.954238	2.973566	1.949602	1.527061
3.500	0.100	1.100	4.000	0.100000	-0.060000	0.900000	1.010063	2.344957	1.242734	0.335968	True	True	9.99969e-08	3133	3.881193	2.922720	2.045230	1.532351
3.500	0.100	1.100	4.000	0.100000	-0.056250	0.900000	0.946473	2.354316	1.176461	0.348410	True	True	9.98227e-08	3156	3.815261	2.878526	2.137063	1.536202
3.500	0.100	1.100	4.000	0.100000	-0.052500	0.900000	0.889094	2.364291	1.117348	0.360930	True	True	9.976e-08	3249	3.755291	2.840007	2.225439	1.538791
3.500	0.100	1.100	4.000	0.100000	-0.048750	0.900000	0.836989	2.374821	1.064152	0.373594	True	True	9.97982e-08	3308	3.700396	2.806407	2.310606	1.540252
3.500	0.100	1.100	4.000	0.100000	-0.045000	0.900000	0.789424	2.385865	1.015925	0.386460	True	True	9.99379e-08	3379	3.649881	2.777134	2.392750	1.540688
3.500	0.100	1.100	4.000	0.100000	-0.041250	0.900000	0.745810	2.397392	0.971931	0.399582	True	True	9.97864e-08	3510	3.603189	2.751711	2.472005	1.540179
3.500	0.100	1.100	4.000	0.100000	-0.037500	0.900000	0.705671	2.409383	0.931584	0.413013	True	True	9.98987e-08	3529	3.559868	2.729751	2.548476	1.538789
3.500	0.100	1.100	4.000	0.100000	-0.033750	0.900000	0.668617	2.421828	0.894413	0.426804	True	True	9.97698e-08	3629	3.519546	2.710936	2.622241	1.536568
3.500	0.100	1.100	4.000	0.100000	-0.030000	0.900000	0.634321	2.434723	0.860036	0.441008	True	True	9.99003e-08	3597	3.481915	2.694999	2.693361	1.533558
3.500	0.100	1.100	4.000	0.100000	-0.026250	0.900000	0.602508	2.448073	0.828134	0.455678	True	True	9.97774e-08	3674	3.446714	2.681721	2.761882	1.529791
3.500	0.100	1.100	4.000	0.100000	-0.022500	0.900000	0.572945	2.461888	0.798441	0.470871	True	True	9.99901e-08	3882	3.413724	2.670913	2.827843	1.525293
3.500	0.100	1.100	4.000	0.100000	-0.018750	0.900000	0.545432	2.476186	0.770733	0.486646	True	True	9.98695e-08	3837	3.382756	2.662419	2.891273	1.520081
3.500	0.100	1.100	4.000	0.100000	-0.015000	0.900000	0.519795	2.490988	0.744818	0.503070	True	True	9.96953e-08	4226	3.353647	2.656108	2.952197	1.514171
3.500	0.100	1.100	4.000	0.100000	-0.011250	0.900000	0.495884	2.506325	0.720531	0.520211	True	True	9.99292e-08	3982	3.326259	2.651869	3.010636	1.507569
3.500	0.100	1.100	4.000	0.100000	-0.007500	0.900000	0.473570	2.522232	0.697729	0.538147	True	True	9.98124e-08	4043	3.300468	2.649613	3.066608	1.500281
3.500	0.100	1.100	4.000	0.100000	-0.003750	0.900000	0.452736	2.538755	0.676285	0.556963	True	True	9.98988e-08	4112	3.276169	2.649268	3.120127	1.492304
3.500	0.100	1.100	4.000	0.100000	0.000000	0.900000	0.433283	2.555943	0.656091	0.576755	True	True	9.99802e-08	4153	3.253269	2.650780	3.171205	1.483632
3.500	0.100	1.100	4.000	0.100000	0.003750	0.900000	0.415120	2.573858	0.637048	0.597630	True	True	9.9904e-08	4287	3.231689	2.654109	3.219850	1.474255
3.500	0.100	1.100	4.000	0.100000	0.007500	0.900000	0.398171	2.592569	0.619069	0.619708	True	True	9.99743e-08	4351	3.211358	2.659233	3.266067	1.464155
3.500	0.100	1.100	4.000	0.100000	0.011250	0.900000	0.382367	2.612159	0.602077	0.643128	True	True	9.99054e-08	4419	3.192217	2.666147	3.309858	1.453312
3.500	0.100	1.100	4.000	0.100000	0.015000	0.900000	0.367647	2.632723	0.586000	0.668048	True	True	9.9972e-08	4524	3.174214	2.674861	3.351218	1.441696
3.500	0.100	1.100	4.000	0.100000	0.018750	0.900000	0.353960	2.654371	0.570776	0.694650	True	True	9.9845e-08	4881	3.157308	2.685404	3.390139	1.429274
3.500	0.100	1.100	4.000	0.100000	0.022500	0.900000	0.341262	2.677232	0.556347	0.723147	True	True	9.99586e-08	4943	3.141465	2.697824	3.426605	1.416003
3.500	0.100	1.100	4.000	0.100000	0.026250	0.900000	0.329516	2.701458	0.542661	0.753787	True	True	9.99628e-08	4839	3.126660	2.712194	3.460592	1.401831
3.500	0.100	1.100	4.000	0.100000	0.030000	0.900000	0.318690	2.727227	0.529670	0.786865	True	True	9.99915e-08	4943	3.112878	2.728608	3.492067	1.386699
3.500	0.100	1.100	4.000	0.100000	0.033750	0.900000	0.308763	2.754750	0.517329	0.822731	True	True	9.98712e-08	5038	3.100111	2.747193	3.520985	1.370533
3.500	0.100	1.100	4.000	0.100000	0.037500	0.900000	0.299719	2.784280	0.505598	0.861807	True	True	9.98408e-08	5172	3.088366	2.768108	3.547286	1.353247
3.500	0.100	1.100	4.000	0.100000	0.041250	0.900000	0.291550	2.816122	0.494438	0.904607	True	True	9.99845e-08	6157	3.077660	2.791557	3.570894	1.334740
3.500	0.100	1.100	4.000	0.100000	0.045000	0.900000	0.284258	2.850646	0.483813	0.951764	True	True	9.99387e-08	5453	3.068025	2.817795	3.591712	1.314886
3.500	0.100	1.100	4.000	0.100000	0.048750	0.900000	0.277853	2.888311	0.473690	1.004068	True	True	9.99025e-08	5677	3.059513	2.847145	3.609615	1.293539
3.500	0.100	1.100	4.000	0.100000	0.052500	0.900000	0.272360	2.929690	0.464036	1.062521	True	True	9.9974e-08	7917	3.052199	2.880016	3.624448	1.270518
3.500	0.100	1.100	4.000	0.100000	0.056250	0.900000	0.267817	2.975509	0.454817	1.128414	True	True	9.99381e-08	6964	3.046189	2.916931	3.636010	1.245601
3.500	0.100	1.100	4.000	0.100000	0.060000	0.900000	0.264281	3.026711	0.445999	1.203448	True	True	9.98863e-08	6329	3.041632	2.958567	3.644049	1.218513
3.500	0.100	1.100	4.000	0.100000	0.063750	0.900000	0.261835	3.084542	0.437547	1.289917	True	True	9.98287e-08	6596	3.038736	3.005815	3.648234	1.188905
3.500	0.100	1.100	4.000	0.100000	0.067500	0.900000	0.260596	3.150694	0.429419	1.390999	True	True	9.98853e-08	7618	3.037795	3.059876	3.648137	1.156324
3.500	0.100	1.100	4.000	0.100000	0.071250	0.900000	0.260731	3.227542	0.421564	1.511261	True	True	9.99243e-08	7901	3.039233	3.122411	3.643180	1.120173
3.500	0.100	1.100	4.000	0.100000	0.075000	0.900000	0.262485	3.318549	0.413915	1.657540	True	True	9.9884e-08	7850	3.043681	3.195804	3.632570	1.079628
