# Supplementary material for: On maternity and the stronger immune response in women
Source: Nat Commun. 2022 Aug 18;13:4858. doi: 10.1038/s41467-022-32569-6 (PMC9386672; doi:10.1038/s41467-022-32569-6)
Supplement: Supplementary file 3 — Source Data [file 41467_2022_32569_MOESM3_ESM.zip › Source Data/Source Data Suppl Fig 12/README.txt]

File Descriptions
*****************

demo4_ *.csv are a comma-delimited files that contain raw simulation data for Fig 12 in the Supplement

TestFigureFrontiers_bmax.py is a Python 3.7 script that uses raw simulation data to generate the figure

Source Data.xlsx is an Excel file containing all data for the figure in the recommended format. Note that these data must be used in conjunction with a computational tool that interpolates contours (e.g. see python script included).
