# Supplementary material for: On maternity and the stronger immune response in women
Source: Nat Commun. 2022 Aug 18;13:4858. doi: 10.1038/s41467-022-32569-6 (PMC9386672; doi:10.1038/s41467-022-32569-6)
Supplement: Supplementary file 3 — Source Data [file 41467_2022_32569_MOESM3_ESM.zip › Source Data/Source Data Suppl Fig 12/Source Data.xlsx]

## Sheet: Sheet1
Fig 12 Suppl
		bmax	diff_c	prVert	Adiff	Gdiff	DeltaCM	DeltaPrRecov
		2	-0.075	0	0.354751	0.384152	-0.0373949	0.0975994
		2	-0.07125	0	0.317539	0.341139	-0.0336574	0.0882318
		2	-0.0675	0	0.285563	0.304739	-0.0304066	0.0800125
		2	-0.06375	0	0.257621	0.273308	-0.0275283	0.0726872
		2	-0.06	0	0.232775	0.245738	-0.0249554	0.0660832
		2	-0.05625	0	0.210419	0.221194	-0.0226235	0.0600581
		2	-0.0525	0	0.19007	0.199109	-0.0204954	0.0545182
		2	-0.04875	0	0.171475	0.179009	-0.0185221	0.0493747
		2	-0.045	0	0.154232	0.160552	-0.0166907	0.0445696
		2	-0.04125	0	0.138109	0.143454	-0.0149791	0.0400488
		2	-0.0375	0	0.123009	0.127487	-0.0133591	0.0357666
		2	-0.03375	0	0.108704	0.112467	-0.0118239	0.0316885
		2	-0.03	0	0.095121	0.098238	-0.0103542	0.0277818
		2	-0.02625	0	0.082086	0.084668	-0.00894562	0.0240205
		2	-0.0225	0	0.069539	0.071643	-0.00758434	0.0203799
		2	-0.01875	0	0.057384	0.059064	-0.00626292	0.016839
		2	-0.015	0	0.045554	0.046842	-0.00497243	0.0133782
		2	-0.01125	0	0.033956	0.034897	-0.00370831	0.00998041
		2	-0.0075	0	0.022532	0.023155	-0.00246317	0.00662881
		2	-0.00375	0	0.01124	0.011544	-0.00122813	0.00330665
		2	0	0	3e-06	0	3.27378e-07	-5.36464e-08
		2	0.00375	0	-0.011244	-0.011544	0.00122769	-0.00330658
		2	0.0075	0	-0.02252	-0.023155	0.00246449	-0.00662901
		2	0.01125	0	-0.033958	-0.034897	0.00370809	-0.00998037
		2	0.015	0	-0.045543	-0.046842	0.00497363	-0.0133784
		2	0.01875	0	-0.057398	-0.059063	0.00626118	-0.0168384
		2	0.0225	0	-0.069538	-0.071643	0.00758445	-0.0203799
		2	0.02625	0	-0.082101	-0.084667	0.00894378	-0.0240199
		2	0.03	0	-0.095111	-0.098238	0.0103553	-0.027782
		2	0.03375	0	-0.108743	-0.112466	0.0118195	-0.0316875
		2	0.0375	0	-0.123006	-0.127487	0.0133594	-0.0357667
		2	0.04125	0	-0.13811	-0.143454	0.014979	-0.0400488
		2	0.045	0	-0.154195	-0.160553	0.0166948	-0.0445706
		2	0.04875	0	-0.171442	-0.179012	0.0185261	-0.0493764
		2	0.0525	0	-0.190074	-0.199109	0.020495	-0.0545181
		2	0.05625	0	-0.210381	-0.221199	0.0226284	-0.0600605
		2	0.06	0	-0.232732	-0.245736	0.0249595	-0.0660838
		2	0.06375	0	-0.257578	-0.273313	0.0275336	-0.0726898
		2	0.0675	0	-0.285564	-0.304739	0.0304065	-0.0800125
		2	0.07125	0	-0.317542	-0.34114	0.0336572	-0.088232
		2	0.075	0	-0.354775	-0.384135	0.0373897	-0.0975944
		2	-0.075	0.0225	0.325276	0.396795	-0.0425063	0.101444
		2	-0.07125	0.0225	0.286996	0.352805	-0.0387981	0.0919288
		2	-0.0675	0.0225	0.254039	0.315534	-0.035569	0.0835632
		2	-0.06375	0.0225	0.225167	0.28333	-0.0327113	0.0760981
		2	-0.06	0.0225	0.199458	0.255052	-0.0301536	0.0693559
		2	-0.05625	0.0225	0.176402	0.229869	-0.0278238	0.0631961
		2	-0.0525	0.0225	0.155354	0.20719	-0.0256994	0.0575256
		2	-0.04875	0.0225	0.136088	0.186538	-0.0237287	0.0522556
		2	-0.045	0.0225	0.118241	0.167559	-0.0218938	0.047325
		2	-0.04125	0.0225	0.101555	0.149969	-0.020176	0.042682
		2	-0.0375	0.0225	0.08589	0.133536	-0.0185517	0.0382814
		2	-0.03375	0.0225	0.071077	0.118068	-0.0170063	0.0340858
		2	-0.03	0.0225	0.056977	0.103409	-0.0155284	0.0300645
		2	-0.02625	0.0225	0.043473	0.089424	-0.0141071	0.0261901
		2	-0.0225	0.0225	0.030467	0.075994	-0.012732	0.0224375
		2	-0.01875	0.0225	0.017868	0.063022	-0.0113959	0.0187867
		2	-0.015	0.0225	0.005585	0.050414	-0.0100915	0.0152174
		2	-0.01125	0.0225	-0.006437	0.038089	-0.00881027	0.0117116
		2	-0.0075	0.0225	-0.018257	0.025969	-0.00754417	0.0082518
		2	-0.00375	0.0225	-0.029962	0.013986	-0.0062903	0.00482346
		2	0	0.0225	-0.041591	0.002068	-0.00503944	0.00140971
		2	0.00375	0.0225	-0.053256	-0.00985	-0.00379186	-0.00200296
		2	0.0075	0.0225	-0.064906	-0.021839	-0.00252859	-0.00543298
		2	0.01125	0.0225	-0.076713	-0.033963	-0.00125677	-0.00889226
		2	0.015	0.0225	-0.088691	-0.046298	3.63269e-05	-0.0123991
		2	0.01875	0.0225	-0.100924	-0.058917	0.00135483	-0.015969
		2	0.0225	0.0225	-0.113455	-0.071906	0.00270993	-0.0196217
		2	0.02625	0.0225	-0.126397	-0.085353	0.00410507	-0.0233752
		2	0.03	0.0225	-0.139817	-0.099363	0.00555194	-0.0272523
		2	0.03375	0.0225	-0.153823	-0.114052	0.00705932	-0.031277
		2	0.0375	0.0225	-0.168563	-0.129555	0.00863489	-0.0354757
		2	0.04125	0.0225	-0.184082	-0.146037	0.0103021	-0.039884
		2	0.045	0.0225	-0.200624	-0.163683	0.0120664	-0.044535
		2	0.04875	0.0225	-0.218291	-0.182737	0.0139576	-0.0494785
		2	0.0525	0.0225	-0.237431	-0.203478	0.0159842	-0.0547621
		2	0.05625	0.0225	-0.25825	-0.226273	0.0181838	-0.0604541
		2	0.06	0.0225	-0.281153	-0.251593	0.0205881	-0.0666362
		2	0.06375	0.0225	-0.306619	-0.280057	0.0232427	-0.0734131
		2	0.0675	0.0225	-0.335287	-0.3125	0.0262071	-0.0809213
		2	0.07125	0.0225	-0.368023	-0.350077	0.0295616	-0.0893418
		2	0.075	0.0225	-0.40614	-0.394483	0.0334143	-0.0989292
		2	-0.075	0.045	0.2959	0.40955	-0.0476738	0.105354
		2	-0.07125	0.045	0.256529	0.364578	-0.0440038	0.0956969
		2	-0.0675	0.045	0.222596	0.326448	-0.0408049	0.087193
		2	-0.06375	0.045	0.19283	0.293474	-0.037971	0.0795923
		2	-0.06	0.045	0.166347	0.264497	-0.0354264	0.0727156
		2	-0.05625	0.045	0.142536	0.238678	-0.0331104	0.066427
		2	-0.0525	0.045	0.120785	0.215409	-0.0309959	0.06063
		2	-0.04875	0.045	0.100841	0.194208	-0.029034	0.0552371
		2	-0.045	0.045	0.082398	0.17471	-0.0271997	0.0501843
		2	-0.04125	0.045	0.065153	0.15663	-0.0254796	0.0454216
		2	-0.0375	0.045	0.048908	0.139732	-0.0238565	0.0409051
		2	-0.03375	0.045	0.033556	0.123819	-0.0223087	0.0365952
		2	-0.03	0.045	0.018949	0.108729	-0.0208247	0.0324604
		2	-0.02625	0.045	0.00497	0.094327	-0.0193942	0.0284737
		2	-0.0225	0.045	-0.008531	0.080496	-0.0180132	0.0246123
		2	-0.01875	0.045	-0.021596	0.067129	-0.0166672	0.0208525
		2	-0.015	0.045	-0.034306	0.054133	-0.0153484	0.0171744
		2	-0.01125	0.045	-0.04676	0.041427	-0.0140533	0.0135614
		2	-0.0075	0.045	-0.058997	0.028929	-0.012771	0.00999454
		2	-0.00375	0.045	-0.071114	0.016569	-0.0114995	0.00645918
		2	0	0.045	-0.083187	0.004277	-0.0102342	0.00294001
		2	0.00375	0.045	-0.095182	-0.00802	-0.00895779	-0.000581404
		2	0.0075	0.045	-0.107264	-0.020388	-0.00767627	-0.00411763
		2	0.01125	0.045	-0.119451	-0.032897	-0.00637866	-0.00768505
		2	0.015	0.045	-0.131829	-0.045623	-0.00506045	-0.0113003
		2	0.01875	0.045	-0.14444	-0.058644	-0.00371182	-0.0149809
		2	0.0225	0.045	-0.157377	-0.072045	-0.00232761	-0.0187449
		2	0.02625	0.045	-0.170713	-0.085918	-0.000899231	-0.0226119
		2	0.03	0.045	-0.184532	-0.100372	0.000583766	-0.0266052
		2	0.03375	0.045	-0.198945	-0.115526	0.00213018	-0.030749
		2	0.0375	0.045	-0.214071	-0.13152	0.00375146	-0.0350712
		2	0.04125	0.045	-0.230037	-0.148519	0.00546228	-0.0396048
		2	0.045	0.045	-0.24701	-0.166721	0.00727808	-0.0443875
		2	0.04875	0.045	-0.265185	-0.186367	0.00921804	-0.0494646
		2	0.0525	0.045	-0.284802	-0.207757	0.0113056	-0.0548911
		2	0.05625	0.045	-0.3062	-0.231262	0.0135643	-0.0607311
		2	0.06	0.045	-0.32963	-0.257377	0.0160454	-0.0670744
		2	0.06375	0.045	-0.355709	-0.286732	0.018781	-0.0740216
		2	0.0675	0.045	-0.385099	-0.32019	0.0218315	-0.0817111
		2	0.07125	0.045	-0.418561	-0.358967	0.025296	-0.0903368
		2	0.075	0.045	-0.457511	-0.404798	0.0292753	-0.100151
		2	-0.075	0.0675	0.266737	0.422387	-0.0528802	0.109318
		2	-0.07125	0.0675	0.226319	0.376444	-0.049253	0.0995264
		2	-0.0675	0.0675	0.191401	0.337462	-0.0460932	0.0908918
		2	-0.06375	0.0675	0.160732	0.303738	-0.0432939	0.0831659
		2	-0.06	0.0675	0.1334	0.274069	-0.0407778	0.0761631
		2	-0.05625	0.0675	0.108826	0.247618	-0.0384828	0.0697506
		2	-0.0525	0.0675	0.086407	0.223761	-0.0363797	0.06383
		2	-0.04875	0.0675	0.065775	0.202016	-0.0344337	0.0583191
		2	-0.045	0.0675	0.046692	0.182004	-0.0326102	0.0531489
		2	-0.04125	0.0675	0.02881	0.16344	-0.0309022	0.0482727
		2	-0.0375	0.0675	0.01203	0.146075	-0.0292791	0.0436407
		2	-0.03375	0.0675	-0.003845	0.129716	-0.0277306	0.0392178
		2	-0.03	0.0675	-0.018987	0.114199	-0.0262482	0.0349728
		2	-0.02625	0.0675	-0.033445	0.09938	-0.0248122	0.0308753
		2	-0.0225	0.0675	-0.047437	0.085146	-0.0234279	0.0269059
		2	-0.01875	0.0675	-0.060956	0.071383	-0.0220736	0.0230378
		2	-0.015	0.0675	-0.074119	0.057999	-0.0207464	0.0192527
		2	-0.01125	0.0675	-0.086989	0.044908	-0.0194375	0.0155319
		2	-0.0075	0.0675	-0.099693	0.032034	-0.0181479	0.0118605
		2	-0.00375	0.0675	-0.112213	0.019295	-0.0168598	0.00821818
		2	0	0.0675	-0.124662	0.006625	-0.0155742	0.00459187
		2	0.00375	0.0675	-0.137104	-0.00605	-0.0142844	0.000964965
		2	0.0075	0.0675	-0.149577	-0.0188	-0.0129816	-0.00267849
		2	0.01125	0.0675	-0.162177	-0.031697	-0.0116635	-0.00635366
		2	0.015	0.0675	-0.17495	-0.044817	-0.010321	-0.0100777
		2	0.01875	0.0675	-0.187955	-0.058243	-0.00894528	-0.013869
		2	0.0225	0.0675	-0.201298	-0.072058	-0.00753342	-0.0177443
		2	0.02625	0.0675	-0.215026	-0.086362	-0.00607219	-0.0217258
		2	0.03	0.0675	-0.229256	-0.101263	-0.00455546	-0.0258353
		2	0.03375	0.0675	-0.244119	-0.116882	-0.00297645	-0.0300965
		2	0.0375	0.0675	-0.259634	-0.133371	-0.00131016	-0.0345426
		2	0.04125	0.0675	-0.276041	-0.150893	0.000444485	-0.0392025
		2	0.045	0.0675	-0.293465	-0.169654	0.00230902	-0.0441163
		2	0.04875	0.0675	-0.312114	-0.189902	0.00430204	-0.0493299
		2	0.0525	0.0675	-0.332229	-0.211945	0.00644787	-0.0548987
		2	0.05625	0.0675	-0.354128	-0.236177	0.00877565	-0.0608921
		2	0.06	0.0675	-0.378196	-0.263081	0.01132	-0.0673902
		2	0.06375	0.0675	-0.40485	-0.293339	0.0141415	-0.07451
		2	0.0675	0.0675	-0.434876	-0.32783	0.0172889	-0.0823861
		2	0.07125	0.0675	-0.46915	-0.367805	0.0208533	-0.0912108
		2	0.075	0.0675	-0.508983	-0.415072	0.0249546	-0.101248
		2	-0.075	0.09	0.237793	0.435303	-0.0581236	0.113335
		2	-0.07125	0.09	0.196196	0.388413	-0.0545649	0.103426
		2	-0.0675	0.09	0.160305	0.348595	-0.0514528	0.0946696
		2	-0.06375	0.09	0.128783	0.314114	-0.0486881	0.0868196
		2	-0.06	0.09	0.10066	0.283761	-0.0462016	0.0796956
		2	-0.05625	0.09	0.07524	0.256692	-0.0439454	0.0731697
		2	-0.0525	0.09	0.052108	0.232254	-0.0418655	0.0671323
		2	-0.04875	0.09	0.030828	0.209964	-0.0399358	0.0615048
		2	-0.045	0.09	0.01109	0.189444	-0.038131	0.0562226
		2	-0.04125	0.09	-0.007355	0.170391	-0.0364303	0.0512319
		2	-0.0375	0.09	-0.024683	0.152563	-0.0348137	0.0464882
		2	-0.03375	0.09	-0.041111	0.13576	-0.0332724	0.0419554
		2	-0.03	0.09	-0.056775	0.119815	-0.0317939	0.037602
		2	-0.02625	0.09	-0.07179	0.104585	-0.0303665	0.0333992
		2	-0.0225	0.09	-0.086229	0.089944	-0.0289763	0.029321
		2	-0.01875	0.09	-0.100221	0.075785	-0.0276194	0.0253463
		2	-0.015	0.09	-0.11384	0.062013	-0.0262871	0.0214555
		2	-0.01125	0.09	-0.127176	0.048539	-0.0249739	0.0176298
		2	-0.0075	0.09	-0.140288	0.035283	-0.0236717	0.013852
		2	-0.00375	0.09	-0.15325	0.022166	-0.0223746	0.0101048
		2	0	0.09	-0.166122	0.009116	-0.0210761	0.00637259
		2	0.00375	0.09	-0.17898	-0.003939	-0.0197717	0.00263988
		2	0.0075	0.09	-0.191868	-0.017074	-0.0184523	-0.00111041
		2	0.01125	0.09	-0.204866	-0.030362	-0.0171135	-0.00489378
		2	0.015	0.09	-0.218037	-0.04388	-0.0157484	-0.00872696
		2	0.01875	0.09	-0.231458	-0.057711	-0.0143503	-0.0126277
		2	0.0225	0.09	-0.245194	-0.071946	-0.01291	-0.0166157
		2	0.02625	0.09	-0.259344	-0.086682	-0.0114212	-0.0207106
		2	0.03	0.09	-0.273984	-0.102034	-0.00987159	-0.0249368
		2	0.03375	0.09	-0.289235	-0.118127	-0.00825285	-0.0293188
		2	0.0375	0.09	-0.305211	-0.135111	-0.00655137	-0.0338863
		2	0.04125	0.09	-0.322073	-0.153159	-0.0047555	-0.0386723
		2	0.045	0.09	-0.339946	-0.172483	-0.00284266	-0.0437175
		2	0.04875	0.09	-0.359075	-0.193338	-0.000797745	-0.0490676
		2	0.0525	0.09	-0.379691	-0.216042	0.00140621	-0.0547799
		2	0.05625	0.09	-0.402151	-0.240989	0.00379357	-0.0609202
		2	0.06	0.09	-0.426719	-0.268711	0.00641929	-0.0675834
		2	0.06375	0.09	-0.454039	-0.299873	0.00931623	-0.0748715
		2	0.0675	0.09	-0.484748	-0.335402	0.0125555	-0.0829315
		2	0.07125	0.09	-0.519791	-0.376589	0.0162253	-0.0919575
		2	0.075	0.09	-0.560509	-0.425306	0.0204496	-0.102218
		2	-0.075	0.1125	0.208928	0.448303	-0.0634191	0.117411
		2	-0.07125	0.1125	0.166331	0.400467	-0.0599175	0.107384
		2	-0.0675	0.1125	0.12941	0.359823	-0.0568683	0.0985167
		2	-0.06375	0.1125	0.096959	0.3246	-0.054156	0.0905543
		2	-0.06	0.1125	0.068003	0.29358	-0.0517132	0.0833197
		2	-0.05625	0.1125	0.041896	0.265885	-0.0494823	0.0766773
		2	-0.0525	0.1125	0.018009	0.240876	-0.047438	0.070531
		2	-0.04875	0.1125	-0.00392	0.218046	-0.0455308	0.064792
		2	-0.045	0.1125	-0.02433	0.19702	-0.0437523	0.0594018
		2	-0.04125	0.1125	-0.043371	0.177485	-0.0420687	0.0543024
		2	-0.0375	0.1125	-0.06131	0.159199	-0.0404715	0.0494526
		2	-0.03375	0.1125	-0.078283	0.141953	-0.0389413	0.0448128
		2	-0.03	0.1125	-0.094469	0.125581	-0.0374709	0.0403529
		2	-0.02625	0.1125	-0.109973	0.109934	-0.0360469	0.0360432
		2	-0.0225	0.1125	-0.124922	0.09489	-0.0346629	0.0318607
		2	-0.01875	0.1125	-0.139398	0.080336	-0.0333083	0.0277818
		2	-0.015	0.1125	-0.153487	0.066175	-0.0319761	0.0237868
		2	-0.01125	0.1125	-0.167268	0.052316	-0.0306588	0.0198565
		2	-0.0075	0.1125	-0.18082	0.038677	-0.0293508	0.0159738
		2	-0.00375	0.1125	-0.194224	0.02518	-0.0280473	0.0121224
		2	0	0.1125	-0.207526	0.01175	-0.0267398	0.00828556
		2	0.00375	0.1125	-0.220797	-0.001689	-0.0254223	0.00444676
		2	0.0075	0.1125	-0.234106	-0.01521	-0.0240894	0.000590461
		2	0.01125	0.1125	-0.247517	-0.028889	-0.0227343	-0.00329986
		2	0.015	0.1125	-0.261101	-0.042807	-0.0213503	-0.00724166
		2	0.01875	0.1125	-0.274929	-0.057048	-0.0199301	-0.0112528
		2	0.0225	0.1125	-0.289081	-0.071704	-0.018466	-0.0153524
		2	0.02625	0.1125	-0.303643	-0.086877	-0.0169495	-0.0195616
		2	0.03	0.1125	-0.318708	-0.102683	-0.0153702	-0.0239042
		2	0.03375	0.1125	-0.334386	-0.119251	-0.0137179	-0.0284054
		2	0.0375	0.1125	-0.350803	-0.136736	-0.0119797	-0.0330958
		2	0.04125	0.1125	-0.368098	-0.155315	-0.0101407	-0.0380087
		2	0.045	0.1125	-0.386448	-0.175207	-0.00818349	-0.0431851
		2	0.04875	0.1125	-0.40606	-0.196674	-0.00608759	-0.0486721
		2	0.0525	0.1125	-0.427184	-0.220043	-0.00382706	-0.0545273
		2	0.05625	0.1125	-0.450154	-0.245734	-0.00137112	-0.0608227
		2	0.06	0.1125	-0.475327	-0.274255	0.00132032	-0.067641
		2	0.06375	0.1125	-0.503271	-0.306332	0.00429778	-0.0750997
		2	0.0675	0.1125	-0.534669	-0.34291	0.00762894	-0.0833441
		2	0.07125	0.1125	-0.570484	-0.385318	0.0114041	-0.0925706
		2	0.075	0.1125	-0.612087	-0.435495	0.0157518	-0.103054
		2	-0.075	0.135	0.180286	0.461376	-0.0687488	0.121538
		2	-0.07125	0.135	0.136606	0.412616	-0.0653248	0.111408
		2	-0.0675	0.135	0.098697	0.371153	-0.0623424	0.102436
		2	-0.06375	0.135	0.065394	0.335195	-0.0596818	0.0943656
		2	-0.06	0.135	0.035568	0.303514	-0.0572947	0.0870281
		2	-0.05625	0.135	0.008648	0.27521	-0.0551128	0.0802824
		2	-0.0525	0.135	-0.015928	0.249628	-0.0531019	0.0740284
		2	-0.04875	0.135	-0.03856	0.226265	-0.0512306	0.0681851
		2	-0.045	0.135	-0.059579	0.204733	-0.0494763	0.0626886
		2	-0.04125	0.135	-0.079258	0.184721	-0.0478208	0.057486
		2	-0.0375	0.135	-0.097768	0.165975	-0.0462427	0.0525315
		2	-0.03375	0.135	-0.11531	0.148291	-0.044732	0.0477891
		2	-0.03	0.135	-0.132019	0.131491	-0.0432741	0.0432249
		2	-0.02625	0.135	-0.148051	0.115431	-0.0418632	0.0388129
		2	-0.0225	0.135	-0.163489	0.099982	-0.0404864	0.0345268
		2	-0.01875	0.135	-0.178459	0.085034	-0.0391397	0.0303461
		2	-0.015	0.135	-0.193021	0.070483	-0.0378112	0.0262484
		2	-0.01125	0.135	-0.20727	0.056239	-0.0364963	0.0222157
		2	-0.0075	0.135	-0.221276	0.042218	-0.0351878	0.0182303
		2	-0.00375	0.135	-0.235116	0.028339	-0.0338801	0.0142752
		2	0	0.135	-0.248852	0.014526	-0.0325665	0.0103342
		2	0.00375	0.135	-0.262558	0.000704	-0.0312418	0.00639137
		2	0.0075	0.135	-0.276287	-0.013206	-0.0298975	0.0024292
		2	0.01125	0.135	-0.29012	-0.02728	-0.0285292	-0.00156799
		2	0.015	0.135	-0.304123	-0.0416	-0.0271294	-0.00561782
		2	0.01875	0.135	-0.318372	-0.056253	-0.0256908	-0.00973853
		2	0.0225	0.135	-0.332943	-0.071333	-0.0242052	-0.0139497
		2	0.02625	0.135	-0.347927	-0.086946	-0.0226639	-0.0182729
		2	0.03	0.135	-0.363421	-0.103209	-0.021057	-0.0227317
		2	0.03375	0.135	-0.379533	-0.120256	-0.0193733	-0.0273523
		2	0.0375	0.135	-0.396393	-0.138245	-0.0175999	-0.0321652
		2	0.04125	0.135	-0.414145	-0.15736	-0.0157216	-0.0372051
		2	0.045	0.135	-0.432965	-0.177824	-0.0137203	-0.0425128
		2	0.04875	0.135	-0.453065	-0.199908	-0.0115748	-0.0481367
		2	0.0525	0.135	-0.474748	-0.223945	-0.00926415	-0.0541329
		2	0.05625	0.135	-0.498202	-0.250368	-0.00674058	-0.0605795
		2	0.06	0.135	-0.523971	-0.279716	-0.00397894	-0.0675592
		2	0.06375	0.135	-0.552549	-0.312719	-0.000921502	-0.075189
		2	0.0675	0.135	-0.584635	-0.350349	0.00250068	-0.0836162
		2	0.07125	0.135	-0.621275	-0.393988	0.00637636	-0.0930411
		2	0.075	0.135	-0.663717	-0.44564	0.0108531	-0.103749
		2	-0.075	0.1575	0.151866	0.474521	-0.0741119	0.125714
		2	-0.07125	0.1575	0.107056	0.424847	-0.0707801	0.115493
		2	-0.0675	0.1575	0.068208	0.382575	-0.0678681	0.106422
		2	-0.06375	0.1575	0.033922	0.345903	-0.0652851	0.0982604
		2	-0.06	0.1575	0.003306	0.31356	-0.0629508	0.0908219
		2	-0.05625	0.1575	-0.024378	0.28465	-0.0608193	0.0839769
		2	-0.0525	0.1575	-0.049655	0.258502	-0.0588505	0.0776219
		2	-0.04875	0.1575	-0.072996	0.234614	-0.0570231	0.0716807
		2	-0.045	0.1575	-0.09466	0.21258	-0.0553034	0.0660835
		2	-0.04125	0.1575	-0.114952	0.192093	-0.0536789	0.0607812
		2	-0.0375	0.1575	-0.134073	0.172893	-0.0521311	0.0557277
		2	-0.03375	0.1575	-0.152172	0.154768	-0.0506425	0.0508844
		2	-0.03	0.1575	-0.169446	0.137546	-0.0492082	0.0462216
		2	-0.02625	0.1575	-0.186004	0.121074	-0.0478148	0.0417097
		2	-0.0225	0.1575	-0.201956	0.105223	-0.0464534	0.0373241
		2	-0.01875	0.1575	-0.217407	0.089878	-0.0451163	0.0330423
		2	-0.015	0.1575	-0.232453	0.074938	-0.0437973	0.0288444
		2	-0.01125	0.1575	-0.247179	0.060309	-0.0424896	0.0247112
		2	-0.0075	0.1575	-0.261636	0.045904	-0.0411836	0.0206241
		2	-0.00375	0.1575	-0.275922	0.031643	-0.0398764	0.0165673
		2	0	0.1575	-0.290103	0.017447	-0.0385615	0.0125238
		2	0.00375	0.1575	-0.304241	0.003237	-0.0372315	0.00847668
		2	0.0075	0.1575	-0.318407	-0.011062	-0.0358811	0.00441045
		2	0.01125	0.1575	-0.332668	-0.025532	-0.0345031	0.000307429
		2	0.015	0.1575	-0.347141	-0.040254	-0.0330962	-0.003848
		2	0.01875	0.1575	-0.361772	-0.055324	-0.0316366	-0.0080796
		2	0.0225	0.1575	-0.376773	-0.070832	-0.0301327	-0.012402
		2	0.02625	0.1575	-0.392186	-0.086887	-0.0285696	-0.0168386
		2	0.03	0.1575	-0.408114	-0.10361	-0.0269376	-0.0214133
		2	0.03375	0.1575	-0.424668	-0.121139	-0.0252252	-0.0261529
		2	0.0375	0.1575	-0.441977	-0.139637	-0.0234186	-0.0310886
		2	0.04125	0.1575	-0.460191	-0.159292	-0.0215029	-0.0362552
		2	0.045	0.1575	-0.479488	-0.180334	-0.0194592	-0.0416945
		2	0.04875	0.1575	-0.500085	-0.203039	-0.0172664	-0.0474549
		2	0.0525	0.1575	-0.522242	-0.227754	-0.0148968	-0.0535962
		2	0.05625	0.1575	-0.54629	-0.254917	-0.0123175	-0.0601912
		2	0.06	0.1575	-0.572646	-0.28509	-0.00948676	-0.0673302
		2	0.06375	0.1575	-0.601853	-0.31902	-0.00635024	-0.0751298
		2	0.0675	0.1575	-0.63464	-0.357717	-0.00283723	-0.083741
		2	0.07125	0.1575	-0.67201	-0.402602	0.00114938	-0.0933686
		2	0.075	0.1575	-0.715395	-0.455737	0.00574473	-0.104296
		2	-0.075	0.18	0.123582	0.487739	-0.0795171	0.129943
		2	-0.07125	0.18	0.077649	0.437163	-0.076287	0.11964
		2	-0.0675	0.18	0.037826	0.394102	-0.0734606	0.110485
		2	-0.06375	0.18	0.002722	0.356709	-0.0709419	0.102229
		2	-0.06	0.18	-0.02873	0.323716	-0.0686748	0.0946993
		2	-0.05625	0.18	-0.057239	0.29421	-0.0666092	0.0877645
		2	-0.0525	0.18	-0.083249	0.267505	-0.0646944	0.0813167
		2	-0.04875	0.18	-0.107288	0.243093	-0.0629158	0.0752816
		2	-0.045	0.18	-0.129596	0.220563	-0.0612376	0.0695894
		2	-0.04125	0.18	-0.150507	0.199602	-0.0596506	0.0641913
		2	-0.0375	0.18	-0.170221	0.17995	-0.0581366	0.0590423
		2	-0.03375	0.18	-0.188904	0.161389	-0.0566797	0.0541034
		2	-0.03	0.18	-0.206726	0.143744	-0.0552715	0.049344
		2	-0.02625	0.18	-0.22381	0.12686	-0.0539005	0.044735
		2	-0.0225	0.18	-0.240279	0.110607	-0.0525593	0.0402523
		2	-0.01875	0.18	-0.256233	0.094867	-0.0512395	0.035873
		2	-0.015	0.18	-0.271767	0.079538	-0.0499347	0.0315772
		2	-0.01125	0.18	-0.286961	0.064523	-0.0486372	0.0273451
		2	-0.0075	0.18	-0.301893	0.049735	-0.0473408	0.0231591
		2	-0.00375	0.18	-0.316638	0.035091	-0.0460394	0.0190022
		2	0	0.18	-0.331267	0.02051	-0.0447268	0.0148575
		2	0.00375	0.18	-0.345849	0.005913	-0.0433968	0.0107083
		2	0.0075	0.18	-0.360454	-0.008778	-0.0420434	0.00653863
		2	0.01125	0.18	-0.375152	-0.023647	-0.0406595	0.00233059
		2	0.015	0.18	-0.390016	-0.038778	-0.0392383	-0.00193308
		2	0.01875	0.18	-0.405124	-0.054262	-0.0377724	-0.00627106
		2	0.0225	0.18	-0.420558	-0.070199	-0.0362532	-0.0107037
		2	0.02625	0.18	-0.436409	-0.086699	-0.0346717	-0.015253
		2	0.03	0.18	-0.45278	-0.103886	-0.0330176	-0.0199433
		2	0.03375	0.18	-0.469781	-0.121902	-0.0312787	-0.024802
		2	0.0375	0.18	-0.487548	-0.140911	-0.0294422	-0.0298595
		2	0.04125	0.18	-0.50623	-0.16111	-0.0274914	-0.0351526
		2	0.045	0.18	-0.526011	-0.182732	-0.0254081	-0.0407226
		2	0.04875	0.18	-0.54711	-0.206064	-0.0231694	-0.0466198
		2	0.0525	0.18	-0.569794	-0.231463	-0.0207474	-0.0529046
		2	0.05625	0.18	-0.594396	-0.259372	-0.0181091	-0.0596493
		2	0.06	0.18	-0.62137	-0.290391	-0.0152106	-0.0669503
		2	0.06375	0.18	-0.651191	-0.325244	-0.0119961	-0.0749171
		2	0.0675	0.18	-0.684682	-0.365016	-0.00839285	-0.0837119
		2	0.07125	0.18	-0.722838	-0.411155	-0.0043012	-0.0935393
		2	0.075	0.18	-0.767172	-0.465786	0.000412859	-0.104685
		2	-0.075	0.2025	0.095434	0.50102	-0.0849623	0.134222
		2	-0.07125	0.2025	0.04847	0.449558	-0.0818341	0.123845
		2	-0.0675	0.2025	0.007713	0.40571	-0.0790961	0.114609
		2	-0.06375	0.2025	-0.028366	0.367619	-0.0766717	0.106277
		2	-0.06	0.2025	-0.06064	0.333984	-0.0744787	0.0986646
		2	-0.05625	0.2025	-0.089877	0.303882	-0.0724741	0.0916418
		2	-0.0525	0.2025	-0.116667	0.276628	-0.0706268	0.0851096
		2	-0.04875	0.2025	-0.141361	0.251693	-0.0688983	0.078984
		2	-0.045	0.2025	-0.164366	0.228675	-0.0672757	0.0732048
		2	-0.04125	0.2025	-0.1859	0.207245	-0.0657333	0.0677163
		2	-0.0375	0.2025	-0.2062	0.187141	-0.0642578	0.0624751
		2	-0.03375	0.2025	-0.225504	0.168149	-0.0628433	0.0574462
		2	-0.03	0.2025	-0.243843	0.150081	-0.0614631	0.0525927
		2	-0.02625	0.2025	-0.261475	0.132789	-0.060123	0.0478914
		2	-0.0225	0.2025	-0.278465	0.116134	-0.0588075	0.0433146
		2	-0.01875	0.2025	-0.294927	0.100001	-0.0575108	0.038841
		2	-0.015	0.2025	-0.310956	0.084281	-0.0562252	0.0344493
		2	-0.01125	0.2025	-0.326632	0.06888	-0.0549439	0.030121
		2	-0.0075	0.2025	-0.342037	0.053708	-0.0536609	0.0258379
		2	-0.00375	0.2025	-0.357247	0.03868	-0.05237	0.0215829
		2	0	0.2025	-0.372333	0.023714	-0.051065	0.017339
		2	0.00375	0.2025	-0.387366	0.008729	-0.0497395	0.0130895
		2	0.0075	0.2025	-0.402418	-0.006355	-0.0483876	0.00881804
		2	0.01125	0.2025	-0.417559	-0.021624	-0.047002	0.0045065
		2	0.015	0.2025	-0.432866	-0.037163	-0.0455762	0.000137759
		2	0.01875	0.2025	-0.448414	-0.053066	-0.0441021	-0.00430745
		2	0.0225	0.2025	-0.46429	-0.069436	-0.0425713	-0.00884984
		2	0.02625	0.2025	-0.480587	-0.086384	-0.0409748	-0.0135111
		2	0.03	0.2025	-0.497405	-0.104037	-0.0393017	-0.0183161
		2	0.03375	0.2025	-0.514863	-0.122542	-0.03754	-0.0232927
		2	0.0375	0.2025	-0.533093	-0.142067	-0.035676	-0.0284721
		2	0.04125	0.2025	-0.552252	-0.162813	-0.0336933	-0.0338908
		2	0.045	0.2025	-0.572524	-0.185021	-0.0315725	-0.0395916
		2	0.04875	0.2025	-0.594131	-0.208984	-0.0292905	-0.0456248
		2	0.0525	0.2025	-0.617348	-0.235069	-0.0268188	-0.052052
		2	0.05625	0.2025	-0.642512	-0.263734	-0.0241226	-0.0589471
		2	0.06	0.2025	-0.670102	-0.29557	-0.0211634	-0.0664009
		2	0.06375	0.2025	-0.700552	-0.331389	-0.0178668	-0.0745434
		2	0.0675	0.2025	-0.734748	-0.37224	-0.0141747	-0.0835205
		2	0.07125	0.2025	-0.773692	-0.419638	-0.00997911	-0.0935464
		2	0.075	0.2025	-0.818876	-0.475782	-0.00513576	-0.104915
		2	-0.075	0.225	0.067517	0.514364	-0.0904358	0.138547
		2	-0.07125	0.225	0.019482	0.462028	-0.087424	0.128108
		2	-0.0675	0.225	-0.022291	0.417411	-0.084795	0.118806
		2	-0.06375	0.225	-0.059234	0.378623	-0.0824592	0.1104
		2	-0.06	0.225	-0.092343	0.344354	-0.0803504	0.102712
		2	-0.05625	0.225	-0.122363	0.313666	-0.0784222	0.0956114
		2	-0.0525	0.225	-0.149885	0.285866	-0.0766439	0.0889989
		2	-0.04875	0.225	-0.175272	0.260416	-0.074978	0.0827911
		2	-0.045	0.225	-0.198932	0.236911	-0.0734122	0.0769283
		2	-0.04125	0.225	-0.221091	0.215014	-0.071921	0.0713539
		2	-0.0375	0.225	-0.242016	0.194466	-0.0704965	0.0660282
		2	-0.03375	0.225	-0.261863	0.175041	-0.0691207	0.0609106
		2	-0.03	0.225	-0.280805	0.156556	-0.067785	0.0559702
		2	-0.02625	0.225	-0.298979	0.138854	-0.0664801	0.0511789
		2	-0.0225	0.225	-0.316499	0.121801	-0.0651974	0.0465123
		2	-0.01875	0.225	-0.333476	0.105273	-0.0639292	0.041947
		2	-0.015	0.225	-0.350004	0.089166	-0.0626691	0.0374634
		2	-0.01125	0.225	-0.366172	0.073379	-0.0614101	0.0330416
		2	-0.0075	0.225	-0.382057	0.057823	-0.060146	0.0286641
		2	-0.00375	0.225	-0.397738	0.04241	-0.0588706	0.0243131
		2	0	0.225	-0.41329	0.027058	-0.0575783	0.0199722
		2	0.00375	0.225	-0.428781	0.011683	-0.056262	0.015624
		2	0.0075	0.225	-0.444288	-0.003795	-0.0549165	0.0112526
		2	0.01125	0.225	-0.45988	-0.019465	-0.0535339	0.00683929
		2	0.015	0.225	-0.475634	-0.035414	-0.0521075	0.00236679
		2	0.01875	0.225	-0.491632	-0.051738	-0.0506297	-0.00218424
		2	0.0225	0.225	-0.507958	-0.068542	-0.0490915	-0.00683475
		2	0.02625	0.225	-0.524706	-0.08594	-0.0474838	-0.0116068
		2	0.03	0.225	-0.541981	-0.104063	-0.0457954	-0.0165257
		2	0.03375	0.225	-0.559902	-0.12306	-0.0440143	-0.0216194
		2	0.0375	0.225	-0.578604	-0.143104	-0.0421263	-0.0269196
		2	0.04125	0.225	-0.598245	-0.164401	-0.0401145	-0.0324635
		2	0.045	0.225	-0.619015	-0.187198	-0.0379593	-0.038294
		2	0.04875	0.225	-0.641138	-0.211797	-0.0356365	-0.0444628
		2	0.0525	0.225	-0.664892	-0.238572	-0.0331174	-0.0510317
		2	0.05625	0.225	-0.690627	-0.267999	-0.0303659	-0.0580768
		2	0.06	0.225	-0.718777	-0.300686	-0.0273367	-0.0656921
		2	0.06375	0.225	-0.749923	-0.337449	-0.0239708	-0.0740001
		2	0.0675	0.225	-0.784834	-0.379391	-0.0201909	-0.0831596
		2	0.07125	0.225	-0.824576	-0.428064	-0.0158918	-0.0933847
		2	0.075	0.225	-0.870667	-0.485728	-0.0109254	-0.104973
		2	-0.075	0.2475	0.039829	0.527765	-0.0959358	0.142916
		2	-0.07125	0.2475	-0.009274	0.474565	-0.0930495	0.132423
		2	-0.0675	0.2475	-0.052052	0.429192	-0.0905385	0.123066
		2	-0.06375	0.2475	-0.089898	0.389718	-0.0883053	0.114597
		2	-0.06	0.2475	-0.123814	0.35482	-0.0862851	0.106839
		2	-0.05625	0.2475	-0.154644	0.323558	-0.084446	0.0996707
		2	-0.0525	0.2475	-0.182903	0.295217	-0.0827451	0.092985
		2	-0.04875	0.2475	-0.209004	0.269259	-0.0811524	0.0867024
		2	-0.045	0.2475	-0.233309	0.245269	-0.079649	0.0807607
		2	-0.04125	0.2475	-0.256119	0.222912	-0.0782201	0.0751081
		2	-0.0375	0.2475	-0.277649	0.201919	-0.0768498	0.0697006
		2	-0.03375	0.2475	-0.298088	0.182066	-0.0755254	0.064501
		2	-0.03	0.2475	-0.317597	0.163164	-0.0742359	0.0594765
		2	-0.02625	0.2475	-0.33632	0.145056	-0.0729735	0.0546001
		2	-0.0225	0.2475	-0.354374	0.127604	-0.0717293	0.049847
		2	-0.01875	0.2475	-0.371872	0.110685	-0.0704965	0.0451944
		2	-0.015	0.2475	-0.388906	0.094188	-0.0692672	0.0406211
		2	-0.01125	0.2475	-0.405571	0.078016	-0.0680365	0.0361091
		2	-0.0075	0.2475	-0.421982	0.062078	-0.0668018	0.0316415
		2	-0.00375	0.2475	-0.438104	0.046279	-0.0655433	0.0271961
		2	0	0.2475	-0.454126	0.03054	-0.0642687	0.0227604
		2	0.00375	0.2475	-0.470084	0.014776	-0.0629674	0.0183163
		2	0.0075	0.2475	-0.486051	-0.001099	-0.0616327	0.0138464
		2	0.01125	0.2475	-0.502101	-0.017171	-0.060258	0.00933341
		2	0.015	0.2475	-0.518313	-0.033531	-0.0588363	0.00475918
		2	0.01875	0.2475	-0.534765	-0.050279	-0.0573587	0.00010351
		2	0.0225	0.2475	-0.551548	-0.067519	-0.0558176	-0.00465355
		2	0.02625	0.2475	-0.568755	-0.08537	-0.0542027	-0.00953524
		2	0.03	0.2475	-0.586494	-0.103965	-0.0525031	-0.0145667
		2	0.03375	0.2475	-0.604886	-0.123457	-0.0507065	-0.0197763
		2	0.0375	0.2475	-0.624067	-0.144023	-0.0487982	-0.0251962
		2	0.04125	0.2475	-0.644199	-0.165875	-0.0467608	-0.0308642
		2	0.045	0.2475	-0.665472	-0.189266	-0.044574	-0.036824
		2	0.04875	0.2475	-0.688119	-0.214505	-0.0422137	-0.0431275
		2	0.0525	0.2475	-0.71242	-0.241976	-0.0396501	-0.0498374
		2	0.05625	0.2475	-0.738728	-0.272165	-0.0368462	-0.0570304
		2	0.06	0.2475	-0.767492	-0.305705	-0.0337547	-0.064804
		2	0.06375	0.2475	-0.799298	-0.343427	-0.0303159	-0.0732804
		2	0.0675	0.2475	-0.834931	-0.386467	-0.0264502	-0.0826213
		2	0.07125	0.2475	-0.875474	-0.436421	-0.0220489	-0.0930441
		2	0.075	0.2475	-0.922482	-0.49562	-0.0169604	-0.104851
		2	-0.075	0.27	0.012244	0.541225	-0.101477	0.147333
		2	-0.07125	0.27	-0.037875	0.487181	-0.0987213	0.136798
		2	-0.0675	0.27	-0.081625	0.441049	-0.0963312	0.12739
		2	-0.06375	0.27	-0.120326	0.400895	-0.0942033	0.118863
		2	-0.06	0.27	-0.155141	0.365388	-0.0922946	0.111052
		2	-0.05625	0.27	-0.186715	0.333549	-0.0905427	0.103817
		2	-0.0525	0.27	-0.215699	0.304674	-0.088926	0.0970652
		2	-0.04875	0.27	-0.242519	0.278215	-0.0874152	0.0907152
		2	-0.045	0.27	-0.2675	0.253745	-0.0859857	0.0847021
		2	-0.04125	0.27	-0.290948	0.230931	-0.0846245	0.078976
		2	-0.0375	0.27	-0.313092	0.209497	-0.0833166	0.0734929
		2	-0.03375	0.27	-0.334125	0.189218	-0.0820504	0.0682159
		2	-0.03	0.27	-0.354208	0.169903	-0.0808149	0.0631127
		2	-0.02625	0.27	-0.373485	0.15139	-0.0796016	0.0581555
		2	-0.0225	0.27	-0.392081	0.133541	-0.0784032	0.0533201
		2	-0.01875	0.27	-0.410104	0.116229	-0.0772116	0.0485831
		2	-0.015	0.27	-0.427652	0.099347	-0.0760208	0.0439252
		2	-0.01125	0.27	-0.444818	0.08279	-0.074824	0.0393262
		2	-0.0075	0.27	-0.461684	0.066466	-0.0736154	0.0347686
		2	-0.00375	0.27	-0.478329	0.050283	-0.0723885	0.0302341
		2	0	0.27	-0.49483	0.034158	-0.0711378	0.0257069
		2	0.00375	0.27	-0.51126	0.018002	-0.0698564	0.0211688
		2	0.0075	0.27	-0.527696	0.001731	-0.0685386	0.0166034
		2	0.01125	0.27	-0.544211	-0.014745	-0.0671769	0.0119926
		2	0.015	0.27	-0.560885	-0.031518	-0.0657644	0.00731852
		2	0.01875	0.27	-0.577801	-0.04869	-0.0642927	0.00256074
		2	0.0225	0.27	-0.595047	-0.066368	-0.0627532	-0.00230122
		2	0.02625	0.27	-0.612721	-0.084674	-0.0611358	-0.00729073
		2	0.03	0.27	-0.630933	-0.103744	-0.0594296	-0.0124333
		2	0.03375	0.27	-0.649801	-0.123733	-0.0576215	-0.0177573
		2	0.0375	0.27	-0.669468	-0.144825	-0.0556966	-0.0232958
		2	0.04125	0.27	-0.690098	-0.167235	-0.0536375	-0.0290866
		2	0.045	0.27	-0.711885	-0.191224	-0.0514231	-0.0351746
		2	0.04875	0.27	-0.735061	-0.217106	-0.0490287	-0.0416114
		2	0.0525	0.27	-0.759915	-0.245278	-0.0464235	-0.0484613
		2	0.05625	0.27	-0.786806	-0.276239	-0.0435695	-0.0558026
		2	0.06	0.27	-0.816191	-0.310636	-0.0404188	-0.0637329
		2	0.06375	0.27	-0.848664	-0.349323	-0.0369097	-0.0723767
		2	0.0675	0.27	-0.885024	-0.393469	-0.0329598	-0.0818982
		2	0.07125	0.27	-0.926377	-0.444712	-0.0284588	-0.0925172
		2	0.075	0.27	-0.974308	-0.505458	-0.023249	-0.104542
		2	-0.075	0.2925	-0.015106	0.554733	-0.10704	0.151791
		2	-0.07125	0.2925	-0.066318	0.49985	-0.104433	0.141224
		2	-0.0675	0.2925	-0.110955	0.452979	-0.102165	0.131773
		2	-0.06375	0.2925	-0.150617	0.412165	-0.100167	0.123206
		2	-0.06	0.2925	-0.186229	0.376044	-0.0983634	0.115342
		2	-0.05625	0.2925	-0.21859	0.343641	-0.096714	0.108052
		2	-0.0525	0.2925	-0.248324	0.314237	-0.0951926	0.101242
		2	-0.04875	0.2925	-0.275826	0.287277	-0.093766	0.0948284
		2	-0.045	0.2925	-0.301488	0.262334	-0.0924193	0.0887512
		2	-0.04125	0.2925	-0.325575	0.239067	-0.0911332	0.0829578
		2	-0.0375	0.2925	-0.34834	0.217196	-0.0898961	0.0774049
		2	-0.03375	0.2925	-0.369966	0.196493	-0.0886947	0.0720555
		2	-0.03	0.2925	-0.390627	0.176766	-0.0875202	0.0668783
		2	-0.02625	0.2925	-0.410464	0.157851	-0.0863636	0.0618453
		2	-0.0225	0.2925	-0.429605	0.139607	-0.0852177	0.0569323
		2	-0.01875	0.2925	-0.44816	0.121905	-0.0840747	0.0521157
		2	-0.015	0.2925	-0.466228	0.104637	-0.0829286	0.0473765
		2	-0.01125	0.2925	-0.483902	0.087695	-0.0817724	0.042694
		2	-0.0075	0.2925	-0.501266	0.070987	-0.0806007	0.0380513
		2	-0.00375	0.2925	-0.518403	0.054421	-0.0794076	0.0334305
		2	0	0.2925	-0.535387	0.037907	-0.0781861	0.0288139
		2	0.00375	0.2925	-0.552297	0.021361	-0.0769313	0.0241854
		2	0.0075	0.2925	-0.569207	0.004692	-0.0756356	0.0195269
		2	0.01125	0.2925	-0.586195	-0.012188	-0.0742928	0.0148213
		2	0.015	0.2925	-0.603339	-0.029376	-0.072895	0.0100495
		2	0.01875	0.2925	-0.620725	-0.046974	-0.0714342	0.0051916
		2	0.0225	0.2925	-0.638443	-0.065092	-0.0699015	0.000226873
		2	0.02625	0.2925	-0.656591	-0.083855	-0.0682866	-0.0048686
		2	0.03	0.2925	-0.67528	-0.103402	-0.0665782	-0.0101204
		2	0.03375	0.2925	-0.694633	-0.123892	-0.0647632	-0.0155573
		2	0.0375	0.2925	-0.714794	-0.145512	-0.0628264	-0.0212127
		2	0.04125	0.2925	-0.735929	-0.168483	-0.0607498	-0.0271248
		2	0.045	0.2925	-0.758235	-0.193072	-0.0585118	-0.0333388
		2	0.04875	0.2925	-0.78195	-0.219604	-0.0560868	-0.0399084
		2	0.0525	0.2925	-0.807365	-0.248481	-0.0534437	-0.0468971
		2	0.05625	0.2925	-0.834847	-0.280218	-0.0505433	-0.0543851
		2	0.06	0.2925	-0.864859	-0.315476	-0.0473367	-0.0624705
		2	0.06375	0.2925	-0.898007	-0.355137	-0.0437595	-0.0712811
		2	0.0675	0.2925	-0.935105	-0.400397	-0.0397283	-0.080982
		2	0.07125	0.2925	-0.977273	-0.452939	-0.035129	-0.0917964
		2	0.075	0.2925	-1.02613	-0.515239	-0.0298001	-0.104038
		2	-0.075	0.315	-0.042263	0.568291	-0.11263	0.15629
		2	-0.07125	0.315	-0.094521	0.512581	-0.110177	0.1457
		2	-0.0675	0.315	-0.14013	0.464982	-0.108051	0.136221
		2	-0.06375	0.315	-0.180661	0.423509	-0.106179	0.127615
		2	-0.06	0.315	-0.217094	0.386785	-0.104492	0.119708
		2	-0.05625	0.315	-0.250259	0.353825	-0.102956	0.112373
		2	-0.0525	0.315	-0.280707	0.323896	-0.101533	0.10551
		2	-0.04875	0.315	-0.308924	0.296444	-0.100204	0.0990422
		2	-0.045	0.315	-0.33526	0.271032	-0.0989469	0.092907
		2	-0.04125	0.315	-0.359996	0.247314	-0.0977446	0.0870523
		2	-0.0375	0.315	-0.383377	0.225009	-0.0965848	0.0814353
		2	-0.03375	0.315	-0.405607	0.203887	-0.0954574	0.0760201
		2	-0.03	0.315	-0.426848	0.18375	-0.094351	0.0707739
		2	-0.02625	0.315	-0.447249	0.164435	-0.0932584	0.0656701
		2	-0.0225	0.315	-0.46694	0.145797	-0.0921722	0.060684
		2	-0.01875	0.315	-0.486029	0.127707	-0.0910846	0.0557925
		2	-0.015	0.315	-0.504622	0.110053	-0.08999	0.050976
		2	-0.01125	0.315	-0.52281	0.092728	-0.0888815	0.0462145
		2	-0.0075	0.315	-0.540679	0.075636	-0.0877534	0.0414903
		2	-0.00375	0.315	-0.558311	0.058686	-0.0866	0.0367863
		2	0	0.315	-0.575787	0.041785	-0.085415	0.0320845
		2	0.00375	0.315	-0.593182	0.024846	-0.0841921	0.0273681
		2	0.0075	0.315	-0.610573	0.00778	-0.0829251	0.0226199
		2	0.01125	0.315	-0.628038	-0.009506	-0.0816067	0.017822
		2	0.015	0.315	-0.64566	-0.027109	-0.0802297	0.0129555
		2	0.01875	0.315	-0.663522	-0.045135	-0.0787851	0.00799991
		2	0.0225	0.315	-0.681718	-0.063695	-0.0772647	0.00293464
		2	0.02625	0.315	-0.700346	-0.082916	-0.0756576	-0.00226419
		2	0.03	0.315	-0.719522	-0.102942	-0.0739525	-0.00762298
		2	0.03375	0.315	-0.739367	-0.123934	-0.0721358	-0.0131705
		2	0.0375	0.315	-0.760029	-0.146086	-0.0701916	-0.0189411
		2	0.04125	0.315	-0.781676	-0.169622	-0.0681019	-0.0249729
		2	0.045	0.315	-0.804509	-0.194816	-0.0658446	-0.0313119
		2	0.04875	0.315	-0.82877	-0.221999	-0.0633937	-0.0380117
		2	0.0525	0.315	-0.854755	-0.251587	-0.0607165	-0.0451381
		2	0.05625	0.315	-0.882834	-0.284103	-0.0577737	-0.0527707
		2	0.06	0.315	-0.913531	-0.320224	-0.0545201	-0.0610071
		2	0.06375	0.315	-0.947311	-0.360868	-0.0508727	-0.0699855
		2	0.0675	0.315	-0.985152	-0.407248	-0.046763	-0.0798643
		2	0.07125	0.315	-1.02815	-0.461101	-0.042068	-0.0908734
		2	0.075	0.315	-1.07794	-0.524967	-0.0366222	-0.10333
		2	-0.075	0.3375	-0.069212	0.581891	-0.118243	0.160827
		2	-0.07125	0.3375	-0.122479	0.525366	-0.115948	0.150223
		2	-0.0675	0.3375	-0.169108	0.477051	-0.11398	0.140727
		2	-0.06375	0.3375	-0.210489	0.434927	-0.112241	0.132092
		2	-0.06	0.3375	-0.247765	0.397608	-0.110683	0.124152
		2	-0.05625	0.3375	-0.281699	0.364096	-0.109264	0.116777
		2	-0.0525	0.3375	-0.312893	0.333652	-0.107954	0.109871
		2	-0.04875	0.3375	-0.341811	0.30571	-0.106728	0.103355
		2	-0.045	0.3375	-0.368814	0.279832	-0.105567	0.097168
		2	-0.04125	0.3375	-0.394198	0.255668	-0.104456	0.0912587
		2	-0.0375	0.3375	-0.418204	0.232934	-0.103383	0.0855845
		2	-0.03375	0.3375	-0.441034	0.211394	-0.102336	0.0801085
		2	-0.03	0.3375	-0.462859	0.190851	-0.101305	0.0747995
		2	-0.02625	0.3375	-0.483829	0.171137	-0.100284	0.06963
		2	-0.0225	0.3375	-0.504071	0.152107	-0.0992649	0.0645758
		2	-0.01875	0.3375	-0.523702	0.13363	-0.0982403	0.0596141
		2	-0.015	0.3375	-0.542822	0.11559	-0.0972038	0.0547244
		2	-0.01125	0.3375	-0.561529	0.097884	-0.0961504	0.0498886
		2	-0.0075	0.3375	-0.579907	0.08041	-0.0950729	0.0450875
		2	-0.00375	0.3375	-0.598043	0.063074	-0.0939661	0.0403037
		2	0	0.3375	-0.616014	0.045786	-0.0928238	0.0355203
		2	0.00375	0.3375	-0.633899	0.028455	-0.0916397	0.0307198
		2	0.0075	0.3375	-0.651777	0.010991	-0.0904075	0.0258853
		2	0.01125	0.3375	-0.669727	-0.006703	-0.0891197	0.0209977
		2	0.015	0.3375	-0.687831	-0.024722	-0.0877694	0.0160396
		2	0.01875	0.3375	-0.706177	-0.043176	-0.0863476	0.0109896
		2	0.0225	0.3375	-0.724857	-0.06218	-0.084845	0.00582636
		2	0.02625	0.3375	-0.743974	-0.081862	-0.0832515	0.000526445
		2	0.03	0.3375	-0.763641	-0.102368	-0.081555	-0.00493664
		2	0.03375	0.3375	-0.783985	-0.123866	-0.0797416	-0.0105929
		2	0.0375	0.3375	-0.805154	-0.146551	-0.0777954	-0.016476
		2	0.04125	0.3375	-0.827322	-0.170655	-0.0756979	-0.0226254
		2	0.045	0.3375	-0.85069	-0.196456	-0.0734263	-0.029087
		2	0.04875	0.3375	-0.875504	-0.224294	-0.070954	-0.0359152
		2	0.0525	0.3375	-0.902065	-0.254596	-0.0682473	-0.043177
		2	0.05625	0.3375	-0.93075	-0.287898	-0.0652659	-0.0509531
		2	0.06	0.3375	-0.96204	-0.324898	-0.0619576	-0.0593451
		2	0.06375	0.3375	-0.996562	-0.366521	-0.0582554	-0.0684835
		2	0.0675	0.3375	-1.03516	-0.414029	-0.0540706	-0.0785386
		2	0.07125	0.3375	-1.07899	-0.469203	-0.0492829	-0.0897409
		2	0.075	0.3375	-1.12973	-0.534642	-0.0437228	-0.10241
		2	-0.075	0.36	-0.095986	0.59553	-0.12388	0.165402
		2	-0.07125	0.36	-0.150313	0.538206	-0.121761	0.154799
		2	-0.0675	0.36	-0.197847	0.489179	-0.119945	0.145289
		2	-0.06375	0.36	-0.240095	0.446412	-0.11835	0.136634
		2	-0.06	0.36	-0.278185	0.408505	-0.116927	0.128668
		2	-0.05625	0.36	-0.312914	0.37445	-0.115638	0.121263
		2	-0.0525	0.36	-0.344869	0.343496	-0.114449	0.114322
		2	-0.04875	0.36	-0.374466	0.31507	-0.113332	0.107765
		2	-0.045	0.36	-0.402144	0.288731	-0.112277	0.101534
		2	-0.04125	0.36	-0.428176	0.264125	-0.111265	0.0955764
		2	-0.0375	0.36	-0.452806	0.240963	-0.110286	0.0898505
		2	-0.03375	0.36	-0.47624	0.219008	-0.109327	0.0843199
		2	-0.03	0.36	-0.498653	0.198062	-0.108381	0.078954
		2	-0.02625	0.36	-0.520193	0.177951	-0.107439	0.0737243
		2	-0.0225	0.36	-0.540991	0.15853	-0.106494	0.0686071
		2	-0.01875	0.36	-0.561164	0.139667	-0.105539	0.0635801
		2	-0.015	0.36	-0.580817	0.121245	-0.104569	0.0586229
		2	-0.01125	0.36	-0.600046	0.103157	-0.103578	0.0537169
		2	-0.0075	0.36	-0.618939	0.0853	-0.102558	0.0488429
		2	-0.00375	0.36	-0.637581	0.06758	-0.101505	0.0439839
		2	0	0.36	-0.656053	0.049905	-0.100412	0.0391229
		2	0.00375	0.36	-0.674434	0.032182	-0.0992735	0.0342422
		2	0.0075	0.36	-0.692805	0.014318	-0.0980827	0.0293245
		2	0.01125	0.36	-0.711245	-0.003782	-0.0968325	0.0243517
		2	0.015	0.36	-0.729838	-0.022219	-0.0955152	0.019305
		2	0.01875	0.36	-0.748673	-0.041103	-0.0941221	0.0141634
		2	0.0225	0.36	-0.767844	-0.060551	-0.0926439	0.00890572
		2	0.02625	0.36	-0.787454	-0.080695	-0.0910699	0.00350773
		2	0.03	0.36	-0.80762	-0.101685	-0.0893877	-0.00205747
		2	0.03375	0.36	-0.82847	-0.12369	-0.0875836	-0.00781936
		2	0.0375	0.36	-0.850155	-0.146911	-0.0856412	-0.0138126
		2	0.04125	0.36	-0.872849	-0.171585	-0.0835411	-0.0200769
		2	0.045	0.36	-0.896758	-0.197996	-0.0812605	-0.0266586
		2	0.04875	0.36	-0.922133	-0.226494	-0.0787716	-0.0336134
		2	0.0525	0.36	-0.949279	-0.257513	-0.0760407	-0.0410082
		2	0.05625	0.36	-0.978578	-0.291605	-0.0730253	-0.0489254
		2	0.06	0.36	-1.01052	-0.329483	-0.0696727	-0.0574677
		2	0.06375	0.36	-1.04574	-0.372097	-0.0659138	-0.0667674
		2	0.0675	0.36	-1.08509	-0.420739	-0.061658	-0.0769966
		2	0.07125	0.36	-1.12977	-0.477235	-0.0567816	-0.0883887
		2	0.075	0.36	-1.18147	-0.544265	-0.0511101	-0.10127
		2	-0.075	0.3825	-0.122549	0.609204	-0.129537	0.170012
		2	-0.07125	0.3825	-0.177892	0.551089	-0.127597	0.159416
		2	-0.0675	0.3825	-0.226367	0.501362	-0.125947	0.149904
		2	-0.06375	0.3825	-0.269486	0.457962	-0.124506	0.14124
		2	-0.06	0.3825	-0.308421	0.419477	-0.123231	0.133258
		2	-0.05625	0.3825	-0.343922	0.384883	-0.122076	0.12583
		2	-0.0525	0.3825	-0.376575	0.35342	-0.12101	0.118859
		2	-0.04875	0.3825	-0.406891	0.324516	-0.120015	0.11227
		2	-0.045	0.3825	-0.435242	0.297721	-0.119073	0.106001
		2	-0.04125	0.3825	-0.461922	0.272676	-0.11817	0.100003
		2	-0.0375	0.3825	-0.487178	0.249091	-0.117292	0.0942323
		2	-0.03375	0.3825	-0.511217	0.226724	-0.11643	0.0886535
		2	-0.03	0.3825	-0.534216	0.205375	-0.115575	0.0832359
		2	-0.02625	0.3825	-0.556329	0.184871	-0.11472	0.0779522
		2	-0.0225	0.3825	-0.577686	0.165062	-0.113857	0.072778
		2	-0.01875	0.3825	-0.598406	0.145815	-0.112981	0.0676912
		2	-0.015	0.3825	-0.618594	0.12701	-0.112084	0.062671
		2	-0.01125	0.3825	-0.638349	0.108541	-0.111161	0.0576996
		2	-0.0075	0.3825	-0.65776	0.090302	-0.110206	0.0527574
		2	-0.00375	0.3825	-0.676913	0.072199	-0.109214	0.047828
		2	0	0.3825	-0.695891	0.054136	-0.108179	0.0428935
		2	0.00375	0.3825	-0.714773	0.036021	-0.107093	0.0379369
		2	0.0075	0.3825	-0.733641	0.017758	-0.105951	0.0329403
		2	0.01125	0.3825	-0.752576	-0.00075	-0.104745	0.0278856
		2	0.015	0.3825	-0.771664	-0.019606	-0.103467	0.0227538
		2	0.01875	0.3825	-0.790993	-0.038921	-0.102109	0.0175244
		2	0.0225	0.3825	-0.81066	-0.058815	-0.100662	0.0121753
		2	0.02625	0.3825	-0.830771	-0.079423	-0.0991136	0.00668244
		2	0.03	0.3825	-0.851441	-0.100896	-0.0974524	0.00101906
		2	0.03375	0.3825	-0.872804	-0.123411	-0.0956637	-0.00484579
		2	0.0375	0.3825	-0.89501	-0.147171	-0.0937307	-0.0109464
		2	0.04125	0.3825	-0.918238	-0.172417	-0.0916341	-0.0173227
		2	0.045	0.3825	-0.942696	-0.199442	-0.08935	-0.0240222
		2	0.04875	0.3825	-0.968638	-0.228603	-0.08685	-0.0311009
		2	0.0525	0.3825	-0.996375	-0.260343	-0.0840998	-0.0386262
		2	0.05625	0.3825	-1.0263	-0.295229	-0.0810559	-0.0466821
		2	0.06	0.3825	-1.0589	-0.33399	-0.0776638	-0.0553723
		2	0.06375	0.3825	-1.09482	-0.3776	-0.073853	-0.0648307
		2	0.0675	0.3825	-1.13495	-0.427383	-0.0695307	-0.0752316
		2	0.07125	0.3825	-1.18048	-0.485213	-0.0645693	-0.0868121
		2	0.075	0.3825	-1.23314	-0.553837	-0.0587909	-0.0999015
		2	-0.075	0.405	-0.148909	0.622911	-0.135212	0.174656
		2	-0.07125	0.405	-0.205268	0.564016	-0.133461	0.164077
		2	-0.0675	0.405	-0.254665	0.513595	-0.131983	0.154572
		2	-0.06375	0.405	-0.298662	0.469572	-0.130706	0.145907
		2	-0.06	0.405	-0.338399	0.430512	-0.129582	0.137916
		2	-0.05625	0.405	-0.374654	0.395383	-0.128568	0.130473
		2	-0.0525	0.405	-0.408054	0.363421	-0.127639	0.123482
		2	-0.04875	0.405	-0.43908	0.334044	-0.126774	0.116868
		2	-0.045	0.405	-0.468102	0.306796	-0.125954	0.110569
		2	-0.04125	0.405	-0.495426	0.281317	-0.125165	0.104537
		2	-0.0375	0.405	-0.521308	0.257311	-0.124398	0.0987279
		2	-0.03375	0.405	-0.545953	0.234536	-0.12364	0.0931076
		2	-0.03	0.405	-0.569541	0.212787	-0.122885	0.0876448
		2	-0.02625	0.405	-0.592227	0.191891	-0.122124	0.0823128
		2	-0.0225	0.405	-0.614145	0.171694	-0.121352	0.0770868
		2	-0.01875	0.405	-0.635413	0.152063	-0.12056	0.0719452
		2	-0.015	0.405	-0.65614	0.132878	-0.119745	0.066868
		2	-0.01125	0.405	-0.676424	0.114028	-0.118899	0.0618361
		2	-0.0075	0.405	-0.696357	0.095408	-0.118017	0.056831
		2	-0.00375	0.405	-0.716024	0.076922	-0.117093	0.0518357
		2	0	0.405	-0.735512	0.058471	-0.116121	0.0468321
		2	0.00375	0.405	-0.754899	0.039964	-0.115096	0.041804
		2	0.0075	0.405	-0.774268	0.021301	-0.114009	0.0367326
		2	0.01125	0.405	-0.793704	0.002384	-0.112854	0.0316001
		2	0.015	0.405	-0.81329	-0.01689	-0.111624	0.0263878
		2	0.01875	0.405	-0.833119	-0.036637	-0.110308	0.0210742
		2	0.0225	0.405	-0.853289	-0.056978	-0.108898	0.0156377
		2	0.02625	0.405	-0.873905	-0.078051	-0.107383	0.0100535
		2	0.03	0.405	-0.895086	-0.100012	-0.105749	0.00429448
		2	0.03375	0.405	-0.916967	-0.123037	-0.103982	-0.0016694
		2	0.0375	0.405	-0.939701	-0.147338	-0.102065	-0.00787427
		2	0.04125	0.405	-0.963468	-0.173159	-0.099978	-0.0143595
		2	0.045	0.405	-0.988481	-0.2008	-0.0976965	-0.0211734
		2	0.04875	0.405	-1.015	-0.230627	-0.0951916	-0.028373
		2	0.0525	0.405	-1.04333	-0.263092	-0.0924279	-0.0360261
		2	0.05625	0.405	-1.07388	-0.298775	-0.089361	-0.0442175
		2	0.06	0.405	-1.10715	-0.338424	-0.0859351	-0.0530528
		2	0.06375	0.405	-1.1438	-0.383035	-0.0820776	-0.0626671
		2	0.0675	0.405	-1.1847	-0.433965	-0.0776936	-0.0732372
		2	0.07125	0.405	-1.23109	-0.493135	-0.0726523	-0.085003
		2	0.075	0.405	-1.28473	-0.563365	-0.0667711	-0.0982985
		2	-0.075	0.4275	-0.175066	0.636644	-0.140903	0.179331
		2	-0.07125	0.4275	-0.232414	0.576977	-0.139346	0.168778
		2	-0.0675	0.4275	-0.282743	0.525875	-0.138053	0.15929
		2	-0.06375	0.4275	-0.327603	0.481234	-0.136946	0.150633
		2	-0.06	0.4275	-0.368147	0.441607	-0.135982	0.142642
		2	-0.05625	0.4275	-0.405169	0.405951	-0.13512	0.135192
		2	-0.0525	0.4275	-0.439302	0.373494	-0.134335	0.128188
		2	-0.04875	0.4275	-0.47102	0.343647	-0.133605	0.121556
		2	-0.045	0.4275	-0.500712	0.31595	-0.132914	0.115235
		2	-0.04125	0.4275	-0.528683	0.290039	-0.13225	0.109175
		2	-0.0375	0.4275	-0.555188	0.265616	-0.1316	0.103335
		2	-0.03375	0.4275	-0.580439	0.242434	-0.130954	0.0976795
		2	-0.03	0.4275	-0.604617	0.220288	-0.130307	0.092178
		2	-0.02625	0.4275	-0.627878	0.199001	-0.129649	0.0868037
		2	-0.0225	0.4275	-0.650357	0.178419	-0.128974	0.0815323
		2	-0.01875	0.4275	-0.672175	0.158408	-0.128276	0.0763425
		2	-0.015	0.4275	-0.693442	0.138842	-0.127549	0.0712131
		2	-0.01125	0.4275	-0.714258	0.119612	-0.126787	0.0661262
		2	-0.0075	0.4275	-0.734714	0.100612	-0.125986	0.0610632
		2	-0.00375	0.4275	-0.7549	0.081742	-0.125138	0.0560068
		2	0	0.4275	-0.774899	0.062904	-0.124238	0.0509393
		2	0.00375	0.4275	-0.794795	0.044003	-0.123279	0.0458439
		2	0.0075	0.4275	-0.81467	0.024941	-0.122256	0.0407027
		2	0.01125	0.4275	-0.834609	0.005616	-0.12116	0.0354972
		2	0.015	0.4275	-0.854699	-0.014079	-0.119984	0.0302079
		2	0.01875	0.4275	-0.875033	-0.034259	-0.118718	0.0248142
		2	0.0225	0.4275	-0.895709	-0.055049	-0.117352	0.0192939
		2	0.02625	0.4275	-0.916835	-0.076588	-0.115877	0.0136226
		2	0.03	0.4275	-0.938532	-0.099037	-0.114277	0.00777204
		2	0.03375	0.4275	-0.960938	-0.122575	-0.112539	0.00171254
		2	0.0375	0.4275	-0.984205	-0.147418	-0.110645	-0.00459251
		2	0.04125	0.4275	-1.00852	-0.173817	-0.108574	-0.0111835
		2	0.045	0.4275	-1.03409	-0.202077	-0.106301	-0.0181086
		2	0.04875	0.4275	-1.06119	-0.232571	-0.103798	-0.0254252
		2	0.0525	0.4275	-1.09014	-0.265765	-0.101027	-0.0332029
		2	0.05625	0.4275	-1.12132	-0.30225	-0.0979432	-0.0415271
		2	0.06	0.4275	-1.15526	-0.34279	-0.0944893	-0.0505039
		2	0.06375	0.4275	-1.19263	-0.388406	-0.0905913	-0.0602706
		2	0.0675	0.4275	-1.23432	-0.440489	-0.086151	-0.0710068
		2	0.07125	0.4275	-1.28158	-0.501005	-0.0810354	-0.0829543
		2	0.075	0.4275	-1.33621	-0.572849	-0.0750563	-0.0964529
		2	-0.075	0.45	-0.201016	0.650402	-0.146609	0.184035
		2	-0.07125	0.45	-0.259336	0.589973	-0.145253	0.173517
		2	-0.0675	0.45	-0.310599	0.538195	-0.144152	0.164056
		2	-0.06375	0.45	-0.356322	0.492945	-0.143225	0.155415
		2	-0.06	0.45	-0.397663	0.452757	-0.142428	0.147432
		2	-0.05625	0.45	-0.435443	0.416579	-0.141725	0.139984
		2	-0.0525	0.45	-0.470298	0.383631	-0.141091	0.132975
		2	-0.04875	0.45	-0.502711	0.353319	-0.140505	0.126333
		2	-0.045	0.45	-0.533069	0.325178	-0.139952	0.119996
		2	-0.04125	0.45	-0.561683	0.298838	-0.139418	0.113916
		2	-0.0375	0.45	-0.588811	0.274	-0.138894	0.108052
		2	-0.03375	0.45	-0.614666	0.250414	-0.138369	0.102368
		2	-0.03	0.45	-0.639433	0.227873	-0.137837	0.0968343
		2	-0.02625	0.45	-0.663268	0.206197	-0.137289	0.0914239
		2	-0.0225	0.45	-0.68631	0.18523	-0.136719	0.0861126
		2	-0.01875	0.45	-0.70868	0.164838	-0.136123	0.0808799
		2	-0.015	0.45	-0.730487	0.144893	-0.135492	0.0757044
		2	-0.01125	0.45	-0.751836	0.125284	-0.134823	0.0705681
		2	-0.0075	0.45	-0.772819	0.105904	-0.13411	0.0654527
		2	-0.00375	0.45	-0.793524	0.08665	-0.133345	0.0603402
		2	0	0.45	-0.814038	0.067427	-0.132525	0.0552145
		2	0.00375	0.45	-0.834445	0.048132	-0.131642	0.0500567
		2	0.0075	0.45	-0.85483	0.028669	-0.130689	0.0448501
		2	0.01125	0.45	-0.875276	0.008935	-0.129659	0.0395761
		2	0.015	0.45	-0.895874	-0.011181	-0.128545	0.0342147
		2	0.01875	0.45	-0.916716	-0.031795	-0.127336	0.0287454
		2	0.0225	0.45	-0.937903	-0.053034	-0.126022	0.023146
		2	0.02625	0.45	-0.959545	-0.075042	-0.124593	0.0173912
		2	0.03	0.45	-0.981763	-0.09798	-0.123035	0.0114534
		2	0.03375	0.45	-1.0047	-0.122034	-0.121333	0.00530174
		2	0.0375	0.45	-1.0285	-0.14742	-0.119469	-0.00109933
		2	0.04125	0.45	-1.05337	-0.174399	-0.117421	-0.00779204
		2	0.045	0.45	-1.07951	-0.203281	-0.115165	-0.0148248
		2	0.04875	0.45	-1.1072	-0.234446	-0.11267	-0.0222549
		2	0.0525	0.45	-1.13675	-0.268371	-0.109898	-0.0301534
		2	0.05625	0.45	-1.16858	-0.305659	-0.106804	-0.0386058
		2	0.06	0.45	-1.20321	-0.347096	-0.103329	-0.0477212
		2	0.06375	0.45	-1.24131	-0.393722	-0.0993959	-0.0576371
		2	0.0675	0.45	-1.2838	-0.446963	-0.0949057	-0.0685355
		2	0.07125	0.45	-1.33194	-0.508832	-0.0897217	-0.0806614
		2	0.075	0.45	-1.38756	-0.582297	-0.0836506	-0.0943591
		2	-0.075	0.4725	-0.226757	0.664177	-0.152327	0.188767
		2	-0.07125	0.4725	-0.286097	0.602998	-0.151187	0.178297
		2	-0.0675	0.4725	-0.338241	0.550553	-0.15028	0.168868
		2	-0.06375	0.4725	-0.384794	0.504697	-0.149537	0.160251
		2	-0.06	0.4725	-0.42693	0.463955	-0.148915	0.152285
		2	-0.05625	0.4725	-0.465466	0.42726	-0.148379	0.144845
		2	-0.0525	0.4725	-0.501042	0.393827	-0.147904	0.13784
		2	-0.04875	0.4725	-0.534144	0.363052	-0.14747	0.131195
		2	-0.045	0.4725	-0.565164	0.334469	-0.147062	0.12485
		2	-0.04125	0.4725	-0.594419	0.307705	-0.146668	0.118757
		2	-0.0375	0.4725	-0.622167	0.282453	-0.146277	0.112875
		2	-0.03375	0.4725	-0.648626	0.258466	-0.14588	0.10717
		2	-0.03	0.4725	-0.67398	0.235531	-0.145471	0.10161
		2	-0.02625	0.4725	-0.698389	0.213468	-0.145041	0.09617
		2	-0.0225	0.4725	-0.721992	0.192119	-0.144585	0.0908257
		2	-0.01875	0.4725	-0.744913	0.171347	-0.144097	0.0855561
		2	-0.015	0.4725	-0.767264	0.151024	-0.143572	0.0803405
		2	-0.01125	0.4725	-0.789146	0.131036	-0.143003	0.0751603
		2	-0.0075	0.4725	-0.810656	0.111276	-0.142385	0.0699979
		2	-0.00375	0.4725	-0.831883	0.091639	-0.141712	0.0648352
		2	0	0.4725	-0.852915	0.072028	-0.140979	0.0596557
		2	0.00375	0.4725	-0.873835	0.05234	-0.140178	0.054441
		2	0.0075	0.4725	-0.894731	0.032476	-0.139304	0.049174
		2	0.01125	0.4725	-0.915687	0.012331	-0.138348	0.0438361
		2	0.015	0.4725	-0.936795	-0.008207	-0.137303	0.0384073
		2	0.01875	0.4725	-0.958149	-0.029255	-0.136159	0.0328674
		2	0.0225	0.4725	-0.97985	-0.050945	-0.134905	0.027193
		2	0.02625	0.4725	-1.00201	-0.073421	-0.133531	0.02136
		2	0.03	0.4725	-1.02476	-0.09685	-0.132022	0.0153394
		2	0.03375	0.4725	-1.04822	-0.12142	-0.130363	0.00910045
		2	0.0375	0.4725	-1.07257	-0.147354	-0.128535	0.00260664
		2	0.04125	0.4725	-1.09799	-0.174915	-0.126518	-0.0041836
		2	0.045	0.4725	-1.12471	-0.20442	-0.124285	-0.0113193
		2	0.04875	0.4725	-1.15299	-0.236259	-0.121806	-0.0188592
		2	0.0525	0.4725	-1.18317	-0.270918	-0.119041	-0.0268744
		2	0.05625	0.4725	-1.21564	-0.309014	-0.115943	-0.0354518
		2	0.06	0.4725	-1.25096	-0.35135	-0.112453	-0.0447011
		2	0.06375	0.4725	-1.2898	-0.398991	-0.108493	-0.0547622
		2	0.0675	0.4725	-1.33309	-0.453394	-0.10396	-0.0658186
		2	0.07125	0.4725	-1.38213	-0.516623	-0.0987138	-0.078119
		2	0.075	0.4725	-1.43876	-0.591714	-0.0925577	-0.092011
		2	-0.075	0.495	-0.252292	0.677967	-0.158055	0.193524
		2	-0.07125	0.495	-0.312602	0.616046	-0.157134	0.183108
		2	-0.0675	0.495	-0.365644	0.562941	-0.156432	0.173722
		2	-0.06375	0.495	-0.413035	0.516488	-0.155882	0.165138
		2	-0.06	0.495	-0.455952	0.475195	-0.155442	0.157196
		2	-0.05625	0.495	-0.495239	0.437989	-0.155081	0.149775
		2	-0.0525	0.495	-0.531525	0.404073	-0.154771	0.14278
		2	-0.04875	0.495	-0.565312	0.372841	-0.154497	0.136139
		2	-0.045	0.495	-0.596991	0.343819	-0.154241	0.129794
		2	-0.04125	0.495	-0.626883	0.316632	-0.153994	0.123695
		2	-0.0375	0.495	-0.655249	0.29097	-0.153744	0.117802
		2	-0.03375	0.495	-0.682308	0.266583	-0.153483	0.112082
		2	-0.03	0.495	-0.708248	0.243256	-0.153204	0.106503
		2	-0.02625	0.495	-0.733229	0.220807	-0.1529	0.10104
		2	-0.0225	0.495	-0.757393	0.199076	-0.152566	0.0956683
		2	-0.01875	0.495	-0.780865	0.177925	-0.152195	0.0903681
		2	-0.015	0.495	-0.803757	0.157224	-0.151781	0.0851181
		2	-0.01125	0.495	-0.826174	0.136859	-0.151321	0.0799005
		2	-0.0075	0.495	-0.848211	0.116718	-0.150806	0.0746965
		2	-0.00375	0.495	-0.869961	0.096698	-0.150233	0.0694891
		2	0	0.495	-0.89151	0.076699	-0.149595	0.0642613
		2	0.00375	0.495	-0.912947	0.056617	-0.148885	0.058995
		2	0.0075	0.495	-0.934355	0.036352	-0.148097	0.0536731
		2	0.01125	0.495	-0.955824	0.015795	-0.147223	0.0482763
		2	0.015	0.495	-0.977444	-0.005165	-0.146254	0.0427853
		2	0.01875	0.495	-0.999313	-0.026649	-0.145183	0.0371794
		2	0.0225	0.495	-1.02153	-0.048792	-0.143996	0.031435
		2	0.02625	0.495	-1.04421	-0.071739	-0.142684	0.0255278
		2	0.03	0.495	-1.06749	-0.09566	-0.141232	0.0194291
		2	0.03375	0.495	-1.09149	-0.120748	-0.139625	0.0131074
		2	0.0375	0.495	-1.11639	-0.147231	-0.137842	0.00652577
		2	0.04125	0.495	-1.14237	-0.175375	-0.135863	-0.000357348
		2	0.045	0.495	-1.16967	-0.205506	-0.133661	-0.00759178
		2	0.04875	0.495	-1.19855	-0.238021	-0.131204	-0.0152368
		2	0.0525	0.495	-1.22935	-0.273417	-0.128454	-0.0233642
		2	0.05625	0.495	-1.26248	-0.312324	-0.12536	-0.0320621
		2	0.06	0.495	-1.29849	-0.355562	-0.121863	-0.041441
		2	0.06375	0.495	-1.33808	-0.40422	-0.117883	-0.0516423
		2	0.0675	0.495	-1.38219	-0.459792	-0.113314	-0.0628528
		2	0.07125	0.495	-1.43212	-0.524384	-0.108013	-0.0753225
		2	0.075	0.495	-1.48977	-0.60111	-0.101779	-0.0894047
		2	-0.075	0.5175	-0.277613	0.691767	-0.16379	0.198304
		2	-0.07125	0.5175	-0.33888	0.629111	-0.163095	0.187951
		2	-0.0675	0.5175	-0.392798	0.575352	-0.162603	0.178615
		2	-0.06375	0.5175	-0.441024	0.528309	-0.162254	0.170073
		2	-0.06	0.5175	-0.484727	0.486472	-0.162005	0.162164
		2	-0.05625	0.5175	-0.52475	0.448758	-0.161824	0.154767
		2	-0.0525	0.5175	-0.561745	0.414364	-0.161689	0.147791
		2	-0.04875	0.5175	-0.59621	0.382677	-0.16158	0.141163
		2	-0.045	0.5175	-0.628543	0.35322	-0.161485	0.134824
		2	-0.04125	0.5175	-0.659067	0.325611	-0.161391	0.128726
		2	-0.0375	0.5175	-0.688047	0.299542	-0.16129	0.12283
		2	-0.03375	0.5175	-0.715704	0.274756	-0.161173	0.117101
		2	-0.03	0.5175	-0.742226	0.251038	-0.161032	0.111509
		2	-0.02625	0.5175	-0.767778	0.228204	-0.160862	0.10603
		2	-0.0225	0.5175	-0.792501	0.206093	-0.160656	0.100638
		2	-0.01875	0.5175	-0.816522	0.184563	-0.16041	0.0953128
		2	-0.015	0.5175	-0.839955	0.163484	-0.160116	0.0900345
		2	-0.01125	0.5175	-0.862905	0.142741	-0.159771	0.084785
		2	-0.0075	0.5175	-0.885471	0.12222	-0.159368	0.0795456
		2	-0.00375	0.5175	-0.907743	0.101817	-0.158902	0.0742992
		2	0	0.5175	-0.929811	0.081429	-0.158367	0.0690287
		2	0.00375	0.5175	-0.951763	0.060954	-0.157756	0.0637167
		2	0.0075	0.5175	-0.973685	0.040285	-0.157062	0.0583446
		2	0.01125	0.5175	-0.995668	0.019316	-0.156277	0.0528945
		2	0.015	0.5175	-1.0178	-0.002068	-0.155394	0.0473464
		2	0.01875	0.5175	-1.04019	-0.023989	-0.154403	0.0416797
		2	0.0225	0.5175	-1.06293	-0.046584	-0.153292	0.0358708
		2	0.02625	0.5175	-1.08614	-0.070004	-0.15205	0.0298944
		2	0.03	0.5175	-1.10994	-0.09442	-0.150663	0.0237222
		2	0.03375	0.5175	-1.13448	-0.120029	-0.149114	0.0173222
		2	0.0375	0.5175	-1.15993	-0.147061	-0.147384	0.010658
		2	0.04125	0.5175	-1.18648	-0.175791	-0.145451	0.00368676
		2	0.045	0.5175	-1.21436	-0.20655	-0.143288	-0.00364182
		2	0.04875	0.5175	-1.24384	-0.239744	-0.140862	-0.0113873
		2	0.0525	0.5175	-1.27527	-0.275879	-0.138134	-0.0196222
		2	0.05625	0.5175	-1.30907	-0.315599	-0.135053	-0.0284354
		2	0.06	0.5175	-1.34578	-0.359743	-0.131556	-0.0379391
		2	0.06375	0.5175	-1.38613	-0.409424	-0.127563	-0.0482765
		2	0.0675	0.5175	-1.43105	-0.466165	-0.122967	-0.059635
		2	0.07125	0.5175	-1.48189	-0.532127	-0.117619	-0.0722695
		2	0.075	0.5175	-1.54057	-0.610493	-0.111315	-0.0865361
		2	-0.075	0.54	-0.30272	0.705574	-0.169531	0.203105
		2	-0.07125	0.54	-0.364933	0.64219	-0.169067	0.192823
		2	-0.0675	0.54	-0.419728	0.587785	-0.168794	0.183547
		2	-0.06375	0.54	-0.468774	0.540156	-0.168652	0.175054
		2	-0.06	0.54	-0.513242	0.497779	-0.168599	0.167185
		2	-0.05625	0.54	-0.554	0.459561	-0.168607	0.159821
		2	-0.0525	0.54	-0.591694	0.424692	-0.168652	0.152871
		2	-0.04875	0.54	-0.626831	0.392553	-0.168717	0.146262
		2	-0.045	0.54	-0.659813	0.362662	-0.168789	0.139936
		2	-0.04125	0.54	-0.690965	0.334635	-0.168856	0.133847
		2	-0.0375	0.54	-0.720554	0.30816	-0.168911	0.127954
		2	-0.03375	0.54	-0.748804	0.282977	-0.168944	0.122224
		2	-0.03	0.54	-0.775907	0.25887	-0.168949	0.116626
		2	-0.02625	0.54	-0.802026	0.235651	-0.16892	0.111136
		2	-0.0225	0.54	-0.827305	0.213159	-0.168851	0.10573
		2	-0.01875	0.54	-0.851873	0.191251	-0.168736	0.100387
		2	-0.015	0.54	-0.875846	0.169795	-0.168571	0.0950864
		2	-0.01125	0.54	-0.899328	0.148672	-0.168349	0.0898106
		2	-0.0075	0.54	-0.92242	0.127771	-0.168065	0.0845417
		2	-0.00375	0.54	-0.945213	0.106985	-0.167714	0.0792623
		2	0	0.54	-0.9678	0.086208	-0.16729	0.073955
		2	0.00375	0.54	-0.990268	0.065336	-0.166785	0.0686019
		2	0.0075	0.54	-1.0127	0.044264	-0.166193	0.0631858
		2	0.01125	0.54	-1.0352	0.022883	-0.165507	0.0576881
		2	0.015	0.54	-1.05785	0.001074	-0.164717	0.0520884
		2	0.01875	0.54	-1.08076	-0.021287	-0.163813	0.0463656
		2	0.0225	0.54	-1.10402	-0.044337	-0.162786	0.040497
		2	0.02625	0.54	-1.12775	-0.068231	-0.161622	0.0344568
		2	0.03	0.54	-1.15209	-0.093143	-0.160308	0.0282163
		2	0.03375	0.54	-1.17718	-0.119273	-0.158826	0.0217437
		2	0.0375	0.54	-1.20318	-0.146858	-0.157157	0.0150015
		2	0.04125	0.54	-1.2303	-0.176175	-0.155279	0.00794738
		2	0.045	0.54	-1.25876	-0.207565	-0.153162	0.000529691
		2	0.04875	0.54	-1.28885	-0.24144	-0.150775	-0.00731122
		2	0.0525	0.54	-1.32092	-0.278317	-0.148077	-0.0156486
		2	0.05625	0.54	-1.35538	-0.318854	-0.145016	-0.0245722
		2	0.06	0.54	-1.39281	-0.363907	-0.141529	-0.0341958
		2	0.06375	0.54	-1.43391	-0.414612	-0.137532	-0.0446633
		2	0.0675	0.54	-1.47966	-0.472529	-0.132916	-0.0561651
		2	0.07125	0.54	-1.53142	-0.539863	-0.127531	-0.0689581
		2	0.075	0.54	-1.59113	-0.619873	-0.121166	-0.0834028
		2	-0.075	0.5625	-0.327597	0.719381	-0.175274	0.207925
		2	-0.07125	0.5625	-0.390746	0.655277	-0.175048	0.197722
		2	-0.0675	0.5625	-0.446406	0.600231	-0.174999	0.188512
		2	-0.06375	0.5625	-0.496267	0.552022	-0.175071	0.180077
		2	-0.06	0.5625	-0.5415	0.509109	-0.175222	0.172257
		2	-0.05625	0.5625	-0.58298	0.470392	-0.175424	0.164933
		2	-0.0525	0.5625	-0.621367	0.43505	-0.175656	0.158015
		2	-0.04875	0.5625	-0.65717	0.402462	-0.175902	0.151433
		2	-0.045	0.5625	-0.690795	0.372141	-0.176148	0.145128
		2	-0.04125	0.5625	-0.722569	0.343696	-0.176384	0.139054
		2	-0.0375	0.5625	-0.752762	0.316815	-0.176601	0.133171
		2	-0.03375	0.5625	-0.781601	0.291237	-0.176792	0.127446
		2	-0.03	0.5625	-0.809279	0.26674	-0.17695	0.121849
		2	-0.02625	0.5625	-0.835961	0.243138	-0.177069	0.116355
		2	-0.0225	0.5625	-0.861795	0.220266	-0.177144	0.110941
		2	-0.01875	0.5625	-0.886907	0.197979	-0.177169	0.105586
		2	-0.015	0.5625	-0.911416	0.176144	-0.177138	0.100269
		2	-0.01125	0.5625	-0.935429	0.154643	-0.177048	0.0949736
		2	-0.0075	0.5625	-0.959045	0.133361	-0.176891	0.0896811
		2	-0.00375	0.5625	-0.98236	0.112189	-0.176663	0.084374
		2	0	0.5625	-1.00546	0.091022	-0.176356	0.0790354
		2	0.00375	0.5625	-1.02845	0.069754	-0.175966	0.0736477
		2	0.0075	0.5625	-1.0514	0.048277	-0.175484	0.0681929
		2	0.01125	0.5625	-1.07441	0.026481	-0.174903	0.0626528
		2	0.015	0.5625	-1.09758	0.004246	-0.174214	0.0570068
		2	0.01875	0.5625	-1.121	-0.018556	-0.173407	0.0512337
		2	0.0225	0.5625	-1.14478	-0.042062	-0.172471	0.0453111
		2	0.02625	0.5625	-1.16904	-0.066432	-0.171394	0.0392122
		2	0.03	0.5625	-1.19392	-0.091842	-0.17016	0.0329088
		2	0.03375	0.5625	-1.21955	-0.118497	-0.168754	0.0263684
		2	0.0375	0.5625	-1.24611	-0.146636	-0.167154	0.0195537
		2	0.04125	0.5625	-1.2738	-0.176543	-0.165338	0.0124217
		2	0.045	0.5625	-1.30285	-0.208566	-0.163277	0.00492037
		2	0.04875	0.5625	-1.33355	-0.243124	-0.160938	-0.00301058
		2	0.0525	0.5625	-1.36625	-0.280745	-0.158278	-0.0114448
		2	0.05625	0.5625	-1.40139	-0.322102	-0.155246	-0.0204737
		2	0.06	0.5625	-1.43953	-0.368065	-0.151777	-0.0302108
		2	0.06375	0.5625	-1.4814	-0.419799	-0.147785	-0.0408031
		2	0.0675	0.5625	-1.52799	-0.478894	-0.143159	-0.0524422
		2	0.07125	0.5625	-1.58067	-0.547605	-0.137745	-0.0653877
		2	0.075	0.5625	-1.64143	-0.629266	-0.131328	-0.0800049
		2	-0.075	0.585	-0.352296	0.733189	-0.181023	0.212763
		2	-0.07125	0.585	-0.416355	0.66837	-0.18104	0.202646
		2	-0.0675	0.585	-0.472859	0.612689	-0.18122	0.193511
		2	-0.06375	0.585	-0.523508	0.563902	-0.18151	0.18514
		2	-0.06	0.585	-0.569494	0.520458	-0.18187	0.177375
		2	-0.05625	0.585	-0.611691	0.481243	-0.182273	0.170099
		2	-0.0525	0.585	-0.650762	0.445433	-0.182699	0.163221
		2	-0.04875	0.585	-0.687222	0.412396	-0.183131	0.156672
		2	-0.045	0.585	-0.721481	0.381645	-0.183557	0.150395
		2	-0.04125	0.585	-0.753871	0.352785	-0.183968	0.144343
		2	-0.0375	0.585	-0.784663	0.3255	-0.184355	0.138477
		2	-0.03375	0.585	-0.814086	0.299525	-0.18471	0.132763
		2	-0.03	0.585	-0.842334	0.27464	-0.185028	0.127173
		2	-0.02625	0.585	-0.869576	0.250654	-0.185303	0.121682
		2	-0.0225	0.585	-0.895958	0.227401	-0.185528	0.116266
		2	-0.01875	0.585	-0.921612	0.204735	-0.1857	0.110905
		2	-0.015	0.585	-0.946654	0.182522	-0.185812	0.105578
		2	-0.01125	0.585	-0.971194	0.160641	-0.18586	0.100269
		2	-0.0075	0.585	-0.995333	0.138976	-0.185837	0.0949584
		2	-0.00375	0.585	-1.01917	0.117418	-0.185739	0.0896298
		2	0	0.585	-1.04279	0.095861	-0.185559	0.0842663
		2	0.00375	0.585	-1.06628	0.074195	-0.185291	0.0788494
		2	0.0075	0.585	-1.08975	0.052312	-0.184927	0.0733618
		2	0.01125	0.585	-1.11327	0.030098	-0.184459	0.0677842
		2	0.015	0.585	-1.13695	0.007434	-0.183879	0.0620974
		2	0.01875	0.585	-1.16089	-0.015809	-0.183176	0.05628
		2	0.0225	0.585	-1.1852	-0.039775	-0.18234	0.0503082
		2	0.02625	0.585	-1.20999	-0.064623	-0.181357	0.0441561
		2	0.03	0.585	-1.2354	-0.090532	-0.180213	0.0377956
		2	0.03375	0.585	-1.26158	-0.117713	-0.17889	0.031193
		2	0.0375	0.585	-1.2887	-0.146409	-0.177368	0.0243112
		2	0.04125	0.585	-1.31696	-0.17691	-0.175622	0.0171063
		2	0.045	0.585	-1.34661	-0.209567	-0.173626	0.00952702
		2	0.04875	0.585	-1.37792	-0.244811	-0.171342	0.00151162
		2	0.0525	0.585	-1.41126	-0.28318	-0.16873	-0.00701416
		2	0.05625	0.585	-1.44708	-0.325357	-0.165737	-0.0161418
		2	0.06	0.585	-1.48593	-0.372236	-0.162294	-0.0259875
		2	0.06375	0.585	-1.52857	-0.425	-0.158316	-0.0366981
		2	0.0675	0.585	-1.576	-0.485276	-0.153689	-0.0484677
		2	0.07125	0.585	-1.62962	-0.555368	-0.148256	-0.0615594
		2	0.075	0.585	-1.69143	-0.638682	-0.141798	-0.0763413
		2	-0.075	0.6075	-0.376756	0.746988	-0.186768	0.217614
		2	-0.07125	0.6075	-0.441721	0.681462	-0.187034	0.207592
		2	-0.0675	0.6075	-0.499056	0.62515	-0.187449	0.198539
		2	-0.06375	0.6075	-0.550494	0.575791	-0.187964	0.19024
		2	-0.06	0.6075	-0.597222	0.531817	-0.18854	0.182537
		2	-0.05625	0.6075	-0.640124	0.492108	-0.189149	0.175315
		2	-0.0525	0.6075	-0.679871	0.45583	-0.189774	0.168484
		2	-0.04875	0.6075	-0.716981	0.422348	-0.190399	0.161976
		2	-0.045	0.6075	-0.751868	0.391168	-0.191012	0.155733
		2	-0.04125	0.6075	-0.784865	0.361893	-0.191604	0.149709
		2	-0.0375	0.6075	-0.81625	0.334204	-0.192167	0.143866
		2	-0.03375	0.6075	-0.84625	0.307834	-0.192694	0.138171
		2	-0.03	0.6075	-0.875063	0.28256	-0.193178	0.132594
		2	-0.02625	0.6075	-0.90286	0.258189	-0.193615	0.127112
		2	-0.0225	0.6075	-0.929786	0.234555	-0.193998	0.1217
		2	-0.01875	0.6075	-0.955976	0.211509	-0.194323	0.116339
		2	-0.015	0.6075	-0.981549	0.188917	-0.194585	0.111009
		2	-0.01125	0.6075	-1.00661	0.166655	-0.194779	0.105692
		2	-0.0075	0.6075	-1.03127	0.144606	-0.194898	0.100369
		2	-0.00375	0.6075	-1.05562	0.122661	-0.194937	0.095025
		2	0	0.6075	-1.07975	0.100709	-0.19489	0.0896412
		2	0.00375	0.6075	-1.10376	0.078644	-0.194751	0.0842011
		2	0.0075	0.6075	-1.12774	0.056352	-0.194513	0.0786859
		2	0.01125	0.6075	-1.15177	0.033721	-0.194166	0.0730776
		2	0.015	0.6075	-1.17597	0.010627	-0.193703	0.0673558
		2	0.01875	0.6075	-1.20043	-0.013061	-0.193113	0.0614991
		2	0.0225	0.6075	-1.22525	-0.037489	-0.192384	0.0554837
		2	0.02625	0.6075	-1.25057	-0.062817	-0.191503	0.0492841
		2	0.03	0.6075	-1.27652	-0.089229	-0.190457	0.0428715
		2	0.03375	0.6075	-1.30325	-0.116938	-0.189225	0.0362124
		2	0.0375	0.6075	-1.33092	-0.146194	-0.187789	0.0292688
		2	0.04125	0.6075	-1.35976	-0.17729	-0.186124	0.0219971
		2	0.045	0.6075	-1.39	-0.210585	-0.184199	0.0143452
		2	0.04875	0.6075	-1.42193	-0.246518	-0.181981	0.00625103
		2	0.0525	0.6075	-1.45592	-0.285636	-0.179426	-0.00236004
		2	0.05625	0.6075	-1.49241	-0.328638	-0.176479	-0.011581
		2	0.06	0.6075	-1.53199	-0.376434	-0.173073	-0.0215286
		2	0.06375	0.6075	-1.5754	-0.430232	-0.169118	-0.0323513
		2	0.0675	0.6075	-1.62368	-0.491691	-0.1645	-0.0442449
		2	0.07125	0.6075	-1.67823	-0.563167	-0.159059	-0.0574753
		2	0.075	0.6075	-1.74111	-0.648138	-0.152571	-0.0724146
		2	-0.075	0.63	-0.400995	0.760778	-0.192511	0.222478
		2	-0.07125	0.63	-0.466841	0.694546	-0.193029	0.212556
		2	-0.0675	0.63	-0.525015	0.63761	-0.193687	0.203593
		2	-0.06375	0.63	-0.577224	0.587681	-0.194431	0.195372
		2	-0.06	0.63	-0.62468	0.543182	-0.195227	0.187739
		2	-0.05625	0.63	-0.668279	0.502981	-0.196049	0.180578
		2	-0.0525	0.63	-0.708691	0.466236	-0.196879	0.173801
		2	-0.04875	0.63	-0.746441	0.432309	-0.197702	0.16734
		2	-0.045	0.63	-0.781947	0.400701	-0.198508	0.161137
		2	-0.04125	0.63	-0.815546	0.371012	-0.199287	0.155149
		2	-0.0375	0.63	-0.847515	0.342918	-0.200031	0.149335
		2	-0.03375	0.63	-0.878086	0.316153	-0.200735	0.143664
		2	-0.03	0.63	-0.907459	0.290489	-0.201393	0.138107
		2	-0.02625	0.63	-0.935803	0.265734	-0.201998	0.13264
		2	-0.0225	0.63	-0.963269	0.241717	-0.202546	0.127238
		2	-0.01875	0.63	-0.989991	0.218289	-0.203031	0.121883
		2	-0.015	0.63	-1.01609	0.195317	-0.20345	0.116555
		2	-0.01125	0.63	-1.04167	0.172672	-0.203795	0.111236
		2	-0.0075	0.63	-1.06685	0.150238	-0.204063	0.105907
		2	-0.00375	0.63	-1.09171	0.127902	-0.204247	0.100553
		2	0	0.63	-1.11635	0.105556	-0.204341	0.0951553
		2	0.00375	0.63	-1.14087	0.083088	-0.204339	0.0896972
		2	0.0075	0.63	-1.16535	0.060386	-0.204233	0.0841604
		2	0.01125	0.63	-1.1899	0.037334	-0.204015	0.0785265
		2	0.015	0.63	-1.21461	0.013807	-0.203677	0.072775
		2	0.01875	0.63	-1.23958	-0.010329	-0.203206	0.0668843
		2	0.0225	0.63	-1.26493	-0.035219	-0.202593	0.0608317
		2	0.02625	0.63	-1.29078	-0.06103	-0.201823	0.0545901
		2	0.03	0.63	-1.31726	-0.087948	-0.200882	0.0481308
		2	0.03375	0.63	-1.34453	-0.116189	-0.199751	0.0414205
		2	0.0375	0.63	-1.37277	-0.146007	-0.198409	0.0344209
		2	0.04125	0.63	-1.40218	-0.177701	-0.196831	0.0270882
		2	0.045	0.63	-1.43301	-0.211636	-0.194988	0.0193697
		2	0.04875	0.63	-1.46556	-0.24826	-0.192844	0.0112028
		2	0.0525	0.63	-1.50019	-0.288131	-0.190354	0.00251209
		2	0.05625	0.63	-1.53737	-0.331961	-0.187464	-0.00679604
		2	0.06	0.63	-1.57767	-0.380676	-0.184103	-0.016839
		2	0.06375	0.63	-1.62187	-0.435511	-0.180183	-0.027767
		2	0.0675	0.63	-1.67099	-0.498158	-0.175584	-0.0397779
		2	0.07125	0.63	-1.72649	-0.571021	-0.170145	-0.0531396
		2	0.075	0.63	-1.79044	-0.657652	-0.163638	-0.0682281
		2	-0.075	0.6525	-0.425012	0.77455	-0.198247	0.227352
		2	-0.07125	0.6525	-0.491737	0.707623	-0.199025	0.217539
		2	-0.0675	0.6525	-0.550726	0.650064	-0.199929	0.208671
		2	-0.06375	0.6525	-0.603693	0.599569	-0.200907	0.200536
		2	-0.06	0.6525	-0.651867	0.554545	-0.201928	0.192978
		2	-0.05625	0.6525	-0.69615	0.513853	-0.202968	0.185885
		2	-0.0525	0.6525	-0.737217	0.476644	-0.204007	0.179168
		2	-0.04875	0.6525	-0.775599	0.442273	-0.205034	0.17276
		2	-0.045	0.6525	-0.811715	0.410236	-0.206038	0.166604
		2	-0.04125	0.6525	-0.845906	0.380133	-0.20701	0.160657
		2	-0.0375	0.6525	-0.878452	0.351634	-0.207942	0.154878
		2	-0.03375	0.6525	-0.909587	0.324472	-0.208829	0.149238
		2	-0.03	0.6525	-0.939512	0.298418	-0.209666	0.143707
		2	-0.02625	0.6525	-0.968398	0.273276	-0.210445	0.13826
		2	-0.0225	0.6525	-0.996398	0.248876	-0.211164	0.132875
		2	-0.01875	0.6525	-1.02364	0.225065	-0.211816	0.127532
		2	-0.015	0.6525	-1.05026	0.20171	-0.212397	0.122212
		2	-0.01125	0.6525	-1.07636	0.17868	-0.212902	0.116896
		2	-0.0075	0.6525	-1.10204	0.155858	-0.213325	0.111567
		2	-0.00375	0.6525	-1.12741	0.133131	-0.21366	0.106208
		2	0	0.6525	-1.15256	0.110387	-0.213902	0.100802
		2	0.00375	0.6525	-1.17759	0.087514	-0.214044	0.0953312
		2	0.0075	0.6525	-1.20258	0.064399	-0.214079	0.0897784
		2	0.01125	0.6525	-1.22763	0.040923	-0.213997	0.0841242
		2	0.015	0.6525	-1.25285	0.01696	-0.213789	0.0783485
		2	0.01875	0.6525	-1.27833	-0.007626	-0.213447	0.0724298
		2	0.0225	0.6525	-1.3042	-0.032983	-0.212957	0.0663446
		2	0.02625	0.6525	-1.33058	-0.05928	-0.212306	0.0600666
		2	0.03	0.6525	-1.35759	-0.086707	-0.211478	0.0535662
		2	0.03375	0.6525	-1.38541	-0.115482	-0.210455	0.0468107
		2	0.0375	0.6525	-1.41421	-0.145864	-0.209216	0.0397611
		2	0.04125	0.6525	-1.44419	-0.17816	-0.207735	0.0323726
		2	0.045	0.6525	-1.47562	-0.212739	-0.205983	0.0245934
		2	0.04875	0.6525	-1.50879	-0.250058	-0.203921	0.0163595
		2	0.0525	0.6525	-1.54407	-0.290685	-0.201506	0.00759517
		2	0.05625	0.6525	-1.58193	-0.335345	-0.198681	-0.00179341
		2	0.06	0.6525	-1.62296	-0.384984	-0.195376	-0.0119255
		2	0.06375	0.6525	-1.66794	-0.440858	-0.1915	-0.0229518
		2	0.0675	0.6525	-1.71792	-0.504696	-0.186932	-0.0350725
		2	0.07125	0.6525	-1.77437	-0.578949	-0.181506	-0.048558
		2	0.075	0.6525	-1.83939	-0.667243	-0.174991	-0.063787
		2	-0.075	0.675	-0.448808	0.788305	-0.203977	0.232234
		2	-0.07125	0.675	-0.516399	0.720684	-0.205018	0.222535
		2	-0.0675	0.675	-0.576182	0.662506	-0.206171	0.21377
		2	-0.06375	0.675	-0.629896	0.611446	-0.207389	0.205726
		2	-0.06	0.675	-0.678778	0.5659	-0.208639	0.19825
		2	-0.05625	0.675	-0.723733	0.524718	-0.209901	0.191231
		2	-0.0525	0.675	-0.765445	0.487045	-0.211155	0.18458
		2	-0.04875	0.675	-0.804449	0.45223	-0.212391	0.178231
		2	-0.045	0.675	-0.841166	0.419765	-0.213598	0.172128
		2	-0.04125	0.675	-0.875941	0.389246	-0.214768	0.166228
		2	-0.0375	0.675	-0.909055	0.360343	-0.215894	0.160491
		2	-0.03375	0.675	-0.940746	0.332783	-0.216969	0.154887
		2	-0.03	0.675	-0.971215	0.306336	-0.21799	0.149387
		2	-0.02625	0.675	-1.00064	0.280806	-0.21895	0.143966
		2	-0.0225	0.675	-1.02916	0.25602	-0.219845	0.138604
		2	-0.01875	0.675	-1.05693	0.231826	-0.22067	0.133278
		2	-0.015	0.675	-1.08406	0.208084	-0.22142	0.127971
		2	-0.01125	0.675	-1.11067	0.184667	-0.22209	0.122664
		2	-0.0075	0.675	-1.13686	0.161456	-0.222675	0.117341
		2	-0.00375	0.675	-1.16273	0.138334	-0.223168	0.111983
		2	0	0.675	-1.18838	0.115189	-0.223565	0.106574
		2	0.00375	0.675	-1.21391	0.091908	-0.223857	0.101096
		2	0.0075	0.675	-1.2394	0.068377	-0.224038	0.0955328
		2	0.01125	0.675	-1.26496	0.044473	-0.2241	0.0898634
		2	0.015	0.675	-1.29068	0.020071	-0.224032	0.0840691
		2	0.01875	0.675	-1.31668	-0.004968	-0.223824	0.0781277
		2	0.0225	0.675	-1.34306	-0.030796	-0.223465	0.0720155
		2	0.02625	0.675	-1.36996	-0.057582	-0.22294	0.0657066
		2	0.03	0.675	-1.39751	-0.085521	-0.222233	0.0591708
		2	0.03375	0.675	-1.42587	-0.114835	-0.221327	0.052375
		2	0.0375	0.675	-1.45522	-0.145786	-0.220199	0.0452805
		2	0.04125	0.675	-1.48579	-0.178686	-0.218823	0.0378427
		2	0.045	0.675	-1.51781	-0.213913	-0.217169	0.030008
		2	0.04875	0.675	-1.5516	-0.25193	-0.2152	0.0217135
		2	0.0525	0.675	-1.58752	-0.293316	-0.212868	0.0128822
		2	0.05625	0.675	-1.62607	-0.33881	-0.210119	0.00341913
		2	0.06	0.675	-1.66783	-0.389375	-0.20688	-0.006795
		2	0.06375	0.675	-1.71359	-0.446292	-0.203059	-0.0179127
		2	0.0675	0.675	-1.76443	-0.511324	-0.198531	-0.030136
		2	0.07125	0.675	-1.82183	-0.586969	-0.19313	-0.0437364
		2	0.075	0.675	-1.88794	-0.67693	-0.186621	-0.0590974
		2	-0.075	0.6975	-0.472395	0.802038	-0.2097	0.237122
		2	-0.07125	0.6975	-0.540821	0.733725	-0.211005	0.227544
		2	-0.0675	0.6975	-0.601383	0.67493	-0.212411	0.218887
		2	-0.06375	0.6975	-0.655834	0.623308	-0.213872	0.21094
		2	-0.06	0.6975	-0.70541	0.577242	-0.215357	0.203552
		2	-0.05625	0.6975	-0.751025	0.53557	-0.216844	0.196612
		2	-0.0525	0.6975	-0.793371	0.497433	-0.218319	0.190034
		2	-0.04875	0.6975	-0.832986	0.462173	-0.219768	0.183749
		2	-0.045	0.6975	-0.870294	0.42928	-0.221182	0.177706
		2	-0.04125	0.6975	-0.905643	0.398344	-0.222555	0.171857
		2	-0.0375	0.6975	-0.939317	0.369034	-0.223879	0.166168
		2	-0.03375	0.6975	-0.971555	0.341075	-0.225148	0.160605
		2	-0.03	0.6975	-1.00256	0.314234	-0.226358	0.155142
		2	-0.02625	0.6975	-1.03251	0.288315	-0.227504	0.149754
		2	-0.0225	0.6975	-1.06155	0.26314	-0.228581	0.144419
		2	-0.01875	0.6975	-1.08984	0.238558	-0.229584	0.139116
		2	-0.015	0.6975	-1.11747	0.214428	-0.230509	0.133828
		2	-0.01125	0.6975	-1.14458	0.190621	-0.23135	0.128535
		2	-0.0075	0.6975	-1.17128	0.167016	-0.232103	0.123222
		2	-0.00375	0.6975	-1.19765	0.143496	-0.232761	0.11787
		2	0	0.6975	-1.22379	0.119948	-0.233318	0.112464
		2	0.00375	0.6975	-1.24981	0.096255	-0.233767	0.106984
		2	0.0075	0.6975	-1.2758	0.072304	-0.234102	0.101415
		2	0.01125	0.6975	-1.30186	0.047969	-0.234313	0.0957363
		2	0.015	0.6975	-1.32809	0.023124	-0.234391	0.0899284
		2	0.01875	0.6975	-1.35459	-0.002372	-0.234326	0.0839696
		2	0.0225	0.6975	-1.38149	-0.028674	-0.234105	0.0778358
		2	0.02625	0.6975	-1.40891	-0.055954	-0.233714	0.071501
		2	0.03	0.6975	-1.43699	-0.084409	-0.233136	0.0649351
		2	0.03375	0.6975	-1.46589	-0.114265	-0.232354	0.0581048
		2	0.0375	0.6975	-1.49581	-0.145788	-0.231345	0.0509717
		2	0.04125	0.6975	-1.52694	-0.179298	-0.230083	0.0434893
		2	0.045	0.6975	-1.55956	-0.215176	-0.228536	0.0356056
		2	0.04875	0.6975	-1.59396	-0.253895	-0.226667	0.0272561
		2	0.0525	0.6975	-1.63054	-0.296044	-0.22443	0.0183637
		2	0.05625	0.6975	-1.66977	-0.342376	-0.221766	0.00883311
		2	0.06	0.6975	-1.71226	-0.393871	-0.218602	-0.00145667
		2	0.06375	0.6975	-1.75881	-0.451834	-0.214845	-0.0126583
		2	0.0675	0.6975	-1.81051	-0.518063	-0.21037	-0.0249762
		2	0.07125	0.6975	-1.86887	-0.595105	-0.205007	-0.0386839
		2	0.075	0.6975	-1.93606	-0.686737	-0.198515	-0.0541683
		2	-0.075	0.72	-0.495748	0.815741	-0.215409	0.242013
		2	-0.07125	0.72	-0.565007	0.746742	-0.216985	0.232562
		2	-0.0675	0.72	-0.626337	0.687333	-0.218648	0.224019
		2	-0.06375	0.72	-0.681504	0.63515	-0.220355	0.216175
		2	-0.06	0.72	-0.731761	0.588563	-0.222078	0.208881
		2	-0.05625	0.72	-0.778025	0.546402	-0.223795	0.202026
		2	-0.0525	0.72	-0.820993	0.5078	-0.225493	0.195524
		2	-0.04875	0.72	-0.861207	0.472095	-0.227159	0.189311
		2	-0.045	0.72	-0.899096	0.438772	-0.228786	0.183331
		2	-0.04125	0.72	-0.935009	0.407418	-0.230365	0.177541
		2	-0.0375	0.72	-0.969233	0.377699	-0.231891	0.171903
		2	-0.03375	0.72	-1.00201	0.349339	-0.233359	0.166388
		2	-0.03	0.72	-1.03354	0.322102	-0.234764	0.160967
		2	-0.02625	0.72	-1.06401	0.295789	-0.2361	0.155616
		2	-0.0225	0.72	-1.09357	0.270223	-0.237364	0.150313
		2	-0.01875	0.72	-1.12235	0.245251	-0.238551	0.145039
		2	-0.015	0.72	-1.15049	0.220729	-0.239655	0.139774
		2	-0.01125	0.72	-1.1781	0.196529	-0.240673	0.134501
		2	-0.0075	0.72	-1.20528	0.172526	-0.241599	0.129203
		2	-0.00375	0.72	-1.23215	0.148606	-0.242427	0.123863
		2	0	0.72	-1.25878	0.124649	-0.243151	0.118463
		2	0.00375	0.72	-1.2853	0.100541	-0.243764	0.112987
		2	0.0075	0.72	-1.31178	0.076165	-0.244258	0.107418
		2	0.01125	0.72	-1.33833	0.051396	-0.244626	0.101734
		2	0.015	0.72	-1.36506	0.026104	-0.244857	0.0959181
		2	0.01875	0.72	-1.39207	0.000145	-0.244941	0.0899465
		2	0.0225	0.72	-1.41947	-0.026634	-0.244864	0.0837966
		2	0.02625	0.72	-1.44741	-0.054413	-0.244614	0.0774409
		2	0.03	0.72	-1.47602	-0.083387	-0.244174	0.0708506
		2	0.03375	0.72	-1.50546	-0.113791	-0.243523	0.0639908
		2	0.0375	0.72	-1.53593	-0.145891	-0.242642	0.0568241
		2	0.04125	0.72	-1.56763	-0.180014	-0.241501	0.0493034
		2	0.045	0.72	-1.60084	-0.216548	-0.24007	0.041376
		2	0.04875	0.72	-1.63587	-0.255973	-0.238311	0.0329776
		2	0.0525	0.72	-1.67309	-0.29889	-0.236176	0.0240302
		2	0.05625	0.72	-1.71301	-0.346063	-0.233607	0.0144384
		2	0.06	0.72	-1.75623	-0.398492	-0.230529	0.00408025
		2	0.06375	0.72	-1.80357	-0.457507	-0.226848	-0.00719887
		2	0.0675	0.72	-1.85614	-0.524936	-0.222436	-0.0196033
		2	0.07125	0.72	-1.91546	-0.603378	-0.217122	-0.0334099
		2	0.075	0.72	-1.98374	-0.696685	-0.210662	-0.0490081
		2	-0.075	0.7425	-0.518861	0.829414	-0.221103	0.246906
		2	-0.07125	0.7425	-0.588941	0.75973	-0.222953	0.237586
		2	-0.0675	0.7425	-0.651027	0.699707	-0.224876	0.229162
		2	-0.06375	0.7425	-0.706904	0.646964	-0.226834	0.221427
		2	-0.06	0.7425	-0.757827	0.599857	-0.228797	0.214232
		2	-0.05625	0.7425	-0.804728	0.557207	-0.230748	0.207467
		2	-0.0525	0.7425	-0.848306	0.518139	-0.232672	0.201048
		2	-0.04875	0.7425	-0.889107	0.481988	-0.23456	0.19491
		2	-0.045	0.7425	-0.927566	0.448233	-0.236402	0.188999
		2	-0.04125	0.7425	-0.964033	0.41646	-0.238193	0.183272
		2	-0.0375	0.7425	-0.998798	0.386329	-0.239925	0.177692
		2	-0.03375	0.7425	-1.0321	0.357565	-0.241596	0.172229
		2	-0.03	0.7425	-1.06415	0.329928	-0.243199	0.166854
		2	-0.02625	0.7425	-1.09513	0.30322	-0.244731	0.161546
		2	-0.0225	0.7425	-1.12519	0.277259	-0.246186	0.15628
		2	-0.01875	0.7425	-1.15448	0.251892	-0.247561	0.151039
		2	-0.015	0.7425	-1.18311	0.226976	-0.24885	0.145802
		2	-0.01125	0.7425	-1.21121	0.202378	-0.25005	0.140554
		2	-0.0075	0.7425	-1.23888	0.177975	-0.251154	0.135276
		2	-0.00375	0.7425	-1.26622	0.153648	-0.252158	0.129952
		2	0	0.7425	-1.29335	0.129279	-0.253054	0.124565
		2	0.00375	0.7425	-1.32035	0.104752	-0.253836	0.119097
		2	0.0075	0.7425	-1.34731	0.079947	-0.254496	0.113531
		2	0.01125	0.7425	-1.37436	0.054739	-0.255027	0.107849
		2	0.015	0.7425	-1.40158	0.028995	-0.255417	0.102029
		2	0.01875	0.7425	-1.42908	0.002569	-0.255655	0.0960493
		2	0.0225	0.7425	-1.457	-0.024694	-0.255731	0.0898879
		2	0.02625	0.7425	-1.48545	-0.052975	-0.255629	0.0835167
		2	0.03	0.7425	-1.51458	-0.082475	-0.255332	0.0769066
		2	0.03375	0.7425	-1.54456	-0.11343	-0.254822	0.0700229
		2	0.0375	0.7425	-1.57558	-0.146113	-0.254074	0.0628275
		2	0.04125	0.7425	-1.60786	-0.180854	-0.253063	0.0552737
		2	0.045	0.7425	-1.64166	-0.218048	-0.251757	0.0473086
		2	0.04875	0.7425	-1.6773	-0.258185	-0.250116	0.038867
		2	0.0525	0.7425	-1.71517	-0.301873	-0.248093	0.0298713
		2	0.05625	0.7425	-1.75577	-0.349895	-0.245628	0.0202237
		2	0.06	0.7425	-1.79973	-0.403262	-0.242646	0.00980396
		2	0.06375	0.7425	-1.84786	-0.463333	-0.239051	-0.00154544
		2	0.0675	0.7425	-1.90129	-0.531967	-0.234714	-0.0140288
		2	0.07125	0.7425	-1.96157	-0.611815	-0.229461	-0.0279262
		2	0.075	0.7425	-2.03095	-0.706799	-0.223047	-0.0436282
		2	-0.075	0.765	-0.541778	0.843052	-0.226786	0.251799
		2	-0.07125	0.765	-0.612646	0.772685	-0.22891	0.242616
		2	-0.0675	0.765	-0.675465	0.71205	-0.231095	0.234316
		2	-0.06375	0.765	-0.732031	0.658748	-0.233305	0.226694
		2	-0.06	0.765	-0.783608	0.611119	-0.235512	0.219602
		2	-0.05625	0.765	-0.831131	0.567979	-0.237699	0.212932
		2	-0.0525	0.765	-0.875307	0.528444	-0.239853	0.2066
		2	-0.04875	0.765	-0.916685	0.491844	-0.241965	0.200542
		2	-0.045	0.765	-0.955702	0.457656	-0.244027	0.194706
		2	-0.04125	0.765	-0.992711	0.425459	-0.246031	0.189046
		2	-0.0375	0.765	-1.02801	0.394915	-0.247974	0.183528
		2	-0.03375	0.765	-1.06183	0.365744	-0.249851	0.178122
		2	-0.03	0.765	-1.09439	0.337705	-0.251656	0.172799
		2	-0.02625	0.765	-1.12587	0.310596	-0.253387	0.167537
		2	-0.0225	0.765	-1.15642	0.284238	-0.255038	0.162313
		2	-0.01875	0.765	-1.1862	0.258473	-0.256605	0.157109
		2	-0.015	0.765	-1.21531	0.233157	-0.258085	0.151906
		2	-0.01125	0.765	-1.24389	0.208157	-0.259471	0.146687
		2	-0.0075	0.765	-1.27204	0.183349	-0.260759	0.141434
		2	-0.00375	0.765	-1.29987	0.15861	-0.261942	0.13613
		2	0	0.765	-1.32747	0.133826	-0.263016	0.13076
		2	0.00375	0.765	-1.35495	0.108874	-0.263972	0.125305
		2	0.0075	0.765	-1.3824	0.083635	-0.264804	0.119748
		2	0.01125	0.765	-1.40993	0.057982	-0.265502	0.114069
		2	0.015	0.765	-1.43764	0.03178	-0.266057	0.10825
		2	0.01875	0.765	-1.46564	0.004884	-0.266458	0.102269
		2	0.0225	0.765	-1.49405	-0.022868	-0.266692	0.0961002
		2	0.02625	0.765	-1.52302	-0.051657	-0.266744	0.0897182
		2	0.03	0.765	-1.55267	-0.081689	-0.266598	0.0830928
		2	0.03375	0.765	-1.58319	-0.113201	-0.266234	0.0761902
		2	0.0375	0.765	-1.61475	-0.146473	-0.265629	0.068971
		2	0.04125	0.765	-1.6476	-0.181837	-0.264756	0.0613897
		2	0.045	0.765	-1.68199	-0.219697	-0.263582	0.0533922
		2	0.04875	0.765	-1.71824	-0.26055	-0.262068	0.0449132
		2	0.0525	0.765	-1.75676	-0.305017	-0.260165	0.0358742
		2	0.05625	0.765	-1.79805	-0.353891	-0.257814	0.0261779
		2	0.06	0.765	-1.84273	-0.408203	-0.254938	0.0157025
		2	0.06375	0.765	-1.89166	-0.469334	-0.25144	0.00429056
		2	0.0675	0.765	-1.94596	-0.539179	-0.24719	-0.00826443
		2	0.07125	0.765	-2.00721	-0.620435	-0.242012	-0.0222431
		2	0.075	0.765	-2.07769	-0.717103	-0.235657	-0.0380403
		2	-0.075	0.7875	-0.56445	0.85665	-0.232448	0.256689
		2	-0.07125	0.7875	-0.636112	0.785602	-0.234851	0.247648
		2	-0.0675	0.7875	-0.699643	0.724356	-0.237301	0.239476
		2	-0.06375	0.7875	-0.756884	0.670492	-0.239765	0.231971
		2	-0.06	0.7875	-0.809101	0.622343	-0.242218	0.224987
		2	-0.05625	0.7875	-0.857233	0.57871	-0.244644	0.218417
		2	-0.0525	0.7875	-0.901994	0.538706	-0.247031	0.212177
		2	-0.04875	0.7875	-0.943935	0.501657	-0.24937	0.206204
		2	-0.045	0.7875	-0.983498	0.467031	-0.251653	0.200445
		2	-0.04125	0.7875	-1.02104	0.434409	-0.253875	0.194858
		2	-0.0375	0.7875	-1.05685	0.403449	-0.256031	0.189407
		2	-0.03375	0.7875	-1.09118	0.373866	-0.258117	0.184061
		2	-0.03	0.7875	-1.12424	0.34542	-0.260129	0.178794
		2	-0.02625	0.7875	-1.15621	0.317908	-0.262062	0.173582
		2	-0.0225	0.7875	-1.18725	0.291148	-0.263912	0.168405
		2	-0.01875	0.7875	-1.21751	0.264981	-0.265676	0.163243
		2	-0.015	0.7875	-1.2471	0.239261	-0.267349	0.158078
		2	-0.01125	0.7875	-1.27615	0.213854	-0.268925	0.152891
		2	-0.0075	0.7875	-1.30478	0.188635	-0.270401	0.147667
		2	-0.00375	0.7875	-1.33308	0.163481	-0.27177	0.142388
		2	0	0.7875	-1.36115	0.138274	-0.273025	0.137038
		2	0.00375	0.7875	-1.3891	0.112892	-0.274161	0.1316
		2	0.0075	0.7875	-1.41702	0.087214	-0.275169	0.126056
		2	0.01125	0.7875	-1.44503	0.061111	-0.276041	0.120387
		2	0.015	0.7875	-1.47322	0.034446	-0.276767	0.114574
		2	0.01875	0.7875	-1.50172	0.007072	-0.277335	0.108593
		2	0.0225	0.7875	-1.53063	-0.021175	-0.277733	0.102422
		2	0.02625	0.7875	-1.5601	-0.050478	-0.277946	0.096034
		2	0.03	0.7875	-1.59027	-0.081047	-0.277958	0.0893982
		2	0.03375	0.7875	-1.62132	-0.113121	-0.277747	0.0824817
		2	0.0375	0.7875	-1.65343	-0.146987	-0.277291	0.0752439
		2	0.04125	0.7875	-1.68684	-0.182981	-0.276564	0.0676398
		2	0.045	0.7875	-1.72181	-0.221514	-0.27553	0.0596148
		2	0.04875	0.7875	-1.75868	-0.263091	-0.274151	0.0511033
		2	0.0525	0.7875	-1.79785	-0.308342	-0.272378	0.042027
		2	0.05625	0.7875	-1.83982	-0.358073	-0.27015	0.0322882
		2	0.06	0.7875	-1.88524	-0.413336	-0.267391	0.0217638
		2	0.06375	0.7875	-1.93496	-0.475534	-0.264	0.0102958
		2	0.0675	0.7875	-1.99013	-0.546596	-0.259849	-0.00232326
		2	0.07125	0.7875	-2.05234	-0.629268	-0.254758	-0.0163754
		2	0.075	0.7875	-2.12392	-0.727624	-0.248476	-0.0322582
		2	-0.075	0.81	-0.586902	0.870206	-0.238092	0.261574
		2	-0.07125	0.81	-0.659319	0.798477	-0.240773	0.252678
		2	-0.0675	0.81	-0.723562	0.736619	-0.24349	0.244639
		2	-0.06375	0.81	-0.781463	0.682194	-0.246211	0.237256
		2	-0.06	0.81	-0.834305	0.633522	-0.248913	0.230385
		2	-0.05625	0.81	-0.883032	0.589396	-0.25158	0.223918
		2	-0.0525	0.81	-0.928363	0.548921	-0.254201	0.217774
		2	-0.04875	0.81	-0.970855	0.511418	-0.256769	0.21189
		2	-0.045	0.81	-1.01095	0.476352	-0.259276	0.206213
		2	-0.04125	0.81	-1.04901	0.443302	-0.261718	0.200701
		2	-0.0375	0.81	-1.08533	0.41192	-0.26409	0.19532
		2	-0.03375	0.81	-1.12016	0.381923	-0.266389	0.19004
		2	-0.03	0.81	-1.15371	0.353068	-0.268609	0.184833
		2	-0.02625	0.81	-1.18616	0.325147	-0.270748	0.179676
		2	-0.0225	0.81	-1.21768	0.297979	-0.272801	0.174549
		2	-0.01875	0.81	-1.2484	0.271404	-0.274764	0.169433
		2	-0.015	0.81	-1.27847	0.245276	-0.276634	0.164308
		2	-0.01125	0.81	-1.30798	0.219457	-0.278404	0.159159
		2	-0.0075	0.81	-1.33707	0.193823	-0.280072	0.153967
		2	-0.00375	0.81	-1.36583	0.168248	-0.281629	0.148718
		2	0	0.81	-1.39437	0.142612	-0.283071	0.143392
		2	0.00375	0.81	-1.42279	0.116795	-0.284391	0.137975
		2	0.0075	0.81	-1.45118	0.090672	-0.28558	0.132448
		2	0.01125	0.81	-1.47966	0.064112	-0.286631	0.126793
		2	0.015	0.81	-1.50833	0.036979	-0.287532	0.120988
		2	0.01875	0.81	-1.53731	0.00912	-0.288273	0.115013
		2	0.0225	0.81	-1.56671	-0.019628	-0.288841	0.108844
		2	0.02625	0.81	-1.59668	-0.049452	-0.289221	0.102453
		2	0.03	0.81	-1.62737	-0.080564	-0.289396	0.095812
		2	0.03375	0.81	-1.65894	-0.113209	-0.289346	0.0888853
		2	0.0375	0.81	-1.6916	-0.147675	-0.289047	0.0816337
		2	0.04125	0.81	-1.72557	-0.184306	-0.288471	0.0740115
		2	0.045	0.81	-1.76113	-0.223519	-0.287586	0.0659636
		2	0.04875	0.81	-1.79861	-0.265824	-0.286351	0.0574258
		2	0.0525	0.81	-1.83842	-0.311866	-0.284716	0.0483177
		2	0.05625	0.81	-1.88108	-0.362464	-0.282621	0.0385415
		2	0.06	0.81	-1.92723	-0.418684	-0.279988	0.0279743
		2	0.06375	0.81	-1.97774	-0.481955	-0.276716	0.0164574
		2	0.0675	0.81	-2.03378	-0.554242	-0.272675	0.00378145
		2	0.07125	0.81	-2.09697	-0.638337	-0.267684	-0.0103365
		2	0.075	0.81	-2.16966	-0.738389	-0.261489	-0.0262956
		2	-0.075	0.8325	-0.609131	0.883714	-0.243715	0.266452
		2	-0.07125	0.8325	-0.682287	0.811305	-0.246676	0.257706
		2	-0.0675	0.8325	-0.747219	0.748835	-0.249661	0.249803
		2	-0.06375	0.8325	-0.805764	0.693849	-0.25264	0.242546
		2	-0.06	0.8325	-0.859216	0.644651	-0.255591	0.23579
		2	-0.05625	0.8325	-0.908524	0.600028	-0.2585	0.22943
		2	-0.0525	0.8325	-0.954413	0.559081	-0.261358	0.223387
		2	-0.04875	0.8325	-0.997443	0.521119	-0.264157	0.217594
		2	-0.045	0.8325	-1.03806	0.485612	-0.266891	0.212003
		2	-0.04125	0.8325	-1.07663	0.452129	-0.269555	0.206572
		2	-0.0375	0.8325	-1.11345	0.420323	-0.272145	0.201265
		2	-0.03375	0.8325	-1.14876	0.389907	-0.274658	0.196053
		2	-0.03	0.8325	-1.18279	0.360635	-0.277089	0.190909
		2	-0.02625	0.8325	-1.21571	0.332302	-0.279436	0.185811
		2	-0.0225	0.8325	-1.24769	0.304722	-0.281694	0.180738
		2	-0.01875	0.8325	-1.27888	0.277735	-0.28386	0.175671
		2	-0.015	0.8325	-1.3094	0.251192	-0.28593	0.170591
		2	-0.01125	0.8325	-1.33938	0.224956	-0.287898	0.165482
		2	-0.0075	0.8325	-1.36892	0.1989	-0.28976	0.160327
		2	-0.00375	0.8325	-1.39813	0.172897	-0.29151	0.155109
		2	0	0.8325	-1.42713	0.146828	-0.293143	0.149813
		2	0.00375	0.8325	-1.456	0.120569	-0.29465	0.14442
		2	0.0075	0.8325	-1.48486	0.093994	-0.296025	0.138914
		2	0.01125	0.8325	-1.51381	0.066972	-0.297259	0.133275
		2	0.015	0.8325	-1.54295	0.039362	-0.29834	0.127484
		2	0.01875	0.8325	-1.57241	0.011013	-0.29926	0.121518
		2	0.0225	0.8325	-1.6023	-0.018243	-0.300003	0.115354
		2	0.02625	0.8325	-1.63277	-0.048595	-0.300555	0.108966
		2	0.03	0.8325	-1.66396	-0.080257	-0.3009	0.102322
		2	0.03375	0.8325	-1.69606	-0.11348	-0.301016	0.0953895
		2	0.0375	0.8325	-1.72925	-0.148553	-0.30088	0.0881288
		2	0.04125	0.8325	-1.76379	-0.185829	-0.300464	0.0804926
		2	0.045	0.8325	-1.79993	-0.225729	-0.299735	0.072427
		2	0.04875	0.8325	-1.83802	-0.268771	-0.298651	0.0638673
		2	0.0525	0.8325	-1.87847	-0.315613	-0.297164	0.0547322
		2	0.05625	0.8325	-1.92181	-0.367083	-0.29521	0.0449246
		2	0.06	0.8325	-1.9687	-0.424269	-0.292713	0.0343205
		2	0.06375	0.8325	-2.02001	-0.488623	-0.289571	0.0227605
		2	0.0675	0.8325	-2.07692	-0.562142	-0.285652	0.0100349
		2	0.07125	0.8325	-2.14108	-0.647668	-0.280774	-0.00414055
		2	0.075	0.8325	-2.21488	-0.749425	-0.274682	-0.0201674
		2	-0.075	0.855	-0.631124	0.897172	-0.249314	0.271321
		2	-0.07125	0.855	-0.705008	0.824083	-0.252556	0.262728
		2	-0.0675	0.855	-0.770615	0.761	-0.255811	0.254966
		2	-0.06375	0.855	-0.829789	0.705449	-0.259048	0.247837
		2	-0.06	0.855	-0.883834	0.655725	-0.26225	0.241201
		2	-0.05625	0.855	-0.933709	0.610603	-0.265403	0.234952
		2	-0.0525	0.855	-0.980142	0.569178	-0.268499	0.22901
		2	-0.04875	0.855	-1.0237	0.530757	-0.271529	0.223314
		2	-0.045	0.855	-1.06482	0.494802	-0.274491	0.217812
		2	-0.04125	0.855	-1.10389	0.460883	-0.277379	0.212464
		2	-0.0375	0.855	-1.14119	0.428647	-0.280188	0.207234
		2	-0.03375	0.855	-1.17698	0.397807	-0.282918	0.202094
		2	-0.03	0.855	-1.21147	0.368116	-0.285562	0.197017
		2	-0.02625	0.855	-1.24486	0.339364	-0.288119	0.19198
		2	-0.0225	0.855	-1.27729	0.311367	-0.290585	0.186964
		2	-0.01875	0.855	-1.30893	0.283961	-0.292956	0.181949
		2	-0.015	0.855	-1.3399	0.256999	-0.295228	0.176918
		2	-0.01125	0.855	-1.37032	0.230339	-0.297397	0.171852
		2	-0.0075	0.855	-1.40031	0.203855	-0.299457	0.166737
		2	-0.00375	0.855	-1.42998	0.177419	-0.301403	0.161555
		2	0	0.855	-1.45942	0.15091	-0.303229	0.15629
		2	0.00375	0.855	-1.48875	0.124202	-0.304928	0.150926
		2	0.0075	0.855	-1.51806	0.097168	-0.306492	0.145443
		2	0.01125	0.855	-1.54747	0.069676	-0.307912	0.139824
		2	0.015	0.855	-1.57708	0.041584	-0.309179	0.13405
		2	0.01875	0.855	-1.60701	0.012737	-0.31028	0.128097
		2	0.0225	0.855	-1.63738	-0.017035	-0.311204	0.121942
		2	0.02625	0.855	-1.66834	-0.047922	-0.311934	0.115559
		2	0.03	0.855	-1.70004	-0.080143	-0.312454	0.108917
		2	0.03375	0.855	-1.73266	-0.11395	-0.312743	0.101983
		2	0.0375	0.855	-1.76639	-0.149639	-0.312777	0.0947164
		2	0.04125	0.855	-1.80148	-0.187568	-0.312527	0.0870704
		2	0.045	0.855	-1.8382	-0.228161	-0.311961	0.0789921
		2	0.04875	0.855	-1.8769	-0.271952	-0.311037	0.0704141
		2	0.0525	0.855	-1.918	-0.3196	-0.309705	0.0612575
		2	0.05625	0.855	-1.96202	-0.371953	-0.307903	0.0514234
		2	0.06	0.855	-2.00964	-0.430112	-0.305552	0.0407885
		2	0.06375	0.855	-2.06175	-0.495558	-0.302551	0.0291915
		2	0.0675	0.855	-2.11953	-0.570319	-0.298766	0.0164231
		2	0.07125	0.855	-2.18467	-0.657286	-0.294014	0.00219726
		2	0.075	0.855	-2.25958	-0.76076	-0.288039	-0.0138887
		2	-0.075	0.8775	-0.6529	0.910578	-0.254889	0.276181
		2	-0.07125	0.8775	-0.727484	0.836807	-0.258412	0.267742
		2	-0.0675	0.8775	-0.793746	0.773108	-0.261936	0.260123
		2	-0.06375	0.8775	-0.853533	0.716991	-0.265433	0.253126
		2	-0.06	0.8775	-0.908157	0.666737	-0.268887	0.246612
		2	-0.05625	0.8775	-0.958585	0.621113	-0.272284	0.240477
		2	-0.0525	0.8775	-1.00555	0.579208	-0.275618	0.234642
		2	-0.04875	0.8775	-1.04961	0.540324	-0.278882	0.229044
		2	-0.045	0.8775	-1.09123	0.503918	-0.282072	0.223634
		2	-0.04125	0.8775	-1.13078	0.469556	-0.285184	0.218372
		2	-0.0375	0.8775	-1.16855	0.436887	-0.288215	0.213222
		2	-0.03375	0.8775	-1.2048	0.405618	-0.291162	0.208156
		2	-0.03	0.8775	-1.23975	0.375501	-0.294021	0.203149
		2	-0.02625	0.8775	-1.27359	0.346326	-0.29679	0.198177
		2	-0.0225	0.8775	-1.30647	0.317906	-0.299465	0.193221
		2	-0.01875	0.8775	-1.33855	0.290076	-0.302043	0.188261
		2	-0.015	0.8775	-1.36996	0.262686	-0.30452	0.18328
		2	-0.01125	0.8775	-1.40082	0.235598	-0.306891	0.178262
		2	-0.0075	0.8775	-1.43125	0.208679	-0.309151	0.173189
		2	-0.00375	0.8775	-1.46136	0.181803	-0.311296	0.168046
		2	0	0.8775	-1.49124	0.154847	-0.313318	0.162816
		2	0.00375	0.8775	-1.52101	0.127683	-0.315211	0.157482
		2	0.0075	0.8775	-1.55077	0.100183	-0.316968	0.152026
		2	0.01125	0.8775	-1.58063	0.072214	-0.318579	0.146431
		2	0.015	0.8775	-1.6107	0.043631	-0.320035	0.140675
		2	0.01875	0.8775	-1.6411	0.014279	-0.321323	0.134739
		2	0.0225	0.8775	-1.67195	-0.016015	-0.322432	0.128597
		2	0.02625	0.8775	-1.7034	-0.047446	-0.323345	0.122222
		2	0.03	0.8775	-1.7356	-0.080233	-0.324045	0.115586
		2	0.03375	0.8775	-1.76873	-0.114634	-0.324512	0.108653
		2	0.0375	0.8775	-1.803	-0.150949	-0.324722	0.101384
		2	0.04125	0.8775	-1.83864	-0.189538	-0.324646	0.0937332
		2	0.045	0.8775	-1.87594	-0.230836	-0.32425	0.0856451
		2	0.04875	0.8775	-1.91525	-0.275381	-0.323493	0.0770543
		2	0.0525	0.8775	-1.95699	-0.323847	-0.322325	0.0678801
		2	0.05625	0.8775	-2.0017	-0.377092	-0.320683	0.0580246
		2	0.06	0.8775	-2.05005	-0.436237	-0.318489	0.0473633
		2	0.06375	0.8775	-2.10296	-0.502785	-0.315639	0.0357354
		2	0.0675	0.8775	-2.16162	-0.578798	-0.312	0.0229302
		2	0.07125	0.8775	-2.22774	-0.667219	-0.307389	0.00866142
		2	0.075	0.8775	-2.30377	-0.772421	-0.301547	-0.00747543
		2	-0.075	0.9	-0.674421	0.923925	-0.260434	0.281025
		2	-0.07125	0.9	-0.749715	0.849471	-0.264241	0.272747
		2	-0.0675	0.9	-0.816614	0.785157	-0.268034	0.265273
		2	-0.06375	0.9	-0.876998	0.72847	-0.271792	0.258411
		2	-0.06	0.9	-0.932186	0.677683	-0.275497	0.252022
		2	-0.05625	0.9	-0.98315	0.631555	-0.279139	0.246003
		2	-0.0525	0.9	-1.03063	0.589165	-0.282712	0.240276
		2	-0.04875	0.9	-1.07519	0.549812	-0.28621	0.234779
		2	-0.045	0.9	-1.11729	0.51295	-0.289629	0.229464
		2	-0.04125	0.9	-1.15731	0.478143	-0.292966	0.22429
		2	-0.0375	0.9	-1.19554	0.445034	-0.296219	0.219223
		2	-0.03375	0.9	-1.23225	0.41333	-0.299384	0.214235
		2	-0.03	0.9	-1.26764	0.382783	-0.302459	0.209299
		2	-0.02625	0.9	-1.30191	0.353178	-0.305441	0.204395
		2	-0.0225	0.9	-1.33523	0.32433	-0.308327	0.199501
		2	-0.01875	0.9	-1.36774	0.296069	-0.311113	0.194599
		2	-0.015	0.9	-1.39958	0.268246	-0.313795	0.189672
		2	-0.01125	0.9	-1.43087	0.240722	-0.31637	0.184703
		2	-0.0075	0.9	-1.46173	0.213362	-0.318833	0.179675
		2	-0.00375	0.9	-1.49226	0.186039	-0.321178	0.174573
		2	0	0.9	-1.52258	0.158628	-0.3234	0.16938
		2	0.00375	0.9	-1.55279	0.131001	-0.32549	0.164079
		2	0.0075	0.9	-1.58299	0.103029	-0.327442	0.158654
		2	0.01125	0.9	-1.6133	0.074575	-0.329248	0.153085
		2	0.015	0.9	-1.64382	0.045493	-0.330895	0.147351
		2	0.01875	0.9	-1.67468	0.015628	-0.332375	0.141434
		2	0.0225	0.9	-1.706	-0.015198	-0.333672	0.135307
		2	0.02625	0.9	-1.73794	-0.047181	-0.334773	0.128945
		2	0.03	0.9	-1.77063	-0.080544	-0.335658	0.122316
		2	0.03375	0.9	-1.80428	-0.115546	-0.336309	0.115389
		2	0.0375	0.9	-1.83908	-0.152495	-0.3367	0.108121
		2	0.04125	0.9	-1.87527	-0.191755	-0.336804	0.100468
		2	0.045	0.9	-1.91315	-0.233768	-0.336586	0.0923739
		2	0.04875	0.9	-1.95306	-0.279079	-0.336004	0.0837736
		2	0.0525	0.9	-1.99544	-0.328372	-0.335008	0.0745865
		2	0.05625	0.9	-2.04083	-0.38252	-0.333536	0.064714
		2	0.06	0.9	-2.08993	-0.442662	-0.331508	0.0540313
		2	0.06375	0.9	-2.14363	-0.510323	-0.328821	0.042378
		2	0.0675	0.9	-2.20318	-0.587602	-0.325341	0.0295423
		2	0.07125	0.9	-2.27028	-0.677492	-0.320884	0.0152366
		2	0.075	0.9	-2.34744	-0.784436	-0.31519	-0.00094303
		2.5	-0.075	0	0.483412	0.578002	-0.0474488	0.122301
		2.5	-0.07125	0	0.431023	0.509925	-0.0426315	0.11051
		2.5	-0.0675	0	0.386358	0.453052	-0.0384584	0.100178
		2.5	-0.06375	0	0.347547	0.404492	-0.034782	0.0909836
		2.5	-0.06	0	0.313289	0.362284	-0.0314981	0.082696
		2.5	-0.05625	0	0.282647	0.325043	-0.0285305	0.0751451
		2.5	-0.0525	0	0.254943	0.291758	-0.0258194	0.0682004
		2.5	-0.04875	0	0.229594	0.261668	-0.0233251	0.0617609
		2.5	-0.045	0	0.206236	0.234188	-0.0210066	0.0557439
		2.5	-0.04125	0	0.184517	0.20886	-0.0188374	0.0500837
		2.5	-0.0375	0	0.164171	0.185315	-0.0167937	0.0447252
		2.5	-0.03375	0	0.144979	0.163254	-0.0148554	0.0396224
		2.5	-0.03	0	0.126746	0.142428	-0.0130068	0.0347358
		2.5	-0.02625	0	0.109317	0.122628	-0.0112332	0.0300313
		2.5	-0.0225	0	0.092564	0.103675	-0.00952103	0.0254788
		2.5	-0.01875	0	0.076351	0.085411	-0.00786055	0.0210512
		2.5	-0.015	0	0.060579	0.067698	-0.00624085	0.0167244
		2.5	-0.01125	0	0.045146	0.050412	-0.00465331	0.0124763
		2.5	-0.0075	0	0.029952	0.033439	-0.00309051	0.00828635
		2.5	-0.00375	0	0.014939	0.016668	-0.0015409	0.00413343
		2.5	0	0	9e-06	0	9.27147e-07	-1.88755e-07
		2.5	0.00375	0	-0.014938	-0.016669	0.00154119	-0.00413372
		2.5	0.0075	0	-0.029966	-0.033438	0.00308888	-0.00828578
		2.5	0.01125	0	-0.045148	-0.050412	0.00465311	-0.0124762
		2.5	0.015	0	-0.060584	-0.067698	0.00624034	-0.0167243
		2.5	0.01875	0	-0.076347	-0.085411	0.00786097	-0.0210513
		2.5	0.0225	0	-0.092561	-0.103675	0.00952134	-0.0254788
		2.5	0.02625	0	-0.109322	-0.122628	0.0112326	-0.0300312
		2.5	0.03	0	-0.126745	-0.142428	0.0130069	-0.0347358
		2.5	0.03375	0	-0.144973	-0.163255	0.0148562	-0.0396228
		2.5	0.0375	0	-0.164171	-0.185315	0.0167937	-0.0447252
		2.5	0.04125	0	-0.184527	-0.20886	0.0188364	-0.0500835
		2.5	0.045	0	-0.206236	-0.234188	0.0210066	-0.0557439
		2.5	0.04875	0	-0.229596	-0.261668	0.0233249	-0.0617608
		2.5	0.0525	0	-0.254927	-0.291758	0.0258211	-0.0682008
		2.5	0.05625	0	-0.282648	-0.325043	0.0285304	-0.075145
		2.5	0.06	0	-0.313289	-0.362284	0.0314981	-0.082696
		2.5	0.06375	0	-0.347547	-0.404492	0.034782	-0.0909836
		2.5	0.0675	0	-0.386357	-0.453051	0.0384584	-0.100178
		2.5	0.07125	0	-0.431021	-0.509923	0.0426314	-0.11051
		2.5	0.075	0	-0.483413	-0.578004	0.047449	-0.122301
		2.5	-0.075	0.0225	0.448033	0.590695	-0.0524977	0.125967
		2.5	-0.07125	0.0225	0.394557	0.521711	-0.047763	0.11409
		2.5	-0.0675	0.0225	0.348918	0.464039	-0.0436577	0.103666
		2.5	-0.06375	0.0225	0.309209	0.414756	-0.0400379	0.0943755
		2.5	-0.06	0.0225	0.274132	0.371894	-0.0368014	0.0859906
		2.5	-0.05625	0.0225	0.242736	0.334051	-0.033873	0.078341
		2.5	-0.0525	0.0225	0.21431	0.300206	-0.0311965	0.0712973
		2.5	-0.04875	0.0225	0.188319	0.269594	-0.028728	0.0647585
		2.5	-0.045	0.0225	0.164347	0.241623	-0.0264319	0.0586429
		2.5	-0.04125	0.0225	0.142047	0.21583	-0.0242812	0.0528849
		2.5	-0.0375	0.0225	0.12115	0.191843	-0.0222525	0.0474294
		2.5	-0.03375	0.0225	0.101434	0.169359	-0.0203261	0.0422304
		2.5	-0.03	0.0225	0.082713	0.148126	-0.0184852	0.0372482
		2.5	-0.02625	0.0225	0.064813	0.127933	-0.0167171	0.0324491
		2.5	-0.0225	0.0225	0.047594	0.108598	-0.0150095	0.0278029
		2.5	-0.01875	0.0225	0.03096	0.089962	-0.0133484	0.023282
		2.5	-0.015	0.0225	0.014778	0.071885	-0.0117264	0.0188627
		2.5	-0.01125	0.0225	-0.001061	0.054241	-0.0101356	0.0145228
		2.5	-0.0075	0.0225	-0.016632	0.036913	-0.0085655	0.0102408
		2.5	-0.00375	0.0225	-0.032031	0.019794	-0.00700949	0.0059978
		2.5	0	0.0225	-0.047336	0.002775	-0.00545839	0.0017731
		2.5	0.00375	0.0225	-0.062628	-0.014244	-0.00390495	-0.00245152
		2.5	0.0075	0.0225	-0.077998	-0.031365	-0.00234254	-0.00669469
		2.5	0.01125	0.0225	-0.093524	-0.048695	-0.000762362	-0.0109764
		2.5	0.015	0.0225	-0.109286	-0.066341	0.000843979	-0.0153161
		2.5	0.01875	0.0225	-0.125393	-0.084421	0.00248353	-0.0197347
		2.5	0.0225	0.0225	-0.141927	-0.103063	0.00416758	-0.0242556
		2.5	0.02625	0.0225	-0.159011	-0.122406	0.00590451	-0.0289022
		2.5	0.03	0.0225	-0.176762	-0.142611	0.00770653	-0.0337025
		2.5	0.03375	0.0225	-0.195312	-0.163859	0.00958683	-0.0386863
		2.5	0.0375	0.0225	-0.214832	-0.186363	0.0115589	-0.0438881
		2.5	0.04125	0.0225	-0.235503	-0.210378	0.0136407	-0.0493481
		2.5	0.045	0.0225	-0.257555	-0.236207	0.0158515	-0.0551124
		2.5	0.04875	0.0225	-0.281254	-0.264225	0.0182159	-0.0612366
		2.5	0.0525	0.0225	-0.306937	-0.294901	0.0207632	-0.0677879
		2.5	0.05625	0.0225	-0.335022	-0.328829	0.0235295	-0.0748482
		2.5	0.06	0.0225	-0.366047	-0.366782	0.0265603	-0.0825199
		2.5	0.06375	0.0225	-0.400712	-0.409792	0.0299154	-0.090935
		2.5	0.0675	0.0225	-0.439965	-0.459271	0.0336725	-0.100265
		2.5	0.07125	0.0225	-0.485116	-0.517217	0.0379381	-0.110743
		2.5	0.075	0.0225	-0.538054	-0.586578	0.0428628	-0.122691
		2.5	-0.075	0.045	0.412887	0.603503	-0.0575967	0.129694
		2.5	-0.07125	0.045	0.358376	0.533618	-0.0529477	0.117736
		2.5	-0.0675	0.045	0.311694	0.475152	-0.0489246	0.107229
		2.5	-0.06375	0.045	0.271087	0.425155	-0.0453694	0.0978487
		2.5	-0.06	0.045	0.235203	0.381643	-0.0421858	0.0893713
		2.5	-0.05625	0.045	0.203018	0.3432	-0.0393063	0.0816281
		2.5	-0.0525	0.045	0.173882	0.308798	-0.0366692	0.0744893
		2.5	-0.04875	0.045	0.147223	0.277665	-0.0342346	0.067855
		2.5	-0.045	0.045	0.122622	0.249204	-0.0319674	0.0616441
		2.5	-0.04125	0.045	0.099728	0.222946	-0.0298411	0.0557907
		2.5	-0.0375	0.045	0.078291	0.198515	-0.0278303	0.0502396
		2.5	-0.03375	0.045	0.05803	0.175608	-0.025922	0.0449468
		2.5	-0.03	0.045	0.038807	0.153966	-0.0240937	0.0398704
		2.5	-0.02625	0.045	0.020431	0.133377	-0.0223348	0.0349775
		2.5	-0.0225	0.045	0.002739	0.11366	-0.0206359	0.0302391
		2.5	-0.01875	0.045	-0.014338	0.094649	-0.0189792	0.0256257
		2.5	-0.015	0.045	-0.030939	0.076206	-0.0173587	0.0211144
		2.5	-0.01125	0.045	-0.047192	0.058201	-0.0157678	0.0166831
		2.5	-0.0075	0.045	-0.063154	0.040518	-0.0141947	0.0123102
		2.5	-0.00375	0.045	-0.078951	0.023044	-0.012635	0.00797611
		2.5	0	0.045	-0.094665	0.005675	-0.0110808	0.00366197
		2.5	0.00375	0.045	-0.110287	-0.011699	-0.00951407	-0.000654911
		2.5	0.0075	0.045	-0.126014	-0.029177	-0.00793982	-0.00498973
		2.5	0.01125	0.045	-0.141881	-0.046865	-0.0063451	-0.00936288
		2.5	0.015	0.045	-0.157995	-0.064876	-0.00472345	-0.0137946
		2.5	0.01875	0.045	-0.174438	-0.083329	-0.00306491	-0.0183063
		2.5	0.0225	0.045	-0.191311	-0.102353	-0.00136016	-0.0229207
		2.5	0.02625	0.045	-0.208727	-0.12209	0.000400576	-0.0276623
		2.5	0.03	0.045	-0.226803	-0.142703	0.00222972	-0.0325587
		2.5	0.03375	0.045	-0.245686	-0.164379	0.00413972	-0.0376407
		2.5	0.0375	0.045	-0.265537	-0.187333	0.00614522	-0.0429427
		2.5	0.04125	0.045	-0.286546	-0.211822	0.00826345	-0.0485047
		2.5	0.045	0.045	-0.308936	-0.238158	0.0105154	-0.0543742
		2.5	0.04875	0.045	-0.332984	-0.266722	0.0129254	-0.0606069
		2.5	0.0525	0.045	-0.359025	-0.29799	0.0155233	-0.0672704
		2.5	0.05625	0.045	-0.387482	-0.332567	0.0183462	-0.0744473
		2.5	0.06	0.045	-0.418897	-0.371243	0.0214409	-0.0822416
		2.5	0.06375	0.045	-0.453978	-0.415065	0.0248676	-0.0907853
		2.5	0.0675	0.045	-0.493679	-0.465474	0.0287064	-0.100252
		2.5	0.07125	0.045	-0.539322	-0.524504	0.0330656	-0.110876
		2.5	0.075	0.045	-0.592818	-0.595163	0.0380991	-0.122983
		2.5	-0.075	0.0675	0.377974	0.616415	-0.0627434	0.133478
		2.5	-0.07125	0.0675	0.322313	0.545646	-0.0582015	0.121453
		2.5	-0.0675	0.0675	0.274694	0.486389	-0.0542581	0.110866
		2.5	-0.06375	0.0675	0.233186	0.435686	-0.0507757	0.101403
		2.5	-0.06	0.0675	0.196455	0.391526	-0.0476558	0.0928389
		2.5	-0.05625	0.0675	0.163505	0.352487	-0.0448294	0.0850065
		2.5	-0.0525	0.0675	0.133645	0.317531	-0.0422393	0.0777772
		2.5	-0.04875	0.0675	0.10631	0.28588	-0.0398452	0.0710516
		2.5	-0.045	0.0675	0.081078	0.256927	-0.037612	0.0647478
		2.5	-0.04125	0.0675	0.057582	0.230206	-0.0355162	0.0588025
		2.5	-0.0375	0.0675	0.035563	0.205332	-0.0335324	0.0531593
		2.5	-0.03375	0.0675	0.014785	0.181998	-0.031643	0.047773
		2.5	-0.03	0.0675	-0.004965	0.159949	-0.0298345	0.0426054
		2.5	-0.02625	0.0675	-0.023846	0.138965	-0.028092	0.0376213
		2.5	-0.0225	0.0675	-0.041991	0.118861	-0.0264026	0.0327905
		2.5	-0.01875	0.0675	-0.059516	0.099474	-0.0247542	0.0280856
		2.5	-0.015	0.0675	-0.076581	0.080663	-0.023143	0.0234842
		2.5	-0.01125	0.0675	-0.093251	0.062296	-0.0215554	0.0189622
		2.5	-0.0075	0.0675	-0.109625	0.044252	-0.0199834	0.0144982
		2.5	-0.00375	0.0675	-0.125798	0.026421	-0.0184201	0.0100729
		2.5	0	0.0675	-0.14187	0.008694	-0.016859	0.00566676
		2.5	0.00375	0.0675	-0.157901	-0.009034	-0.0152899	0.00126029
		2.5	0.0075	0.0675	-0.173993	-0.02687	-0.013707	-0.00316565
		2.5	0.01125	0.0675	-0.190229	-0.044921	-0.0121021	-0.00763044
		2.5	0.015	0.0675	-0.20669	-0.063302	-0.0104659	-0.012155
		2.5	0.01875	0.0675	-0.223481	-0.082131	-0.00879112	-0.0167599
		2.5	0.0225	0.0675	-0.240698	-0.101541	-0.00706744	-0.0214685
		2.5	0.02625	0.0675	-0.258453	-0.121678	-0.00528434	-0.0263059
		2.5	0.03	0.0675	-0.276869	-0.142706	-0.00343009	-0.0312996
		2.5	0.03375	0.0675	-0.296092	-0.164814	-0.00149195	-0.0364802
		2.5	0.0375	0.0675	-0.316285	-0.188222	0.000545146	-0.0418829
		2.5	0.04125	0.0675	-0.337635	-0.213193	0.00269954	-0.0475484
		2.5	0.045	0.0675	-0.360375	-0.240043	0.00499152	-0.0535241
		2.5	0.04875	0.0675	-0.384778	-0.269159	0.00744635	-0.0598662
		2.5	0.0525	0.0675	-0.411185	-0.301026	0.0100945	-0.0666428
		2.5	0.05625	0.0675	-0.440022	-0.336261	0.0129739	-0.0739376
		2.5	0.06	0.0675	-0.471836	-0.375667	0.0161322	-0.0818552
		2.5	0.06375	0.0675	-0.507341	-0.420311	0.0196309	-0.0905286
		2.5	0.0675	0.0675	-0.547498	-0.471661	0.023552	-0.100133
		2.5	0.07125	0.0675	-0.593641	-0.531786	0.0280059	-0.110904
		2.5	0.075	0.0675	-0.647701	-0.603757	0.0331498	-0.123172
		2.5	-0.075	0.09	0.343299	0.629433	-0.0679374	0.137321
		2.5	-0.07125	0.09	0.286544	0.557786	-0.0635056	0.125234
		2.5	-0.0675	0.09	0.237929	0.49775	-0.0596568	0.114576
		2.5	-0.06375	0.09	0.195508	0.446344	-0.0562559	0.105038
		2.5	-0.06	0.09	0.157925	0.401541	-0.0532077	0.0963929
		2.5	-0.05625	0.09	0.12422	0.36191	-0.0504402	0.0884763
		2.5	-0.0525	0.09	0.093614	0.326403	-0.0479058	0.0811616
		2.5	-0.04875	0.09	0.065597	0.294234	-0.0455586	0.0743484
		2.5	-0.045	0.09	0.039709	0.264795	-0.0433684	0.0679569
		2.5	-0.04125	0.09	0.015611	0.237608	-0.0413077	0.0619217
		2.5	-0.0375	0.09	-0.006981	0.212292	-0.0393551	0.056189
		2.5	-0.03375	0.09	-0.028324	0.188534	-0.0374948	0.0507136
		2.5	-0.03	0.09	-0.048601	0.166073	-0.0357097	0.0454555
		2.5	-0.02625	0.09	-0.06797	0.144692	-0.0339856	0.0403811
		2.5	-0.0225	0.09	-0.086597	0.124202	-0.032313	0.0354605
		2.5	-0.01875	0.09	-0.104605	0.104438	-0.0306804	0.0306664
		2.5	-0.015	0.09	-0.122109	0.085255	-0.0290787	0.0259745
		2.5	-0.01125	0.09	-0.139205	0.066522	-0.0274981	0.0213622
		2.5	-0.0075	0.09	-0.156	0.048116	-0.0259314	0.0168081
		2.5	-0.00375	0.09	-0.172584	0.029925	-0.0243709	0.0122926
		2.5	0	0.09	-0.189047	0.011839	-0.022809	0.00779591
		2.5	0.00375	0.09	-0.205466	-0.006249	-0.0212374	0.00329865
		2.5	0.0075	0.09	-0.221935	-0.024448	-0.0196488	-0.00121877
		2.5	0.01125	0.09	-0.238536	-0.042866	-0.0180352	-0.00577565
		2.5	0.015	0.09	-0.255365	-0.061618	-0.0163889	-0.0103923
		2.5	0.01875	0.09	-0.272511	-0.080829	-0.0146999	-0.0150912
		2.5	0.0225	0.09	-0.290082	-0.10063	-0.0129596	-0.0198946
		2.5	0.02625	0.09	-0.308185	-0.121171	-0.0111564	-0.0248282
		2.5	0.03	0.09	-0.326951	-0.142618	-0.00927926	-0.0299193
		2.5	0.03375	0.09	-0.346522	-0.165163	-0.00731471	-0.0351993
		2.5	0.0375	0.09	-0.367063	-0.189031	-0.00524721	-0.0407034
		2.5	0.04125	0.09	-0.388767	-0.214489	-0.00305865	-0.0464729
		2.5	0.045	0.09	-0.411864	-0.241858	-0.000727822	-0.0525554
		2.5	0.04875	0.09	-0.436631	-0.271534	0.00177117	-0.0590081
		2.5	0.0525	0.09	-0.463413	-0.304008	0.00446891	-0.065899
		2.5	0.05625	0.09	-0.492638	-0.339909	0.00740445	-0.0733127
		2.5	0.06	0.09	-0.524859	-0.380053	0.0106261	-0.0813543
		2.5	0.06375	0.09	-0.560795	-0.425528	0.0141971	-0.0901584
		2.5	0.0675	0.09	-0.601416	-0.477827	0.0182008	-0.0999015
		2.5	0.07125	0.09	-0.648069	-0.539064	0.0227506	-0.110821
		2.5	0.075	0.09	-0.702702	-0.61236	0.0280064	-0.12325
		2.5	-0.075	0.1125	0.308875	0.642558	-0.0731767	0.141221
		2.5	-0.07125	0.1125	0.251013	0.570036	-0.0688648	0.12908
		2.5	-0.0675	0.1125	0.201409	0.509232	-0.0651188	0.118361
		2.5	-0.06375	0.1125	0.158063	0.457126	-0.0618085	0.108752
		2.5	-0.06	0.1125	0.119634	0.411688	-0.0588393	0.100034
		2.5	-0.05625	0.1125	0.085125	0.371468	-0.0561429	0.0920391
		2.5	-0.0525	0.1125	0.053794	0.335412	-0.0536686	0.0846431
		2.5	-0.04875	0.1125	0.025086	0.302727	-0.0513755	0.0777467
		2.5	-0.045	0.1125	-0.00146	0.272802	-0.0492342	0.0712711
		2.5	-0.04125	0.1125	-0.026167	0.245151	-0.047215	0.0651497
		2.5	-0.0375	0.1125	-0.049355	0.219392	-0.045301	0.0593306
		2.5	-0.03375	0.1125	-0.071253	0.195208	-0.0434734	0.0537678
		2.5	-0.03	0.1125	-0.092064	0.172338	-0.0417177	0.0484227
		2.5	-0.02625	0.1125	-0.111956	0.150558	-0.0400201	0.0432604
		2.5	-0.0225	0.1125	-0.131075	0.129679	-0.0383691	0.0382514
		2.5	-0.01875	0.1125	-0.149556	0.109536	-0.036755	0.033369
		2.5	-0.015	0.1125	-0.167515	0.08998	-0.0351683	0.0285884
		2.5	-0.01125	0.1125	-0.185101	0.070881	-0.0336056	0.0238888
		2.5	-0.0075	0.1125	-0.202284	0.05211	-0.0320436	0.0192444
		2.5	-0.00375	0.1125	-0.219288	0.033556	-0.0304898	0.0146392
		2.5	0	0.1125	-0.23615	0.015108	-0.0289308	0.0100524
		2.5	0.00375	0.1125	-0.252969	-0.003344	-0.0273602	0.00546455
		2.5	0.0075	0.1125	-0.269824	-0.021908	-0.0257697	0.000856283
		2.5	0.01125	0.1125	-0.286806	-0.040696	-0.0241514	-0.00379229
		2.5	0.015	0.1125	-0.304004	-0.059827	-0.0224964	-0.00850241
		2.5	0.01875	0.1125	-0.321518	-0.079421	-0.0207969	-0.0132945
		2.5	0.0225	0.1125	-0.33945	-0.099618	-0.0190422	-0.018193
		2.5	0.02625	0.1125	-0.357913	-0.120567	-0.0172218	-0.023223
		2.5	0.03	0.1125	-0.377037	-0.142438	-0.0153239	-0.0284122
		2.5	0.03375	0.1125	-0.396966	-0.165426	-0.0133349	-0.0337921
		2.5	0.0375	0.1125	-0.417866	-0.18976	-0.0112389	-0.0393986
		2.5	0.04125	0.1125	-0.439931	-0.215711	-0.00901752	-0.0452728
		2.5	0.045	0.1125	-0.463394	-0.243606	-0.00664915	-0.0514629
		2.5	0.04875	0.1125	-0.488535	-0.273847	-0.00410754	-0.0580265
		2.5	0.0525	0.1125	-0.5157	-0.306935	-0.00136106	-0.0650324
		2.5	0.05625	0.1125	-0.545324	-0.343509	0.0016296	-0.0725656
		2.5	0.06	0.1125	-0.57796	-0.3844	0.00491446	-0.0807323
		2.5	0.06375	0.1125	-0.614336	-0.430717	0.00855792	-0.0896684
		2.5	0.0675	0.1125	-0.65543	-0.483978	0.0126448	-0.0995514
		2.5	0.07125	0.1125	-0.702603	-0.546336	0.0172909	-0.110621
		2.5	0.075	0.1125	-0.757817	-0.620973	0.0226601	-0.123211
		2.5	-0.075	0.135	0.274682	0.655768	-0.0784597	0.145175
		2.5	-0.07125	0.135	0.215732	0.582396	-0.0742772	0.132991
		2.5	-0.0675	0.135	0.165116	0.520825	-0.0706445	0.122217
		2.5	-0.06375	0.135	0.120857	0.468032	-0.0674326	0.112547
		2.5	-0.06	0.135	0.081577	0.42196	-0.0645501	0.10376
		2.5	-0.05625	0.135	0.046269	0.381157	-0.061932	0.0956937
		2.5	-0.0525	0.135	0.014193	0.344555	-0.0595268	0.088222
		2.5	-0.04875	0.135	-0.015228	0.311358	-0.0572971	0.0812478
		2.5	-0.045	0.135	-0.042422	0.280946	-0.0552094	0.0746913
		2.5	-0.04125	0.135	-0.067769	0.252834	-0.0532413	0.0684887
		2.5	-0.0375	0.135	-0.091561	0.226633	-0.0513725	0.0625869
		2.5	-0.03375	0.135	-0.114029	0.202023	-0.0495845	0.0569399
		2.5	-0.03	0.135	-0.135378	0.17874	-0.047863	0.0515092
		2.5	-0.02625	0.135	-0.155798	0.156562	-0.0461974	0.046262
		2.5	-0.0225	0.135	-0.175416	0.135293	-0.0445732	0.0411665
		2.5	-0.01875	0.135	-0.19438	0.114768	-0.0429827	0.0361973
		2.5	-0.015	0.135	-0.212809	0.094839	-0.041417	0.0313301
		2.5	-0.01125	0.135	-0.230803	0.075368	-0.0398661	0.0265414
		2.5	-0.0075	0.135	-0.248466	0.056231	-0.0383227	0.02181
		2.5	-0.00375	0.135	-0.265895	0.037312	-0.0367795	0.0171163
		2.5	0	0.135	-0.283176	0.018499	-0.0352287	0.0124403
		2.5	0.00375	0.135	-0.300398	-0.000319	-0.0336626	0.00776258
		2.5	0.0075	0.135	-0.317649	-0.019253	-0.0320735	0.00306343
		2.5	0.01125	0.135	-0.335019	-0.038415	-0.0304537	-0.00167671
		2.5	0.015	0.135	-0.3526	-0.057926	-0.0287943	-0.00647925
		2.5	0.01875	0.135	-0.37049	-0.07791	-0.0270867	-0.0113654
		2.5	0.0225	0.135	-0.388794	-0.098506	-0.025321	-0.0163588
		2.5	0.02625	0.135	-0.407627	-0.119868	-0.023486	-0.0214854
		2.5	0.03	0.135	-0.427119	-0.142168	-0.0215699	-0.026773
		2.5	0.03375	0.135	-0.447415	-0.165604	-0.0195588	-0.0322532
		2.5	0.0375	0.135	-0.468682	-0.190409	-0.0174364	-0.0379622
		2.5	0.04125	0.135	-0.491118	-0.216858	-0.0151843	-0.0439415
		2.5	0.045	0.135	-0.514957	-0.245286	-0.01278	-0.0502401
		2.5	0.04875	0.135	-0.540481	-0.2761	-0.0101969	-0.0569156
		2.5	0.0525	0.135	-0.568039	-0.309808	-0.00740314	-0.0640369
		2.5	0.05625	0.135	-0.598069	-0.347064	-0.00435775	-0.0716908
		2.5	0.06	0.135	-0.631131	-0.388712	-0.00101021	-0.0799837
		2.5	0.06375	0.135	-0.667957	-0.435879	0.00270511	-0.0890522
		2.5	0.0675	0.135	-0.709534	-0.490112	0.00687533	-0.0990757
		2.5	0.07125	0.135	-0.757235	-0.553605	0.0116187	-0.110296
		2.5	0.075	0.135	-0.813043	-0.629598	0.0171022	-0.123049
		2.5	-0.075	0.1575	0.240748	0.669079	-0.083785	0.149184
		2.5	-0.07125	0.1575	0.180697	0.594858	-0.0797417	0.136965
		2.5	-0.0675	0.1575	0.129079	0.532532	-0.0762306	0.126145
		2.5	-0.06375	0.1575	0.083898	0.479055	-0.073126	0.11642
		2.5	-0.06	0.1575	0.043756	0.432357	-0.07034	0.107572
		2.5	-0.05625	0.1575	0.00765	0.390971	-0.067807	0.0994393
		2.5	-0.0525	0.1575	-0.025178	0.353829	-0.0654794	0.0918983
		2.5	-0.04875	0.1575	-0.055296	0.32012	-0.0633177	0.0848504
		2.5	-0.045	0.1575	-0.083175	0.289224	-0.0612943	0.0782185
		2.5	-0.04125	0.1575	-0.109148	0.260651	-0.0593817	0.0719379
		2.5	-0.0375	0.1575	-0.133556	0.234008	-0.0575653	0.065957
		2.5	-0.03375	0.1575	-0.156598	0.208973	-0.055823	0.0602292
		2.5	-0.03	0.1575	-0.178511	0.185279	-0.0541442	0.0547171
		2.5	-0.02625	0.1575	-0.199457	0.1627	-0.052515	0.0493865
		2.5	-0.0225	0.1575	-0.219596	0.141041	-0.0509251	0.0442078
		2.5	-0.01875	0.1575	-0.239056	0.120134	-0.0493643	0.0391542
		2.5	-0.015	0.1575	-0.257961	0.099827	-0.0478239	0.0342014
		2.5	-0.01125	0.1575	-0.27642	0.079984	-0.0462956	0.0293267
		2.5	-0.0075	0.1575	-0.294533	0.060479	-0.0447714	0.0245091
		2.5	-0.00375	0.1575	-0.312397	0.041192	-0.0432435	0.0197277
		2.5	0	0.1575	-0.330102	0.022011	-0.0417047	0.0149634
		2.5	0.00375	0.1575	-0.34774	0.002824	-0.0401477	0.0101967
		2.5	0.0075	0.1575	-0.365398	-0.016483	-0.0385644	0.00540749
		2.5	0.01125	0.1575	-0.383167	-0.036023	-0.036947	0.000576149
		2.5	0.015	0.1575	-0.401139	-0.055917	-0.0352868	-0.00431829
		2.5	0.01875	0.1575	-0.419416	-0.076295	-0.0335749	-0.00929815
		2.5	0.0225	0.1575	-0.438102	-0.097295	-0.0318013	-0.0143866
		2.5	0.02625	0.1575	-0.457315	-0.119074	-0.029955	-0.0196096
		2.5	0.03	0.1575	-0.477184	-0.141807	-0.0280235	-0.0249955
		2.5	0.03375	0.1575	-0.497856	-0.165696	-0.0259928	-0.0305763
[truncated: 6,407 more rows]
