# Supplementary material for: On maternity and the stronger immune response in women
Source: Nat Commun. 2022 Aug 18;13:4858. doi: 10.1038/s41467-022-32569-6 (PMC9386672; doi:10.1038/s41467-022-32569-6)
Supplement: Supplementary file 3 — Source Data [file 41467_2022_32569_MOESM3_ESM.zip › Source Data/Source Data Suppl Fig 13/baseline1_Act2.csv]

bmax	mu	betaC1	betaC2	base_c	diff_c	prVert	alphaf	alpham	gammaf	gammam	p_ESS?	h_ESS?	NormGrad	Iter	Sfbar	Smbar	Ifbar	Imbar
3.500	0.100	3.100	4.000	0.500000	-0.330000	0.000000	2.202368	1.720975	0.580394	0.108203	True	True	9.97802e-08	2887	1.516592	1.348600	1.544845	1.906057
3.500	0.100	3.100	4.000	0.500000	-0.313500	0.000000	2.147153	1.726383	0.516623	0.109133	True	True	9.97887e-08	2688	1.494692	1.346821	1.594052	1.917832
3.500	0.100	3.100	4.000	0.500000	-0.297000	0.000000	2.102084	1.731506	0.465540	0.110357	True	True	9.96014e-08	2392	1.476772	1.345770	1.635907	1.926991
3.500	0.100	3.100	4.000	0.500000	-0.280500	0.000000	2.064570	1.736395	0.423696	0.111829	True	True	9.95788e-08	2290	1.461828	1.345236	1.671915	1.934123
3.500	0.100	3.100	4.000	0.500000	-0.264000	0.000000	2.032837	1.741099	0.388791	0.113520	True	True	9.97921e-08	2032	1.449171	1.345083	1.703191	1.939641
3.500	0.100	3.100	4.000	0.500000	-0.247500	0.000000	2.005629	1.745666	0.359234	0.115414	True	True	9.98879e-08	2060	1.438313	1.345221	1.730579	1.943840
3.500	0.100	3.100	4.000	0.500000	-0.231000	0.000000	1.982030	1.750135	0.333887	0.117499	True	True	9.99956e-08	1948	1.428894	1.345590	1.754732	1.946938
3.500	0.100	3.100	4.000	0.500000	-0.214500	0.000000	1.961353	1.754543	0.311912	0.119771	True	True	9.98442e-08	1893	1.420645	1.346149	1.776164	1.949099
3.500	0.100	3.100	4.000	0.500000	-0.198000	0.000000	1.943077	1.758922	0.292682	0.122227	True	True	9.94926e-08	1861	1.413362	1.346868	1.795281	1.950446
3.500	0.100	3.100	4.000	0.500000	-0.181500	0.000000	1.926796	1.763302	0.275716	0.124870	True	True	9.98704e-08	1753	1.406884	1.347728	1.812413	1.951072
3.500	0.100	3.100	4.000	0.500000	-0.165000	0.000000	1.912188	1.767711	0.260638	0.127704	True	True	9.95614e-08	1653	1.401086	1.348716	1.827827	1.951049
3.500	0.100	3.100	4.000	0.500000	-0.148500	0.000000	1.898999	1.772178	0.247153	0.130739	True	True	9.96207e-08	1720	1.395865	1.349823	1.841740	1.950428
3.500	0.100	3.100	4.000	0.500000	-0.132000	0.000000	1.887021	1.776726	0.235024	0.133982	True	True	9.96349e-08	1672	1.391141	1.351045	1.854336	1.949252
3.500	0.100	3.100	4.000	0.500000	-0.115500	0.000000	1.876083	1.781382	0.224057	0.137447	True	True	9.94895e-08	1623	1.386847	1.352380	1.865764	1.947547
3.500	0.100	3.100	4.000	0.500000	-0.099000	0.000000	1.866046	1.786162	0.214096	0.141147	True	True	9.97854e-08	1361	1.382928	1.353828	1.876153	1.945342
3.500	0.100	3.100	4.000	0.500000	-0.082500	0.000000	1.856792	1.791115	0.205012	0.145101	True	True	9.9923e-08	1470	1.379338	1.355391	1.885603	1.942625
3.500	0.100	3.100	4.000	0.500000	-0.066000	0.000000	1.848222	1.796250	0.196697	0.149328	True	True	9.98179e-08	1489	1.376038	1.357074	1.894207	1.939417
3.500	0.100	3.100	4.000	0.500000	-0.049500	0.000000	1.840255	1.801592	0.189057	0.153851	True	True	9.93827e-08	1405	1.372996	1.358885	1.902040	1.935722
3.500	0.100	3.100	4.000	0.500000	-0.033000	0.000000	1.832810	1.807200	0.182020	0.158699	True	True	9.98584e-08	1439	1.370184	1.360829	1.909165	1.931499
3.500	0.100	3.100	4.000	0.500000	-0.016500	0.000000	1.825834	1.813083	0.175517	0.163901	True	True	9.9889e-08	1450	1.367580	1.362918	1.915634	1.926762
3.500	0.100	3.100	4.000	0.500000	0.000000	0.000000	1.819276	1.819271	0.169493	0.169493	True	True	9.96857e-08	1383	1.365164	1.365164	1.921488	1.921492
3.500	0.100	3.100	4.000	0.500000	0.016500	0.000000	1.813068	1.825842	0.163901	0.175516	True	True	9.94446e-08	1400	1.362918	1.367580	1.926775	1.915630
3.500	0.100	3.100	4.000	0.500000	0.033000	0.000000	1.807185	1.832822	0.158699	0.182020	True	True	9.96737e-08	1405	1.360829	1.370184	1.931513	1.909157
3.500	0.100	3.100	4.000	0.500000	0.049500	0.000000	1.801584	1.840271	0.153852	0.189059	True	True	9.97091e-08	1437	1.358885	1.372995	1.935725	1.902025
3.500	0.100	3.100	4.000	0.500000	0.066000	0.000000	1.796250	1.848222	0.149328	0.196697	True	True	9.96206e-08	1478	1.357075	1.376038	1.939418	1.894207
3.500	0.100	3.100	4.000	0.500000	0.082500	0.000000	1.791106	1.856794	0.145100	0.205012	True	True	9.96527e-08	1384	1.355391	1.379338	1.942634	1.885603
3.500	0.100	3.100	4.000	0.500000	0.099000	0.000000	1.786150	1.866066	0.141147	0.214098	True	True	9.97793e-08	1433	1.353828	1.382928	1.945349	1.876136
3.500	0.100	3.100	4.000	0.500000	0.115500	0.000000	1.781381	1.876083	0.137447	0.224057	True	True	9.95599e-08	1642	1.352380	1.386847	1.947547	1.865764
3.500	0.100	3.100	4.000	0.500000	0.132000	0.000000	1.776712	1.887051	0.133982	0.235026	True	True	9.97234e-08	1929	1.351045	1.391141	1.949257	1.854309
3.500	0.100	3.100	4.000	0.500000	0.148500	0.000000	1.772178	1.898999	0.130739	0.247153	True	True	9.95959e-08	1635	1.349823	1.395865	1.950429	1.841741
3.500	0.100	3.100	4.000	0.500000	0.165000	0.000000	1.767713	1.912189	0.127705	0.260638	True	True	9.96882e-08	1846	1.348716	1.401086	1.951048	1.827826
3.500	0.100	3.100	4.000	0.500000	0.181500	0.000000	1.763302	1.926796	0.124870	0.275716	True	True	9.9836e-08	1679	1.347728	1.406884	1.951073	1.812414
3.500	0.100	3.100	4.000	0.500000	0.198000	0.000000	1.758921	1.943077	0.122227	0.292682	True	True	9.97535e-08	1779	1.346868	1.413362	1.950447	1.795281
3.500	0.100	3.100	4.000	0.500000	0.214500	0.000000	1.754542	1.961353	0.119771	0.311912	True	True	9.95006e-08	1796	1.346149	1.420645	1.949100	1.776164
3.500	0.100	3.100	4.000	0.500000	0.231000	0.000000	1.750135	1.982030	0.117499	0.333887	True	True	9.96321e-08	1978	1.345590	1.428894	1.946938	1.754732
3.500	0.100	3.100	4.000	0.500000	0.247500	0.000000	1.745666	2.005629	0.115414	0.359234	True	True	9.99547e-08	2015	1.345221	1.438313	1.943840	1.730579
3.500	0.100	3.100	4.000	0.500000	0.264000	0.000000	1.741100	2.032837	0.113520	0.388791	True	True	9.98283e-08	2170	1.345083	1.449171	1.939641	1.703191
3.500	0.100	3.100	4.000	0.500000	0.280500	0.000000	1.736395	2.064570	0.111829	0.423696	True	True	9.95841e-08	2294	1.345236	1.461828	1.934123	1.671915
3.500	0.100	3.100	4.000	0.500000	0.297000	0.000000	1.731506	2.102084	0.110357	0.465540	True	True	9.98253e-08	2221	1.345770	1.476772	1.926991	1.635908
3.500	0.100	3.100	4.000	0.500000	0.313500	0.000000	1.726383	2.147153	0.109133	0.516623	True	True	9.97453e-08	2656	1.346821	1.494692	1.917832	1.594052
3.500	0.100	3.100	4.000	0.500000	0.330000	0.000000	1.720975	2.202368	0.108203	0.580394	True	True	9.97008e-08	2994	1.348600	1.516592	1.906057	1.544845
3.500	0.100	3.100	4.000	0.750000	-0.495000	0.000000	2.002814	1.697692	0.349957	0.067660	True	True	9.95694e-08	1996	1.435015	1.324595	1.752365	2.010545
3.500	0.100	3.100	4.000	0.750000	-0.470250	0.000000	1.969938	1.702085	0.314451	0.068541	True	True	9.98141e-08	1940	1.421797	1.324391	1.787340	2.017511
3.500	0.100	3.100	4.000	0.750000	-0.445500	0.000000	1.942804	1.706101	0.285500	0.069555	True	True	9.96901e-08	1803	1.410868	1.324440	1.816907	2.022903
3.500	0.100	3.100	4.000	0.750000	-0.420750	0.000000	1.920018	1.709828	0.261445	0.070686	True	True	9.99589e-08	1783	1.401680	1.324669	1.842207	2.027068
3.500	0.100	3.100	4.000	0.750000	-0.396000	0.000000	1.900604	1.713332	0.241142	0.071927	True	True	9.99107e-08	1731	1.393847	1.325031	1.864078	2.030249
3.500	0.100	3.100	4.000	0.750000	-0.371250	0.000000	1.883855	1.716668	0.223780	0.073271	True	True	9.96758e-08	1602	1.387087	1.325498	1.883154	2.032624
3.500	0.100	3.100	4.000	0.750000	-0.346500	0.000000	1.869250	1.719879	0.208764	0.074718	True	True	9.9888e-08	1527	1.381195	1.326049	1.899921	2.034322
3.500	0.100	3.100	4.000	0.750000	-0.321750	0.000000	1.856394	1.723002	0.195650	0.076266	True	True	9.98614e-08	1613	1.376012	1.326673	1.914754	2.035441
3.500	0.100	3.100	4.000	0.750000	-0.297000	0.000000	1.844982	1.726067	0.184099	0.077918	True	True	9.97279e-08	1556	1.371417	1.327361	1.927954	2.036055
3.500	0.100	3.100	4.000	0.750000	-0.272250	0.000000	1.834777	1.729101	0.173849	0.079677	True	True	9.94476e-08	1635	1.367315	1.328108	1.939758	2.036218
3.500	0.100	3.100	4.000	0.750000	-0.247500	0.000000	1.825588	1.732127	0.164693	0.081547	True	True	9.94322e-08	1537	1.363630	1.328912	1.950362	2.035975
3.500	0.100	3.100	4.000	0.750000	-0.222750	0.000000	1.817264	1.735165	0.156465	0.083534	True	True	9.93855e-08	1430	1.360301	1.329771	1.959922	2.035356
3.500	0.100	3.100	4.000	0.750000	-0.198000	0.000000	1.809681	1.738238	0.149032	0.085646	True	True	9.98415e-08	1494	1.357278	1.330686	1.968567	2.034380
3.500	0.100	3.100	4.000	0.750000	-0.173250	0.000000	1.802736	1.741361	0.142286	0.087889	True	True	9.96175e-08	1417	1.354521	1.331658	1.976407	2.033070
3.500	0.100	3.100	4.000	0.750000	-0.148500	0.000000	1.796343	1.744554	0.136135	0.090274	True	True	9.93417e-08	1311	1.351997	1.332691	1.983531	2.031433
3.500	0.100	3.100	4.000	0.750000	-0.123750	0.000000	1.790434	1.747831	0.130506	0.092811	True	True	9.97403e-08	1259	1.349675	1.333787	1.990013	2.029477
3.500	0.100	3.100	4.000	0.750000	-0.099000	0.000000	1.784945	1.751224	0.125336	0.095514	True	True	9.99755e-08	1271	1.347533	1.334951	1.995915	2.027191
3.500	0.100	3.100	4.000	0.750000	-0.074250	0.000000	1.779834	1.754733	0.120573	0.098397	True	True	9.9804e-08	1250	1.345551	1.336187	2.001288	2.024587
3.500	0.100	3.100	4.000	0.750000	-0.049500	0.000000	1.775032	1.758413	0.116170	0.101476	True	True	9.93024e-08	1279	1.343710	1.337502	2.006189	2.021628
3.500	0.100	3.100	4.000	0.750000	-0.024750	0.000000	1.770532	1.762239	0.112089	0.104769	True	True	9.94161e-08	1244	1.341997	1.338903	2.010640	2.018345
3.500	0.100	3.100	4.000	0.750000	0.000000	0.000000	1.766272	1.766277	0.108298	0.108299	True	True	9.93759e-08	1254	1.340398	1.340398	2.014687	2.014683
3.500	0.100	3.100	4.000	0.750000	0.024750	0.000000	1.762248	1.770525	0.104769	0.112089	True	True	9.94394e-08	1249	1.338903	1.341997	2.018337	2.010644
3.500	0.100	3.100	4.000	0.750000	0.049500	0.000000	1.758415	1.775032	0.101476	0.116170	True	True	9.99097e-08	1308	1.337502	1.343710	2.021626	2.006189
3.500	0.100	3.100	4.000	0.750000	0.074250	0.000000	1.754750	1.779826	0.098397	0.120573	True	True	9.99708e-08	1355	1.336186	1.345550	2.024570	2.001290
3.500	0.100	3.100	4.000	0.750000	0.099000	0.000000	1.751228	1.784945	0.095515	0.125337	True	True	9.93951e-08	1314	1.334951	1.347533	2.027187	1.995915
3.500	0.100	3.100	4.000	0.750000	0.123750	0.000000	1.747823	1.790458	0.092812	0.130508	True	True	9.99518e-08	1494	1.333787	1.349674	2.029479	1.989988
3.500	0.100	3.100	4.000	0.750000	0.148500	0.000000	1.744554	1.796344	0.090274	0.136135	True	True	9.93518e-08	1352	1.332691	1.351996	2.031432	1.983531
3.500	0.100	3.100	4.000	0.750000	0.173250	0.000000	1.741362	1.802736	0.087889	0.142286	True	True	9.9491e-08	1460	1.331658	1.354521	2.033069	1.976407
3.500	0.100	3.100	4.000	0.750000	0.198000	0.000000	1.738236	1.809680	0.085645	0.149032	True	True	9.98184e-08	1391	1.330686	1.357278	2.034383	1.968569
3.500	0.100	3.100	4.000	0.750000	0.222750	0.000000	1.735162	1.817263	0.083534	0.156465	True	True	9.98512e-08	1350	1.329771	1.360301	2.035359	1.959924
3.500	0.100	3.100	4.000	0.750000	0.247500	0.000000	1.732126	1.825588	0.081547	0.164693	True	True	9.96084e-08	1522	1.328912	1.363630	2.035975	1.950362
3.500	0.100	3.100	4.000	0.750000	0.272250	0.000000	1.729100	1.834776	0.079677	0.173849	True	True	9.97294e-08	1481	1.328108	1.367315	2.036220	1.939759
3.500	0.100	3.100	4.000	0.750000	0.297000	0.000000	1.726065	1.844981	0.077918	0.184099	True	True	9.94407e-08	1388	1.327361	1.371417	2.036058	1.927955
3.500	0.100	3.100	4.000	0.750000	0.321750	0.000000	1.723002	1.856394	0.076266	0.195650	True	True	9.98898e-08	1613	1.326673	1.376012	2.035441	1.914754
3.500	0.100	3.100	4.000	0.750000	0.346500	0.000000	1.719879	1.869250	0.074718	0.208764	True	True	9.96477e-08	1587	1.326049	1.381195	2.034322	1.899920
3.500	0.100	3.100	4.000	0.750000	0.371250	0.000000	1.716668	1.883855	0.073271	0.223780	True	True	9.97914e-08	1572	1.325498	1.387087	2.032624	1.883154
3.500	0.100	3.100	4.000	0.750000	0.396000	0.000000	1.713332	1.900603	0.071927	0.241142	True	True	9.9562e-08	1613	1.325031	1.393847	2.030249	1.864078
3.500	0.100	3.100	4.000	0.750000	0.420750	0.000000	1.709828	1.920018	0.070686	0.261445	True	True	9.95975e-08	1805	1.324669	1.401680	2.027068	1.842207
3.500	0.100	3.100	4.000	0.750000	0.445500	0.000000	1.706101	1.942804	0.069555	0.285500	True	True	9.9529e-08	1798	1.324440	1.410868	2.022903	1.816907
3.500	0.100	3.100	4.000	0.750000	0.470250	0.000000	1.702085	1.969938	0.068541	0.314451	True	True	9.99806e-08	1848	1.324391	1.421797	2.017511	1.787340
3.500	0.100	3.100	4.000	0.750000	0.495000	0.000000	1.697692	2.002814	0.067660	0.349956	True	True	9.96369e-08	1906	1.324595	1.435015	2.010545	1.752365
3.500	0.100	3.100	4.000	1.000000	-0.660000	0.000000	1.912384	1.688770	0.250298	0.048995	True	True	9.98998e-08	4340	1.397678	1.315261	1.860320	2.060422
3.500	0.100	3.100	4.000	1.000000	-0.627000	0.000000	1.888884	1.692338	0.225716	0.049734	True	True	9.9956e-08	4659	1.388166	1.315443	1.887473	2.065329
3.500	0.100	3.100	4.000	1.000000	-0.594000	0.000000	1.869770	1.695783	0.205957	0.050849	True	True	9.95722e-08	2021	1.380422	1.315853	1.909655	2.068485
3.500	0.100	3.100	4.000	1.000000	-0.561000	0.000000	1.853410	1.698729	0.189123	0.051743	True	True	9.93925e-08	1725	1.373779	1.316224	1.929092	2.071377
3.500	0.100	3.100	4.000	1.000000	-0.528000	0.000000	1.839425	1.701475	0.174841	0.052707	True	True	9.9529e-08	1380	1.368100	1.316655	1.945857	2.073570
3.500	0.100	3.100	4.000	1.000000	-0.495000	0.000000	1.827355	1.704056	0.162576	0.053739	True	True	9.99359e-08	1447	1.363186	1.317134	1.960427	2.075195
3.500	0.100	3.100	4.000	1.000000	-0.462000	0.000000	1.816755	1.706555	0.151925	0.054840	True	True	9.99783e-08	1551	1.358895	1.317653	1.973258	2.076316
3.500	0.100	3.100	4.000	1.000000	-0.429000	0.000000	1.807427	1.708955	0.142593	0.056010	True	True	9.96174e-08	1359	1.355113	1.318208	1.984575	2.077034
3.500	0.100	3.100	4.000	1.000000	-0.396000	0.000000	1.799131	1.711301	0.134349	0.057251	True	True	9.96248e-08	1402	1.351753	1.318795	1.994633	2.077385
3.500	0.100	3.100	4.000	1.000000	-0.363000	0.000000	1.791699	1.713613	0.127013	0.058567	True	True	9.93433e-08	1408	1.348749	1.319416	2.003620	2.077412
3.500	0.100	3.100	4.000	1.000000	-0.330000	0.000000	1.784996	1.715909	0.120445	0.059961	True	True	9.96735e-08	1357	1.346046	1.320068	2.011688	2.077143
3.500	0.100	3.100	4.000	1.000000	-0.297000	0.000000	1.778914	1.718206	0.114530	0.061437	True	True	9.9633e-08	1326	1.343600	1.320754	2.018957	2.076601
3.500	0.100	3.100	4.000	1.000000	-0.264000	0.000000	1.773366	1.720524	0.109176	0.063002	True	True	9.96018e-08	1413	1.341376	1.321475	2.025526	2.075797
3.500	0.100	3.100	4.000	1.000000	-0.231000	0.000000	1.768278	1.722873	0.104307	0.064660	True	True	9.98692e-08	1513	1.339344	1.322233	2.031481	2.074746
3.500	0.100	3.100	4.000	1.000000	-0.198000	0.000000	1.763610	1.725250	0.099860	0.066419	True	True	9.98761e-08	1583	1.337479	1.323031	2.036873	2.073470
3.500	0.100	3.100	4.000	1.000000	-0.165000	0.000000	1.759245	1.727723	0.095784	0.068288	True	True	9.96207e-08	1352	1.335763	1.323871	2.041818	2.071928
3.500	0.100	3.100	4.000	1.000000	-0.132000	0.000000	1.755206	1.730251	0.092034	0.070274	True	True	9.99066e-08	1249	1.334176	1.324759	2.046306	2.070164
3.500	0.100	3.100	4.000	1.000000	-0.099000	0.000000	1.751437	1.732863	0.088573	0.072389	True	True	9.94061e-08	1177	1.332705	1.325697	2.050394	2.068163
3.500	0.100	3.100	4.000	1.000000	-0.066000	0.000000	1.747898	1.735598	0.085370	0.074645	True	True	9.92769e-08	1212	1.331336	1.326689	2.054119	2.065893
3.500	0.100	3.100	4.000	1.000000	-0.033000	0.000000	1.744569	1.738440	0.082398	0.077054	True	True	9.96995e-08	1190	1.330059	1.327743	2.057511	2.063380
3.500	0.100	3.100	4.000	1.000000	0.000000	0.000000	1.741427	1.741422	0.079632	0.079632	True	True	9.94332e-08	1181	1.328864	1.328864	2.060588	2.060593
3.500	0.100	3.100	4.000	1.000000	0.033000	0.000000	1.738431	1.744588	0.077054	0.082398	True	True	9.95407e-08	1298	1.327743	1.330058	2.063384	2.057492
3.500	0.100	3.100	4.000	1.000000	0.066000	0.000000	1.735593	1.747899	0.074645	0.085370	True	True	9.91773e-08	1198	1.326689	1.331336	2.065899	2.054120
3.500	0.100	3.100	4.000	1.000000	0.099000	0.000000	1.732877	1.751436	0.072389	0.088573	True	True	9.97049e-08	1417	1.325696	1.332704	2.068147	2.050390
3.500	0.100	3.100	4.000	1.000000	0.132000	0.000000	1.730250	1.755206	0.070274	0.092034	True	True	9.93635e-08	1227	1.324759	1.334177	2.070166	2.046306
3.500	0.100	3.100	4.000	1.000000	0.165000	0.000000	1.727719	1.759244	0.068287	0.095783	True	True	9.97507e-08	1247	1.323872	1.335763	2.071934	2.041821
3.500	0.100	3.100	4.000	1.000000	0.198000	0.000000	1.725262	1.763586	0.066419	0.099860	True	True	9.93221e-08	1242	1.323031	1.337480	2.073463	2.036897
3.500	0.100	3.100	4.000	1.000000	0.231000	0.000000	1.722871	1.768277	0.064660	0.104306	True	True	9.95273e-08	1332	1.322233	1.339344	2.074749	2.031484
3.500	0.100	3.100	4.000	1.000000	0.264000	0.000000	1.720522	1.773366	0.063001	0.109176	True	True	9.94389e-08	1345	1.321475	1.341376	2.075798	2.025527
3.500	0.100	3.100	4.000	1.000000	0.297000	0.000000	1.718207	1.778915	0.061437	0.114530	True	True	9.99088e-08	1410	1.320754	1.343600	2.076599	2.018956
3.500	0.100	3.100	4.000	1.000000	0.330000	0.000000	1.715909	1.784996	0.059961	0.120445	True	True	9.97134e-08	1377	1.320068	1.346046	2.077143	2.011688
3.500	0.100	3.100	4.000	1.000000	0.363000	0.000000	1.713593	1.791713	0.058567	0.127014	True	True	9.93414e-08	1187	1.319416	1.348749	2.077430	2.003611
3.500	0.100	3.100	4.000	1.000000	0.396000	0.000000	1.711284	1.799155	0.057251	0.134350	True	True	9.98591e-08	1324	1.318795	1.351753	2.077398	1.994612
3.500	0.100	3.100	4.000	1.000000	0.429000	0.000000	1.708953	1.807426	0.056010	0.142593	True	True	9.97604e-08	1288	1.318208	1.355113	2.077037	1.984576
3.500	0.100	3.100	4.000	1.000000	0.462000	0.000000	1.706538	1.816779	0.054840	0.151926	True	True	9.96535e-08	1301	1.317653	1.358895	2.076330	1.973237
3.500	0.100	3.100	4.000	1.000000	0.495000	0.000000	1.704072	1.827329	0.053739	0.162575	True	True	9.96511e-08	1613	1.317134	1.363187	2.075184	1.960451
3.500	0.100	3.100	4.000	1.000000	0.528000	0.000000	1.701461	1.839453	0.052707	0.174843	True	True	9.95724e-08	1554	1.316655	1.368099	2.073578	1.945831
3.500	0.100	3.100	4.000	1.000000	0.561000	0.000000	1.698714	1.853438	0.051743	0.189125	True	True	9.9402e-08	1534	1.316224	1.373778	2.071385	1.929066
3.500	0.100	3.100	4.000	1.000000	0.594000	0.000000	1.695769	1.869799	0.050849	0.205960	True	True	9.99909e-08	1708	1.315852	1.380421	2.068492	1.909628
3.500	0.100	3.100	4.000	1.000000	0.627000	0.000000	1.692563	1.889212	0.050029	0.226098	True	True	9.98505e-08	1832	1.315560	1.388297	2.064726	1.886848
3.500	0.100	3.100	4.000	1.000000	0.660000	0.000000	1.688770	1.912384	0.048995	0.250298	True	True	9.99606e-08	4309	1.315261	1.397678	2.060422	1.860320
3.500	0.100	3.100	4.000	1.250000	-0.825000	0.000000	1.860825	1.684434	0.194861	0.038509	True	True	9.98215e-08	3904	1.376289	1.310543	1.926051	2.089050
3.500	0.100	3.100	4.000	1.250000	-0.783750	0.000000	1.842656	1.687387	0.176177	0.039136	True	True	9.98794e-08	2851	1.368889	1.310841	1.948048	2.092779
3.500	0.100	3.100	4.000	1.250000	-0.742500	0.000000	1.827619	1.690025	0.160808	0.039819	True	True	9.99508e-08	3603	1.362748	1.311191	1.966465	2.095633
3.500	0.100	3.100	4.000	1.250000	-0.701250	0.000000	1.814861	1.692449	0.147875	0.040554	True	True	9.98807e-08	2794	1.357545	1.311581	1.982230	2.097832
3.500	0.100	3.100	4.000	1.250000	-0.660000	0.000000	1.803936	1.694699	0.136871	0.041340	True	True	9.99893e-08	3269	1.353089	1.312000	1.995811	2.099489
3.500	0.100	3.100	4.000	1.250000	-0.618750	0.000000	1.794471	1.696818	0.127395	0.042176	True	True	9.99756e-08	2655	1.349230	1.312443	2.007621	2.100701
3.500	0.100	3.100	4.000	1.250000	-0.577500	0.000000	1.786185	1.698838	0.119151	0.043063	True	True	9.98915e-08	2871	1.345854	1.312907	2.017975	2.101536
3.500	0.100	3.100	4.000	1.250000	-0.536250	0.000000	1.778822	1.700798	0.111889	0.044002	True	True	9.96576e-08	1815	1.342868	1.313392	2.027174	2.102056
3.500	0.100	3.100	4.000	1.250000	-0.495000	0.000000	1.772351	1.702682	0.105507	0.044996	True	True	9.98479e-08	2420	1.340228	1.313894	2.035238	2.102277
3.500	0.100	3.100	4.000	1.250000	-0.453750	0.000000	1.766466	1.704560	0.099780	0.046046	True	True	9.97265e-08	1734	1.337851	1.314420	2.042542	2.102256
3.500	0.100	3.100	4.000	1.250000	-0.412500	0.000000	1.761231	1.706396	0.094680	0.047157	True	True	9.95931e-08	1946	1.335722	1.314964	2.048999	2.101995
3.500	0.100	3.100	4.000	1.250000	-0.371250	0.000000	1.756403	1.708255	0.090050	0.048330	True	True	9.99269e-08	1793	1.333784	1.315533	2.054907	2.101525
3.500	0.100	3.100	4.000	1.250000	-0.330000	0.000000	1.752030	1.710113	0.085868	0.049572	True	True	9.95082e-08	1741	1.332025	1.316126	2.060202	2.100848
3.500	0.100	3.100	4.000	1.250000	-0.288750	0.000000	1.748274	1.712203	0.082361	0.051172	True	True	9.93967e-08	1319	1.330523	1.316851	2.064415	2.099420
3.500	0.100	3.100	4.000	1.250000	-0.247500	0.000000	1.744548	1.714136	0.078879	0.052566	True	True	9.94506e-08	1331	1.329046	1.317500	2.068796	2.098344
3.500	0.100	3.100	4.000	1.250000	-0.206250	0.000000	1.741137	1.716079	0.075685	0.054044	True	True	9.93146e-08	1323	1.327683	1.318181	2.072745	2.097108
3.500	0.100	3.100	4.000	1.250000	-0.165000	0.000000	1.737939	1.718097	0.072743	0.055614	True	True	9.93035e-08	1222	1.326423	1.318898	2.076365	2.095671
3.500	0.100	3.100	4.000	1.250000	-0.123750	0.000000	1.734936	1.720205	0.070026	0.057285	True	True	9.93731e-08	1295	1.325253	1.319652	2.079676	2.094020
3.500	0.100	3.100	4.000	1.250000	-0.082500	0.000000	1.732144	1.722356	0.067509	0.059064	True	True	9.93663e-08	1147	1.324163	1.320450	2.082676	2.092207
3.500	0.100	3.100	4.000	1.250000	-0.041250	0.000000	1.729498	1.724624	0.065172	0.060964	True	True	9.97369e-08	1131	1.323145	1.321295	2.085417	2.090166
3.500	0.100	3.100	4.000	1.250000	-0.000000	0.000000	1.726994	1.727012	0.062995	0.062995	True	True	9.95789e-08	1220	1.322191	1.322190	2.087908	2.087893
3.500	0.100	3.100	4.000	1.250000	0.041250	0.000000	1.724625	1.729497	0.060964	0.065172	True	True	9.96504e-08	1142	1.321295	1.323145	2.090164	2.085419
3.500	0.100	3.100	4.000	1.250000	0.082500	0.000000	1.722357	1.732142	0.059064	0.067509	True	True	9.92513e-08	1151	1.320450	1.324163	2.092207	2.082677
3.500	0.100	3.100	4.000	1.250000	0.123750	0.000000	1.720185	1.734954	0.057285	0.070026	True	True	9.96226e-08	1230	1.319652	1.325253	2.094037	2.079661
3.500	0.100	3.100	4.000	1.250000	0.165000	0.000000	1.718111	1.737921	0.055615	0.072743	True	True	9.92634e-08	1196	1.318898	1.326424	2.095660	2.076383
3.500	0.100	3.100	4.000	1.250000	0.206250	0.000000	1.716094	1.741115	0.054044	0.075684	True	True	9.92653e-08	1188	1.318182	1.327684	2.097099	2.072767
3.500	0.100	3.100	4.000	1.250000	0.247500	0.000000	1.714135	1.744547	0.052566	0.078879	True	True	9.92931e-08	1286	1.317501	1.329046	2.098346	2.068797
3.500	0.100	3.100	4.000	1.250000	0.288750	0.000000	1.712222	1.748253	0.051172	0.082360	True	True	9.94142e-08	1443	1.316851	1.330524	2.099404	2.064434
3.500	0.100	3.100	4.000	1.250000	0.330000	0.000000	1.710112	1.752030	0.049572	0.085868	True	True	9.97302e-08	1760	1.316126	1.332025	2.100848	2.060203
3.500	0.100	3.100	4.000	1.250000	0.371250	0.000000	1.708255	1.756403	0.048330	0.090050	True	True	9.98079e-08	1736	1.315533	1.333784	2.101525	2.054907
3.500	0.100	3.100	4.000	1.250000	0.412500	0.000000	1.706396	1.761231	0.047157	0.094680	True	True	9.97569e-08	1886	1.314964	1.335722	2.101995	2.048999
3.500	0.100	3.100	4.000	1.250000	0.453750	0.000000	1.704547	1.766507	0.046046	0.099799	True	True	9.99389e-08	1793	1.314418	1.337857	2.102252	2.042491
3.500	0.100	3.100	4.000	1.250000	0.495000	0.000000	1.702682	1.772351	0.044996	0.105507	True	True	9.99013e-08	2516	1.313894	1.340228	2.102277	2.035238
3.500	0.100	3.100	4.000	1.250000	0.536250	0.000000	1.700785	1.778867	0.044002	0.111912	True	True	9.96958e-08	2309	1.313391	1.342876	2.102049	2.027117
3.500	0.100	3.100	4.000	1.250000	0.577500	0.000000	1.698851	1.786138	0.043062	0.119125	True	True	9.98179e-08	2124	1.312908	1.345845	2.101545	2.018036
3.500	0.100	3.100	4.000	1.250000	0.618750	0.000000	1.696818	1.794471	0.042176	0.127395	True	True	9.9997e-08	3137	1.312443	1.349230	2.100701	2.007621
3.500	0.100	3.100	4.000	1.250000	0.660000	0.000000	1.694699	1.803936	0.041340	0.136871	True	True	9.97672e-08	2832	1.312000	1.353089	2.099489	1.995811
3.500	0.100	3.100	4.000	1.250000	0.701250	0.000000	1.692449	1.814861	0.040554	0.147875	True	True	9.98624e-08	3575	1.311581	1.357545	2.097832	1.982230
3.500	0.100	3.100	4.000	1.250000	0.742500	0.000000	1.690025	1.827619	0.039819	0.160808	True	True	9.99702e-08	3523	1.311191	1.362748	2.095633	1.966465
3.500	0.100	3.100	4.000	1.250000	0.783750	0.000000	1.687372	1.842725	0.039137	0.176225	True	True	9.9903e-08	3815	1.310840	1.368906	2.092760	1.947961
3.500	0.100	3.100	4.000	1.250000	0.825000	0.000000	1.684419	1.860900	0.038510	0.194917	True	True	9.98746e-08	4700	1.310542	1.376309	2.089028	1.925955
