# Supplementary material for: On maternity and the stronger immune response in women
Source: Nat Commun. 2022 Aug 18;13:4858. doi: 10.1038/s41467-022-32569-6 (PMC9386672; doi:10.1038/s41467-022-32569-6)
Supplement: Supplementary file 3 — Source Data [file 41467_2022_32569_MOESM3_ESM.zip › Source Data/Source Data Suppl Fig 13/README.txt]

File Descriptions
*****************

baseline1_Act2.csv is a comma-delimited file that contains raw simulation data for Fig 13 in the Supplement

baseline1_Fig.py is a Python 3.7 script that uses raw simulation data to generate the figure

Source Data.xlsx is an Excel file containing all data for the figure in the recommended format. 
