# Supplementary material for: On maternity and the stronger immune response in women
Source: Nat Commun. 2022 Aug 18;13:4858. doi: 10.1038/s41467-022-32569-6 (PMC9386672; doi:10.1038/s41467-022-32569-6)
Supplement: Supplementary file 3 — Source Data [file 41467_2022_32569_MOESM3_ESM.zip › Source Data/Source Data Suppl Fig 13/Source Data.xlsx]

## Sheet: Sheet1
Fig 13 Suppl
		c_0	diff_c	alphaf	alpham	gammaf	gammam	PrMortf	PrMortm	PrRecof	PrRecom
		0.5	-0.33	2.20237	1.72097	0.580394	0.108203	0.645029	0.699359	0.169986	0.0439709
		0.5	-0.3135	2.14715	1.72638	0.516623	0.109133	0.650827	0.698698	0.156594	0.0441681
		0.5	-0.297	2.10208	1.73151	0.46554	0.110357	0.655638	0.698073	0.145201	0.0444915
		0.5	-0.2805	2.06457	1.73639	0.423696	0.111829	0.659696	0.697478	0.135384	0.0449196
		0.5	-0.264	2.03284	1.7411	0.388791	0.11352	0.663169	0.696906	0.126835	0.0454384
		0.5	-0.2475	2.00563	1.74567	0.359234	0.115414	0.666176	0.696351	0.119321	0.046039
		0.5	-0.231	1.98203	1.75013	0.333887	0.117499	0.668807	0.69581	0.112665	0.0467147
		0.5	-0.2145	1.96135	1.75454	0.311912	0.119771	0.671128	0.695276	0.106729	0.0474619
		0.5	-0.198	1.94308	1.75892	0.292682	0.122227	0.673194	0.694747	0.101402	0.0482778
		0.5	-0.1815	1.9268	1.7633	0.275716	0.12487	0.675045	0.694218	0.096596	0.0491618
		0.5	-0.165	1.91219	1.76771	0.260638	0.127704	0.676715	0.693687	0.0922386	0.0501137
		0.5	-0.1485	1.899	1.77218	0.247153	0.130739	0.678229	0.69315	0.0882709	0.0511358
		0.5	-0.132	1.88702	1.77673	0.235024	0.133982	0.67961	0.692604	0.0846438	0.0522289
		0.5	-0.1155	1.87608	1.78138	0.224057	0.137447	0.680877	0.692045	0.0813158	0.0533965
		0.5	-0.099	1.86605	1.78616	0.214096	0.141147	0.682043	0.691471	0.0782524	0.0546418
		0.5	-0.0825	1.85679	1.79112	0.205012	0.145101	0.683121	0.69088	0.0754248	0.0559693
		0.5	-0.066	1.84822	1.79625	0.196697	0.149328	0.684123	0.690268	0.0728078	0.0573842
		0.5	-0.0495	1.84025	1.80159	0.189057	0.153851	0.685058	0.689629	0.0703788	0.0588924
		0.5	-0.033	1.83281	1.8072	0.18202	0.158699	0.685932	0.688965	0.0681213	0.0605013
		0.5	-0.0165	1.82583	1.81308	0.175517	0.163901	0.686755	0.688267	0.0660176	0.0622187
		0.5	0	1.81928	1.81927	0.169493	0.169493	0.687531	0.687531	0.0640539	0.064054
		0.5	0.0165	1.81307	1.82584	0.163901	0.175516	0.688265	0.686756	0.062219	0.066017
		0.5	0.033	1.80719	1.83282	0.158699	0.18202	0.688963	0.685934	0.0605017	0.068121
		0.5	0.0495	1.80158	1.84027	0.153852	0.189059	0.689628	0.68506	0.058893	0.0703791
		0.5	0.066	1.79625	1.84822	0.149328	0.196697	0.690268	0.684123	0.0573841	0.0728078
		0.5	0.0825	1.79111	1.85679	0.1451	0.205012	0.690879	0.683121	0.0559691	0.0754247
		0.5	0.099	1.78615	1.86607	0.141147	0.214098	0.69147	0.682045	0.054642	0.0782525
		0.5	0.1155	1.78138	1.87608	0.137447	0.224057	0.692045	0.680877	0.0533965	0.0813158
		0.5	0.132	1.77671	1.88705	0.133982	0.235026	0.692603	0.679614	0.0522292	0.0846437
		0.5	0.1485	1.77218	1.899	0.130739	0.247153	0.69315	0.678229	0.0511358	0.0882709
		0.5	0.165	1.76771	1.91219	0.127705	0.260638	0.693687	0.676715	0.0501141	0.0922386
		0.5	0.1815	1.7633	1.9268	0.12487	0.275716	0.694218	0.675045	0.0491618	0.096596
		0.5	0.198	1.75892	1.94308	0.122227	0.292682	0.694747	0.673194	0.0482778	0.101402
		0.5	0.2145	1.75454	1.96135	0.119771	0.311912	0.695276	0.671128	0.0474619	0.106729
		0.5	0.231	1.75013	1.98203	0.117499	0.333887	0.69581	0.668807	0.0467147	0.112665
		0.5	0.2475	1.74567	2.00563	0.115414	0.359234	0.696351	0.666176	0.046039	0.119321
		0.5	0.264	1.7411	2.03284	0.11352	0.388791	0.696906	0.663169	0.0454384	0.126835
		0.5	0.2805	1.73639	2.06457	0.111829	0.423696	0.697478	0.659696	0.0449196	0.135384
		0.5	0.297	1.73151	2.10208	0.110357	0.46554	0.698073	0.655637	0.0444915	0.145201
		0.5	0.3135	1.72638	2.14715	0.109133	0.516623	0.698698	0.650827	0.0441681	0.156594
		0.5	0.33	1.72097	2.20237	0.108203	0.580394	0.699359	0.645029	0.0439709	0.169986
		0.75	-0.495	2.00281	1.69769	0.349957	0.06766	0.666489	0.702221	0.116457	0.0279864
		0.75	-0.47025	1.96994	1.70209	0.314451	0.068541	0.670163	0.70168	0.106975	0.0282558
		0.75	-0.4455	1.9428	1.7061	0.2855	0.069555	0.673225	0.701185	0.0989322	0.0285862
		0.75	-0.42075	1.92002	1.70983	0.261445	0.070686	0.675819	0.700727	0.0920249	0.0289688
		0.75	-0.396	1.9006	1.71333	0.241142	0.071927	0.678045	0.700297	0.0860279	0.029399
		0.75	-0.37125	1.88386	1.71667	0.22378	0.073271	0.679976	0.699888	0.0807733	0.0298727
		0.75	-0.3465	1.86925	1.71988	0.208764	0.074718	0.68167	0.699494	0.0761312	0.0303887
		0.75	-0.32175	1.85639	1.723	0.19565	0.076266	0.683168	0.699113	0.0720008	0.0309451
		0.75	-0.297	1.84498	1.72607	0.184099	0.077918	0.684503	0.698738	0.0683022	0.0315424
		0.75	-0.27225	1.83478	1.7291	0.173849	0.079677	0.685702	0.698368	0.0649717	0.0321808
		0.75	-0.2475	1.82559	1.73213	0.164693	0.081547	0.686784	0.697999	0.0619573	0.0328612
		0.75	-0.22275	1.81726	1.73517	0.156465	0.083534	0.687768	0.697628	0.0592163	0.0335851
		0.75	-0.198	1.80968	1.73824	0.149032	0.085646	0.688667	0.697254	0.0567135	0.0343549
		0.75	-0.17325	1.80274	1.74136	0.142286	0.087889	0.689492	0.696875	0.0544201	0.0351723
		0.75	-0.1485	1.79634	1.74455	0.136135	0.090274	0.690253	0.696486	0.0523105	0.0360405
		0.75	-0.12375	1.79043	1.74783	0.130506	0.092811	0.690958	0.696087	0.0503644	0.0369627
		0.75	-0.099	1.78495	1.75122	0.125336	0.095514	0.691614	0.695676	0.048564	0.0379431
		0.75	-0.07425	1.77983	1.75473	0.120573	0.098397	0.692228	0.695249	0.0468942	0.0389862
		0.75	-0.0495	1.77503	1.75841	0.11617	0.101476	0.692802	0.694807	0.0453416	0.0400965
		0.75	-0.02475	1.77053	1.76224	0.112089	0.104769	0.693345	0.694343	0.0438943	0.0412802
		0.75	0	1.76627	1.76628	0.108298	0.108299	0.693857	0.693857	0.0425434	0.0425437
		0.75	0.02475	1.76225	1.77052	0.104769	0.112089	0.694344	0.693344	0.0412801	0.0438945
		0.75	0.0495	1.75842	1.77503	0.101476	0.11617	0.694808	0.692802	0.0400965	0.0453416
		0.75	0.07425	1.75475	1.77983	0.098397	0.120573	0.695252	0.692227	0.038986	0.0468944
		0.75	0.099	1.75123	1.78495	0.095515	0.125337	0.695677	0.691614	0.0379434	0.0485644
		0.75	0.12375	1.74782	1.79046	0.092812	0.130508	0.696087	0.690961	0.0369632	0.0503647
		0.75	0.1485	1.74455	1.79634	0.090274	0.136135	0.696486	0.690253	0.0360405	0.0523104
		0.75	0.17325	1.74136	1.80274	0.087889	0.142286	0.696875	0.689492	0.0351723	0.0544201
		0.75	0.198	1.73824	1.80968	0.085645	0.149032	0.697254	0.688666	0.0343546	0.0567135
		0.75	0.22275	1.73516	1.81726	0.083534	0.156465	0.697628	0.687768	0.0335851	0.0592163
		0.75	0.2475	1.73213	1.82559	0.081547	0.164693	0.697999	0.686784	0.0328612	0.0619573
		0.75	0.27225	1.7291	1.83478	0.079677	0.173849	0.698367	0.685701	0.0321808	0.0649717
		0.75	0.297	1.72606	1.84498	0.077918	0.184099	0.698738	0.684503	0.0315424	0.0683022
		0.75	0.32175	1.723	1.85639	0.076266	0.19565	0.699113	0.683168	0.0309451	0.0720008
		0.75	0.3465	1.71988	1.86925	0.074718	0.208764	0.699494	0.68167	0.0303887	0.0761312
		0.75	0.37125	1.71667	1.88386	0.073271	0.22378	0.699888	0.679976	0.0298727	0.0807733
		0.75	0.396	1.71333	1.9006	0.071927	0.241142	0.700297	0.678044	0.029399	0.086028
		0.75	0.42075	1.70983	1.92002	0.070686	0.261445	0.700727	0.675819	0.0289688	0.0920249
		0.75	0.4455	1.7061	1.9428	0.069555	0.2855	0.701185	0.673225	0.0285862	0.0989322
		0.75	0.47025	1.70209	1.96994	0.068541	0.314451	0.70168	0.670163	0.0282558	0.106975
		0.75	0.495	1.69769	2.00281	0.06766	0.349956	0.702221	0.666489	0.0279864	0.116457
		1	-0.66	1.91238	1.68877	0.250298	0.048995	0.676699	0.703322	0.0885681	0.0204049
		1	-0.627	1.88888	1.69234	0.225716	0.049734	0.679396	0.702882	0.0811858	0.0206561
		1	-0.594	1.86977	1.69578	0.205957	0.050849	0.68161	0.702457	0.07508	0.0210636
		1	-0.561	1.85341	1.69873	0.189123	0.051743	0.683517	0.702094	0.0697464	0.0213857
		1	-0.528	1.83943	1.70148	0.174841	0.052707	0.685155	0.701755	0.0651254	0.0217384
		1	-0.495	1.82736	1.70406	0.162576	0.053739	0.686582	0.701434	0.0610838	0.0221204
		1	-0.462	1.81675	1.70656	0.151925	0.05484	0.687828	0.70113	0.0575192	0.0225307
		1	-0.429	1.80743	1.70896	0.142593	0.05601	0.688934	0.700834	0.0543519	0.0229694
		1	-0.396	1.79913	1.7113	0.134349	0.057251	0.689921	0.700546	0.0515194	0.0234365
		1	-0.363	1.7917	1.71361	0.127013	0.058567	0.690807	0.700263	0.0489711	0.0239332
		1	-0.33	1.785	1.71591	0.120445	0.059961	0.691608	0.699981	0.0466672	0.0244603
		1	-0.297	1.77891	1.71821	0.11453	0.061437	0.692337	0.699699	0.044574	0.0250188
		1	-0.264	1.77337	1.72052	0.109176	0.063002	0.693003	0.699416	0.0426642	0.0256112
		1	-0.231	1.76828	1.72287	0.104307	0.06466	0.693615	0.699129	0.0409149	0.0262385
		1	-0.198	1.76361	1.72525	0.09986	0.066419	0.694183	0.698834	0.0393064	0.0269039
		1	-0.165	1.75924	1.72772	0.095784	0.068288	0.694704	0.698536	0.0378239	0.0276095
		1	-0.132	1.75521	1.73025	0.092034	0.070274	0.695192	0.698226	0.0364523	0.0283584
		1	-0.099	1.75144	1.73286	0.088573	0.072389	0.695648	0.697906	0.03518	0.0291545
		1	-0.066	1.7479	1.7356	0.08537	0.074645	0.696076	0.697575	0.0339974	0.0300014
		1	-0.033	1.74457	1.73844	0.082398	0.077054	0.69648	0.697227	0.0328956	0.0309036
		1	0	1.74143	1.74142	0.079632	0.079632	0.696864	0.696863	0.0318662	0.0318662
		1	0.033	1.73843	1.74459	0.077054	0.082398	0.697226	0.696483	0.0309038	0.0328953
		1	0.066	1.73559	1.7479	0.074645	0.08537	0.697574	0.696076	0.0300015	0.0339974
		1	0.099	1.73288	1.75144	0.072389	0.088573	0.697908	0.695648	0.0291543	0.0351801
		1	0.132	1.73025	1.75521	0.070274	0.092034	0.698226	0.695191	0.0283584	0.0364523
		1	0.165	1.72772	1.75924	0.068287	0.095783	0.698535	0.694704	0.0276092	0.0378235
		1	0.198	1.72526	1.76359	0.066419	0.09986	0.698835	0.69418	0.0269037	0.0393067
		1	0.231	1.72287	1.76828	0.06466	0.104306	0.699129	0.693615	0.0262386	0.0409145
		1	0.264	1.72052	1.77337	0.063001	0.109176	0.699416	0.693003	0.0256108	0.0426642
		1	0.297	1.71821	1.77892	0.061437	0.11453	0.6997	0.692337	0.0250188	0.044574
		1	0.33	1.71591	1.785	0.059961	0.120445	0.699981	0.691608	0.0244603	0.0466672
		1	0.363	1.71359	1.79171	0.058567	0.127014	0.70026	0.690808	0.0239334	0.0489712
		1	0.396	1.71128	1.79916	0.057251	0.13435	0.700545	0.689923	0.0234367	0.0515193
		1	0.429	1.70895	1.80743	0.05601	0.142593	0.700834	0.688934	0.0229694	0.0543519
		1	0.462	1.70654	1.81678	0.05484	0.151926	0.701128	0.687831	0.0225309	0.057519
		1	0.495	1.70407	1.82733	0.053739	0.162575	0.701435	0.686579	0.0221202	0.061084
		1	0.528	1.70146	1.83945	0.052707	0.174843	0.701754	0.685158	0.0217386	0.0651254
		1	0.561	1.69871	1.85344	0.051743	0.189125	0.702092	0.68352	0.0213858	0.0697464
		1	0.594	1.69577	1.8698	0.050849	0.20596	0.702456	0.681613	0.0210637	0.0750802
		1	0.627	1.69256	1.88921	0.050029	0.226098	0.702852	0.679364	0.020775	0.0813053
		1	0.66	1.68877	1.91238	0.048995	0.250298	0.703322	0.676699	0.0204049	0.0885681
		1.25	-0.825	1.86082	1.68443	0.194861	0.038509	0.682651	0.70386	0.0714856	0.0160914
		1.25	-0.78375	1.84266	1.68739	0.176177	0.039136	0.684776	0.703495	0.0654717	0.0163163
		1.25	-0.7425	1.82762	1.69003	0.160808	0.039819	0.686551	0.703167	0.060408	0.0165675
		1.25	-0.70125	1.81486	1.69245	0.147875	0.040554	0.688059	0.702867	0.0560631	0.0168419
		1.25	-0.66	1.80394	1.6947	0.136871	0.04134	0.689355	0.702589	0.0523038	0.0171387
		1.25	-0.61875	1.79447	1.69682	0.127395	0.042176	0.690482	0.702327	0.0490195	0.017457
		1.25	-0.5775	1.78618	1.69884	0.119151	0.043063	0.691472	0.702078	0.046126	0.0177966
		1.25	-0.53625	1.77882	1.7008	0.111889	0.044002	0.692348	0.701838	0.0435491	0.0181575
		1.25	-0.495	1.77235	1.70268	0.105507	0.044996	0.693131	0.701604	0.0412617	0.018541
		1.25	-0.45375	1.76647	1.70456	0.09978	0.046046	0.693833	0.701375	0.0391916	0.0189465
		1.25	-0.4125	1.76123	1.7064	0.09468	0.047157	0.69447	0.701147	0.0373332	0.0193765
		1.25	-0.37125	1.7564	1.70826	0.09005	0.04833	0.695047	0.70092	0.0356347	0.0198305
		1.25	-0.33	1.75203	1.71011	0.085868	0.049572	0.695576	0.700692	0.0340906	0.0203114
		1.25	-0.28875	1.74827	1.7122	0.082361	0.051172	0.696037	0.700432	0.0327902	0.0209336
		1.25	-0.2475	1.74455	1.71414	0.078879	0.052566	0.696483	0.700199	0.0314912	0.0214724
		1.25	-0.20625	1.74114	1.71608	0.075685	0.054044	0.696903	0.699956	0.0302935	0.0220435
		1.25	-0.165	1.73794	1.7181	0.072743	0.055614	0.69729	0.699709	0.0291857	0.0226492
		1.25	-0.12375	1.73494	1.7202	0.070026	0.057285	0.697652	0.699455	0.0281588	0.0232927
		1.25	-0.0825	1.73214	1.72236	0.067509	0.059064	0.697994	0.699187	0.0272038	0.0239769
		1.25	-0.04125	1.7295	1.72462	0.065172	0.060964	0.698315	0.69891	0.0263143	0.0247059
		1.25	0	1.72699	1.72701	0.062995	0.062995	0.69862	0.698622	0.0254833	0.0254832
		1.25	0.04125	1.72463	1.7295	0.060964	0.065172	0.69891	0.698315	0.0247059	0.0263144
		1.25	0.0825	1.72236	1.73214	0.059064	0.067509	0.699187	0.697994	0.0239769	0.0272038
		1.25	0.12375	1.72019	1.73495	0.057285	0.070026	0.699453	0.697654	0.0232929	0.0281586
		1.25	0.165	1.71811	1.73792	0.055615	0.072743	0.69971	0.697288	0.0226495	0.0291859
		1.25	0.20625	1.71609	1.74111	0.054044	0.075684	0.699958	0.6969	0.0220434	0.0302933
		1.25	0.2475	1.71413	1.74455	0.052566	0.078879	0.700199	0.696483	0.0214724	0.0314912
		1.25	0.28875	1.71222	1.74825	0.051172	0.08236	0.700434	0.696034	0.0209334	0.0327901
		1.25	0.33	1.71011	1.75203	0.049572	0.085868	0.700692	0.695576	0.0203114	0.0340906
		1.25	0.37125	1.70826	1.7564	0.04833	0.09005	0.70092	0.695047	0.0198305	0.0356347
		1.25	0.4125	1.7064	1.76123	0.047157	0.09468	0.701147	0.69447	0.0193765	0.0373332
		1.25	0.45375	1.70455	1.76651	0.046046	0.099799	0.701375	0.693834	0.0189467	0.0391982
		1.25	0.495	1.70268	1.77235	0.044996	0.105507	0.701604	0.693131	0.018541	0.0412617
		1.25	0.53625	1.70078	1.77887	0.044002	0.111912	0.701838	0.692349	0.0181577	0.043557
		1.25	0.5775	1.69885	1.78614	0.043062	0.119125	0.702078	0.691472	0.0177961	0.0461171
		1.25	0.61875	1.69682	1.79447	0.042176	0.127395	0.702327	0.690482	0.017457	0.0490195
		1.25	0.66	1.6947	1.80394	0.04134	0.136871	0.702589	0.689355	0.0171387	0.0523038
		1.25	0.70125	1.69245	1.81486	0.040554	0.147875	0.702867	0.688059	0.0168419	0.0560631
		1.25	0.7425	1.69003	1.82762	0.039819	0.160808	0.703167	0.686551	0.0165675	0.060408
		1.25	0.78375	1.68737	1.84272	0.039137	0.176225	0.703495	0.684774	0.0163169	0.0654869
		1.25	0.825	1.68442	1.8609	0.03851	0.194917	0.703861	0.682648	0.016092	0.0715029
