# Supplementary material for: On maternity and the stronger immune response in women
Source: Nat Commun. 2022 Aug 18;13:4858. doi: 10.1038/s41467-022-32569-6 (PMC9386672; doi:10.1038/s41467-022-32569-6)
Supplement: Supplementary file 3 — Source Data [file 41467_2022_32569_MOESM3_ESM.zip › Source Data/Source Data Suppl Fig 14/baseline2_Act.csv]

bmax	mu	betaC1	betaC2	base_c	diff_c	prVert	alphaf	alpham	gammaf	gammam	p_ESS?	h_ESS?	NormGrad	Iter	Sfbar	Smbar	Ifbar	Imbar
3.500	0.100	3.100	4.000	0.500000	0.000000	0.000000	1.819282	1.819282	0.169494	0.169494	True	True	9.94691e-10	1963	1.365163	1.365163	1.921477	1.921477
3.500	0.100	3.100	4.000	0.500000	0.000000	0.017500	1.756511	1.822785	0.167330	0.167886	True	True	9.97326e-10	2157	1.352020	1.350274	1.985725	1.933231
3.500	0.100	3.100	4.000	0.500000	0.000000	0.035000	1.694358	1.826643	0.165083	0.166297	True	True	9.95145e-10	2253	1.338882	1.335408	2.053013	1.945043
3.500	0.100	3.100	4.000	0.500000	0.000000	0.052500	1.632889	1.830867	0.162758	0.164736	True	True	9.98156e-10	2234	1.325764	1.320584	2.123376	1.956852
3.500	0.100	3.100	4.000	0.500000	0.000000	0.070000	1.572170	1.835460	0.160365	0.163211	True	True	9.96629e-10	2185	1.312683	1.305824	2.196826	1.968591
3.500	0.100	3.100	4.000	0.500000	0.000000	0.087500	1.512268	1.840426	0.157913	0.161733	True	True	9.95474e-10	2324	1.299655	1.291147	2.273349	1.980187
3.500	0.100	3.100	4.000	0.500000	0.000000	0.105000	1.453249	1.845763	0.155410	0.160311	True	True	9.93001e-10	2335	1.286698	1.276577	2.352906	1.991564
3.500	0.100	3.100	4.000	0.500000	0.000000	0.122500	1.395173	1.851468	0.152866	0.158956	True	True	9.93244e-10	2374	1.273826	1.262131	2.435428	2.002642
3.500	0.100	3.100	4.000	0.500000	0.000000	0.140000	1.338100	1.857532	0.150293	0.157676	True	True	9.93308e-10	2261	1.261057	1.247830	2.520823	2.013343
3.500	0.100	3.100	4.000	0.500000	0.000000	0.157500	1.282079	1.863946	0.147699	0.156483	True	True	9.98593e-10	2402	1.248406	1.233693	2.608971	2.023586
3.500	0.100	3.100	4.000	0.500000	0.000000	0.175000	1.227157	1.870694	0.145096	0.155385	True	True	9.89551e-10	2496	1.235885	1.219735	2.699728	2.033296
3.500	0.100	3.100	4.000	0.500000	0.000000	0.192500	1.173371	1.877761	0.142491	0.154390	True	True	9.86451e-10	2544	1.223508	1.205973	2.792934	2.042398
3.500	0.100	3.100	4.000	0.500000	0.000000	0.210000	1.120751	1.885129	0.139893	0.153509	True	True	9.95555e-10	2558	1.211285	1.192418	2.888409	2.050827
3.500	0.100	3.100	4.000	0.500000	0.000000	0.227500	1.069320	1.892777	0.137311	0.152747	True	True	9.93885e-10	2631	1.199227	1.179083	2.985962	2.058521
3.500	0.100	3.100	4.000	0.500000	0.000000	0.245000	1.019092	1.900685	0.134751	0.152113	True	True	9.90225e-10	2688	1.187341	1.165978	3.085393	2.065428
3.500	0.100	3.100	4.000	0.500000	0.000000	0.262500	0.970074	1.908833	0.132218	0.151612	True	True	9.98047e-10	2659	1.175634	1.153109	3.186497	2.071500
3.500	0.100	3.100	4.000	0.500000	0.000000	0.280000	0.922267	1.917199	0.129717	0.151252	True	True	9.98718e-10	2775	1.164110	1.140483	3.289067	2.076701
3.500	0.100	3.100	4.000	0.500000	0.000000	0.297500	0.875665	1.925763	0.127253	0.151038	True	True	9.98533e-10	2830	1.152774	1.128106	3.392896	2.081001
3.500	0.100	3.100	4.000	0.500000	0.000000	0.315000	0.830255	1.934505	0.124829	0.150976	True	True	9.98046e-10	2884	1.141628	1.115980	3.497782	2.084377
3.500	0.100	3.100	4.000	0.500000	0.000000	0.332500	0.786023	1.943407	0.122446	0.151071	True	True	9.97662e-10	2928	1.130672	1.104108	3.603530	2.086814
3.500	0.100	3.100	4.000	0.500000	0.000000	0.350000	0.742949	1.952453	0.120105	0.151328	True	True	9.97321e-10	2988	1.119908	1.092493	3.709949	2.088301
3.500	0.100	3.100	4.000	0.500000	0.000000	0.367500	0.701009	1.961626	0.117809	0.151753	True	True	9.95892e-10	2991	1.109334	1.081134	3.816857	2.088837
3.500	0.100	3.100	4.000	0.500000	0.000000	0.385000	0.660179	1.970914	0.115556	0.152352	True	True	9.966e-10	3065	1.098949	1.070034	3.924083	2.088421
3.500	0.100	3.100	4.000	0.500000	0.000000	0.402500	0.620432	1.980305	0.113348	0.153131	True	True	9.93081e-10	3160	1.088751	1.059192	4.031461	2.087059
3.500	0.100	3.100	4.000	0.500000	0.000000	0.420000	0.581740	1.989790	0.111184	0.154097	True	True	9.9837e-10	3193	1.078737	1.048610	4.138835	2.084758
3.500	0.100	3.100	4.000	0.500000	0.000000	0.437500	0.544074	1.999361	0.109064	0.155258	True	True	9.97031e-10	3268	1.068905	1.038288	4.246059	2.081530
3.500	0.100	3.100	4.000	0.500000	0.000000	0.455000	0.507408	2.009011	0.106988	0.156621	True	True	9.994e-10	3317	1.059252	1.028227	4.352990	2.077387
3.500	0.100	3.100	4.000	0.500000	0.000000	0.472500	0.471712	2.018737	0.104956	0.158196	True	True	9.95754e-10	3373	1.049774	1.018428	4.459493	2.072342
3.500	0.100	3.100	4.000	0.500000	0.000000	0.490000	0.436960	2.028536	0.102969	0.159994	True	True	9.97435e-10	3431	1.040469	1.008893	4.565438	2.066409
3.500	0.100	3.100	4.000	0.500000	0.000000	0.507500	0.403126	2.038408	0.101027	0.162027	True	True	9.95478e-10	3507	1.031333	0.999624	4.670695	2.059601
3.500	0.100	3.100	4.000	0.500000	0.000000	0.525000	0.370187	2.048354	0.099134	0.164308	True	True	9.95707e-10	3553	1.022364	0.990625	4.775137	2.051932
3.500	0.100	3.100	4.000	0.500000	0.000000	0.542500	0.338120	2.058376	0.097292	0.166853	True	True	9.98712e-10	3604	1.013560	0.981898	4.878634	2.043412
3.500	0.100	3.100	4.000	0.500000	0.000000	0.560000	0.306906	2.068478	0.095506	0.169679	True	True	9.99617e-10	3725	1.004920	0.973446	4.981049	2.034052
3.500	0.100	3.100	4.000	0.500000	0.000000	0.577500	0.276528	2.078665	0.093783	0.172806	True	True	9.93969e-10	3772	0.996443	0.965273	5.082241	2.023861
3.500	0.100	3.100	4.000	0.500000	0.000000	0.595000	0.246972	2.088943	0.092132	0.176256	True	True	9.98246e-10	3834	0.988131	0.957381	5.182050	2.012843
3.500	0.100	3.100	4.000	0.500000	0.000000	0.612500	0.218231	2.099318	0.090566	0.180053	True	True	9.98643e-10	3921	0.979987	0.949773	5.280303	2.001003
3.500	0.100	3.100	4.000	0.500000	0.000000	0.630000	0.190299	2.109796	0.089100	0.184225	True	True	9.80769e-10	3991	0.972019	0.942446	5.376796	1.988341
3.500	0.100	3.100	4.000	0.500000	0.000000	0.647500	0.163178	2.120382	0.087757	0.188802	True	True	9.95998e-10	4057	0.964236	0.935397	5.471295	1.974854
3.500	0.100	3.100	4.000	0.500000	0.000000	0.665000	0.136877	2.131079	0.086565	0.193817	True	True	9.9784e-10	4107	0.956654	0.928614	5.563520	1.960539
3.500	0.100	3.100	4.000	0.500000	0.000000	0.682500	0.111412	2.141887	0.085557	0.199305	True	True	9.97932e-10	4200	0.949295	0.922078	5.653134	1.945387
3.500	0.100	3.100	4.000	0.500000	0.000000	0.700000	0.086811	2.152798	0.084781	0.205304	True	True	9.96769e-10	4264	0.942191	0.915753	5.739727	1.929391
3.500	0.100	3.100	4.000	0.750000	0.000000	0.000000	1.766282	1.766282	0.108299	0.108299	True	True	9.96145e-10	1925	1.340397	1.340397	2.014673	2.014673
3.500	0.100	3.100	4.000	0.750000	0.000000	0.017500	1.702517	1.771219	0.106780	0.107258	True	True	9.99398e-10	1994	1.327181	1.326025	2.084599	2.026406
3.500	0.100	3.100	4.000	0.750000	0.000000	0.035000	1.639559	1.776522	0.105214	0.106239	True	True	9.98568e-10	2070	1.314001	1.311705	2.157645	2.038087
3.500	0.100	3.100	4.000	0.750000	0.000000	0.052500	1.577474	1.782191	0.103607	0.105248	True	True	9.9347e-10	2084	1.300871	1.297458	2.233809	2.049647
3.500	0.100	3.100	4.000	0.750000	0.000000	0.070000	1.516325	1.788221	0.101966	0.104290	True	True	9.95415e-10	2137	1.287810	1.283302	2.313065	2.061012
3.500	0.100	3.100	4.000	0.750000	0.000000	0.087500	1.456175	1.794605	0.100296	0.103372	True	True	9.97144e-10	2175	1.274832	1.269257	2.395358	2.072108
3.500	0.100	3.100	4.000	0.750000	0.000000	0.105000	1.397079	1.801334	0.098604	0.102500	True	True	9.99793e-10	2159	1.261953	1.255340	2.480609	2.082859
3.500	0.100	3.100	4.000	0.750000	0.000000	0.122500	1.339088	1.808393	0.096896	0.101681	True	True	9.90304e-10	2257	1.249187	1.241568	2.568711	2.093188
3.500	0.100	3.100	4.000	0.750000	0.000000	0.140000	1.282247	1.815766	0.095178	0.100920	True	True	9.91696e-10	2252	1.236549	1.227957	2.659537	2.103020
3.500	0.100	3.100	4.000	0.750000	0.000000	0.157500	1.226594	1.823434	0.093457	0.100224	True	True	9.88923e-10	2359	1.224050	1.214522	2.752938	2.112286
3.500	0.100	3.100	4.000	0.750000	0.000000	0.175000	1.172156	1.831377	0.091737	0.099596	True	True	9.89753e-10	2377	1.211702	1.201275	2.848745	2.120919
3.500	0.100	3.100	4.000	0.750000	0.000000	0.192500	1.118958	1.839572	0.090023	0.099043	True	True	9.95609e-10	2394	1.199515	1.188227	2.946779	2.128860
3.500	0.100	3.100	4.000	0.750000	0.000000	0.210000	1.067011	1.847996	0.088321	0.098569	True	True	9.9593e-10	2463	1.187495	1.175388	3.046847	2.136055
3.500	0.100	3.100	4.000	0.750000	0.000000	0.227500	1.016323	1.856627	0.086634	0.098178	True	True	9.99563e-10	2501	1.175651	1.162765	3.148753	2.142460
3.500	0.100	3.100	4.000	0.750000	0.000000	0.245000	0.966894	1.865441	0.084964	0.097874	True	True	9.99283e-10	2532	1.163986	1.150365	3.252295	2.148036
3.500	0.100	3.100	4.000	0.750000	0.000000	0.262500	0.918716	1.874415	0.083315	0.097661	True	True	9.9492e-10	2578	1.152506	1.138192	3.357272	2.152754
3.500	0.100	3.100	4.000	0.750000	0.000000	0.280000	0.871777	1.883530	0.081689	0.097542	True	True	9.94751e-10	2598	1.141212	1.126250	3.463484	2.156591
3.500	0.100	3.100	4.000	0.750000	0.000000	0.297500	0.826060	1.892763	0.080086	0.097521	True	True	9.97751e-10	2649	1.130106	1.114543	3.570738	2.159532
3.500	0.100	3.100	4.000	0.750000	0.000000	0.315000	0.781544	1.902097	0.078508	0.097601	True	True	9.95244e-10	2746	1.119189	1.103071	3.678847	2.161567
3.500	0.100	3.100	4.000	0.750000	0.000000	0.332500	0.738205	1.911515	0.076954	0.097785	True	True	9.95604e-10	2779	1.108459	1.091836	3.787632	2.162695
3.500	0.100	3.100	4.000	0.750000	0.000000	0.350000	0.696015	1.921000	0.075426	0.098077	True	True	9.99246e-10	2849	1.097916	1.080839	3.896921	2.162916
3.500	0.100	3.100	4.000	0.750000	0.000000	0.367500	0.654945	1.930541	0.073922	0.098479	True	True	9.91283e-10	2883	1.087559	1.070079	4.006554	2.162237
3.500	0.100	3.100	4.000	0.750000	0.000000	0.385000	0.614967	1.940124	0.072443	0.098997	True	True	9.94448e-10	2944	1.077383	1.059558	4.116379	2.160669
3.500	0.100	3.100	4.000	0.750000	0.000000	0.402500	0.576048	1.949741	0.070988	0.099634	True	True	9.94412e-10	2985	1.067388	1.049275	4.226253	2.158225
3.500	0.100	3.100	4.000	0.750000	0.000000	0.420000	0.538157	1.959383	0.069555	0.100395	True	True	9.97887e-10	3075	1.057568	1.039231	4.336042	2.154921
3.500	0.100	3.100	4.000	0.750000	0.000000	0.437500	0.501264	1.969045	0.068145	0.101285	True	True	9.93087e-10	3097	1.047922	1.029427	4.445622	2.150773
3.500	0.100	3.100	4.000	0.750000	0.000000	0.455000	0.465338	1.978720	0.066756	0.102311	True	True	9.94569e-10	3180	1.038444	1.019863	4.554873	2.145799
3.500	0.100	3.100	4.000	0.750000	0.000000	0.472500	0.430349	1.988407	0.065388	0.103479	True	True	9.96617e-10	3238	1.029132	1.010540	4.663686	2.140019
3.500	0.100	3.100	4.000	0.750000	0.000000	0.490000	0.396268	1.998105	0.064042	0.104796	True	True	9.98376e-10	3286	1.019981	1.001462	4.771953	2.133450
3.500	0.100	3.100	4.000	0.750000	0.000000	0.507500	0.363068	2.007812	0.062717	0.106273	True	True	9.99166e-10	3362	1.010988	0.992630	4.879573	2.126111
3.500	0.100	3.100	4.000	0.750000	0.000000	0.525000	0.330722	2.017532	0.061414	0.107918	True	True	9.97898e-10	3429	1.002148	0.984047	4.986446	2.118019
3.500	0.100	3.100	4.000	0.750000	0.000000	0.542500	0.299206	2.027266	0.060136	0.109743	True	True	9.96191e-10	3444	0.993458	0.975719	5.092473	2.109189
3.500	0.100	3.100	4.000	0.750000	0.000000	0.560000	0.268498	2.037019	0.058884	0.111762	True	True	9.95319e-10	3541	0.984916	0.967649	5.197552	2.099636
3.500	0.100	3.100	4.000	0.750000	0.000000	0.577500	0.238578	2.046797	0.057664	0.113988	True	True	9.94495e-10	3562	0.976519	0.959842	5.301578	2.089372
3.500	0.100	3.100	4.000	0.750000	0.000000	0.595000	0.209429	2.056604	0.056480	0.116439	True	True	9.87834e-10	3713	0.968265	0.952304	5.404437	2.078407
3.500	0.100	3.100	4.000	0.750000	0.000000	0.612500	0.181037	2.066449	0.055340	0.119134	True	True	9.9914e-10	3780	0.960154	0.945039	5.506004	2.066747
3.500	0.100	3.100	4.000	0.750000	0.000000	0.630000	0.153392	2.076339	0.054256	0.122094	True	True	9.98496e-10	3834	0.952189	0.938052	5.606135	2.054396
3.500	0.100	3.100	4.000	0.750000	0.000000	0.647500	0.126488	2.086280	0.053242	0.125343	True	True	9.99425e-10	3927	0.944373	0.931345	5.704662	2.041356
3.500	0.100	3.100	4.000	0.750000	0.000000	0.665000	0.100325	2.096280	0.052316	0.128909	True	True	9.96963e-10	3708	0.936714	0.924916	5.801383	2.027625
3.500	0.100	3.100	4.000	0.750000	0.000000	0.682500	0.074910	2.106342	0.051504	0.132821	True	True	9.9864e-10	4047	0.929226	0.918756	5.896053	2.013197
3.500	0.100	3.100	4.000	0.750000	0.000000	0.700000	0.049988	2.116151	0.050789	0.137115	True	True	9.99355e-10	32357	0.922300	0.913305	5.989870	1.998590
3.500	0.100	3.100	4.000	1.000000	0.000000	0.000000	1.741432	1.741432	0.079633	0.079633	True	True	9.93682e-10	1780	1.328863	1.328863	2.060579	2.060579
3.500	0.100	3.100	4.000	1.000000	0.000000	0.017500	1.677255	1.747079	0.078470	0.078867	True	True	9.96989e-10	1921	1.315625	1.314761	2.133221	2.072184
3.500	0.100	3.100	4.000	1.000000	0.000000	0.035000	1.613978	1.753089	0.077277	0.078121	True	True	9.96113e-10	1934	1.302438	1.300725	2.209003	2.083682
3.500	0.100	3.100	4.000	1.000000	0.000000	0.052500	1.551664	1.759457	0.076057	0.077398	True	True	9.93708e-10	2069	1.289316	1.286772	2.287903	2.095003
3.500	0.100	3.100	4.000	1.000000	0.000000	0.070000	1.490375	1.766175	0.074814	0.076704	True	True	9.95503e-10	2024	1.276276	1.272921	2.369878	2.106072
3.500	0.100	3.100	4.000	1.000000	0.000000	0.087500	1.430168	1.773230	0.073554	0.076042	True	True	9.97856e-10	2118	1.263333	1.259189	2.454854	2.116816
3.500	0.100	3.100	4.000	1.000000	0.000000	0.105000	1.371093	1.780609	0.072281	0.075418	True	True	9.96737e-10	2105	1.250502	1.245594	2.542733	2.127159
3.500	0.100	3.100	4.000	1.000000	0.000000	0.122500	1.313195	1.788293	0.070999	0.074836	True	True	9.9253e-10	2198	1.237797	1.232149	2.633393	2.137029
3.500	0.100	3.100	4.000	1.000000	0.000000	0.140000	1.256512	1.796262	0.069714	0.074300	True	True	9.8905e-10	2219	1.225229	1.218870	2.726693	2.146355
3.500	0.100	3.100	4.000	1.000000	0.000000	0.157500	1.201073	1.804495	0.068428	0.073814	True	True	9.94895e-10	2164	1.212810	1.205768	2.822471	2.155072
3.500	0.100	3.100	4.000	1.000000	0.000000	0.175000	1.146900	1.812968	0.067146	0.073381	True	True	9.9471e-10	2304	1.200550	1.192855	2.920550	2.163120
3.500	0.100	3.100	4.000	1.000000	0.000000	0.192500	1.094007	1.821658	0.065872	0.073006	True	True	9.91069e-10	2348	1.188458	1.180140	3.020744	2.170447
3.500	0.100	3.100	4.000	1.000000	0.000000	0.210000	1.042402	1.830539	0.064607	0.072690	True	True	9.9669e-10	2366	1.176538	1.167631	3.122858	2.177006
3.500	0.100	3.100	4.000	1.000000	0.000000	0.227500	0.992083	1.839588	0.063354	0.072438	True	True	9.84075e-10	2442	1.164799	1.155333	3.226693	2.182760
3.500	0.100	3.100	4.000	1.000000	0.000000	0.245000	0.943043	1.848782	0.062116	0.072252	True	True	9.89951e-10	2527	1.153242	1.143252	3.332049	2.187678
3.500	0.100	3.100	4.000	1.000000	0.000000	0.262500	0.895270	1.858097	0.060893	0.072133	True	True	9.9047e-10	2527	1.141872	1.131392	3.438728	2.191737
3.500	0.100	3.100	4.000	1.000000	0.000000	0.280000	0.848746	1.867513	0.059687	0.072086	True	True	9.85921e-10	2560	1.130690	1.119755	3.546536	2.194922
3.500	0.100	3.100	4.000	1.000000	0.000000	0.297500	0.803450	1.877009	0.058499	0.072112	True	True	9.90528e-10	2636	1.119696	1.108344	3.655285	2.197222
3.500	0.100	3.100	4.000	1.000000	0.000000	0.315000	0.759357	1.886569	0.057328	0.072213	True	True	9.99691e-10	2663	1.108890	1.097158	3.764795	2.198636
3.500	0.100	3.100	4.000	1.000000	0.000000	0.332500	0.716438	1.896175	0.056175	0.072392	True	True	9.99757e-10	2734	1.098272	1.086199	3.874895	2.199165
3.500	0.100	3.100	4.000	1.000000	0.000000	0.350000	0.674665	1.905812	0.055039	0.072651	True	True	9.93599e-10	2760	1.087840	1.075467	3.985422	2.198816
3.500	0.100	3.100	4.000	1.000000	0.000000	0.367500	0.634006	1.915469	0.053920	0.072993	True	True	9.9579e-10	2822	1.077592	1.064962	4.096225	2.197601
3.500	0.100	3.100	4.000	1.000000	0.000000	0.385000	0.594429	1.925134	0.052817	0.073421	True	True	9.92394e-10	2928	1.067524	1.054683	4.207160	2.195534
3.500	0.100	3.100	4.000	1.000000	0.000000	0.402500	0.555902	1.934799	0.051731	0.073938	True	True	9.9558e-10	2918	1.057634	1.044630	4.318094	2.192631
3.500	0.100	3.100	4.000	1.000000	0.000000	0.420000	0.518393	1.944455	0.050659	0.074548	True	True	9.8292e-10	3031	1.047919	1.034803	4.428904	2.188911
3.500	0.100	3.100	4.000	1.000000	0.000000	0.437500	0.481523	1.954018	0.049255	0.074974	True	True	9.9382e-10	3184	1.038191	1.025216	4.541217	2.184848
3.500	0.100	3.100	4.000	1.000000	0.000000	0.455000	0.445947	1.963646	0.048204	0.075780	True	True	9.96003e-10	3216	1.028807	1.015852	4.651509	2.179550
3.500	0.100	3.100	4.000	1.000000	0.000000	0.472500	0.411292	1.973254	0.047166	0.076692	True	True	9.98274e-10	3277	1.019585	1.006717	4.761356	2.173497
3.500	0.100	3.100	4.000	1.000000	0.000000	0.490000	0.377531	1.982839	0.046139	0.077717	True	True	9.9521e-10	3347	1.010521	0.997812	4.870663	2.166711
3.500	0.100	3.100	4.000	1.000000	0.000000	0.507500	0.344634	1.992402	0.045125	0.078861	True	True	9.9683e-10	3377	1.001612	0.989140	4.979341	2.159213
3.500	0.100	3.100	4.000	1.000000	0.000000	0.525000	0.312575	2.001944	0.044124	0.080133	True	True	9.97518e-10	3438	0.992853	0.980703	5.087302	2.151021
3.500	0.100	3.100	4.000	1.000000	0.000000	0.542500	0.281328	2.011468	0.043136	0.081540	True	True	9.96943e-10	3527	0.984240	0.972505	5.194463	2.142154
3.500	0.100	3.100	4.000	1.000000	0.000000	0.560000	0.250869	2.020977	0.042164	0.083094	True	True	9.97359e-10	3579	0.975770	0.964550	5.300739	2.132629
3.500	0.100	3.100	4.000	1.000000	0.000000	0.577500	0.221177	2.030476	0.041210	0.084805	True	True	9.96726e-10	3639	0.967438	0.956844	5.406043	2.122461
3.500	0.100	3.100	4.000	1.000000	0.000000	0.595000	0.192233	2.039971	0.040278	0.086687	True	True	9.87055e-10	3686	0.959244	0.949392	5.510284	2.111663
3.500	0.100	3.100	4.000	1.000000	0.000000	0.612500	0.164020	2.049468	0.039375	0.088756	True	True	9.99382e-10	3768	0.951185	0.942198	5.613362	2.100245
3.500	0.100	3.100	4.000	1.000000	0.000000	0.630000	0.136525	2.058974	0.038507	0.091028	True	True	9.99896e-10	3794	0.943260	0.935269	5.715166	2.088214
3.500	0.100	3.100	4.000	1.000000	0.000000	0.647500	0.109738	2.068497	0.037685	0.093523	True	True	9.99e-10	3868	0.935471	0.928609	5.815565	2.075576
3.500	0.100	3.100	4.000	1.000000	0.000000	0.665000	0.083654	2.078042	0.036924	0.096263	True	True	9.9051e-10	3923	0.927823	0.922220	5.914403	2.062331
3.500	0.100	3.100	4.000	1.000000	0.000000	0.682500	0.058273	2.087618	0.036242	0.099273	True	True	9.99205e-10	4002	0.920322	0.916099	6.011489	2.048477
3.500	0.100	3.100	4.000	1.000000	0.000000	0.700000	0.033353	2.096899	0.035629	0.102583	True	True	9.99817e-10	32271	0.913371	0.910690	6.107995	2.034545
3.500	0.100	3.100	4.000	1.250000	0.000000	0.000000	1.727006	1.727006	0.062995	0.062995	True	True	9.9777e-10	1627	1.322190	1.322190	2.087895	2.087895
3.500	0.100	3.100	4.000	1.250000	0.000000	0.017500	1.662605	1.733074	0.062056	0.062391	True	True	9.97123e-10	1842	1.308943	1.308253	2.162128	2.099389
3.500	0.100	3.100	4.000	1.250000	0.000000	0.035000	1.599159	1.739502	0.061093	0.061802	True	True	9.94038e-10	2039	1.295755	1.294388	2.239507	2.110744
3.500	0.100	3.100	4.000	1.250000	0.000000	0.052500	1.536730	1.746280	0.060111	0.061235	True	True	9.96639e-10	2012	1.282640	1.280612	2.320000	2.121889
3.500	0.100	3.100	4.000	1.250000	0.000000	0.070000	1.475376	1.753399	0.059112	0.060691	True	True	9.85994e-10	2055	1.269616	1.266944	2.403551	2.132751
3.500	0.100	3.100	4.000	1.250000	0.000000	0.087500	1.415152	1.760844	0.058102	0.060175	True	True	9.89051e-10	2050	1.256697	1.253399	2.490076	2.143256
3.500	0.100	3.100	4.000	1.250000	0.000000	0.105000	1.356105	1.768597	0.057082	0.059690	True	True	9.94556e-10	2132	1.243896	1.239993	2.579467	2.153330
3.500	0.100	3.100	4.000	1.250000	0.000000	0.122500	1.298275	1.776639	0.056057	0.059240	True	True	9.95238e-10	2142	1.231228	1.226741	2.671595	2.162903
3.500	0.100	3.100	4.000	1.250000	0.000000	0.140000	1.241695	1.784948	0.055031	0.058827	True	True	9.90285e-10	2169	1.218703	1.213655	2.766309	2.171908
3.500	0.100	3.100	4.000	1.250000	0.000000	0.157500	1.186392	1.793500	0.054006	0.058455	True	True	9.99744e-10	2234	1.206333	1.200747	2.863442	2.180282
3.500	0.100	3.100	4.000	1.250000	0.000000	0.175000	1.132383	1.802271	0.052985	0.058127	True	True	9.95409e-10	2274	1.194126	1.188027	2.962813	2.187970
3.500	0.100	3.100	4.000	1.250000	0.000000	0.192500	1.079676	1.811237	0.051970	0.057845	True	True	9.89315e-10	2318	1.182090	1.175504	3.064231	2.194923
3.500	0.100	3.100	4.000	1.250000	0.000000	0.210000	1.028275	1.820371	0.050964	0.057611	True	True	9.99147e-10	2350	1.170231	1.163183	3.167502	2.201099
3.500	0.100	3.100	4.000	1.250000	0.000000	0.227500	0.977881	1.829514	0.049675	0.057162	True	True	9.90983e-10	2479	1.158421	1.151011	3.273514	2.206981
3.500	0.100	3.100	4.000	1.250000	0.000000	0.245000	0.929069	1.838919	0.048689	0.057033	True	True	9.97698e-10	2519	1.146926	1.139116	3.379935	2.211504
3.500	0.100	3.100	4.000	1.250000	0.000000	0.262500	0.881532	1.848423	0.047716	0.056958	True	True	9.82397e-10	2618	1.135619	1.127438	3.487615	2.215170
3.500	0.100	3.100	4.000	1.250000	0.000000	0.280000	0.835249	1.858004	0.046755	0.056939	True	True	9.89614e-10	2650	1.124499	1.115977	3.596363	2.217968
3.500	0.100	3.100	4.000	1.250000	0.000000	0.297500	0.790196	1.867643	0.045808	0.056978	True	True	9.86365e-10	2555	1.113569	1.104737	3.705995	2.219893
3.500	0.100	3.100	4.000	1.250000	0.000000	0.315000	0.746346	1.877322	0.044874	0.057077	True	True	9.96282e-10	2811	1.102828	1.093716	3.816335	2.220944
3.500	0.100	3.100	4.000	1.250000	0.000000	0.332500	0.703670	1.887025	0.043954	0.057238	True	True	9.88036e-10	2749	1.092273	1.082916	3.927216	2.221127
3.500	0.100	3.100	4.000	1.250000	0.000000	0.350000	0.662137	1.896739	0.043046	0.057463	True	True	9.89712e-10	2800	1.081904	1.072336	4.038483	2.220452
3.500	0.100	3.100	4.000	1.250000	0.000000	0.367500	0.621713	1.906452	0.042151	0.057754	True	True	9.79602e-10	2852	1.071717	1.061975	4.149986	2.218932
3.500	0.100	3.100	4.000	1.250000	0.000000	0.385000	0.582367	1.916151	0.041267	0.058112	True	True	9.71936e-10	2833	1.061711	1.051834	4.261590	2.216583
3.500	0.100	3.100	4.000	1.250000	0.000000	0.402500	0.544065	1.925830	0.040395	0.058542	True	True	9.96702e-10	2969	1.051882	1.041911	4.373166	2.213424
3.500	0.100	3.100	4.000	1.250000	0.000000	0.420000	0.506773	1.935480	0.039533	0.059046	True	True	9.97963e-10	3008	1.042226	1.032207	4.484596	2.209477
3.500	0.100	3.100	4.000	1.250000	0.000000	0.437500	0.470461	1.945097	0.038680	0.059627	True	True	9.94465e-10	3098	1.032740	1.022720	4.595769	2.204762
3.500	0.100	3.100	4.000	1.250000	0.000000	0.455000	0.435094	1.954675	0.037837	0.060288	True	True	9.99629e-10	3012	1.023421	1.013452	4.706584	2.199303
3.500	0.100	3.100	4.000	1.250000	0.000000	0.472500	0.400643	1.964213	0.037003	0.061035	True	True	9.99773e-10	3184	1.014263	1.004403	4.816945	2.193121
3.500	0.100	3.100	4.000	1.250000	0.000000	0.490000	0.367076	1.973708	0.036177	0.061872	True	True	9.91738e-10	3194	1.005263	0.995573	4.926765	2.186241
3.500	0.100	3.100	4.000	1.250000	0.000000	0.507500	0.334366	1.983161	0.035360	0.062804	True	True	9.92423e-10	3170	0.996418	0.986965	5.035959	2.178683
3.500	0.100	3.100	4.000	1.250000	0.000000	0.525000	0.302485	1.992572	0.034551	0.063839	True	True	9.9964e-10	3394	0.987722	0.978581	5.144447	2.170471
3.500	0.100	3.100	4.000	1.250000	0.000000	0.542500	0.271407	2.001943	0.033751	0.064982	True	True	9.92052e-10	3437	0.979172	0.970423	5.252154	2.161622
3.500	0.100	3.100	4.000	1.250000	0.000000	0.560000	0.241108	2.011278	0.032962	0.066244	True	True	9.93045e-10	3461	0.970764	0.962495	5.359003	2.152157
3.500	0.100	3.100	4.000	1.250000	0.000000	0.577500	0.211565	2.020581	0.032186	0.067632	True	True	9.96278e-10	3549	0.962495	0.954801	5.464918	2.142093
3.500	0.100	3.100	4.000	1.250000	0.000000	0.595000	0.182757	2.029857	0.031426	0.069158	True	True	9.94597e-10	3597	0.954361	0.947346	5.569821	2.131444
3.500	0.100	3.100	4.000	1.250000	0.000000	0.612500	0.154668	2.039111	0.030687	0.070834	True	True	9.78381e-10	3658	0.946361	0.940135	5.673625	2.120223
3.500	0.100	3.100	4.000	1.250000	0.000000	0.630000	0.127281	2.048349	0.029974	0.072675	True	True	9.98917e-10	3723	0.938493	0.933172	5.776236	2.108440
3.500	0.100	3.100	4.000	1.250000	0.000000	0.647500	0.100585	2.057579	0.029296	0.074696	True	True	9.89424e-10	3756	0.930756	0.926463	5.877546	2.096103
3.500	0.100	3.100	4.000	1.250000	0.000000	0.665000	0.074571	2.066806	0.028664	0.076917	True	True	9.92983e-10	3845	0.923154	0.920008	5.977425	2.083216
3.500	0.100	3.100	4.000	1.250000	0.000000	0.682500	0.048987	2.075703	0.028066	0.079358	True	True	9.99879e-10	29600	0.916079	0.914246	6.077097	2.070327
3.500	0.100	3.100	4.000	1.250000	0.000000	0.700000	0.024342	2.084944	0.027578	0.082045	True	True	9.99744e-10	31959	0.908775	0.908309	6.173581	2.056335
