# Supplementary material for: On maternity and the stronger immune response in women
Source: Nat Commun. 2022 Aug 18;13:4858. doi: 10.1038/s41467-022-32569-6 (PMC9386672; doi:10.1038/s41467-022-32569-6)
Supplement: Supplementary file 3 — Source Data [file 41467_2022_32569_MOESM3_ESM.zip › Source Data/Source Data Suppl Fig 14/Source Data.xlsx]

## Sheet: Sheet1
Fig 14 Suppl
		c_0	v	alphaf	alpham	gammaf	gammam	PrMortf	PrMortm	PrRecof	PrRecom
		0.5	0	1.81928	1.81928	0.169494	0.169494	0.687532	0.687532	0.0640542	0.0640542
		0.5	0.0175	1.75651	1.82279	0.16733	0.167886	0.679248	0.687118	0.064707	0.0632864
		0.5	0.035	1.69436	1.82664	0.165083	0.166297	0.670588	0.686663	0.065336	0.0625136
		0.5	0.0525	1.63289	1.83087	0.162758	0.164736	0.661543	0.686165	0.0659392	0.0617391
		0.5	0.07	1.57217	1.83546	0.160365	0.163211	0.652102	0.685624	0.0665159	0.0609664
		0.5	0.0875	1.51227	1.84043	0.157913	0.161733	0.642257	0.685041	0.0670653	0.0602
		0.5	0.105	1.45325	1.84576	0.15541	0.160311	0.632003	0.684415	0.0675862	0.0594438
		0.5	0.1225	1.39517	1.85147	0.152866	0.158956	0.621336	0.683747	0.0680784	0.0587024
		0.5	0.14	1.3381	1.85753	0.150293	0.157676	0.610253	0.683038	0.0685425	0.0579795
		0.5	0.1575	1.28208	1.86395	0.147699	0.156483	0.598754	0.682291	0.0689781	0.05728
		0.5	0.175	1.22716	1.87069	0.145096	0.155385	0.586843	0.681505	0.0693868	0.0566077
		0.5	0.1925	1.17337	1.87776	0.142491	0.15439	0.574522	0.680685	0.0697684	0.0559661
		0.5	0.21	1.12075	1.88513	0.139893	0.153509	0.561797	0.679832	0.070124	0.0553598
		0.5	0.2275	1.06932	1.89278	0.137311	0.152747	0.548676	0.678949	0.0704553	0.0547912
		0.5	0.245	1.01909	1.90068	0.134751	0.152113	0.535165	0.678038	0.070763	0.0542638
		0.5	0.2625	0.970074	1.90883	0.132218	0.151612	0.521274	0.677103	0.071048	0.0537799
		0.5	0.28	0.922267	1.9172	0.129717	0.151252	0.507013	0.676144	0.0713115	0.0533425
		0.5	0.2975	0.875665	1.92576	0.127253	0.151038	0.49239	0.675166	0.0715549	0.0529535
		0.5	0.315	0.830255	1.9345	0.124829	0.150976	0.477416	0.674171	0.0717796	0.0526148
		0.5	0.3325	0.786023	1.94341	0.122446	0.151071	0.4621	0.67316	0.0719855	0.0523282
		0.5	0.35	0.742949	1.95245	0.120105	0.151328	0.446452	0.672136	0.0721733	0.052095
		0.5	0.3675	0.701009	1.96163	0.117809	0.151753	0.43048	0.671101	0.072345	0.051917
		0.5	0.385	0.660179	1.97091	0.115556	0.152352	0.414195	0.670056	0.0724996	0.0517955
		0.5	0.4025	0.620432	1.9803	0.113348	0.153131	0.397604	0.669003	0.0726391	0.051732
		0.5	0.42	0.58174	1.98979	0.111184	0.154097	0.380715	0.667943	0.0727635	0.0517281
		0.5	0.4375	0.544074	1.99936	0.109064	0.155258	0.363536	0.666877	0.0728737	0.0517855
		0.5	0.455	0.507408	2.00901	0.106988	0.156621	0.346074	0.665805	0.0729705	0.0519056
		0.5	0.4725	0.471712	2.01874	0.104956	0.158196	0.328337	0.664728	0.073055	0.0520906
		0.5	0.49	0.43696	2.02854	0.102969	0.159994	0.31033	0.663647	0.0731288	0.0523429
		0.5	0.5075	0.403126	2.03841	0.101027	0.162027	0.292061	0.662561	0.0731932	0.052665
		0.5	0.525	0.370187	2.04835	0.099134	0.164308	0.273539	0.66147	0.0732521	0.0530596
		0.5	0.5425	0.33812	2.05838	0.097292	0.166853	0.254769	0.660375	0.0733083	0.0535304
		0.5	0.56	0.306906	2.06848	0.095506	0.169679	0.235763	0.659275	0.0733669	0.0540809
		0.5	0.5775	0.276528	2.07866	0.093783	0.172806	0.216529	0.658169	0.0734348	0.0547157
		0.5	0.595	0.246972	2.08894	0.092132	0.176256	0.197082	0.657057	0.0735207	0.0554397
		0.5	0.6125	0.218231	2.09932	0.090566	0.180053	0.177437	0.655939	0.0736367	0.0562582
		0.5	0.63	0.190299	2.1098	0.0891	0.184225	0.157616	0.654813	0.0737974	0.0571776
		0.5	0.6475	0.163178	2.12038	0.087757	0.188802	0.137643	0.65368	0.0740245	0.0582046
		0.5	0.665	0.136877	2.13108	0.086565	0.193817	0.117554	0.652539	0.0743446	0.059347
		0.5	0.6825	0.111412	2.14189	0.085557	0.199305	0.0973917	0.65139	0.0747903	0.0606125
		0.5	0.7	0.086811	2.1528	0.084781	0.205304	0.0772135	0.650233	0.0754079	0.0620102
		0.75	0	1.76628	1.76628	0.108299	0.108299	0.693858	0.693858	0.0425437	0.0425437
		0.75	0.0175	1.70252	1.77122	0.10678	0.107258	0.68492	0.693264	0.0429574	0.0419813
		0.75	0.035	1.63956	1.77652	0.105214	0.106239	0.675573	0.692627	0.0433529	0.0414203
		0.75	0.0525	1.57747	1.78219	0.103607	0.105248	0.665809	0.691947	0.0437297	0.0408632
		0.75	0.07	1.51632	1.78822	0.101966	0.10429	0.65562	0.691225	0.0440875	0.0403126
		0.75	0.0875	1.45617	1.79461	0.100296	0.103372	0.645003	0.690463	0.0444254	0.0397717
		0.75	0.105	1.39708	1.80133	0.098604	0.1025	0.633953	0.689662	0.0447435	0.0392433
		0.75	0.1225	1.33909	1.80839	0.096896	0.101681	0.62247	0.688823	0.0450417	0.0387306
		0.75	0.14	1.28225	1.81577	0.095178	0.10092	0.610556	0.687949	0.04532	0.0382361
		0.75	0.1575	1.22659	1.82343	0.093457	0.100224	0.598213	0.687042	0.0455792	0.0377628
		0.75	0.175	1.17216	1.83138	0.091737	0.099596	0.585447	0.686105	0.0458191	0.0373125
		0.75	0.1925	1.11896	1.83957	0.090023	0.099043	0.572264	0.685141	0.0460401	0.0368882
		0.75	0.21	1.06701	1.848	0.088321	0.098569	0.558671	0.684153	0.0462435	0.0364916
		0.75	0.2275	1.01632	1.85663	0.086634	0.098178	0.544677	0.683144	0.0464296	0.0361245
		0.75	0.245	0.966894	1.86544	0.084964	0.097874	0.530291	0.682117	0.0465984	0.0357886
		0.75	0.2625	0.918716	1.87441	0.083315	0.097661	0.515523	0.681073	0.0467509	0.0354854
		0.75	0.28	0.871777	1.88353	0.081689	0.097542	0.500383	0.680018	0.0468879	0.0352159
		0.75	0.2975	0.82606	1.89276	0.080086	0.097521	0.48488	0.678951	0.0470088	0.0349816
		0.75	0.315	0.781544	1.9021	0.078508	0.097601	0.469024	0.677876	0.0471146	0.0347834
		0.75	0.3325	0.738205	1.91152	0.076954	0.097785	0.452825	0.676795	0.0472046	0.034622
		0.75	0.35	0.696015	1.921	0.075426	0.098077	0.436291	0.67571	0.0472801	0.0344985
		0.75	0.3675	0.654945	1.93054	0.073922	0.098479	0.419431	0.674622	0.0473401	0.0344132
		0.75	0.385	0.614967	1.94012	0.072443	0.098997	0.402252	0.673533	0.0473853	0.0343678
		0.75	0.4025	0.576048	1.94974	0.070988	0.099634	0.384763	0.672443	0.0474154	0.0343626
		0.75	0.42	0.538157	1.95938	0.069555	0.100395	0.36697	0.671354	0.0474296	0.0343989
		0.75	0.4375	0.501264	1.96904	0.068145	0.101285	0.348879	0.670267	0.0474289	0.0344776
		0.75	0.455	0.465338	1.97872	0.066756	0.102311	0.330498	0.669181	0.0474122	0.0346004
		0.75	0.4725	0.430349	1.98841	0.065388	0.103479	0.31183	0.668097	0.04738	0.0347686
		0.75	0.49	0.396268	1.99811	0.064042	0.104796	0.292882	0.667016	0.0473335	0.0349835
		0.75	0.5075	0.363068	2.00781	0.062717	0.106273	0.273659	0.665938	0.0472724	0.0352479
		0.75	0.525	0.330722	2.01753	0.061414	0.107918	0.254167	0.664861	0.0471979	0.0355635
		0.75	0.5425	0.299206	2.02727	0.060136	0.109743	0.234409	0.663787	0.0471128	0.0359331
		0.75	0.56	0.268498	2.03702	0.058884	0.111762	0.214394	0.662713	0.0470185	0.0363601
		0.75	0.5775	0.238578	2.0468	0.057664	0.113988	0.194128	0.661641	0.0469205	0.0368474
		0.75	0.595	0.209429	2.0566	0.05648	0.116439	0.17362	0.660569	0.0468228	0.0373995
		0.75	0.6125	0.181037	2.06645	0.05534	0.119134	0.152881	0.659496	0.0467331	0.038021
		0.75	0.63	0.153392	2.07634	0.054256	0.122094	0.131925	0.658422	0.0466628	0.0387169
		0.75	0.6475	0.126488	2.08628	0.053242	0.125343	0.110769	0.657345	0.0466257	0.0394931
		0.75	0.665	0.100325	2.09628	0.052316	0.128909	0.0894398	0.656266	0.0466397	0.0403565
		0.75	0.6825	0.07491	2.10634	0.051504	0.132821	0.0679679	0.655184	0.046731	0.0413144
		0.75	0.7	0.049988	2.11615	0.050789	0.137115	0.0461492	0.654007	0.0468886	0.042376
		1	0	1.74143	1.74143	0.079633	0.079633	0.696865	0.696865	0.0318665	0.0318665
		1	0.0175	1.67725	1.74708	0.07847	0.078867	0.687596	0.696179	0.032169	0.0314271
		1	0.035	1.61398	1.75309	0.077277	0.078121	0.677903	0.695451	0.0324579	0.0309906
		1	0.0525	1.55166	1.75946	0.076057	0.077398	0.667779	0.694681	0.0327321	0.0305588
		1	0.07	1.49038	1.76618	0.074814	0.076704	0.657218	0.693871	0.0329911	0.0301344
		1	0.0875	1.43017	1.77323	0.073554	0.076042	0.646216	0.693022	0.0332351	0.0297191
		1	0.105	1.37109	1.78061	0.072281	0.075418	0.634773	0.692137	0.0334638	0.0293156
		1	0.1225	1.31319	1.78829	0.070999	0.074836	0.62289	0.691217	0.0336771	0.0289259
		1	0.14	1.25651	1.79626	0.069714	0.0743	0.610568	0.690266	0.0338756	0.0285519
		1	0.1575	1.20107	1.80449	0.068428	0.073814	0.597813	0.689285	0.0340588	0.0281957
		1	0.175	1.1469	1.81297	0.067146	0.073381	0.58463	0.68828	0.0342275	0.0278586
		1	0.1925	1.09401	1.82166	0.065872	0.073006	0.571027	0.687251	0.0343825	0.0275428
		1	0.21	1.0424	1.83054	0.064607	0.07269	0.557014	0.686204	0.0345231	0.0272489
		1	0.2275	0.992083	1.83959	0.063354	0.072438	0.542598	0.685139	0.0346501	0.0269789
		1	0.245	0.943043	1.84878	0.062116	0.072252	0.527789	0.684061	0.0347642	0.0267337
		1	0.2625	0.89527	1.8581	0.060893	0.072133	0.512598	0.682973	0.034865	0.0265136
		1	0.28	0.848746	1.86751	0.059687	0.072086	0.497034	0.681875	0.0349533	0.0263204
		1	0.2975	0.80345	1.87701	0.058499	0.072112	0.481107	0.680772	0.0350293	0.0261543
		1	0.315	0.759357	1.88657	0.057328	0.072213	0.464827	0.679666	0.0350923	0.0260159
		1	0.3325	0.716438	1.89617	0.056175	0.072392	0.448203	0.678558	0.0351431	0.0259059
		1	0.35	0.674665	1.90581	0.055039	0.072651	0.431245	0.677449	0.0351809	0.0258249
		1	0.3675	0.634006	1.91547	0.05392	0.072993	0.41396	0.676342	0.0352058	0.0257735
		1	0.385	0.594429	1.92513	0.052817	0.073421	0.396356	0.675238	0.0352175	0.0257523
		1	0.4025	0.555902	1.9348	0.051731	0.073938	0.37844	0.674138	0.0352167	0.025762
		1	0.42	0.518393	1.94446	0.050659	0.074548	0.360219	0.673041	0.0352017	0.0258036
		1	0.4375	0.481523	1.95402	0.049255	0.074974	0.341572	0.67196	0.0349394	0.0257825
		1	0.455	0.445947	1.96365	0.048204	0.07578	0.322747	0.670874	0.0348869	0.02589
		1	0.4725	0.411292	1.97325	0.047166	0.076692	0.303632	0.669794	0.0348198	0.026032
		1	0.49	0.377531	1.98284	0.046139	0.077717	0.284234	0.66872	0.0347369	0.0262103
		1	0.5075	0.344634	1.9924	0.045125	0.078861	0.264556	0.667652	0.0346399	0.0264262
		1	0.525	0.312575	2.00194	0.044124	0.080133	0.244603	0.666589	0.0345289	0.026682
		1	0.5425	0.281328	2.01147	0.043136	0.08154	0.22438	0.665532	0.0344042	0.0269791
		1	0.56	0.250869	2.02098	0.042164	0.083094	0.203892	0.66448	0.0342685	0.0273206
		1	0.5775	0.221177	2.03048	0.04121	0.084805	0.183144	0.663433	0.0341237	0.027709
		1	0.595	0.192233	2.03997	0.040278	0.086687	0.162144	0.662389	0.0339736	0.0281477
		1	0.6125	0.16402	2.04947	0.039375	0.088756	0.140899	0.661348	0.0338246	0.0286409
		1	0.63	0.136525	2.05897	0.038507	0.091028	0.119421	0.66031	0.0336828	0.0291925
		1	0.6475	0.109738	2.0685	0.037685	0.093523	0.0977234	0.659273	0.0335591	0.0298077
		1	0.665	0.083654	2.07804	0.036924	0.096263	0.0758247	0.658237	0.0334682	0.0304921
		1	0.6825	0.058273	2.08762	0.036242	0.099273	0.0537498	0.657201	0.0334288	0.031252
		1	0.7	0.033353	2.0969	0.035629	0.102583	0.0312985	0.656072	0.0334343	0.0320959
		1.25	0	1.72701	1.72701	0.062995	0.062995	0.698622	0.698622	0.0254832	0.0254832
		1.25	0.0175	1.66261	1.73307	0.062056	0.062391	0.689153	0.697881	0.0257223	0.0251239
		1.25	0.035	1.59916	1.7395	0.061093	0.061802	0.679253	0.697099	0.0259496	0.0247669
		1.25	0.0525	1.53673	1.74628	0.060111	0.061235	0.668913	0.696276	0.0261653	0.0244156
		1.25	0.07	1.47538	1.7534	0.059112	0.060691	0.658129	0.695413	0.0263684	0.0240706
		1.25	0.0875	1.41515	1.76084	0.058102	0.060175	0.646898	0.694514	0.0265597	0.0237343
		1.25	0.105	1.3561	1.7686	0.057082	0.05969	0.635221	0.69358	0.0267381	0.0234083
		1.25	0.1225	1.29828	1.77664	0.056057	0.05924	0.623099	0.692613	0.0269042	0.0230944
		1.25	0.14	1.24169	1.78495	0.055031	0.058827	0.610535	0.691617	0.0270584	0.0227938
		1.25	0.1575	1.18639	1.7935	0.054006	0.058455	0.597535	0.690595	0.0272005	0.0225084
		1.25	0.175	1.13238	1.80227	0.052985	0.058127	0.584106	0.68955	0.0273307	0.0222394
		1.25	0.1925	1.07968	1.81124	0.05197	0.057845	0.570255	0.688485	0.0274491	0.021988
		1.25	0.21	1.02828	1.82037	0.050964	0.057611	0.555992	0.687404	0.0275564	0.0217549
		1.25	0.2275	0.977881	1.82951	0.049675	0.057162	0.541298	0.686325	0.0274972	0.0214438
		1.25	0.245	0.929069	1.83892	0.048689	0.057033	0.526234	0.685218	0.0275779	0.0212516
		1.25	0.2625	0.881532	1.84842	0.047716	0.056958	0.510787	0.684103	0.0276481	0.0210802
		1.25	0.28	0.835249	1.858	0.046755	0.056939	0.494967	0.682983	0.0277069	0.0209302
		1.25	0.2975	0.790196	1.86764	0.045808	0.056978	0.478784	0.68186	0.0277553	0.0208022
		1.25	0.315	0.746346	1.87732	0.044874	0.057077	0.462248	0.680736	0.0277926	0.0206967
		1.25	0.3325	0.70367	1.88702	0.043954	0.057238	0.445367	0.679613	0.0278194	0.0206143
		1.25	0.35	0.662137	1.89674	0.043046	0.057463	0.428152	0.678492	0.0278345	0.0205554
		1.25	0.3675	0.621713	1.90645	0.042151	0.057754	0.410609	0.677376	0.0278385	0.0205204
		1.25	0.385	0.582367	1.91615	0.041267	0.058112	0.392747	0.676264	0.0278303	0.0205094
		1.25	0.4025	0.544065	1.92583	0.040395	0.058542	0.374572	0.675159	0.0278107	0.0205237
		1.25	0.42	0.506773	1.93548	0.039533	0.059046	0.356091	0.67406	0.0277784	0.0205637
		1.25	0.4375	0.470461	1.9451	0.03868	0.059627	0.337311	0.672969	0.0277328	0.0206299
		1.25	0.455	0.435094	1.95467	0.037837	0.060288	0.318236	0.671885	0.0276747	0.0207229
		1.25	0.4725	0.400643	1.96421	0.037003	0.061035	0.298872	0.67081	0.0276035	0.0208444
		1.25	0.49	0.367076	1.97371	0.036177	0.061872	0.279222	0.669743	0.0275186	0.0209952
		1.25	0.5075	0.334366	1.98316	0.03536	0.062804	0.259293	0.668684	0.0274209	0.0211763
		1.25	0.525	0.302485	1.99257	0.034551	0.063839	0.239089	0.667633	0.0273096	0.0213899
		1.25	0.5425	0.271407	2.00194	0.033751	0.064982	0.218613	0.66659	0.0271858	0.0216371
		1.25	0.56	0.241108	2.01128	0.032962	0.066244	0.197871	0.665553	0.027051	0.0219208
		1.25	0.5775	0.211565	2.02058	0.032186	0.067632	0.176867	0.664524	0.0269073	0.0222427
		1.25	0.595	0.182757	2.02986	0.031426	0.069158	0.155607	0.663501	0.0267574	0.0226057
		1.25	0.6125	0.154668	2.03911	0.030687	0.070834	0.134099	0.662484	0.0266059	0.0230131
		1.25	0.63	0.127281	2.04835	0.029974	0.072675	0.112351	0.661471	0.026458	0.0234688
		1.25	0.6475	0.100585	2.05758	0.029296	0.074696	0.0903755	0.660462	0.0263224	0.0239767
		1.25	0.665	0.074571	2.06681	0.028664	0.076917	0.0681876	0.659457	0.0262103	0.0245419
		1.25	0.6825	0.048987	2.0757	0.028066	0.079358	0.0455766	0.658361	0.0261121	0.0251704
		1.25	0.7	0.024342	2.08494	0.027578	0.082045	0.0230376	0.657361	0.0261002	0.0258679
