# Supplementary material for: On maternity and the stronger immune response in women
Source: Nat Commun. 2022 Aug 18;13:4858. doi: 10.1038/s41467-022-32569-6 (PMC9386672; doi:10.1038/s41467-022-32569-6)
Supplement: Supplementary file 3 — Source Data [file 41467_2022_32569_MOESM3_ESM.zip › Source Data/Source Data Suppl Fig 15/demo4_Act4.csv]

bmax	mu	betaC1	betaC2	base_c	diff_c	prVert	alphaf	alpham	gammaf	gammam	p_ESS?	h_ESS?	NormGrad	Iter	Sfbar	Smbar	Ifbar	Imbar
3.500	0.100	3.100	4.000	1.000000	-0.700000	0.000000	1.948075	1.683859	0.288136	0.048218	True	True	9.996e-08	6142	1.412123	1.315271	1.820086	2.052530
3.500	0.100	3.100	4.000	1.000000	-0.665000	0.000000	1.916360	1.688196	0.254484	0.048890	True	True	9.98669e-08	4206	1.399288	1.315246	1.855778	2.059565
3.500	0.100	3.100	4.000	1.000000	-0.630000	0.000000	1.890829	1.692031	0.227743	0.049664	True	True	9.989e-08	4403	1.388954	1.315422	1.885207	2.064936
3.500	0.100	3.100	4.000	1.000000	-0.595000	0.000000	1.870309	1.695688	0.206514	0.050823	True	True	9.97323e-08	1325	1.380641	1.315843	1.909019	2.068387
3.500	0.100	3.100	4.000	1.000000	-0.560000	0.000000	1.852982	1.698800	0.188658	0.051771	True	True	9.97401e-08	1668	1.373593	1.316236	1.929610	2.071461
3.500	0.100	3.100	4.000	1.000000	-0.525000	0.000000	1.838282	1.701703	0.173652	0.052798	True	True	9.9548e-08	1583	1.367623	1.316697	1.947241	2.073747
3.500	0.100	3.100	4.000	1.000000	-0.490000	0.000000	1.825663	1.704439	0.160867	0.053902	True	True	9.94029e-08	1537	1.362499	1.317210	1.962474	2.075395
3.500	0.100	3.100	4.000	1.000000	-0.455000	0.000000	1.814703	1.707052	0.149845	0.055082	True	True	9.97522e-08	1266	1.358053	1.317768	1.975755	2.076516
3.500	0.100	3.100	4.000	1.000000	-0.420000	0.000000	1.805070	1.709600	0.140245	0.056341	True	True	9.949e-08	1374	1.354158	1.318365	1.987434	2.077164
3.500	0.100	3.100	4.000	1.000000	-0.385000	0.000000	1.796565	1.712075	0.131810	0.057681	True	True	9.93345e-08	1429	1.350715	1.318998	1.997739	2.077428
3.500	0.100	3.100	4.000	1.000000	-0.350000	0.000000	1.788984	1.714502	0.124341	0.059106	True	True	9.94213e-08	1171	1.347652	1.319670	2.006900	2.077357
3.500	0.100	3.100	4.000	1.000000	-0.315000	0.000000	1.782160	1.716948	0.117681	0.060621	True	True	9.95713e-08	1248	1.344905	1.320376	2.015086	2.076934
3.500	0.100	3.100	4.000	1.000000	-0.280000	0.000000	1.775994	1.719394	0.111707	0.062232	True	True	9.95296e-08	1283	1.342429	1.321122	2.022424	2.076221
3.500	0.100	3.100	4.000	1.000000	-0.245000	0.000000	1.770383	1.721865	0.106317	0.063944	True	True	9.94741e-08	1225	1.340185	1.321908	2.029029	2.075230
3.500	0.100	3.100	4.000	1.000000	-0.210000	0.000000	1.765250	1.724389	0.101431	0.065767	True	True	9.99763e-08	1358	1.338140	1.322736	2.034986	2.073954
3.500	0.100	3.100	4.000	1.000000	-0.175000	0.000000	1.760526	1.726969	0.096982	0.067709	True	True	9.94171e-08	1290	1.336269	1.323612	2.040376	2.072419
3.500	0.100	3.100	4.000	1.000000	-0.140000	0.000000	1.756159	1.729628	0.092915	0.069781	True	True	9.99054e-08	1235	1.334550	1.324539	2.045257	2.070617
3.500	0.100	3.100	4.000	1.000000	-0.105000	0.000000	1.752102	1.732390	0.089182	0.071995	True	True	9.94998e-08	1291	1.332964	1.325522	2.049677	2.068534
3.500	0.100	3.100	4.000	1.000000	-0.070000	0.000000	1.748329	1.735246	0.085746	0.074363	True	True	9.98072e-08	1197	1.331497	1.326566	2.053675	2.066195
3.500	0.100	3.100	4.000	1.000000	-0.035000	0.000000	1.744767	1.738262	0.082572	0.076903	True	True	9.95907e-08	1167	1.330134	1.327678	2.057314	2.063543
3.500	0.100	3.100	4.000	1.000000	0.000000	0.000000	1.741423	1.741426	0.079632	0.079632	True	True	9.96211e-08	1172	1.328864	1.328864	2.060592	2.060590
3.500	0.100	3.100	4.000	1.000000	0.035000	0.000000	1.738264	1.744766	0.076903	0.082572	True	True	9.94067e-08	1175	1.327677	1.330134	2.063541	2.057315
3.500	0.100	3.100	4.000	1.000000	0.070000	0.000000	1.735245	1.748330	0.074363	0.085746	True	True	9.95679e-08	1212	1.326566	1.331497	2.066195	2.053674
3.500	0.100	3.100	4.000	1.000000	0.105000	0.000000	1.732374	1.752125	0.071995	0.089183	True	True	9.96158e-08	1462	1.325521	1.332964	2.068546	2.049656
3.500	0.100	3.100	4.000	1.000000	0.140000	0.000000	1.729624	1.756160	0.069781	0.092915	True	True	9.99389e-08	1192	1.324540	1.334550	2.070622	2.045257
3.500	0.100	3.100	4.000	1.000000	0.175000	0.000000	1.726957	1.760531	0.067709	0.096982	True	True	9.98808e-08	1181	1.323613	1.336270	2.072434	2.040375
3.500	0.100	3.100	4.000	1.000000	0.210000	0.000000	1.724385	1.765249	0.065767	0.101431	True	True	9.96973e-08	1240	1.322737	1.338140	2.073961	2.034989
3.500	0.100	3.100	4.000	1.000000	0.245000	0.000000	1.721869	1.770384	0.063944	0.106317	True	True	9.97136e-08	1321	1.321907	1.340184	2.075225	2.029027
3.500	0.100	3.100	4.000	1.000000	0.280000	0.000000	1.719397	1.775995	0.062232	0.111707	True	True	9.97566e-08	1381	1.321121	1.342429	2.076218	2.022423
3.500	0.100	3.100	4.000	1.000000	0.315000	0.000000	1.716946	1.782160	0.060621	0.117681	True	True	9.94903e-08	1229	1.320376	1.344905	2.076937	2.015087
3.500	0.100	3.100	4.000	1.000000	0.350000	0.000000	1.714516	1.788977	0.059106	0.124341	True	True	9.97178e-08	1314	1.319669	1.347651	2.077342	2.006902
3.500	0.100	3.100	4.000	1.000000	0.385000	0.000000	1.712071	1.796564	0.057681	0.131810	True	True	9.96345e-08	1251	1.318999	1.350716	2.077433	1.997742
3.500	0.100	3.100	4.000	1.000000	0.420000	0.000000	1.709594	1.805070	0.056341	0.140244	True	True	9.9318e-08	1215	1.318365	1.354158	2.077171	1.987437
3.500	0.100	3.100	4.000	1.000000	0.455000	0.000000	1.707053	1.814704	0.055082	0.149845	True	True	9.99695e-08	1295	1.317768	1.358053	2.076515	1.975753
3.500	0.100	3.100	4.000	1.000000	0.490000	0.000000	1.704453	1.825636	0.053901	0.160865	True	True	9.96824e-08	1347	1.317210	1.362500	2.075387	1.962500
3.500	0.100	3.100	4.000	1.000000	0.525000	0.000000	1.701702	1.838281	0.052798	0.173652	True	True	9.95111e-08	1441	1.316697	1.367623	2.073747	1.947242
3.500	0.100	3.100	4.000	1.000000	0.560000	0.000000	1.698815	1.852954	0.051771	0.188656	True	True	9.96445e-08	1786	1.316236	1.373594	2.071453	1.929636
3.500	0.100	3.100	4.000	1.000000	0.595000	0.000000	1.695690	1.870310	0.050823	0.206515	True	True	9.94771e-08	2089	1.315843	1.380641	2.068385	1.909017
3.500	0.100	3.100	4.000	1.000000	0.630000	0.000000	1.692015	1.890916	0.049665	0.227814	True	True	9.98964e-08	2856	1.315421	1.388979	2.064908	1.885097
3.500	0.100	3.100	4.000	1.000000	0.665000	0.000000	1.688196	1.916360	0.048890	0.254484	True	True	9.99833e-08	4401	1.315246	1.399288	2.059565	1.855778
3.500	0.100	3.100	4.000	1.000000	0.700000	0.000000	1.683859	1.948075	0.048218	0.288136	True	True	9.99718e-08	5264	1.315271	1.412123	2.052530	1.820086
3.500	0.100	3.100	4.000	1.000000	-0.700000	0.017500	1.883630	1.688383	0.284680	0.047789	True	True	9.9937e-08	4324	1.399383	1.300820	1.879221	2.063008
3.500	0.100	3.100	4.000	1.000000	-0.665000	0.017500	1.851669	1.692979	0.251233	0.048446	True	True	9.99519e-08	4949	1.386413	1.300842	1.917188	2.070275
3.500	0.100	3.100	4.000	1.000000	-0.630000	0.017500	1.826238	1.696973	0.224891	0.049210	True	True	9.98229e-08	4237	1.376056	1.301061	1.948116	2.075732
3.500	0.100	3.100	4.000	1.000000	-0.595000	0.017500	1.805602	1.700796	0.203810	0.050353	True	True	9.94366e-08	2231	1.367664	1.301521	1.973424	2.079319
3.500	0.100	3.100	4.000	1.000000	-0.560000	0.017500	1.788229	1.704046	0.186141	0.051289	True	True	9.99392e-08	1828	1.360572	1.301952	1.995229	2.082475
3.500	0.100	3.100	4.000	1.000000	-0.525000	0.017500	1.773529	1.707051	0.171301	0.052304	True	True	9.94584e-08	1624	1.354567	1.302445	2.013864	2.084831
3.500	0.100	3.100	4.000	1.000000	-0.490000	0.017500	1.760944	1.709854	0.158663	0.053395	True	True	9.98719e-08	1364	1.349415	1.302986	2.029932	2.086552
3.500	0.100	3.100	4.000	1.000000	-0.455000	0.017500	1.749984	1.712557	0.147771	0.054563	True	True	9.94188e-08	1394	1.344946	1.303569	2.043969	2.087704
3.500	0.100	3.100	4.000	1.000000	-0.420000	0.017500	1.740397	1.715144	0.138288	0.055808	True	True	9.99135e-08	1398	1.341031	1.304187	2.056271	2.088410
3.500	0.100	3.100	4.000	1.000000	-0.385000	0.017500	1.731921	1.717653	0.129957	0.057134	True	True	9.92819e-08	1174	1.337573	1.304841	2.067144	2.088727
3.500	0.100	3.100	4.000	1.000000	-0.350000	0.017500	1.724384	1.720125	0.122582	0.058545	True	True	9.9559e-08	1294	1.334494	1.305526	2.076781	2.088677
3.500	0.100	3.100	4.000	1.000000	-0.315000	0.017500	1.717582	1.722607	0.116007	0.060045	True	True	9.93303e-08	1284	1.331735	1.306246	2.085419	2.088282
3.500	0.100	3.100	4.000	1.000000	-0.280000	0.017500	1.711458	1.725057	0.110109	0.061638	True	True	9.93457e-08	1161	1.329249	1.307004	2.093146	2.087620
3.500	0.100	3.100	4.000	1.000000	-0.245000	0.017500	1.705899	1.727542	0.104791	0.063334	True	True	9.96176e-08	1279	1.326995	1.307798	2.100082	2.086653
3.500	0.100	3.100	4.000	1.000000	-0.210000	0.017500	1.700789	1.730077	0.099970	0.065138	True	True	9.98303e-08	1159	1.324942	1.308634	2.106368	2.085411
3.500	0.100	3.100	4.000	1.000000	-0.175000	0.017500	1.696121	1.732656	0.095581	0.067061	True	True	9.95455e-08	1214	1.323063	1.309515	2.112019	2.083904
3.500	0.100	3.100	4.000	1.000000	-0.140000	0.017500	1.691804	1.735318	0.091569	0.069113	True	True	9.98677e-08	1518	1.321336	1.310444	2.117137	2.082121
3.500	0.100	3.100	4.000	1.000000	-0.105000	0.017500	1.687777	1.738073	0.087887	0.071304	True	True	9.90982e-08	1146	1.319745	1.311428	2.121798	2.080072
3.500	0.100	3.100	4.000	1.000000	-0.070000	0.017500	1.684052	1.740931	0.084498	0.073650	True	True	9.96724e-08	1276	1.318270	1.312471	2.125986	2.077742
3.500	0.100	3.100	4.000	1.000000	-0.035000	0.017500	1.680537	1.743946	0.081368	0.076165	True	True	9.93242e-08	1465	1.316901	1.313579	2.129797	2.075099
3.500	0.100	3.100	4.000	1.000000	0.000000	0.017500	1.677259	1.747066	0.078470	0.078867	True	True	9.94654e-08	1228	1.315626	1.314762	2.133221	2.072199
3.500	0.100	3.100	4.000	1.000000	0.035000	0.017500	1.674152	1.750385	0.075780	0.081777	True	True	9.9566e-08	1280	1.314434	1.316025	2.136304	2.068948
3.500	0.100	3.100	4.000	1.000000	0.070000	0.017500	1.671204	1.753904	0.073276	0.084920	True	True	9.94022e-08	1327	1.313317	1.317380	2.139065	2.065349
3.500	0.100	3.100	4.000	1.000000	0.105000	0.017500	1.668393	1.757652	0.070941	0.088322	True	True	9.97572e-08	1273	1.312268	1.318837	2.141520	2.061374
3.500	0.100	3.100	4.000	1.000000	0.140000	0.017500	1.665703	1.761666	0.068760	0.092018	True	True	9.98955e-08	1311	1.311279	1.320411	2.143676	2.056985
3.500	0.100	3.100	4.000	1.000000	0.175000	0.017500	1.663115	1.765982	0.066718	0.096045	True	True	9.96799e-08	1353	1.310347	1.322115	2.145543	2.052140
3.500	0.100	3.100	4.000	1.000000	0.210000	0.017500	1.660611	1.770648	0.064805	0.100450	True	True	9.99784e-08	1428	1.309465	1.323968	2.147124	2.046787
3.500	0.100	3.100	4.000	1.000000	0.245000	0.017500	1.658176	1.775716	0.063009	0.105288	True	True	9.99165e-08	1381	1.308630	1.325992	2.148419	2.040868
3.500	0.100	3.100	4.000	1.000000	0.280000	0.017500	1.655776	1.781272	0.061322	0.110624	True	True	9.92484e-08	1174	1.307838	1.328213	2.149438	2.034289
3.500	0.100	3.100	4.000	1.000000	0.315000	0.017500	1.653449	1.787333	0.059737	0.116539	True	True	9.99484e-08	1351	1.307085	1.330662	2.150121	2.027011
3.500	0.100	3.100	4.000	1.000000	0.350000	0.017500	1.651106	1.794067	0.058245	0.123133	True	True	9.95936e-08	1119	1.306370	1.333378	2.150517	2.018867
3.500	0.100	3.100	4.000	1.000000	0.385000	0.017500	1.648794	1.801532	0.056842	0.130527	True	True	9.9966e-08	1152	1.305691	1.336407	2.150540	2.009768
3.500	0.100	3.100	4.000	1.000000	0.420000	0.017500	1.646445	1.809938	0.055524	0.138879	True	True	9.96545e-08	1296	1.305046	1.339807	2.150193	1.999490
3.500	0.100	3.100	4.000	1.000000	0.455000	0.017500	1.644079	1.819379	0.054286	0.148381	True	True	9.97026e-08	1471	1.304438	1.343656	2.149410	1.987914
3.500	0.100	3.100	4.000	1.000000	0.490000	0.017500	1.641615	1.830195	0.053125	0.159294	True	True	9.97316e-08	1162	1.303867	1.348046	2.148160	1.974680
3.500	0.100	3.100	4.000	1.000000	0.525000	0.017500	1.639085	1.842596	0.052041	0.171949	True	True	9.94043e-08	1519	1.303338	1.353106	2.146313	1.959539
3.500	0.100	3.100	4.000	1.000000	0.560000	0.017500	1.636401	1.857071	0.051033	0.186803	True	True	9.94008e-08	1865	1.302859	1.359000	2.143792	1.941981
3.500	0.100	3.100	4.000	1.000000	0.595000	0.017500	1.633285	1.873880	0.049810	0.204118	True	True	9.98555e-08	4002	1.302324	1.365831	2.141069	1.922036
3.500	0.100	3.100	4.000	1.000000	0.630000	0.017500	1.630162	1.894370	0.048962	0.225495	True	True	9.98984e-08	3558	1.301989	1.374164	2.136642	1.897714
3.500	0.100	3.100	4.000	1.000000	0.665000	0.017500	1.626686	1.919513	0.048207	0.251965	True	True	9.99165e-08	5177	1.301775	1.384364	2.130794	1.868368
3.500	0.100	3.100	4.000	1.000000	0.700000	0.017500	1.622766	1.950859	0.047555	0.285370	True	True	9.99712e-08	6026	1.301749	1.397067	2.123110	1.832622
3.500	0.100	3.100	4.000	1.000000	-0.700000	0.035000	1.819813	1.693227	0.281164	0.047363	True	True	9.99433e-08	6103	1.386632	1.286329	1.941145	2.073575
3.500	0.100	3.100	4.000	1.000000	-0.665000	0.035000	1.787752	1.698074	0.248010	0.048007	True	True	9.9878e-08	4440	1.373566	1.286413	1.981338	2.081017
3.500	0.100	3.100	4.000	1.000000	-0.630000	0.035000	1.762193	1.702283	0.221855	0.048759	True	True	9.99558e-08	4370	1.363115	1.286689	2.014167	2.086627
3.500	0.100	3.100	4.000	1.000000	-0.595000	0.035000	1.741333	1.706017	0.200696	0.049601	True	True	9.98037e-08	2874	1.354565	1.287086	2.041458	2.090885
3.500	0.100	3.100	4.000	1.000000	-0.560000	0.035000	1.724235	1.709615	0.183537	0.050814	True	True	9.9423e-08	1626	1.347549	1.287674	2.063883	2.093540
3.500	0.100	3.100	4.000	1.000000	-0.525000	0.035000	1.709562	1.712723	0.168872	0.051817	True	True	9.95646e-08	1608	1.341516	1.288207	2.083538	2.095951
3.500	0.100	3.100	4.000	1.000000	-0.490000	0.035000	1.696989	1.715628	0.156387	0.052897	True	True	9.97198e-08	1452	1.336342	1.288783	2.100497	2.097702
3.500	0.100	3.100	4.000	1.000000	-0.455000	0.035000	1.686068	1.718394	0.145630	0.054052	True	True	9.94734e-08	1189	1.331856	1.289397	2.115285	2.098901
3.500	0.100	3.100	4.000	1.000000	-0.420000	0.035000	1.676543	1.721026	0.136269	0.055285	True	True	9.95295e-08	1295	1.327925	1.290041	2.128218	2.099645
3.500	0.100	3.100	4.000	1.000000	-0.385000	0.035000	1.668093	1.723602	0.128046	0.056598	True	True	9.94857e-08	1170	1.324455	1.290717	2.139674	2.099972
3.500	0.100	3.100	4.000	1.000000	-0.350000	0.035000	1.660600	1.726110	0.120770	0.057995	True	True	9.97645e-08	1296	1.321365	1.291423	2.149811	2.099949
3.500	0.100	3.100	4.000	1.000000	-0.315000	0.035000	1.653863	1.728602	0.114284	0.059479	True	True	9.96361e-08	1298	1.318598	1.292160	2.158874	2.099594
3.500	0.100	3.100	4.000	1.000000	-0.280000	0.035000	1.647776	1.731090	0.108467	0.061058	True	True	9.96383e-08	1172	1.316104	1.292931	2.166999	2.098939
3.500	0.100	3.100	4.000	1.000000	-0.245000	0.035000	1.642256	1.733594	0.103221	0.062737	True	True	9.97689e-08	1272	1.313842	1.293737	2.174292	2.097993
3.500	0.100	3.100	4.000	1.000000	-0.210000	0.035000	1.637212	1.736133	0.098468	0.064524	True	True	9.95918e-08	1343	1.311783	1.294583	2.180869	2.096773
3.500	0.100	3.100	4.000	1.000000	-0.175000	0.035000	1.632579	1.738722	0.094140	0.066428	True	True	9.96797e-08	1240	1.309899	1.295471	2.186812	2.095286
3.500	0.100	3.100	4.000	1.000000	-0.140000	0.035000	1.628308	1.741381	0.090185	0.068460	True	True	9.97501e-08	1335	1.308167	1.296406	2.192183	2.093527
3.500	0.100	3.100	4.000	1.000000	-0.105000	0.035000	1.624349	1.744127	0.086557	0.070630	True	True	9.99401e-08	1387	1.306570	1.297393	2.197044	2.091498
3.500	0.100	3.100	4.000	1.000000	-0.070000	0.035000	1.620663	1.746978	0.083216	0.072953	True	True	9.94783e-08	1274	1.305092	1.298437	2.201443	2.089192
3.500	0.100	3.100	4.000	1.000000	-0.035000	0.035000	1.617219	1.749955	0.080132	0.075444	True	True	9.94766e-08	1375	1.303718	1.299545	2.205416	2.086595
3.500	0.100	3.100	4.000	1.000000	0.000000	0.035000	1.613967	1.753096	0.077277	0.078121	True	True	9.92359e-08	1140	1.302438	1.300725	2.209014	2.083677
3.500	0.100	3.100	4.000	1.000000	0.035000	0.035000	1.610935	1.756369	0.074626	0.081003	True	True	9.98562e-08	1415	1.301242	1.301984	2.212216	2.080471
3.500	0.100	3.100	4.000	1.000000	0.070000	0.035000	1.608046	1.759855	0.072160	0.084115	True	True	9.96404e-08	1220	1.300121	1.303333	2.215095	2.076903
3.500	0.100	3.100	4.000	1.000000	0.105000	0.035000	1.605302	1.763568	0.069860	0.087485	True	True	9.96512e-08	1493	1.299067	1.304781	2.217640	2.072955
3.500	0.100	3.100	4.000	1.000000	0.140000	0.035000	1.602679	1.767537	0.067712	0.091145	True	True	9.9335e-08	1341	1.298074	1.306344	2.219876	2.068597
3.500	0.100	3.100	4.000	1.000000	0.175000	0.035000	1.600163	1.771804	0.065701	0.095133	True	True	9.98914e-08	1400	1.297137	1.308035	2.221803	2.063786
3.500	0.100	3.100	4.000	1.000000	0.210000	0.035000	1.597736	1.776412	0.063817	0.099495	True	True	9.98868e-08	1471	1.296250	1.309872	2.223427	2.058469
3.500	0.100	3.100	4.000	1.000000	0.245000	0.035000	1.595383	1.781416	0.062050	0.104286	True	True	9.94919e-08	1383	1.295409	1.311878	2.224747	2.052588
3.500	0.100	3.100	4.000	1.000000	0.280000	0.035000	1.593091	1.786879	0.060389	0.109570	True	True	9.96858e-08	1441	1.294611	1.314077	2.225755	2.046066
3.500	0.100	3.100	4.000	1.000000	0.315000	0.035000	1.590842	1.792876	0.058829	0.115428	True	True	9.9972e-08	1458	1.293852	1.316501	2.226440	2.038816
3.500	0.100	3.100	4.000	1.000000	0.350000	0.035000	1.588621	1.799503	0.057361	0.121957	True	True	9.9385e-08	1397	1.293129	1.319187	2.226783	2.030728
3.500	0.100	3.100	4.000	1.000000	0.385000	0.035000	1.586413	1.806872	0.055982	0.129280	True	True	9.97113e-08	1374	1.292442	1.322182	2.226757	2.021670
3.500	0.100	3.100	4.000	1.000000	0.420000	0.035000	1.584200	1.815129	0.054685	0.137548	True	True	9.97371e-08	1470	1.291789	1.325543	2.226324	2.011475
3.500	0.100	3.100	4.000	1.000000	0.455000	0.035000	1.581960	1.824454	0.053468	0.146958	True	True	9.97827e-08	1439	1.291169	1.329346	2.225436	1.999936
3.500	0.100	3.100	4.000	1.000000	0.490000	0.035000	1.579660	1.835111	0.052328	0.157763	True	True	9.93624e-08	1542	1.290585	1.333683	2.224029	1.986761
3.500	0.100	3.100	4.000	1.000000	0.525000	0.035000	1.577294	1.847347	0.051263	0.170295	True	True	9.99608e-08	1414	1.290041	1.338680	2.222003	1.971669
3.500	0.100	3.100	4.000	1.000000	0.560000	0.035000	1.574817	1.861601	0.050274	0.185003	True	True	9.96e-08	1692	1.289542	1.344501	2.219241	1.954189
3.500	0.100	3.100	4.000	1.000000	0.595000	0.035000	1.571931	1.878203	0.049071	0.202202	True	True	9.98202e-08	3576	1.288982	1.351268	2.216221	1.934255
3.500	0.100	3.100	4.000	1.000000	0.630000	0.035000	1.569100	1.898299	0.048240	0.223306	True	True	9.99945e-08	4725	1.288619	1.359475	2.211443	1.910126
3.500	0.100	3.100	4.000	1.000000	0.665000	0.035000	1.565960	1.923058	0.047503	0.249510	True	True	9.99042e-08	5535	1.288367	1.369546	2.205109	1.880873
3.500	0.100	3.100	4.000	1.000000	0.700000	0.035000	1.562461	1.953817	0.046868	0.282483	True	True	9.9914e-08	5439	1.288292	1.382054	2.196848	1.845358
3.500	0.100	3.100	4.000	1.000000	-0.700000	0.052500	1.756358	1.698459	0.277313	0.046937	True	True	9.99297e-08	5365	1.373783	1.271817	2.006373	2.084302
3.500	0.100	3.100	4.000	1.000000	-0.665000	0.052500	1.724289	1.703558	0.244505	0.047571	True	True	9.98761e-08	5034	1.360645	1.271977	2.048808	2.091872
3.500	0.100	3.100	4.000	1.000000	-0.630000	0.052500	1.698844	1.707946	0.218712	0.048313	True	True	9.98898e-08	4460	1.350170	1.272322	2.083305	2.097541
3.500	0.100	3.100	4.000	1.000000	-0.595000	0.052500	1.678025	1.711839	0.197798	0.049146	True	True	9.99114e-08	3576	1.341582	1.272780	2.112067	2.101862
3.500	0.100	3.100	4.000	1.000000	-0.560000	0.052500	1.660968	1.715575	0.180849	0.050347	True	True	9.93685e-08	2420	1.334542	1.273420	2.135695	2.104546
3.500	0.100	3.100	4.000	1.000000	-0.525000	0.052500	1.646352	1.718777	0.166366	0.051340	True	True	9.94732e-08	1206	1.328488	1.274001	2.156382	2.107006
3.500	0.100	3.100	4.000	1.000000	-0.490000	0.052500	1.633859	1.721759	0.154044	0.052409	True	True	9.9542e-08	1504	1.323297	1.274618	2.174192	2.108788
3.500	0.100	3.100	4.000	1.000000	-0.455000	0.052500	1.623017	1.724582	0.143431	0.053553	True	True	9.97334e-08	1256	1.318797	1.275268	2.189715	2.110016
3.500	0.100	3.100	4.000	1.000000	-0.420000	0.052500	1.613537	1.727284	0.134195	0.054775	True	True	9.93117e-08	1368	1.314857	1.275944	2.203313	2.110769
3.500	0.100	3.100	4.000	1.000000	-0.385000	0.052500	1.605160	1.729896	0.126086	0.056075	True	True	9.94545e-08	1198	1.311378	1.276647	2.215326	2.111121
3.500	0.100	3.100	4.000	1.000000	-0.350000	0.052500	1.597713	1.732451	0.118911	0.057459	True	True	9.97774e-08	1396	1.308282	1.277377	2.225975	2.111105
3.500	0.100	3.100	4.000	1.000000	-0.315000	0.052500	1.591033	1.734972	0.112516	0.058930	True	True	9.9761e-08	1272	1.305509	1.278135	2.235481	2.110765
3.500	0.100	3.100	4.000	1.000000	-0.280000	0.052500	1.585009	1.737483	0.106783	0.060494	True	True	9.93499e-08	1529	1.303009	1.278923	2.243987	2.110120
3.500	0.100	3.100	4.000	1.000000	-0.245000	0.052500	1.579541	1.740002	0.101613	0.062157	True	True	9.98282e-08	1341	1.300744	1.279744	2.251633	2.109191
3.500	0.100	3.100	4.000	1.000000	-0.210000	0.052500	1.574552	1.742550	0.096929	0.063928	True	True	9.95987e-08	1347	1.298680	1.280602	2.258520	2.107987
3.500	0.100	3.100	4.000	1.000000	-0.175000	0.052500	1.569977	1.745144	0.092666	0.065814	True	True	9.97816e-08	1353	1.296793	1.281500	2.264736	2.106513
3.500	0.100	3.100	4.000	1.000000	-0.140000	0.052500	1.565761	1.747802	0.088769	0.067827	True	True	9.93566e-08	1309	1.295058	1.282443	2.270354	2.104772
3.500	0.100	3.100	4.000	1.000000	-0.105000	0.052500	1.561859	1.750542	0.085195	0.069977	True	True	9.95364e-08	1383	1.293457	1.283435	2.275432	2.102760
3.500	0.100	3.100	4.000	1.000000	-0.070000	0.052500	1.558231	1.753382	0.081905	0.072279	True	True	9.93938e-08	1377	1.291976	1.284483	2.280023	2.100472
3.500	0.100	3.100	4.000	1.000000	-0.035000	0.052500	1.554845	1.756343	0.078868	0.074746	True	True	9.96628e-08	1376	1.290599	1.285593	2.284168	2.097895
3.500	0.100	3.100	4.000	1.000000	0.000000	0.052500	1.551670	1.759444	0.076057	0.077398	True	True	9.98447e-08	1418	1.289316	1.286772	2.287900	2.095016
3.500	0.100	3.100	4.000	1.000000	0.035000	0.052500	1.548682	1.762710	0.073447	0.080253	True	True	9.98151e-08	1430	1.288117	1.288029	2.291249	2.091816
3.500	0.100	3.100	4.000	1.000000	0.070000	0.052500	1.545857	1.766167	0.071019	0.083336	True	True	9.94976e-08	1340	1.286993	1.289373	2.294235	2.088270
3.500	0.100	3.100	4.000	1.000000	0.105000	0.052500	1.543178	1.769842	0.068755	0.086675	True	True	9.97305e-08	1424	1.285936	1.290815	2.296877	2.084350
3.500	0.100	3.100	4.000	1.000000	0.140000	0.052500	1.540624	1.773769	0.066640	0.090300	True	True	9.95028e-08	1416	1.284939	1.292368	2.299187	2.080021
3.500	0.100	3.100	4.000	1.000000	0.175000	0.052500	1.538179	1.777987	0.064662	0.094251	True	True	9.97685e-08	1483	1.283998	1.294048	2.301173	2.075241
3.500	0.100	3.100	4.000	1.000000	0.210000	0.052500	1.535828	1.782540	0.062808	0.098572	True	True	9.95034e-08	1382	1.283107	1.295872	2.302838	2.069958
3.500	0.100	3.100	4.000	1.000000	0.245000	0.052500	1.533557	1.787480	0.061069	0.103317	True	True	9.96492e-08	1467	1.282262	1.297860	2.304180	2.064113
3.500	0.100	3.100	4.000	1.000000	0.280000	0.052500	1.531350	1.792870	0.059436	0.108552	True	True	9.94195e-08	1469	1.281458	1.300040	2.305192	2.057632
3.500	0.100	3.100	4.000	1.000000	0.315000	0.052500	1.529195	1.798786	0.057901	0.114354	True	True	9.95574e-08	1491	1.280693	1.302440	2.305861	2.050425
3.500	0.100	3.100	4.000	1.000000	0.350000	0.052500	1.527075	1.805319	0.056458	0.120821	True	True	9.95834e-08	1607	1.279964	1.305099	2.306166	2.042385
3.500	0.100	3.100	4.000	1.000000	0.385000	0.052500	1.524977	1.812583	0.055102	0.128074	True	True	9.95185e-08	1510	1.279269	1.308062	2.306078	2.033378
3.500	0.100	3.100	4.000	1.000000	0.420000	0.052500	1.522885	1.820718	0.053828	0.136263	True	True	9.99038e-08	1574	1.278607	1.311386	2.305558	2.023240
3.500	0.100	3.100	4.000	1.000000	0.455000	0.052500	1.520780	1.829905	0.052632	0.145583	True	True	9.95625e-08	1527	1.277977	1.315146	2.304552	2.011763
3.500	0.100	3.100	4.000	1.000000	0.490000	0.052500	1.518641	1.840372	0.051512	0.156283	True	True	9.96134e-08	1738	1.277381	1.319433	2.302988	1.998685
3.500	0.100	3.100	4.000	1.000000	0.525000	0.052500	1.516435	1.852451	0.050467	0.168695	True	True	9.9839e-08	1532	1.276821	1.324370	2.300770	1.983638
3.500	0.100	3.100	4.000	1.000000	0.560000	0.052500	1.513890	1.866270	0.049206	0.182961	True	True	9.98974e-08	3136	1.276184	1.330021	2.298450	1.966767
3.500	0.100	3.100	4.000	1.000000	0.595000	0.052500	1.511492	1.882758	0.048312	0.200231	True	True	9.98568e-08	3049	1.275720	1.336785	2.294508	1.946499
3.500	0.100	3.100	4.000	1.000000	0.630000	0.052500	1.508900	1.902707	0.047502	0.221257	True	True	9.99719e-08	4844	1.275326	1.344934	2.289279	1.922252
3.500	0.100	3.100	4.000	1.000000	0.665000	0.052500	1.506097	1.926905	0.046780	0.247055	True	True	9.99654e-08	4455	1.275039	1.354828	2.282529	1.893338
3.500	0.100	3.100	4.000	1.000000	0.700000	0.052500	1.502964	1.957290	0.046165	0.279781	True	True	9.99058e-08	4720	1.274913	1.367207	2.273601	1.857806
3.500	0.100	3.100	4.000	1.000000	-0.700000	0.070000	1.693653	1.704023	0.273421	0.046517	True	True	9.99003e-08	5821	1.360952	1.257296	2.074525	2.095025
3.500	0.100	3.100	4.000	1.000000	-0.665000	0.070000	1.661722	1.709358	0.241043	0.047144	True	True	9.98872e-08	5028	1.347781	1.257549	2.119105	2.102658
3.500	0.100	3.100	4.000	1.000000	-0.630000	0.070000	1.636256	1.713964	0.215473	0.047877	True	True	9.98317e-08	3945	1.337237	1.257977	2.155559	2.108416
3.500	0.100	3.100	4.000	1.000000	-0.595000	0.070000	1.615521	1.718015	0.194816	0.048701	True	True	9.99715e-08	3680	1.328622	1.258507	2.185801	2.112771
3.500	0.100	3.100	4.000	1.000000	-0.560000	0.070000	1.598307	1.721649	0.177782	0.049609	True	True	9.97999e-08	2774	1.321448	1.259101	2.211266	2.116061
3.500	0.100	3.100	4.000	1.000000	-0.525000	0.070000	1.584050	1.725166	0.163800	0.050875	True	True	9.95989e-08	1538	1.315496	1.259843	2.232307	2.117955
3.500	0.100	3.100	4.000	1.000000	-0.490000	0.070000	1.571622	1.728241	0.151644	0.051935	True	True	9.97225e-08	1520	1.310296	1.260509	2.251013	2.119742
3.500	0.100	3.100	4.000	1.000000	-0.455000	0.070000	1.560866	1.731134	0.141179	0.053069	True	True	9.98544e-08	1458	1.305788	1.261200	2.267278	2.120973
3.500	0.100	3.100	4.000	1.000000	-0.420000	0.070000	1.551448	1.733896	0.132073	0.054280	True	True	9.99752e-08	1112	1.301843	1.261913	2.281546	2.121732
3.500	0.100	3.100	4.000	1.000000	-0.385000	0.070000	1.543163	1.736550	0.124082	0.055569	True	True	9.99054e-08	1346	1.298359	1.262648	2.294102	2.122086
3.500	0.100	3.100	4.000	1.000000	-0.350000	0.070000	1.535784	1.739141	0.117012	0.056941	True	True	9.96013e-08	1390	1.295260	1.263405	2.305253	2.122076
3.500	0.100	3.100	4.000	1.000000	-0.315000	0.070000	1.529175	1.741691	0.110712	0.058399	True	True	9.98985e-08	1414	1.292484	1.264187	2.315193	2.121740
3.500	0.100	3.100	4.000	1.000000	-0.280000	0.070000	1.523217	1.744223	0.105064	0.059949	True	True	9.93876e-08	1347	1.289982	1.264997	2.324088	2.121102
3.500	0.100	3.100	4.000	1.000000	-0.245000	0.070000	1.517815	1.746759	0.099973	0.061598	True	True	9.95635e-08	1374	1.287715	1.265836	2.332076	2.120178
3.500	0.100	3.100	4.000	1.000000	-0.210000	0.070000	1.512891	1.749316	0.095360	0.063353	True	True	9.93812e-08	1392	1.285650	1.266709	2.339267	2.118981
3.500	0.100	3.100	4.000	1.000000	-0.175000	0.070000	1.508379	1.751914	0.091162	0.065223	True	True	9.98207e-08	1428	1.283760	1.267620	2.345753	2.117516
3.500	0.100	3.100	4.000	1.000000	-0.140000	0.070000	1.504225	1.754571	0.087326	0.067218	True	True	9.94205e-08	1355	1.282024	1.268573	2.351612	2.115785
3.500	0.100	3.100	4.000	1.000000	-0.105000	0.070000	1.500384	1.757305	0.083808	0.069349	True	True	9.98104e-08	1459	1.280422	1.269573	2.356905	2.113785
3.500	0.100	3.100	4.000	1.000000	-0.070000	0.070000	1.496818	1.760135	0.080570	0.071630	True	True	9.95403e-08	1345	1.278939	1.270627	2.361686	2.111510
3.500	0.100	3.100	4.000	1.000000	-0.035000	0.070000	1.493493	1.763080	0.077581	0.074076	True	True	9.97254e-08	1444	1.277561	1.271741	2.365997	2.108949
3.500	0.100	3.100	4.000	1.000000	0.000000	0.070000	1.490380	1.766162	0.074814	0.076703	True	True	9.99967e-08	1323	1.276276	1.272922	2.369876	2.106087
3.500	0.100	3.100	4.000	1.000000	0.035000	0.070000	1.487455	1.769403	0.072246	0.079533	True	True	9.97104e-08	1430	1.275075	1.274178	2.373351	2.102905
3.500	0.100	3.100	4.000	1.000000	0.070000	0.070000	1.484696	1.772829	0.069857	0.082589	True	True	9.94389e-08	1432	1.273949	1.275519	2.376446	2.099381
3.500	0.100	3.100	4.000	1.000000	0.105000	0.070000	1.482083	1.776468	0.067630	0.085897	True	True	9.99685e-08	1488	1.272889	1.276956	2.379178	2.095485
3.500	0.100	3.100	4.000	1.000000	0.140000	0.070000	1.479597	1.780354	0.065550	0.089490	True	True	9.93464e-08	1467	1.271890	1.278503	2.381561	2.091182
3.500	0.100	3.100	4.000	1.000000	0.175000	0.070000	1.477224	1.784524	0.063604	0.093405	True	True	9.99791e-08	1438	1.270946	1.280173	2.383602	2.086430
3.500	0.100	3.100	4.000	1.000000	0.210000	0.070000	1.474949	1.789023	0.061781	0.097687	True	True	9.98027e-08	1485	1.270052	1.281985	2.385304	2.081179
3.500	0.100	3.100	4.000	1.000000	0.245000	0.070000	1.472756	1.793901	0.060071	0.102389	True	True	9.97605e-08	1494	1.269203	1.283959	2.386666	2.075369
3.500	0.100	3.100	4.000	1.000000	0.280000	0.070000	1.470634	1.799221	0.058466	0.107575	True	True	9.94976e-08	1511	1.268395	1.286120	2.387679	2.068926
3.500	0.100	3.100	4.000	1.000000	0.315000	0.070000	1.468568	1.805057	0.056957	0.113324	True	True	9.94094e-08	1489	1.267624	1.288499	2.388329	2.061762
3.500	0.100	3.100	4.000	1.000000	0.350000	0.070000	1.466546	1.811499	0.055539	0.119732	True	True	9.98949e-08	1518	1.266889	1.291133	2.388593	2.053769
3.500	0.100	3.100	4.000	1.000000	0.385000	0.070000	1.464553	1.818659	0.054207	0.126918	True	True	9.96072e-08	1455	1.266187	1.294066	2.388441	2.044814
3.500	0.100	3.100	4.000	1.000000	0.420000	0.070000	1.462575	1.826676	0.052955	0.135032	True	True	9.98194e-08	1141	1.265517	1.297356	2.387832	2.034733
3.500	0.100	3.100	4.000	1.000000	0.455000	0.070000	1.460598	1.835726	0.051781	0.144265	True	True	9.96046e-08	1298	1.264877	1.301075	2.386704	2.023319
3.500	0.100	3.100	4.000	1.000000	0.490000	0.070000	1.458591	1.846067	0.050682	0.154867	True	True	9.96066e-08	1931	1.264268	1.305313	2.384985	2.010278
3.500	0.100	3.100	4.000	1.000000	0.525000	0.070000	1.456297	1.857661	0.049365	0.166821	True	True	9.98918e-08	2727	1.263574	1.310084	2.383320	1.995958
3.500	0.100	3.100	4.000	1.000000	0.560000	0.070000	1.454185	1.871546	0.048416	0.181292	True	True	9.98805e-08	3257	1.263037	1.315782	2.380040	1.978554
3.500	0.100	3.100	4.000	1.000000	0.595000	0.070000	1.451985	1.887859	0.047541	0.198458	True	True	9.98092e-08	4351	1.262550	1.322485	2.375756	1.958276
3.500	0.100	3.100	4.000	1.000000	0.630000	0.070000	1.449649	1.907425	0.046748	0.219225	True	True	9.99086e-08	3803	1.262129	1.330516	2.370168	1.934236
3.500	0.100	3.100	4.000	1.000000	0.665000	0.070000	1.447124	1.931346	0.046046	0.244855	True	True	9.99136e-08	4557	1.261804	1.340316	2.362883	1.905310
3.500	0.100	3.100	4.000	1.000000	0.700000	0.070000	1.444343	1.961282	0.045449	0.277280	True	True	9.98921e-08	5261	1.261629	1.352549	2.353313	1.869882
3.500	0.100	3.100	4.000	1.000000	-0.700000	0.087500	1.631759	1.709917	0.269495	0.046106	True	True	9.98423e-08	5493	1.348155	1.242784	2.145621	2.105690
3.500	0.100	3.100	4.000	1.000000	-0.665000	0.087500	1.599835	1.715529	0.237403	0.046725	True	True	9.99496e-08	4795	1.334905	1.243147	2.192658	2.113410
3.500	0.100	3.100	4.000	1.000000	-0.630000	0.087500	1.574414	1.720353	0.212085	0.047450	True	True	9.98634e-08	2672	1.324309	1.243673	2.231067	2.119213
3.500	0.100	3.100	4.000	1.000000	-0.595000	0.087500	1.553886	1.724541	0.191762	0.048269	True	True	9.99676e-08	4034	1.315701	1.244284	2.262654	2.123546
3.500	0.100	3.100	4.000	1.000000	-0.560000	0.087500	1.536728	1.728318	0.174909	0.049168	True	True	9.9792e-08	3346	1.308497	1.244952	2.289447	2.126850
3.500	0.100	3.100	4.000	1.000000	-0.525000	0.087500	1.522659	1.731910	0.161177	0.050426	True	True	9.98638e-08	1541	1.302560	1.245752	2.311360	2.128719
3.500	0.100	3.100	4.000	1.000000	-0.490000	0.087500	1.510340	1.735068	0.149195	0.051477	True	True	9.95161e-08	1436	1.297355	1.246472	2.330931	2.130495
3.500	0.100	3.100	4.000	1.000000	-0.455000	0.087500	1.499685	1.738029	0.138883	0.052603	True	True	9.96867e-08	1353	1.292845	1.247211	2.347937	2.131715
3.500	0.100	3.100	4.000	1.000000	-0.420000	0.087500	1.490365	1.740866	0.129914	0.053804	True	True	9.98347e-08	1376	1.288898	1.247964	2.362833	2.132437
3.500	0.100	3.100	4.000	1.000000	-0.385000	0.087500	1.482169	1.743545	0.122042	0.055083	True	True	9.93047e-08	1462	1.285414	1.248737	2.375955	2.132807
3.500	0.100	3.100	4.000	1.000000	-0.350000	0.087500	1.474875	1.746171	0.115079	0.056444	True	True	9.94085e-08	1404	1.282315	1.249526	2.387593	2.132791
3.500	0.100	3.100	4.000	1.000000	-0.315000	0.087500	1.468347	1.748749	0.108877	0.057890	True	True	9.98167e-08	1429	1.279539	1.250336	2.397961	2.132448
3.500	0.100	3.100	4.000	1.000000	-0.280000	0.087500	1.462467	1.751302	0.103317	0.059428	True	True	9.93674e-08	1449	1.277038	1.251170	2.407236	2.131806
3.500	0.100	3.100	4.000	1.000000	-0.245000	0.087500	1.457139	1.753852	0.098306	0.061063	True	True	9.95291e-08	1383	1.274771	1.252030	2.415559	2.130880
3.500	0.100	3.100	4.000	1.000000	-0.210000	0.087500	1.452285	1.756419	0.093767	0.062804	True	True	9.99656e-08	1354	1.272707	1.252921	2.423048	2.129683
3.500	0.100	3.100	4.000	1.000000	-0.175000	0.087500	1.447842	1.759021	0.089636	0.064658	True	True	9.99286e-08	1428	1.270818	1.253847	2.429799	2.128220
3.500	0.100	3.100	4.000	1.000000	-0.140000	0.087500	1.443756	1.761677	0.085862	0.066636	True	True	9.95274e-08	1434	1.269082	1.254813	2.435892	2.126493
3.500	0.100	3.100	4.000	1.000000	-0.105000	0.087500	1.439981	1.764405	0.082400	0.068750	True	True	9.95486e-08	1446	1.267480	1.255824	2.441394	2.124499
3.500	0.100	3.100	4.000	1.000000	-0.070000	0.087500	1.436480	1.767225	0.079215	0.071012	True	True	9.98675e-08	1463	1.265997	1.256886	2.446359	2.122232
3.500	0.100	3.100	4.000	1.000000	-0.035000	0.087500	1.433220	1.770155	0.076275	0.073436	True	True	9.94088e-08	1406	1.264619	1.258006	2.450833	2.119681
3.500	0.100	3.100	4.000	1.000000	0.000000	0.087500	1.430172	1.773217	0.073554	0.076042	True	True	9.95361e-08	1427	1.263334	1.259190	2.454853	2.116831
3.500	0.100	3.100	4.000	1.000000	0.035000	0.087500	1.427312	1.776433	0.071028	0.078848	True	True	9.94481e-08	1111	1.262132	1.260448	2.458451	2.113665
3.500	0.100	3.100	4.000	1.000000	0.070000	0.087500	1.424619	1.779830	0.068679	0.081877	True	True	9.97637e-08	1483	1.261004	1.261789	2.461649	2.110158
3.500	0.100	3.100	4.000	1.000000	0.105000	0.087500	1.422073	1.783435	0.066490	0.085157	True	True	9.96189e-08	1483	1.259943	1.263223	2.464467	2.106282
3.500	0.100	3.100	4.000	1.000000	0.140000	0.087500	1.419657	1.787281	0.064445	0.088719	True	True	9.98767e-08	1498	1.258943	1.264765	2.466918	2.102002
3.500	0.100	3.100	4.000	1.000000	0.175000	0.087500	1.417355	1.791405	0.062532	0.092600	True	True	9.99492e-08	1450	1.257997	1.266427	2.469011	2.097277
3.500	0.100	3.100	4.000	1.000000	0.210000	0.087500	1.415153	1.795850	0.060741	0.096845	True	True	9.96567e-08	1506	1.257100	1.268229	2.470747	2.092056
3.500	0.100	3.100	4.000	1.000000	0.245000	0.087500	1.413038	1.800668	0.059060	0.101506	True	True	9.93995e-08	1367	1.256247	1.270191	2.472125	2.086279
3.500	0.100	3.100	4.000	1.000000	0.280000	0.087500	1.410998	1.805920	0.057482	0.106647	True	True	9.98899e-08	1536	1.255435	1.272336	2.473136	2.079873
3.500	0.100	3.100	4.000	1.000000	0.315000	0.087500	1.409019	1.811678	0.056000	0.112346	True	True	9.99985e-08	1547	1.254660	1.274696	2.473763	2.072750
3.500	0.100	3.100	4.000	1.000000	0.350000	0.087500	1.407081	1.818061	0.054608	0.118699	True	True	9.95257e-08	1693	1.253919	1.277306	2.473985	2.064770
3.500	0.100	3.100	4.000	1.000000	0.385000	0.087500	1.405197	1.825091	0.053299	0.125820	True	True	9.9478e-08	1506	1.253211	1.280213	2.473766	2.055898
3.500	0.100	3.100	4.000	1.000000	0.420000	0.087500	1.403329	1.832993	0.052070	0.133862	True	True	9.98796e-08	1228	1.252533	1.283472	2.473062	2.045874
3.500	0.100	3.100	4.000	1.000000	0.455000	0.087500	1.401471	1.841912	0.050918	0.143012	True	True	9.95386e-08	1716	1.251884	1.287153	2.471812	2.034523
3.500	0.100	3.100	4.000	1.000000	0.490000	0.087500	1.399328	1.851902	0.049550	0.153230	True	True	9.98302e-08	2288	1.251141	1.291255	2.470697	2.022084
3.500	0.100	3.100	4.000	1.000000	0.525000	0.087500	1.397440	1.863591	0.048545	0.165411	True	True	9.99073e-08	3432	1.250552	1.296082	2.468081	2.007220
3.500	0.100	3.100	4.000	1.000000	0.560000	0.087500	1.395515	1.877131	0.047612	0.179654	True	True	9.99317e-08	3662	1.250000	1.301684	2.464610	1.990089
3.500	0.100	3.100	4.000	1.000000	0.595000	0.087500	1.393502	1.893267	0.046757	0.196716	True	True	9.99449e-08	3120	1.249490	1.308329	2.459980	1.969813
3.500	0.100	3.100	4.000	1.000000	0.630000	0.087500	1.391403	1.912452	0.045981	0.217224	True	True	9.98548e-08	4357	1.249042	1.316244	2.454040	1.945995
3.500	0.100	3.100	4.000	1.000000	0.665000	0.087500	1.389139	1.936095	0.045299	0.242685	True	True	9.98708e-08	4879	1.248680	1.325952	2.446217	1.917075
3.500	0.100	3.100	4.000	1.000000	0.700000	0.087500	1.386684	1.965579	0.044720	0.274809	True	True	9.99159e-08	5685	1.248456	1.338040	2.436008	1.881776
3.500	0.100	3.100	4.000	1.000000	-0.700000	0.105000	1.570533	1.716183	0.265368	0.045704	True	True	9.99457e-08	5803	1.335341	1.228298	2.219992	2.116308
3.500	0.100	3.100	4.000	1.000000	-0.665000	0.105000	1.538788	1.722047	0.233674	0.046318	True	True	9.99652e-08	5005	1.322062	1.228788	2.269326	2.124030
3.500	0.100	3.100	4.000	1.000000	-0.630000	0.105000	1.513625	1.727046	0.208754	0.047040	True	True	9.99756e-08	4690	1.311475	1.229421	2.309414	2.129788
3.500	0.100	3.100	4.000	1.000000	-0.595000	0.105000	1.493113	1.731426	0.188591	0.047851	True	True	9.99405e-08	3824	1.302814	1.230130	2.342720	2.134139
3.500	0.100	3.100	4.000	1.000000	-0.560000	0.105000	1.476247	1.735289	0.172084	0.048747	True	True	9.98786e-08	3809	1.295648	1.230875	2.370482	2.137372
3.500	0.100	3.100	4.000	1.000000	-0.525000	0.105000	1.461980	1.738806	0.158203	0.049718	True	True	9.99435e-08	3100	1.289574	1.231644	2.394217	2.139787
3.500	0.100	3.100	4.000	1.000000	-0.490000	0.105000	1.450074	1.742228	0.146707	0.051039	True	True	9.96647e-08	1528	1.284492	1.232525	2.413889	2.140975
3.500	0.100	3.100	4.000	1.000000	-0.455000	0.105000	1.439539	1.745254	0.136551	0.052157	True	True	9.97469e-08	1241	1.279985	1.233317	2.431622	2.142168
3.500	0.100	3.100	4.000	1.000000	-0.420000	0.105000	1.430343	1.748120	0.127721	0.053350	True	True	9.946e-08	1442	1.276041	1.234118	2.447136	2.142891
3.500	0.100	3.100	4.000	1.000000	-0.385000	0.105000	1.422240	1.750866	0.119973	0.054620	True	True	9.93412e-08	1474	1.272560	1.234931	2.460807	2.143211
3.500	0.100	3.100	4.000	1.000000	-0.350000	0.105000	1.415043	1.753527	0.113121	0.055971	True	True	9.94252e-08	1460	1.269464	1.235756	2.472920	2.143175
3.500	0.100	3.100	4.000	1.000000	-0.315000	0.105000	1.408606	1.756132	0.107018	0.057407	True	True	9.93196e-08	1439	1.266691	1.236597	2.483706	2.142816
3.500	0.100	3.100	4.000	1.000000	-0.280000	0.105000	1.402811	1.758705	0.101549	0.058933	True	True	9.98619e-08	1493	1.264193	1.237458	2.493348	2.142160
3.500	0.100	3.100	4.000	1.000000	-0.245000	0.105000	1.397565	1.761269	0.096619	0.060556	True	True	9.96487e-08	1405	1.261929	1.238343	2.501997	2.141223
3.500	0.100	3.100	4.000	1.000000	-0.210000	0.105000	1.392789	1.763844	0.092154	0.062283	True	True	9.9374e-08	1397	1.259867	1.239255	2.509775	2.140018
3.500	0.100	3.100	4.000	1.000000	-0.175000	0.105000	1.388421	1.766450	0.088092	0.064124	True	True	9.97887e-08	1455	1.257980	1.240199	2.516782	2.138550
3.500	0.100	3.100	4.000	1.000000	-0.140000	0.105000	1.384407	1.769105	0.084381	0.066087	True	True	9.99702e-08	1467	1.256246	1.241180	2.523102	2.136820
3.500	0.100	3.100	4.000	1.000000	-0.105000	0.105000	1.380702	1.771828	0.080977	0.068184	True	True	9.93798e-08	1469	1.254646	1.242204	2.528805	2.134826
3.500	0.100	3.100	4.000	1.000000	-0.070000	0.105000	1.377270	1.774637	0.077846	0.070427	True	True	9.95872e-08	1445	1.253164	1.243276	2.533947	2.132562
3.500	0.100	3.100	4.000	1.000000	-0.035000	0.105000	1.374078	1.777552	0.074956	0.072833	True	True	9.98531e-08	1463	1.251787	1.244404	2.538577	2.130017
3.500	0.100	3.100	4.000	1.000000	0.000000	0.105000	1.371097	1.780595	0.072281	0.075418	True	True	9.97084e-08	1446	1.250503	1.245594	2.542733	2.127175
3.500	0.100	3.100	4.000	1.000000	0.035000	0.105000	1.368304	1.783788	0.069798	0.078201	True	True	9.96365e-08	1502	1.249301	1.246856	2.546446	2.124020
3.500	0.100	3.100	4.000	1.000000	0.070000	0.105000	1.365677	1.787156	0.067490	0.081206	True	True	9.96496e-08	1442	1.248173	1.248198	2.549743	2.120527
3.500	0.100	3.100	4.000	1.000000	0.105000	0.105000	1.363199	1.790728	0.065338	0.084460	True	True	9.95725e-08	1507	1.247112	1.249632	2.552642	2.116668
3.500	0.100	3.100	4.000	1.000000	0.140000	0.105000	1.360852	1.794535	0.063329	0.087993	True	True	9.93445e-08	1495	1.246111	1.251171	2.555158	2.112408
3.500	0.100	3.100	4.000	1.000000	0.175000	0.105000	1.358621	1.798614	0.061450	0.091842	True	True	9.97413e-08	1507	1.245163	1.252828	2.557297	2.107706
3.500	0.100	3.100	4.000	1.000000	0.210000	0.105000	1.356492	1.803008	0.059690	0.096053	True	True	9.94616e-08	1531	1.244264	1.254622	2.559064	2.102511
3.500	0.100	3.100	4.000	1.000000	0.245000	0.105000	1.354453	1.807768	0.058039	0.100675	True	True	9.93731e-08	1531	1.243409	1.256573	2.560454	2.096765
3.500	0.100	3.100	4.000	1.000000	0.280000	0.105000	1.352492	1.812954	0.056490	0.105774	True	True	9.95682e-08	1580	1.242594	1.258706	2.561458	2.090393
3.500	0.100	3.100	4.000	1.000000	0.315000	0.105000	1.350597	1.818637	0.055034	0.111426	True	True	9.9689e-08	1564	1.241815	1.261049	2.562060	2.083310
3.500	0.100	3.100	4.000	1.000000	0.350000	0.105000	1.348757	1.824905	0.053667	0.117724	True	True	9.9729e-08	1578	1.241070	1.263640	2.562235	2.075407
3.500	0.100	3.100	4.000	1.000000	0.385000	0.105000	1.346961	1.831868	0.052383	0.124787	True	True	9.96038e-08	1607	1.240355	1.266522	2.561946	2.066553
3.500	0.100	3.100	4.000	1.000000	0.420000	0.105000	1.345197	1.839659	0.051177	0.132761	True	True	9.9542e-08	1723	1.239669	1.269751	2.561146	2.056584
3.500	0.100	3.100	4.000	1.000000	0.455000	0.105000	1.343445	1.848481	0.050047	0.141837	True	True	9.99933e-08	1423	1.239010	1.273396	2.559768	2.045262
3.500	0.100	3.100	4.000	1.000000	0.490000	0.105000	1.341430	1.858301	0.048699	0.151965	True	True	9.97995e-08	3260	1.238256	1.277462	2.558534	2.032926
3.500	0.100	3.100	4.000	1.000000	0.525000	0.105000	1.339682	1.869819	0.047714	0.164042	True	True	9.97529e-08	3858	1.237653	1.282240	2.555716	2.018142
3.500	0.100	3.100	4.000	1.000000	0.560000	0.105000	1.337915	1.883158	0.046801	0.178163	True	True	9.98686e-08	2698	1.237084	1.287783	2.551995	2.001101
3.500	0.100	3.100	4.000	1.000000	0.595000	0.105000	1.336084	1.899055	0.045965	0.195076	True	True	9.9887e-08	4207	1.236553	1.294357	2.547048	1.980925
3.500	0.100	3.100	4.000	1.000000	0.630000	0.105000	1.334187	1.918038	0.045209	0.215472	True	True	9.9939e-08	4617	1.236076	1.302207	2.540672	1.957105
3.500	0.100	3.100	4.000	1.000000	0.665000	0.105000	1.332183	1.941245	0.044542	0.240642	True	True	9.98564e-08	4811	1.235679	1.311784	2.532389	1.928424
3.500	0.100	3.100	4.000	1.000000	0.700000	0.105000	1.330031	1.970292	0.043981	0.272479	True	True	9.98815e-08	5677	1.235407	1.323736	2.521539	1.893263
3.500	0.100	3.100	4.000	1.000000	-0.700000	0.122500	1.510046	1.722816	0.261060	0.045313	True	True	9.9912e-08	5649	1.322527	1.213858	2.297644	2.126811
3.500	0.100	3.100	4.000	1.000000	-0.665000	0.122500	1.478558	1.728926	0.229797	0.045925	True	True	9.99164e-08	4543	1.309240	1.214491	2.349232	2.134479
3.500	0.100	3.100	4.000	1.000000	-0.630000	0.122500	1.453709	1.734093	0.205297	0.046645	True	True	9.99609e-08	4734	1.298680	1.215244	2.390950	2.140149
3.500	0.100	3.100	4.000	1.000000	-0.595000	0.122500	1.433475	1.738602	0.185483	0.047454	True	True	9.98925e-08	4270	1.290043	1.216056	2.425568	2.144418
3.500	0.100	3.100	4.000	1.000000	-0.560000	0.122500	1.416725	1.742602	0.169167	0.048344	True	True	9.99232e-08	3569	1.282862	1.216893	2.454631	2.147611
3.500	0.100	3.100	4.000	1.000000	-0.525000	0.122500	1.402627	1.746215	0.155499	0.049310	True	True	9.97335e-08	3336	1.276795	1.217739	2.479347	2.149970
3.500	0.100	3.100	4.000	1.000000	-0.490000	0.122500	1.390871	1.749733	0.144188	0.050625	True	True	9.95454e-08	1784	1.271721	1.218683	2.499803	2.151078
3.500	0.100	3.100	4.000	1.000000	-0.455000	0.122500	1.380483	1.752795	0.134193	0.051736	True	True	9.95421e-08	1524	1.267221	1.219535	2.518240	2.152256
3.500	0.100	3.100	4.000	1.000000	-0.420000	0.122500	1.371413	1.755711	0.125505	0.052921	True	True	9.97297e-08	1434	1.263285	1.220388	2.534364	2.152939
3.500	0.100	3.100	4.000	1.000000	-0.385000	0.122500	1.363426	1.758498	0.117884	0.054184	True	True	9.97638e-08	1460	1.259810	1.221245	2.548561	2.153223
3.500	0.100	3.100	4.000	1.000000	-0.350000	0.122500	1.356337	1.761192	0.111144	0.055526	True	True	9.99902e-08	1471	1.256721	1.222110	2.561134	2.153156
3.500	0.100	3.100	4.000	1.000000	-0.315000	0.122500	1.350000	1.763822	0.105143	0.056952	True	True	9.9892e-08	1471	1.253954	1.222987	2.572323	2.152770
3.500	0.100	3.100	4.000	1.000000	-0.280000	0.122500	1.344300	1.766414	0.099765	0.058468	True	True	9.98826e-08	1477	1.251461	1.223878	2.582320	2.152090
3.500	0.100	3.100	4.000	1.000000	-0.245000	0.122500	1.339142	1.768991	0.094918	0.060080	True	True	9.93972e-08	1432	1.249202	1.224790	2.591282	2.151135
3.500	0.100	3.100	4.000	1.000000	-0.210000	0.122500	1.334450	1.771574	0.090529	0.061796	True	True	9.97811e-08	1443	1.247144	1.225725	2.599337	2.149914
3.500	0.100	3.100	4.000	1.000000	-0.175000	0.122500	1.330161	1.774183	0.086536	0.063623	True	True	9.95514e-08	1492	1.245261	1.226690	2.606590	2.148433
3.500	0.100	3.100	4.000	1.000000	-0.140000	0.122500	1.326224	1.776837	0.082889	0.065572	True	True	9.98477e-08	1478	1.243531	1.227689	2.613127	2.146695
3.500	0.100	3.100	4.000	1.000000	-0.105000	0.122500	1.322594	1.779554	0.079544	0.067654	True	True	9.98562e-08	1470	1.241934	1.228728	2.619022	2.144695
3.500	0.100	3.100	4.000	1.000000	-0.070000	0.122500	1.319233	1.782353	0.076467	0.069882	True	True	9.99214e-08	1461	1.240455	1.229813	2.624333	2.142428
3.500	0.100	3.100	4.000	1.000000	-0.035000	0.122500	1.316110	1.785255	0.073627	0.072270	True	True	9.94837e-08	1513	1.239080	1.230951	2.629110	2.139883
3.500	0.100	3.100	4.000	1.000000	0.000000	0.122500	1.313199	1.788279	0.070999	0.074836	True	True	9.95599e-08	1488	1.237797	1.232150	2.633394	2.137045
3.500	0.100	3.100	4.000	1.000000	0.035000	0.122500	1.310474	1.791449	0.068561	0.077599	True	True	9.99983e-08	1482	1.236597	1.233417	2.637217	2.133897
3.500	0.100	3.100	4.000	1.000000	0.070000	0.122500	1.307915	1.794790	0.066293	0.080581	True	True	9.94043e-08	1531	1.235470	1.234764	2.640606	2.130414
3.500	0.100	3.100	4.000	1.000000	0.105000	0.122500	1.305505	1.798329	0.064179	0.083810	True	True	9.96729e-08	1521	1.234409	1.236199	2.643581	2.126568
3.500	0.100	3.100	4.000	1.000000	0.140000	0.122500	1.303227	1.802098	0.062206	0.087317	True	True	9.9866e-08	1541	1.233408	1.237737	2.646154	2.122324
3.500	0.100	3.100	4.000	1.000000	0.175000	0.122500	1.301066	1.806135	0.060361	0.091137	True	True	9.99403e-08	1523	1.232460	1.239392	2.648335	2.117642
3.500	0.100	3.100	4.000	1.000000	0.210000	0.122500	1.299009	1.810480	0.058632	0.095315	True	True	9.99672e-08	1575	1.231559	1.241180	2.650127	2.112472
3.500	0.100	3.100	4.000	1.000000	0.245000	0.122500	1.297044	1.815184	0.057012	0.099903	True	True	9.99045e-08	1539	1.230702	1.243123	2.651525	2.106754
3.500	0.100	3.100	4.000	1.000000	0.280000	0.122500	1.295160	1.820306	0.055491	0.104962	True	True	9.99231e-08	1566	1.229885	1.245245	2.652519	2.100415
3.500	0.100	3.100	4.000	1.000000	0.315000	0.122500	1.293346	1.825918	0.054063	0.110570	True	True	9.94972e-08	1589	1.229102	1.247574	2.653091	2.093368
3.500	0.100	3.100	4.000	1.000000	0.350000	0.122500	1.291592	1.832104	0.052721	0.116819	True	True	9.95295e-08	1634	1.228353	1.250147	2.653215	2.085508
3.500	0.100	3.100	4.000	1.000000	0.385000	0.122500	1.289887	1.838974	0.051461	0.123827	True	True	9.9539e-08	1400	1.227632	1.253008	2.652853	2.076702
3.500	0.100	3.100	4.000	1.000000	0.420000	0.122500	1.288214	1.846690	0.050278	0.131740	True	True	9.97019e-08	1528	1.226938	1.256210	2.651951	2.066753
3.500	0.100	3.100	4.000	1.000000	0.455000	0.122500	1.286297	1.855177	0.048880	0.140458	True	True	9.97527e-08	2851	1.226146	1.259741	2.651292	2.056057
3.500	0.100	3.100	4.000	1.000000	0.490000	0.122500	1.284676	1.865046	0.047843	0.150789	True	True	9.98405e-08	2656	1.225504	1.263857	2.649091	2.043259
3.500	0.100	3.100	4.000	1.000000	0.525000	0.122500	1.283060	1.876399	0.046879	0.162769	True	True	9.99564e-08	3922	1.224889	1.268591	2.646068	2.028555
3.500	0.100	3.100	4.000	1.000000	0.560000	0.122500	1.281433	1.889615	0.045986	0.176827	True	True	9.98491e-08	4195	1.224302	1.274097	2.642058	2.011507
3.500	0.100	3.100	4.000	1.000000	0.595000	0.122500	1.279787	1.905137	0.045166	0.193493	True	True	9.99517e-08	3975	1.223752	1.280568	2.636870	1.991636
3.500	0.100	3.100	4.000	1.000000	0.630000	0.122500	1.278086	1.923836	0.044428	0.213712	True	True	9.99305e-08	4410	1.223249	1.288335	2.630103	1.967941
3.500	0.100	3.100	4.000	1.000000	0.665000	0.122500	1.276306	1.946791	0.043780	0.238739	True	True	9.99656e-08	4824	1.222815	1.297834	2.621275	1.939276
3.500	0.100	3.100	4.000	1.000000	0.700000	0.122500	1.274442	1.975311	0.043234	0.270216	True	True	9.99899e-08	5507	1.222497	1.309627	2.609844	1.904399
3.500	0.100	3.100	4.000	1.000000	-0.700000	0.140000	1.450565	1.729761	0.256762	0.044938	True	True	9.98244e-08	4733	1.309800	1.199477	2.378191	2.137059
3.500	0.100	3.100	4.000	1.000000	-0.665000	0.140000	1.419469	1.736087	0.226007	0.045551	True	True	9.99935e-08	5045	1.296544	1.200267	2.431850	2.144600
3.500	0.100	3.100	4.000	1.000000	-0.630000	0.140000	1.394806	1.741459	0.201795	0.046269	True	True	9.98963e-08	4490	1.285965	1.201157	2.475470	2.150198
3.500	0.100	3.100	4.000	1.000000	-0.595000	0.140000	1.374815	1.746112	0.182281	0.047077	True	True	9.98407e-08	2337	1.277340	1.202083	2.511486	2.154370
3.500	0.100	3.100	4.000	1.000000	-0.560000	0.140000	1.358281	1.750225	0.166219	0.047964	True	True	9.97663e-08	3290	1.270172	1.203019	2.541691	2.157476
3.500	0.100	3.100	4.000	1.000000	-0.525000	0.140000	1.344316	1.753942	0.152724	0.048925	True	True	9.99354e-08	1596	1.264100	1.203953	2.567473	2.159776
3.500	0.100	3.100	4.000	1.000000	-0.490000	0.140000	1.332462	1.757337	0.141305	0.049960	True	True	9.97632e-08	2414	1.258920	1.204876	2.589505	2.161385
3.500	0.100	3.100	4.000	1.000000	-0.455000	0.140000	1.322563	1.760633	0.131818	0.051341	True	True	9.95002e-08	1553	1.254571	1.205880	2.607686	2.161910
3.500	0.100	3.100	4.000	1.000000	-0.420000	0.140000	1.313632	1.763597	0.123274	0.052521	True	True	9.94486e-08	1474	1.250645	1.206788	2.624394	2.162537
3.500	0.100	3.100	4.000	1.000000	-0.385000	0.140000	1.305773	1.766423	0.115781	0.053777	True	True	9.94807e-08	1453	1.247181	1.207695	2.639096	2.162773
3.500	0.100	3.100	4.000	1.000000	-0.350000	0.140000	1.298802	1.769147	0.109156	0.055111	True	True	9.93339e-08	1533	1.244100	1.208603	2.652109	2.162662
3.500	0.100	3.100	4.000	1.000000	-0.315000	0.140000	1.292574	1.771800	0.103257	0.056530	True	True	9.98104e-08	1475	1.241341	1.209518	2.663684	2.162239
3.500	0.100	3.100	4.000	1.000000	-0.280000	0.140000	1.286974	1.774410	0.097972	0.058037	True	True	9.94674e-08	1488	1.238856	1.210444	2.674020	2.161527
3.500	0.100	3.100	4.000	1.000000	-0.245000	0.140000	1.281911	1.776999	0.093210	0.059639	True	True	9.99865e-08	1535	1.236604	1.211385	2.683281	2.160544
3.500	0.100	3.100	4.000	1.000000	-0.210000	0.140000	1.277308	1.779590	0.088897	0.061344	True	True	9.98839e-08	1533	1.234552	1.212347	2.691599	2.159300
3.500	0.100	3.100	4.000	1.000000	-0.175000	0.140000	1.273104	1.782201	0.084974	0.063160	True	True	9.93297e-08	1501	1.232675	1.213335	2.699085	2.157800
3.500	0.100	3.100	4.000	1.000000	-0.140000	0.140000	1.269247	1.784853	0.081391	0.065097	True	True	9.97662e-08	1432	1.230949	1.214354	2.705829	2.156046
3.500	0.100	3.100	4.000	1.000000	-0.105000	0.140000	1.265693	1.787565	0.078106	0.067165	True	True	9.94576e-08	1483	1.229357	1.215411	2.711905	2.154035
3.500	0.100	3.100	4.000	1.000000	-0.070000	0.140000	1.262407	1.790354	0.075083	0.069379	True	True	9.98197e-08	1526	1.227881	1.216511	2.717375	2.151760
3.500	0.100	3.100	4.000	1.000000	-0.035000	0.140000	1.259356	1.793242	0.072294	0.071751	True	True	9.95732e-08	1499	1.226509	1.217662	2.722291	2.149211
3.500	0.100	3.100	4.000	1.000000	0.000000	0.140000	1.256515	1.796248	0.069713	0.074300	True	True	9.93878e-08	1539	1.225229	1.218871	2.726694	2.146372
3.500	0.100	3.100	4.000	1.000000	0.035000	0.140000	1.253859	1.799396	0.067319	0.077044	True	True	9.96417e-08	1541	1.224031	1.220146	2.730620	2.143226
3.500	0.100	3.100	4.000	1.000000	0.070000	0.140000	1.251369	1.802710	0.065092	0.080006	True	True	9.96108e-08	1505	1.222906	1.221498	2.734093	2.139749
3.500	0.100	3.100	4.000	1.000000	0.105000	0.140000	1.249028	1.806219	0.063018	0.083213	True	True	9.97921e-08	1569	1.221847	1.222938	2.737136	2.135912
3.500	0.100	3.100	4.000	1.000000	0.140000	0.140000	1.246818	1.809953	0.061080	0.086695	True	True	9.93709e-08	1556	1.220846	1.224477	2.739761	2.131682
3.500	0.100	3.100	4.000	1.000000	0.175000	0.140000	1.244726	1.813948	0.059269	0.090489	True	True	9.93708e-08	1454	1.219897	1.226131	2.741978	2.127017
3.500	0.100	3.100	4.000	1.000000	0.210000	0.140000	1.242740	1.818246	0.057573	0.094638	True	True	9.96973e-08	1605	1.218997	1.227916	2.743789	2.121867
3.500	0.100	3.100	4.000	1.000000	0.245000	0.140000	1.240847	1.822897	0.055982	0.099193	True	True	9.95125e-08	1545	1.218138	1.229854	2.745190	2.116174
3.500	0.100	3.100	4.000	1.000000	0.280000	0.140000	1.239038	1.827959	0.054490	0.104217	True	True	9.98078e-08	1602	1.217318	1.231967	2.746169	2.109865
3.500	0.100	3.100	4.000	1.000000	0.315000	0.140000	1.237302	1.833502	0.053088	0.109785	True	True	9.9906e-08	1498	1.216533	1.234285	2.746708	2.102853
3.500	0.100	3.100	4.000	1.000000	0.350000	0.140000	1.235630	1.839611	0.051772	0.115989	True	True	9.98122e-08	1552	1.215779	1.236844	2.746777	2.095033
3.500	0.100	3.100	4.000	1.000000	0.385000	0.140000	1.234013	1.846392	0.050537	0.122946	True	True	9.9783e-08	1377	1.215054	1.239687	2.746338	2.086273
3.500	0.100	3.100	4.000	1.000000	0.420000	0.140000	1.232156	1.853778	0.049085	0.130489	True	True	9.97721e-08	2606	1.214229	1.242776	2.746246	2.076981
3.500	0.100	3.100	4.000	1.000000	0.455000	0.140000	1.230615	1.862385	0.048000	0.139456	True	True	9.99425e-08	3253	1.213551	1.246374	2.744584	2.065738
3.500	0.100	3.100	4.000	1.000000	0.490000	0.140000	1.229105	1.872120	0.046985	0.149711	True	True	9.97744e-08	3321	1.212899	1.250457	2.742217	2.053009
3.500	0.100	3.100	4.000	1.000000	0.525000	0.140000	1.227612	1.883317	0.046040	0.161602	True	True	9.99205e-08	3429	1.212270	1.255151	2.738989	2.038384
3.500	0.100	3.100	4.000	1.000000	0.560000	0.140000	1.226123	1.896349	0.045167	0.175554	True	True	9.98063e-08	4048	1.211668	1.260608	2.734722	2.021426
3.500	0.100	3.100	4.000	1.000000	0.595000	0.140000	1.224627	1.911729	0.044367	0.192151	True	True	9.99919e-08	4490	1.211096	1.267038	2.729175	2.001553
3.500	0.100	3.100	4.000	1.000000	0.630000	0.140000	1.223108	1.930173	0.043647	0.212225	True	True	9.99511e-08	4678	1.210566	1.274734	2.722007	1.977966
3.500	0.100	3.100	4.000	1.000000	0.665000	0.140000	1.221550	1.952722	0.043015	0.236992	True	True	9.99087e-08	5592	1.210099	1.284118	2.712726	1.949548
3.500	0.100	3.100	4.000	1.000000	0.700000	0.140000	1.219935	1.980946	0.042488	0.268313	True	True	9.99625e-08	6343	1.209734	1.295825	2.700596	1.914683
3.500	0.100	3.100	4.000	1.000000	-0.700000	0.157500	1.392147	1.737001	0.252487	0.044583	True	True	9.99283e-08	6297	1.297175	1.185171	2.461548	2.146983
3.500	0.100	3.100	4.000	1.000000	-0.665000	0.157500	1.361315	1.743582	0.222100	0.045197	True	True	9.99453e-08	5377	1.283904	1.186138	2.517561	2.154406
3.500	0.100	3.100	4.000	1.000000	-0.630000	0.157500	1.336970	1.749129	0.198258	0.045916	True	True	9.98428e-08	4687	1.273346	1.187175	2.562873	2.159861
3.500	0.100	3.100	4.000	1.000000	-0.595000	0.157500	1.317255	1.753917	0.179053	0.046723	True	True	9.99977e-08	3543	1.264742	1.188226	2.600239	2.163904
3.500	0.100	3.100	4.000	1.000000	-0.560000	0.157500	1.300901	1.758158	0.163205	0.047609	True	True	9.98066e-08	2054	1.257575	1.189271	2.631668	2.166909
3.500	0.100	3.100	4.000	1.000000	-0.525000	0.157500	1.287269	1.761925	0.150025	0.048570	True	True	9.9942e-08	2508	1.251559	1.190290	2.658120	2.169072
3.500	0.100	3.100	4.000	1.000000	-0.490000	0.157500	1.275597	1.765384	0.138790	0.049602	True	True	9.99471e-08	2770	1.246394	1.191293	2.680933	2.170602
3.500	0.100	3.100	4.000	1.000000	-0.455000	0.157500	1.265819	1.768747	0.129432	0.050976	True	True	9.9445e-08	1573	1.242047	1.192365	2.699822	2.171060
3.500	0.100	3.100	4.000	1.000000	-0.420000	0.157500	1.257041	1.771756	0.121036	0.052152	True	True	9.95018e-08	1361	1.238135	1.193334	2.717087	2.171618
3.500	0.100	3.100	4.000	1.000000	-0.385000	0.157500	1.249320	1.774617	0.113672	0.053402	True	True	9.97372e-08	1561	1.234683	1.194294	2.732270	2.171792
3.500	0.100	3.100	4.000	1.000000	-0.350000	0.157500	1.242474	1.777370	0.107163	0.054731	True	True	9.98005e-08	1530	1.231614	1.195249	2.745702	2.171627
3.500	0.100	3.100	4.000	1.000000	-0.315000	0.157500	1.236362	1.780045	0.101368	0.056143	True	True	9.94349e-08	1497	1.228866	1.196205	2.757642	2.171156
3.500	0.100	3.100	4.000	1.000000	-0.280000	0.157500	1.230869	1.782671	0.096176	0.057642	True	True	9.98979e-08	1515	1.226390	1.197168	2.768298	2.170403
3.500	0.100	3.100	4.000	1.000000	-0.245000	0.157500	1.225906	1.785271	0.091499	0.059236	True	True	9.98967e-08	1519	1.224146	1.198142	2.777841	2.169384
3.500	0.100	3.100	4.000	1.000000	-0.210000	0.157500	1.221396	1.787868	0.087263	0.060932	True	True	9.95455e-08	1516	1.222103	1.199133	2.786409	2.168110
3.500	0.100	3.100	4.000	1.000000	-0.175000	0.157500	1.217280	1.790482	0.083411	0.062738	True	True	9.95122e-08	1534	1.220232	1.200146	2.794114	2.166584
3.500	0.100	3.100	4.000	1.000000	-0.140000	0.157500	1.213506	1.793132	0.079892	0.064664	True	True	9.95088e-08	1496	1.218513	1.201188	2.801051	2.164809
3.500	0.100	3.100	4.000	1.000000	-0.105000	0.157500	1.210032	1.795837	0.076667	0.066721	True	True	9.97044e-08	1530	1.216926	1.202265	2.807296	2.162781
3.500	0.100	3.100	4.000	1.000000	-0.070000	0.157500	1.206822	1.798617	0.073699	0.068921	True	True	9.98867e-08	1522	1.215455	1.203382	2.812915	2.160493
3.500	0.100	3.100	4.000	1.000000	-0.035000	0.157500	1.203845	1.801491	0.070961	0.071280	True	True	9.99821e-08	1553	1.214087	1.204548	2.817959	2.157934
3.500	0.100	3.100	4.000	1.000000	0.000000	0.157500	1.201076	1.804481	0.068428	0.073813	True	True	9.97715e-08	1576	1.212811	1.205769	2.822473	2.155090
3.500	0.100	3.100	4.000	1.000000	0.035000	0.157500	1.198490	1.807608	0.066078	0.076541	True	True	9.97211e-08	1581	1.211616	1.207055	2.826491	2.151942
3.500	0.100	3.100	4.000	1.000000	0.070000	0.157500	1.196069	1.810897	0.063892	0.079485	True	True	9.99303e-08	1547	1.210493	1.208415	2.830041	2.148467
3.500	0.100	3.100	4.000	1.000000	0.105000	0.157500	1.193795	1.814376	0.061856	0.082673	True	True	9.98598e-08	1602	1.209435	1.209860	2.833144	2.144636
3.500	0.100	3.100	4.000	1.000000	0.140000	0.157500	1.191654	1.818076	0.059955	0.086133	True	True	9.97107e-08	1601	1.208435	1.211404	2.835815	2.140415
3.500	0.100	3.100	4.000	1.000000	0.175000	0.157500	1.189630	1.822032	0.058178	0.089904	True	True	9.98831e-08	1622	1.207488	1.213059	2.838061	2.135763
3.500	0.100	3.100	4.000	1.000000	0.210000	0.157500	1.187713	1.826286	0.056513	0.094026	True	True	9.99048e-08	1587	1.206587	1.214844	2.839886	2.130632
3.500	0.100	3.100	4.000	1.000000	0.245000	0.157500	1.185892	1.830887	0.054953	0.098552	True	True	9.99697e-08	1562	1.205727	1.216778	2.841284	2.124960
3.500	0.100	3.100	4.000	1.000000	0.280000	0.157500	1.184155	1.835892	0.053489	0.103544	True	True	9.9943e-08	1633	1.204906	1.218886	2.842243	2.118678
3.500	0.100	3.100	4.000	1.000000	0.315000	0.157500	1.182495	1.841370	0.052115	0.109076	True	True	9.99331e-08	1617	1.204118	1.221196	2.842743	2.111698
3.500	0.100	3.100	4.000	1.000000	0.350000	0.157500	1.180902	1.847405	0.050824	0.115240	True	True	9.9977e-08	1582	1.203360	1.223744	2.842754	2.103916
3.500	0.100	3.100	4.000	1.000000	0.385000	0.157500	1.179080	1.853916	0.049321	0.121847	True	True	9.99394e-08	2169	1.202503	1.226485	2.843183	2.095761
3.500	0.100	3.100	4.000	1.000000	0.420000	0.157500	1.177591	1.861455	0.048185	0.129677	True	True	9.99306e-08	2902	1.201795	1.229656	2.842051	2.085877
3.500	0.100	3.100	4.000	1.000000	0.455000	0.157500	1.176151	1.869897	0.047121	0.138552	True	True	9.97393e-08	3311	1.201112	1.233221	2.840281	2.074769
3.500	0.100	3.100	4.000	1.000000	0.490000	0.157500	1.174752	1.879444	0.046126	0.148699	True	True	9.98758e-08	2949	1.200451	1.237262	2.837780	2.062193
3.500	0.100	3.100	4.000	1.000000	0.525000	0.157500	1.173368	1.890555	0.045203	0.160549	True	True	9.99199e-08	2905	1.199808	1.241933	2.834309	2.047559
3.500	0.100	3.100	4.000	1.000000	0.560000	0.157500	1.172009	1.903414	0.044348	0.174405	True	True	9.9802e-08	3659	1.199190	1.247348	2.829786	2.030691
3.500	0.100	3.100	4.000	1.000000	0.595000	0.157500	1.170659	1.918587	0.043567	0.190888	True	True	9.99191e-08	4371	1.198598	1.253725	2.823920	2.010919
3.500	0.100	3.100	4.000	1.000000	0.630000	0.157500	1.169309	1.936782	0.042864	0.210822	True	True	9.98222e-08	4638	1.198043	1.261355	2.816356	1.987450
3.500	0.100	3.100	4.000	1.000000	0.665000	0.157500	1.167949	1.959027	0.042250	0.235413	True	True	9.99636e-08	5311	1.197542	1.270656	2.806576	1.959166
3.500	0.100	3.100	4.000	1.000000	0.700000	0.157500	1.166572	1.986871	0.041739	0.266509	True	True	9.9989e-08	4680	1.197131	1.282256	2.793810	1.924454
3.500	0.100	3.100	4.000	1.000000	-0.700000	0.175000	1.334557	1.744598	0.247998	0.044246	True	True	9.99261e-08	5243	1.284571	1.170963	2.548178	2.156607
3.500	0.100	3.100	4.000	1.000000	-0.665000	0.175000	1.304237	1.751371	0.218162	0.044866	True	True	9.99259e-08	5406	1.271365	1.172117	2.606098	2.163796
3.500	0.100	3.100	4.000	1.000000	-0.630000	0.175000	1.280247	1.757082	0.194701	0.045588	True	True	9.99081e-08	4635	1.260838	1.173313	2.653036	2.169069
3.500	0.100	3.100	4.000	1.000000	-0.595000	0.175000	1.260773	1.762020	0.175758	0.046396	True	True	9.9957e-08	3339	1.252242	1.174501	2.691833	2.172966
3.500	0.100	3.100	4.000	1.000000	-0.560000	0.175000	1.244805	1.766315	0.160271	0.047283	True	True	9.97771e-08	1718	1.245141	1.175653	2.724064	2.175807
3.500	0.100	3.100	4.000	1.000000	-0.525000	0.175000	1.231348	1.770185	0.147274	0.048243	True	True	9.98729e-08	3305	1.239131	1.176773	2.751494	2.177853
3.500	0.100	3.100	4.000	1.000000	-0.490000	0.175000	1.219829	1.773720	0.136193	0.049272	True	True	9.98607e-08	1638	1.233971	1.177864	2.775147	2.179294
3.500	0.100	3.100	4.000	1.000000	-0.455000	0.175000	1.210287	1.777115	0.127045	0.050644	True	True	9.9651e-08	1595	1.229662	1.179002	2.794494	2.179642
3.500	0.100	3.100	4.000	1.000000	-0.420000	0.175000	1.201671	1.780166	0.118796	0.051817	True	True	9.93416e-08	1547	1.225767	1.180036	2.812285	2.180116
3.500	0.100	3.100	4.000	1.000000	-0.385000	0.175000	1.194096	1.783060	0.111564	0.053063	True	True	9.94419e-08	1559	1.222331	1.181053	2.827923	2.180216
3.500	0.100	3.100	4.000	1.000000	-0.350000	0.175000	1.187384	1.785838	0.105171	0.054387	True	True	9.9953e-08	1519	1.219276	1.182058	2.841748	2.179986
3.500	0.100	3.100	4.000	1.000000	-0.315000	0.175000	1.181393	1.788533	0.099480	0.055794	True	True	9.94612e-08	1543	1.216540	1.183059	2.854031	2.179459
3.500	0.100	3.100	4.000	1.000000	-0.280000	0.175000	1.176012	1.791173	0.094383	0.057287	True	True	9.98012e-08	1575	1.214075	1.184062	2.864988	2.178656
3.500	0.100	3.100	4.000	1.000000	-0.245000	0.175000	1.171152	1.793784	0.089790	0.058875	True	True	9.97983e-08	1537	1.211841	1.185071	2.874796	2.177594
3.500	0.100	3.100	4.000	1.000000	-0.210000	0.175000	1.166740	1.796386	0.085632	0.060563	True	True	9.96e-08	1543	1.209806	1.186093	2.883595	2.176282
3.500	0.100	3.100	4.000	1.000000	-0.175000	0.175000	1.162715	1.799001	0.081851	0.062361	True	True	9.99707e-08	1561	1.207944	1.187135	2.891504	2.174725
3.500	0.100	3.100	4.000	1.000000	-0.140000	0.175000	1.159027	1.801649	0.078397	0.064278	True	True	9.96918e-08	1563	1.206232	1.188202	2.898620	2.172922
3.500	0.100	3.100	4.000	1.000000	-0.105000	0.175000	1.155634	1.804349	0.075231	0.066324	True	True	9.93647e-08	1576	1.204651	1.189300	2.905022	2.170872
3.500	0.100	3.100	4.000	1.000000	-0.070000	0.175000	1.152502	1.807119	0.072319	0.068514	True	True	9.98573e-08	1544	1.203186	1.190437	2.910777	2.168565
3.500	0.100	3.100	4.000	1.000000	-0.035000	0.175000	1.149600	1.809981	0.069632	0.070860	True	True	9.97788e-08	1587	1.201823	1.191620	2.915939	2.165993
3.500	0.100	3.100	4.000	1.000000	0.000000	0.175000	1.146903	1.812954	0.067146	0.073381	True	True	9.97473e-08	1592	1.200551	1.192856	2.920553	2.163139
3.500	0.100	3.100	4.000	1.000000	0.035000	0.175000	1.144388	1.816061	0.064840	0.076094	True	True	9.9556e-08	1544	1.199359	1.194154	2.924654	2.159985
3.500	0.100	3.100	4.000	1.000000	0.070000	0.175000	1.142035	1.819326	0.062696	0.079023	True	True	9.95788e-08	1613	1.198240	1.195525	2.928272	2.156507
3.500	0.100	3.100	4.000	1.000000	0.105000	0.175000	1.139830	1.822777	0.060698	0.082193	True	True	9.9608e-08	1615	1.197184	1.196979	2.931428	2.152678
3.500	0.100	3.100	4.000	1.000000	0.140000	0.175000	1.137755	1.826445	0.058833	0.085635	True	True	9.94021e-08	1634	1.196186	1.198528	2.934136	2.148464
3.500	0.100	3.100	4.000	1.000000	0.175000	0.175000	1.135800	1.830365	0.057090	0.089384	True	True	9.98185e-08	1634	1.195239	1.200188	2.936406	2.143822
3.500	0.100	3.100	4.000	1.000000	0.210000	0.175000	1.133950	1.834578	0.055458	0.093484	True	True	9.99657e-08	1655	1.194338	1.201974	2.938237	2.138705
3.500	0.100	3.100	4.000	1.000000	0.245000	0.175000	1.132198	1.839131	0.053928	0.097985	True	True	9.95017e-08	1625	1.193479	1.203908	2.939626	2.133052
3.500	0.100	3.100	4.000	1.000000	0.280000	0.175000	1.130532	1.844082	0.052492	0.102949	True	True	9.95489e-08	1552	1.192656	1.206014	2.940559	2.126794
3.500	0.100	3.100	4.000	1.000000	0.315000	0.175000	1.128944	1.849500	0.051145	0.108449	True	True	9.97833e-08	1593	1.191866	1.208318	2.941016	2.119843
3.500	0.100	3.100	4.000	1.000000	0.350000	0.175000	1.127136	1.855290	0.049587	0.114279	True	True	9.97495e-08	2278	1.190976	1.210776	2.941954	2.112650
3.500	0.100	3.100	4.000	1.000000	0.385000	0.175000	1.125677	1.861957	0.048401	0.121175	True	True	9.98182e-08	2380	1.190239	1.213600	2.941324	2.103904
3.500	0.100	3.100	4.000	1.000000	0.420000	0.175000	1.124283	1.869301	0.047286	0.128899	True	True	9.98269e-08	2401	1.189529	1.216738	2.940139	2.094217
3.500	0.100	3.100	4.000	1.000000	0.455000	0.175000	1.122933	1.877637	0.046244	0.137718	True	True	9.99479e-08	2647	1.188838	1.220282	2.938235	2.083169
3.500	0.100	3.100	4.000	1.000000	0.490000	0.175000	1.121622	1.887184	0.045272	0.147878	True	True	9.97469e-08	3434	1.188165	1.224324	2.935496	2.070490
3.500	0.100	3.100	4.000	1.000000	0.525000	0.175000	1.120352	1.898094	0.044367	0.159618	True	True	9.97624e-08	3924	1.187511	1.228953	2.931849	2.056017
3.500	0.100	3.100	4.000	1.000000	0.560000	0.175000	1.119114	1.910791	0.043532	0.173390	True	True	9.99377e-08	3440	1.186877	1.234330	2.927066	2.039234
3.500	0.100	3.100	4.000	1.000000	0.595000	0.175000	1.117905	1.925695	0.042768	0.189715	True	True	9.99819e-08	3367	1.186268	1.240643	2.920930	2.019669
3.500	0.100	3.100	4.000	1.000000	0.630000	0.175000	1.116707	1.943733	0.042084	0.209580	True	True	9.99421e-08	4793	1.185685	1.248234	2.912922	1.996209
3.500	0.100	3.100	4.000	1.000000	0.665000	0.175000	1.115537	1.965601	0.041484	0.233939	True	True	9.99405e-08	4435	1.185153	1.257437	2.902705	1.968186
3.500	0.100	3.100	4.000	1.000000	0.700000	0.175000	1.114374	1.993179	0.040992	0.264910	True	True	9.98908e-08	3805	1.184696	1.268968	2.889244	1.933501
3.500	0.100	3.100	4.000	1.000000	-0.700000	0.192500	1.278232	1.752427	0.243647	0.043934	True	True	9.99686e-08	4722	1.272138	1.156856	2.637205	2.165736
3.500	0.100	3.100	4.000	1.000000	-0.665000	0.192500	1.248279	1.759432	0.214208	0.044560	True	True	9.99722e-08	5135	1.258943	1.158218	2.697327	2.172702
3.500	0.100	3.100	4.000	1.000000	-0.630000	0.192500	1.224680	1.765297	0.191136	0.045287	True	True	9.98217e-08	2566	1.248457	1.159583	2.745815	2.177754
3.500	0.100	3.100	4.000	1.000000	-0.595000	0.192500	1.205602	1.770331	0.172567	0.046099	True	True	9.97746e-08	3514	1.239920	1.160910	2.785702	2.181444
3.500	0.100	3.100	4.000	1.000000	-0.560000	0.192500	1.189858	1.774743	0.157299	0.046988	True	True	9.98257e-08	2828	1.232830	1.162186	2.819051	2.184127
3.500	0.100	3.100	4.000	1.000000	-0.525000	0.192500	1.176642	1.778685	0.144525	0.047949	True	True	9.99322e-08	2613	1.226847	1.163410	2.847313	2.186036
3.500	0.100	3.100	4.000	1.000000	-0.490000	0.192500	1.165342	1.782287	0.133643	0.048979	True	True	9.97907e-08	2556	1.221713	1.164590	2.871642	2.187336
3.500	0.100	3.100	4.000	1.000000	-0.455000	0.192500	1.155992	1.785713	0.124663	0.050348	True	True	9.94819e-08	1692	1.217427	1.165803	2.891531	2.187593
3.500	0.100	3.100	4.000	1.000000	-0.420000	0.192500	1.147546	1.788801	0.116563	0.051518	True	True	9.99582e-08	1618	1.213552	1.166905	2.909815	2.187971
3.500	0.100	3.100	4.000	1.000000	-0.385000	0.192500	1.140125	1.791726	0.109462	0.052762	True	True	9.93829e-08	1542	1.210134	1.167982	2.925877	2.187987
3.500	0.100	3.100	4.000	1.000000	-0.350000	0.192500	1.133551	1.794527	0.103186	0.054083	True	True	9.93478e-08	1590	1.207094	1.169042	2.940070	2.187683
3.500	0.100	3.100	4.000	1.000000	-0.315000	0.192500	1.127686	1.797240	0.097600	0.055486	True	True	9.93596e-08	1536	1.204372	1.170090	2.952673	2.187090
3.500	0.100	3.100	4.000	1.000000	-0.280000	0.192500	1.122422	1.799893	0.092596	0.056975	True	True	9.97662e-08	1410	1.201920	1.171135	2.963910	2.186231
3.500	0.100	3.100	4.000	1.000000	-0.245000	0.192500	1.117669	1.802512	0.088089	0.058557	True	True	9.93898e-08	1562	1.199697	1.172182	2.973962	2.185118
3.500	0.100	3.100	4.000	1.000000	-0.210000	0.192500	1.113356	1.805119	0.084009	0.060239	True	True	9.9577e-08	1590	1.197673	1.173239	2.982976	2.183762
3.500	0.100	3.100	4.000	1.000000	-0.175000	0.192500	1.109424	1.807736	0.080298	0.062030	True	True	9.94812e-08	1612	1.195819	1.174311	2.991073	2.182167
3.500	0.100	3.100	4.000	1.000000	-0.140000	0.192500	1.105824	1.810381	0.076909	0.063940	True	True	9.94254e-08	1601	1.194115	1.175405	2.998353	2.180332
3.500	0.100	3.100	4.000	1.000000	-0.105000	0.192500	1.102514	1.813075	0.073803	0.065978	True	True	9.95053e-08	1617	1.192541	1.176527	3.004898	2.178254
3.500	0.100	3.100	4.000	1.000000	-0.070000	0.192500	1.099461	1.815836	0.070946	0.068159	True	True	9.98528e-08	1604	1.191083	1.177686	3.010776	2.175925
3.500	0.100	3.100	4.000	1.000000	-0.035000	0.192500	1.096635	1.818685	0.068310	0.070496	True	True	9.9446e-08	1623	1.189725	1.178888	3.016044	2.173334
3.500	0.100	3.100	4.000	1.000000	0.000000	0.192500	1.094010	1.821643	0.065871	0.073005	True	True	9.94344e-08	1657	1.188458	1.180141	3.020747	2.170466
3.500	0.100	3.100	4.000	1.000000	0.035000	0.192500	1.091565	1.824731	0.063609	0.075707	True	True	9.99488e-08	1627	1.187271	1.181454	3.024923	2.167302
3.500	0.100	3.100	4.000	1.000000	0.070000	0.192500	1.089282	1.827974	0.061506	0.078622	True	True	9.99065e-08	1607	1.186154	1.182837	3.028600	2.163819
3.500	0.100	3.100	4.000	1.000000	0.105000	0.192500	1.087144	1.831399	0.059547	0.081778	True	True	9.99266e-08	1637	1.185102	1.184301	3.031800	2.159988
3.500	0.100	3.100	4.000	1.000000	0.140000	0.192500	1.085136	1.835038	0.057718	0.085204	True	True	9.93916e-08	1632	1.184106	1.185859	3.034537	2.155776
3.500	0.100	3.100	4.000	1.000000	0.175000	0.192500	1.083247	1.838923	0.056009	0.088936	True	True	9.97369e-08	1667	1.183160	1.187525	3.036822	2.151141
3.500	0.100	3.100	4.000	1.000000	0.210000	0.192500	1.081459	1.843129	0.054409	0.093018	True	True	9.97444e-08	1479	1.182259	1.189315	3.038647	2.145995
3.500	0.100	3.100	4.000	1.000000	0.245000	0.192500	1.079778	1.847606	0.052909	0.097496	True	True	9.95898e-08	1614	1.181400	1.191253	3.040027	2.140397
3.500	0.100	3.100	4.000	1.000000	0.280000	0.192500	1.078181	1.852508	0.051502	0.102435	True	True	9.94886e-08	1609	1.180576	1.193359	3.040929	2.134159
3.500	0.100	3.100	4.000	1.000000	0.315000	0.192500	1.076658	1.857901	0.050181	0.107911	True	True	9.95115e-08	1581	1.179783	1.195660	3.041330	2.127194
3.500	0.100	3.100	4.000	1.000000	0.350000	0.192500	1.074921	1.863651	0.048649	0.113735	True	True	9.96605e-08	2365	1.178888	1.198126	3.042223	2.119997
3.500	0.100	3.100	4.000	1.000000	0.385000	0.192500	1.073547	1.870145	0.047484	0.120544	True	True	9.96805e-08	2440	1.178150	1.200927	3.041560	2.111431
3.500	0.100	3.100	4.000	1.000000	0.420000	0.192500	1.072228	1.877457	0.046394	0.128257	True	True	9.9813e-08	2646	1.177432	1.204062	3.040234	2.101715
3.500	0.100	3.100	4.000	1.000000	0.455000	0.192500	1.070961	1.885755	0.045374	0.137065	True	True	9.97759e-08	3182	1.176732	1.207603	3.038154	2.090638
3.500	0.100	3.100	4.000	1.000000	0.490000	0.192500	1.069752	1.895073	0.044421	0.147100	True	True	9.98864e-08	2816	1.176053	1.211603	3.035312	2.078188
3.500	0.100	3.100	4.000	1.000000	0.525000	0.192500	1.068580	1.905916	0.043537	0.158817	True	True	9.98007e-08	3788	1.175386	1.216219	3.031415	2.063700
3.500	0.100	3.100	4.000	1.000000	0.560000	0.192500	1.067458	1.918392	0.042719	0.172467	True	True	9.98685e-08	3424	1.174739	1.221550	3.026417	2.047099
3.500	0.100	3.100	4.000	1.000000	0.595000	0.192500	1.066368	1.933262	0.041976	0.188810	True	True	9.99266e-08	4078	1.174107	1.227859	3.019868	2.027425
3.500	0.100	3.100	4.000	1.000000	0.630000	0.192500	1.065325	1.950926	0.041306	0.208445	True	True	9.99918e-08	4194	1.173503	1.235362	3.011567	2.004299
3.500	0.100	3.100	4.000	1.000000	0.665000	0.192500	1.064319	1.972611	0.040725	0.232734	True	True	9.98562e-08	4867	1.172937	1.244524	3.000801	1.976291
3.500	0.100	3.100	4.000	1.000000	0.700000	0.192500	1.063360	1.999857	0.040249	0.263529	True	True	9.98477e-08	6136	1.172436	1.255974	2.986705	1.941758
3.500	0.100	3.100	4.000	1.000000	-0.700000	0.210000	1.222837	1.760575	0.239121	0.043646	True	True	9.98819e-08	4894	1.259758	1.142877	2.729263	2.174419
3.500	0.100	3.100	4.000	1.000000	-0.665000	0.210000	1.193401	1.767769	0.210183	0.044280	True	True	9.99057e-08	3528	1.246624	1.144456	2.791270	2.181079
3.500	0.100	3.100	4.000	1.000000	-0.630000	0.210000	1.170299	1.773750	0.187574	0.045015	True	True	9.97396e-08	2802	1.236216	1.145997	2.841044	2.185853
3.500	0.100	3.100	4.000	1.000000	-0.595000	0.210000	1.151574	1.778892	0.169329	0.045833	True	True	9.9759e-08	3465	1.227721	1.147474	2.882088	2.189323
3.500	0.100	3.100	4.000	1.000000	-0.560000	0.210000	1.136130	1.783389	0.154332	0.046726	True	True	9.9841e-08	3528	1.220669	1.148878	2.916370	2.191817
3.500	0.100	3.100	4.000	1.000000	-0.525000	0.210000	1.123174	1.787398	0.141787	0.047689	True	True	9.97255e-08	3279	1.214718	1.150211	2.945398	2.193563
3.500	0.100	3.100	4.000	1.000000	-0.490000	0.210000	1.112101	1.791055	0.131102	0.048720	True	True	9.98076e-08	2414	1.209612	1.151486	2.970368	2.194721
3.500	0.100	3.100	4.000	1.000000	-0.455000	0.210000	1.102650	1.794377	0.121987	0.049821	True	True	9.98082e-08	2508	1.205221	1.152700	2.991760	2.195391
3.500	0.100	3.100	4.000	1.000000	-0.420000	0.210000	1.094683	1.797638	0.114342	0.051259	True	True	9.96675e-08	1639	1.201500	1.153951	3.009493	2.195131
3.500	0.100	3.100	4.000	1.000000	-0.385000	0.210000	1.087420	1.800590	0.107372	0.052502	True	True	9.95843e-08	1639	1.198101	1.155092	3.025948	2.195053
3.500	0.100	3.100	4.000	1.000000	-0.350000	0.210000	1.080989	1.803412	0.101213	0.053821	True	True	9.96456e-08	1561	1.195078	1.156207	3.040481	2.194666
3.500	0.100	3.100	4.000	1.000000	-0.315000	0.210000	1.075255	1.806141	0.095731	0.055221	True	True	9.95655e-08	1653	1.192372	1.157306	3.053379	2.194001
3.500	0.100	3.100	4.000	1.000000	-0.280000	0.210000	1.070109	1.808806	0.090822	0.056707	True	True	9.96696e-08	1612	1.189933	1.158396	3.064873	2.193077
3.500	0.100	3.100	4.000	1.000000	-0.245000	0.210000	1.065466	1.811432	0.086400	0.058286	True	True	9.99334e-08	1623	1.187723	1.159483	3.075149	2.191908
3.500	0.100	3.100	4.000	1.000000	-0.210000	0.210000	1.061255	1.814043	0.082397	0.059964	True	True	9.98064e-08	1680	1.185709	1.160576	3.084359	2.190503
3.500	0.100	3.100	4.000	1.000000	-0.175000	0.210000	1.057417	1.816660	0.078757	0.061750	True	True	9.9488e-08	1628	1.183865	1.161681	3.092627	2.188864
3.500	0.100	3.100	4.000	1.000000	-0.140000	0.210000	1.053906	1.819302	0.075432	0.063654	True	True	9.9687e-08	1626	1.182170	1.162804	3.100056	2.186992
3.500	0.100	3.100	4.000	1.000000	-0.105000	0.210000	1.050680	1.821990	0.072386	0.065686	True	True	9.95925e-08	1632	1.180604	1.163954	3.106730	2.184882
3.500	0.100	3.100	4.000	1.000000	-0.070000	0.210000	1.047707	1.824743	0.069583	0.067860	True	True	9.9478e-08	1634	1.179152	1.165136	3.112719	2.182526
3.500	0.100	3.100	4.000	1.000000	-0.035000	0.210000	1.044956	1.827581	0.066998	0.070189	True	True	9.98816e-08	1655	1.177801	1.166359	3.118081	2.179912
3.500	0.100	3.100	4.000	1.000000	0.000000	0.210000	1.042404	1.830524	0.064607	0.072690	True	True	9.9849e-08	1670	1.176539	1.167631	3.122862	2.177026
3.500	0.100	3.100	4.000	1.000000	0.035000	0.210000	1.040030	1.833594	0.062388	0.075382	True	True	9.96214e-08	1642	1.175356	1.168961	3.127101	2.173848
3.500	0.100	3.100	4.000	1.000000	0.070000	0.210000	1.037815	1.836817	0.060326	0.078287	True	True	9.99214e-08	1637	1.174244	1.170359	3.130827	2.170355
3.500	0.100	3.100	4.000	1.000000	0.105000	0.210000	1.035743	1.840218	0.058405	0.081431	True	True	9.94417e-08	1676	1.173194	1.171836	3.134062	2.166519
3.500	0.100	3.100	4.000	1.000000	0.140000	0.210000	1.033802	1.843829	0.056613	0.084844	True	True	9.94166e-08	1672	1.172200	1.173405	3.136821	2.162306
3.500	0.100	3.100	4.000	1.000000	0.175000	0.210000	1.031977	1.847683	0.054937	0.088562	True	True	9.9594e-08	1684	1.171257	1.175081	3.139113	2.157674
3.500	0.100	3.100	4.000	1.000000	0.210000	0.210000	1.030260	1.851821	0.053368	0.092627	True	True	9.9506e-08	1661	1.170357	1.176879	3.140938	2.152574
3.500	0.100	3.100	4.000	1.000000	0.245000	0.210000	1.028639	1.856290	0.051898	0.097089	True	True	9.95553e-08	1758	1.169497	1.178821	3.142290	2.146950
3.500	0.100	3.100	4.000	1.000000	0.280000	0.210000	1.027108	1.861145	0.050519	0.102009	True	True	9.97445e-08	1764	1.168673	1.180929	3.143155	2.140728
3.500	0.100	3.100	4.000	1.000000	0.315000	0.210000	1.025361	1.866318	0.048930	0.107194	True	True	9.93802e-08	1484	1.167745	1.183171	3.144560	2.134325
3.500	0.100	3.100	4.000	1.000000	0.350000	0.210000	1.023987	1.872149	0.047716	0.113256	True	True	9.93743e-08	1550	1.166978	1.185700	3.144378	2.126655
3.500	0.100	3.100	4.000	1.000000	0.385000	0.210000	1.022678	1.878663	0.046578	0.120071	True	True	9.97115e-08	2828	1.166234	1.188506	3.143578	2.118004
3.500	0.100	3.100	4.000	1.000000	0.420000	0.210000	1.021436	1.885902	0.045510	0.127755	True	True	9.99903e-08	2107	1.165511	1.191637	3.142131	2.108324
3.500	0.100	3.100	4.000	1.000000	0.455000	0.210000	1.020255	1.894058	0.044511	0.136495	True	True	9.98091e-08	3133	1.164806	1.195158	3.139939	2.097373
3.500	0.100	3.100	4.000	1.000000	0.490000	0.210000	1.019133	1.903296	0.043578	0.146514	True	True	9.96696e-08	1615	1.164117	1.199155	3.136899	2.084944
3.500	0.100	3.100	4.000	1.000000	0.525000	0.210000	1.018062	1.913940	0.042713	0.158118	True	True	9.98345e-08	1831	1.163441	1.203733	3.132844	2.070641
3.500	0.100	3.100	4.000	1.000000	0.560000	0.210000	1.017042	1.926337	0.041915	0.171743	True	True	9.98709e-08	2972	1.162777	1.209051	3.127549	2.054036
3.500	0.100	3.100	4.000	1.000000	0.595000	0.210000	1.016070	1.941042	0.041189	0.188012	True	True	9.98342e-08	3621	1.162126	1.215329	3.120677	2.034453
3.500	0.100	3.100	4.000	1.000000	0.630000	0.210000	1.015159	1.958589	0.040539	0.207622	True	True	9.97991e-08	2840	1.161496	1.222814	3.111924	2.011319
3.500	0.100	3.100	4.000	1.000000	0.665000	0.210000	1.014312	1.980040	0.039974	0.231808	True	True	9.98882e-08	5450	1.160898	1.231929	3.100655	1.983426
3.500	0.100	3.100	4.000	1.000000	0.700000	0.210000	1.013546	2.006890	0.039512	0.262380	True	True	9.98977e-08	6219	1.160357	1.243286	3.085992	1.949168
3.500	0.100	3.100	4.000	1.000000	-0.700000	0.227500	1.168782	1.768906	0.234759	0.043388	True	True	9.99193e-08	6189	1.247579	1.129021	2.823390	2.182481
3.500	0.100	3.100	4.000	1.000000	-0.665000	0.227500	1.139870	1.776278	0.206305	0.044034	True	True	9.99419e-08	5075	1.234507	1.130830	2.887219	2.188802
3.500	0.100	3.100	4.000	1.000000	-0.630000	0.227500	1.117131	1.782416	0.184026	0.044776	True	True	9.97791e-08	4686	1.224126	1.132564	2.938547	2.193307
3.500	0.100	3.100	4.000	1.000000	-0.595000	0.227500	1.098775	1.787657	0.166106	0.045601	True	True	9.98632e-08	4045	1.215679	1.134199	2.980671	2.196533
3.500	0.100	3.100	4.000	1.000000	-0.560000	0.227500	1.083645	1.792231	0.151381	0.046499	True	True	9.99137e-08	3298	1.208668	1.135736	3.015823	2.198818
3.500	0.100	3.100	4.000	1.000000	-0.525000	0.227500	1.070958	1.796301	0.139066	0.047466	True	True	9.99471e-08	3389	1.202753	1.137183	3.045563	2.200385
3.500	0.100	3.100	4.000	1.000000	-0.490000	0.227500	1.060120	1.800006	0.128578	0.048500	True	True	9.97848e-08	2425	1.197677	1.138557	3.071126	2.201385
3.500	0.100	3.100	4.000	1.000000	-0.455000	0.227500	1.050854	1.803362	0.119616	0.049602	True	True	9.99867e-08	1636	1.193306	1.139860	3.093068	2.201942
3.500	0.100	3.100	4.000	1.000000	-0.420000	0.227500	1.043090	1.806651	0.112137	0.051041	True	True	9.99876e-08	1690	1.189618	1.141180	3.111124	2.201551
3.500	0.100	3.100	4.000	1.000000	-0.385000	0.227500	1.035989	1.809627	0.105299	0.052284	True	True	9.98818e-08	1658	1.186239	1.142387	3.127941	2.201370
3.500	0.100	3.100	4.000	1.000000	-0.350000	0.227500	1.029704	1.812468	0.099256	0.053603	True	True	9.93812e-08	1593	1.183235	1.143562	3.142786	2.200893
3.500	0.100	3.100	4.000	1.000000	-0.315000	0.227500	1.024102	1.815211	0.093879	0.055003	True	True	9.98482e-08	1644	1.180545	1.144714	3.155953	2.200148
3.500	0.100	3.100	4.000	1.000000	-0.280000	0.227500	1.019078	1.817885	0.089063	0.056487	True	True	9.94632e-08	1654	1.178121	1.145851	3.167681	2.199153
3.500	0.100	3.100	4.000	1.000000	-0.245000	0.227500	1.014546	1.820518	0.084726	0.058064	True	True	9.96137e-08	1643	1.175924	1.146982	3.178161	2.197923
3.500	0.100	3.100	4.000	1.000000	-0.210000	0.227500	1.010438	1.823132	0.080799	0.059739	True	True	9.94816e-08	1661	1.173922	1.148113	3.187547	2.196463
3.500	0.100	3.100	4.000	1.000000	-0.175000	0.227500	1.006696	1.825749	0.077229	0.061522	True	True	9.94417e-08	1656	1.172088	1.149253	3.195969	2.194776
3.500	0.100	3.100	4.000	1.000000	-0.140000	0.227500	1.003274	1.828389	0.073969	0.063422	True	True	9.96332e-08	1661	1.170402	1.150408	3.203531	2.192862
3.500	0.100	3.100	4.000	1.000000	-0.105000	0.227500	1.000133	1.831071	0.070981	0.065451	True	True	9.95415e-08	1663	1.168845	1.151586	3.210320	2.190716
3.500	0.100	3.100	4.000	1.000000	-0.070000	0.227500	0.997239	1.833816	0.068234	0.067619	True	True	9.99212e-08	1668	1.167400	1.152794	3.216406	2.188328
3.500	0.100	3.100	4.000	1.000000	-0.035000	0.227500	0.994564	1.836643	0.065699	0.069943	True	True	9.97546e-08	1644	1.166056	1.154040	3.221850	2.185688
3.500	0.100	3.100	4.000	1.000000	0.000000	0.227500	0.992085	1.839573	0.063354	0.072437	True	True	9.95063e-08	1689	1.164799	1.155334	3.226698	2.182780
3.500	0.100	3.100	4.000	1.000000	0.035000	0.227500	0.989780	1.842627	0.061179	0.075123	True	True	9.95267e-08	1666	1.163621	1.156683	3.230990	2.179585
3.500	0.100	3.100	4.000	1.000000	0.070000	0.227500	0.987633	1.845831	0.059158	0.078020	True	True	9.98777e-08	1692	1.162513	1.158098	3.234755	2.176079
3.500	0.100	3.100	4.000	1.000000	0.105000	0.227500	0.985628	1.849210	0.057275	0.081156	True	True	9.98638e-08	1671	1.161467	1.159590	3.238016	2.172234
3.500	0.100	3.100	4.000	1.000000	0.140000	0.227500	0.983750	1.852795	0.055518	0.084559	True	True	9.9728e-08	1706	1.160475	1.161173	3.240788	2.168016
3.500	0.100	3.100	4.000	1.000000	0.175000	0.227500	0.981990	1.856621	0.053875	0.088267	True	True	9.99323e-08	1723	1.159533	1.162860	3.243079	2.163384
3.500	0.100	3.100	4.000	1.000000	0.210000	0.227500	0.980336	1.860726	0.052338	0.092320	True	True	9.94138e-08	1750	1.158635	1.164668	3.244890	2.158288
3.500	0.100	3.100	4.000	1.000000	0.245000	0.227500	0.978779	1.865158	0.050897	0.096768	True	True	9.94558e-08	1792	1.157776	1.166618	3.246214	2.152671
3.500	0.100	3.100	4.000	1.000000	0.280000	0.227500	0.977013	1.869827	0.049250	0.101395	True	True	9.99345e-08	1557	1.156815	1.168670	3.248143	2.146983
3.500	0.100	3.100	4.000	1.000000	0.315000	0.227500	0.975629	1.875080	0.047982	0.106817	True	True	9.97315e-08	1924	1.156019	1.170974	3.248446	2.140112
3.500	0.100	3.100	4.000	1.000000	0.350000	0.227500	0.974322	1.880868	0.046793	0.112870	True	True	9.9626e-08	1883	1.155250	1.173510	3.248178	2.132447
3.500	0.100	3.100	4.000	1.000000	0.385000	0.227500	0.973086	1.887283	0.045678	0.119651	True	True	9.98815e-08	2374	1.154503	1.176314	3.247296	2.123877
3.500	0.100	3.100	4.000	1.000000	0.420000	0.227500	0.971914	1.894503	0.044634	0.127337	True	True	9.98052e-08	2901	1.153773	1.179449	3.245696	2.114161
3.500	0.100	3.100	4.000	1.000000	0.455000	0.227500	0.970810	1.902580	0.043656	0.136048	True	True	9.98378e-08	2624	1.153060	1.182966	3.243354	2.103252
3.500	0.100	3.100	4.000	1.000000	0.490000	0.227500	0.969768	1.911765	0.042745	0.146045	True	True	9.98599e-08	3044	1.152361	1.186957	3.240117	2.090824
3.500	0.100	3.100	4.000	1.000000	0.525000	0.227500	0.968790	1.922259	0.041898	0.157591	True	True	9.99331e-08	2185	1.151675	1.191519	3.235867	2.076642
3.500	0.100	3.100	4.000	1.000000	0.560000	0.227500	0.967867	1.934604	0.041120	0.171223	True	True	9.99375e-08	3653	1.150995	1.196839	3.230253	2.060002
3.500	0.100	3.100	4.000	1.000000	0.595000	0.227500	0.967011	1.949090	0.040411	0.187386	True	True	9.99211e-08	4313	1.150327	1.203080	3.223105	2.040604
3.500	0.100	3.100	4.000	1.000000	0.630000	0.227500	0.966227	1.966457	0.039777	0.206924	True	True	9.99705e-08	4799	1.149673	1.210535	3.213954	2.017571
3.500	0.100	3.100	4.000	1.000000	0.665000	0.227500	0.965531	1.987596	0.039227	0.230944	True	True	9.99892e-08	4803	1.149046	1.219587	3.202258	1.989925
3.500	0.100	3.100	4.000	1.000000	0.700000	0.227500	0.964937	2.014260	0.038783	0.261474	True	True	9.99576e-08	5916	1.148462	1.230917	3.186898	1.955680
3.500	0.100	3.100	4.000	1.000000	-0.700000	0.245000	1.115730	1.777511	0.230254	0.043159	True	True	9.99626e-08	4471	1.235480	1.115318	2.920228	2.189965
3.500	0.100	3.100	4.000	1.000000	-0.665000	0.245000	1.087394	1.785042	0.202313	0.043818	True	True	9.98042e-08	4100	1.222487	1.117367	2.985711	2.195897
3.500	0.100	3.100	4.000	1.000000	-0.630000	0.245000	1.065192	1.791269	0.180500	0.044572	True	True	9.98155e-08	3606	1.212198	1.119293	3.038132	2.200067
3.500	0.100	3.100	4.000	1.000000	-0.595000	0.245000	1.047219	1.796600	0.162908	0.045405	True	True	9.98223e-08	3915	1.203803	1.121092	3.081260	2.203025
3.500	0.100	3.100	4.000	1.000000	-0.560000	0.245000	1.032411	1.801243	0.148454	0.046310	True	True	9.9955e-08	3028	1.196836	1.122768	3.117215	2.205084
3.500	0.100	3.100	4.000	1.000000	-0.525000	0.245000	1.020000	1.805367	0.136368	0.047282	True	True	9.97193e-08	3099	1.190959	1.124335	3.147611	2.206457
3.500	0.100	3.100	4.000	1.000000	-0.490000	0.245000	1.009447	1.809092	0.126112	0.048321	True	True	9.9842e-08	2971	1.185932	1.125807	3.173607	2.207291
3.500	0.100	3.100	4.000	1.000000	-0.455000	0.245000	1.000363	1.812509	0.117300	0.049427	True	True	9.98619e-08	2771	1.181580	1.127201	3.196060	2.207685
3.500	0.100	3.100	4.000	1.000000	-0.420000	0.245000	0.992768	1.815816	0.109954	0.050867	True	True	9.98148e-08	1718	1.177912	1.128598	3.214511	2.207192
3.500	0.100	3.100	4.000	1.000000	-0.385000	0.245000	0.985832	1.818812	0.103246	0.052112	True	True	9.96347e-08	1670	1.174556	1.129875	3.231658	2.206901
3.500	0.100	3.100	4.000	1.000000	-0.350000	0.245000	0.979695	1.821670	0.097319	0.053432	True	True	9.94457e-08	1673	1.171571	1.131112	3.246785	2.206326
3.500	0.100	3.100	4.000	1.000000	-0.315000	0.245000	0.974228	1.824425	0.092045	0.054832	True	True	9.94986e-08	1661	1.168898	1.132319	3.260196	2.205496
3.500	0.100	3.100	4.000	1.000000	-0.280000	0.245000	0.969326	1.827108	0.087322	0.056317	True	True	9.94727e-08	1679	1.166489	1.133506	3.272135	2.204426
3.500	0.100	3.100	4.000	1.000000	-0.245000	0.245000	0.964906	1.829746	0.083069	0.057893	True	True	9.94178e-08	1635	1.164306	1.134682	3.282797	2.203128
3.500	0.100	3.100	4.000	1.000000	-0.210000	0.245000	0.960901	1.832362	0.079219	0.059568	True	True	9.93859e-08	1692	1.162316	1.135854	3.292342	2.201609
3.500	0.100	3.100	4.000	1.000000	-0.175000	0.245000	0.957255	1.834979	0.075718	0.061349	True	True	9.97669e-08	1695	1.160493	1.137031	3.300900	2.199871
3.500	0.100	3.100	4.000	1.000000	-0.140000	0.245000	0.953923	1.837616	0.072522	0.063248	True	True	9.95556e-08	1691	1.158817	1.138219	3.308579	2.197911
3.500	0.100	3.100	4.000	1.000000	-0.105000	0.245000	0.950866	1.840294	0.069593	0.065274	True	True	9.9985e-08	1688	1.157268	1.139428	3.315468	2.195724
3.500	0.100	3.100	4.000	1.000000	-0.070000	0.245000	0.948051	1.843031	0.066899	0.067440	True	True	9.96985e-08	1691	1.155831	1.140664	3.321638	2.193302
3.500	0.100	3.100	4.000	1.000000	-0.035000	0.245000	0.945452	1.845848	0.064414	0.069760	True	True	9.99119e-08	1708	1.154493	1.141936	3.327151	2.190632
3.500	0.100	3.100	4.000	1.000000	0.000000	0.245000	0.943045	1.848766	0.062116	0.072251	True	True	9.9581e-08	1682	1.153243	1.143253	3.332054	2.187699
3.500	0.100	3.100	4.000	1.000000	0.035000	0.245000	0.940810	1.851806	0.059984	0.074932	True	True	9.95354e-08	1721	1.152070	1.144624	3.336388	2.184483
3.500	0.100	3.100	4.000	1.000000	0.070000	0.245000	0.938729	1.854992	0.058003	0.077825	True	True	9.99304e-08	1707	1.150966	1.146058	3.340183	2.180961
3.500	0.100	3.100	4.000	1.000000	0.105000	0.245000	0.936789	1.858352	0.056158	0.080955	True	True	9.99346e-08	1734	1.149923	1.147568	3.343461	2.177103
3.500	0.100	3.100	4.000	1.000000	0.140000	0.245000	0.934975	1.861914	0.054436	0.084352	True	True	9.95257e-08	1762	1.148935	1.149166	3.346238	2.172877
3.500	0.100	3.100	4.000	1.000000	0.175000	0.245000	0.933277	1.865714	0.052826	0.088052	True	True	9.99408e-08	1758	1.147995	1.150867	3.348520	2.168240
3.500	0.100	3.100	4.000	1.000000	0.210000	0.245000	0.931685	1.869790	0.051320	0.092097	True	True	9.95078e-08	1762	1.147097	1.152688	3.350310	2.163145
3.500	0.100	3.100	4.000	1.000000	0.245000	0.245000	0.929889	1.874044	0.049610	0.096252	True	True	9.98952e-08	2005	1.146100	1.154589	3.352757	2.158059
3.500	0.100	3.100	4.000	1.000000	0.280000	0.245000	0.928481	1.878865	0.048288	0.101162	True	True	9.99662e-08	2157	1.145273	1.156717	3.353503	2.151797
3.500	0.100	3.100	4.000	1.000000	0.315000	0.245000	0.927160	1.884084	0.047047	0.106585	True	True	9.96888e-08	2310	1.144476	1.159033	3.353731	2.144924
3.500	0.100	3.100	4.000	1.000000	0.350000	0.245000	0.925918	1.889829	0.045883	0.112633	True	True	9.98957e-08	1686	1.143703	1.161578	3.353371	2.137270
3.500	0.100	3.100	4.000	1.000000	0.385000	0.245000	0.924752	1.896139	0.044790	0.119374	True	True	9.96995e-08	1860	1.142954	1.164379	3.352418	2.128796
3.500	0.100	3.100	4.000	1.000000	0.420000	0.245000	0.923654	1.903242	0.043767	0.127009	True	True	9.99837e-08	2559	1.142221	1.167508	3.350729	2.119192
3.500	0.100	3.100	4.000	1.000000	0.455000	0.245000	0.922621	1.911302	0.042812	0.135729	True	True	9.97312e-08	3023	1.141499	1.171033	3.348197	2.108244
3.500	0.100	3.100	4.000	1.000000	0.490000	0.245000	0.921661	1.920344	0.041919	0.145665	True	True	9.98106e-08	2648	1.140793	1.175010	3.344818	2.095949
3.500	0.100	3.100	4.000	1.000000	0.525000	0.245000	0.920764	1.930867	0.041094	0.157276	True	True	9.9857e-08	1719	1.140092	1.179598	3.340250	2.081636
3.500	0.100	3.100	4.000	1.000000	0.560000	0.245000	0.919936	1.943035	0.040334	0.170818	True	True	9.98039e-08	3111	1.139399	1.184890	3.334421	2.065161
3.500	0.100	3.100	4.000	1.000000	0.595000	0.245000	0.919186	1.957388	0.039642	0.186938	True	True	9.99674e-08	3148	1.138713	1.191118	3.326947	2.045842
3.500	0.100	3.100	4.000	1.000000	0.630000	0.245000	0.918521	1.974593	0.039025	0.206424	True	True	9.98603e-08	4837	1.138036	1.198555	3.317397	2.022902
3.500	0.100	3.100	4.000	1.000000	0.665000	0.245000	0.917963	1.995535	0.038492	0.230378	True	True	9.99967e-08	4468	1.137378	1.207580	3.305206	1.995368
3.500	0.100	3.100	4.000	1.000000	0.700000	0.245000	0.917533	2.021951	0.038062	0.260820	True	True	9.99105e-08	4873	1.136753	1.218874	3.289214	1.961254
3.500	0.100	3.100	4.000	1.000000	-0.700000	0.262500	1.064058	1.786245	0.225935	0.042964	True	True	9.99481e-08	5972	1.223608	1.101753	3.018746	2.196723
3.500	0.100	3.100	4.000	1.000000	-0.665000	0.262500	1.036221	1.793952	0.198419	0.043637	True	True	9.99599e-08	4267	1.210662	1.104059	3.086006	2.202259
3.500	0.100	3.100	4.000	1.000000	-0.630000	0.262500	1.014491	1.800284	0.177006	0.044404	True	True	9.98981e-08	4146	1.200440	1.106189	3.139605	2.206087
3.500	0.100	3.100	4.000	1.000000	-0.595000	0.262500	0.996910	1.805695	0.159739	0.045247	True	True	9.99169e-08	3426	1.192101	1.108160	3.183655	2.208759
3.500	0.100	3.100	4.000	1.000000	-0.560000	0.262500	0.982431	1.810400	0.145556	0.046160	True	True	9.98531e-08	3460	1.185181	1.109980	3.220347	2.210577
3.500	0.100	3.100	4.000	1.000000	-0.525000	0.262500	0.970301	1.814572	0.133697	0.047139	True	True	9.97665e-08	3195	1.179343	1.111669	3.251342	2.211745
3.500	0.100	3.100	4.000	1.000000	-0.490000	0.262500	0.959947	1.818360	0.123601	0.048183	True	True	9.98012e-08	2479	1.174334	1.113253	3.277945	2.212398
3.500	0.100	3.100	4.000	1.000000	-0.455000	0.262500	0.951109	1.821778	0.114985	0.049294	True	True	9.96432e-08	1820	1.170025	1.114737	3.300730	2.212655
3.500	0.100	3.100	4.000	1.000000	-0.420000	0.262500	0.943713	1.825106	0.107796	0.050738	True	True	9.95958e-08	1760	1.166389	1.116209	3.319455	2.212024
3.500	0.100	3.100	4.000	1.000000	-0.385000	0.262500	0.936943	1.828122	0.101217	0.051986	True	True	9.9585e-08	1680	1.163055	1.117559	3.336899	2.211615
3.500	0.100	3.100	4.000	1.000000	-0.350000	0.262500	0.930955	1.830993	0.095405	0.053309	True	True	9.9727e-08	1705	1.160090	1.118861	3.352280	2.210939
3.500	0.100	3.100	4.000	1.000000	-0.315000	0.262500	0.925622	1.833759	0.090233	0.054711	True	True	9.96981e-08	1683	1.157435	1.120126	3.365909	2.210017
3.500	0.100	3.100	4.000	1.000000	-0.280000	0.262500	0.920842	1.836450	0.085603	0.056198	True	True	9.98145e-08	1686	1.155042	1.121365	3.378036	2.208868
3.500	0.100	3.100	4.000	1.000000	-0.245000	0.262500	0.916535	1.839092	0.081432	0.057775	True	True	9.94971e-08	1673	1.152872	1.122588	3.388860	2.207499
3.500	0.100	3.100	4.000	1.000000	-0.210000	0.262500	0.912633	1.841711	0.077658	0.059451	True	True	9.9814e-08	1696	1.150895	1.123803	3.398544	2.205917
3.500	0.100	3.100	4.000	1.000000	-0.175000	0.262500	0.909084	1.844327	0.074226	0.061233	True	True	9.98655e-08	1722	1.149084	1.125019	3.407222	2.204123
3.500	0.100	3.100	4.000	1.000000	-0.140000	0.262500	0.905841	1.846962	0.071093	0.063132	True	True	9.95657e-08	1721	1.147417	1.126243	3.415002	2.202114
3.500	0.100	3.100	4.000	1.000000	-0.105000	0.262500	0.902868	1.849635	0.068221	0.065158	True	True	9.99172e-08	1733	1.145877	1.127484	3.421976	2.199883
3.500	0.100	3.100	4.000	1.000000	-0.070000	0.262500	0.900132	1.852366	0.065581	0.067323	True	True	9.96663e-08	1732	1.144448	1.128751	3.428217	2.197423
3.500	0.100	3.100	4.000	1.000000	-0.035000	0.262500	0.897608	1.855174	0.063146	0.069643	True	True	9.98209e-08	1738	1.143117	1.130051	3.433786	2.194720
3.500	0.100	3.100	4.000	1.000000	0.000000	0.262500	0.895272	1.858081	0.060893	0.072133	True	True	9.97571e-08	1751	1.141873	1.131393	3.438734	2.191758
3.500	0.100	3.100	4.000	1.000000	0.035000	0.262500	0.893105	1.861108	0.058804	0.074812	True	True	9.94462e-08	1746	1.140705	1.132787	3.443099	2.188519
3.500	0.100	3.100	4.000	1.000000	0.070000	0.262500	0.891090	1.864279	0.056863	0.077703	True	True	9.9449e-08	1761	1.139605	1.134243	3.446913	2.184976
3.500	0.100	3.100	4.000	1.000000	0.105000	0.262500	0.889214	1.867621	0.055055	0.080831	True	True	9.96164e-08	1743	1.138566	1.135773	3.450199	2.181103
3.500	0.100	3.100	4.000	1.000000	0.140000	0.262500	0.887462	1.871163	0.053368	0.084225	True	True	9.98436e-08	1567	1.137580	1.137390	3.452971	2.176865
3.500	0.100	3.100	4.000	1.000000	0.175000	0.262500	0.885826	1.874940	0.051791	0.087922	True	True	9.96112e-08	1794	1.136642	1.139108	3.455238	2.172221
3.500	0.100	3.100	4.000	1.000000	0.210000	0.262500	0.884294	1.878990	0.050315	0.091963	True	True	9.96926e-08	1335	1.135746	1.140945	3.456998	2.167123
3.500	0.100	3.100	4.000	1.000000	0.245000	0.262500	0.882555	1.883221	0.048632	0.096114	True	True	9.97886e-08	2136	1.134747	1.142864	3.459448	2.162032
3.500	0.100	3.100	4.000	1.000000	0.280000	0.262500	0.881212	1.887963	0.047337	0.101001	True	True	9.96532e-08	2124	1.133920	1.145001	3.460164	2.155839
3.500	0.100	3.100	4.000	1.000000	0.315000	0.262500	0.879952	1.893158	0.046122	0.106433	True	True	9.94753e-08	1567	1.133121	1.147334	3.460305	2.148953
3.500	0.100	3.100	4.000	1.000000	0.350000	0.262500	0.878772	1.898841	0.044982	0.112447	True	True	9.96479e-08	2363	1.132346	1.149879	3.459879	2.141349
3.500	0.100	3.100	4.000	1.000000	0.385000	0.262500	0.877665	1.905207	0.043914	0.119232	True	True	9.98857e-08	2310	1.131590	1.152704	3.458748	2.132747
3.500	0.100	3.100	4.000	1.000000	0.420000	0.262500	0.876634	1.912259	0.042914	0.126864	True	True	9.97944e-08	2943	1.130851	1.155842	3.456921	2.123162
3.500	0.100	3.100	4.000	1.000000	0.455000	0.262500	0.875675	1.920202	0.041978	0.135544	True	True	9.97819e-08	2348	1.130125	1.159365	3.454267	2.112323
3.500	0.100	3.100	4.000	1.000000	0.490000	0.262500	0.874791	1.929172	0.041106	0.145465	True	True	9.99123e-08	2787	1.129410	1.163345	3.450701	2.100070
3.500	0.100	3.100	4.000	1.000000	0.525000	0.262500	0.873973	1.939610	0.040300	0.157045	True	True	9.97643e-08	3116	1.128697	1.167928	3.445915	2.085812
3.500	0.100	3.100	4.000	1.000000	0.560000	0.262500	0.873237	1.951680	0.039558	0.170581	True	True	9.98634e-08	3136	1.127991	1.173226	3.439804	2.069388
3.500	0.100	3.100	4.000	1.000000	0.595000	0.262500	0.872586	1.965915	0.038884	0.186676	True	True	9.99549e-08	3999	1.127286	1.179450	3.432000	2.050139
3.500	0.100	3.100	4.000	1.000000	0.630000	0.262500	0.872036	1.982898	0.038282	0.206067	True	True	9.99266e-08	3784	1.126588	1.186859	3.422111	2.027400
3.500	0.100	3.100	4.000	1.000000	0.665000	0.262500	0.871605	2.003748	0.037766	0.230044	True	True	9.99923e-08	4150	1.125898	1.195893	3.409358	1.999849
3.500	0.100	3.100	4.000	1.000000	0.700000	0.262500	0.871329	2.029947	0.037353	0.260430	True	True	9.99677e-08	6074	1.125233	1.207166	3.392733	1.965856
3.500	0.100	3.100	4.000	1.000000	-0.700000	0.280000	1.013515	1.795173	0.221577	0.042803	True	True	9.99297e-08	5351	1.211870	1.088350	3.119384	2.202778
3.500	0.100	3.100	4.000	1.000000	-0.665000	0.280000	0.986352	1.802979	0.194629	0.043494	True	True	9.99157e-08	4949	1.199041	1.090910	3.187890	2.207854
3.500	0.100	3.100	4.000	1.000000	-0.630000	0.280000	0.964966	1.809465	0.173493	0.044273	True	True	9.99461e-08	3365	1.188835	1.093265	3.242936	2.211340
3.500	0.100	3.100	4.000	1.000000	-0.595000	0.280000	0.947846	1.814918	0.156606	0.045128	True	True	9.98304e-08	4005	1.180579	1.095405	3.287657	2.213702
3.500	0.100	3.100	4.000	1.000000	-0.560000	0.280000	0.933649	1.819704	0.142648	0.046051	True	True	9.98929e-08	2340	1.173688	1.097380	3.325158	2.215267
3.500	0.100	3.100	4.000	1.000000	-0.525000	0.280000	0.921853	1.823891	0.131059	0.047039	True	True	9.97496e-08	3211	1.167911	1.099191	3.356559	2.216220
3.500	0.100	3.100	4.000	1.000000	-0.490000	0.280000	0.911786	1.827687	0.121191	0.048091	True	True	9.98969e-08	3010	1.162953	1.100880	3.383498	2.216692
3.500	0.100	3.100	4.000	1.000000	-0.455000	0.280000	0.903127	1.831161	0.112714	0.049207	True	True	9.97105e-08	2750	1.158662	1.102464	3.406738	2.216775
3.500	0.100	3.100	4.000	1.000000	-0.420000	0.280000	0.895912	1.834501	0.105665	0.050656	True	True	9.99223e-08	1802	1.155051	1.104018	3.425758	2.216021
3.500	0.100	3.100	4.000	1.000000	-0.385000	0.280000	0.889308	1.837532	0.099214	0.051909	True	True	9.97128e-08	1646	1.151741	1.105442	3.443467	2.215492
3.500	0.100	3.100	4.000	1.000000	-0.350000	0.280000	0.883470	1.840416	0.093516	0.053237	True	True	9.99472e-08	1683	1.148796	1.106811	3.459074	2.214708
3.500	0.100	3.100	4.000	1.000000	-0.315000	0.280000	0.878271	1.843191	0.088445	0.054643	True	True	9.97871e-08	1800	1.146159	1.108137	3.472897	2.213693
3.500	0.100	3.100	4.000	1.000000	-0.280000	0.280000	0.873614	1.845888	0.083905	0.056133	True	True	9.96841e-08	1817	1.143782	1.109430	3.485189	2.212459
3.500	0.100	3.100	4.000	1.000000	-0.245000	0.280000	0.869418	1.848535	0.079817	0.057713	True	True	9.98621e-08	1728	1.141626	1.110702	3.496154	2.211016
3.500	0.100	3.100	4.000	1.000000	-0.210000	0.280000	0.865620	1.851155	0.076117	0.059392	True	True	9.9864e-08	1721	1.139662	1.111962	3.505959	2.209368
3.500	0.100	3.100	4.000	1.000000	-0.175000	0.280000	0.862166	1.853772	0.072754	0.061177	True	True	9.95633e-08	1746	1.137862	1.113219	3.514739	2.207515
3.500	0.100	3.100	4.000	1.000000	-0.140000	0.280000	0.859011	1.856404	0.069683	0.063078	True	True	9.9554e-08	1753	1.136205	1.114482	3.522605	2.205453
3.500	0.100	3.100	4.000	1.000000	-0.105000	0.280000	0.856121	1.859073	0.066868	0.065105	True	True	9.9665e-08	1756	1.134674	1.115758	3.529649	2.203177
3.500	0.100	3.100	4.000	1.000000	-0.070000	0.280000	0.853464	1.861798	0.064281	0.067273	True	True	9.94649e-08	1736	1.133253	1.117057	3.535948	2.200675
3.500	0.100	3.100	4.000	1.000000	-0.035000	0.280000	0.851013	1.864599	0.061894	0.069594	True	True	9.94326e-08	1782	1.131929	1.118386	3.541562	2.197936
3.500	0.100	3.100	4.000	1.000000	0.000000	0.280000	0.848748	1.867496	0.059687	0.072085	True	True	9.99323e-08	1785	1.130690	1.119756	3.546542	2.194943
3.500	0.100	3.100	4.000	1.000000	0.035000	0.280000	0.846649	1.870512	0.057640	0.074766	True	True	9.95218e-08	1779	1.129528	1.121176	3.550929	2.191676
3.500	0.100	3.100	4.000	1.000000	0.070000	0.280000	0.844699	1.873670	0.055738	0.077658	True	True	9.99424e-08	1781	1.128432	1.122656	3.554752	2.188112
3.500	0.100	3.100	4.000	1.000000	0.105000	0.280000	0.842885	1.876997	0.053967	0.080787	True	True	9.98194e-08	1780	1.127396	1.124209	3.558036	2.184220
3.500	0.100	3.100	4.000	1.000000	0.140000	0.280000	0.841195	1.880522	0.052314	0.084182	True	True	9.96054e-08	1763	1.126413	1.125846	3.560795	2.179967
3.500	0.100	3.100	4.000	1.000000	0.175000	0.280000	0.839618	1.884279	0.050770	0.087880	True	True	9.95306e-08	1815	1.125477	1.127584	3.563037	2.175312
3.500	0.100	3.100	4.000	1.000000	0.210000	0.280000	0.837838	1.888176	0.049021	0.091639	True	True	9.97914e-08	2100	1.124439	1.129389	3.566010	2.170719
3.500	0.100	3.100	4.000	1.000000	0.245000	0.280000	0.836463	1.892519	0.047668	0.096073	True	True	9.96346e-08	2153	1.123580	1.131381	3.567208	2.165106
3.500	0.100	3.100	4.000	1.000000	0.280000	0.280000	0.835178	1.897232	0.046400	0.100960	True	True	9.98994e-08	2072	1.122753	1.133534	3.567860	2.158914
3.500	0.100	3.100	4.000	1.000000	0.315000	0.280000	0.833977	1.902381	0.045210	0.106374	True	True	9.97218e-08	2091	1.121953	1.135876	3.567938	2.152059
3.500	0.100	3.100	4.000	1.000000	0.350000	0.280000	0.832858	1.908042	0.044095	0.112404	True	True	9.97496e-08	2422	1.121175	1.138442	3.567399	2.144439
3.500	0.100	3.100	4.000	1.000000	0.385000	0.280000	0.831813	1.914367	0.043050	0.119187	True	True	9.97178e-08	3243	1.120415	1.141280	3.566151	2.135852
3.500	0.100	3.100	4.000	1.000000	0.420000	0.280000	0.830850	1.921322	0.042070	0.126797	True	True	9.96881e-08	1831	1.119672	1.144424	3.564218	2.126356
3.500	0.100	3.100	4.000	1.000000	0.455000	0.280000	0.829956	1.929261	0.041157	0.135495	True	True	9.99044e-08	2752	1.118937	1.147964	3.561369	2.115475
3.500	0.100	3.100	4.000	1.000000	0.490000	0.280000	0.829140	1.938230	0.040306	0.145450	True	True	9.97241e-08	2805	1.118212	1.151966	3.557564	2.103167
3.500	0.100	3.100	4.000	1.000000	0.525000	0.280000	0.828407	1.948470	0.039516	0.156947	True	True	9.99712e-08	3170	1.117492	1.156534	3.552640	2.089131
3.500	0.100	3.100	4.000	1.000000	0.560000	0.280000	0.827755	1.960451	0.038792	0.170472	True	True	9.97668e-08	3573	1.116771	1.161837	3.546257	2.072763
3.500	0.100	3.100	4.000	1.000000	0.595000	0.280000	0.827198	1.974580	0.038135	0.186552	True	True	9.99087e-08	3765	1.116048	1.168064	3.538125	2.053583
3.500	0.100	3.100	4.000	1.000000	0.630000	0.280000	0.826750	1.991598	0.037553	0.206050	True	True	9.98146e-08	5007	1.115323	1.175515	3.527704	2.030692
3.500	0.100	3.100	4.000	1.000000	0.665000	0.280000	0.826442	2.012308	0.037054	0.230022	True	True	9.98655e-08	5527	1.114603	1.184553	3.514438	2.003218
3.500	0.100	3.100	4.000	1.000000	0.700000	0.280000	0.826314	2.038231	0.036654	0.260313	True	True	9.99865e-08	3961	1.113901	1.195799	3.497251	1.969459
3.500	0.100	3.100	4.000	1.000000	-0.700000	0.297500	0.964194	1.804239	0.217267	0.042678	True	True	9.99407e-08	4882	1.200310	1.075109	3.221726	2.208069
3.500	0.100	3.100	4.000	1.000000	-0.665000	0.297500	0.937639	1.812160	0.190820	0.043388	True	True	9.99739e-08	4223	1.187572	1.077937	3.291547	2.212675
3.500	0.100	3.100	4.000	1.000000	-0.630000	0.297500	0.916804	1.818700	0.170135	0.044183	True	True	9.97735e-08	4413	1.177464	1.080504	3.347409	2.215772
3.500	0.100	3.100	4.000	1.000000	-0.595000	0.297500	0.900020	1.824244	0.153513	0.045051	True	True	9.98782e-08	2822	1.169242	1.082832	3.393067	2.217828
3.500	0.100	3.100	4.000	1.000000	-0.560000	0.297500	0.886159	1.829080	0.139822	0.045985	True	True	9.99046e-08	2948	1.162400	1.084961	3.431175	2.219127
3.500	0.100	3.100	4.000	1.000000	-0.525000	0.297500	0.874600	1.833330	0.128418	0.046982	True	True	9.98495e-08	2425	1.156648	1.086909	3.463190	2.219854
3.500	0.100	3.100	4.000	1.000000	-0.490000	0.297500	0.864781	1.837155	0.118744	0.048043	True	True	9.99804e-08	2336	1.151727	1.088711	3.490518	2.220134
3.500	0.100	3.100	4.000	1.000000	-0.455000	0.297500	0.856335	1.840649	0.110434	0.049167	True	True	9.96819e-08	1975	1.147467	1.090394	3.514088	2.220055
3.500	0.100	3.100	4.000	1.000000	-0.420000	0.297500	0.849349	1.843977	0.103563	0.050623	True	True	9.9933e-08	1890	1.143902	1.092025	3.533227	2.219170
3.500	0.100	3.100	4.000	1.000000	-0.385000	0.297500	0.842911	1.847022	0.097239	0.051883	True	True	9.95164e-08	1721	1.140614	1.093527	3.551171	2.218514
3.500	0.100	3.100	4.000	1.000000	-0.350000	0.297500	0.837221	1.849917	0.091652	0.053216	True	True	9.967e-08	1801	1.137691	1.094965	3.566976	2.217621
3.500	0.100	3.100	4.000	1.000000	-0.315000	0.297500	0.832157	1.852700	0.086682	0.054628	True	True	9.95775e-08	1726	1.135072	1.096353	3.580967	2.216508
3.500	0.100	3.100	4.000	1.000000	-0.280000	0.297500	0.827621	1.855403	0.082232	0.056123	True	True	9.9985e-08	1855	1.132710	1.097703	3.593403	2.215187
3.500	0.100	3.100	4.000	1.000000	-0.245000	0.297500	0.823536	1.858053	0.078225	0.057708	True	True	9.99278e-08	1775	1.130569	1.099027	3.604489	2.213667
3.500	0.100	3.100	4.000	1.000000	-0.210000	0.297500	0.819840	1.860675	0.074599	0.059392	True	True	9.98771e-08	1746	1.128617	1.100334	3.614397	2.211951
3.500	0.100	3.100	4.000	1.000000	-0.175000	0.297500	0.816480	1.863291	0.071302	0.061181	True	True	9.95456e-08	1797	1.126828	1.101634	3.623262	2.210036
3.500	0.100	3.100	4.000	1.000000	-0.140000	0.297500	0.813414	1.865922	0.068292	0.063086	True	True	9.98937e-08	1773	1.125182	1.102937	3.631199	2.207920
3.500	0.100	3.100	4.000	1.000000	-0.105000	0.297500	0.810606	1.868588	0.065535	0.065119	True	True	9.98956e-08	1789	1.123660	1.104250	3.638301	2.205594
3.500	0.100	3.100	4.000	1.000000	-0.070000	0.297500	0.808025	1.871308	0.062999	0.067290	True	True	9.96185e-08	1803	1.122246	1.105583	3.644643	2.203049
3.500	0.100	3.100	4.000	1.000000	-0.035000	0.297500	0.805648	1.874103	0.060661	0.069615	True	True	9.94161e-08	1807	1.120929	1.106945	3.650290	2.200271
3.500	0.100	3.100	4.000	1.000000	0.000000	0.297500	0.803452	1.876992	0.058499	0.072111	True	True	9.9927e-08	1815	1.119696	1.108345	3.655292	2.197245
3.500	0.100	3.100	4.000	1.000000	0.035000	0.297500	0.801419	1.879999	0.056493	0.074796	True	True	9.96103e-08	1797	1.118539	1.109793	3.659689	2.193948
3.500	0.100	3.100	4.000	1.000000	0.070000	0.297500	0.799533	1.883146	0.054630	0.077692	True	True	9.95518e-08	1832	1.117448	1.111299	3.663512	2.190357
3.500	0.100	3.100	4.000	1.000000	0.105000	0.297500	0.797780	1.886460	0.052895	0.080825	True	True	9.95087e-08	1859	1.116415	1.112877	3.666785	2.186443
3.500	0.100	3.100	4.000	1.000000	0.140000	0.297500	0.796150	1.889971	0.051276	0.084225	True	True	9.96832e-08	1844	1.115435	1.114538	3.669523	2.182172
3.500	0.100	3.100	4.000	1.000000	0.175000	0.297500	0.794321	1.893587	0.049457	0.087648	True	True	9.97604e-08	2075	1.114354	1.116254	3.673027	2.178009
3.500	0.100	3.100	4.000	1.000000	0.210000	0.297500	0.792907	1.897598	0.048043	0.091695	True	True	9.98071e-08	1757	1.113460	1.118131	3.674705	2.172889
3.500	0.100	3.100	4.000	1.000000	0.245000	0.297500	0.791588	1.901918	0.046718	0.096130	True	True	9.98331e-08	2192	1.112602	1.120143	3.675848	2.167273
3.500	0.100	3.100	4.000	1.000000	0.280000	0.297500	0.790360	1.906607	0.045476	0.101022	True	True	9.99361e-08	2216	1.111774	1.122315	3.676429	2.161078
3.500	0.100	3.100	4.000	1.000000	0.315000	0.297500	0.789215	1.911777	0.044313	0.106461	True	True	9.97259e-08	2239	1.110970	1.124681	3.676388	2.154155
3.500	0.100	3.100	4.000	1.000000	0.350000	0.297500	0.788155	1.917413	0.043222	0.112504	True	True	9.97938e-08	1839	1.110189	1.127268	3.675741	2.146532
3.500	0.100	3.100	4.000	1.000000	0.385000	0.297500	0.787173	1.923651	0.042199	0.119267	True	True	9.97317e-08	2983	1.109426	1.130116	3.674409	2.138030
3.500	0.100	3.100	4.000	1.000000	0.420000	0.297500	0.786271	1.930563	0.041240	0.126877	True	True	9.96584e-08	2072	1.108679	1.133276	3.672338	2.128556
3.500	0.100	3.100	4.000	1.000000	0.455000	0.297500	0.785445	1.938404	0.040347	0.135556	True	True	9.98991e-08	2800	1.107939	1.136824	3.669356	2.117771
3.500	0.100	3.100	4.000	1.000000	0.490000	0.297500	0.784699	1.947318	0.039515	0.145515	True	True	9.97632e-08	2949	1.107204	1.140841	3.665354	2.105493
3.500	0.100	3.100	4.000	1.000000	0.525000	0.297500	0.784035	1.957624	0.038747	0.157098	True	True	9.98257e-08	3516	1.106468	1.145449	3.660096	2.091309
3.500	0.100	3.100	4.000	1.000000	0.560000	0.297500	0.783464	1.969539	0.038041	0.170638	True	True	9.99064e-08	4119	1.105733	1.150771	3.653426	2.074975
3.500	0.100	3.100	4.000	1.000000	0.595000	0.297500	0.782998	1.983590	0.037402	0.186735	True	True	9.98527e-08	4001	1.104992	1.157017	3.644948	2.055836
3.500	0.100	3.100	4.000	1.000000	0.630000	0.297500	0.782653	2.000433	0.036835	0.206190	True	True	9.98921e-08	4354	1.104246	1.164465	3.634173	2.033115
3.500	0.100	3.100	4.000	1.000000	0.665000	0.297500	0.782464	2.020930	0.036350	0.230101	True	True	9.99307e-08	3824	1.103499	1.173495	3.620476	2.005843
3.500	0.100	3.100	4.000	1.000000	0.700000	0.297500	0.782472	2.046789	0.035968	0.260479	True	True	9.99129e-08	6074	1.102755	1.184780	3.602569	1.972046
3.500	0.100	3.100	4.000	1.000000	-0.700000	0.315000	0.916092	1.813417	0.213013	0.042591	True	True	9.98145e-08	5374	1.188935	1.062032	3.325569	2.212565
3.500	0.100	3.100	4.000	1.000000	-0.665000	0.315000	0.890078	1.821472	0.186997	0.043321	True	True	9.9855e-08	3822	1.176260	1.065144	3.396788	2.216690
3.500	0.100	3.100	4.000	1.000000	-0.630000	0.315000	0.869802	1.828053	0.166768	0.044134	True	True	9.99726e-08	4051	1.166255	1.067927	3.453343	2.219385
3.500	0.100	3.100	4.000	1.000000	-0.595000	0.315000	0.853417	1.833651	0.150464	0.045017	True	True	9.9927e-08	3633	1.158094	1.070442	3.499690	2.221117
3.500	0.100	3.100	4.000	1.000000	-0.560000	0.315000	0.839939	1.838500	0.137077	0.045964	True	True	9.99499e-08	3410	1.151322	1.072722	3.538202	2.222149
3.500	0.100	3.100	4.000	1.000000	-0.525000	0.315000	0.828658	1.842783	0.125889	0.046973	True	True	9.99526e-08	2842	1.145609	1.074805	3.570668	2.222652
3.500	0.100	3.100	4.000	1.000000	-0.490000	0.315000	0.819076	1.846633	0.116399	0.048043	True	True	9.99687e-08	2298	1.140722	1.076725	3.598367	2.222741
3.500	0.100	3.100	4.000	1.000000	-0.455000	0.315000	0.810841	1.850150	0.108250	0.049177	True	True	9.97612e-08	2642	1.136493	1.078510	3.622231	2.222490
3.500	0.100	3.100	4.000	1.000000	-0.420000	0.315000	0.804004	1.853514	0.101492	0.050641	True	True	9.978e-08	1932	1.132942	1.080231	3.641675	2.221458
3.500	0.100	3.100	4.000	1.000000	-0.385000	0.315000	0.797731	1.856572	0.095292	0.051909	True	True	9.95829e-08	1743	1.129678	1.081814	3.659823	2.220675
3.500	0.100	3.100	4.000	1.000000	-0.350000	0.315000	0.792188	1.859476	0.089816	0.053250	True	True	9.99584e-08	1774	1.126775	1.083324	3.675801	2.219669
3.500	0.100	3.100	4.000	1.000000	-0.315000	0.315000	0.787256	1.862266	0.084944	0.054668	True	True	9.96057e-08	1815	1.124174	1.084777	3.689937	2.218456
3.500	0.100	3.100	4.000	1.000000	-0.280000	0.315000	0.782840	1.864974	0.080583	0.056171	True	True	9.96365e-08	1807	1.121828	1.086186	3.702494	2.217047
3.500	0.100	3.100	4.000	1.000000	-0.245000	0.315000	0.778865	1.867628	0.076656	0.057763	True	True	9.9848e-08	1799	1.119701	1.087563	3.713683	2.215448
3.500	0.100	3.100	4.000	1.000000	-0.210000	0.315000	0.775270	1.870252	0.073102	0.059453	True	True	9.98569e-08	1810	1.117762	1.088919	3.723675	2.213660
3.500	0.100	3.100	4.000	1.000000	-0.175000	0.315000	0.772003	1.872868	0.069872	0.061249	True	True	9.95719e-08	1792	1.115984	1.090265	3.732610	2.211682
3.500	0.100	3.100	4.000	1.000000	-0.140000	0.315000	0.769023	1.875498	0.066923	0.063160	True	True	9.98726e-08	1823	1.114348	1.091609	3.740603	2.209508
3.500	0.100	3.100	4.000	1.000000	-0.105000	0.315000	0.766296	1.878161	0.064221	0.065199	True	True	9.98188e-08	1745	1.112834	1.092962	3.747748	2.207132
3.500	0.100	3.100	4.000	1.000000	-0.070000	0.315000	0.763792	1.880878	0.061737	0.067377	True	True	9.99884e-08	1834	1.111428	1.094331	3.754123	2.204541
3.500	0.100	3.100	4.000	1.000000	-0.035000	0.315000	0.761486	1.883668	0.059446	0.069710	True	True	9.99657e-08	1893	1.110118	1.095727	3.759790	2.201722
3.500	0.100	3.100	4.000	1.000000	0.000000	0.315000	0.759359	1.886551	0.057328	0.072212	True	True	9.97457e-08	1817	1.108891	1.097159	3.764802	2.198659
3.500	0.100	3.100	4.000	1.000000	0.035000	0.315000	0.757390	1.889551	0.055364	0.074904	True	True	9.9589e-08	1858	1.107738	1.098637	3.769199	2.195330
3.500	0.100	3.100	4.000	1.000000	0.070000	0.315000	0.755567	1.892689	0.053539	0.077808	True	True	9.99554e-08	1862	1.106651	1.100173	3.773013	2.191710
3.500	0.100	3.100	4.000	1.000000	0.105000	0.315000	0.753875	1.895994	0.051839	0.080949	True	True	9.96448e-08	1847	1.105622	1.101778	3.776266	2.187772
3.500	0.100	3.100	4.000	1.000000	0.140000	0.315000	0.751989	1.899375	0.049944	0.084079	True	True	9.99575e-08	2094	1.104495	1.103427	3.780317	2.183978
3.500	0.100	3.100	4.000	1.000000	0.175000	0.315000	0.750528	1.903102	0.048464	0.087789	True	True	9.9897e-08	1909	1.103562	1.105213	3.782485	2.179291
3.500	0.100	3.100	4.000	1.000000	0.210000	0.315000	0.749170	1.907095	0.047079	0.091841	True	True	9.96196e-08	2140	1.102669	1.107114	3.784114	2.174161
3.500	0.100	3.100	4.000	1.000000	0.245000	0.315000	0.747908	1.911401	0.045782	0.096290	True	True	9.98005e-08	2085	1.101810	1.109150	3.785189	2.168530
3.500	0.100	3.100	4.000	1.000000	0.280000	0.315000	0.746733	1.916119	0.044568	0.101208	True	True	9.96534e-08	2399	1.100980	1.111349	3.785660	2.162261
3.500	0.100	3.100	4.000	1.000000	0.315000	0.315000	0.745646	1.921221	0.043429	0.106642	True	True	9.98612e-08	2088	1.100175	1.113735	3.785556	2.155400
3.500	0.100	3.100	4.000	1.000000	0.350000	0.315000	0.744642	1.926830	0.042361	0.112693	True	True	9.9729e-08	2249	1.099392	1.116342	3.784803	2.147781
3.500	0.100	3.100	4.000	1.000000	0.385000	0.315000	0.743721	1.932992	0.041359	0.119454	True	True	9.9912e-08	1966	1.098626	1.119209	3.783374	2.139351
3.500	0.100	3.100	4.000	1.000000	0.420000	0.315000	0.742877	1.939923	0.040424	0.127099	True	True	9.99442e-08	2676	1.097871	1.122396	3.781121	2.129815
3.500	0.100	3.100	4.000	1.000000	0.455000	0.315000	0.742114	1.947729	0.039550	0.135796	True	True	9.97956e-08	2819	1.097123	1.125968	3.777961	2.119040
3.500	0.100	3.100	4.000	1.000000	0.490000	0.315000	0.741435	1.956602	0.038738	0.145774	True	True	9.9949e-08	2754	1.096379	1.130009	3.773752	2.106780
3.500	0.100	3.100	4.000	1.000000	0.525000	0.315000	0.740844	1.966796	0.037987	0.157338	True	True	9.9748e-08	2936	1.095634	1.134628	3.768302	2.092713
3.500	0.100	3.100	4.000	1.000000	0.560000	0.315000	0.740350	1.978720	0.037301	0.170943	True	True	9.9999e-08	3410	1.094882	1.139987	3.761288	2.076316
3.500	0.100	3.100	4.000	1.000000	0.595000	0.315000	0.739969	1.992705	0.036679	0.187069	True	True	9.97905e-08	3831	1.094123	1.146259	3.752463	2.057216
3.500	0.100	3.100	4.000	1.000000	0.630000	0.315000	0.739724	2.009386	0.036127	0.206495	True	True	9.99661e-08	4280	1.093356	1.153715	3.741340	2.034659
3.500	0.100	3.100	4.000	1.000000	0.665000	0.315000	0.739643	2.029958	0.035661	0.230582	True	True	9.99038e-08	5708	1.092575	1.162820	3.726975	2.007201
3.500	0.100	3.100	4.000	1.000000	0.700000	0.315000	0.739786	2.055506	0.035291	0.260849	True	True	9.98665e-08	4979	1.091798	1.174086	3.708587	1.973746
3.500	0.100	3.100	4.000	1.000000	-0.700000	0.332500	0.869201	1.822686	0.208819	0.042544	True	True	9.9951e-08	4812	1.177748	1.049121	3.430714	2.216242
3.500	0.100	3.100	4.000	1.000000	-0.665000	0.332500	0.843867	1.830796	0.183356	0.043297	True	True	9.98984e-08	3972	1.165197	1.052507	3.502813	2.219856
3.500	0.100	3.100	4.000	1.000000	-0.630000	0.332500	0.824008	1.837473	0.163450	0.044129	True	True	9.99068e-08	4418	1.155237	1.055529	3.560373	2.222156
3.500	0.100	3.100	4.000	1.000000	-0.595000	0.332500	0.807967	1.843150	0.147412	0.045027	True	True	9.98454e-08	3057	1.147114	1.058244	3.607494	2.223555
3.500	0.100	3.100	4.000	1.000000	-0.560000	0.332500	0.794872	1.848004	0.134331	0.045989	True	True	9.98638e-08	2712	1.140414	1.060678	3.646333	2.224316
3.500	0.100	3.100	4.000	1.000000	-0.525000	0.332500	0.783870	1.852315	0.123360	0.047010	True	True	9.98784e-08	2815	1.134743	1.062899	3.679184	2.224588
3.500	0.100	3.100	4.000	1.000000	-0.490000	0.332500	0.774530	1.856187	0.114056	0.048092	True	True	9.97902e-08	2698	1.129892	1.064939	3.707195	2.224478
3.500	0.100	3.100	4.000	1.000000	-0.455000	0.332500	0.766502	1.859720	0.106066	0.049236	True	True	9.98409e-08	2492	1.125693	1.066829	3.731319	2.224058
3.500	0.100	3.100	4.000	1.000000	-0.420000	0.332500	0.759852	1.863093	0.099451	0.050711	True	True	9.96365e-08	1992	1.122172	1.068637	3.750922	2.222884
3.500	0.100	3.100	4.000	1.000000	-0.385000	0.332500	0.753741	1.866162	0.093374	0.051989	True	True	9.9675e-08	1856	1.118931	1.070303	3.769247	2.221971
3.500	0.100	3.100	4.000	1.000000	-0.350000	0.332500	0.748343	1.869075	0.088007	0.053339	True	True	9.95218e-08	1836	1.116048	1.071887	3.785371	2.220851
3.500	0.100	3.100	4.000	1.000000	-0.315000	0.332500	0.743542	1.871872	0.083232	0.054766	True	True	9.96544e-08	1816	1.113465	1.073407	3.799630	2.219536
3.500	0.100	3.100	4.000	1.000000	-0.280000	0.332500	0.739245	1.874585	0.078958	0.056277	True	True	9.95535e-08	1826	1.111136	1.074877	3.812288	2.218037
3.500	0.100	3.100	4.000	1.000000	-0.245000	0.332500	0.735378	1.877241	0.075110	0.057878	True	True	9.94325e-08	1836	1.109022	1.076310	3.823561	2.216357
3.500	0.100	3.100	4.000	1.000000	-0.210000	0.332500	0.731882	1.879867	0.071628	0.059577	True	True	9.98276e-08	1827	1.107095	1.077718	3.833621	2.214497
3.500	0.100	3.100	4.000	1.000000	-0.175000	0.332500	0.728707	1.882485	0.068463	0.061381	True	True	9.98804e-08	1823	1.105329	1.079111	3.842610	2.212453
3.500	0.100	3.100	4.000	1.000000	-0.140000	0.332500	0.725813	1.885114	0.065574	0.063302	True	True	9.94677e-08	1860	1.103702	1.080500	3.850645	2.210221
3.500	0.100	3.100	4.000	1.000000	-0.105000	0.332500	0.723165	1.887776	0.062927	0.065349	True	True	9.98322e-08	1866	1.102196	1.081893	3.857820	2.207791
3.500	0.100	3.100	4.000	1.000000	-0.070000	0.332500	0.720736	1.890491	0.060493	0.067537	True	True	9.94752e-08	1864	1.100798	1.083301	3.864214	2.205153
3.500	0.100	3.100	4.000	1.000000	-0.035000	0.332500	0.718501	1.893277	0.058249	0.069878	True	True	9.95406e-08	1871	1.099494	1.084734	3.869891	2.202291
3.500	0.100	3.100	4.000	1.000000	0.000000	0.332500	0.716440	1.896157	0.056174	0.072391	True	True	9.98388e-08	1892	1.098273	1.086200	3.874903	2.199188
3.500	0.100	3.100	4.000	1.000000	0.035000	0.332500	0.714536	1.899151	0.054251	0.075093	True	True	9.96315e-08	1900	1.097125	1.087711	3.879290	2.195824
3.500	0.100	3.100	4.000	1.000000	0.070000	0.332500	0.712773	1.902283	0.052464	0.078008	True	True	9.95288e-08	1900	1.096042	1.089278	3.883084	2.192174
3.500	0.100	3.100	4.000	1.000000	0.105000	0.332500	0.711140	1.905581	0.050800	0.081160	True	True	9.95047e-08	1922	1.095016	1.090914	3.886308	2.188208
3.500	0.100	3.100	4.000	1.000000	0.140000	0.332500	0.709309	1.908959	0.048934	0.084302	True	True	9.97454e-08	2067	1.093887	1.092598	3.890371	2.184383
3.500	0.100	3.100	4.000	1.000000	0.175000	0.332500	0.707904	1.912680	0.047485	0.088029	True	True	9.96446e-08	1695	1.092955	1.094414	3.892485	2.179668
3.500	0.100	3.100	4.000	1.000000	0.210000	0.332500	0.706601	1.916659	0.046129	0.092091	True	True	9.98082e-08	2134	1.092063	1.096341	3.894057	2.174527
3.500	0.100	3.100	4.000	1.000000	0.245000	0.332500	0.705392	1.920952	0.044860	0.096554	True	True	9.96289e-08	2213	1.091204	1.098404	3.895061	2.168880
3.500	0.100	3.100	4.000	1.000000	0.280000	0.332500	0.704272	1.925657	0.043672	0.101490	True	True	9.97776e-08	2096	1.090372	1.100631	3.895444	2.162598
3.500	0.100	3.100	4.000	1.000000	0.315000	0.332500	0.703240	1.930744	0.042558	0.106941	True	True	9.99494e-08	2074	1.089566	1.103043	3.895240	2.155728
3.500	0.100	3.100	4.000	1.000000	0.350000	0.332500	0.702293	1.936285	0.041512	0.112991	True	True	9.97279e-08	2202	1.088780	1.105672	3.894408	2.148177
3.500	0.100	3.100	4.000	1.000000	0.385000	0.332500	0.701426	1.942475	0.040534	0.119790	True	True	9.9741e-08	2428	1.088009	1.108570	3.892810	2.139675
3.500	0.100	3.100	4.000	1.000000	0.420000	0.332500	0.700641	1.949385	0.039620	0.127463	True	True	9.96992e-08	2651	1.087247	1.111787	3.890396	2.130137
3.500	0.100	3.100	4.000	1.000000	0.455000	0.332500	0.699937	1.957223	0.038768	0.136219	True	True	9.98703e-08	2870	1.086490	1.115397	3.887006	2.119283
3.500	0.100	3.100	4.000	1.000000	0.490000	0.332500	0.699324	1.966007	0.037974	0.146196	True	True	9.98261e-08	3034	1.085738	1.119458	3.882630	2.107117
3.500	0.100	3.100	4.000	1.000000	0.525000	0.332500	0.698804	1.976177	0.037242	0.157811	True	True	9.9822e-08	1942	1.084981	1.124115	3.876912	2.093045
3.500	0.100	3.100	4.000	1.000000	0.560000	0.332500	0.698384	1.988050	0.036573	0.171440	True	True	9.9818e-08	3897	1.084214	1.129502	3.869615	2.076686
3.500	0.100	3.100	4.000	1.000000	0.595000	0.332500	0.698089	2.001911	0.035966	0.187561	True	True	9.98332e-08	3917	1.083439	1.135794	3.860501	2.057720
3.500	0.100	3.100	4.000	1.000000	0.630000	0.332500	0.697934	2.018692	0.035435	0.207160	True	True	9.9975e-08	4375	1.082644	1.143329	3.848809	2.034971
3.500	0.100	3.100	4.000	1.000000	0.665000	0.332500	0.697963	2.039021	0.034982	0.231181	True	True	9.98477e-08	4154	1.081838	1.152436	3.834071	2.007800
3.500	0.100	3.100	4.000	1.000000	0.700000	0.332500	0.698230	2.064673	0.034632	0.261695	True	True	9.99299e-08	5319	1.081017	1.163807	3.814846	1.974127
3.500	0.100	3.100	4.000	1.000000	-0.700000	0.350000	0.823506	1.832021	0.204689	0.042538	True	True	9.99122e-08	4654	1.166756	1.036376	3.536963	2.219083
3.500	0.100	3.100	4.000	1.000000	-0.665000	0.350000	0.798778	1.840208	0.179709	0.043316	True	True	9.99966e-08	4079	1.154298	1.040052	3.610035	2.222186
3.500	0.100	3.100	4.000	1.000000	-0.630000	0.350000	0.779400	1.846940	0.160184	0.044168	True	True	9.98796e-08	4154	1.144412	1.043310	3.668314	2.224077
3.500	0.100	3.100	4.000	1.000000	-0.595000	0.350000	0.763753	1.852659	0.144454	0.045084	True	True	9.99316e-08	3127	1.136349	1.046221	3.715983	2.225140
3.500	0.100	3.100	4.000	1.000000	-0.560000	0.350000	0.750968	1.857540	0.131612	0.046061	True	True	9.96978e-08	1903	1.129692	1.048824	3.755304	2.225642
3.500	0.100	3.100	4.000	1.000000	-0.525000	0.350000	0.740236	1.861877	0.120849	0.047096	True	True	9.94849e-08	1878	1.124060	1.051189	3.788517	2.225683
3.500	0.100	3.100	4.000	1.000000	-0.490000	0.350000	0.731115	1.865798	0.111714	0.048192	True	True	9.97996e-08	2086	1.119236	1.053354	3.816842	2.225347
3.500	0.100	3.100	4.000	1.000000	-0.455000	0.350000	0.723332	1.869318	0.103915	0.049349	True	True	9.97075e-08	2749	1.115084	1.055344	3.841067	2.224766
3.500	0.100	3.100	4.000	1.000000	-0.420000	0.350000	0.716866	1.872698	0.097442	0.050836	True	True	9.95085e-08	1701	1.111593	1.057243	3.860798	2.223449
3.500	0.100	3.100	4.000	1.000000	-0.385000	0.350000	0.710915	1.875777	0.091486	0.052125	True	True	9.97681e-08	1878	1.108374	1.058994	3.879272	2.222406
3.500	0.100	3.100	4.000	1.000000	-0.350000	0.350000	0.705660	1.878698	0.086225	0.053485	True	True	9.97195e-08	1842	1.105511	1.060655	3.895519	2.221169
3.500	0.100	3.100	4.000	1.000000	-0.315000	0.350000	0.700987	1.881500	0.081546	0.054924	True	True	9.99663e-08	1852	1.102945	1.062244	3.909878	2.219753
3.500	0.100	3.100	4.000	1.000000	-0.280000	0.350000	0.696807	1.884218	0.077358	0.056445	True	True	9.9644e-08	1853	1.100631	1.063777	3.922619	2.218162
3.500	0.100	3.100	4.000	1.000000	-0.245000	0.350000	0.693047	1.886878	0.073587	0.058056	True	True	9.98068e-08	1849	1.098531	1.065269	3.933957	2.216400
3.500	0.100	3.100	4.000	1.000000	-0.210000	0.350000	0.689648	1.889507	0.070176	0.059766	True	True	9.99469e-08	1876	1.096616	1.066730	3.944069	2.214466
3.500	0.100	3.100	4.000	1.000000	-0.175000	0.350000	0.686564	1.892125	0.067075	0.061581	True	True	9.99956e-08	1884	1.094860	1.068173	3.953098	2.212356
3.500	0.100	3.100	4.000	1.000000	-0.140000	0.350000	0.683753	1.894756	0.064244	0.063513	True	True	9.97591e-08	1943	1.093243	1.069607	3.961160	2.210064
3.500	0.100	3.100	4.000	1.000000	-0.105000	0.350000	0.681184	1.897418	0.061652	0.065572	True	True	9.98153e-08	1795	1.091746	1.071044	3.968353	2.207579
3.500	0.100	3.100	4.000	1.000000	-0.070000	0.350000	0.678828	1.900132	0.059268	0.067771	True	True	9.94626e-08	1897	1.090355	1.072493	3.974755	2.204891
3.500	0.100	3.100	4.000	1.000000	-0.035000	0.350000	0.676662	1.902917	0.057071	0.070125	True	True	9.97557e-08	1906	1.089057	1.073965	3.980430	2.201984
3.500	0.100	3.100	4.000	1.000000	0.000000	0.350000	0.674667	1.905794	0.055038	0.072650	True	True	9.98807e-08	1903	1.087841	1.075468	3.985431	2.198841
3.500	0.100	3.100	4.000	1.000000	0.035000	0.350000	0.672825	1.908785	0.053155	0.075366	True	True	9.94928e-08	1857	1.086697	1.077015	3.989798	2.195439
3.500	0.100	3.100	4.000	1.000000	0.070000	0.350000	0.671123	1.911914	0.051405	0.078294	True	True	9.96842e-08	1958	1.085618	1.078616	3.993563	2.191755
3.500	0.100	3.100	4.000	1.000000	0.105000	0.350000	0.669227	1.915100	0.049458	0.081184	True	True	9.99696e-08	2069	1.084437	1.080258	3.998196	2.188244
3.500	0.100	3.100	4.000	1.000000	0.140000	0.350000	0.667769	1.918586	0.047939	0.084619	True	True	9.95695e-08	2047	1.083463	1.082007	4.000818	2.183899
3.500	0.100	3.100	4.000	1.000000	0.175000	0.350000	0.666419	1.922305	0.046521	0.088368	True	True	9.95306e-08	1610	1.082533	1.083856	4.002869	2.179152
3.500	0.100	3.100	4.000	1.000000	0.210000	0.350000	0.665169	1.926273	0.045194	0.092445	True	True	9.98795e-08	2040	1.081641	1.085812	4.004377	2.173996
3.500	0.100	3.100	4.000	1.000000	0.245000	0.350000	0.664014	1.930559	0.043952	0.096928	True	True	9.98414e-08	2257	1.080781	1.087906	4.005301	2.168331
3.500	0.100	3.100	4.000	1.000000	0.280000	0.350000	0.662949	1.935207	0.042789	0.101869	True	True	9.99317e-08	2269	1.079949	1.090160	4.005624	2.162099
3.500	0.100	3.100	4.000	1.000000	0.315000	0.350000	0.661970	1.940287	0.041699	0.107348	True	True	9.99272e-08	1836	1.079140	1.092605	4.005308	2.155210
3.500	0.100	3.100	4.000	1.000000	0.350000	0.350000	0.661075	1.945861	0.040678	0.113437	True	True	9.98214e-08	2263	1.078350	1.095267	4.004322	2.147585
3.500	0.100	3.100	4.000	1.000000	0.385000	0.350000	0.660263	1.952071	0.039723	0.120299	True	True	9.98722e-08	1695	1.077571	1.098210	4.002543	2.139021
3.500	0.100	3.100	4.000	1.000000	0.420000	0.350000	0.659532	1.958991	0.038830	0.128001	True	True	9.99228e-08	2221	1.076803	1.101457	3.999955	2.129449
3.500	0.100	3.100	4.000	1.000000	0.455000	0.350000	0.658890	1.966756	0.037997	0.136765	True	True	9.99252e-08	3408	1.076040	1.105094	3.996419	2.118674
3.500	0.100	3.100	4.000	1.000000	0.490000	0.350000	0.658338	1.975583	0.037223	0.146821	True	True	9.9835e-08	3306	1.075276	1.109204	3.991770	2.106418
3.500	0.100	3.100	4.000	1.000000	0.525000	0.350000	0.657885	1.985659	0.036508	0.158434	True	True	9.9891e-08	3220	1.074509	1.113884	3.985859	2.092458
3.500	0.100	3.100	4.000	1.000000	0.560000	0.350000	0.657540	1.997516	0.035857	0.172136	True	True	9.98196e-08	4388	1.073726	1.119321	3.978238	2.076088
3.500	0.100	3.100	4.000	1.000000	0.595000	0.350000	0.657323	2.011422	0.035270	0.188378	True	True	9.99353e-08	2909	1.072930	1.125679	3.968692	2.057026
3.500	0.100	3.100	4.000	1.000000	0.630000	0.350000	0.657261	2.028091	0.034753	0.208005	True	True	9.98875e-08	4067	1.072114	1.133251	3.956626	2.034404
3.500	0.100	3.100	4.000	1.000000	0.665000	0.350000	0.657394	2.048467	0.034319	0.232199	True	True	9.99397e-08	5329	1.071275	1.142443	3.941264	2.007128
3.500	0.100	3.100	4.000	1.000000	0.700000	0.350000	0.657785	2.073976	0.033983	0.262765	True	True	9.99327e-08	5765	1.070418	1.153864	3.921446	1.973614
3.500	0.100	3.100	4.000	1.000000	-0.700000	0.367500	0.778913	1.841439	0.200555	0.042575	True	True	9.98482e-08	4229	1.155925	1.023807	3.644368	2.221085
3.500	0.100	3.100	4.000	1.000000	-0.665000	0.367500	0.754859	1.849656	0.176121	0.043379	True	True	9.98869e-08	5030	1.143594	1.027769	3.718070	2.223665
3.500	0.100	3.100	4.000	1.000000	-0.630000	0.367500	0.735899	1.856470	0.156916	0.044253	True	True	9.99833e-08	3424	1.133755	1.031278	3.777169	2.225140
3.500	0.100	3.100	4.000	1.000000	-0.595000	0.367500	0.720747	1.862158	0.141588	0.045189	True	True	9.99309e-08	3686	1.125799	1.034372	3.824980	2.225879
3.500	0.100	3.100	4.000	1.000000	-0.560000	0.367500	0.708246	1.867101	0.128964	0.046183	True	True	9.99004e-08	3615	1.119174	1.037149	3.864777	2.226083
3.500	0.100	3.100	4.000	1.000000	-0.525000	0.367500	0.697791	1.871457	0.118417	0.047234	True	True	9.99155e-08	2575	1.113585	1.039658	3.898263	2.225889
3.500	0.100	3.100	4.000	1.000000	-0.490000	0.367500	0.688921	1.875365	0.109475	0.048344	True	True	9.97589e-08	2662	1.108803	1.041947	3.926780	2.225382
3.500	0.100	3.100	4.000	1.000000	-0.455000	0.367500	0.681270	1.878937	0.101769	0.049514	True	True	9.98402e-08	1893	1.104650	1.044063	3.951421	2.224628
3.500	0.100	3.100	4.000	1.000000	-0.420000	0.367500	0.675016	1.882314	0.095463	0.051016	True	True	9.9837e-08	2056	1.101202	1.046047	3.971141	2.223159
3.500	0.100	3.100	4.000	1.000000	-0.385000	0.367500	0.669223	1.885401	0.089625	0.052318	True	True	9.9827e-08	1914	1.098005	1.047885	3.989738	2.221985
3.500	0.100	3.100	4.000	1.000000	-0.350000	0.367500	0.664108	1.888329	0.084470	0.053691	True	True	9.95455e-08	1908	1.095161	1.049625	4.006086	2.220633
3.500	0.100	3.100	4.000	1.000000	-0.315000	0.367500	0.659561	1.891138	0.079885	0.055142	True	True	9.97806e-08	1906	1.092612	1.051287	4.020525	2.219114
3.500	0.100	3.100	4.000	1.000000	-0.280000	0.367500	0.655496	1.893860	0.075781	0.056676	True	True	9.94694e-08	1917	1.090313	1.052886	4.033329	2.217431
3.500	0.100	3.100	4.000	1.000000	-0.245000	0.367500	0.651840	1.896525	0.072087	0.058300	True	True	9.95195e-08	1981	1.088227	1.054437	4.044717	2.215586
3.500	0.100	3.100	4.000	1.000000	-0.210000	0.367500	0.648537	1.899156	0.068745	0.060022	True	True	9.98226e-08	1911	1.086323	1.055954	4.054865	2.213578
3.500	0.100	3.100	4.000	1.000000	-0.175000	0.367500	0.645541	1.901777	0.065708	0.061850	True	True	9.97613e-08	1926	1.084577	1.057449	4.063919	2.211400
3.500	0.100	3.100	4.000	1.000000	-0.140000	0.367500	0.642813	1.904410	0.062935	0.063795	True	True	9.96235e-08	1939	1.082969	1.058932	4.071996	2.209046
3.500	0.100	3.100	4.000	1.000000	-0.105000	0.367500	0.640320	1.907073	0.060396	0.065868	True	True	9.95282e-08	1930	1.081480	1.060415	4.079194	2.206506
3.500	0.100	3.100	4.000	1.000000	-0.070000	0.367500	0.638036	1.909788	0.058061	0.068082	True	True	9.95365e-08	1940	1.080095	1.061907	4.085592	2.203766
3.500	0.100	3.100	4.000	1.000000	-0.035000	0.367500	0.635939	1.912573	0.055909	0.070451	True	True	9.98954e-08	1924	1.078803	1.063420	4.091254	2.200813
3.500	0.100	3.100	4.000	1.000000	0.000000	0.367500	0.634008	1.915450	0.053920	0.072992	True	True	9.96243e-08	1966	1.077592	1.064963	4.096234	2.197626
3.500	0.100	3.100	4.000	1.000000	0.035000	0.367500	0.632227	1.918441	0.052075	0.075725	True	True	9.94878e-08	1944	1.076453	1.066547	4.100572	2.194185
3.500	0.100	3.100	4.000	1.000000	0.070000	0.367500	0.630584	1.921570	0.050362	0.078671	True	True	9.95668e-08	2014	1.075376	1.068185	4.104299	2.190464
3.500	0.100	3.100	4.000	1.000000	0.105000	0.367500	0.628741	1.924759	0.048445	0.081579	True	True	9.98652e-08	2117	1.074194	1.069870	4.108940	2.186913
3.500	0.100	3.100	4.000	1.000000	0.140000	0.367500	0.627337	1.928243	0.046959	0.085034	True	True	9.98861e-08	2165	1.073222	1.071654	4.111506	2.182539
3.500	0.100	3.100	4.000	1.000000	0.175000	0.367500	0.626041	1.931952	0.045571	0.088796	True	True	9.9967e-08	2096	1.072292	1.073534	4.113501	2.177778
3.500	0.100	3.100	4.000	1.000000	0.210000	0.367500	0.624844	1.935926	0.044273	0.092905	True	True	9.9697e-08	2217	1.071400	1.075528	4.114923	2.172581
3.500	0.100	3.100	4.000	1.000000	0.245000	0.367500	0.623741	1.940209	0.043058	0.097414	True	True	9.96134e-08	2192	1.070539	1.077657	4.115757	2.166892
3.500	0.100	3.100	4.000	1.000000	0.280000	0.367500	0.622727	1.944854	0.041920	0.102383	True	True	9.9658e-08	2338	1.069705	1.079946	4.115979	2.160639
3.500	0.100	3.100	4.000	1.000000	0.315000	0.367500	0.621799	1.949976	0.040856	0.107908	True	True	9.99324e-08	1953	1.068891	1.082429	4.115513	2.153665
3.500	0.100	3.100	4.000	1.000000	0.350000	0.367500	0.620956	1.955551	0.039857	0.114036	True	True	9.9782e-08	2600	1.068097	1.085130	4.114389	2.146015
3.500	0.100	3.100	4.000	1.000000	0.385000	0.367500	0.620198	1.961726	0.038923	0.120907	True	True	9.99681e-08	2939	1.067314	1.088100	4.112493	2.137486
3.500	0.100	3.100	4.000	1.000000	0.420000	0.367500	0.619525	1.968618	0.038051	0.128660	True	True	9.991e-08	2337	1.066539	1.091392	4.109736	2.127923
3.500	0.100	3.100	4.000	1.000000	0.455000	0.367500	0.618940	1.976377	0.037238	0.137473	True	True	9.98126e-08	2776	1.065768	1.095071	4.105999	2.117136
3.500	0.100	3.100	4.000	1.000000	0.490000	0.367500	0.618450	1.985196	0.036484	0.147584	True	True	9.97334e-08	3013	1.064993	1.099226	4.101118	2.104872
3.500	0.100	3.100	4.000	1.000000	0.525000	0.367500	0.618061	1.995327	0.035789	0.159301	True	True	9.9777e-08	3374	1.064211	1.103968	4.094881	2.090810
3.500	0.100	3.100	4.000	1.000000	0.560000	0.367500	0.617789	2.007109	0.035154	0.173038	True	True	9.98192e-08	4341	1.063415	1.109446	4.087000	2.074531
3.500	0.100	3.100	4.000	1.000000	0.595000	0.367500	0.617651	2.021003	0.034584	0.189368	True	True	9.99603e-08	4168	1.062599	1.115863	4.077077	2.055467
3.500	0.100	3.100	4.000	1.000000	0.630000	0.367500	0.617678	2.037576	0.034083	0.209040	True	True	9.99944e-08	3974	1.061761	1.123484	4.064636	2.032963
3.500	0.100	3.100	4.000	1.000000	0.665000	0.367500	0.617912	2.057928	0.033665	0.233354	True	True	9.98281e-08	4961	1.060892	1.132753	4.048728	2.005702
3.500	0.100	3.100	4.000	1.000000	0.700000	0.367500	0.618423	2.083407	0.033346	0.264072	True	True	9.98497e-08	4188	1.059997	1.144263	4.028229	1.972208
3.500	0.100	3.100	4.000	1.000000	-0.700000	0.385000	0.735553	1.850848	0.196562	0.042656	True	True	9.9834e-08	3498	1.145326	1.011393	3.752271	2.222229
3.500	0.100	3.100	4.000	1.000000	-0.665000	0.385000	0.712085	1.859122	0.172592	0.043488	True	True	9.99075e-08	4679	1.133086	1.015655	3.826744	2.224293
3.500	0.100	3.100	4.000	1.000000	-0.630000	0.385000	0.693647	1.865943	0.153806	0.044386	True	True	9.98461e-08	3648	1.123344	1.019402	3.886225	2.225362
3.500	0.100	3.100	4.000	1.000000	-0.595000	0.385000	0.678817	1.871697	0.138722	0.045343	True	True	9.9897e-08	3744	1.115419	1.022711	3.934641	2.225763
3.500	0.100	3.100	4.000	1.000000	-0.560000	0.385000	0.666587	1.876696	0.126303	0.046356	True	True	9.99042e-08	2479	1.108821	1.025671	3.974904	2.225677
3.500	0.100	3.100	4.000	1.000000	-0.525000	0.385000	0.656443	1.881037	0.116003	0.047424	True	True	9.98359e-08	2640	1.103291	1.028321	4.008499	2.225265
3.500	0.100	3.100	4.000	1.000000	-0.490000	0.385000	0.647800	1.884960	0.107236	0.048551	True	True	9.96678e-08	2932	1.098542	1.030740	4.037214	2.224561
3.500	0.100	3.100	4.000	1.000000	-0.455000	0.385000	0.640346	1.888566	0.099682	0.049737	True	True	9.98416e-08	2142	1.094416	1.032969	4.062008	2.223608
3.500	0.100	3.100	4.000	1.000000	-0.420000	0.385000	0.634272	1.891926	0.093514	0.051254	True	True	9.97959e-08	2051	1.090998	1.035048	4.081800	2.222024
3.500	0.100	3.100	4.000	1.000000	-0.385000	0.385000	0.628632	1.895022	0.087793	0.052571	True	True	9.97496e-08	1969	1.087823	1.036977	4.100497	2.220720
3.500	0.100	3.100	4.000	1.000000	-0.350000	0.385000	0.623655	1.897957	0.082741	0.053959	True	True	9.94784e-08	2004	1.084998	1.038799	4.116922	2.219253
3.500	0.100	3.100	4.000	1.000000	-0.315000	0.385000	0.619233	1.900772	0.078249	0.055424	True	True	9.9947e-08	1923	1.082465	1.040534	4.131423	2.217631
3.500	0.100	3.100	4.000	1.000000	-0.280000	0.385000	0.615279	1.903499	0.074228	0.056972	True	True	9.94742e-08	1886	1.080180	1.042201	4.144273	2.215857
3.500	0.100	3.100	4.000	1.000000	-0.245000	0.385000	0.611726	1.906168	0.070609	0.058611	True	True	9.98238e-08	1911	1.078106	1.043815	4.155693	2.213929
3.500	0.100	3.100	4.000	1.000000	-0.210000	0.385000	0.608518	1.908804	0.067336	0.060348	True	True	9.96912e-08	1905	1.076213	1.045391	4.165863	2.211846
3.500	0.100	3.100	4.000	1.000000	-0.175000	0.385000	0.605608	1.911429	0.064360	0.062192	True	True	9.94868e-08	1962	1.074477	1.046939	4.174928	2.209600
3.500	0.100	3.100	4.000	1.000000	-0.140000	0.385000	0.602960	1.914064	0.061645	0.064153	True	True	9.9531e-08	1936	1.072877	1.048474	4.183008	2.207183
3.500	0.100	3.100	4.000	1.000000	-0.105000	0.385000	0.600543	1.916731	0.059158	0.066242	True	True	9.95613e-08	1953	1.071396	1.050004	4.190199	2.204586
3.500	0.100	3.100	4.000	1.000000	-0.070000	0.385000	0.598330	1.919448	0.056872	0.068473	True	True	9.98666e-08	1984	1.070018	1.051542	4.196582	2.201793
3.500	0.100	3.100	4.000	1.000000	-0.035000	0.385000	0.596299	1.922236	0.054765	0.070860	True	True	9.96149e-08	1981	1.068731	1.053099	4.202221	2.198791
3.500	0.100	3.100	4.000	1.000000	0.000000	0.385000	0.594431	1.925115	0.052817	0.073420	True	True	9.9982e-08	1999	1.067525	1.054683	4.207170	2.195559
3.500	0.100	3.100	4.000	1.000000	0.035000	0.385000	0.592711	1.928108	0.051012	0.076173	True	True	9.98548e-08	2020	1.066389	1.056309	4.211469	2.192076
3.500	0.100	3.100	4.000	1.000000	0.070000	0.385000	0.590795	1.931142	0.049007	0.078862	True	True	9.96185e-08	2098	1.065149	1.057974	4.216708	2.188790
3.500	0.100	3.100	4.000	1.000000	0.105000	0.385000	0.589333	1.934435	0.047447	0.082070	True	True	9.98201e-08	2095	1.064130	1.059717	4.219792	2.184723
3.500	0.100	3.100	4.000	1.000000	0.140000	0.385000	0.587984	1.937921	0.045992	0.085550	True	True	9.97993e-08	2188	1.063159	1.061540	4.222292	2.180315
3.500	0.100	3.100	4.000	1.000000	0.175000	0.385000	0.586739	1.941632	0.044634	0.089338	True	True	9.99753e-08	2208	1.062230	1.063458	4.224213	2.175522
3.500	0.100	3.100	4.000	1.000000	0.210000	0.385000	0.585594	1.945608	0.043364	0.093477	True	True	9.96237e-08	2162	1.061337	1.065490	4.225550	2.170295
3.500	0.100	3.100	4.000	1.000000	0.245000	0.385000	0.584542	1.949892	0.042176	0.098017	True	True	9.98002e-08	2272	1.060474	1.067658	4.226287	2.164578
3.500	0.100	3.100	4.000	1.000000	0.280000	0.385000	0.583579	1.954539	0.041064	0.103020	True	True	9.99407e-08	2274	1.059638	1.069985	4.226400	2.158299
3.500	0.100	3.100	4.000	1.000000	0.315000	0.385000	0.582703	1.959612	0.040022	0.108562	True	True	9.98681e-08	2352	1.058822	1.072503	4.225851	2.151373
3.500	0.100	3.100	4.000	1.000000	0.350000	0.385000	0.581913	1.965189	0.039047	0.114733	True	True	9.99711e-08	2369	1.058023	1.075246	4.224585	2.143699
3.500	0.100	3.100	4.000	1.000000	0.385000	0.385000	0.581205	1.971418	0.038136	0.121670	True	True	9.98457e-08	2555	1.057233	1.078265	4.222488	2.135074
3.500	0.100	3.100	4.000	1.000000	0.420000	0.385000	0.580588	1.978256	0.037283	0.129449	True	True	9.98038e-08	2594	1.056453	1.081595	4.219596	2.125572
3.500	0.100	3.100	4.000	1.000000	0.455000	0.385000	0.580059	1.986076	0.036491	0.138351	True	True	9.99251e-08	2245	1.055670	1.085332	4.215599	2.114681
3.500	0.100	3.100	4.000	1.000000	0.490000	0.385000	0.579630	1.994835	0.035755	0.148494	True	True	9.9969e-08	3006	1.054886	1.089528	4.210534	2.102490
3.500	0.100	3.100	4.000	1.000000	0.525000	0.385000	0.579304	2.005033	0.035080	0.160323	True	True	9.99793e-08	3299	1.054088	1.094338	4.203962	2.088320
3.500	0.100	3.100	4.000	1.000000	0.560000	0.385000	0.579102	2.016823	0.034463	0.174161	True	True	9.98881e-08	2172	1.053275	1.099884	4.195744	2.072017
3.500	0.100	3.100	4.000	1.000000	0.595000	0.385000	0.579041	2.030721	0.033910	0.190592	True	True	9.99186e-08	4025	1.052440	1.106370	4.185438	2.052942
3.500	0.100	3.100	4.000	1.000000	0.630000	0.385000	0.579155	2.047303	0.033426	0.210397	True	True	9.99397e-08	4228	1.051577	1.114074	4.172531	2.030422
3.500	0.100	3.100	4.000	1.000000	0.665000	0.385000	0.579489	2.067667	0.033025	0.234875	True	True	9.98509e-08	4684	1.050677	1.123440	4.156051	2.003144
3.500	0.100	3.100	4.000	1.000000	0.700000	0.385000	0.580117	2.093264	0.032725	0.265887	True	True	9.9883e-08	6434	1.049740	1.135095	4.134736	1.969490
3.500	0.100	3.100	4.000	1.000000	-0.700000	0.402500	0.693322	1.860267	0.192637	0.042784	True	True	9.99038e-08	4281	1.134926	0.999139	3.860737	2.222524
3.500	0.100	3.100	4.000	1.000000	-0.665000	0.402500	0.670428	1.868590	0.169122	0.043645	True	True	9.99273e-08	4718	1.122773	1.003710	3.935894	2.224075
3.500	0.100	3.100	4.000	1.000000	-0.630000	0.402500	0.652446	1.875448	0.150695	0.044568	True	True	9.99743e-08	4007	1.113100	1.007708	3.995870	2.224736
3.500	0.100	3.100	4.000	1.000000	-0.595000	0.402500	0.637986	1.881228	0.135901	0.045548	True	True	9.99029e-08	3461	1.105230	1.011228	4.044652	2.224807
3.500	0.100	3.100	4.000	1.000000	-0.560000	0.402500	0.626108	1.886215	0.123762	0.046581	True	True	9.99081e-08	2580	1.098697	1.014357	4.085052	2.224462
3.500	0.100	3.100	4.000	1.000000	-0.525000	0.402500	0.616180	1.890606	0.113625	0.047669	True	True	9.97015e-08	3235	1.093185	1.017169	4.119000	2.223806
3.500	0.100	3.100	4.000	1.000000	-0.490000	0.402500	0.607760	1.894542	0.105030	0.048813	True	True	9.99156e-08	2814	1.088468	1.019721	4.147882	2.222907
3.500	0.100	3.100	4.000	1.000000	-0.455000	0.402500	0.600873	1.898210	0.097995	0.050286	True	True	9.95762e-08	2526	1.084553	1.022080	4.171126	2.221335
3.500	0.100	3.100	4.000	1.000000	-0.420000	0.402500	0.594602	1.901524	0.091593	0.051552	True	True	9.98581e-08	1945	1.080980	1.024244	4.192634	2.220060
3.500	0.100	3.100	4.000	1.000000	-0.385000	0.402500	0.589113	1.904627	0.085987	0.052885	True	True	9.99965e-08	1984	1.077825	1.026266	4.211407	2.218627
3.500	0.100	3.100	4.000	1.000000	-0.350000	0.402500	0.584270	1.907570	0.081037	0.054289	True	True	9.96159e-08	1933	1.075017	1.028172	4.227890	2.217045
3.500	0.100	3.100	4.000	1.000000	-0.315000	0.402500	0.579969	1.910391	0.076636	0.055771	True	True	9.97721e-08	1920	1.072500	1.029985	4.242433	2.215321
3.500	0.100	3.100	4.000	1.000000	-0.280000	0.402500	0.576125	1.913125	0.072697	0.057336	True	True	9.96692e-08	1963	1.070229	1.031722	4.255312	2.213455
3.500	0.100	3.100	4.000	1.000000	-0.245000	0.402500	0.572673	1.915799	0.069152	0.058992	True	True	9.94936e-08	1965	1.068167	1.033402	4.266750	2.211444
3.500	0.100	3.100	4.000	1.000000	-0.210000	0.402500	0.569556	1.918440	0.065946	0.060746	True	True	9.99752e-08	1982	1.066285	1.035037	4.276928	2.209285
3.500	0.100	3.100	4.000	1.000000	-0.175000	0.402500	0.566732	1.921070	0.063032	0.062607	True	True	9.9622e-08	1953	1.064558	1.036643	4.285991	2.206970
3.500	0.100	3.100	4.000	1.000000	-0.140000	0.402500	0.564163	1.923710	0.060373	0.064587	True	True	9.95818e-08	1966	1.062966	1.038231	4.294060	2.204491
3.500	0.100	3.100	4.000	1.000000	-0.105000	0.402500	0.561820	1.926381	0.057938	0.066695	True	True	9.99836e-08	1995	1.061491	1.039812	4.301234	2.201835
3.500	0.100	3.100	4.000	1.000000	-0.070000	0.402500	0.559675	1.929103	0.055700	0.068946	True	True	9.98447e-08	2016	1.060119	1.041398	4.307591	2.198988
3.500	0.100	3.100	4.000	1.000000	-0.035000	0.402500	0.557710	1.931895	0.053637	0.071355	True	True	9.96756e-08	2023	1.058837	1.043001	4.313197	2.195935
3.500	0.100	3.100	4.000	1.000000	0.000000	0.402500	0.555904	1.934779	0.051730	0.073937	True	True	9.95322e-08	2046	1.057635	1.044631	4.318105	2.192656
3.500	0.100	3.100	4.000	1.000000	0.035000	0.402500	0.553908	1.937687	0.049630	0.076435	True	True	9.98725e-08	2134	1.056330	1.046295	4.323974	2.189597
3.500	0.100	3.100	4.000	1.000000	0.070000	0.402500	0.552379	1.940821	0.047989	0.079427	True	True	9.96773e-08	2072	1.055259	1.048016	4.327599	2.185796
3.500	0.100	3.100	4.000	1.000000	0.105000	0.402500	0.550971	1.944119	0.046463	0.082662	True	True	9.95698e-08	2191	1.054242	1.049800	4.330618	2.181690
3.500	0.100	3.100	4.000	1.000000	0.140000	0.402500	0.549675	1.947610	0.045040	0.086171	True	True	9.95984e-08	2218	1.053271	1.051665	4.333045	2.177244
3.500	0.100	3.100	4.000	1.000000	0.175000	0.402500	0.548482	1.951327	0.043711	0.089990	True	True	9.99015e-08	2202	1.052342	1.053624	4.334883	2.172416
3.500	0.100	3.100	4.000	1.000000	0.210000	0.402500	0.547387	1.955309	0.042469	0.094163	True	True	9.98159e-08	2130	1.051448	1.055699	4.336126	2.167155
3.500	0.100	3.100	4.000	1.000000	0.245000	0.402500	0.546385	1.959601	0.041308	0.098740	True	True	9.96441e-08	2361	1.050584	1.057909	4.336759	2.161405
3.500	0.100	3.100	4.000	1.000000	0.280000	0.402500	0.545473	1.964255	0.040220	0.103785	True	True	9.98623e-08	2406	1.049744	1.060280	4.336754	2.155094
3.500	0.100	3.100	4.000	1.000000	0.315000	0.402500	0.544647	1.969338	0.039202	0.109374	True	True	9.98491e-08	2049	1.048925	1.062844	4.336069	2.148135
3.500	0.100	3.100	4.000	1.000000	0.350000	0.402500	0.543907	1.974922	0.038250	0.115592	True	True	9.99044e-08	2409	1.048120	1.065633	4.334656	2.140434
3.500	0.100	3.100	4.000	1.000000	0.385000	0.402500	0.543253	1.981109	0.037359	0.122565	True	True	9.9658e-08	2160	1.047325	1.068695	4.332431	2.131854
3.500	0.100	3.100	4.000	1.000000	0.420000	0.402500	0.542688	1.988011	0.036528	0.130427	True	True	9.97625e-08	2713	1.046535	1.072083	4.329305	2.122248
3.500	0.100	3.100	4.000	1.000000	0.455000	0.402500	0.542216	1.995784	0.035755	0.139368	True	True	9.99647e-08	2871	1.045744	1.075866	4.325142	2.111415
3.500	0.100	3.100	4.000	1.000000	0.490000	0.402500	0.541843	2.004681	0.035041	0.149658	True	True	9.97466e-08	2957	1.044945	1.080144	4.319715	2.099017
3.500	0.100	3.100	4.000	1.000000	0.525000	0.402500	0.541583	2.014835	0.034383	0.161548	True	True	9.98795e-08	3492	1.044135	1.085011	4.312905	2.084907
3.500	0.100	3.100	4.000	1.000000	0.560000	0.402500	0.541449	2.026644	0.033784	0.175489	True	True	9.98318e-08	3685	1.043305	1.090629	4.304352	2.068578
3.500	0.100	3.100	4.000	1.000000	0.595000	0.402500	0.541464	2.040570	0.033249	0.192061	True	True	9.98009e-08	4342	1.042448	1.097204	4.293635	2.049465
3.500	0.100	3.100	4.000	1.000000	0.630000	0.402500	0.541663	2.057266	0.032784	0.212087	True	True	9.98993e-08	4240	1.041557	1.105026	4.280161	2.026791
3.500	0.100	3.100	4.000	1.000000	0.665000	0.402500	0.542096	2.077589	0.032399	0.236702	True	True	9.98843e-08	4342	1.040628	1.114488	4.263173	1.999592
3.500	0.100	3.100	4.000	1.000000	0.700000	0.402500	0.542841	2.103240	0.032116	0.267964	True	True	9.99174e-08	4329	1.039650	1.126282	4.241117	1.965894
3.500	0.100	3.100	4.000	1.000000	-0.700000	0.420000	0.652193	1.869681	0.188781	0.042959	True	True	9.98652e-08	4406	1.124725	0.987042	3.969604	2.221976
3.500	0.100	3.100	4.000	1.000000	-0.665000	0.420000	0.629858	1.878047	0.165709	0.043852	True	True	9.98939e-08	4143	1.112656	0.991928	4.045364	2.223019
3.500	0.100	3.100	4.000	1.000000	-0.630000	0.420000	0.612321	1.884936	0.147633	0.044802	True	True	9.9867e-08	3434	1.103048	0.996185	4.105771	2.223277
3.500	0.100	3.100	4.000	1.000000	-0.595000	0.420000	0.598222	1.890740	0.133124	0.045806	True	True	9.98237e-08	3201	1.095230	0.999920	4.154869	2.223021
3.500	0.100	3.100	4.000	1.000000	-0.560000	0.420000	0.586645	1.895746	0.121221	0.046861	True	True	9.9941e-08	3142	1.088741	1.003232	4.195501	2.222407
3.500	0.100	3.100	4.000	1.000000	-0.525000	0.420000	0.576935	1.900188	0.111248	0.047971	True	True	9.98321e-08	2546	1.083247	1.006210	4.229748	2.221501
3.500	0.100	3.100	4.000	1.000000	-0.490000	0.420000	0.568735	1.904134	0.102826	0.049135	True	True	9.96802e-08	2233	1.078562	1.008899	4.258758	2.220411
3.500	0.100	3.100	4.000	1.000000	-0.455000	0.420000	0.562077	1.907773	0.095974	0.050628	True	True	9.96939e-08	1955	1.074695	1.011362	4.281925	2.218701
3.500	0.100	3.100	4.000	1.000000	-0.420000	0.420000	0.555972	1.911097	0.089700	0.051913	True	True	9.98475e-08	2050	1.071144	1.013634	4.303508	2.217281
3.500	0.100	3.100	4.000	1.000000	-0.385000	0.420000	0.550631	1.914209	0.084207	0.053264	True	True	9.99408e-08	2033	1.068008	1.015752	4.322337	2.215721
3.500	0.100	3.100	4.000	1.000000	-0.350000	0.420000	0.545920	1.917159	0.079357	0.054686	True	True	9.99665e-08	1971	1.065218	1.017746	4.338859	2.214026
3.500	0.100	3.100	4.000	1.000000	-0.315000	0.420000	0.541737	1.919987	0.075046	0.056186	True	True	9.95549e-08	1997	1.062715	1.019637	4.353427	2.212201
3.500	0.100	3.100	4.000	1.000000	-0.280000	0.420000	0.538002	1.922727	0.071187	0.057770	True	True	9.97034e-08	2019	1.060457	1.021448	4.366320	2.210243
3.500	0.100	3.100	4.000	1.000000	-0.245000	0.420000	0.534647	1.925408	0.067716	0.059445	True	True	9.96398e-08	2018	1.058406	1.023195	4.377761	2.208150
3.500	0.100	3.100	4.000	1.000000	-0.210000	0.420000	0.531621	1.928055	0.064575	0.061219	True	True	9.95967e-08	2035	1.056534	1.024894	4.387933	2.205915
3.500	0.100	3.100	4.000	1.000000	-0.175000	0.420000	0.528880	1.930691	0.061722	0.063101	True	True	9.95051e-08	2020	1.054816	1.026559	4.396982	2.203531
3.500	0.100	3.100	4.000	1.000000	-0.140000	0.420000	0.526389	1.933338	0.059119	0.065101	True	True	9.96265e-08	2039	1.053231	1.028203	4.405030	2.200987
3.500	0.100	3.100	4.000	1.000000	-0.105000	0.420000	0.524117	1.936016	0.056734	0.067232	True	True	9.99435e-08	2058	1.051762	1.029838	4.412174	2.198271
3.500	0.100	3.100	4.000	1.000000	-0.070000	0.420000	0.522041	1.938744	0.054544	0.069506	True	True	9.98213e-08	2075	1.050396	1.031475	4.418494	2.195370
3.500	0.100	3.100	4.000	1.000000	-0.035000	0.420000	0.520139	1.941543	0.052525	0.071939	True	True	9.9748e-08	2085	1.049118	1.033126	4.424057	2.192265
3.500	0.100	3.100	4.000	1.000000	0.000000	0.420000	0.518394	1.944435	0.050658	0.074547	True	True	9.98746e-08	2114	1.047919	1.034804	4.428915	2.188937
3.500	0.100	3.100	4.000	1.000000	0.035000	0.420000	0.516451	1.947355	0.048590	0.077070	True	True	9.9677e-08	2170	1.046612	1.036523	4.434791	2.185825
3.500	0.100	3.100	4.000	1.000000	0.070000	0.420000	0.514978	1.950497	0.046985	0.080092	True	True	9.99857e-08	2163	1.045543	1.038289	4.438350	2.181980
3.500	0.100	3.100	4.000	1.000000	0.105000	0.420000	0.513623	1.953804	0.045492	0.083358	True	True	9.96434e-08	2225	1.044526	1.040120	4.441296	2.177832
3.500	0.100	3.100	4.000	1.000000	0.140000	0.420000	0.512379	1.957304	0.044100	0.086901	True	True	9.98996e-08	2208	1.043556	1.042029	4.443641	2.173345
3.500	0.100	3.100	4.000	1.000000	0.175000	0.420000	0.511237	1.961032	0.042800	0.090757	True	True	9.96348e-08	2066	1.042626	1.044034	4.445387	2.168477
3.500	0.100	3.100	4.000	1.000000	0.210000	0.420000	0.510192	1.965025	0.041586	0.094969	True	True	9.96087e-08	2339	1.041730	1.046154	4.446529	2.163180
3.500	0.100	3.100	4.000	1.000000	0.245000	0.420000	0.509239	1.969328	0.040451	0.099590	True	True	9.97077e-08	2330	1.040863	1.048411	4.447047	2.157392
3.500	0.100	3.100	4.000	1.000000	0.280000	0.420000	0.508376	1.973996	0.039388	0.104682	True	True	9.96241e-08	2287	1.040020	1.050831	4.446915	2.151043
3.500	0.100	3.100	4.000	1.000000	0.315000	0.420000	0.507599	1.979092	0.038394	0.110321	True	True	9.98607e-08	2246	1.039196	1.053444	4.446090	2.144050
3.500	0.100	3.100	4.000	1.000000	0.350000	0.420000	0.506909	1.984694	0.037464	0.116600	True	True	9.98524e-08	2472	1.038385	1.056286	4.444516	2.136310
3.500	0.100	3.100	4.000	1.000000	0.385000	0.420000	0.506307	1.990897	0.036595	0.123636	True	True	9.98282e-08	2646	1.037583	1.059404	4.442115	2.127695
3.500	0.100	3.100	4.000	1.000000	0.420000	0.420000	0.505795	1.997822	0.035785	0.131574	True	True	9.99193e-08	2674	1.036784	1.062851	4.438784	2.118049
3.500	0.100	3.100	4.000	1.000000	0.455000	0.420000	0.505378	2.005618	0.035032	0.140598	True	True	9.98427e-08	2875	1.035983	1.066699	4.434390	2.107177
3.500	0.100	3.100	4.000	1.000000	0.490000	0.420000	0.505065	2.014480	0.034335	0.150951	True	True	9.97467e-08	3111	1.035173	1.071036	4.428755	2.094828
3.500	0.100	3.100	4.000	1.000000	0.525000	0.420000	0.504866	2.024730	0.033697	0.162985	True	True	9.99144e-08	2893	1.034345	1.075991	4.421581	2.080585
3.500	0.100	3.100	4.000	1.000000	0.560000	0.420000	0.504800	2.036576	0.033116	0.177056	True	True	9.97888e-08	3908	1.033497	1.081696	4.412672	2.064211
3.500	0.100	3.100	4.000	1.000000	0.595000	0.420000	0.504894	2.050535	0.032599	0.193797	True	True	9.97931e-08	2039	1.032618	1.088377	4.401529	2.045057
3.500	0.100	3.100	4.000	1.000000	0.630000	0.420000	0.505175	2.067300	0.032152	0.213998	True	True	9.99067e-08	4785	1.031700	1.096307	4.387555	2.022317
3.500	0.100	3.100	4.000	1.000000	0.665000	0.420000	0.505706	2.087692	0.031784	0.238846	True	True	9.99775e-08	4944	1.030738	1.105904	4.369955	1.995057
3.500	0.100	3.100	4.000	1.000000	0.700000	0.420000	0.506565	2.113333	0.031518	0.270319	True	True	9.99189e-08	5289	1.029722	1.117835	4.347241	1.961427
3.500	0.100	3.100	4.000	1.000000	-0.700000	0.437500	0.612206	1.879033	0.185062	0.043183	True	True	9.99505e-08	3807	1.114757	0.975084	4.078468	2.220601
3.500	0.100	3.100	4.000	1.000000	-0.665000	0.437500	0.590345	1.887479	0.162353	0.044109	True	True	9.98181e-08	3119	1.102733	0.980308	4.155010	2.221138
3.500	0.100	3.100	4.000	1.000000	-0.630000	0.437500	0.573240	1.894396	0.144620	0.045089	True	True	9.98468e-08	3633	1.093187	0.984829	4.215790	2.220999
3.500	0.100	3.100	4.000	1.000000	-0.595000	0.437500	0.559449	1.900259	0.130346	0.046119	True	True	9.99017e-08	3076	1.085397	0.988796	4.265315	2.220403
3.500	0.100	3.100	4.000	1.000000	-0.560000	0.437500	0.548210	1.905245	0.118717	0.047199	True	True	9.9859e-08	3332	1.078971	0.992284	4.305984	2.219544
3.500	0.100	3.100	4.000	1.000000	-0.525000	0.437500	0.538784	1.909664	0.108970	0.048330	True	True	9.96812e-08	2566	1.073528	0.995415	4.340259	2.218442
3.500	0.100	3.100	4.000	1.000000	-0.490000	0.437500	0.530795	1.913625	0.100712	0.049515	True	True	9.9716e-08	2649	1.068870	0.998245	4.369379	2.217162
3.500	0.100	3.100	4.000	1.000000	-0.455000	0.437500	0.524294	1.917304	0.093981	0.051033	True	True	9.99335e-08	2144	1.065017	1.000833	4.392665	2.215270
3.500	0.100	3.100	4.000	1.000000	-0.420000	0.437500	0.518352	1.920637	0.087833	0.052338	True	True	9.99589e-08	2100	1.061488	1.003215	4.414301	2.213707
3.500	0.100	3.100	4.000	1.000000	-0.385000	0.437500	0.513154	1.923758	0.082451	0.053709	True	True	9.97969e-08	2070	1.058371	1.005433	4.433165	2.212021
3.500	0.100	3.100	4.000	1.000000	-0.350000	0.437500	0.508572	1.926716	0.077700	0.055152	True	True	9.96506e-08	2077	1.055596	1.007516	4.449708	2.210215
3.500	0.100	3.100	4.000	1.000000	-0.315000	0.437500	0.504506	1.929552	0.073477	0.056673	True	True	9.98126e-08	2009	1.053107	1.009491	4.464285	2.208289
3.500	0.100	3.100	4.000	1.000000	-0.280000	0.437500	0.500875	1.932300	0.069698	0.058278	True	True	9.98149e-08	2029	1.050861	1.011377	4.477176	2.206241
3.500	0.100	3.100	4.000	1.000000	-0.245000	0.437500	0.497617	1.934989	0.066298	0.059974	True	True	9.95779e-08	2058	1.048821	1.013195	4.488607	2.204065
3.500	0.100	3.100	4.000	1.000000	-0.210000	0.437500	0.494679	1.937644	0.063223	0.061770	True	True	9.97169e-08	2077	1.046958	1.014960	4.498760	2.201755
3.500	0.100	3.100	4.000	1.000000	-0.175000	0.437500	0.492020	1.940288	0.060429	0.063675	True	True	9.99116e-08	2071	1.045247	1.016687	4.507784	2.199301
3.500	0.100	3.100	4.000	1.000000	-0.140000	0.437500	0.489604	1.942943	0.057881	0.065700	True	True	9.98136e-08	2077	1.043669	1.018389	4.515798	2.196692
3.500	0.100	3.100	4.000	1.000000	-0.105000	0.437500	0.487404	1.945629	0.055547	0.067855	True	True	9.97508e-08	2055	1.042206	1.020080	4.522902	2.193916
3.500	0.100	3.100	4.000	1.000000	-0.070000	0.437500	0.485394	1.948366	0.053403	0.070156	True	True	9.99105e-08	2065	1.040844	1.021771	4.529177	2.190958
3.500	0.100	3.100	4.000	1.000000	-0.035000	0.437500	0.483555	1.951175	0.051427	0.072616	True	True	9.97412e-08	2093	1.039571	1.023475	4.534687	2.187799
3.500	0.100	3.100	4.000	1.000000	0.000000	0.437500	0.481524	1.953997	0.049254	0.074972	True	True	9.97747e-08	2134	1.038191	1.025216	4.541234	2.184877
3.500	0.100	3.100	4.000	1.000000	0.035000	0.437500	0.479978	1.957012	0.047563	0.077806	True	True	9.95961e-08	2198	1.037063	1.026982	4.545361	2.181255
3.500	0.100	3.100	4.000	1.000000	0.070000	0.437500	0.478559	1.960166	0.045993	0.080861	True	True	9.95452e-08	2243	1.035995	1.028797	4.548846	2.177363
3.500	0.100	3.100	4.000	1.000000	0.105000	0.437500	0.477258	1.963485	0.044533	0.084163	True	True	9.96557e-08	2239	1.034979	1.030676	4.551710	2.173170
3.500	0.100	3.100	4.000	1.000000	0.140000	0.437500	0.476064	1.966999	0.043172	0.087745	True	True	9.9795e-08	2203	1.034008	1.032634	4.553964	2.168639
3.500	0.100	3.100	4.000	1.000000	0.175000	0.437500	0.474972	1.970740	0.041902	0.091642	True	True	9.9697e-08	2294	1.033077	1.034689	4.555610	2.163728
3.500	0.100	3.100	4.000	1.000000	0.210000	0.437500	0.473977	1.974749	0.040715	0.095900	True	True	9.96812e-08	2296	1.032179	1.036859	4.556640	2.158387
3.500	0.100	3.100	4.000	1.000000	0.245000	0.437500	0.473073	1.979070	0.039606	0.100571	True	True	9.98536e-08	2326	1.031309	1.039168	4.557036	2.152556
3.500	0.100	3.100	4.000	1.000000	0.280000	0.437500	0.472258	1.983780	0.038569	0.105739	True	True	9.93496e-08	1731	1.030461	1.041648	4.556738	2.146128
3.500	0.100	3.100	4.000	1.000000	0.315000	0.437500	0.471529	1.988927	0.037599	0.111444	True	True	9.98672e-08	1838	1.029630	1.044317	4.555740	2.139051
3.500	0.100	3.100	4.000	1.000000	0.350000	0.437500	0.470889	1.994500	0.036690	0.117764	True	True	9.98506e-08	2462	1.028815	1.047210	4.554048	2.131345
3.500	0.100	3.100	4.000	1.000000	0.385000	0.437500	0.470337	2.000730	0.035842	0.124875	True	True	9.99624e-08	2570	1.028005	1.050389	4.551457	2.122685
3.500	0.100	3.100	4.000	1.000000	0.420000	0.437500	0.469876	2.007743	0.035054	0.132922	True	True	9.97086e-08	2505	1.027194	1.053911	4.547860	2.112910
3.500	0.100	3.100	4.000	1.000000	0.455000	0.437500	0.469516	2.015515	0.034319	0.142018	True	True	9.99015e-08	2942	1.026383	1.057824	4.543276	2.102071
3.500	0.100	3.100	4.000	1.000000	0.490000	0.437500	0.469260	2.024417	0.033642	0.152481	True	True	9.9885e-08	3208	1.025559	1.062240	4.537364	2.089670
3.500	0.100	3.100	4.000	1.000000	0.525000	0.437500	0.469124	2.034713	0.033023	0.164643	True	True	9.9883e-08	3612	1.024715	1.067283	4.529868	2.075371
3.500	0.100	3.100	4.000	1.000000	0.560000	0.437500	0.469127	2.046614	0.032461	0.178865	True	True	9.98137e-08	3958	1.023848	1.073087	4.520585	2.058935
3.500	0.100	3.100	4.000	1.000000	0.595000	0.437500	0.469293	2.060652	0.031961	0.195771	True	True	9.99813e-08	4349	1.022946	1.079875	4.509007	2.039703
3.500	0.100	3.100	4.000	1.000000	0.630000	0.437500	0.469662	2.077485	0.031532	0.216204	True	True	9.99207e-08	3463	1.022000	1.087944	4.494502	2.016897
3.500	0.100	3.100	4.000	1.000000	0.665000	0.437500	0.470290	2.097977	0.031183	0.241323	True	True	9.98292e-08	4511	1.021003	1.097698	4.476264	1.989549
3.500	0.100	3.100	4.000	1.000000	0.700000	0.437500	0.471265	2.123748	0.030936	0.273141	True	True	9.98611e-08	4697	1.019945	1.109817	4.452756	1.955817
3.500	0.100	3.100	4.000	1.000000	-0.700000	0.455000	0.573189	1.888394	0.181338	0.043459	True	True	9.99841e-08	5270	1.104951	0.963289	4.187685	2.218403
3.500	0.100	3.100	4.000	1.000000	-0.665000	0.455000	0.551798	1.896916	0.158994	0.044421	True	True	9.99137e-08	3824	1.092972	0.968858	4.264910	2.218432
3.500	0.100	3.100	4.000	1.000000	-0.630000	0.455000	0.535174	1.903819	0.141653	0.045431	True	True	9.99569e-08	4009	1.083514	0.973636	4.325796	2.217917
3.500	0.100	3.100	4.000	1.000000	-0.595000	0.455000	0.521771	1.909665	0.127694	0.046489	True	True	9.9951e-08	3685	1.075793	0.977818	4.375387	2.217028
3.500	0.100	3.100	4.000	1.000000	-0.560000	0.455000	0.510772	1.914704	0.116248	0.047595	True	True	9.98096e-08	3269	1.069383	0.981511	4.416375	2.215891
3.500	0.100	3.100	4.000	1.000000	-0.525000	0.455000	0.501587	1.919137	0.106693	0.048751	True	True	9.99268e-08	2845	1.063972	0.984807	4.450760	2.214572
3.500	0.100	3.100	4.000	1.000000	-0.490000	0.455000	0.493802	1.923109	0.098594	0.049960	True	True	9.99785e-08	2352	1.059340	0.987784	4.479977	2.213111
3.500	0.100	3.100	4.000	1.000000	-0.455000	0.455000	0.487491	1.926795	0.092015	0.051503	True	True	9.95094e-08	2112	1.055518	0.990490	4.503228	2.211060
3.500	0.100	3.100	4.000	1.000000	-0.420000	0.455000	0.481708	1.930138	0.085991	0.052831	True	True	9.99448e-08	2113	1.052009	0.992986	4.524897	2.209358
3.500	0.100	3.100	4.000	1.000000	-0.385000	0.455000	0.476651	1.933268	0.080718	0.054225	True	True	9.97836e-08	2104	1.048909	0.995306	4.543778	2.207549
3.500	0.100	3.100	4.000	1.000000	-0.350000	0.455000	0.472195	1.936235	0.076064	0.055691	True	True	9.95488e-08	2134	1.046149	0.997483	4.560325	2.205633
3.500	0.100	3.100	4.000	1.000000	-0.315000	0.455000	0.468242	1.939080	0.071928	0.057234	True	True	9.96608e-08	2121	1.043673	0.999543	4.574895	2.203608
3.500	0.100	3.100	4.000	1.000000	-0.280000	0.455000	0.464714	1.941837	0.068227	0.058862	True	True	9.97397e-08	2060	1.041438	1.001509	4.587771	2.201470
3.500	0.100	3.100	4.000	1.000000	-0.245000	0.455000	0.461550	1.944535	0.064898	0.060583	True	True	9.99402e-08	2121	1.039407	1.003400	4.599178	2.199212
3.500	0.100	3.100	4.000	1.000000	-0.210000	0.455000	0.458699	1.947199	0.061887	0.062403	True	True	9.99744e-08	2130	1.037552	1.005234	4.609301	2.196826
3.500	0.100	3.100	4.000	1.000000	-0.175000	0.455000	0.456120	1.949853	0.059153	0.064334	True	True	9.96985e-08	2074	1.035849	1.007026	4.618286	2.194302
3.500	0.100	3.100	4.000	1.000000	-0.140000	0.455000	0.453779	1.952519	0.056658	0.066386	True	True	9.97454e-08	2110	1.034277	1.008790	4.626257	2.191628
3.500	0.100	3.100	4.000	1.000000	-0.105000	0.455000	0.451648	1.955216	0.054374	0.068569	True	True	9.9623e-08	2118	1.032819	1.010540	4.633311	2.188790
3.500	0.100	3.100	4.000	1.000000	-0.070000	0.455000	0.449704	1.957964	0.052276	0.070899	True	True	9.97837e-08	2142	1.031462	1.012288	4.639529	2.185774
3.500	0.100	3.100	4.000	1.000000	-0.035000	0.455000	0.447573	1.960711	0.049989	0.073108	True	True	9.96594e-08	2197	1.030001	1.014070	4.646798	2.183011
3.500	0.100	3.100	4.000	1.000000	0.000000	0.455000	0.445947	1.963625	0.048203	0.075778	True	True	9.9777e-08	2222	1.028807	1.015853	4.651527	2.179580
3.500	0.100	3.100	4.000	1.000000	0.035000	0.455000	0.444457	1.966654	0.046549	0.078647	True	True	9.9714e-08	2242	1.027681	1.017671	4.655578	2.175906
3.500	0.100	3.100	4.000	1.000000	0.070000	0.455000	0.443092	1.969823	0.045014	0.081740	True	True	9.96255e-08	2272	1.026613	1.019539	4.658980	2.171965
3.500	0.100	3.100	4.000	1.000000	0.105000	0.455000	0.441843	1.973158	0.043586	0.085083	True	True	9.96516e-08	2269	1.025596	1.021471	4.661753	2.167723
3.500	0.100	3.100	4.000	1.000000	0.140000	0.455000	0.440700	1.976689	0.042256	0.088709	True	True	9.95877e-08	2157	1.024625	1.023482	4.663906	2.163144
3.500	0.100	3.100	4.000	1.000000	0.175000	0.455000	0.439657	1.980450	0.041015	0.092654	True	True	9.97588e-08	2347	1.023691	1.025590	4.665444	2.158186
3.500	0.100	3.100	4.000	1.000000	0.210000	0.455000	0.438710	1.984479	0.039855	0.096963	True	True	9.9886e-08	2326	1.022790	1.027815	4.666354	2.152797
3.500	0.100	3.100	4.000	1.000000	0.245000	0.455000	0.437854	1.988823	0.038772	0.101690	True	True	9.99737e-08	2423	1.021916	1.030180	4.666617	2.146919
3.500	0.100	3.100	4.000	1.000000	0.280000	0.455000	0.437087	1.993535	0.037759	0.106899	True	True	9.98304e-08	2535	1.021064	1.032712	4.666204	2.140480
3.500	0.100	3.100	4.000	1.000000	0.315000	0.455000	0.436406	1.998733	0.036813	0.112683	True	True	9.9788e-08	2543	1.020227	1.035445	4.665021	2.133322
3.500	0.100	3.100	4.000	1.000000	0.350000	0.455000	0.435817	2.004369	0.035927	0.119119	True	True	9.96272e-08	1805	1.019402	1.038418	4.663101	2.125507
3.500	0.100	3.100	4.000	1.000000	0.385000	0.455000	0.435314	2.010603	0.035100	0.126287	True	True	9.99293e-08	2642	1.018584	1.041656	4.660350	2.116845
3.500	0.100	3.100	4.000	1.000000	0.420000	0.455000	0.434906	2.017658	0.034333	0.134437	True	True	9.98619e-08	2116	1.017763	1.045254	4.656520	2.107009
3.500	0.100	3.100	4.000	1.000000	0.455000	0.455000	0.434600	2.025474	0.033618	0.143636	True	True	9.98238e-08	2783	1.016939	1.049246	4.651687	2.096115
3.500	0.100	3.100	4.000	1.000000	0.490000	0.455000	0.434402	2.034493	0.032962	0.154258	True	True	9.99815e-08	3046	1.016099	1.053761	4.645421	2.083558
3.500	0.100	3.100	4.000	1.000000	0.525000	0.455000	0.434329	2.044786	0.032360	0.166534	True	True	9.98944e-08	3027	1.015240	1.058894	4.637649	2.069279
3.500	0.100	3.100	4.000	1.000000	0.560000	0.455000	0.434399	2.056760	0.031816	0.180927	True	True	9.98836e-08	3587	1.014351	1.064810	4.627976	2.052766
3.500	0.100	3.100	4.000	1.000000	0.595000	0.455000	0.434641	2.070885	0.031336	0.198039	True	True	9.9829e-08	4103	1.013424	1.071727	4.615936	2.033448
3.500	0.100	3.100	4.000	1.000000	0.630000	0.455000	0.435096	2.087823	0.030925	0.218721	True	True	9.98406e-08	4173	1.012449	1.079946	4.600882	2.010544
3.500	0.100	3.100	4.000	1.000000	0.665000	0.455000	0.435822	2.108447	0.030595	0.244150	True	True	9.99622e-08	3931	1.011417	1.089878	4.581978	1.983082
3.500	0.100	3.100	4.000	1.000000	0.700000	0.455000	0.436913	2.134389	0.030367	0.276363	True	True	9.99453e-08	4970	1.010314	1.102215	4.557639	1.949215
3.500	0.100	3.100	4.000	1.000000	-0.700000	0.472500	0.535182	1.897713	0.177677	0.043788	True	True	9.99685e-08	4627	1.095342	0.951638	4.296871	2.215399
3.500	0.100	3.100	4.000	1.000000	-0.665000	0.472500	0.514307	1.906269	0.155746	0.044788	True	True	9.98482e-08	3515	1.083431	0.957547	4.374505	2.214942
3.500	0.100	3.100	4.000	1.000000	-0.630000	0.472500	0.498089	1.913196	0.138731	0.045832	True	True	9.98973e-08	3450	1.074028	0.962602	4.435665	2.214051
3.500	0.100	3.100	4.000	1.000000	-0.595000	0.472500	0.485015	1.919060	0.125035	0.046920	True	True	9.9787e-08	2406	1.066349	0.967019	4.485460	2.212861
3.500	0.100	3.100	4.000	1.000000	-0.560000	0.472500	0.474297	1.924116	0.113813	0.048054	True	True	9.9855e-08	3218	1.059976	0.970908	4.526559	2.211468
3.500	0.100	3.100	4.000	1.000000	-0.525000	0.472500	0.465348	1.928563	0.104446	0.049237	True	True	9.98219e-08	3016	1.054595	0.974376	4.561029	2.209937
3.500	0.100	3.100	4.000	1.000000	-0.490000	0.472500	0.458136	1.932610	0.096883	0.050750	True	True	9.99513e-08	2317	1.050184	0.977488	4.588429	2.207838
3.500	0.100	3.100	4.000	1.000000	-0.455000	0.472500	0.451638	1.936240	0.090075	0.052042	True	True	9.96278e-08	2071	1.046195	0.980330	4.613505	2.206093
3.500	0.100	3.100	4.000	1.000000	-0.420000	0.472500	0.446009	1.939593	0.084173	0.053395	True	True	9.98504e-08	2096	1.042703	0.982944	4.635187	2.204255
3.500	0.100	3.100	4.000	1.000000	-0.385000	0.472500	0.441090	1.942733	0.079007	0.054814	True	True	9.9671e-08	2112	1.039619	0.985371	4.654068	2.202324
3.500	0.100	3.100	4.000	1.000000	-0.350000	0.472500	0.436757	1.945711	0.074449	0.056304	True	True	9.9784e-08	2094	1.036873	0.987645	4.670604	2.200300
3.500	0.100	3.100	4.000	1.000000	-0.315000	0.472500	0.432915	1.948567	0.070398	0.057873	True	True	9.99105e-08	2138	1.034409	0.989794	4.685153	2.198178
3.500	0.100	3.100	4.000	1.000000	-0.280000	0.472500	0.429488	1.951334	0.066775	0.059528	True	True	9.978e-08	2137	1.032184	0.991842	4.698000	2.195951
3.500	0.100	3.100	4.000	1.000000	-0.245000	0.472500	0.426416	1.954043	0.063515	0.061275	True	True	9.99418e-08	2115	1.030162	0.993810	4.709371	2.193611
3.500	0.100	3.100	4.000	1.000000	-0.210000	0.472500	0.423650	1.956719	0.060569	0.063123	True	True	9.97552e-08	2118	1.028315	0.995716	4.719451	2.191150
3.500	0.100	3.100	4.000	1.000000	-0.175000	0.472500	0.421149	1.959385	0.057892	0.065082	True	True	9.95632e-08	2145	1.026618	0.997576	4.728388	2.188555
3.500	0.100	3.100	4.000	1.000000	-0.140000	0.472500	0.418881	1.962062	0.055451	0.067164	True	True	9.95999e-08	2135	1.025051	0.999405	4.736304	2.185815
3.500	0.100	3.100	4.000	1.000000	-0.105000	0.472500	0.416818	1.964772	0.053217	0.069379	True	True	9.99765e-08	2166	1.023598	1.001218	4.743298	2.182915
3.500	0.100	3.100	4.000	1.000000	-0.070000	0.472500	0.414938	1.967535	0.051164	0.071742	True	True	9.96202e-08	2195	1.022243	1.003026	4.749450	2.179839
3.500	0.100	3.100	4.000	1.000000	-0.035000	0.472500	0.412861	1.970302	0.048911	0.073983	True	True	9.99828e-08	2124	1.020777	1.004877	4.756724	2.177015
3.500	0.100	3.100	4.000	1.000000	0.000000	0.472500	0.411293	1.973232	0.047165	0.076690	True	True	9.96228e-08	2200	1.019585	1.006717	4.761375	2.173527
3.500	0.100	3.100	4.000	1.000000	0.035000	0.472500	0.409858	1.976278	0.045548	0.079599	True	True	9.98539e-08	2282	1.018459	1.008593	4.765341	2.169801
3.500	0.100	3.100	4.000	1.000000	0.070000	0.472500	0.408546	1.979466	0.044047	0.082735	True	True	9.96597e-08	2248	1.017391	1.010517	4.768650	2.165806
3.500	0.100	3.100	4.000	1.000000	0.105000	0.472500	0.407348	1.982821	0.042651	0.086123	True	True	9.97365e-08	2345	1.016374	1.012506	4.771323	2.161512
3.500	0.100	3.100	4.000	1.000000	0.140000	0.472500	0.406255	1.986374	0.041351	0.089798	True	True	9.95866e-08	2357	1.015400	1.014574	4.773368	2.156882
3.500	0.100	3.100	4.000	1.000000	0.175000	0.472500	0.405261	1.990159	0.040139	0.093796	True	True	9.9893e-08	2375	1.014464	1.016741	4.774786	2.151872
3.500	0.100	3.100	4.000	1.000000	0.210000	0.472500	0.404362	1.994214	0.039007	0.098164	True	True	9.98775e-08	2450	1.013559	1.019025	4.775567	2.146431
3.500	0.100	3.100	4.000	1.000000	0.245000	0.472500	0.403553	1.998587	0.037949	0.102955	True	True	9.98715e-08	2421	1.012681	1.021452	4.775689	2.140500
3.500	0.100	3.100	4.000	1.000000	0.280000	0.472500	0.402834	2.003331	0.036960	0.108234	True	True	9.99128e-08	2440	1.011822	1.024048	4.775119	2.134006
3.500	0.100	3.100	4.000	1.000000	0.315000	0.472500	0.402203	2.008511	0.036036	0.114079	True	True	9.97277e-08	2624	1.010979	1.026845	4.773809	2.126864
3.500	0.100	3.100	4.000	1.000000	0.350000	0.472500	0.401659	2.014262	0.035175	0.120606	True	True	9.99787e-08	2796	1.010145	1.029886	4.771646	2.118893
3.500	0.100	3.100	4.000	1.000000	0.385000	0.472500	0.401209	2.020517	0.034369	0.127881	True	True	9.97708e-08	2745	1.009317	1.033208	4.768690	2.110193
3.500	0.100	3.100	4.000	1.000000	0.420000	0.472500	0.400853	2.027621	0.033623	0.136133	True	True	9.99672e-08	2755	1.008484	1.036886	4.764624	2.100295
3.500	0.100	3.100	4.000	1.000000	0.455000	0.472500	0.400600	2.035558	0.032929	0.145493	True	True	9.99305e-08	2519	1.007645	1.040979	4.759456	2.089237
3.500	0.100	3.100	4.000	1.000000	0.490000	0.472500	0.400462	2.044581	0.032291	0.156228	True	True	9.99868e-08	2665	1.006790	1.045587	4.752940	2.076689
3.500	0.100	3.100	4.000	1.000000	0.525000	0.472500	0.400451	2.054883	0.031707	0.168630	True	True	9.98617e-08	3502	1.005914	1.050819	4.744886	2.062423
3.500	0.100	3.100	4.000	1.000000	0.560000	0.472500	0.400590	2.066943	0.031182	0.183213	True	True	9.98235e-08	3056	1.005004	1.056859	4.734807	2.045822
3.500	0.100	3.100	4.000	1.000000	0.595000	0.472500	0.400907	2.081171	0.030720	0.200550	True	True	9.97998e-08	4099	1.004051	1.063919	4.722293	2.026405
3.500	0.100	3.100	4.000	1.000000	0.630000	0.472500	0.401448	2.098319	0.030330	0.221566	True	True	9.98095e-08	4314	1.003042	1.072324	4.706577	2.003268
3.500	0.100	3.100	4.000	1.000000	0.665000	0.472500	0.402274	2.119108	0.030019	0.247347	True	True	9.99504e-08	4270	1.001972	1.082458	4.686975	1.975665
3.500	0.100	3.100	4.000	1.000000	0.700000	0.472500	0.403486	2.145364	0.029815	0.280096	True	True	9.99635e-08	5221	1.000820	1.095069	4.661646	1.941487
3.500	0.100	3.100	4.000	1.000000	-0.700000	0.490000	0.498088	1.907025	0.174011	0.044173	True	True	9.99125e-08	4088	1.085892	0.940143	4.406154	2.211594
3.500	0.100	3.100	4.000	1.000000	-0.665000	0.490000	0.477835	1.915527	0.152606	0.045212	True	True	9.98569e-08	3150	1.074111	0.946366	4.483672	2.210696
3.500	0.100	3.100	4.000	1.000000	-0.630000	0.490000	0.461955	1.922520	0.135853	0.046293	True	True	9.99384e-08	4362	1.064727	0.951724	4.545282	2.209419
3.500	0.100	3.100	4.000	1.000000	-0.595000	0.490000	0.449166	1.928445	0.122379	0.047415	True	True	9.98337e-08	2740	1.057066	0.956392	4.595372	2.207900
3.500	0.100	3.100	4.000	1.000000	-0.560000	0.490000	0.438757	1.933476	0.111412	0.048578	True	True	9.99738e-08	3259	1.050747	0.960473	4.636427	2.206294
3.500	0.100	3.100	4.000	1.000000	-0.525000	0.490000	0.430035	1.937937	0.102227	0.049790	True	True	9.96597e-08	2772	1.045393	0.964118	4.670960	2.204558
3.500	0.100	3.100	4.000	1.000000	-0.490000	0.490000	0.423029	1.941992	0.094831	0.051334	True	True	9.97874e-08	2260	1.041013	0.967373	4.698306	2.202287
3.500	0.100	3.100	4.000	1.000000	-0.455000	0.490000	0.416703	1.945633	0.088160	0.052653	True	True	9.95278e-08	2200	1.037043	0.970353	4.723393	2.200390
3.500	0.100	3.100	4.000	1.000000	-0.420000	0.490000	0.411225	1.948999	0.082378	0.054033	True	True	9.96839e-08	2189	1.033569	0.973089	4.745071	2.198418
3.500	0.100	3.100	4.000	1.000000	-0.385000	0.490000	0.406440	1.952151	0.077318	0.055480	True	True	9.96608e-08	2172	1.030499	0.975626	4.763935	2.196369
3.500	0.100	3.100	4.000	1.000000	-0.350000	0.490000	0.402227	1.955141	0.072854	0.056998	True	True	9.95556e-08	2174	1.027765	0.978001	4.780445	2.194239
3.500	0.100	3.100	4.000	1.000000	-0.315000	0.490000	0.398494	1.958008	0.068887	0.058595	True	True	9.95563e-08	2137	1.025312	0.980242	4.794960	2.192020
3.500	0.100	3.100	4.000	1.000000	-0.280000	0.490000	0.395166	1.960788	0.065340	0.060278	True	True	9.97074e-08	2155	1.023096	0.982376	4.807765	2.189705
3.500	0.100	3.100	4.000	1.000000	-0.245000	0.490000	0.392184	1.963510	0.062150	0.062054	True	True	9.98966e-08	2194	1.021082	0.984424	4.819089	2.187285
3.500	0.100	3.100	4.000	1.000000	-0.210000	0.490000	0.389501	1.966199	0.059266	0.063933	True	True	9.96695e-08	2176	1.019241	0.986406	4.829115	2.184748
3.500	0.100	3.100	4.000	1.000000	-0.175000	0.490000	0.387077	1.968879	0.056647	0.065925	True	True	9.98173e-08	2185	1.017550	0.988337	4.837992	2.182083
3.500	0.100	3.100	4.000	1.000000	-0.140000	0.490000	0.384880	1.971572	0.054259	0.068039	True	True	9.99945e-08	2189	1.015987	0.990235	4.845844	2.179276
3.500	0.100	3.100	4.000	1.000000	-0.105000	0.490000	0.382885	1.974297	0.052073	0.070289	True	True	9.99679e-08	2212	1.014537	0.992113	4.852768	2.176312
3.500	0.100	3.100	4.000	1.000000	-0.070000	0.490000	0.380699	1.977015	0.049693	0.072401	True	True	9.99042e-08	1909	1.012979	0.994031	4.860825	2.173617
3.500	0.100	3.100	4.000	1.000000	-0.035000	0.490000	0.379043	1.979868	0.047845	0.074966	True	True	9.97871e-08	2283	1.011713	0.995911	4.866120	2.170287
3.500	0.100	3.100	4.000	1.000000	0.000000	0.490000	0.377531	1.982817	0.046138	0.077715	True	True	9.98395e-08	2301	1.010522	0.997813	4.870683	2.166742
3.500	0.100	3.100	4.000	1.000000	0.035000	0.490000	0.376151	1.985884	0.044558	0.080668	True	True	9.99368e-08	2327	1.009396	0.999749	4.874554	2.162959
3.500	0.100	3.100	4.000	1.000000	0.070000	0.490000	0.374892	1.989094	0.043091	0.083851	True	True	9.9717e-08	2347	1.008327	1.001734	4.877763	2.158908
3.500	0.100	3.100	4.000	1.000000	0.105000	0.490000	0.373744	1.992474	0.041727	0.087291	True	True	9.99857e-08	2356	1.007308	1.003783	4.880326	2.154559
3.500	0.100	3.100	4.000	1.000000	0.140000	0.490000	0.372700	1.996053	0.040458	0.091020	True	True	9.99031e-08	2415	1.006331	1.005914	4.882253	2.149873
3.500	0.100	3.100	4.000	1.000000	0.175000	0.490000	0.371755	1.999871	0.039274	0.095085	True	True	9.99975e-08	1849	1.005391	1.008146	4.883535	2.144798
3.500	0.100	3.100	4.000	1.000000	0.210000	0.490000	0.370903	2.003954	0.038169	0.099511	True	True	9.99936e-08	2500	1.004482	1.010493	4.884184	2.139308
3.500	0.100	3.100	4.000	1.000000	0.245000	0.490000	0.370142	2.008361	0.037137	0.104374	True	True	9.96655e-08	2503	1.003597	1.012987	4.884154	2.133317
3.500	0.100	3.100	4.000	1.000000	0.280000	0.490000	0.369470	2.013144	0.036173	0.109732	True	True	9.9971e-08	2237	1.002732	1.015653	4.883416	2.126761
3.500	0.100	3.100	4.000	1.000000	0.315000	0.490000	0.368887	2.018367	0.035272	0.115663	True	True	9.97608e-08	2579	1.001881	1.018524	4.881924	2.119556
3.500	0.100	3.100	4.000	1.000000	0.350000	0.490000	0.368393	2.024111	0.034432	0.122268	True	True	9.97574e-08	2693	1.001038	1.021641	4.879607	2.111593
3.500	0.100	3.100	4.000	1.000000	0.385000	0.490000	0.367992	2.030474	0.033649	0.129670	True	True	9.99887e-08	2474	1.000198	1.025051	4.876375	2.102745
3.500	0.100	3.100	4.000	1.000000	0.420000	0.490000	0.367690	2.037598	0.032922	0.138042	True	True	9.98216e-08	1991	0.999353	1.028823	4.872082	2.092821
3.500	0.100	3.100	4.000	1.000000	0.455000	0.490000	0.367491	2.045644	0.032250	0.147540	True	True	9.98221e-08	3439	0.998498	1.033014	4.866603	2.081630
3.500	0.100	3.100	4.000	1.000000	0.490000	0.490000	0.367411	2.054748	0.031631	0.158436	True	True	9.98017e-08	2961	0.997626	1.037733	4.859762	2.068992
3.500	0.100	3.100	4.000	1.000000	0.525000	0.490000	0.367463	2.065142	0.031067	0.171025	True	True	9.99167e-08	3565	0.996730	1.043090	4.851335	2.054624
3.500	0.100	3.100	4.000	1.000000	0.560000	0.490000	0.367671	2.077385	0.030563	0.185870	True	True	9.99939e-08	3810	0.995793	1.049286	4.840745	2.037807
3.500	0.100	3.100	4.000	1.000000	0.595000	0.490000	0.368067	2.091750	0.030120	0.203477	True	True	9.98403e-08	2842	0.994812	1.056511	4.827712	2.018254
3.500	0.100	3.100	4.000	1.000000	0.630000	0.490000	0.368695	2.108981	0.029749	0.224759	True	True	9.9869e-08	5005	0.993772	1.065090	4.811475	1.995082
3.500	0.100	3.100	4.000	1.000000	0.665000	0.490000	0.369621	2.129968	0.029458	0.250934	True	True	9.99441e-08	4782	0.992662	1.075451	4.791140	1.967308
3.500	0.100	3.100	4.000	1.000000	0.700000	0.490000	0.370951	2.156376	0.029274	0.284102	True	True	9.98665e-08	4484	0.991465	1.088312	4.765018	1.933070
3.500	0.100	3.100	4.000	1.000000	-0.700000	0.507500	0.462078	1.916188	0.170541	0.044616	True	True	9.98704e-08	4956	1.076707	0.928743	4.514641	2.207047
3.500	0.100	3.100	4.000	1.000000	-0.665000	0.507500	0.442239	1.924767	0.149458	0.045699	True	True	9.98903e-08	4274	1.064947	0.935343	4.592729	2.205676
3.500	0.100	3.100	4.000	1.000000	-0.630000	0.507500	0.426694	1.931827	0.132969	0.046818	True	True	9.99024e-08	3402	1.055582	0.941011	4.654719	2.204016
3.500	0.100	3.100	4.000	1.000000	-0.595000	0.507500	0.414307	1.937688	0.119835	0.047974	True	True	9.99876e-08	2566	1.048004	0.945899	4.704603	2.202265
3.500	0.100	3.100	4.000	1.000000	-0.560000	0.507500	0.404119	1.942778	0.109042	0.049171	True	True	9.9724e-08	3319	1.041693	0.950203	4.745875	2.200391
3.500	0.100	3.100	4.000	1.000000	-0.525000	0.507500	0.396007	1.947305	0.100430	0.050698	True	True	9.99795e-08	2411	1.036574	0.953999	4.778424	2.198009
3.500	0.100	3.100	4.000	1.000000	-0.490000	0.507500	0.388816	1.951318	0.092806	0.051992	True	True	9.98911e-08	2260	1.032013	0.957434	4.807714	2.196018
3.500	0.100	3.100	4.000	1.000000	-0.455000	0.507500	0.382657	1.954973	0.086270	0.053341	True	True	9.98066e-08	2312	1.028062	0.960555	4.832794	2.193973
3.500	0.100	3.100	4.000	1.000000	-0.420000	0.507500	0.377326	1.958352	0.080605	0.054751	True	True	9.97041e-08	2195	1.024602	0.963418	4.854451	2.191871
3.500	0.100	3.100	4.000	1.000000	-0.385000	0.507500	0.372672	1.961518	0.075649	0.056227	True	True	9.97621e-08	2154	1.021545	0.966070	4.873284	2.189706
3.500	0.100	3.100	4.000	1.000000	-0.350000	0.507500	0.368577	1.964521	0.071278	0.057776	True	True	9.99159e-08	2190	1.018823	0.968549	4.889754	2.187471
3.500	0.100	3.100	4.000	1.000000	-0.315000	0.507500	0.364950	1.967403	0.067395	0.059404	True	True	9.98248e-08	2200	1.016379	0.970887	4.904222	2.185158
3.500	0.100	3.100	4.000	1.000000	-0.280000	0.507500	0.361718	1.970197	0.063923	0.061118	True	True	9.95996e-08	2174	1.014171	0.973111	4.916973	2.182756
3.500	0.100	3.100	4.000	1.000000	-0.245000	0.507500	0.358825	1.972934	0.060801	0.062927	True	True	9.953e-08	2218	1.012164	0.975243	4.928238	2.180254
3.500	0.100	3.100	4.000	1.000000	-0.210000	0.507500	0.356223	1.975639	0.057979	0.064840	True	True	9.96261e-08	2189	1.010329	0.977303	4.938200	2.177642
3.500	0.100	3.100	4.000	1.000000	-0.175000	0.507500	0.353875	1.978335	0.055417	0.066866	True	True	9.95642e-08	2212	1.008641	0.979310	4.947008	2.174905
3.500	0.100	3.100	4.000	1.000000	-0.140000	0.507500	0.351749	1.981045	0.053081	0.069018	True	True	9.97035e-08	2223	1.007082	0.981280	4.954785	2.172031
3.500	0.100	3.100	4.000	1.000000	-0.105000	0.507500	0.349820	1.983790	0.050944	0.071307	True	True	9.96468e-08	2251	1.005635	0.983228	4.961629	2.169002
3.500	0.100	3.100	4.000	1.000000	-0.070000	0.507500	0.347687	1.986533	0.048599	0.073456	True	True	9.96573e-08	2307	1.004069	0.985226	4.969691	2.166240
3.500	0.100	3.100	4.000	1.000000	-0.035000	0.507500	0.346090	1.989408	0.046792	0.076064	True	True	9.97545e-08	2329	1.002804	0.987173	4.974895	2.162848
3.500	0.100	3.100	4.000	1.000000	0.000000	0.507500	0.344634	1.992380	0.045124	0.078859	True	True	9.99109e-08	2341	1.001612	0.989140	4.979361	2.159244
3.500	0.100	3.100	4.000	1.000000	0.035000	0.507500	0.343308	1.995472	0.043580	0.081862	True	True	9.95968e-08	2372	1.000485	0.991142	4.983130	2.155401
3.500	0.100	3.100	4.000	1.000000	0.070000	0.507500	0.342100	1.998708	0.042147	0.085097	True	True	9.99702e-08	2343	0.999415	0.993192	4.986227	2.151291
3.500	0.100	3.100	4.000	1.000000	0.105000	0.507500	0.341002	2.002117	0.040815	0.088593	True	True	9.99523e-08	2420	0.998393	0.995307	4.988672	2.146882
3.500	0.100	3.100	4.000	1.000000	0.140000	0.507500	0.340008	2.005728	0.039576	0.092384	True	True	9.99056e-08	2245	0.997413	0.997504	4.990471	2.142136
3.500	0.100	3.100	4.000	1.000000	0.175000	0.507500	0.339110	2.009577	0.038420	0.096511	True	True	9.99093e-08	1999	0.996468	0.999803	4.991620	2.137005
3.500	0.100	3.100	4.000	1.000000	0.210000	0.507500	0.338306	2.013700	0.037342	0.101014	True	True	9.96534e-08	2442	0.995553	1.002223	4.992114	2.131446
3.500	0.100	3.100	4.000	1.000000	0.245000	0.507500	0.337593	2.018148	0.036336	0.105955	True	True	9.99679e-08	2537	0.994662	1.004790	4.991922	2.125390
3.500	0.100	3.100	4.000	1.000000	0.280000	0.507500	0.336968	2.022976	0.035396	0.111399	True	True	9.97074e-08	2634	0.993789	1.007533	4.991007	2.118767
3.500	0.100	3.100	4.000	1.000000	0.315000	0.507500	0.336433	2.028250	0.034519	0.117428	True	True	9.97415e-08	2612	0.992928	1.010486	4.989318	2.111488
3.500	0.100	3.100	4.000	1.000000	0.350000	0.507500	0.335988	2.034050	0.033701	0.124141	True	True	9.96649e-08	2691	0.992075	1.013689	4.986785	2.103450
3.500	0.100	3.100	4.000	1.000000	0.385000	0.507500	0.335638	2.040477	0.032940	0.131663	True	True	9.97214e-08	2570	0.991222	1.017193	4.983313	2.094520
3.500	0.100	3.100	4.000	1.000000	0.420000	0.507500	0.335388	2.047661	0.032234	0.140160	True	True	9.95892e-08	2116	0.990363	1.021062	4.978769	2.084527
3.500	0.100	3.100	4.000	1.000000	0.455000	0.507500	0.335245	2.055739	0.031581	0.149797	True	True	9.9922e-08	3113	0.989493	1.025361	4.973032	2.073308
3.500	0.100	3.100	4.000	1.000000	0.490000	0.507500	0.335224	2.064934	0.030982	0.160866	True	True	9.98136e-08	3334	0.988602	1.030202	4.965852	2.060569
3.500	0.100	3.100	4.000	1.000000	0.525000	0.507500	0.335340	2.075573	0.030441	0.173732	True	True	9.98723e-08	3259	0.987679	1.035719	4.956890	2.045894
3.500	0.100	3.100	4.000	1.000000	0.560000	0.507500	0.335618	2.087803	0.029953	0.188740	True	True	9.99143e-08	3546	0.986722	1.042047	4.945996	2.029146
3.500	0.100	3.100	4.000	1.000000	0.595000	0.507500	0.336091	2.102318	0.029531	0.206630	True	True	9.98073e-08	3161	0.985710	1.049451	4.932435	2.009451
3.500	0.100	3.100	4.000	1.000000	0.630000	0.507500	0.336809	2.119817	0.029181	0.228320	True	True	9.99496e-08	4719	0.984632	1.058260	4.915468	1.985995
3.500	0.100	3.100	4.000	1.000000	0.665000	0.507500	0.337839	2.141039	0.028912	0.254938	True	True	9.98989e-08	4513	0.983480	1.068875	4.894359	1.958020
3.500	0.100	3.100	4.000	1.000000	0.700000	0.507500	0.339293	2.167748	0.028750	0.288673	True	True	9.99e-08	5378	0.982232	1.082047	4.867275	1.923540
3.500	0.100	3.100	4.000	1.000000	-0.700000	0.525000	0.426922	1.925330	0.167063	0.045120	True	True	9.99252e-08	5109	1.067679	0.917487	4.622985	2.201736
3.500	0.100	3.100	4.000	1.000000	-0.665000	0.525000	0.407547	1.933941	0.146360	0.046250	True	True	9.98205e-08	4644	1.055970	0.924457	4.701347	2.199921
3.500	0.100	3.100	4.000	1.000000	-0.630000	0.525000	0.392421	1.940985	0.130221	0.047410	True	True	9.98303e-08	3470	1.046670	0.930413	4.763319	2.197940
3.500	0.100	3.100	4.000	1.000000	-0.595000	0.525000	0.380252	1.946953	0.117252	0.048605	True	True	9.97827e-08	2709	1.039077	0.935586	4.813624	2.195849
3.500	0.100	3.100	4.000	1.000000	-0.560000	0.525000	0.370357	1.952018	0.106704	0.049837	True	True	9.99025e-08	2933	1.032813	0.940094	4.854804	2.193781
3.500	0.100	3.100	4.000	1.000000	-0.525000	0.525000	0.362472	1.956557	0.098280	0.051402	True	True	9.96233e-08	2126	1.027726	0.944066	4.887272	2.191209
3.500	0.100	3.100	4.000	1.000000	-0.490000	0.525000	0.355468	1.960586	0.090808	0.052729	True	True	9.9607e-08	2173	1.023183	0.947667	4.916555	2.189052
3.500	0.100	3.100	4.000	1.000000	-0.455000	0.525000	0.349472	1.964257	0.084404	0.054111	True	True	9.98402e-08	2206	1.019247	0.950934	4.941612	2.186863
3.500	0.100	3.100	4.000	1.000000	-0.420000	0.525000	0.344285	1.967651	0.078855	0.055553	True	True	9.97216e-08	2216	1.015801	0.953929	4.963234	2.184634
3.500	0.100	3.100	4.000	1.000000	-0.385000	0.525000	0.339759	1.970832	0.074002	0.057062	True	True	9.99854e-08	2206	1.012756	0.956701	4.982022	2.182356
3.500	0.100	3.100	4.000	1.000000	-0.350000	0.525000	0.335779	1.973851	0.069723	0.058643	True	True	9.96769e-08	2241	1.010042	0.959289	4.998439	2.180018
3.500	0.100	3.100	4.000	1.000000	-0.315000	0.525000	0.332256	1.976749	0.065922	0.060305	True	True	9.96595e-08	2225	1.007607	0.961728	5.012848	2.177611
3.500	0.100	3.100	4.000	1.000000	-0.280000	0.525000	0.329119	1.979560	0.062524	0.062054	True	True	9.98726e-08	2260	1.005405	0.964045	5.025535	2.175123
3.500	0.100	3.100	4.000	1.000000	-0.245000	0.525000	0.326312	1.982314	0.059469	0.063899	True	True	9.96736e-08	2206	1.003404	0.966265	5.036730	2.172541
3.500	0.100	3.100	4.000	1.000000	-0.210000	0.525000	0.323790	1.985037	0.056709	0.065849	True	True	9.98359e-08	2252	1.001573	0.968409	5.046618	2.169853
3.500	0.100	3.100	4.000	1.000000	-0.175000	0.525000	0.321516	1.987753	0.054203	0.067914	True	True	9.96564e-08	2209	0.999889	0.970496	5.055347	2.167044
3.500	0.100	3.100	4.000	1.000000	-0.140000	0.525000	0.319460	1.990484	0.051919	0.070106	True	True	9.96923e-08	2285	0.998332	0.972542	5.063040	2.164101
3.500	0.100	3.100	4.000	1.000000	-0.105000	0.525000	0.317207	1.993200	0.049435	0.072143	True	True	9.9929e-08	2280	0.996661	0.974636	5.071961	2.161440
3.500	0.100	3.100	4.000	1.000000	-0.070000	0.525000	0.315514	1.996023	0.047518	0.074628	True	True	9.97507e-08	2330	0.995312	0.976649	5.077859	2.158175
3.500	0.100	3.100	4.000	1.000000	-0.035000	0.525000	0.313975	1.998922	0.045753	0.077284	True	True	9.99953e-08	2362	0.994046	0.978666	5.082963	2.154720
3.500	0.100	3.100	4.000	1.000000	0.000000	0.525000	0.312575	2.001921	0.044123	0.080130	True	True	9.98862e-08	2390	0.992853	0.980704	5.087324	2.151052
3.500	0.100	3.100	4.000	1.000000	0.035000	0.525000	0.311302	2.005042	0.042614	0.083187	True	True	9.99678e-08	2375	0.991724	0.982775	5.090980	2.147147
3.500	0.100	3.100	4.000	1.000000	0.070000	0.525000	0.310145	2.008310	0.041215	0.086481	True	True	9.96715e-08	2428	0.990651	0.984895	5.093957	2.142974
3.500	0.100	3.100	4.000	1.000000	0.105000	0.525000	0.309097	2.011752	0.039915	0.090040	True	True	9.96253e-08	2471	0.989625	0.987081	5.096273	2.138501
3.500	0.100	3.100	4.000	1.000000	0.140000	0.525000	0.308151	2.015399	0.038705	0.093899	True	True	9.96098e-08	2441	0.988640	0.989351	5.097935	2.133690
3.500	0.100	3.100	4.000	1.000000	0.175000	0.525000	0.307302	2.019287	0.037578	0.098097	True	True	9.99449e-08	2473	0.987690	0.991723	5.098939	2.128495
3.500	0.100	3.100	4.000	1.000000	0.210000	0.525000	0.306545	2.023455	0.036527	0.102682	True	True	9.97844e-08	2530	0.986768	0.994220	5.099270	2.122864
3.500	0.100	3.100	4.000	1.000000	0.245000	0.525000	0.305879	2.027951	0.035546	0.107711	True	True	9.96769e-08	2583	0.985869	0.996868	5.098903	2.116736
3.500	0.100	3.100	4.000	1.000000	0.280000	0.525000	0.305302	2.032832	0.034631	0.113252	True	True	9.98721e-08	2576	0.984987	0.999695	5.097798	2.110036
3.500	0.100	3.100	4.000	1.000000	0.315000	0.525000	0.304814	2.038165	0.033778	0.119388	True	True	9.98345e-08	2637	0.984116	1.002737	5.095901	2.102678
3.500	0.100	3.100	4.000	1.000000	0.350000	0.525000	0.304419	2.044031	0.032982	0.126220	True	True	9.98492e-08	2865	0.983250	1.006036	5.093137	2.094553
3.500	0.100	3.100	4.000	1.000000	0.385000	0.525000	0.304119	2.050532	0.032243	0.133875	True	True	9.98994e-08	2991	0.982383	1.009642	5.089411	2.085532
3.500	0.100	3.100	4.000	1.000000	0.420000	0.525000	0.303922	2.057793	0.031558	0.142512	True	True	9.98557e-08	2904	0.981509	1.013620	5.084595	2.075451
3.500	0.100	3.100	4.000	1.000000	0.455000	0.525000	0.303837	2.065975	0.030926	0.152337	True	True	9.99326e-08	2383	0.980620	1.018048	5.078518	2.064105
3.500	0.100	3.100	4.000	1.000000	0.490000	0.525000	0.303877	2.075295	0.030348	0.163624	True	True	9.98754e-08	2153	0.979707	1.023033	5.070948	2.051219
3.500	0.100	3.100	4.000	1.000000	0.525000	0.525000	0.304057	2.086046	0.029826	0.176696	True	True	9.99453e-08	3349	0.978761	1.028695	5.061598	2.036439
3.500	0.100	3.100	4.000	1.000000	0.560000	0.525000	0.304407	2.098500	0.029361	0.192019	True	True	9.99707e-08	4363	0.977773	1.035212	5.050139	2.019435
3.500	0.100	3.100	4.000	1.000000	0.595000	0.525000	0.304959	2.113121	0.028957	0.210190	True	True	9.99756e-08	3857	0.976732	1.042804	5.036095	1.999671
3.500	0.100	3.100	4.000	1.000000	0.630000	0.525000	0.305767	2.130754	0.028627	0.232216	True	True	9.98487e-08	4253	0.975618	1.051830	5.018549	1.976134
3.500	0.100	3.100	4.000	1.000000	0.665000	0.525000	0.306908	2.152429	0.028385	0.259461	True	True	9.99259e-08	4730	0.974415	1.062774	4.996406	1.947672
3.500	0.100	3.100	4.000	1.000000	0.700000	0.525000	0.308489	2.179499	0.028247	0.293843	True	True	9.98872e-08	4686	0.973113	1.076298	4.968289	1.912899
3.500	0.100	3.100	4.000	1.000000	-0.700000	0.542500	0.392660	1.934398	0.163645	0.045690	True	True	9.98272e-08	4940	1.058844	0.906350	4.730811	2.195694
3.500	0.100	3.100	4.000	1.000000	-0.665000	0.542500	0.373679	1.943090	0.143256	0.046870	True	True	9.97905e-08	3412	1.047148	0.913720	4.809634	2.193422
3.500	0.100	3.100	4.000	1.000000	-0.630000	0.542500	0.358966	1.950116	0.127469	0.048073	True	True	9.98834e-08	3443	1.037913	0.919971	4.871527	2.191134
3.500	0.100	3.100	4.000	1.000000	-0.595000	0.542500	0.347133	1.956066	0.114783	0.049308	True	True	9.99742e-08	3274	1.030370	0.925393	4.921748	2.188805
3.500	0.100	3.100	4.000	1.000000	-0.560000	0.542500	0.337853	1.961232	0.104816	0.050871	True	True	9.96857e-08	2207	1.024334	0.930091	4.960905	2.186043
3.500	0.100	3.100	4.000	1.000000	-0.525000	0.542500	0.329781	1.965746	0.096160	0.052186	True	True	9.99431e-08	2357	1.019047	0.934297	4.995475	2.183727
3.500	0.100	3.100	4.000	1.000000	-0.490000	0.542500	0.322958	1.969794	0.088837	0.053549	True	True	9.97592e-08	2320	1.014520	0.938069	5.024735	2.181410
3.500	0.100	3.100	4.000	1.000000	-0.455000	0.542500	0.317121	1.973482	0.082563	0.054966	True	True	9.96702e-08	2267	1.010598	0.941489	5.049754	2.179081
3.500	0.100	3.100	4.000	1.000000	-0.420000	0.542500	0.312075	1.976894	0.077129	0.056444	True	True	9.96633e-08	2272	1.007163	0.944621	5.071328	2.176728
3.500	0.100	3.100	4.000	1.000000	-0.385000	0.542500	0.307674	1.980093	0.072377	0.057989	True	True	9.96795e-08	2231	1.004127	0.947517	5.090059	2.174339
3.500	0.100	3.100	4.000	1.000000	-0.350000	0.542500	0.303807	1.983130	0.068188	0.059606	True	True	9.98872e-08	2267	1.001421	0.950220	5.106412	2.171901
3.500	0.100	3.100	4.000	1.000000	-0.315000	0.542500	0.300385	1.986046	0.064468	0.061305	True	True	9.96017e-08	2292	0.998992	0.952764	5.120751	2.169401
3.500	0.100	3.100	4.000	1.000000	-0.280000	0.542500	0.297341	1.988877	0.061143	0.063092	True	True	9.97091e-08	2227	0.996797	0.955180	5.133363	2.166827
3.500	0.100	3.100	4.000	1.000000	-0.245000	0.542500	0.294619	1.991651	0.058155	0.064976	True	True	9.96094e-08	2296	0.994799	0.957493	5.144478	2.164165
3.500	0.100	3.100	4.000	1.000000	-0.210000	0.542500	0.292176	1.994396	0.055456	0.066967	True	True	9.95548e-08	2277	0.992971	0.959725	5.154282	2.161400
3.500	0.100	3.100	4.000	1.000000	-0.175000	0.542500	0.289975	1.997134	0.053006	0.069075	True	True	9.957e-08	2304	0.991290	0.961895	5.162923	2.158519
3.500	0.100	3.100	4.000	1.000000	-0.140000	0.542500	0.287986	1.999889	0.050773	0.071312	True	True	9.98396e-08	2336	0.989734	0.964022	5.170523	2.155506
3.500	0.100	3.100	4.000	1.000000	-0.105000	0.542500	0.285787	2.002637	0.048325	0.073392	True	True	9.96259e-08	2354	0.988052	0.966210	5.179449	2.152773
3.500	0.100	3.100	4.000	1.000000	-0.070000	0.542500	0.284155	2.005486	0.046451	0.075927	True	True	9.9688e-08	2343	0.986702	0.968300	5.185244	2.149440
3.500	0.100	3.100	4.000	1.000000	-0.035000	0.542500	0.282673	2.008415	0.044727	0.078636	True	True	9.96615e-08	2410	0.985435	0.970394	5.190240	2.145919
3.500	0.100	3.100	4.000	1.000000	0.000000	0.542500	0.281328	2.011445	0.043135	0.081537	True	True	9.97637e-08	2421	0.984240	0.972506	5.194486	2.142186
3.500	0.100	3.100	4.000	1.000000	0.035000	0.542500	0.280107	2.014599	0.041662	0.084655	True	True	9.98356e-08	2465	0.983108	0.974652	5.198020	2.138214
3.500	0.100	3.100	4.000	1.000000	0.070000	0.542500	0.279001	2.017902	0.040297	0.088012	True	True	9.97949e-08	2450	0.982030	0.976848	5.200868	2.133974
3.500	0.100	3.100	4.000	1.000000	0.105000	0.542500	0.278003	2.021383	0.039028	0.091641	True	True	9.96879e-08	2460	0.981000	0.979111	5.203046	2.129433
3.500	0.100	3.100	4.000	1.000000	0.140000	0.542500	0.277105	2.025073	0.037848	0.095574	True	True	9.96231e-08	2463	0.980009	0.981458	5.204559	2.124551
3.500	0.100	3.100	4.000	1.000000	0.175000	0.542500	0.276303	2.029006	0.036749	0.099854	True	True	9.9631e-08	2555	0.979052	0.983911	5.205404	2.119284
3.500	0.100	3.100	4.000	1.000000	0.210000	0.542500	0.275594	2.033225	0.035725	0.104528	True	True	9.96159e-08	2309	0.978122	0.986492	5.205563	2.113577
3.500	0.100	3.100	4.000	1.000000	0.245000	0.542500	0.274975	2.037776	0.034770	0.109653	True	True	9.97774e-08	2644	0.977214	0.989227	5.205010	2.107369
3.500	0.100	3.100	4.000	1.000000	0.280000	0.542500	0.274445	2.042772	0.033881	0.115314	True	True	9.98573e-08	3105	0.976320	0.992148	5.203651	2.100512
3.500	0.100	3.100	4.000	1.000000	0.315000	0.542500	0.274007	2.048118	0.033049	0.121555	True	True	9.97388e-08	2795	0.975438	0.995287	5.201583	2.093138
3.500	0.100	3.100	4.000	1.000000	0.350000	0.542500	0.273662	2.054060	0.032277	0.128519	True	True	9.98747e-08	2862	0.974559	0.998690	5.198575	2.084917
3.500	0.100	3.100	4.000	1.000000	0.385000	0.542500	0.273414	2.060646	0.031559	0.136322	True	True	9.97228e-08	2826	0.973676	1.002410	5.194577	2.075792
3.500	0.100	3.100	4.000	1.000000	0.420000	0.542500	0.273270	2.068003	0.030896	0.145127	True	True	9.9693e-08	2770	0.972785	1.006511	5.189458	2.065598
3.500	0.100	3.100	4.000	1.000000	0.455000	0.542500	0.273242	2.076293	0.030285	0.155138	True	True	9.98727e-08	2910	0.971876	1.011074	5.183046	2.054132
3.500	0.100	3.100	4.000	1.000000	0.490000	0.542500	0.273344	2.085765	0.029729	0.166667	True	True	9.97982e-08	2103	0.970938	1.016219	5.175052	2.041069
3.500	0.100	3.100	4.000	1.000000	0.525000	0.542500	0.273590	2.096569	0.029225	0.179938	True	True	9.99184e-08	3190	0.969970	1.022033	5.165367	2.026269
3.500	0.100	3.100	4.000	1.000000	0.560000	0.542500	0.274014	2.109267	0.028782	0.195599	True	True	9.99585e-08	3864	0.968949	1.028756	5.153316	2.008992
3.500	0.100	3.100	4.000	1.000000	0.595000	0.542500	0.274648	2.124095	0.028400	0.214131	True	True	9.98692e-08	4079	0.967872	1.036572	5.138672	1.989031
3.500	0.100	3.100	4.000	1.000000	0.630000	0.542500	0.275553	2.142067	0.028094	0.236657	True	True	9.99152e-08	3817	0.966715	1.045883	5.120305	1.965143
3.500	0.100	3.100	4.000	1.000000	0.665000	0.542500	0.276798	2.163875	0.027871	0.264316	True	True	9.99591e-08	4950	0.965469	1.057098	5.097513	1.936662
3.500	0.100	3.100	4.000	1.000000	0.700000	0.542500	0.278510	2.191335	0.027760	0.299386	True	True	9.98557e-08	5982	0.964109	1.071003	5.068335	1.901578
3.500	0.100	3.100	4.000	1.000000	-0.700000	0.560000	0.359259	1.943385	0.160280	0.046328	True	True	9.98225e-08	2498	1.050199	0.895324	4.838039	2.188949
3.500	0.100	3.100	4.000	1.000000	-0.665000	0.560000	0.340772	1.952073	0.140313	0.047561	True	True	9.98553e-08	4212	1.038573	0.903066	4.916824	2.186283
3.500	0.100	3.100	4.000	1.000000	-0.630000	0.560000	0.326352	1.959175	0.124759	0.048813	True	True	9.99477e-08	3073	1.029335	0.909663	4.979053	2.183644
3.500	0.100	3.100	4.000	1.000000	-0.595000	0.560000	0.315226	1.965181	0.112745	0.050386	True	True	9.96271e-08	2654	1.022054	0.915299	5.027021	2.180618
3.500	0.100	3.100	4.000	1.000000	-0.560000	0.560000	0.305777	1.970335	0.102558	0.051700	True	True	9.99927e-08	2485	1.015810	0.920277	5.068382	2.178082
3.500	0.100	3.100	4.000	1.000000	-0.525000	0.560000	0.297909	1.974871	0.094072	0.053056	True	True	9.97801e-08	2325	1.010538	0.924686	5.102935	2.175585
3.500	0.100	3.100	4.000	1.000000	-0.490000	0.560000	0.291264	1.978939	0.086896	0.054458	True	True	9.97462e-08	2276	1.006024	0.928637	5.132158	2.173112
3.500	0.100	3.100	4.000	1.000000	-0.455000	0.560000	0.285582	1.982648	0.080750	0.055915	True	True	9.9901e-08	2321	1.002112	0.932217	5.157127	2.170647
3.500	0.100	3.100	4.000	1.000000	-0.420000	0.560000	0.280673	1.986080	0.075428	0.057431	True	True	9.97888e-08	2331	0.998686	0.935492	5.178640	2.168173
3.500	0.100	3.100	4.000	1.000000	-0.385000	0.560000	0.276394	1.989300	0.070776	0.059015	True	True	9.98084e-08	2298	0.995658	0.938519	5.197302	2.165675
3.500	0.100	3.100	4.000	1.000000	-0.350000	0.560000	0.272636	1.992358	0.066676	0.060672	True	True	9.97251e-08	2321	0.992959	0.941341	5.213581	2.163138
3.500	0.100	3.100	4.000	1.000000	-0.315000	0.560000	0.269314	1.995296	0.063036	0.062411	True	True	9.98884e-08	2305	0.990534	0.943996	5.227840	2.160547
3.500	0.100	3.100	4.000	1.000000	-0.280000	0.560000	0.266361	1.998149	0.059784	0.064240	True	True	9.96084e-08	2334	0.988342	0.946515	5.240368	2.157888
3.500	0.100	3.100	4.000	1.000000	-0.245000	0.560000	0.263723	2.000946	0.056862	0.066167	True	True	9.99612e-08	2330	0.986347	0.948926	5.251394	2.155145
3.500	0.100	3.100	4.000	1.000000	-0.210000	0.560000	0.261356	2.003715	0.054222	0.068203	True	True	9.97687e-08	2301	0.984521	0.951250	5.261105	2.152304
3.500	0.100	3.100	4.000	1.000000	-0.175000	0.560000	0.259227	2.006480	0.051827	0.070358	True	True	9.99771e-08	2369	0.982841	0.953509	5.269648	2.149349
3.500	0.100	3.100	4.000	1.000000	-0.140000	0.560000	0.256894	2.009226	0.049225	0.072341	True	True	9.99882e-08	2378	0.981037	0.955828	5.279529	2.146690
3.500	0.100	3.100	4.000	1.000000	-0.105000	0.560000	0.255157	2.012046	0.047231	0.074771	True	True	9.95918e-08	2421	0.979590	0.958013	5.286079	2.143456
3.500	0.100	3.100	4.000	1.000000	-0.070000	0.560000	0.253585	2.014927	0.045401	0.077361	True	True	9.95806e-08	2418	0.978238	0.960184	5.291762	2.140055
3.500	0.100	3.100	4.000	1.000000	-0.035000	0.560000	0.252160	2.017888	0.043717	0.080127	True	True	9.99236e-08	2449	0.976968	0.962359	5.296640	2.136464
3.500	0.100	3.100	4.000	1.000000	0.000000	0.560000	0.250869	2.021001	0.042165	0.083096	True	True	9.97406e-08	2385	0.975769	0.964550	5.300714	2.132596
3.500	0.100	3.100	4.000	1.000000	0.035000	0.560000	0.249700	2.024145	0.040725	0.086274	True	True	9.98295e-08	2475	0.974633	0.966778	5.304165	2.128619
3.500	0.100	3.100	4.000	1.000000	0.070000	0.560000	0.248645	2.027490	0.039393	0.089703	True	True	9.99132e-08	2524	0.973550	0.969055	5.306874	2.124308
3.500	0.100	3.100	4.000	1.000000	0.105000	0.560000	0.247696	2.031015	0.038156	0.093407	True	True	9.99676e-08	2519	0.972514	0.971401	5.308904	2.119694
3.500	0.100	3.100	4.000	1.000000	0.140000	0.560000	0.246847	2.034753	0.037006	0.097423	True	True	9.97268e-08	2546	0.971516	0.973833	5.310259	2.114736
3.500	0.100	3.100	4.000	1.000000	0.175000	0.560000	0.246093	2.038738	0.035935	0.101792	True	True	9.98138e-08	2605	0.970550	0.976374	5.310934	2.109389
3.500	0.100	3.100	4.000	1.000000	0.210000	0.560000	0.245431	2.043014	0.034938	0.106563	True	True	9.98669e-08	2618	0.969611	0.979046	5.310910	2.103600
3.500	0.100	3.100	4.000	1.000000	0.245000	0.560000	0.244859	2.047629	0.034008	0.111797	True	True	9.97393e-08	2642	0.968692	0.981876	5.310157	2.097304
3.500	0.100	3.100	4.000	1.000000	0.280000	0.560000	0.244378	2.052641	0.033142	0.117562	True	True	9.99871e-08	2723	0.967787	0.984897	5.308633	2.090428
3.500	0.100	3.100	4.000	1.000000	0.315000	0.560000	0.243988	2.058118	0.032336	0.123947	True	True	9.97646e-08	2843	0.966890	0.988144	5.306277	2.082881
3.500	0.100	3.100	4.000	1.000000	0.350000	0.560000	0.243693	2.064146	0.031586	0.131056	True	True	9.96769e-08	2782	0.965995	0.991663	5.303008	2.074553
3.500	0.100	3.100	4.000	1.000000	0.385000	0.560000	0.243498	2.070829	0.030891	0.139022	True	True	9.98316e-08	3017	0.965096	0.995508	5.298721	2.065312
3.500	0.100	3.100	4.000	1.000000	0.420000	0.560000	0.243410	2.078358	0.030251	0.148035	True	True	9.97558e-08	2780	0.964183	0.999752	5.293214	2.054905
3.500	0.100	3.100	4.000	1.000000	0.455000	0.560000	0.243439	2.086710	0.029660	0.158233	True	True	9.97552e-08	3247	0.963253	1.004458	5.286505	2.043386
3.500	0.100	3.100	4.000	1.000000	0.490000	0.560000	0.243602	2.096285	0.029123	0.169961	True	True	9.99177e-08	3299	0.962293	1.009755	5.278163	2.030232
3.500	0.100	3.100	4.000	1.000000	0.525000	0.560000	0.243918	2.107297	0.028642	0.183558	True	True	9.9989e-08	3432	0.961293	1.015773	5.267944	2.015193
3.500	0.100	3.100	4.000	1.000000	0.560000	0.560000	0.244417	2.120118	0.028219	0.199508	True	True	9.98908e-08	3798	0.960241	1.022697	5.255434	1.997824
3.500	0.100	3.100	4.000	1.000000	0.595000	0.560000	0.245137	2.135256	0.027861	0.218482	True	True	9.98487e-08	3623	0.959124	1.030777	5.240064	1.977532
3.500	0.100	3.100	4.000	1.000000	0.630000	0.560000	0.246137	2.153429	0.027576	0.241434	True	True	9.98329e-08	3184	0.957925	1.040361	5.221039	1.953502
3.500	0.100	3.100	4.000	1.000000	0.665000	0.560000	0.247499	2.175683	0.027381	0.269768	True	True	9.99268e-08	2840	0.956624	1.051949	5.197210	1.924587
3.500	0.100	3.100	4.000	1.000000	0.700000	0.560000	0.249351	2.203703	0.027299	0.305698	True	True	9.98707e-08	5150	0.955201	1.066311	5.166757	1.888996
3.500	0.100	3.100	4.000	1.000000	-0.700000	0.577500	0.326719	1.952292	0.156996	0.047040	True	True	9.9858e-08	4004	1.041759	0.884392	4.944435	2.181499
3.500	0.100	3.100	4.000	1.000000	-0.665000	0.577500	0.308640	1.961020	0.137369	0.048330	True	True	9.97836e-08	3159	1.030156	0.892546	5.023457	2.178441
3.500	0.100	3.100	4.000	1.000000	-0.630000	0.577500	0.294556	1.968158	0.122098	0.049634	True	True	9.99846e-08	3866	1.020939	0.899481	5.085781	2.175490
3.500	0.100	3.100	4.000	1.000000	-0.595000	0.577500	0.283720	1.974187	0.110330	0.051259	True	True	9.97046e-08	2794	1.013687	0.905387	5.133669	2.172217
3.500	0.100	3.100	4.000	1.000000	-0.560000	0.577500	0.274504	1.979368	0.100339	0.052619	True	True	9.96061e-08	2308	1.007458	0.910608	5.175026	2.169473
3.500	0.100	3.100	4.000	1.000000	-0.525000	0.577500	0.266836	1.983930	0.092020	0.054018	True	True	9.97765e-08	2482	1.002198	0.915230	5.209549	2.166801
3.500	0.100	3.100	4.000	1.000000	-0.490000	0.577500	0.260363	1.988022	0.084988	0.055464	True	True	9.9856e-08	2316	0.997694	0.919368	5.238724	2.164178
3.500	0.100	3.100	4.000	1.000000	-0.455000	0.577500	0.254831	1.991755	0.078968	0.056962	True	True	9.95751e-08	2347	0.993790	0.923114	5.263631	2.161580
3.500	0.100	3.100	4.000	1.000000	-0.420000	0.577500	0.250056	1.995210	0.073756	0.058521	True	True	9.96267e-08	2350	0.990371	0.926539	5.285073	2.158989
3.500	0.100	3.100	4.000	1.000000	-0.385000	0.577500	0.245896	1.998454	0.069203	0.060147	True	True	9.96467e-08	2372	0.987348	0.929702	5.303658	2.156384
3.500	0.100	3.100	4.000	1.000000	-0.350000	0.577500	0.242246	2.001535	0.065190	0.061848	True	True	9.992e-08	2337	0.984652	0.932650	5.319853	2.153749
3.500	0.100	3.100	4.000	1.000000	-0.315000	0.577500	0.239021	2.004498	0.061629	0.063631	True	True	9.97302e-08	2345	0.982231	0.935422	5.334023	2.151068
3.500	0.100	3.100	4.000	1.000000	-0.280000	0.577500	0.236157	2.007377	0.058449	0.065506	True	True	9.96881e-08	2364	0.980041	0.938051	5.346458	2.148323
3.500	0.100	3.100	4.000	1.000000	-0.245000	0.577500	0.233601	2.010202	0.055591	0.067480	True	True	9.95978e-08	2357	0.978047	0.940564	5.357388	2.145499
3.500	0.100	3.100	4.000	1.000000	-0.210000	0.577500	0.231310	2.012999	0.053011	0.069565	True	True	9.95784e-08	2375	0.976221	0.942987	5.366997	2.142580
3.500	0.100	3.100	4.000	1.000000	-0.175000	0.577500	0.229251	2.015793	0.050670	0.071771	True	True	9.95898e-08	2404	0.974539	0.945341	5.375435	2.139550
3.500	0.100	3.100	4.000	1.000000	-0.140000	0.577500	0.226971	2.018579	0.048104	0.073804	True	True	9.96521e-08	2417	0.972720	0.947771	5.385329	2.136814
3.500	0.100	3.100	4.000	1.000000	-0.105000	0.577500	0.225297	2.021432	0.046156	0.076291	True	True	9.97162e-08	2435	0.971271	0.950045	5.391764	2.133507
3.500	0.100	3.100	4.000	1.000000	-0.070000	0.577500	0.223783	2.024347	0.044369	0.078940	True	True	9.98572e-08	2459	0.969916	0.952305	5.397327	2.130033
3.500	0.100	3.100	4.000	1.000000	-0.035000	0.577500	0.222414	2.027346	0.042725	0.081771	True	True	9.9873e-08	2411	0.968642	0.954566	5.402079	2.126370
3.500	0.100	3.100	4.000	1.000000	0.000000	0.577500	0.221177	2.030452	0.041209	0.084802	True	True	9.98415e-08	2493	0.967438	0.956845	5.406068	2.122494
3.500	0.100	3.100	4.000	1.000000	0.035000	0.577500	0.220060	2.033687	0.039806	0.088058	True	True	9.96972e-08	2506	0.966296	0.959159	5.409330	2.118377
3.500	0.100	3.100	4.000	1.000000	0.070000	0.577500	0.219055	2.037078	0.038507	0.091564	True	True	9.98861e-08	2517	0.965207	0.961524	5.411890	2.113990
3.500	0.100	3.100	4.000	1.000000	0.105000	0.577500	0.218155	2.040654	0.037302	0.095353	True	True	9.96335e-08	2567	0.964162	0.963960	5.413761	2.109296
3.500	0.100	3.100	4.000	1.000000	0.140000	0.577500	0.217354	2.044446	0.036181	0.099459	True	True	9.97223e-08	2554	0.963156	0.966484	5.414947	2.104256
3.500	0.100	3.100	4.000	1.000000	0.175000	0.577500	0.216648	2.048491	0.035138	0.103927	True	True	9.96558e-08	2632	0.962180	0.969120	5.415439	2.098823
3.500	0.100	3.100	4.000	1.000000	0.210000	0.577500	0.216034	2.052832	0.034168	0.108806	True	True	9.97672e-08	2664	0.961230	0.971892	5.415219	2.092943
3.500	0.100	3.100	4.000	1.000000	0.245000	0.577500	0.215510	2.057519	0.033264	0.114156	True	True	9.99492e-08	2765	0.960298	0.974827	5.414255	2.086552
3.500	0.100	3.100	4.000	1.000000	0.280000	0.577500	0.215078	2.062609	0.032422	0.120052	True	True	9.9736e-08	2540	0.959379	0.977958	5.412500	2.079573
3.500	0.100	3.100	4.000	1.000000	0.315000	0.577500	0.214738	2.068174	0.031640	0.126580	True	True	9.98927e-08	2783	0.958467	0.981323	5.409891	2.071915
3.500	0.100	3.100	4.000	1.000000	0.350000	0.577500	0.214494	2.074300	0.030913	0.133850	True	True	9.99788e-08	2602	0.957555	0.984969	5.406343	2.063468
3.500	0.100	3.100	4.000	1.000000	0.385000	0.577500	0.214352	2.081091	0.030240	0.141996	True	True	9.99764e-08	3007	0.956636	0.988950	5.401749	2.054098
3.500	0.100	3.100	4.000	1.000000	0.420000	0.577500	0.214319	2.088682	0.029620	0.151188	True	True	9.97091e-08	2993	0.955702	0.993338	5.395964	2.043636
3.500	0.100	3.100	4.000	1.000000	0.455000	0.577500	0.214409	2.097238	0.029053	0.161642	True	True	9.99241e-08	2795	0.954746	0.998217	5.388801	2.031873
3.500	0.100	3.100	4.000	1.000000	0.490000	0.577500	0.214636	2.106975	0.028538	0.173637	True	True	9.99924e-08	3410	0.953758	1.003698	5.380022	2.018546
3.500	0.100	3.100	4.000	1.000000	0.525000	0.577500	0.215023	2.118177	0.028079	0.187545	True	True	9.9767e-08	3644	0.952726	1.009925	5.369301	2.003311
3.500	0.100	3.100	4.000	1.000000	0.560000	0.577500	0.215600	2.131220	0.027679	0.203862	True	True	9.99816e-08	3735	0.951639	1.017088	5.356210	1.985720
3.500	0.100	3.100	4.000	1.000000	0.595000	0.577500	0.216411	2.146706	0.027345	0.223329	True	True	9.99232e-08	3782	0.950477	1.025461	5.340057	1.965060
3.500	0.100	3.100	4.000	1.000000	0.630000	0.577500	0.217512	2.165209	0.027086	0.246827	True	True	9.9955e-08	3674	0.949229	1.035371	5.320210	1.940727
3.500	0.100	3.100	4.000	1.000000	0.665000	0.577500	0.218989	2.187776	0.026914	0.275763	True	True	9.98574e-08	5071	0.947876	1.047325	5.295517	1.911592
3.500	0.100	3.100	4.000	1.000000	0.700000	0.577500	0.220986	2.216317	0.026863	0.312582	True	True	9.99218e-08	2765	0.946386	1.062174	5.263817	1.875570
3.500	0.100	3.100	4.000	1.000000	-0.700000	0.595000	0.294933	1.961155	0.153707	0.047831	True	True	9.97367e-08	2620	1.033474	0.873580	5.050269	2.173362
3.500	0.100	3.100	4.000	1.000000	-0.665000	0.595000	0.277270	1.969933	0.134434	0.049183	True	True	9.98239e-08	3519	1.021898	0.882153	5.129401	2.169906
3.500	0.100	3.100	4.000	1.000000	-0.630000	0.595000	0.264012	1.977074	0.119956	0.050843	True	True	9.99488e-08	2283	1.012990	0.889332	5.189061	2.166259
3.500	0.100	3.100	4.000	1.000000	-0.595000	0.595000	0.253006	1.983117	0.107965	0.052224	True	True	9.95805e-08	2380	1.005501	0.895602	5.239382	2.163180
3.500	0.100	3.100	4.000	1.000000	-0.560000	0.595000	0.244016	1.988329	0.098165	0.053633	True	True	9.99383e-08	2303	0.999281	0.901078	5.280724	2.160237
3.500	0.100	3.100	4.000	1.000000	-0.525000	0.595000	0.236541	1.992921	0.090010	0.055080	True	True	9.98951e-08	2428	0.994029	0.905922	5.315207	2.157395
3.500	0.100	3.100	4.000	1.000000	-0.490000	0.595000	0.230235	1.997041	0.083119	0.056572	True	True	9.97446e-08	2367	0.989531	0.910255	5.344324	2.154625
3.500	0.100	3.100	4.000	1.000000	-0.455000	0.595000	0.224851	2.000801	0.077222	0.058117	True	True	9.96302e-08	2349	0.985633	0.914176	5.369161	2.151899
3.500	0.100	3.100	4.000	1.000000	-0.420000	0.595000	0.220206	2.004284	0.072119	0.059722	True	True	9.98917e-08	2388	0.982217	0.917759	5.390525	2.149192
3.500	0.100	3.100	4.000	1.000000	-0.385000	0.595000	0.216163	2.007554	0.067662	0.061395	True	True	9.99302e-08	2404	0.979196	0.921066	5.409024	2.146483
3.500	0.100	3.100	4.000	1.000000	-0.350000	0.595000	0.212617	2.010664	0.063736	0.063143	True	True	9.97488e-08	2375	0.976503	0.924146	5.425128	2.143751
3.500	0.100	3.100	4.000	1.000000	-0.315000	0.595000	0.209487	2.013656	0.060253	0.064975	True	True	9.97836e-08	2380	0.974082	0.927041	5.439203	2.140979
3.500	0.100	3.100	4.000	1.000000	-0.280000	0.595000	0.206710	2.016564	0.057142	0.066899	True	True	9.96586e-08	2407	0.971892	0.929786	5.451537	2.138148
3.500	0.100	3.100	4.000	1.000000	-0.245000	0.595000	0.204234	2.019419	0.054349	0.068926	True	True	9.9969e-08	2397	0.969897	0.932409	5.462362	2.135243
3.500	0.100	3.100	4.000	1.000000	-0.210000	0.595000	0.202018	2.022248	0.051827	0.071064	True	True	9.97085e-08	2422	0.968069	0.934936	5.471863	2.132245
3.500	0.100	3.100	4.000	1.000000	-0.175000	0.595000	0.199588	2.025059	0.049089	0.073016	True	True	9.98246e-08	2440	0.966108	0.937539	5.482829	2.129557
3.500	0.100	3.100	4.000	1.000000	-0.140000	0.595000	0.197799	2.027907	0.047007	0.075414	True	True	9.98921e-08	2451	0.964547	0.939942	5.490099	2.126322
3.500	0.100	3.100	4.000	1.000000	-0.105000	0.595000	0.196185	2.030798	0.045105	0.077963	True	True	9.98075e-08	2472	0.963094	0.942312	5.496412	2.122940
3.500	0.100	3.100	4.000	1.000000	-0.070000	0.595000	0.194730	2.033753	0.043361	0.080678	True	True	9.9962e-08	2489	0.961734	0.944665	5.501846	2.119390
3.500	0.100	3.100	4.000	1.000000	-0.035000	0.595000	0.193416	2.036795	0.041756	0.083579	True	True	9.97244e-08	2448	0.960454	0.947020	5.506463	2.115650
3.500	0.100	3.100	4.000	1.000000	0.000000	0.595000	0.192232	2.039946	0.040277	0.086685	True	True	9.97648e-08	2543	0.959244	0.949392	5.510310	2.111696
3.500	0.100	3.100	4.000	1.000000	0.035000	0.595000	0.191167	2.043230	0.038910	0.090020	True	True	9.99615e-08	2601	0.958094	0.951800	5.513422	2.107500
3.500	0.100	3.100	4.000	1.000000	0.070000	0.595000	0.190213	2.046726	0.037646	0.093619	True	True	9.9751e-08	2228	0.956996	0.954260	5.515770	2.102961
3.500	0.100	3.100	4.000	1.000000	0.105000	0.595000	0.189362	2.050307	0.036469	0.097492	True	True	9.96858e-08	2596	0.955942	0.956794	5.517525	2.098251
3.500	0.100	3.100	4.000	1.000000	0.140000	0.595000	0.188609	2.054161	0.035377	0.101699	True	True	9.96714e-08	2604	0.954925	0.959419	5.518530	2.093122
3.500	0.100	3.100	4.000	1.000000	0.175000	0.595000	0.187951	2.058273	0.034363	0.106274	True	True	9.98882e-08	2645	0.953938	0.962159	5.518829	2.087595
3.500	0.100	3.100	4.000	1.000000	0.210000	0.595000	0.187385	2.062687	0.033419	0.111271	True	True	9.98966e-08	2750	0.952975	0.965039	5.518400	2.081616
3.500	0.100	3.100	4.000	1.000000	0.245000	0.595000	0.186910	2.067454	0.032541	0.116752	True	True	9.97224e-08	2643	0.952029	0.968088	5.517209	2.075119
3.500	0.100	3.100	4.000	1.000000	0.280000	0.595000	0.186526	2.072633	0.031724	0.122790	True	True	9.96751e-08	2842	0.951094	0.971341	5.515208	2.068027
3.500	0.100	3.100	4.000	1.000000	0.315000	0.595000	0.186237	2.078297	0.030965	0.129476	True	True	9.99601e-08	2907	0.950164	0.974835	5.512329	2.060248
3.500	0.100	3.100	4.000	1.000000	0.350000	0.595000	0.186045	2.084532	0.030262	0.136923	True	True	9.98477e-08	2800	0.949232	0.978620	5.508485	2.051670
3.500	0.100	3.100	4.000	1.000000	0.385000	0.595000	0.185960	2.091495	0.029613	0.145302	True	True	9.9743e-08	2017	0.948289	0.982767	5.503492	2.042082
3.500	0.100	3.100	4.000	1.000000	0.420000	0.595000	0.185983	2.099177	0.029014	0.154682	True	True	9.99275e-08	3212	0.947333	0.987307	5.497409	2.031536
3.500	0.100	3.100	4.000	1.000000	0.455000	0.595000	0.186134	2.107893	0.028469	0.165393	True	True	9.98089e-08	2758	0.946349	0.992369	5.489834	2.019597
3.500	0.100	3.100	4.000	1.000000	0.490000	0.595000	0.186427	2.117812	0.027977	0.177682	True	True	9.98324e-08	3265	0.945330	0.998055	5.480587	2.006076
3.500	0.100	3.100	4.000	1.000000	0.525000	0.595000	0.186889	2.129299	0.027542	0.191970	True	True	9.98603e-08	3731	0.944261	1.004524	5.469243	1.990521
3.500	0.100	3.100	4.000	1.000000	0.560000	0.595000	0.187545	2.142520	0.027163	0.208655	True	True	9.98925e-08	3310	0.943136	1.011939	5.455618	1.972781
3.500	0.100	3.100	4.000	1.000000	0.595000	0.595000	0.188448	2.158306	0.026854	0.228606	True	True	9.99518e-08	4164	0.941929	1.020617	5.438734	1.951835
3.500	0.100	3.100	4.000	1.000000	0.630000	0.595000	0.189655	2.177174	0.026620	0.252698	True	True	9.98407e-08	5159	0.940629	1.030886	5.418020	1.927170
3.500	0.100	3.100	4.000	1.000000	0.665000	0.595000	0.191259	2.200291	0.026480	0.282450	True	True	9.99316e-08	4872	0.939212	1.043296	5.392149	1.897511
3.500	0.100	3.100	4.000	1.000000	0.700000	0.595000	0.193396	2.229206	0.026456	0.320042	True	True	9.99291e-08	5870	0.937658	1.058609	5.359433	1.861307
3.500	0.100	3.100	4.000	1.000000	-0.700000	0.612500	0.264088	1.969824	0.150634	0.048703	True	True	9.97863e-08	5143	1.025474	0.862784	5.154494	2.164621
3.500	0.100	3.100	4.000	1.000000	-0.665000	0.612500	0.247267	1.978658	0.132163	0.050426	True	True	9.99682e-08	3506	1.014175	0.871712	5.231216	2.160375
3.500	0.100	3.100	4.000	1.000000	-0.630000	0.612500	0.233815	1.985884	0.117427	0.051849	True	True	9.95944e-08	2263	1.004982	0.879355	5.293690	2.156838
3.500	0.100	3.100	4.000	1.000000	-0.595000	0.612500	0.223069	1.991967	0.105657	0.053287	True	True	9.98867e-08	2458	0.997499	0.885935	5.344028	2.153526
3.500	0.100	3.100	4.000	1.000000	-0.560000	0.612500	0.214297	1.997216	0.096044	0.054751	True	True	9.95842e-08	2402	0.991283	0.891678	5.385350	2.150389
3.500	0.100	3.100	4.000	1.000000	-0.525000	0.612500	0.207009	2.001842	0.088049	0.056249	True	True	9.96153e-08	2472	0.986035	0.896753	5.419786	2.147384
3.500	0.100	3.100	4.000	1.000000	-0.490000	0.612500	0.200867	2.005995	0.081296	0.057792	True	True	9.98449e-08	2378	0.981539	0.901292	5.448840	2.144472
3.500	0.100	3.100	4.000	1.000000	-0.455000	0.612500	0.195625	2.009786	0.075520	0.059387	True	True	9.98883e-08	2450	0.977642	0.905396	5.473602	2.141620
3.500	0.100	3.100	4.000	1.000000	-0.420000	0.612500	0.191106	2.013301	0.070524	0.061043	True	True	9.99966e-08	2452	0.974227	0.909146	5.494881	2.138800
3.500	0.100	3.100	4.000	1.000000	-0.385000	0.612500	0.187177	2.016603	0.066161	0.062766	True	True	9.97226e-08	2408	0.971206	0.912605	5.513289	2.135986
3.500	0.100	3.100	4.000	1.000000	-0.350000	0.612500	0.183733	2.019745	0.062320	0.064567	True	True	9.96447e-08	2426	0.968511	0.915825	5.529296	2.133158
3.500	0.100	3.100	4.000	1.000000	-0.315000	0.612500	0.180697	2.022769	0.058913	0.066452	True	True	9.98724e-08	2417	0.966089	0.918851	5.543269	2.130296
3.500	0.100	3.100	4.000	1.000000	-0.280000	0.612500	0.178005	2.025711	0.055871	0.068431	True	True	9.96362e-08	2436	0.963896	0.921719	5.555497	2.127379
3.500	0.100	3.100	4.000	1.000000	-0.245000	0.612500	0.175607	2.028601	0.053141	0.070514	True	True	9.97202e-08	2444	0.961898	0.924458	5.566212	2.124390
3.500	0.100	3.100	4.000	1.000000	-0.210000	0.612500	0.173463	2.031467	0.050676	0.072712	True	True	9.98826e-08	2467	0.960067	0.927097	5.575598	2.121311
3.500	0.100	3.100	4.000	1.000000	-0.175000	0.612500	0.171086	2.034327	0.047973	0.074720	True	True	9.9843e-08	2450	0.958083	0.929834	5.586593	2.118541
3.500	0.100	3.100	4.000	1.000000	-0.140000	0.612500	0.169360	2.037215	0.045941	0.077183	True	True	9.99709e-08	2479	0.956517	0.932343	5.593738	2.115227
3.500	0.100	3.100	4.000	1.000000	-0.105000	0.612500	0.167807	2.040149	0.044084	0.079800	True	True	9.99821e-08	2524	0.955058	0.934815	5.599921	2.111766
3.500	0.100	3.100	4.000	1.000000	-0.070000	0.612500	0.166409	2.043150	0.042381	0.082588	True	True	9.97302e-08	2535	0.953691	0.937270	5.605219	2.108136
3.500	0.100	3.100	4.000	1.000000	-0.035000	0.612500	0.165150	2.046240	0.040816	0.085565	True	True	9.97623e-08	2457	0.952403	0.939725	5.609693	2.104316
3.500	0.100	3.100	4.000	1.000000	0.000000	0.612500	0.164019	2.049443	0.039373	0.088753	True	True	9.98189e-08	2575	0.951185	0.942199	5.613390	2.100279
3.500	0.100	3.100	4.000	1.000000	0.035000	0.612500	0.163005	2.052782	0.038040	0.092176	True	True	9.99947e-08	2612	0.950025	0.944709	5.616343	2.095997
3.500	0.100	3.100	4.000	1.000000	0.070000	0.612500	0.162101	2.056285	0.036806	0.095862	True	True	9.96393e-08	2648	0.948917	0.947274	5.618575	2.091438
3.500	0.100	3.100	4.000	1.000000	0.105000	0.612500	0.161299	2.059982	0.035662	0.099844	True	True	9.96929e-08	2680	0.947852	0.949913	5.620097	2.086567
3.500	0.100	3.100	4.000	1.000000	0.140000	0.612500	0.160595	2.063905	0.034600	0.104159	True	True	9.97262e-08	2616	0.946822	0.952647	5.620910	2.081341
3.500	0.100	3.100	4.000	1.000000	0.175000	0.612500	0.159985	2.068093	0.033614	0.108854	True	True	9.97271e-08	2721	0.945821	0.955501	5.621002	2.075712
3.500	0.100	3.100	4.000	1.000000	0.210000	0.612500	0.159467	2.072590	0.032696	0.113981	True	True	9.97511e-08	2760	0.944842	0.958500	5.620350	2.069624
3.500	0.100	3.100	4.000	1.000000	0.245000	0.612500	0.159041	2.077447	0.031844	0.119604	True	True	9.97524e-08	2820	0.943880	0.961675	5.618918	2.063011
3.500	0.100	3.100	4.000	1.000000	0.280000	0.612500	0.158707	2.082726	0.031052	0.125799	True	True	9.99644e-08	2903	0.942927	0.965060	5.616654	2.055795
3.500	0.100	3.100	4.000	1.000000	0.315000	0.612500	0.158469	2.088500	0.030317	0.132659	True	True	9.98291e-08	2930	0.941976	0.968698	5.613488	2.047882
3.500	0.100	3.100	4.000	1.000000	0.350000	0.612500	0.158331	2.094858	0.029637	0.140299	True	True	9.992e-08	2707	0.941022	0.972636	5.609326	2.039157
3.500	0.100	3.100	4.000	1.000000	0.385000	0.612500	0.158299	2.101912	0.029010	0.148861	True	True	9.99333e-08	2757	0.940056	0.976936	5.604051	2.029483
3.500	0.100	3.100	4.000	1.000000	0.420000	0.612500	0.158384	2.109798	0.028435	0.158523	True	True	9.9963e-08	3252	0.939071	0.981672	5.597507	2.018688
3.500	0.100	3.100	4.000	1.000000	0.455000	0.612500	0.158598	2.118691	0.027912	0.169514	True	True	9.97537e-08	3250	0.938057	0.986937	5.589492	2.006556
3.500	0.100	3.100	4.000	1.000000	0.490000	0.612500	0.158961	2.128815	0.027443	0.182128	True	True	9.99249e-08	3591	0.937003	0.992848	5.579743	1.992816
3.500	0.100	3.100	4.000	1.000000	0.525000	0.612500	0.159496	2.140467	0.027030	0.196756	True	True	9.97612e-08	3667	0.935897	0.999561	5.567913	1.977117
3.500	0.100	3.100	4.000	1.000000	0.560000	0.612500	0.160239	2.154043	0.026677	0.213929	True	True	9.98191e-08	2831	0.934726	1.007281	5.553532	1.958996
3.500	0.100	3.100	4.000	1.000000	0.595000	0.612500	0.161238	2.170164	0.026394	0.234412	True	True	9.99602e-08	3951	0.933470	1.016295	5.535869	1.937733
3.500	0.100	3.100	4.000	1.000000	0.630000	0.612500	0.162551	2.189350	0.026185	0.259095	True	True	9.99728e-08	4296	0.932115	1.026941	5.514347	1.912820
3.500	0.100	3.100	4.000	1.000000	0.665000	0.612500	0.164290	2.213066	0.026078	0.289730	True	True	9.99016e-08	4221	0.930630	1.039849	5.487229	1.882600
3.500	0.100	3.100	4.000	1.000000	0.700000	0.612500	0.166584	2.242629	0.026089	0.328377	True	True	9.99035e-08	5945	0.929000	1.055746	5.453119	1.845872
3.500	0.100	3.100	4.000	1.000000	-0.700000	0.630000	0.233978	1.978435	0.147585	0.049666	True	True	9.9834e-08	4200	1.017650	0.852073	5.257811	2.155224
3.500	0.100	3.100	4.000	1.000000	-0.665000	0.630000	0.217545	1.987323	0.129451	0.051467	True	True	9.95994e-08	2614	1.006367	0.861441	5.334557	2.150624
3.500	0.100	3.100	4.000	1.000000	-0.630000	0.630000	0.204394	1.994602	0.114974	0.052957	True	True	9.97095e-08	2653	0.997173	0.869467	5.397106	2.146808
3.500	0.100	3.100	4.000	1.000000	-0.595000	0.630000	0.193898	2.000733	0.103420	0.054457	True	True	9.98866e-08	2370	0.989689	0.876372	5.447460	2.143272
3.500	0.100	3.100	4.000	1.000000	-0.560000	0.630000	0.185337	2.006024	0.093989	0.055979	True	True	9.97004e-08	2353	0.983472	0.882394	5.488758	2.139949
3.500	0.100	3.100	4.000	1.000000	-0.525000	0.630000	0.178230	2.010689	0.086149	0.057535	True	True	9.99708e-08	2420	0.978222	0.887714	5.523145	2.136785
3.500	0.100	3.100	4.000	1.000000	-0.490000	0.630000	0.172245	2.014880	0.079531	0.059133	True	True	9.99353e-08	2495	0.973724	0.892469	5.552133	2.133734
3.500	0.100	3.100	4.000	1.000000	-0.455000	0.630000	0.167142	2.018709	0.073873	0.060784	True	True	9.98911e-08	2418	0.969824	0.896767	5.576817	2.130759
3.500	0.100	3.100	4.000	1.000000	-0.420000	0.630000	0.162746	2.022260	0.068981	0.062494	True	True	9.98027e-08	2490	0.966406	0.900693	5.598009	2.127826
3.500	0.100	3.100	4.000	1.000000	-0.385000	0.630000	0.158927	2.025599	0.064711	0.064274	True	True	9.99272e-08	2463	0.963381	0.904313	5.616323	2.124910
3.500	0.100	3.100	4.000	1.000000	-0.350000	0.630000	0.155583	2.028778	0.060952	0.066131	True	True	9.95934e-08	2460	0.960682	0.907682	5.632230	2.121986
3.500	0.100	3.100	4.000	1.000000	-0.315000	0.630000	0.152637	2.031840	0.057620	0.068074	True	True	9.97433e-08	2459	0.958255	0.910848	5.646097	2.119032
3.500	0.100	3.100	4.000	1.000000	-0.280000	0.630000	0.150027	2.034821	0.054646	0.070113	True	True	9.96311e-08	2472	0.956057	0.913846	5.658216	2.116027
3.500	0.100	3.100	4.000	1.000000	-0.245000	0.630000	0.147706	2.037751	0.051977	0.072259	True	True	9.98861e-08	2484	0.954053	0.916710	5.668816	2.112954
3.500	0.100	3.100	4.000	1.000000	-0.210000	0.630000	0.145159	2.040664	0.049078	0.074201	True	True	9.96828e-08	2490	0.951901	0.919673	5.681036	2.110206
3.500	0.100	3.100	4.000	1.000000	-0.175000	0.630000	0.143305	2.043574	0.046898	0.076592	True	True	9.99735e-08	2524	0.950205	0.922353	5.689116	2.106936
3.500	0.100	3.100	4.000	1.000000	-0.140000	0.630000	0.141642	2.046508	0.044913	0.079126	True	True	9.96613e-08	2547	0.948631	0.924974	5.696132	2.103539
3.500	0.100	3.100	4.000	1.000000	-0.105000	0.630000	0.140148	2.049491	0.043100	0.081819	True	True	9.96847e-08	2561	0.947163	0.927557	5.702179	2.099995
3.500	0.100	3.100	4.000	1.000000	-0.070000	0.630000	0.138807	2.052543	0.041439	0.084686	True	True	9.97436e-08	2581	0.945787	0.930122	5.707334	2.096281
3.500	0.100	3.100	4.000	1.000000	-0.035000	0.630000	0.137603	2.055688	0.039912	0.087747	True	True	9.96366e-08	2621	0.944489	0.932687	5.711657	2.092374
3.500	0.100	3.100	4.000	1.000000	0.000000	0.630000	0.136524	2.058948	0.038505	0.091025	True	True	9.97213e-08	2632	0.943260	0.935270	5.715195	2.088249
3.500	0.100	3.100	4.000	1.000000	0.035000	0.630000	0.135561	2.062350	0.037206	0.094544	True	True	9.99823e-08	2653	0.942089	0.937891	5.717980	2.083875
3.500	0.100	3.100	4.000	1.000000	0.070000	0.630000	0.134706	2.065920	0.036004	0.098333	True	True	9.96544e-08	2664	0.940968	0.940569	5.720033	2.079221
3.500	0.100	3.100	4.000	1.000000	0.105000	0.630000	0.133953	2.069689	0.034891	0.102426	True	True	9.98452e-08	2558	0.939888	0.943324	5.721365	2.074249
3.500	0.100	3.100	4.000	1.000000	0.140000	0.630000	0.133298	2.073690	0.033857	0.106862	True	True	9.99762e-08	2752	0.938844	0.946179	5.721974	2.068917
3.500	0.100	3.100	4.000	1.000000	0.175000	0.630000	0.132736	2.077963	0.032898	0.111687	True	True	9.97509e-08	2728	0.937826	0.949158	5.721846	2.063177
3.500	0.100	3.100	4.000	1.000000	0.210000	0.630000	0.132267	2.082552	0.032007	0.116957	True	True	9.98048e-08	2782	0.936830	0.952288	5.720957	2.056970
3.500	0.100	3.100	4.000	1.000000	0.245000	0.630000	0.131891	2.087510	0.031180	0.122736	True	True	9.98222e-08	2763	0.935848	0.955600	5.719268	2.050230
3.500	0.100	3.100	4.000	1.000000	0.280000	0.630000	0.131608	2.092901	0.030413	0.129104	True	True	9.97329e-08	2849	0.934874	0.959132	5.716724	2.042876
3.500	0.100	3.100	4.000	1.000000	0.315000	0.630000	0.131423	2.098799	0.029702	0.136158	True	True	9.98736e-08	2367	0.933901	0.962927	5.713247	2.034812
3.500	0.100	3.100	4.000	1.000000	0.350000	0.630000	0.131339	2.105294	0.029046	0.144009	True	True	9.98063e-08	3106	0.932921	0.967034	5.708750	2.025929
3.500	0.100	3.100	4.000	1.000000	0.385000	0.630000	0.131364	2.112502	0.028442	0.152810	True	True	9.987e-08	3012	0.931927	0.971519	5.703099	2.016078
3.500	0.100	3.100	4.000	1.000000	0.420000	0.630000	0.131510	2.120562	0.027890	0.162743	True	True	9.97249e-08	3140	0.930911	0.976457	5.696135	2.005087
3.500	0.100	3.100	4.000	1.000000	0.455000	0.630000	0.131792	2.129722	0.027393	0.174071	True	True	9.98561e-08	3332	0.929861	0.981953	5.687566	1.992648
3.500	0.100	3.100	4.000	1.000000	0.490000	0.630000	0.132225	2.140008	0.026945	0.187014	True	True	9.9768e-08	3521	0.928770	0.988107	5.677362	1.978758
3.500	0.100	3.100	4.000	1.000000	0.525000	0.630000	0.132839	2.151926	0.026556	0.202059	True	True	9.97866e-08	3360	0.927622	0.995102	5.664917	1.962786
3.500	0.100	3.100	4.000	1.000000	0.560000	0.630000	0.133670	2.165813	0.026229	0.219720	True	True	9.98696e-08	3129	0.926402	1.003143	5.649827	1.944358
3.500	0.100	3.100	4.000	1.000000	0.595000	0.630000	0.134770	2.182311	0.025973	0.240797	True	True	9.9887e-08	4127	0.925091	1.012533	5.631321	1.922736
3.500	0.100	3.100	4.000	1.000000	0.630000	0.630000	0.136200	2.201952	0.025793	0.266202	True	True	9.98325e-08	4860	0.923674	1.023619	5.608805	1.897410
3.500	0.100	3.100	4.000	1.000000	0.665000	0.630000	0.138071	2.226136	0.025716	0.297666	True	True	9.99253e-08	4919	0.922121	1.037028	5.580612	1.866836
3.500	0.100	3.100	4.000	1.000000	0.700000	0.630000	0.140542	2.256637	0.025770	0.337650	True	True	9.99638e-08	5706	0.920404	1.053630	5.544705	1.829241
3.500	0.100	3.100	4.000	1.000000	-0.700000	0.647500	0.205177	1.986911	0.145184	0.051036	True	True	9.99896e-08	3110	1.010362	0.841274	5.356785	2.144783
3.500	0.100	3.100	4.000	1.000000	-0.665000	0.647500	0.188605	1.995881	0.126841	0.052611	True	True	9.98934e-08	2373	0.998778	0.851220	5.436498	2.140272
3.500	0.100	3.100	4.000	1.000000	-0.630000	0.647500	0.175743	2.003222	0.112616	0.054174	True	True	9.99159e-08	2803	0.989576	0.859647	5.499127	2.136188
3.500	0.100	3.100	4.000	1.000000	-0.595000	0.647500	0.165487	2.009407	0.101270	0.055742	True	True	9.98102e-08	2406	0.982083	0.866893	5.549499	2.132435
3.500	0.100	3.100	4.000	1.000000	-0.560000	0.647500	0.157129	2.014748	0.092015	0.057329	True	True	9.96401e-08	2463	0.975858	0.873210	5.590777	2.128931
3.500	0.100	3.100	4.000	1.000000	-0.525000	0.647500	0.150198	2.019459	0.084326	0.058946	True	True	9.98945e-08	2440	0.970600	0.878788	5.625118	2.125612
3.500	0.100	3.100	4.000	1.000000	-0.490000	0.647500	0.144365	2.023695	0.077840	0.060606	True	True	9.97175e-08	2431	0.966095	0.883772	5.654041	2.122426
3.500	0.100	3.100	4.000	1.000000	-0.455000	0.647500	0.139395	2.027566	0.072296	0.062317	True	True	9.96937e-08	2457	0.962187	0.888275	5.678649	2.119329
3.500	0.100	3.100	4.000	1.000000	-0.420000	0.647500	0.135118	2.031159	0.067505	0.064088	True	True	9.99843e-08	2469	0.958761	0.892387	5.699754	2.116286
3.500	0.100	3.100	4.000	1.000000	-0.385000	0.647500	0.131405	2.034540	0.063325	0.065929	True	True	9.99457e-08	2500	0.955729	0.896179	5.717974	2.113267
3.500	0.100	3.100	4.000	1.000000	-0.350000	0.647500	0.128158	2.037762	0.059647	0.067848	True	True	9.98785e-08	2533	0.953022	0.899708	5.733780	2.110245
3.500	0.100	3.100	4.000	1.000000	-0.315000	0.647500	0.125299	2.040868	0.056387	0.069855	True	True	9.96801e-08	2482	0.950586	0.903022	5.747542	2.107199
3.500	0.100	3.100	4.000	1.000000	-0.280000	0.647500	0.122771	2.043893	0.053479	0.071961	True	True	9.98373e-08	2521	0.948379	0.906161	5.759549	2.104105
3.500	0.100	3.100	4.000	1.000000	-0.245000	0.647500	0.120524	2.046870	0.050869	0.074174	True	True	9.9734e-08	2509	0.946366	0.909160	5.770032	2.100943
3.500	0.100	3.100	4.000	1.000000	-0.210000	0.647500	0.118027	2.049844	0.048004	0.076182	True	True	9.96875e-08	2543	0.944183	0.912286	5.782310	2.098106
3.500	0.100	3.100	4.000	1.000000	-0.175000	0.647500	0.116238	2.052803	0.045874	0.078648	True	True	9.9682e-08	2565	0.942477	0.915091	5.790263	2.094750
3.500	0.100	3.100	4.000	1.000000	-0.140000	0.647500	0.114636	2.055790	0.043935	0.081260	True	True	9.98619e-08	2539	0.940892	0.917835	5.797144	2.091266
3.500	0.100	3.100	4.000	1.000000	-0.105000	0.647500	0.113200	2.058828	0.042166	0.084035	True	True	9.98864e-08	2616	0.939413	0.920539	5.803050	2.087634
3.500	0.100	3.100	4.000	1.000000	-0.070000	0.647500	0.111914	2.061938	0.040544	0.086989	True	True	9.96584e-08	2627	0.938024	0.923223	5.808057	2.083830
3.500	0.100	3.100	4.000	1.000000	-0.035000	0.647500	0.110764	2.065144	0.039055	0.090144	True	True	9.99769e-08	2608	0.936714	0.925907	5.812223	2.079832
3.500	0.100	3.100	4.000	1.000000	0.000000	0.647500	0.109737	2.068471	0.037683	0.093520	True	True	9.98651e-08	2680	0.935471	0.928610	5.815595	2.075610
3.500	0.100	3.100	4.000	1.000000	0.035000	0.647500	0.108824	2.071942	0.036418	0.097144	True	True	9.96816e-08	2661	0.934285	0.931353	5.818203	2.071138
3.500	0.100	3.100	4.000	1.000000	0.070000	0.647500	0.108019	2.075587	0.035247	0.101047	True	True	9.98657e-08	2709	0.933149	0.934155	5.820069	2.066380
3.500	0.100	3.100	4.000	1.000000	0.105000	0.647500	0.107315	2.079437	0.034163	0.105262	True	True	9.97811e-08	2725	0.932053	0.937037	5.821199	2.061299
3.500	0.100	3.100	4.000	1.000000	0.140000	0.647500	0.106708	2.083526	0.033158	0.109830	True	True	9.99643e-08	2752	0.930990	0.940024	5.821592	2.055852
3.500	0.100	3.100	4.000	1.000000	0.175000	0.647500	0.106196	2.087893	0.032226	0.114800	True	True	9.97463e-08	2831	0.929954	0.943140	5.821232	2.049989
3.500	0.100	3.100	4.000	1.000000	0.210000	0.647500	0.105776	2.092586	0.031361	0.120226	True	True	9.97805e-08	2854	0.928937	0.946414	5.820091	2.043651
3.500	0.100	3.100	4.000	1.000000	0.245000	0.647500	0.105450	2.097657	0.030560	0.126177	True	True	9.97387e-08	2846	0.927933	0.949879	5.818128	2.036771
3.500	0.100	3.100	4.000	1.000000	0.280000	0.647500	0.105219	2.103172	0.029817	0.132734	True	True	9.98965e-08	2908	0.926934	0.953572	5.815285	2.029267
3.500	0.100	3.100	4.000	1.000000	0.315000	0.647500	0.105087	2.109208	0.029130	0.139996	True	True	9.97468e-08	3084	0.925934	0.957540	5.811483	2.021041
3.500	0.100	3.100	4.000	1.000000	0.350000	0.647500	0.105059	2.115858	0.028497	0.148084	True	True	9.98932e-08	2986	0.924926	0.961835	5.806621	2.011976
3.500	0.100	3.100	4.000	1.000000	0.385000	0.647500	0.105144	2.123238	0.027917	0.157149	True	True	9.99069e-08	3237	0.923900	0.966524	5.800568	2.001929
3.500	0.100	3.100	4.000	1.000000	0.420000	0.647500	0.105353	2.131493	0.027389	0.167381	True	True	9.98008e-08	3332	0.922849	0.971685	5.793153	1.990723
3.500	0.100	3.100	4.000	1.000000	0.455000	0.647500	0.105702	2.140806	0.026913	0.179022	True	True	9.99333e-08	3351	0.921762	0.977421	5.784159	1.978135
3.500	0.100	3.100	4.000	1.000000	0.490000	0.647500	0.106211	2.151415	0.026492	0.192386	True	True	9.99784e-08	3609	0.920627	0.983860	5.773298	1.963885
3.500	0.100	3.100	4.000	1.000000	0.525000	0.647500	0.106908	2.163629	0.026128	0.207889	True	True	9.97861e-08	3782	0.919431	0.991168	5.760193	1.947611
3.500	0.100	3.100	4.000	1.000000	0.560000	0.647500	0.107835	2.177946	0.025829	0.226136	True	True	9.98255e-08	4203	0.918156	0.999581	5.744231	1.928730
3.500	0.100	3.100	4.000	1.000000	0.595000	0.647500	0.109034	2.194696	0.025598	0.247767	True	True	9.99355e-08	4393	0.916789	1.009353	5.725042	1.906936
3.500	0.100	3.100	4.000	1.000000	0.630000	0.647500	0.110596	2.215005	0.025454	0.274103	True	True	9.99706e-08	2567	0.915299	1.020976	5.701210	1.880921
3.500	0.100	3.100	4.000	1.000000	0.665000	0.647500	0.112607	2.239747	0.025410	0.306486	True	True	9.99561e-08	5376	0.913671	1.034938	5.671842	1.849919
3.500	0.100	3.100	4.000	1.000000	0.700000	0.647500	0.115256	2.271061	0.025506	0.347764	True	True	9.9875e-08	5734	0.911866	1.052257	5.634309	1.811672
3.500	0.100	3.100	4.000	1.000000	-0.700000	0.665000	0.176682	1.995265	0.142407	0.052204	True	True	9.98797e-08	3057	1.003035	0.830572	5.456909	2.134179
3.500	0.100	3.100	4.000	1.000000	-0.665000	0.665000	0.160449	2.004318	0.124359	0.053867	True	True	9.98145e-08	2390	0.991429	0.841020	5.536811	2.129336
3.500	0.100	3.100	4.000	1.000000	-0.630000	0.665000	0.147864	2.011731	0.110375	0.055510	True	True	9.96126e-08	2367	0.982207	0.849868	5.599530	2.124993
3.500	0.100	3.100	4.000	1.000000	-0.595000	0.665000	0.137838	2.017980	0.099230	0.057152	True	True	9.98712e-08	2608	0.974697	0.857473	5.649930	2.121030
3.500	0.100	3.100	4.000	1.000000	-0.560000	0.665000	0.129676	2.023378	0.090146	0.058809	True	True	9.96487e-08	2219	0.968457	0.864100	5.691196	2.117351
3.500	0.100	3.100	4.000	1.000000	-0.525000	0.665000	0.122912	2.028144	0.082604	0.060495	True	True	9.97319e-08	2497	0.963184	0.869951	5.725498	2.113881
3.500	0.100	3.100	4.000	1.000000	-0.490000	0.665000	0.117225	2.032431	0.076244	0.062222	True	True	9.96283e-08	2554	0.958666	0.875179	5.754365	2.110561
3.500	0.100	3.100	4.000	1.000000	-0.455000	0.665000	0.112384	2.036353	0.070810	0.063999	True	True	9.97762e-08	2507	0.954745	0.879901	5.778902	2.107343
3.500	0.100	3.100	4.000	1.000000	-0.420000	0.665000	0.108222	2.039995	0.066117	0.065837	True	True	9.97973e-08	2502	0.951306	0.884213	5.799926	2.104189
3.500	0.100	3.100	4.000	1.000000	-0.385000	0.665000	0.104611	2.043425	0.062023	0.067745	True	True	9.98126e-08	2520	0.948261	0.888188	5.818056	2.101067
3.500	0.100	3.100	4.000	1.000000	-0.350000	0.665000	0.101456	2.046696	0.058423	0.069733	True	True	9.99445e-08	2555	0.945541	0.891888	5.833766	2.097947
3.500	0.100	3.100	4.000	1.000000	-0.315000	0.665000	0.098682	2.049852	0.055232	0.071810	True	True	9.99161e-08	2543	0.943093	0.895362	5.847424	2.094805
3.500	0.100	3.100	4.000	1.000000	-0.280000	0.665000	0.096232	2.052928	0.052387	0.073988	True	True	9.97675e-08	2553	0.940873	0.898653	5.859322	2.091619
3.500	0.100	3.100	4.000	1.000000	-0.245000	0.665000	0.093539	2.055992	0.049298	0.075945	True	True	9.9621e-08	2554	0.938488	0.902073	5.873025	2.088776
3.500	0.100	3.100	4.000	1.000000	-0.210000	0.665000	0.091605	2.059002	0.046999	0.078357	True	True	9.97735e-08	2567	0.936626	0.905104	5.882046	2.085437
3.500	0.100	3.100	4.000	1.000000	-0.175000	0.665000	0.089879	2.062018	0.044917	0.080905	True	True	9.98565e-08	2572	0.934906	0.908045	5.889870	2.081990
3.500	0.100	3.100	4.000	1.000000	-0.140000	0.665000	0.088337	2.065065	0.043023	0.083603	True	True	9.97567e-08	2627	0.933307	0.910922	5.896615	2.078414
3.500	0.100	3.100	4.000	1.000000	-0.105000	0.665000	0.086958	2.068164	0.041295	0.086469	True	True	9.98313e-08	2609	0.931813	0.913757	5.902377	2.074688
3.500	0.100	3.100	4.000	1.000000	-0.070000	0.665000	0.085727	2.071340	0.039713	0.089519	True	True	9.96402e-08	2629	0.930409	0.916571	5.907230	2.070788
3.500	0.100	3.100	4.000	1.000000	-0.035000	0.665000	0.084629	2.074616	0.038260	0.092775	True	True	9.96247e-08	2677	0.929082	0.919386	5.911235	2.066690
3.500	0.100	3.100	4.000	1.000000	0.000000	0.665000	0.083653	2.078016	0.036922	0.096260	True	True	9.9801e-08	2690	0.927822	0.922221	5.914434	2.062366
3.500	0.100	3.100	4.000	1.000000	0.035000	0.665000	0.082790	2.081567	0.035688	0.100001	True	True	9.99554e-08	2699	0.926619	0.925097	5.916859	2.057785
3.500	0.100	3.100	4.000	1.000000	0.070000	0.665000	0.082034	2.085296	0.034548	0.104028	True	True	9.99543e-08	2728	0.925463	0.928036	5.918527	2.052914
3.500	0.100	3.100	4.000	1.000000	0.105000	0.665000	0.081379	2.089236	0.033493	0.108378	True	True	9.97399e-08	2810	0.924347	0.931059	5.919446	2.047714
3.500	0.100	3.100	4.000	1.000000	0.140000	0.665000	0.080821	2.093423	0.032516	0.113091	True	True	9.97475e-08	2783	0.923263	0.934190	5.919611	2.042141
3.500	0.100	3.100	4.000	1.000000	0.175000	0.665000	0.080357	2.097897	0.031611	0.118219	True	True	9.99414e-08	2869	0.922204	0.937458	5.919005	2.036144
3.500	0.100	3.100	4.000	1.000000	0.210000	0.665000	0.079988	2.102705	0.030771	0.123818	True	True	9.98799e-08	2758	0.921163	0.940891	5.917597	2.029663
3.500	0.100	3.100	4.000	1.000000	0.245000	0.665000	0.079713	2.107903	0.029994	0.129958	True	True	9.98882e-08	2905	0.920133	0.944524	5.915344	2.022628
3.500	0.100	3.100	4.000	1.000000	0.280000	0.665000	0.079535	2.113557	0.029276	0.136724	True	True	9.99802e-08	2992	0.919106	0.948397	5.912182	2.014956
3.500	0.100	3.100	4.000	1.000000	0.315000	0.665000	0.079457	2.119746	0.028613	0.144218	True	True	9.97599e-08	3006	0.918076	0.952557	5.908029	2.006549
3.500	0.100	3.100	4.000	1.000000	0.350000	0.665000	0.079487	2.126568	0.028004	0.152564	True	True	9.98051e-08	3206	0.917035	0.957060	5.902780	1.997287
3.500	0.100	3.100	4.000	1.000000	0.385000	0.665000	0.079634	2.134140	0.027447	0.161919	True	True	9.99656e-08	3193	0.915973	0.961975	5.896296	1.987023
3.500	0.100	3.100	4.000	1.000000	0.420000	0.665000	0.079909	2.142612	0.026943	0.172480	True	True	9.99626e-08	3274	0.914883	0.967385	5.888399	1.975577
3.500	0.100	3.100	4.000	1.000000	0.455000	0.665000	0.080331	2.152242	0.026494	0.184524	True	True	9.99031e-08	3246	0.913751	0.973404	5.878771	1.962630
3.500	0.100	3.100	4.000	1.000000	0.490000	0.665000	0.080916	2.163064	0.026095	0.198293	True	True	9.9901e-08	3408	0.912570	0.980142	5.867379	1.948176
3.500	0.100	3.100	4.000	1.000000	0.525000	0.665000	0.081700	2.175609	0.025758	0.214301	True	True	9.99249e-08	3809	0.911321	0.987797	5.853563	1.931566
3.500	0.100	3.100	4.000	1.000000	0.560000	0.665000	0.082721	2.190234	0.025485	0.233101	True	True	9.99504e-08	4045	0.909989	0.996592	5.836882	1.912412
3.500	0.100	3.100	4.000	1.000000	0.595000	0.665000	0.084036	2.207529	0.025285	0.255496	True	True	9.98182e-08	4226	0.908553	1.006838	5.816615	1.890069
3.500	0.100	3.100	4.000	1.000000	0.630000	0.665000	0.085722	2.228329	0.025174	0.282632	True	True	9.99169e-08	4990	0.906991	1.018970	5.791754	1.863658
3.500	0.100	3.100	4.000	1.000000	0.665000	0.665000	0.087894	2.253852	0.025170	0.316201	True	True	9.98475e-08	5754	0.905276	1.033610	5.760845	1.831940
3.500	0.100	3.100	4.000	1.000000	0.700000	0.665000	0.090731	2.286072	0.025312	0.358913	True	True	9.99198e-08	6304	0.903377	1.051723	5.721550	1.792970
3.500	0.100	3.100	4.000	1.000000	-0.700000	0.682500	0.148999	2.003469	0.139804	0.053484	True	True	9.95984e-08	2260	0.995985	0.819828	5.555104	2.122997
3.500	0.100	3.100	4.000	1.000000	-0.665000	0.682500	0.133089	2.012618	0.122038	0.055243	True	True	9.95304e-08	2790	0.984345	0.830801	5.635213	2.117835
3.500	0.100	3.100	4.000	1.000000	-0.630000	0.682500	0.120768	2.020114	0.108285	0.056973	True	True	9.96273e-08	2477	0.975093	0.840092	5.698039	2.113242
3.500	0.100	3.100	4.000	1.000000	-0.595000	0.682500	0.110962	2.026436	0.097334	0.058697	True	True	9.97284e-08	2582	0.967556	0.848075	5.748484	2.109075
3.500	0.100	3.100	4.000	1.000000	-0.560000	0.682500	0.102985	2.031903	0.088413	0.060432	True	True	9.96123e-08	2445	0.961292	0.855032	5.789754	2.105224
3.500	0.100	3.100	4.000	1.000000	-0.525000	0.682500	0.096382	2.036731	0.081010	0.062193	True	True	9.98204e-08	2496	0.955997	0.861173	5.824034	2.101605
3.500	0.100	3.100	4.000	1.000000	-0.490000	0.682500	0.090833	2.041079	0.074771	0.063993	True	True	9.99195e-08	2518	0.951458	0.866659	5.852857	2.098153
3.500	0.100	3.100	4.000	1.000000	-0.455000	0.682500	0.086115	2.045059	0.069443	0.065844	True	True	9.96731e-08	2563	0.947517	0.871616	5.877336	2.094814
3.500	0.100	3.100	4.000	1.000000	-0.420000	0.682500	0.082062	2.048759	0.064842	0.067755	True	True	9.96326e-08	2535	0.944059	0.876142	5.898291	2.091549
3.500	0.100	3.100	4.000	1.000000	-0.385000	0.682500	0.078549	2.052246	0.060831	0.069737	True	True	9.97093e-08	2578	0.940996	0.880315	5.916341	2.088321
3.500	0.100	3.100	4.000	1.000000	-0.350000	0.682500	0.075482	2.055574	0.057304	0.071800	True	True	9.98458e-08	2570	0.938258	0.884199	5.931963	2.085100
3.500	0.100	3.100	4.000	1.000000	-0.315000	0.682500	0.072790	2.058787	0.054180	0.073955	True	True	9.97923e-08	2564	0.935792	0.887847	5.945525	2.081861
3.500	0.100	3.100	4.000	1.000000	-0.280000	0.682500	0.070414	2.061923	0.051395	0.076213	True	True	9.97881e-08	2598	0.933554	0.891303	5.957318	2.078578
3.500	0.100	3.100	4.000	1.000000	-0.245000	0.682500	0.067766	2.065065	0.048334	0.078247	True	True	9.97591e-08	2555	0.931123	0.894927	5.971135	2.075637
3.500	0.100	3.100	4.000	1.000000	-0.210000	0.682500	0.065896	2.068137	0.046085	0.080745	True	True	9.97081e-08	2612	0.929243	0.898111	5.980037	2.072202
3.500	0.100	3.100	4.000	1.000000	-0.175000	0.682500	0.064231	2.071218	0.044049	0.083383	True	True	9.96904e-08	2613	0.927505	0.901201	5.987733	2.068658
3.500	0.100	3.100	4.000	1.000000	-0.140000	0.682500	0.062747	2.074332	0.042198	0.086176	True	True	9.99861e-08	2660	0.925887	0.904224	5.994343	2.064985
3.500	0.100	3.100	4.000	1.000000	-0.105000	0.682500	0.061423	2.077503	0.040509	0.089142	True	True	9.97235e-08	2678	0.924374	0.907203	5.999961	2.061158
3.500	0.100	3.100	4.000	1.000000	-0.070000	0.682500	0.060245	2.080753	0.038964	0.092298	True	True	9.97713e-08	2639	0.922950	0.910161	6.004661	2.057154
3.500	0.100	3.100	4.000	1.000000	-0.035000	0.682500	0.059198	2.084107	0.037545	0.095666	True	True	9.99679e-08	2232	0.921603	0.913120	6.008500	2.052949
3.500	0.100	3.100	4.000	1.000000	0.000000	0.682500	0.058272	2.087591	0.036240	0.099271	True	True	9.97454e-08	2703	0.920322	0.916100	6.011522	2.048512
3.500	0.100	3.100	4.000	1.000000	0.035000	0.682500	0.057459	2.091230	0.035037	0.103139	True	True	9.9774e-08	2772	0.919096	0.919124	6.013757	2.043815
3.500	0.100	3.100	4.000	1.000000	0.070000	0.682500	0.056751	2.095054	0.033926	0.107304	True	True	9.98964e-08	2800	0.917918	0.922213	6.015220	2.038820
3.500	0.100	3.100	4.000	1.000000	0.105000	0.682500	0.056144	2.099096	0.032899	0.111801	True	True	9.99259e-08	2793	0.916778	0.925392	6.015919	2.033490
3.500	0.100	3.100	4.000	1.000000	0.140000	0.682500	0.055635	2.103393	0.031948	0.116675	True	True	9.97875e-08	2878	0.915669	0.928685	6.015845	2.027778
3.500	0.100	3.100	4.000	1.000000	0.175000	0.682500	0.055223	2.108043	0.031071	0.121987	True	True	9.997e-08	2594	0.914583	0.932120	6.014911	2.021556
3.500	0.100	3.100	4.000	1.000000	0.210000	0.682500	0.054902	2.112923	0.030254	0.127766	True	True	9.97823e-08	2974	0.913513	0.935730	6.013290	2.014993
3.500	0.100	3.100	4.000	1.000000	0.245000	0.682500	0.054679	2.118262	0.029501	0.134115	True	True	9.98412e-08	3012	0.912452	0.939550	6.010727	2.007787
3.500	0.100	3.100	4.000	1.000000	0.280000	0.682500	0.054554	2.124072	0.028807	0.141111	True	True	9.97681e-08	3059	0.911393	0.943623	6.007226	1.999931
3.500	0.100	3.100	4.000	1.000000	0.315000	0.682500	0.054533	2.130433	0.028167	0.148860	True	True	9.97729e-08	3079	0.910328	0.947996	6.002700	1.991324
3.500	0.100	3.100	4.000	1.000000	0.350000	0.682500	0.054623	2.137445	0.027582	0.157491	True	True	9.9794e-08	3251	0.909249	0.952730	5.997036	1.981843
3.500	0.100	3.100	4.000	1.000000	0.385000	0.682500	0.054833	2.145231	0.027049	0.167166	True	True	9.98922e-08	3168	0.908147	0.957896	5.990090	1.971339
3.500	0.100	3.100	4.000	1.000000	0.420000	0.682500	0.055176	2.153945	0.026569	0.178088	True	True	9.97929e-08	3426	0.907011	0.963582	5.981674	1.959627
3.500	0.100	3.100	4.000	1.000000	0.455000	0.682500	0.055671	2.163780	0.026142	0.190518	True	True	9.99061e-08	3583	0.905832	0.969898	5.971549	1.946479
3.500	0.100	3.100	4.000	1.000000	0.490000	0.682500	0.056340	2.174988	0.025772	0.204794	True	True	9.98524e-08	3316	0.904596	0.976986	5.959401	1.931600
3.500	0.100	3.100	4.000	1.000000	0.525000	0.682500	0.057215	2.187900	0.025461	0.221360	True	True	9.99274e-08	3289	0.903288	0.985027	5.944816	1.914618
3.500	0.100	3.100	4.000	1.000000	0.560000	0.682500	0.058340	2.202957	0.025217	0.240819	True	True	9.98986e-08	3919	0.901889	0.994262	5.927243	1.895041
3.500	0.100	3.100	4.000	1.000000	0.595000	0.682500	0.059773	2.220769	0.025050	0.264008	True	True	9.98206e-08	4322	0.900381	1.005018	5.905926	1.872211
3.500	0.100	3.100	4.000	1.000000	0.630000	0.682500	0.061598	2.242199	0.024975	0.292119	True	True	9.98412e-08	4325	0.898737	1.017749	5.879809	1.845234
3.500	0.100	3.100	4.000	1.000000	0.665000	0.682500	0.063942	2.268612	0.025016	0.326994	True	True	9.99139e-08	5190	0.896927	1.033135	5.847214	1.812712
3.500	0.100	3.100	4.000	1.000000	0.700000	0.682500	0.066967	2.301623	0.025202	0.371118	True	True	9.98984e-08	5016	0.894931	1.052064	5.806339	1.773229
3.500	0.100	3.100	4.000	1.000000	-0.700000	0.700000	0.122150	2.011497	0.137419	0.054883	True	True	9.99936e-08	2949	0.989250	0.808988	5.651013	2.111260
3.500	0.100	3.100	4.000	1.000000	-0.665000	0.700000	0.106546	2.020757	0.119922	0.056748	True	True	9.9983e-08	2539	0.977562	0.820510	5.731353	2.105788
3.500	0.100	3.100	4.000	1.000000	-0.630000	0.700000	0.094475	2.028348	0.106390	0.058574	True	True	9.97003e-08	2458	0.968269	0.830265	5.794311	2.100952
3.500	0.100	3.100	4.000	1.000000	-0.595000	0.700000	0.084877	2.034756	0.095622	0.060388	True	True	9.97204e-08	2438	0.960694	0.838648	5.844826	2.096585
3.500	0.100	3.100	4.000	1.000000	-0.560000	0.700000	0.077077	2.040301	0.086856	0.062209	True	True	9.9662e-08	2594	0.954396	0.845954	5.886125	2.092566
3.500	0.100	3.100	4.000	1.000000	-0.525000	0.700000	0.070624	2.045204	0.079584	0.064053	True	True	9.96184e-08	2575	0.949069	0.852405	5.920404	2.088799
3.500	0.100	3.100	4.000	1.000000	-0.490000	0.700000	0.065207	2.049622	0.073459	0.065935	True	True	9.99412e-08	2550	0.944500	0.858170	5.949206	2.085213
3.500	0.100	3.100	4.000	1.000000	-0.455000	0.700000	0.060604	2.053670	0.068230	0.067866	True	True	9.99111e-08	2572	0.940532	0.863379	5.973647	2.081753
3.500	0.100	3.100	4.000	1.000000	-0.420000	0.700000	0.056653	2.057437	0.063716	0.069858	True	True	9.98382e-08	2594	0.937047	0.868136	5.994551	2.078374
3.500	0.100	3.100	4.000	1.000000	-0.385000	0.700000	0.053233	2.060991	0.059782	0.071922	True	True	9.97113e-08	4634	0.933958	0.872523	6.012539	2.075037
3.500	0.100	3.100	4.000	1.000000	-0.350000	0.700000	0.049968	2.063836	0.056257	0.074061	True	True	9.99874e-08	18383	0.931556	0.877067	6.029894	2.072570
3.500	0.100	3.100	4.000	1.000000	-0.315000	0.700000	0.047356	2.067114	0.053198	0.076301	True	True	9.99739e-08	17939	0.929070	0.880905	6.043351	2.069227
3.500	0.100	3.100	4.000	1.000000	-0.280000	0.700000	0.044485	2.070387	0.049880	0.078304	True	True	9.99996e-08	18354	0.926395	0.884912	6.058830	2.066248
3.500	0.100	3.100	4.000	1.000000	-0.245000	0.700000	0.042450	2.073544	0.047438	0.080766	True	True	9.99817e-08	18512	0.924330	0.888393	6.068970	2.062796
3.500	0.100	3.100	4.000	1.000000	-0.210000	0.700000	0.040645	2.076687	0.045238	0.083359	True	True	9.99816e-08	18831	0.922428	0.891745	6.077748	2.059258
3.500	0.100	3.100	4.000	1.000000	-0.175000	0.700000	0.039040	2.079840	0.043247	0.086096	True	True	9.99748e-08	18996	0.920668	0.895000	6.085312	2.055609
3.500	0.100	3.100	4.000	1.000000	-0.140000	0.700000	0.037613	2.083030	0.041437	0.088994	True	True	9.99842e-08	19185	0.919029	0.898185	6.091780	2.051828
3.500	0.100	3.100	4.000	1.000000	-0.105000	0.700000	0.036345	2.086279	0.039787	0.092069	True	True	9.99924e-08	19162	0.917493	0.901325	6.097246	2.047891
3.500	0.100	3.100	4.000	1.000000	-0.070000	0.700000	0.035219	2.089612	0.038278	0.095341	True	True	9.99823e-08	19424	0.916046	0.904442	6.101782	2.043773
3.500	0.100	3.100	4.000	1.000000	-0.035000	0.700000	0.034224	2.093054	0.036893	0.098833	True	True	9.99965e-08	19732	0.914675	0.907561	6.105447	2.039449
3.500	0.100	3.100	4.000	1.000000	0.000000	0.700000	0.033348	2.096630	0.035620	0.102569	True	True	9.99901e-08	19720	0.913370	0.910703	6.108282	2.034889
3.500	0.100	3.100	4.000	1.000000	0.035000	0.700000	0.032585	2.100368	0.034447	0.106578	True	True	9.99938e-08	19892	0.912119	0.913892	6.110315	2.030060
3.500	0.100	3.100	4.000	1.000000	0.070000	0.700000	0.031926	2.104297	0.033364	0.110893	True	True	9.99915e-08	19980	0.910914	0.917149	6.111561	2.024929
3.500	0.100	3.100	4.000	1.000000	0.105000	0.700000	0.031369	2.108452	0.032365	0.115554	True	True	9.99893e-08	19909	0.909746	0.920502	6.112025	2.019453
3.500	0.100	3.100	4.000	1.000000	0.140000	0.700000	0.030909	2.112870	0.031441	0.120604	True	True	9.99888e-08	19779	0.908608	0.923975	6.111696	2.013586
3.500	0.100	3.100	4.000	1.000000	0.175000	0.700000	0.030546	2.117595	0.030586	0.126097	True	True	9.99834e-08	20532	0.907491	0.927600	6.110554	2.007275
3.500	0.100	3.100	4.000	1.000000	0.210000	0.700000	0.030278	2.122675	0.029797	0.132096	True	True	9.99882e-08	20484	0.906388	0.931408	6.108562	2.000458
3.500	0.100	3.100	4.000	1.000000	0.245000	0.700000	0.030108	2.128172	0.029068	0.138674	True	True	9.99855e-08	20935	0.905293	0.935438	6.105669	1.993062
3.500	0.100	3.100	4.000	1.000000	0.280000	0.700000	0.030039	2.134153	0.028398	0.145924	True	True	9.9971e-08	21027	0.904197	0.939734	6.101804	1.984999
3.500	0.100	3.100	4.000	1.000000	0.315000	0.700000	0.030077	2.140704	0.027782	0.153953	True	True	9.99962e-08	21346	0.903092	0.944347	6.096877	1.976167
3.500	0.100	3.100	4.000	1.000000	0.350000	0.700000	0.030228	2.147928	0.027220	0.162898	True	True	9.99797e-08	21412	0.901969	0.949340	6.090767	1.966440
3.500	0.100	3.100	4.000	1.000000	0.385000	0.700000	0.030504	2.155951	0.026712	0.172925	True	True	9.99695e-08	21912	0.900821	0.954788	6.083323	1.955665
3.500	0.100	3.100	4.000	1.000000	0.420000	0.700000	0.030919	2.164931	0.026256	0.184247	True	True	9.99804e-08	22123	0.899635	0.960784	6.074349	1.943655
3.500	0.100	3.100	4.000	1.000000	0.455000	0.700000	0.031492	2.175070	0.025855	0.197134	True	True	9.99718e-08	21785	0.898401	0.967444	6.063592	1.930175
3.500	0.100	3.100	4.000	1.000000	0.490000	0.700000	0.032247	2.186628	0.025512	0.211936	True	True	9.99895e-08	22048	0.897104	0.974915	6.050723	1.914925
3.500	0.100	3.100	4.000	1.000000	0.525000	0.700000	0.033219	2.199945	0.025230	0.229118	True	True	9.99869e-08	23174	0.895729	0.983389	6.035309	1.897524
3.500	0.100	3.100	4.000	1.000000	0.560000	0.700000	0.034453	2.215481	0.025018	0.249308	True	True	9.99822e-08	23851	0.894258	0.993118	6.016770	1.877470
3.500	0.100	3.100	4.000	1.000000	0.595000	0.700000	0.036012	2.233866	0.024885	0.273375	True	True	9.9981e-08	23736	0.892667	1.004446	5.994315	1.854093
3.500	0.100	3.100	4.000	1.000000	0.630000	0.700000	0.037984	2.255993	0.024849	0.302564	True	True	9.9973e-08	23830	0.890933	1.017849	5.966837	1.826479
3.500	0.100	3.100	4.000	1.000000	0.665000	0.700000	0.040497	2.283172	0.024933	0.338717	True	True	9.99962e-08	25624	0.889025	1.034010	5.932740	1.793344
3.500	0.100	3.100	4.000	1.000000	0.700000	0.700000	0.043744	2.317407	0.025177	0.384687	True	True	9.99956e-08	27409	0.886916	1.053950	5.889635	1.752823
