# Supplementary material for: On maternity and the stronger immune response in women
Source: Nat Commun. 2022 Aug 18;13:4858. doi: 10.1038/s41467-022-32569-6 (PMC9386672; doi:10.1038/s41467-022-32569-6)
Supplement: Supplementary file 3 — Source Data [file 41467_2022_32569_MOESM3_ESM.zip › Source Data/Source Data Suppl Fig 15/Source Data.xlsx]

## Sheet: Sheet1
Fig 15 Suppl
		diff_c	v	alphaf	alpham	gammaf	gammam	alphaf-alpham	gammaf-gammam
		-0.7	0	1.94808	1.68386	0.288136	0.048218	0.264216	0.239918
		-0.665	0	1.91636	1.6882	0.254484	0.04889	0.228164	0.205594
		-0.63	0	1.89083	1.69203	0.227743	0.049664	0.198798	0.178079
		-0.595	0	1.87031	1.69569	0.206514	0.050823	0.174621	0.155691
		-0.56	0	1.85298	1.6988	0.188658	0.051771	0.154182	0.136887
		-0.525	0	1.83828	1.7017	0.173652	0.052798	0.136579	0.120854
		-0.49	0	1.82566	1.70444	0.160867	0.053902	0.121224	0.106965
		-0.455	0	1.8147	1.70705	0.149845	0.055082	0.107651	0.094763
		-0.42	0	1.80507	1.7096	0.140245	0.056341	0.09547	0.083904
		-0.385	0	1.79656	1.71208	0.13181	0.057681	0.08449	0.074129
		-0.35	0	1.78898	1.7145	0.124341	0.059106	0.074482	0.065235
		-0.315	0	1.78216	1.71695	0.117681	0.060621	0.065212	0.05706
		-0.28	0	1.77599	1.71939	0.111707	0.062232	0.0566	0.049475
		-0.245	0	1.77038	1.72186	0.106317	0.063944	0.048518	0.042373
		-0.21	0	1.76525	1.72439	0.101431	0.065767	0.040861	0.035664
		-0.175	0	1.76053	1.72697	0.096982	0.067709	0.033557	0.029273
		-0.14	0	1.75616	1.72963	0.092915	0.069781	0.026531	0.023134
		-0.105	0	1.7521	1.73239	0.089182	0.071995	0.019712	0.017187
		-0.07	0	1.74833	1.73525	0.085746	0.074363	0.013083	0.011383
		-0.035	0	1.74477	1.73826	0.082572	0.076903	0.006505	0.005669
		0	0	1.74142	1.74143	0.079632	0.079632	-3e-06	0
		0.035	0	1.73826	1.74477	0.076903	0.082572	-0.006502	-0.005669
		0.07	0	1.73524	1.74833	0.074363	0.085746	-0.013085	-0.011383
		0.105	0	1.73237	1.75212	0.071995	0.089183	-0.019751	-0.017188
		0.14	0	1.72962	1.75616	0.069781	0.092915	-0.026536	-0.023134
		0.175	0	1.72696	1.76053	0.067709	0.096982	-0.033574	-0.029273
		0.21	0	1.72439	1.76525	0.065767	0.101431	-0.040864	-0.035664
		0.245	0	1.72187	1.77038	0.063944	0.106317	-0.048515	-0.042373
		0.28	0	1.7194	1.77599	0.062232	0.111707	-0.056598	-0.049475
		0.315	0	1.71695	1.78216	0.060621	0.117681	-0.065214	-0.05706
		0.35	0	1.71452	1.78898	0.059106	0.124341	-0.074461	-0.065235
		0.385	0	1.71207	1.79656	0.057681	0.13181	-0.084493	-0.074129
		0.42	0	1.70959	1.80507	0.056341	0.140244	-0.095476	-0.083903
		0.455	0	1.70705	1.8147	0.055082	0.149845	-0.107651	-0.094763
		0.49	0	1.70445	1.82564	0.053901	0.160865	-0.121183	-0.106964
		0.525	0	1.7017	1.83828	0.052798	0.173652	-0.136579	-0.120854
		0.56	0	1.69881	1.85295	0.051771	0.188656	-0.154139	-0.136885
		0.595	0	1.69569	1.87031	0.050823	0.206515	-0.17462	-0.155692
		0.63	0	1.69202	1.89092	0.049665	0.227814	-0.198901	-0.178149
		0.665	0	1.6882	1.91636	0.04889	0.254484	-0.228164	-0.205594
		0.7	0	1.68386	1.94808	0.048218	0.288136	-0.264216	-0.239918
		-0.7	0.0175	1.88363	1.68838	0.28468	0.047789	0.195247	0.236891
		-0.665	0.0175	1.85167	1.69298	0.251233	0.048446	0.15869	0.202787
		-0.63	0.0175	1.82624	1.69697	0.224891	0.04921	0.129265	0.175681
		-0.595	0.0175	1.8056	1.7008	0.20381	0.050353	0.104806	0.153457
		-0.56	0.0175	1.78823	1.70405	0.186141	0.051289	0.084183	0.134852
		-0.525	0.0175	1.77353	1.70705	0.171301	0.052304	0.066478	0.118997
		-0.49	0.0175	1.76094	1.70985	0.158663	0.053395	0.05109	0.105268
		-0.455	0.0175	1.74998	1.71256	0.147771	0.054563	0.037427	0.093208
		-0.42	0.0175	1.7404	1.71514	0.138288	0.055808	0.025253	0.08248
		-0.385	0.0175	1.73192	1.71765	0.129957	0.057134	0.014268	0.072823
		-0.35	0.0175	1.72438	1.72012	0.122582	0.058545	0.004259	0.064037
		-0.315	0.0175	1.71758	1.72261	0.116007	0.060045	-0.005025	0.055962
		-0.28	0.0175	1.71146	1.72506	0.110109	0.061638	-0.013599	0.048471
		-0.245	0.0175	1.7059	1.72754	0.104791	0.063334	-0.021643	0.041457
		-0.21	0.0175	1.70079	1.73008	0.09997	0.065138	-0.029288	0.034832
		-0.175	0.0175	1.69612	1.73266	0.095581	0.067061	-0.036535	0.02852
		-0.14	0.0175	1.6918	1.73532	0.091569	0.069113	-0.043514	0.022456
		-0.105	0.0175	1.68778	1.73807	0.087887	0.071304	-0.050296	0.016583
		-0.07	0.0175	1.68405	1.74093	0.084498	0.07365	-0.056879	0.010848
		-0.035	0.0175	1.68054	1.74395	0.081368	0.076165	-0.063409	0.005203
		0	0.0175	1.67726	1.74707	0.07847	0.078867	-0.069807	-0.000397
		0.035	0.0175	1.67415	1.75039	0.07578	0.081777	-0.076233	-0.005997
		0.07	0.0175	1.6712	1.7539	0.073276	0.08492	-0.0827	-0.011644
		0.105	0.0175	1.66839	1.75765	0.070941	0.088322	-0.089259	-0.017381
		0.14	0.0175	1.6657	1.76167	0.06876	0.092018	-0.095963	-0.023258
		0.175	0.0175	1.66311	1.76598	0.066718	0.096045	-0.102867	-0.029327
		0.21	0.0175	1.66061	1.77065	0.064805	0.10045	-0.110037	-0.035645
		0.245	0.0175	1.65818	1.77572	0.063009	0.105288	-0.11754	-0.042279
		0.28	0.0175	1.65578	1.78127	0.061322	0.110624	-0.125496	-0.049302
		0.315	0.0175	1.65345	1.78733	0.059737	0.116539	-0.133884	-0.056802
		0.35	0.0175	1.65111	1.79407	0.058245	0.123133	-0.142961	-0.064888
		0.385	0.0175	1.64879	1.80153	0.056842	0.130527	-0.152738	-0.073685
		0.42	0.0175	1.64644	1.80994	0.055524	0.138879	-0.163493	-0.083355
		0.455	0.0175	1.64408	1.81938	0.054286	0.148381	-0.1753	-0.094095
		0.49	0.0175	1.64162	1.8302	0.053125	0.159294	-0.18858	-0.106169
		0.525	0.0175	1.63908	1.8426	0.052041	0.171949	-0.203511	-0.119908
		0.56	0.0175	1.6364	1.85707	0.051033	0.186803	-0.22067	-0.13577
		0.595	0.0175	1.63329	1.87388	0.04981	0.204118	-0.240595	-0.154308
		0.63	0.0175	1.63016	1.89437	0.048962	0.225495	-0.264208	-0.176533
		0.665	0.0175	1.62669	1.91951	0.048207	0.251965	-0.292827	-0.203758
		0.7	0.0175	1.62277	1.95086	0.047555	0.28537	-0.328093	-0.237815
		-0.7	0.035	1.81981	1.69323	0.281164	0.047363	0.126586	0.233801
		-0.665	0.035	1.78775	1.69807	0.24801	0.048007	0.089678	0.200003
		-0.63	0.035	1.76219	1.70228	0.221855	0.048759	0.05991	0.173096
		-0.595	0.035	1.74133	1.70602	0.200696	0.049601	0.035316	0.151095
		-0.56	0.035	1.72423	1.70962	0.183537	0.050814	0.01462	0.132723
		-0.525	0.035	1.70956	1.71272	0.168872	0.051817	-0.003161	0.117055
		-0.49	0.035	1.69699	1.71563	0.156387	0.052897	-0.018639	0.10349
		-0.455	0.035	1.68607	1.71839	0.14563	0.054052	-0.032326	0.091578
		-0.42	0.035	1.67654	1.72103	0.136269	0.055285	-0.044483	0.080984
		-0.385	0.035	1.66809	1.7236	0.128046	0.056598	-0.055509	0.071448
		-0.35	0.035	1.6606	1.72611	0.12077	0.057995	-0.06551	0.062775
		-0.315	0.035	1.65386	1.7286	0.114284	0.059479	-0.074739	0.054805
		-0.28	0.035	1.64778	1.73109	0.108467	0.061058	-0.083314	0.047409
		-0.245	0.035	1.64226	1.73359	0.103221	0.062737	-0.091338	0.040484
		-0.21	0.035	1.63721	1.73613	0.098468	0.064524	-0.098921	0.033944
		-0.175	0.035	1.63258	1.73872	0.09414	0.066428	-0.106143	0.027712
		-0.14	0.035	1.62831	1.74138	0.090185	0.06846	-0.113073	0.021725
		-0.105	0.035	1.62435	1.74413	0.086557	0.07063	-0.119778	0.015927
		-0.07	0.035	1.62066	1.74698	0.083216	0.072953	-0.126315	0.010263
		-0.035	0.035	1.61722	1.74995	0.080132	0.075444	-0.132736	0.004688
		0	0.035	1.61397	1.7531	0.077277	0.078121	-0.139129	-0.000844
		0.035	0.035	1.61094	1.75637	0.074626	0.081003	-0.145434	-0.006377
		0.07	0.035	1.60805	1.75985	0.07216	0.084115	-0.151809	-0.011955
		0.105	0.035	1.6053	1.76357	0.06986	0.087485	-0.158266	-0.017625
		0.14	0.035	1.60268	1.76754	0.067712	0.091145	-0.164858	-0.023433
		0.175	0.035	1.60016	1.7718	0.065701	0.095133	-0.171641	-0.029432
		0.21	0.035	1.59774	1.77641	0.063817	0.099495	-0.178676	-0.035678
		0.245	0.035	1.59538	1.78142	0.06205	0.104286	-0.186033	-0.042236
		0.28	0.035	1.59309	1.78688	0.060389	0.10957	-0.193788	-0.049181
		0.315	0.035	1.59084	1.79288	0.058829	0.115428	-0.202034	-0.056599
		0.35	0.035	1.58862	1.7995	0.057361	0.121957	-0.210882	-0.064596
		0.385	0.035	1.58641	1.80687	0.055982	0.12928	-0.220459	-0.073298
		0.42	0.035	1.5842	1.81513	0.054685	0.137548	-0.230929	-0.082863
		0.455	0.035	1.58196	1.82445	0.053468	0.146958	-0.242494	-0.09349
		0.49	0.035	1.57966	1.83511	0.052328	0.157763	-0.255451	-0.105435
		0.525	0.035	1.57729	1.84735	0.051263	0.170295	-0.270053	-0.119032
		0.56	0.035	1.57482	1.8616	0.050274	0.185003	-0.286784	-0.134729
		0.595	0.035	1.57193	1.8782	0.049071	0.202202	-0.306272	-0.153131
		0.63	0.035	1.5691	1.8983	0.04824	0.223306	-0.329199	-0.175066
		0.665	0.035	1.56596	1.92306	0.047503	0.24951	-0.357098	-0.202007
		0.7	0.035	1.56246	1.95382	0.046868	0.282483	-0.391356	-0.235615
		-0.7	0.0525	1.75636	1.69846	0.277313	0.046937	0.057899	0.230376
		-0.665	0.0525	1.72429	1.70356	0.244505	0.047571	0.020731	0.196934
		-0.63	0.0525	1.69884	1.70795	0.218712	0.048313	-0.009102	0.170399
		-0.595	0.0525	1.67803	1.71184	0.197798	0.049146	-0.033814	0.148652
		-0.56	0.0525	1.66097	1.71558	0.180849	0.050347	-0.054607	0.130502
		-0.525	0.0525	1.64635	1.71878	0.166366	0.05134	-0.072425	0.115026
		-0.49	0.0525	1.63386	1.72176	0.154044	0.052409	-0.0879	0.101635
		-0.455	0.0525	1.62302	1.72458	0.143431	0.053553	-0.101565	0.089878
		-0.42	0.0525	1.61354	1.72728	0.134195	0.054775	-0.113747	0.07942
		-0.385	0.0525	1.60516	1.7299	0.126086	0.056075	-0.124736	0.070011
		-0.35	0.0525	1.59771	1.73245	0.118911	0.057459	-0.134738	0.061452
		-0.315	0.0525	1.59103	1.73497	0.112516	0.05893	-0.143939	0.053586
		-0.28	0.0525	1.58501	1.73748	0.106783	0.060494	-0.152474	0.046289
		-0.245	0.0525	1.57954	1.74	0.101613	0.062157	-0.160461	0.039456
		-0.21	0.0525	1.57455	1.74255	0.096929	0.063928	-0.167998	0.033001
		-0.175	0.0525	1.56998	1.74514	0.092666	0.065814	-0.175167	0.026852
		-0.14	0.0525	1.56576	1.7478	0.088769	0.067827	-0.182041	0.020942
		-0.105	0.0525	1.56186	1.75054	0.085195	0.069977	-0.188683	0.015218
		-0.07	0.0525	1.55823	1.75338	0.081905	0.072279	-0.195151	0.009626
		-0.035	0.0525	1.55485	1.75634	0.078868	0.074746	-0.201498	0.004122
		0	0.0525	1.55167	1.75944	0.076057	0.077398	-0.207774	-0.001341
		0.035	0.0525	1.54868	1.76271	0.073447	0.080253	-0.214028	-0.006806
		0.07	0.0525	1.54586	1.76617	0.071019	0.083336	-0.22031	-0.012317
		0.105	0.0525	1.54318	1.76984	0.068755	0.086675	-0.226664	-0.01792
		0.14	0.0525	1.54062	1.77377	0.06664	0.0903	-0.233145	-0.02366
		0.175	0.0525	1.53818	1.77799	0.064662	0.094251	-0.239808	-0.029589
		0.21	0.0525	1.53583	1.78254	0.062808	0.098572	-0.246712	-0.035764
		0.245	0.0525	1.53356	1.78748	0.061069	0.103317	-0.253923	-0.042248
		0.28	0.0525	1.53135	1.79287	0.059436	0.108552	-0.26152	-0.049116
		0.315	0.0525	1.5292	1.79879	0.057901	0.114354	-0.269591	-0.056453
		0.35	0.0525	1.52707	1.80532	0.056458	0.120821	-0.278244	-0.064363
		0.385	0.0525	1.52498	1.81258	0.055102	0.128074	-0.287606	-0.072972
		0.42	0.0525	1.52289	1.82072	0.053828	0.136263	-0.297833	-0.082435
		0.455	0.0525	1.52078	1.8299	0.052632	0.145583	-0.309125	-0.092951
		0.49	0.0525	1.51864	1.84037	0.051512	0.156283	-0.321731	-0.104771
		0.525	0.0525	1.51643	1.85245	0.050467	0.168695	-0.336016	-0.118228
		0.56	0.0525	1.51389	1.86627	0.049206	0.182961	-0.35238	-0.133755
		0.595	0.0525	1.51149	1.88276	0.048312	0.200231	-0.371266	-0.151919
		0.63	0.0525	1.5089	1.90271	0.047502	0.221257	-0.393807	-0.173755
		0.665	0.0525	1.5061	1.92691	0.04678	0.247055	-0.420808	-0.200275
		0.7	0.0525	1.50296	1.95729	0.046165	0.279781	-0.454326	-0.233616
		-0.7	0.07	1.69365	1.70402	0.273421	0.046517	-0.01037	0.226904
		-0.665	0.07	1.66172	1.70936	0.241043	0.047144	-0.047636	0.193899
		-0.63	0.07	1.63626	1.71396	0.215473	0.047877	-0.077708	0.167596
		-0.595	0.07	1.61552	1.71802	0.194816	0.048701	-0.102494	0.146115
		-0.56	0.07	1.59831	1.72165	0.177782	0.049609	-0.123342	0.128173
		-0.525	0.07	1.58405	1.72517	0.1638	0.050875	-0.141116	0.112925
		-0.49	0.07	1.57162	1.72824	0.151644	0.051935	-0.156619	0.099709
		-0.455	0.07	1.56087	1.73113	0.141179	0.053069	-0.170268	0.08811
		-0.42	0.07	1.55145	1.7339	0.132073	0.05428	-0.182448	0.077793
		-0.385	0.07	1.54316	1.73655	0.124082	0.055569	-0.193387	0.068513
		-0.35	0.07	1.53578	1.73914	0.117012	0.056941	-0.203357	0.060071
		-0.315	0.07	1.52917	1.74169	0.110712	0.058399	-0.212516	0.052313
		-0.28	0.07	1.52322	1.74422	0.105064	0.059949	-0.221006	0.045115
		-0.245	0.07	1.51781	1.74676	0.099973	0.061598	-0.228944	0.038375
		-0.21	0.07	1.51289	1.74932	0.09536	0.063353	-0.236425	0.032007
		-0.175	0.07	1.50838	1.75191	0.091162	0.065223	-0.243535	0.025939
		-0.14	0.07	1.50422	1.75457	0.087326	0.067218	-0.250346	0.020108
		-0.105	0.07	1.50038	1.7573	0.083808	0.069349	-0.256921	0.014459
		-0.07	0.07	1.49682	1.76014	0.08057	0.07163	-0.263317	0.00894
		-0.035	0.07	1.49349	1.76308	0.077581	0.074076	-0.269587	0.003505
		0	0.07	1.49038	1.76616	0.074814	0.076703	-0.275782	-0.001889
		0.035	0.07	1.48745	1.7694	0.072246	0.079533	-0.281948	-0.007287
		0.07	0.07	1.4847	1.77283	0.069857	0.082589	-0.288133	-0.012732
		0.105	0.07	1.48208	1.77647	0.06763	0.085897	-0.294385	-0.018267
		0.14	0.07	1.4796	1.78035	0.06555	0.08949	-0.300757	-0.02394
		0.175	0.07	1.47722	1.78452	0.063604	0.093405	-0.3073	-0.029801
		0.21	0.07	1.47495	1.78902	0.061781	0.097687	-0.314074	-0.035906
		0.245	0.07	1.47276	1.7939	0.060071	0.102389	-0.321145	-0.042318
		0.28	0.07	1.47063	1.79922	0.058466	0.107575	-0.328587	-0.049109
		0.315	0.07	1.46857	1.80506	0.056957	0.113324	-0.336489	-0.056367
		0.35	0.07	1.46655	1.8115	0.055539	0.119732	-0.344953	-0.064193
		0.385	0.07	1.46455	1.81866	0.054207	0.126918	-0.354106	-0.072711
		0.42	0.07	1.46257	1.82668	0.052955	0.135032	-0.364101	-0.082077
		0.455	0.07	1.4606	1.83573	0.051781	0.144265	-0.375128	-0.092484
		0.49	0.07	1.45859	1.84607	0.050682	0.154867	-0.387476	-0.104185
		0.525	0.07	1.4563	1.85766	0.049365	0.166821	-0.401364	-0.117456
		0.56	0.07	1.45419	1.87155	0.048416	0.181292	-0.417361	-0.132876
		0.595	0.07	1.45199	1.88786	0.047541	0.198458	-0.435874	-0.150917
		0.63	0.07	1.44965	1.90742	0.046748	0.219225	-0.457776	-0.172477
		0.665	0.07	1.44712	1.93135	0.046046	0.244855	-0.484222	-0.198809
		0.7	0.07	1.44434	1.96128	0.045449	0.27728	-0.516939	-0.231831
		-0.7	0.0875	1.63176	1.70992	0.269495	0.046106	-0.078158	0.223389
		-0.665	0.0875	1.59983	1.71553	0.237403	0.046725	-0.115694	0.190678
		-0.63	0.0875	1.57441	1.72035	0.212085	0.04745	-0.145939	0.164635
		-0.595	0.0875	1.55389	1.72454	0.191762	0.048269	-0.170655	0.143493
		-0.56	0.0875	1.53673	1.72832	0.174909	0.049168	-0.19159	0.125741
		-0.525	0.0875	1.52266	1.73191	0.161177	0.050426	-0.209251	0.110751
		-0.49	0.0875	1.51034	1.73507	0.149195	0.051477	-0.224728	0.097718
		-0.455	0.0875	1.49968	1.73803	0.138883	0.052603	-0.238344	0.08628
		-0.42	0.0875	1.49036	1.74087	0.129914	0.053804	-0.250501	0.07611
		-0.385	0.0875	1.48217	1.74354	0.122042	0.055083	-0.261376	0.066959
		-0.35	0.0875	1.47487	1.74617	0.115079	0.056444	-0.271296	0.058635
		-0.315	0.0875	1.46835	1.74875	0.108877	0.05789	-0.280402	0.050987
		-0.28	0.0875	1.46247	1.7513	0.103317	0.059428	-0.288835	0.043889
		-0.245	0.0875	1.45714	1.75385	0.098306	0.061063	-0.296713	0.037243
		-0.21	0.0875	1.45229	1.75642	0.093767	0.062804	-0.304134	0.030963
		-0.175	0.0875	1.44784	1.75902	0.089636	0.064658	-0.311179	0.024978
		-0.14	0.0875	1.44376	1.76168	0.085862	0.066636	-0.317921	0.019226
		-0.105	0.0875	1.43998	1.76441	0.0824	0.06875	-0.324424	0.01365
		-0.07	0.0875	1.43648	1.76723	0.079215	0.071012	-0.330745	0.008203
		-0.035	0.0875	1.43322	1.77015	0.076275	0.073436	-0.336935	0.002839
		0	0.0875	1.43017	1.77322	0.073554	0.076042	-0.343045	-0.002488
		0.035	0.0875	1.42731	1.77643	0.071028	0.078848	-0.349121	-0.00782
		0.07	0.0875	1.42462	1.77983	0.068679	0.081877	-0.355211	-0.013198
		0.105	0.0875	1.42207	1.78344	0.06649	0.085157	-0.361362	-0.018667
		0.14	0.0875	1.41966	1.78728	0.064445	0.088719	-0.367624	-0.024274
		0.175	0.0875	1.41735	1.7914	0.062532	0.0926	-0.37405	-0.030068
		0.21	0.0875	1.41515	1.79585	0.060741	0.096845	-0.380697	-0.036104
		0.245	0.0875	1.41304	1.80067	0.05906	0.101506	-0.38763	-0.042446
		0.28	0.0875	1.411	1.80592	0.057482	0.106647	-0.394922	-0.049165
		0.315	0.0875	1.40902	1.81168	0.056	0.112346	-0.402659	-0.056346
		0.35	0.0875	1.40708	1.81806	0.054608	0.118699	-0.41098	-0.064091
		0.385	0.0875	1.4052	1.82509	0.053299	0.12582	-0.419894	-0.072521
		0.42	0.0875	1.40333	1.83299	0.05207	0.133862	-0.429664	-0.081792
		0.455	0.0875	1.40147	1.84191	0.050918	0.143012	-0.440441	-0.092094
		0.49	0.0875	1.39933	1.8519	0.04955	0.15323	-0.452574	-0.10368
		0.525	0.0875	1.39744	1.86359	0.048545	0.165411	-0.466151	-0.116866
		0.56	0.0875	1.39552	1.87713	0.047612	0.179654	-0.481616	-0.132042
		0.595	0.0875	1.3935	1.89327	0.046757	0.196716	-0.499765	-0.149959
		0.63	0.0875	1.3914	1.91245	0.045981	0.217224	-0.521049	-0.171243
		0.665	0.0875	1.38914	1.93609	0.045299	0.242685	-0.546956	-0.197386
		0.7	0.0875	1.38668	1.96558	0.04472	0.274809	-0.578895	-0.230089
		-0.7	0.105	1.57053	1.71618	0.265368	0.045704	-0.14565	0.219664
		-0.665	0.105	1.53879	1.72205	0.233674	0.046318	-0.183259	0.187356
		-0.63	0.105	1.51362	1.72705	0.208754	0.04704	-0.213421	0.161714
		-0.595	0.105	1.49311	1.73143	0.188591	0.047851	-0.238313	0.14074
		-0.56	0.105	1.47625	1.73529	0.172084	0.048747	-0.259042	0.123337
		-0.525	0.105	1.46198	1.73881	0.158203	0.049718	-0.276826	0.108485
		-0.49	0.105	1.45007	1.74223	0.146707	0.051039	-0.292154	0.095668
		-0.455	0.105	1.43954	1.74525	0.136551	0.052157	-0.305715	0.084394
		-0.42	0.105	1.43034	1.74812	0.127721	0.05335	-0.317777	0.074371
		-0.385	0.105	1.42224	1.75087	0.119973	0.05462	-0.328626	0.065353
		-0.35	0.105	1.41504	1.75353	0.113121	0.055971	-0.338484	0.05715
		-0.315	0.105	1.40861	1.75613	0.107018	0.057407	-0.347526	0.049611
		-0.28	0.105	1.40281	1.7587	0.101549	0.058933	-0.355894	0.042616
		-0.245	0.105	1.39756	1.76127	0.096619	0.060556	-0.363704	0.036063
		-0.21	0.105	1.39279	1.76384	0.092154	0.062283	-0.371055	0.029871
		-0.175	0.105	1.38842	1.76645	0.088092	0.064124	-0.378029	0.023968
		-0.14	0.105	1.38441	1.7691	0.084381	0.066087	-0.384698	0.018294
		-0.105	0.105	1.3807	1.77183	0.080977	0.068184	-0.391126	0.012793
		-0.07	0.105	1.37727	1.77464	0.077846	0.070427	-0.397367	0.007419
		-0.035	0.105	1.37408	1.77755	0.074956	0.072833	-0.403474	0.002123
		0	0.105	1.3711	1.78059	0.072281	0.075418	-0.409498	-0.003137
		0.035	0.105	1.3683	1.78379	0.069798	0.078201	-0.415484	-0.008403
		0.07	0.105	1.36568	1.78716	0.06749	0.081206	-0.421479	-0.013716
		0.105	0.105	1.3632	1.79073	0.065338	0.08446	-0.427529	-0.019122
		0.14	0.105	1.36085	1.79453	0.063329	0.087993	-0.433683	-0.024664
		0.175	0.105	1.35862	1.79861	0.06145	0.091842	-0.439993	-0.030392
		0.21	0.105	1.35649	1.80301	0.05969	0.096053	-0.446516	-0.036363
		0.245	0.105	1.35445	1.80777	0.058039	0.100675	-0.453315	-0.042636
		0.28	0.105	1.35249	1.81295	0.05649	0.105774	-0.460462	-0.049284
		0.315	0.105	1.3506	1.81864	0.055034	0.111426	-0.46804	-0.056392
		0.35	0.105	1.34876	1.8249	0.053667	0.117724	-0.476148	-0.064057
		0.385	0.105	1.34696	1.83187	0.052383	0.124787	-0.484907	-0.072404
		0.42	0.105	1.3452	1.83966	0.051177	0.132761	-0.494462	-0.081584
		0.455	0.105	1.34345	1.84848	0.050047	0.141837	-0.505036	-0.09179
		0.49	0.105	1.34143	1.8583	0.048699	0.151965	-0.516871	-0.103266
		0.525	0.105	1.33968	1.86982	0.047714	0.164042	-0.530137	-0.116328
		0.56	0.105	1.33791	1.88316	0.046801	0.178163	-0.545243	-0.131362
		0.595	0.105	1.33608	1.89905	0.045965	0.195076	-0.562971	-0.149111
		0.63	0.105	1.33419	1.91804	0.045209	0.215472	-0.583851	-0.170263
		0.665	0.105	1.33218	1.94125	0.044542	0.240642	-0.609062	-0.1961
		0.7	0.105	1.33003	1.97029	0.043981	0.272479	-0.640261	-0.228498
		-0.7	0.1225	1.51005	1.72282	0.26106	0.045313	-0.21277	0.215747
		-0.665	0.1225	1.47856	1.72893	0.229797	0.045925	-0.250368	0.183872
		-0.63	0.1225	1.45371	1.73409	0.205297	0.046645	-0.280384	0.158652
		-0.595	0.1225	1.43348	1.7386	0.185483	0.047454	-0.305127	0.138029
		-0.56	0.1225	1.41673	1.7426	0.169167	0.048344	-0.325877	0.120823
		-0.525	0.1225	1.40263	1.74622	0.155499	0.04931	-0.343588	0.106189
		-0.49	0.1225	1.39087	1.74973	0.144188	0.050625	-0.358862	0.093563
		-0.455	0.1225	1.38048	1.7528	0.134193	0.051736	-0.372312	0.082457
		-0.42	0.1225	1.37141	1.75571	0.125505	0.052921	-0.384298	0.072584
		-0.385	0.1225	1.36343	1.7585	0.117884	0.054184	-0.395072	0.0637
		-0.35	0.1225	1.35634	1.76119	0.111144	0.055526	-0.404855	0.055618
		-0.315	0.1225	1.35	1.76382	0.105143	0.056952	-0.413822	0.048191
		-0.28	0.1225	1.3443	1.76641	0.099765	0.058468	-0.422114	0.041297
		-0.245	0.1225	1.33914	1.76899	0.094918	0.06008	-0.429849	0.034838
		-0.21	0.1225	1.33445	1.77157	0.090529	0.061796	-0.437124	0.028733
		-0.175	0.1225	1.33016	1.77418	0.086536	0.063623	-0.444022	0.022913
		-0.14	0.1225	1.32622	1.77684	0.082889	0.065572	-0.450613	0.017317
		-0.105	0.1225	1.32259	1.77955	0.079544	0.067654	-0.45696	0.01189
		-0.07	0.1225	1.31923	1.78235	0.076467	0.069882	-0.46312	0.006585
		-0.035	0.1225	1.31611	1.78526	0.073627	0.07227	-0.469145	0.001357
		0	0.1225	1.3132	1.78828	0.070999	0.074836	-0.47508	-0.003837
		0.035	0.1225	1.31047	1.79145	0.068561	0.077599	-0.480975	-0.009038
		0.07	0.1225	1.30791	1.79479	0.066293	0.080581	-0.486875	-0.014288
		0.105	0.1225	1.3055	1.79833	0.064179	0.08381	-0.492824	-0.019631
		0.14	0.1225	1.30323	1.8021	0.062206	0.087317	-0.498871	-0.025111
		0.175	0.1225	1.30107	1.80614	0.060361	0.091137	-0.505069	-0.030776
		0.21	0.1225	1.29901	1.81048	0.058632	0.095315	-0.511471	-0.036683
		0.245	0.1225	1.29704	1.81518	0.057012	0.099903	-0.51814	-0.042891
		0.28	0.1225	1.29516	1.82031	0.055491	0.104962	-0.525146	-0.049471
		0.315	0.1225	1.29335	1.82592	0.054063	0.11057	-0.532572	-0.056507
		0.35	0.1225	1.29159	1.8321	0.052721	0.116819	-0.540512	-0.064098
		0.385	0.1225	1.28989	1.83897	0.051461	0.123827	-0.549087	-0.072366
		0.42	0.1225	1.28821	1.84669	0.050278	0.13174	-0.558476	-0.081462
		0.455	0.1225	1.2863	1.85518	0.04888	0.140458	-0.56888	-0.091578
		0.49	0.1225	1.28468	1.86505	0.047843	0.150789	-0.58037	-0.102946
		0.525	0.1225	1.28306	1.8764	0.046879	0.162769	-0.593339	-0.11589
		0.56	0.1225	1.28143	1.88962	0.045986	0.176827	-0.608182	-0.130841
		0.595	0.1225	1.27979	1.90514	0.045166	0.193493	-0.62535	-0.148327
		0.63	0.1225	1.27809	1.92384	0.044428	0.213712	-0.64575	-0.169284
		0.665	0.1225	1.27631	1.94679	0.04378	0.238739	-0.670485	-0.194959
		0.7	0.1225	1.27444	1.97531	0.043234	0.270216	-0.700869	-0.226982
		-0.7	0.14	1.45057	1.72976	0.256762	0.044938	-0.279196	0.211824
		-0.665	0.14	1.41947	1.73609	0.226007	0.045551	-0.316618	0.180456
		-0.63	0.14	1.39481	1.74146	0.201795	0.046269	-0.346653	0.155526
		-0.595	0.14	1.37481	1.74611	0.182281	0.047077	-0.371297	0.135204
		-0.56	0.14	1.35828	1.75022	0.166219	0.047964	-0.391944	0.118255
		-0.525	0.14	1.34432	1.75394	0.152724	0.048925	-0.409626	0.103799
		-0.49	0.14	1.33246	1.75734	0.141305	0.04996	-0.424875	0.091345
		-0.455	0.14	1.32256	1.76063	0.131818	0.051341	-0.43807	0.080477
		-0.42	0.14	1.31363	1.7636	0.123274	0.052521	-0.449965	0.070753
		-0.385	0.14	1.30577	1.76642	0.115781	0.053777	-0.46065	0.062004
		-0.35	0.14	1.2988	1.76915	0.109156	0.055111	-0.470345	0.054045
		-0.315	0.14	1.29257	1.7718	0.103257	0.05653	-0.479226	0.046727
		-0.28	0.14	1.28697	1.77441	0.097972	0.058037	-0.487436	0.039935
		-0.245	0.14	1.28191	1.777	0.09321	0.059639	-0.495088	0.033571
		-0.21	0.14	1.27731	1.77959	0.088897	0.061344	-0.502282	0.027553
		-0.175	0.14	1.2731	1.7822	0.084974	0.06316	-0.509097	0.021814
		-0.14	0.14	1.26925	1.78485	0.081391	0.065097	-0.515606	0.016294
		-0.105	0.14	1.26569	1.78757	0.078106	0.067165	-0.521872	0.010941
		-0.07	0.14	1.26241	1.79035	0.075083	0.069379	-0.527947	0.005704
		-0.035	0.14	1.25936	1.79324	0.072294	0.071751	-0.533886	0.000543
		0	0.14	1.25652	1.79625	0.069713	0.0743	-0.539733	-0.004587
		0.035	0.14	1.25386	1.7994	0.067319	0.077044	-0.545537	-0.009725
		0.07	0.14	1.25137	1.80271	0.065092	0.080006	-0.551341	-0.014914
		0.105	0.14	1.24903	1.80622	0.063018	0.083213	-0.557191	-0.020195
		0.14	0.14	1.24682	1.80995	0.06108	0.086695	-0.563135	-0.025615
		0.175	0.14	1.24473	1.81395	0.059269	0.090489	-0.569222	-0.03122
		0.21	0.14	1.24274	1.81825	0.057573	0.094638	-0.575506	-0.037065
		0.245	0.14	1.24085	1.8229	0.055982	0.099193	-0.58205	-0.043211
		0.28	0.14	1.23904	1.82796	0.05449	0.104217	-0.588921	-0.049727
		0.315	0.14	1.2373	1.8335	0.053088	0.109785	-0.5962	-0.056697
		0.35	0.14	1.23563	1.83961	0.051772	0.115989	-0.603981	-0.064217
		0.385	0.14	1.23401	1.84639	0.050537	0.122946	-0.612379	-0.072409
		0.42	0.14	1.23216	1.85378	0.049085	0.130489	-0.621622	-0.081404
		0.455	0.14	1.23062	1.86238	0.048	0.139456	-0.63177	-0.091456
		0.49	0.14	1.2291	1.87212	0.046985	0.149711	-0.643015	-0.102726
		0.525	0.14	1.22761	1.88332	0.04604	0.161602	-0.655705	-0.115562
		0.56	0.14	1.22612	1.89635	0.045167	0.175554	-0.670226	-0.130387
		0.595	0.14	1.22463	1.91173	0.044367	0.192151	-0.687102	-0.147784
		0.63	0.14	1.22311	1.93017	0.043647	0.212225	-0.707065	-0.168578
		0.665	0.14	1.22155	1.95272	0.043015	0.236992	-0.731172	-0.193977
		0.7	0.14	1.21993	1.98095	0.042488	0.268313	-0.761011	-0.225825
		-0.7	0.1575	1.39215	1.737	0.252487	0.044583	-0.344854	0.207904
		-0.665	0.1575	1.36132	1.74358	0.2221	0.045197	-0.382267	0.176903
		-0.63	0.1575	1.33697	1.74913	0.198258	0.045916	-0.412159	0.152342
		-0.595	0.1575	1.31726	1.75392	0.179053	0.046723	-0.436662	0.13233
		-0.56	0.1575	1.3009	1.75816	0.163205	0.047609	-0.457257	0.115596
		-0.525	0.1575	1.28727	1.76192	0.150025	0.04857	-0.474656	0.101455
		-0.49	0.1575	1.2756	1.76538	0.13879	0.049602	-0.489787	0.089188
		-0.455	0.1575	1.26582	1.76875	0.129432	0.050976	-0.502928	0.078456
		-0.42	0.1575	1.25704	1.77176	0.121036	0.052152	-0.514715	0.068884
		-0.385	0.1575	1.24932	1.77462	0.113672	0.053402	-0.525297	0.06027
		-0.35	0.1575	1.24247	1.77737	0.107163	0.054731	-0.534896	0.052432
		-0.315	0.1575	1.23636	1.78005	0.101368	0.056143	-0.543683	0.045225
		-0.28	0.1575	1.23087	1.78267	0.096176	0.057642	-0.551802	0.038534
		-0.245	0.1575	1.22591	1.78527	0.091499	0.059236	-0.559365	0.032263
		-0.21	0.1575	1.2214	1.78787	0.087263	0.060932	-0.566472	0.026331
		-0.175	0.1575	1.21728	1.79048	0.083411	0.062738	-0.573202	0.020673
		-0.14	0.1575	1.21351	1.79313	0.079892	0.064664	-0.579626	0.015228
		-0.105	0.1575	1.21003	1.79584	0.076667	0.066721	-0.585805	0.009946
		-0.07	0.1575	1.20682	1.79862	0.073699	0.068921	-0.591795	0.004778
		-0.035	0.1575	1.20385	1.80149	0.070961	0.07128	-0.597646	-0.000319
		0	0.1575	1.20108	1.80448	0.068428	0.073813	-0.603405	-0.005385
		0.035	0.1575	1.19849	1.80761	0.066078	0.076541	-0.609118	-0.010463
		0.07	0.1575	1.19607	1.8109	0.063892	0.079485	-0.614828	-0.015593
		0.105	0.1575	1.19379	1.81438	0.061856	0.082673	-0.620581	-0.020817
		0.14	0.1575	1.19165	1.81808	0.059955	0.086133	-0.626422	-0.026178
		0.175	0.1575	1.18963	1.82203	0.058178	0.089904	-0.632402	-0.031726
		0.21	0.1575	1.18771	1.82629	0.056513	0.094026	-0.638573	-0.037513
		0.245	0.1575	1.18589	1.83089	0.054953	0.098552	-0.644995	-0.043599
		0.28	0.1575	1.18416	1.83589	0.053489	0.103544	-0.651737	-0.050055
		0.315	0.1575	1.1825	1.84137	0.052115	0.109076	-0.658875	-0.056961
		0.35	0.1575	1.1809	1.8474	0.050824	0.11524	-0.666503	-0.064416
		0.385	0.1575	1.17908	1.85392	0.049321	0.121847	-0.674836	-0.072526
		0.42	0.1575	1.17759	1.86146	0.048185	0.129677	-0.683864	-0.081492
		0.455	0.1575	1.17615	1.8699	0.047121	0.138552	-0.693746	-0.091431
		0.49	0.1575	1.17475	1.87944	0.046126	0.148699	-0.704692	-0.102573
		0.525	0.1575	1.17337	1.89055	0.045203	0.160549	-0.717187	-0.115346
		0.56	0.1575	1.17201	1.90341	0.044348	0.174405	-0.731405	-0.130057
		0.595	0.1575	1.17066	1.91859	0.043567	0.190888	-0.747928	-0.147321
		0.63	0.1575	1.16931	1.93678	0.042864	0.210822	-0.767473	-0.167958
		0.665	0.1575	1.16795	1.95903	0.04225	0.235413	-0.791078	-0.193163
		0.7	0.1575	1.16657	1.98687	0.041739	0.266509	-0.820299	-0.22477
		-0.7	0.175	1.33456	1.7446	0.247998	0.044246	-0.410041	0.203752
		-0.665	0.175	1.30424	1.75137	0.218162	0.044866	-0.447134	0.173296
		-0.63	0.175	1.28025	1.75708	0.194701	0.045588	-0.476835	0.149113
		-0.595	0.175	1.26077	1.76202	0.175758	0.046396	-0.501247	0.129362
		-0.56	0.175	1.2448	1.76632	0.160271	0.047283	-0.52151	0.112988
		-0.525	0.175	1.23135	1.77018	0.147274	0.048243	-0.538837	0.099031
		-0.49	0.175	1.21983	1.77372	0.136193	0.049272	-0.553891	0.086921
		-0.455	0.175	1.21029	1.77712	0.127045	0.050644	-0.566828	0.076401
		-0.42	0.175	1.20167	1.78017	0.118796	0.051817	-0.578495	0.066979
		-0.385	0.175	1.1941	1.78306	0.111564	0.053063	-0.588964	0.058501
		-0.35	0.175	1.18738	1.78584	0.105171	0.054387	-0.598454	0.050784
		-0.315	0.175	1.18139	1.78853	0.09948	0.055794	-0.60714	0.043686
		-0.28	0.175	1.17601	1.79117	0.094383	0.057287	-0.615161	0.037096
		-0.245	0.175	1.17115	1.79378	0.08979	0.058875	-0.622632	0.030915
		-0.21	0.175	1.16674	1.79639	0.085632	0.060563	-0.629646	0.025069
		-0.175	0.175	1.16271	1.799	0.081851	0.062361	-0.636286	0.01949
		-0.14	0.175	1.15903	1.80165	0.078397	0.064278	-0.642622	0.014119
		-0.105	0.175	1.15563	1.80435	0.075231	0.066324	-0.648715	0.008907
		-0.07	0.175	1.1525	1.80712	0.072319	0.068514	-0.654617	0.003805
		-0.035	0.175	1.1496	1.80998	0.069632	0.07086	-0.660381	-0.001228
		0	0.175	1.1469	1.81295	0.067146	0.073381	-0.666051	-0.006235
		0.035	0.175	1.14439	1.81606	0.06484	0.076094	-0.671673	-0.011254
		0.07	0.175	1.14203	1.81933	0.062696	0.079023	-0.677291	-0.016327
		0.105	0.175	1.13983	1.82278	0.060698	0.082193	-0.682947	-0.021495
		0.14	0.175	1.13776	1.82645	0.058833	0.085635	-0.68869	-0.026802
		0.175	0.175	1.1358	1.83037	0.05709	0.089384	-0.694565	-0.032294
		0.21	0.175	1.13395	1.83458	0.055458	0.093484	-0.700628	-0.038026
		0.245	0.175	1.1322	1.83913	0.053928	0.097985	-0.706933	-0.044057
		0.28	0.175	1.13053	1.84408	0.052492	0.102949	-0.71355	-0.050457
		0.315	0.175	1.12894	1.8495	0.051145	0.108449	-0.720556	-0.057304
		0.35	0.175	1.12714	1.85529	0.049587	0.114279	-0.728154	-0.064692
		0.385	0.175	1.12568	1.86196	0.048401	0.121175	-0.73628	-0.072774
		0.42	0.175	1.12428	1.8693	0.047286	0.128899	-0.745018	-0.081613
		0.455	0.175	1.12293	1.87764	0.046244	0.137718	-0.754704	-0.091474
		0.49	0.175	1.12162	1.88718	0.045272	0.147878	-0.765562	-0.102606
		0.525	0.175	1.12035	1.89809	0.044367	0.159618	-0.777742	-0.115251
		0.56	0.175	1.11911	1.91079	0.043532	0.17339	-0.791677	-0.129858
		0.595	0.175	1.1179	1.92569	0.042768	0.189715	-0.80779	-0.146947
		0.63	0.175	1.11671	1.94373	0.042084	0.20958	-0.827026	-0.167496
		0.665	0.175	1.11554	1.9656	0.041484	0.233939	-0.850064	-0.192455
		0.7	0.175	1.11437	1.99318	0.040992	0.26491	-0.878805	-0.223918
		-0.7	0.1925	1.27823	1.75243	0.243647	0.043934	-0.474195	0.199713
		-0.665	0.1925	1.24828	1.75943	0.214208	0.04456	-0.511153	0.169648
		-0.63	0.1925	1.22468	1.7653	0.191136	0.045287	-0.540617	0.145849
		-0.595	0.1925	1.2056	1.77033	0.172567	0.046099	-0.564729	0.126468
		-0.56	0.1925	1.18986	1.77474	0.157299	0.046988	-0.584885	0.110311
		-0.525	0.1925	1.17664	1.77869	0.144525	0.047949	-0.602043	0.096576
		-0.49	0.1925	1.16534	1.78229	0.133643	0.048979	-0.616945	0.084664
		-0.455	0.1925	1.15599	1.78571	0.124663	0.050348	-0.629721	0.074315
		-0.42	0.1925	1.14755	1.7888	0.116563	0.051518	-0.641255	0.065045
		-0.385	0.1925	1.14013	1.79173	0.109462	0.052762	-0.651601	0.0567
		-0.35	0.1925	1.13355	1.79453	0.103186	0.054083	-0.660976	0.049103
		-0.315	0.1925	1.12769	1.79724	0.0976	0.055486	-0.669554	0.042114
		-0.28	0.1925	1.12242	1.79989	0.092596	0.056975	-0.677471	0.035621
		-0.245	0.1925	1.11767	1.80251	0.088089	0.058557	-0.684843	0.029532
		-0.21	0.1925	1.11336	1.80512	0.084009	0.060239	-0.691763	0.02377
		-0.175	0.1925	1.10942	1.80774	0.080298	0.06203	-0.698312	0.018268
		-0.14	0.1925	1.10582	1.81038	0.076909	0.06394	-0.704557	0.012969
		-0.105	0.1925	1.10251	1.81307	0.073803	0.065978	-0.710561	0.007825
		-0.07	0.1925	1.09946	1.81584	0.070946	0.068159	-0.716375	0.002787
		-0.035	0.1925	1.09664	1.81869	0.06831	0.070496	-0.72205	-0.002186
		0	0.1925	1.09401	1.82164	0.065871	0.073005	-0.727633	-0.007134
		0.035	0.1925	1.09156	1.82473	0.063609	0.075707	-0.733166	-0.012098
		0.07	0.1925	1.08928	1.82797	0.061506	0.078622	-0.738692	-0.017116
		0.105	0.1925	1.08714	1.8314	0.059547	0.081778	-0.744255	-0.022231
		0.14	0.1925	1.08514	1.83504	0.057718	0.085204	-0.749902	-0.027486
		0.175	0.1925	1.08325	1.83892	0.056009	0.088936	-0.755676	-0.032927
		0.21	0.1925	1.08146	1.84313	0.054409	0.093018	-0.76167	-0.038609
		0.245	0.1925	1.07978	1.84761	0.052909	0.097496	-0.767828	-0.044587
		0.28	0.1925	1.07818	1.85251	0.051502	0.102435	-0.774327	-0.050933
		0.315	0.1925	1.07666	1.8579	0.050181	0.107911	-0.781243	-0.05773
		0.35	0.1925	1.07492	1.86365	0.048649	0.113735	-0.78873	-0.065086
		0.385	0.1925	1.07355	1.87014	0.047484	0.120544	-0.796598	-0.07306
		0.42	0.1925	1.07223	1.87746	0.046394	0.128257	-0.805229	-0.081863
		0.455	0.1925	1.07096	1.88576	0.045374	0.137065	-0.814794	-0.091691
		0.49	0.1925	1.06975	1.89507	0.044421	0.1471	-0.825321	-0.102679
		0.525	0.1925	1.06858	1.90592	0.043537	0.158817	-0.837336	-0.11528
		0.56	0.1925	1.06746	1.91839	0.042719	0.172467	-0.850934	-0.129748
		0.595	0.1925	1.06637	1.93326	0.041976	0.18881	-0.866894	-0.146834
		0.63	0.1925	1.06533	1.95093	0.041306	0.208445	-0.885601	-0.167139
		0.665	0.1925	1.06432	1.97261	0.040725	0.232734	-0.908292	-0.192009
		0.7	0.1925	1.06336	1.99986	0.040249	0.263529	-0.936497	-0.22328
		-0.7	0.21	1.22284	1.76058	0.239121	0.043646	-0.537738	0.195475
		-0.665	0.21	1.1934	1.76777	0.210183	0.04428	-0.574368	0.165903
		-0.63	0.21	1.1703	1.77375	0.187574	0.045015	-0.603451	0.142559
		-0.595	0.21	1.15157	1.77889	0.169329	0.045833	-0.627318	0.123496
		-0.56	0.21	1.13613	1.78339	0.154332	0.046726	-0.647259	0.107606
		-0.525	0.21	1.12317	1.7874	0.141787	0.047689	-0.664224	0.094098
		-0.49	0.21	1.1121	1.79106	0.131102	0.04872	-0.678954	0.082382
		-0.455	0.21	1.10265	1.79438	0.121987	0.049821	-0.691727	0.072166
		-0.42	0.21	1.09468	1.79764	0.114342	0.051259	-0.702955	0.063083
		-0.385	0.21	1.08742	1.80059	0.107372	0.052502	-0.71317	0.05487
		-0.35	0.21	1.08099	1.80341	0.101213	0.053821	-0.722423	0.047392
		-0.315	0.21	1.07526	1.80614	0.095731	0.055221	-0.730886	0.04051
		-0.28	0.21	1.07011	1.80881	0.090822	0.056707	-0.738697	0.034115
		-0.245	0.21	1.06547	1.81143	0.0864	0.058286	-0.745966	0.028114
		-0.21	0.21	1.06126	1.81404	0.082397	0.059964	-0.752788	0.022433
		-0.175	0.21	1.05742	1.81666	0.078757	0.06175	-0.759243	0.017007
		-0.14	0.21	1.05391	1.8193	0.075432	0.063654	-0.765396	0.011778
		-0.105	0.21	1.05068	1.82199	0.072386	0.065686	-0.77131	0.0067
		-0.07	0.21	1.04771	1.82474	0.069583	0.06786	-0.777036	0.001723
		-0.035	0.21	1.04496	1.82758	0.066998	0.070189	-0.782625	-0.003191
		0	0.21	1.0424	1.83052	0.064607	0.07269	-0.78812	-0.008083
		0.035	0.21	1.04003	1.83359	0.062388	0.075382	-0.793564	-0.012994
		0.07	0.21	1.03781	1.83682	0.060326	0.078287	-0.799002	-0.017961
		0.105	0.21	1.03574	1.84022	0.058405	0.081431	-0.804475	-0.023026
		0.14	0.21	1.0338	1.84383	0.056613	0.084844	-0.810027	-0.028231
		0.175	0.21	1.03198	1.84768	0.054937	0.088562	-0.815706	-0.033625
		0.21	0.21	1.03026	1.85182	0.053368	0.092627	-0.821561	-0.039259
		0.245	0.21	1.02864	1.85629	0.051898	0.097089	-0.827651	-0.045191
		0.28	0.21	1.02711	1.86115	0.050519	0.102009	-0.834037	-0.05149
		0.315	0.21	1.02536	1.86632	0.04893	0.107194	-0.840957	-0.058264
		0.35	0.21	1.02399	1.87215	0.047716	0.113256	-0.848162	-0.06554
		0.385	0.21	1.02268	1.87866	0.046578	0.120071	-0.855985	-0.073493
		0.42	0.21	1.02144	1.8859	0.04551	0.127755	-0.864466	-0.082245
		0.455	0.21	1.02025	1.89406	0.044511	0.136495	-0.873803	-0.091984
		0.49	0.21	1.01913	1.9033	0.043578	0.146514	-0.884163	-0.102936
		0.525	0.21	1.01806	1.91394	0.042713	0.158118	-0.895878	-0.115405
		0.56	0.21	1.01704	1.92634	0.041915	0.171743	-0.909295	-0.129828
		0.595	0.21	1.01607	1.94104	0.041189	0.188012	-0.924972	-0.146823
		0.63	0.21	1.01516	1.95859	0.040539	0.207622	-0.94343	-0.167083
		0.665	0.21	1.01431	1.98004	0.039974	0.231808	-0.965728	-0.191834
		0.7	0.21	1.01355	2.00689	0.039512	0.26238	-0.993344	-0.222868
		-0.7	0.2275	1.16878	1.76891	0.234759	0.043388	-0.600124	0.191371
		-0.665	0.2275	1.13987	1.77628	0.206305	0.044034	-0.636408	0.162271
		-0.63	0.2275	1.11713	1.78242	0.184026	0.044776	-0.665285	0.13925
		-0.595	0.2275	1.09878	1.78766	0.166106	0.045601	-0.688882	0.120505
		-0.56	0.2275	1.08364	1.79223	0.151381	0.046499	-0.708586	0.104882
		-0.525	0.2275	1.07096	1.7963	0.139066	0.047466	-0.725343	0.0916
		-0.49	0.2275	1.06012	1.80001	0.128578	0.0485	-0.739886	0.080078
		-0.455	0.2275	1.05085	1.80336	0.119616	0.049602	-0.752508	0.070014
		-0.42	0.2275	1.04309	1.80665	0.112137	0.051041	-0.763561	0.061096
		-0.385	0.2275	1.03599	1.80963	0.105299	0.052284	-0.773638	0.053015
		-0.35	0.2275	1.0297	1.81247	0.099256	0.053603	-0.782764	0.045653
		-0.315	0.2275	1.0241	1.81521	0.093879	0.055003	-0.791109	0.038876
		-0.28	0.2275	1.01908	1.81788	0.089063	0.056487	-0.798807	0.032576
		-0.245	0.2275	1.01455	1.82052	0.084726	0.058064	-0.805972	0.026662
		-0.21	0.2275	1.01044	1.82313	0.080799	0.059739	-0.812694	0.02106
		-0.175	0.2275	1.0067	1.82575	0.077229	0.061522	-0.819053	0.015707
		-0.14	0.2275	1.00327	1.82839	0.073969	0.063422	-0.825115	0.010547
		-0.105	0.2275	1.00013	1.83107	0.070981	0.065451	-0.830938	0.00553
		-0.07	0.2275	0.997239	1.83382	0.068234	0.067619	-0.836577	0.000615
		-0.035	0.2275	0.994564	1.83664	0.065699	0.069943	-0.842079	-0.004244
		0	0.2275	0.992085	1.83957	0.063354	0.072437	-0.847488	-0.009083
		0.035	0.2275	0.98978	1.84263	0.061179	0.075123	-0.852847	-0.013944
		0.07	0.2275	0.987633	1.84583	0.059158	0.07802	-0.858198	-0.018862
		0.105	0.2275	0.985628	1.84921	0.057275	0.081156	-0.863582	-0.023881
		0.14	0.2275	0.98375	1.85279	0.055518	0.084559	-0.869045	-0.029041
		0.175	0.2275	0.98199	1.85662	0.053875	0.088267	-0.874631	-0.034392
		0.21	0.2275	0.980336	1.86073	0.052338	0.09232	-0.88039	-0.039982
		0.245	0.2275	0.978779	1.86516	0.050897	0.096768	-0.886379	-0.045871
		0.28	0.2275	0.977013	1.86983	0.04925	0.101395	-0.892814	-0.052145
		0.315	0.2275	0.975629	1.87508	0.047982	0.106817	-0.899451	-0.058835
		0.35	0.2275	0.974322	1.88087	0.046793	0.11287	-0.906546	-0.066077
		0.385	0.2275	0.973086	1.88728	0.045678	0.119651	-0.914197	-0.073973
		0.42	0.2275	0.971914	1.8945	0.044634	0.127337	-0.922589	-0.082703
		0.455	0.2275	0.97081	1.90258	0.043656	0.136048	-0.93177	-0.092392
		0.49	0.2275	0.969768	1.91176	0.042745	0.146045	-0.941997	-0.1033
		0.525	0.2275	0.96879	1.92226	0.041898	0.157591	-0.953469	-0.115693
		0.56	0.2275	0.967867	1.9346	0.04112	0.171223	-0.966737	-0.130103
		0.595	0.2275	0.967011	1.94909	0.040411	0.187386	-0.982079	-0.146975
		0.63	0.2275	0.966227	1.96646	0.039777	0.206924	-1.00023	-0.167147
		0.665	0.2275	0.965531	1.9876	0.039227	0.230944	-1.02207	-0.191717
		0.7	0.2275	0.964937	2.01426	0.038783	0.261474	-1.04932	-0.222691
		-0.7	0.245	1.11573	1.77751	0.230254	0.043159	-0.661781	0.187095
		-0.665	0.245	1.08739	1.78504	0.202313	0.043818	-0.697648	0.158495
		-0.63	0.245	1.06519	1.79127	0.1805	0.044572	-0.726077	0.135928
		-0.595	0.245	1.04722	1.7966	0.162908	0.045405	-0.749381	0.117503
		-0.56	0.245	1.03241	1.80124	0.148454	0.04631	-0.768832	0.102144
		-0.525	0.245	1.02	1.80537	0.136368	0.047282	-0.785367	0.089086
		-0.49	0.245	1.00945	1.80909	0.126112	0.048321	-0.799645	0.077791
		-0.455	0.245	1.00036	1.81251	0.1173	0.049427	-0.812146	0.067873
		-0.42	0.245	0.992768	1.81582	0.109954	0.050867	-0.823048	0.059087
		-0.385	0.245	0.985832	1.81881	0.103246	0.052112	-0.83298	0.051134
		-0.35	0.245	0.979695	1.82167	0.097319	0.053432	-0.841975	0.043887
		-0.315	0.245	0.974228	1.82442	0.092045	0.054832	-0.850197	0.037213
		-0.28	0.245	0.969326	1.82711	0.087322	0.056317	-0.857782	0.031005
		-0.245	0.245	0.964906	1.82975	0.083069	0.057893	-0.86484	0.025176
		-0.21	0.245	0.960901	1.83236	0.079219	0.059568	-0.871461	0.019651
		-0.175	0.245	0.957255	1.83498	0.075718	0.061349	-0.877724	0.014369
		-0.14	0.245	0.953923	1.83762	0.072522	0.063248	-0.883693	0.009274
		-0.105	0.245	0.950866	1.84029	0.069593	0.065274	-0.889428	0.004319
		-0.07	0.245	0.948051	1.84303	0.066899	0.06744	-0.89498	-0.000541
		-0.035	0.245	0.945452	1.84585	0.064414	0.06976	-0.900396	-0.005346
		0	0.245	0.943045	1.84877	0.062116	0.072251	-0.905721	-0.010135
		0.035	0.245	0.94081	1.85181	0.059984	0.074932	-0.910996	-0.014948
		0.07	0.245	0.938729	1.85499	0.058003	0.077825	-0.916263	-0.019822
		0.105	0.245	0.936789	1.85835	0.056158	0.080955	-0.921563	-0.024797
		0.14	0.245	0.934975	1.86191	0.054436	0.084352	-0.926939	-0.029916
		0.175	0.245	0.933277	1.86571	0.052826	0.088052	-0.932437	-0.035226
		0.21	0.245	0.931685	1.86979	0.05132	0.092097	-0.938105	-0.040777
		0.245	0.245	0.929889	1.87404	0.04961	0.096252	-0.944155	-0.046642
		0.28	0.245	0.928481	1.87887	0.048288	0.101162	-0.950384	-0.052874
		0.315	0.245	0.92716	1.88408	0.047047	0.106585	-0.956924	-0.059538
		0.35	0.245	0.925918	1.88983	0.045883	0.112633	-0.963911	-0.06675
		0.385	0.245	0.924752	1.89614	0.04479	0.119374	-0.971387	-0.074584
		0.42	0.245	0.923654	1.90324	0.043767	0.127009	-0.979588	-0.083242
		0.455	0.245	0.922621	1.9113	0.042812	0.135729	-0.988681	-0.092917
		0.49	0.245	0.921661	1.92034	0.041919	0.145665	-0.998683	-0.103746
		0.525	0.245	0.920764	1.93087	0.041094	0.157276	-1.0101	-0.116182
		0.56	0.245	0.919936	1.94304	0.040334	0.170818	-1.0231	-0.130484
		0.595	0.245	0.919186	1.95739	0.039642	0.186938	-1.0382	-0.147296
		0.63	0.245	0.918521	1.97459	0.039025	0.206424	-1.05607	-0.167399
		0.665	0.245	0.917963	1.99554	0.038492	0.230378	-1.07757	-0.191886
		0.7	0.245	0.917533	2.02195	0.038062	0.26082	-1.10442	-0.222758
		-0.7	0.2625	1.06406	1.78625	0.225935	0.042964	-0.722187	0.182971
		-0.665	0.2625	1.03622	1.79395	0.198419	0.043637	-0.757731	0.154782
		-0.63	0.2625	1.01449	1.80028	0.177006	0.044404	-0.785793	0.132602
		-0.595	0.2625	0.99691	1.8057	0.159739	0.045247	-0.808785	0.114492
		-0.56	0.2625	0.982431	1.8104	0.145556	0.04616	-0.827969	0.099396
		-0.525	0.2625	0.970301	1.81457	0.133697	0.047139	-0.844271	0.086558
		-0.49	0.2625	0.959947	1.81836	0.123601	0.048183	-0.858413	0.075418
		-0.455	0.2625	0.951109	1.82178	0.114985	0.049294	-0.870669	0.065691
		-0.42	0.2625	0.943713	1.82511	0.107796	0.050738	-0.881393	0.057058
		-0.385	0.2625	0.936943	1.82812	0.101217	0.051986	-0.891179	0.049231
		-0.35	0.2625	0.930955	1.83099	0.095405	0.053309	-0.900038	0.042096
		-0.315	0.2625	0.925622	1.83376	0.090233	0.054711	-0.908137	0.035522
		-0.28	0.2625	0.920842	1.83645	0.085603	0.056198	-0.915608	0.029405
		-0.245	0.2625	0.916535	1.83909	0.081432	0.057775	-0.922557	0.023657
		-0.21	0.2625	0.912633	1.84171	0.077658	0.059451	-0.929078	0.018207
		-0.175	0.2625	0.909084	1.84433	0.074226	0.061233	-0.935243	0.012993
		-0.14	0.2625	0.905841	1.84696	0.071093	0.063132	-0.941121	0.007961
		-0.105	0.2625	0.902868	1.84963	0.068221	0.065158	-0.946767	0.003063
		-0.07	0.2625	0.900132	1.85237	0.065581	0.067323	-0.952234	-0.001742
		-0.035	0.2625	0.897608	1.85517	0.063146	0.069643	-0.957566	-0.006497
		0	0.2625	0.895272	1.85808	0.060893	0.072133	-0.962809	-0.01124
		0.035	0.2625	0.893105	1.86111	0.058804	0.074812	-0.968003	-0.016008
		0.07	0.2625	0.89109	1.86428	0.056863	0.077703	-0.973189	-0.02084
		0.105	0.2625	0.889214	1.86762	0.055055	0.080831	-0.978407	-0.025776
		0.14	0.2625	0.887462	1.87116	0.053368	0.084225	-0.983701	-0.030857
		0.175	0.2625	0.885826	1.87494	0.051791	0.087922	-0.989114	-0.036131
		0.21	0.2625	0.884294	1.87899	0.050315	0.091963	-0.994696	-0.041648
		0.245	0.2625	0.882555	1.88322	0.048632	0.096114	-1.00067	-0.047482
		0.28	0.2625	0.881212	1.88796	0.047337	0.101001	-1.00675	-0.053664
		0.315	0.2625	0.879952	1.89316	0.046122	0.106433	-1.01321	-0.060311
		0.35	0.2625	0.878772	1.89884	0.044982	0.112447	-1.02007	-0.067465
		0.385	0.2625	0.877665	1.90521	0.043914	0.119232	-1.02754	-0.075318
		0.42	0.2625	0.876634	1.91226	0.042914	0.126864	-1.03563	-0.08395
		0.455	0.2625	0.875675	1.9202	0.041978	0.135544	-1.04453	-0.093566
		0.49	0.2625	0.874791	1.92917	0.041106	0.145465	-1.05438	-0.104359
		0.525	0.2625	0.873973	1.93961	0.0403	0.157045	-1.06564	-0.116745
		0.56	0.2625	0.873237	1.95168	0.039558	0.170581	-1.07844	-0.131023
		0.595	0.2625	0.872586	1.96592	0.038884	0.186676	-1.09333	-0.147792
		0.63	0.2625	0.872036	1.9829	0.038282	0.206067	-1.11086	-0.167785
		0.665	0.2625	0.871605	2.00375	0.037766	0.230044	-1.13214	-0.192278
		0.7	0.2625	0.871329	2.02995	0.037353	0.26043	-1.15862	-0.223077
		-0.7	0.28	1.01351	1.79517	0.221577	0.042803	-0.781658	0.178774
		-0.665	0.28	0.986352	1.80298	0.194629	0.043494	-0.816627	0.151135
		-0.63	0.28	0.964966	1.80947	0.173493	0.044273	-0.844499	0.12922
		-0.595	0.28	0.947846	1.81492	0.156606	0.045128	-0.867072	0.111478
		-0.56	0.28	0.933649	1.8197	0.142648	0.046051	-0.886055	0.096597
		-0.525	0.28	0.921853	1.82389	0.131059	0.047039	-0.902038	0.08402
		-0.49	0.28	0.911786	1.82769	0.121191	0.048091	-0.915901	0.0731
		-0.455	0.28	0.903127	1.83116	0.112714	0.049207	-0.928034	0.063507
		-0.42	0.28	0.895912	1.8345	0.105665	0.050656	-0.938589	0.055009
		-0.385	0.28	0.889308	1.83753	0.099214	0.051909	-0.948224	0.047305
		-0.35	0.28	0.88347	1.84042	0.093516	0.053237	-0.956946	0.040279
		-0.315	0.28	0.878271	1.84319	0.088445	0.054643	-0.96492	0.033802
		-0.28	0.28	0.873614	1.84589	0.083905	0.056133	-0.972274	0.027772
		-0.245	0.28	0.869418	1.84854	0.079817	0.057713	-0.979117	0.022104
		-0.21	0.28	0.86562	1.85116	0.076117	0.059392	-0.985535	0.016725
		-0.175	0.28	0.862166	1.85377	0.072754	0.061177	-0.991606	0.011577
		-0.14	0.28	0.859011	1.8564	0.069683	0.063078	-0.997393	0.006605
		-0.105	0.28	0.856121	1.85907	0.066868	0.065105	-1.00295	0.001763
		-0.07	0.28	0.853464	1.8618	0.064281	0.067273	-1.00833	-0.002992
		-0.035	0.28	0.851013	1.8646	0.061894	0.069594	-1.01359	-0.0077
		0	0.28	0.848748	1.8675	0.059687	0.072085	-1.01875	-0.012398
		0.035	0.28	0.846649	1.87051	0.05764	0.074766	-1.02386	-0.017126
		0.07	0.28	0.844699	1.87367	0.055738	0.077658	-1.02897	-0.02192
		0.105	0.28	0.842885	1.877	0.053967	0.080787	-1.03411	-0.02682
		0.14	0.28	0.841195	1.88052	0.052314	0.084182	-1.03933	-0.031868
		0.175	0.28	0.839618	1.88428	0.05077	0.08788	-1.04466	-0.03711
		0.21	0.28	0.837838	1.88818	0.049021	0.091639	-1.05034	-0.042618
		0.245	0.28	0.836463	1.89252	0.047668	0.096073	-1.05606	-0.048405
		0.28	0.28	0.835178	1.89723	0.0464	0.10096	-1.06205	-0.05456
		0.315	0.28	0.833977	1.90238	0.04521	0.106374	-1.0684	-0.061164
		0.35	0.28	0.832858	1.90804	0.044095	0.112404	-1.07518	-0.068309
		0.385	0.28	0.831813	1.91437	0.04305	0.119187	-1.08255	-0.076137
		0.42	0.28	0.83085	1.92132	0.04207	0.126797	-1.09047	-0.084727
		0.455	0.28	0.829956	1.92926	0.041157	0.135495	-1.0993	-0.094338
		0.49	0.28	0.82914	1.93823	0.040306	0.14545	-1.10909	-0.105144
		0.525	0.28	0.828407	1.94847	0.039516	0.156947	-1.12006	-0.117431
		0.56	0.28	0.827755	1.96045	0.038792	0.170472	-1.1327	-0.13168
		0.595	0.28	0.827198	1.97458	0.038135	0.186552	-1.14738	-0.148417
		0.63	0.28	0.82675	1.9916	0.037553	0.20605	-1.16485	-0.168497
		0.665	0.28	0.826442	2.01231	0.037054	0.230022	-1.18587	-0.192968
		0.7	0.28	0.826314	2.03823	0.036654	0.260313	-1.21192	-0.223659
		-0.7	0.2975	0.964194	1.80424	0.217267	0.042678	-0.840045	0.174589
		-0.665	0.2975	0.937639	1.81216	0.19082	0.043388	-0.874521	0.147432
		-0.63	0.2975	0.916804	1.8187	0.170135	0.044183	-0.901896	0.125952
		-0.595	0.2975	0.90002	1.82424	0.153513	0.045051	-0.924224	0.108462
		-0.56	0.2975	0.886159	1.82908	0.139822	0.045985	-0.942921	0.093837
		-0.525	0.2975	0.8746	1.83333	0.128418	0.046982	-0.95873	0.081436
		-0.49	0.2975	0.864781	1.83716	0.118744	0.048043	-0.972374	0.070701
		-0.455	0.2975	0.856335	1.84065	0.110434	0.049167	-0.984314	0.061267
		-0.42	0.2975	0.849349	1.84398	0.103563	0.050623	-0.994628	0.05294
		-0.385	0.2975	0.842911	1.84702	0.097239	0.051883	-1.00411	0.045356
		-0.35	0.2975	0.837221	1.84992	0.091652	0.053216	-1.0127	0.038436
		-0.315	0.2975	0.832157	1.8527	0.086682	0.054628	-1.02054	0.032054
		-0.28	0.2975	0.827621	1.8554	0.082232	0.056123	-1.02778	0.026109
		-0.245	0.2975	0.823536	1.85805	0.078225	0.057708	-1.03452	0.020517
		-0.21	0.2975	0.81984	1.86068	0.074599	0.059392	-1.04083	0.015207
		-0.175	0.2975	0.81648	1.86329	0.071302	0.061181	-1.04681	0.010121
		-0.14	0.2975	0.813414	1.86592	0.068292	0.063086	-1.05251	0.005206
		-0.105	0.2975	0.810606	1.86859	0.065535	0.065119	-1.05798	0.000416
		-0.07	0.2975	0.808025	1.87131	0.062999	0.06729	-1.06328	-0.004291
		-0.035	0.2975	0.805648	1.8741	0.060661	0.069615	-1.06845	-0.008954
		0	0.2975	0.803452	1.87699	0.058499	0.072111	-1.07354	-0.013612
		0.035	0.2975	0.801419	1.88	0.056493	0.074796	-1.07858	-0.018303
		0.07	0.2975	0.799533	1.88315	0.05463	0.077692	-1.08361	-0.023062
		0.105	0.2975	0.79778	1.88646	0.052895	0.080825	-1.08868	-0.02793
		0.14	0.2975	0.79615	1.88997	0.051276	0.084225	-1.09382	-0.032949
		0.175	0.2975	0.794321	1.89359	0.049457	0.087648	-1.09927	-0.038191
		0.21	0.2975	0.792907	1.8976	0.048043	0.091695	-1.10469	-0.043652
		0.245	0.2975	0.791588	1.90192	0.046718	0.09613	-1.11033	-0.049412
		0.28	0.2975	0.79036	1.90661	0.045476	0.101022	-1.11625	-0.055546
		0.315	0.2975	0.789215	1.91178	0.044313	0.106461	-1.12256	-0.062148
		0.35	0.2975	0.788155	1.91741	0.043222	0.112504	-1.12926	-0.069282
		0.385	0.2975	0.787173	1.92365	0.042199	0.119267	-1.13648	-0.077068
		0.42	0.2975	0.786271	1.93056	0.04124	0.126877	-1.14429	-0.085637
		0.455	0.2975	0.785445	1.9384	0.040347	0.135556	-1.15296	-0.095209
		0.49	0.2975	0.784699	1.94732	0.039515	0.145515	-1.16262	-0.106
		0.525	0.2975	0.784035	1.95762	0.038747	0.157098	-1.17359	-0.118351
		0.56	0.2975	0.783464	1.96954	0.038041	0.170638	-1.18607	-0.132597
		0.595	0.2975	0.782998	1.98359	0.037402	0.186735	-1.20059	-0.149333
		0.63	0.2975	0.782653	2.00043	0.036835	0.20619	-1.21778	-0.169355
		0.665	0.2975	0.782464	2.02093	0.03635	0.230101	-1.23847	-0.193751
		0.7	0.2975	0.782472	2.04679	0.035968	0.260479	-1.26432	-0.224511
		-0.7	0.315	0.916092	1.81342	0.213013	0.042591	-0.897325	0.170422
		-0.665	0.315	0.890078	1.82147	0.186997	0.043321	-0.931394	0.143676
		-0.63	0.315	0.869802	1.82805	0.166768	0.044134	-0.958251	0.122634
		-0.595	0.315	0.853417	1.83365	0.150464	0.045017	-0.980234	0.105447
		-0.56	0.315	0.839939	1.8385	0.137077	0.045964	-0.998561	0.091113
		-0.525	0.315	0.828658	1.84278	0.125889	0.046973	-1.01412	0.078916
		-0.49	0.315	0.819076	1.84663	0.116399	0.048043	-1.02756	0.068356
		-0.455	0.315	0.810841	1.85015	0.10825	0.049177	-1.03931	0.059073
		-0.42	0.315	0.804004	1.85351	0.101492	0.050641	-1.04951	0.050851
		-0.385	0.315	0.797731	1.85657	0.095292	0.051909	-1.05884	0.043383
		-0.35	0.315	0.792188	1.85948	0.089816	0.05325	-1.06729	0.036566
		-0.315	0.315	0.787256	1.86227	0.084944	0.054668	-1.07501	0.030276
		-0.28	0.315	0.78284	1.86497	0.080583	0.056171	-1.08213	0.024412
		-0.245	0.315	0.778865	1.86763	0.076656	0.057763	-1.08876	0.018893
		-0.21	0.315	0.77527	1.87025	0.073102	0.059453	-1.09498	0.013649
		-0.175	0.315	0.772003	1.87287	0.069872	0.061249	-1.10086	0.008623
		-0.14	0.315	0.769023	1.8755	0.066923	0.06316	-1.10648	0.003763
		-0.105	0.315	0.766296	1.87816	0.064221	0.065199	-1.11187	-0.000978
		-0.07	0.315	0.763792	1.88088	0.061737	0.067377	-1.11709	-0.00564
		-0.035	0.315	0.761486	1.88367	0.059446	0.06971	-1.12218	-0.010264
		0	0.315	0.759359	1.88655	0.057328	0.072212	-1.12719	-0.014884
		0.035	0.315	0.75739	1.88955	0.055364	0.074904	-1.13216	-0.01954
		0.07	0.315	0.755567	1.89269	0.053539	0.077808	-1.13712	-0.024269
		0.105	0.315	0.753875	1.89599	0.051839	0.080949	-1.14212	-0.02911
		0.14	0.315	0.751989	1.89938	0.049944	0.084079	-1.14739	-0.034135
		0.175	0.315	0.750528	1.9031	0.048464	0.087789	-1.15257	-0.039325
		0.21	0.315	0.74917	1.90709	0.047079	0.091841	-1.15793	-0.044762
		0.245	0.315	0.747908	1.9114	0.045782	0.09629	-1.16349	-0.050508
		0.28	0.315	0.746733	1.91612	0.044568	0.101208	-1.16939	-0.05664
		0.315	0.315	0.745646	1.92122	0.043429	0.106642	-1.17558	-0.063213
		0.35	0.315	0.744642	1.92683	0.042361	0.112693	-1.18219	-0.070332
		0.385	0.315	0.743721	1.93299	0.041359	0.119454	-1.18927	-0.078095
		0.42	0.315	0.742877	1.93992	0.040424	0.127099	-1.19705	-0.086675
		0.455	0.315	0.742114	1.94773	0.03955	0.135796	-1.20562	-0.096246
		0.49	0.315	0.741435	1.9566	0.038738	0.145774	-1.21517	-0.107036
		0.525	0.315	0.740844	1.9668	0.037987	0.157338	-1.22595	-0.119351
		0.56	0.315	0.74035	1.97872	0.037301	0.170943	-1.23837	-0.133642
		0.595	0.315	0.739969	1.9927	0.036679	0.187069	-1.25274	-0.15039
		0.63	0.315	0.739724	2.00939	0.036127	0.206495	-1.26966	-0.170368
		0.665	0.315	0.739643	2.02996	0.035661	0.230582	-1.29032	-0.194921
		0.7	0.315	0.739786	2.05551	0.035291	0.260849	-1.31572	-0.225558
		-0.7	0.3325	0.869201	1.82269	0.208819	0.042544	-0.953485	0.166275
		-0.665	0.3325	0.843867	1.8308	0.183356	0.043297	-0.986929	0.140059
		-0.63	0.3325	0.824008	1.83747	0.16345	0.044129	-1.01347	0.119321
		-0.595	0.3325	0.807967	1.84315	0.147412	0.045027	-1.03518	0.102385
		-0.56	0.3325	0.794872	1.848	0.134331	0.045989	-1.05313	0.088342
		-0.525	0.3325	0.78387	1.85231	0.12336	0.04701	-1.06845	0.07635
		-0.49	0.3325	0.77453	1.85619	0.114056	0.048092	-1.08166	0.065964
		-0.455	0.3325	0.766502	1.85972	0.106066	0.049236	-1.09322	0.05683
		-0.42	0.3325	0.759852	1.86309	0.099451	0.050711	-1.10324	0.04874
		-0.385	0.3325	0.753741	1.86616	0.093374	0.051989	-1.11242	0.041385
		-0.35	0.3325	0.748343	1.86908	0.088007	0.053339	-1.12073	0.034668
		-0.315	0.3325	0.743542	1.87187	0.083232	0.054766	-1.12833	0.028466
		-0.28	0.3325	0.739245	1.87458	0.078958	0.056277	-1.13534	0.022681
		-0.245	0.3325	0.735378	1.87724	0.07511	0.057878	-1.14186	0.017232
		-0.21	0.3325	0.731882	1.87987	0.071628	0.059577	-1.14799	0.012051
		-0.175	0.3325	0.728707	1.88248	0.068463	0.061381	-1.15378	0.007082
		-0.14	0.3325	0.725813	1.88511	0.065574	0.063302	-1.1593	0.002272
		-0.105	0.3325	0.723165	1.88778	0.062927	0.065349	-1.16461	-0.002422
		-0.07	0.3325	0.720736	1.89049	0.060493	0.067537	-1.16976	-0.007044
		-0.035	0.3325	0.718501	1.89328	0.058249	0.069878	-1.17478	-0.011629
		0	0.3325	0.71644	1.89616	0.056174	0.072391	-1.17972	-0.016217
		0.035	0.3325	0.714536	1.89915	0.054251	0.075093	-1.18461	-0.020842
		0.07	0.3325	0.712773	1.90228	0.052464	0.078008	-1.18951	-0.025544
		0.105	0.3325	0.71114	1.90558	0.0508	0.08116	-1.19444	-0.03036
		0.14	0.3325	0.709309	1.90896	0.048934	0.084302	-1.19965	-0.035368
		0.175	0.3325	0.707904	1.91268	0.047485	0.088029	-1.20478	-0.040544
		0.21	0.3325	0.706601	1.91666	0.046129	0.092091	-1.21006	-0.045962
		0.245	0.3325	0.705392	1.92095	0.04486	0.096554	-1.21556	-0.051694
		0.28	0.3325	0.704272	1.92566	0.043672	0.10149	-1.22138	-0.057818
		0.315	0.3325	0.70324	1.93074	0.042558	0.106941	-1.2275	-0.064383
		0.35	0.3325	0.702293	1.93629	0.041512	0.112991	-1.23399	-0.071479
		0.385	0.3325	0.701426	1.94247	0.040534	0.11979	-1.24105	-0.079256
		0.42	0.3325	0.700641	1.94938	0.03962	0.127463	-1.24874	-0.087843
		0.455	0.3325	0.699937	1.95722	0.038768	0.136219	-1.25729	-0.097451
		0.49	0.3325	0.699324	1.96601	0.037974	0.146196	-1.26668	-0.108222
		0.525	0.3325	0.698804	1.97618	0.037242	0.157811	-1.27737	-0.120569
		0.56	0.3325	0.698384	1.98805	0.036573	0.17144	-1.28967	-0.134867
		0.595	0.3325	0.698089	2.00191	0.035966	0.187561	-1.30382	-0.151595
		0.63	0.3325	0.697934	2.01869	0.035435	0.20716	-1.32076	-0.171725
		0.665	0.3325	0.697963	2.03902	0.034982	0.231181	-1.34106	-0.196199
		0.7	0.3325	0.69823	2.06467	0.034632	0.261695	-1.36644	-0.227063
		-0.7	0.35	0.823506	1.83202	0.204689	0.042538	-1.00852	0.162151
		-0.665	0.35	0.798778	1.84021	0.179709	0.043316	-1.04143	0.136393
		-0.63	0.35	0.7794	1.84694	0.160184	0.044168	-1.06754	0.116016
		-0.595	0.35	0.763753	1.85266	0.144454	0.045084	-1.08891	0.09937
		-0.56	0.35	0.750968	1.85754	0.131612	0.046061	-1.10657	0.085551
		-0.525	0.35	0.740236	1.86188	0.120849	0.047096	-1.12164	0.073753
		-0.49	0.35	0.731115	1.8658	0.111714	0.048192	-1.13468	0.063522
		-0.455	0.35	0.723332	1.86932	0.103915	0.049349	-1.14599	0.054566
		-0.42	0.35	0.716866	1.8727	0.097442	0.050836	-1.15583	0.046606
		-0.385	0.35	0.710915	1.87578	0.091486	0.052125	-1.16486	0.039361
		-0.35	0.35	0.70566	1.8787	0.086225	0.053485	-1.17304	0.03274
		-0.315	0.35	0.700987	1.8815	0.081546	0.054924	-1.18051	0.026622
		-0.28	0.35	0.696807	1.88422	0.077358	0.056445	-1.18741	0.020913
		-0.245	0.35	0.693047	1.88688	0.073587	0.058056	-1.19383	0.015531
		-0.21	0.35	0.689648	1.88951	0.070176	0.059766	-1.19986	0.01041
		-0.175	0.35	0.686564	1.89213	0.067075	0.061581	-1.20556	0.005494
		-0.14	0.35	0.683753	1.89476	0.064244	0.063513	-1.211	0.000731
		-0.105	0.35	0.681184	1.89742	0.061652	0.065572	-1.21623	-0.00392
		-0.07	0.35	0.678828	1.90013	0.059268	0.067771	-1.2213	-0.008503
		-0.035	0.35	0.676662	1.90292	0.057071	0.070125	-1.22626	-0.013054
		0	0.35	0.674667	1.90579	0.055038	0.07265	-1.23113	-0.017612
		0.035	0.35	0.672825	1.90878	0.053155	0.075366	-1.23596	-0.022211
		0.07	0.35	0.671123	1.91191	0.051405	0.078294	-1.24079	-0.026889
		0.105	0.35	0.669227	1.9151	0.049458	0.081184	-1.24587	-0.031726
		0.14	0.35	0.667769	1.91859	0.047939	0.084619	-1.25082	-0.03668
		0.175	0.35	0.666419	1.9223	0.046521	0.088368	-1.25589	-0.041847
		0.21	0.35	0.665169	1.92627	0.045194	0.092445	-1.2611	-0.047251
		0.245	0.35	0.664014	1.93056	0.043952	0.096928	-1.26655	-0.052976
		0.28	0.35	0.662949	1.93521	0.042789	0.101869	-1.27226	-0.05908
		0.315	0.35	0.66197	1.94029	0.041699	0.107348	-1.27832	-0.065649
		0.35	0.35	0.661075	1.94586	0.040678	0.113437	-1.28479	-0.072759
		0.385	0.35	0.660263	1.95207	0.039723	0.120299	-1.29181	-0.080576
		0.42	0.35	0.659532	1.95899	0.03883	0.128001	-1.29946	-0.089171
		0.455	0.35	0.65889	1.96676	0.037997	0.136765	-1.30787	-0.098768
		0.49	0.35	0.658338	1.97558	0.037223	0.146821	-1.31724	-0.109598
		0.525	0.35	0.657885	1.98566	0.036508	0.158434	-1.32777	-0.121926
		0.56	0.35	0.65754	1.99752	0.035857	0.172136	-1.33998	-0.136279
		0.595	0.35	0.657323	2.01142	0.03527	0.188378	-1.3541	-0.153108
		0.63	0.35	0.657261	2.02809	0.034753	0.208005	-1.37083	-0.173252
		0.665	0.35	0.657394	2.04847	0.034319	0.232199	-1.39107	-0.19788
		0.7	0.35	0.657785	2.07398	0.033983	0.262765	-1.41619	-0.228782
		-0.7	0.3675	0.778913	1.84144	0.200555	0.042575	-1.06253	0.15798
		-0.665	0.3675	0.754859	1.84966	0.176121	0.043379	-1.0948	0.132742
		-0.63	0.3675	0.735899	1.85647	0.156916	0.044253	-1.12057	0.112663
		-0.595	0.3675	0.720747	1.86216	0.141588	0.045189	-1.14141	0.096399
		-0.56	0.3675	0.708246	1.8671	0.128964	0.046183	-1.15885	0.082781
		-0.525	0.3675	0.697791	1.87146	0.118417	0.047234	-1.17367	0.071183
		-0.49	0.3675	0.688921	1.87536	0.109475	0.048344	-1.18644	0.061131
		-0.455	0.3675	0.68127	1.87894	0.101769	0.049514	-1.19767	0.052255
		-0.42	0.3675	0.675016	1.88231	0.095463	0.051016	-1.2073	0.044447
		-0.385	0.3675	0.669223	1.8854	0.089625	0.052318	-1.21618	0.037307
		-0.35	0.3675	0.664108	1.88833	0.08447	0.053691	-1.22422	0.030779
		-0.315	0.3675	0.659561	1.89114	0.079885	0.055142	-1.23158	0.024743
		-0.28	0.3675	0.655496	1.89386	0.075781	0.056676	-1.23836	0.019105
		-0.245	0.3675	0.65184	1.89653	0.072087	0.0583	-1.24469	0.013787
		-0.21	0.3675	0.648537	1.89916	0.068745	0.060022	-1.25062	0.008723
		-0.175	0.3675	0.645541	1.90178	0.065708	0.06185	-1.25624	0.003858
		-0.14	0.3675	0.642813	1.90441	0.062935	0.063795	-1.2616	-0.00086
		-0.105	0.3675	0.64032	1.90707	0.060396	0.065868	-1.26675	-0.005472
		-0.07	0.3675	0.638036	1.90979	0.058061	0.068082	-1.27175	-0.010021
		-0.035	0.3675	0.635939	1.91257	0.055909	0.070451	-1.27663	-0.014542
		0	0.3675	0.634008	1.91545	0.05392	0.072992	-1.28144	-0.019072
		0.035	0.3675	0.632227	1.91844	0.052075	0.075725	-1.28621	-0.02365
		0.07	0.3675	0.630584	1.92157	0.050362	0.078671	-1.29099	-0.028309
		0.105	0.3675	0.628741	1.92476	0.048445	0.081579	-1.29602	-0.033134
		0.14	0.3675	0.627337	1.92824	0.046959	0.085034	-1.30091	-0.038075
		0.175	0.3675	0.626041	1.93195	0.045571	0.088796	-1.30591	-0.043225
		0.21	0.3675	0.624844	1.93593	0.044273	0.092905	-1.31108	-0.048632
		0.245	0.3675	0.623741	1.94021	0.043058	0.097414	-1.31647	-0.054356
		0.28	0.3675	0.622727	1.94485	0.04192	0.102383	-1.32213	-0.060463
		0.315	0.3675	0.621799	1.94998	0.040856	0.107908	-1.32818	-0.067052
		0.35	0.3675	0.620956	1.95555	0.039857	0.114036	-1.33459	-0.074179
		0.385	0.3675	0.620198	1.96173	0.038923	0.120907	-1.34153	-0.081984
		0.42	0.3675	0.619525	1.96862	0.038051	0.12866	-1.34909	-0.090609
		0.455	0.3675	0.61894	1.97638	0.037238	0.137473	-1.35744	-0.100235
		0.49	0.3675	0.61845	1.9852	0.036484	0.147584	-1.36675	-0.1111
		0.525	0.3675	0.618061	1.99533	0.035789	0.159301	-1.37727	-0.123512
		0.56	0.3675	0.617789	2.00711	0.035154	0.173038	-1.38932	-0.137884
		0.595	0.3675	0.617651	2.021	0.034584	0.189368	-1.40335	-0.154784
		0.63	0.3675	0.617678	2.03758	0.034083	0.20904	-1.4199	-0.174957
		0.665	0.3675	0.617912	2.05793	0.033665	0.233354	-1.44002	-0.199689
		0.7	0.3675	0.618423	2.08341	0.033346	0.264072	-1.46498	-0.230726
		-0.7	0.385	0.735553	1.85085	0.196562	0.042656	-1.11529	0.153906
		-0.665	0.385	0.712085	1.85912	0.172592	0.043488	-1.14704	0.129104
		-0.63	0.385	0.693647	1.86594	0.153806	0.044386	-1.1723	0.10942
		-0.595	0.385	0.678817	1.8717	0.138722	0.045343	-1.19288	0.093379
		-0.56	0.385	0.666587	1.8767	0.126303	0.046356	-1.21011	0.079947
		-0.525	0.385	0.656443	1.88104	0.116003	0.047424	-1.22459	0.068579
		-0.49	0.385	0.6478	1.88496	0.107236	0.048551	-1.23716	0.058685
		-0.455	0.385	0.640346	1.88857	0.099682	0.049737	-1.24822	0.049945
		-0.42	0.385	0.634272	1.89193	0.093514	0.051254	-1.25765	0.04226
		-0.385	0.385	0.628632	1.89502	0.087793	0.052571	-1.26639	0.035222
		-0.35	0.385	0.623655	1.89796	0.082741	0.053959	-1.2743	0.028782
		-0.315	0.385	0.619233	1.90077	0.078249	0.055424	-1.28154	0.022825
		-0.28	0.385	0.615279	1.9035	0.074228	0.056972	-1.28822	0.017256
		-0.245	0.385	0.611726	1.90617	0.070609	0.058611	-1.29444	0.011998
		-0.21	0.385	0.608518	1.9088	0.067336	0.060348	-1.30029	0.006988
		-0.175	0.385	0.605608	1.91143	0.06436	0.062192	-1.30582	0.002168
		-0.14	0.385	0.60296	1.91406	0.061645	0.064153	-1.3111	-0.002508
		-0.105	0.385	0.600543	1.91673	0.059158	0.066242	-1.31619	-0.007084
		-0.07	0.385	0.59833	1.91945	0.056872	0.068473	-1.32112	-0.011601
		-0.035	0.385	0.596299	1.92224	0.054765	0.07086	-1.32594	-0.016095
		0	0.385	0.594431	1.92511	0.052817	0.07342	-1.33068	-0.020603
		0.035	0.385	0.592711	1.92811	0.051012	0.076173	-1.3354	-0.025161
		0.07	0.385	0.590795	1.93114	0.049007	0.078862	-1.34035	-0.029855
		0.105	0.385	0.589333	1.93443	0.047447	0.08207	-1.3451	-0.034623
		0.14	0.385	0.587984	1.93792	0.045992	0.08555	-1.34994	-0.039558
		0.175	0.385	0.586739	1.94163	0.044634	0.089338	-1.35489	-0.044704
		0.21	0.385	0.585594	1.94561	0.043364	0.093477	-1.36001	-0.050113
		0.245	0.385	0.584542	1.94989	0.042176	0.098017	-1.36535	-0.055841
		0.28	0.385	0.583579	1.95454	0.041064	0.10302	-1.37096	-0.061956
		0.315	0.385	0.582703	1.95961	0.040022	0.108562	-1.37691	-0.06854
		0.35	0.385	0.581913	1.96519	0.039047	0.114733	-1.38328	-0.075686
		0.385	0.385	0.581205	1.97142	0.038136	0.12167	-1.39021	-0.083534
		0.42	0.385	0.580588	1.97826	0.037283	0.129449	-1.39767	-0.092166
		0.455	0.385	0.580059	1.98608	0.036491	0.138351	-1.40602	-0.10186
		0.49	0.385	0.57963	1.99483	0.035755	0.148494	-1.41521	-0.112739
		0.525	0.385	0.579304	2.00503	0.03508	0.160323	-1.42573	-0.125243
		0.56	0.385	0.579102	2.01682	0.034463	0.174161	-1.43772	-0.139698
		0.595	0.385	0.579041	2.03072	0.03391	0.190592	-1.45168	-0.156682
		0.63	0.385	0.579155	2.0473	0.033426	0.210397	-1.46815	-0.176971
		0.665	0.385	0.579489	2.06767	0.033025	0.234875	-1.48818	-0.20185
		0.7	0.385	0.580117	2.09326	0.032725	0.265887	-1.51315	-0.233162
		-0.7	0.4025	0.693322	1.86027	0.192637	0.042784	-1.16694	0.149853
		-0.665	0.4025	0.670428	1.86859	0.169122	0.043645	-1.19816	0.125477
		-0.63	0.4025	0.652446	1.87545	0.150695	0.044568	-1.223	0.106127
		-0.595	0.4025	0.637986	1.88123	0.135901	0.045548	-1.24324	0.090353
		-0.56	0.4025	0.626108	1.88621	0.123762	0.046581	-1.26011	0.077181
		-0.525	0.4025	0.61618	1.89061	0.113625	0.047669	-1.27443	0.065956
		-0.49	0.4025	0.60776	1.89454	0.10503	0.048813	-1.28678	0.056217
		-0.455	0.4025	0.600873	1.89821	0.097995	0.050286	-1.29734	0.047709
		-0.42	0.4025	0.594602	1.90152	0.091593	0.051552	-1.30692	0.040041
		-0.385	0.4025	0.589113	1.90463	0.085987	0.052885	-1.31551	0.033102
		-0.35	0.4025	0.58427	1.90757	0.081037	0.054289	-1.3233	0.026748
		-0.315	0.4025	0.579969	1.91039	0.076636	0.055771	-1.33042	0.020865
		-0.28	0.4025	0.576125	1.91312	0.072697	0.057336	-1.337	0.015361
		-0.245	0.4025	0.572673	1.9158	0.069152	0.058992	-1.34313	0.01016
		-0.21	0.4025	0.569556	1.91844	0.065946	0.060746	-1.34888	0.0052
		-0.175	0.4025	0.566732	1.92107	0.063032	0.062607	-1.35434	0.000425
		-0.14	0.4025	0.564163	1.92371	0.060373	0.064587	-1.35955	-0.004214
		-0.105	0.4025	0.56182	1.92638	0.057938	0.066695	-1.36456	-0.008757
		-0.07	0.4025	0.559675	1.9291	0.0557	0.068946	-1.36943	-0.013246
		-0.035	0.4025	0.55771	1.93189	0.053637	0.071355	-1.37418	-0.017718
		0	0.4025	0.555904	1.93478	0.05173	0.073937	-1.37888	-0.022207
		0.035	0.4025	0.553908	1.93769	0.04963	0.076435	-1.38378	-0.026805
		0.07	0.4025	0.552379	1.94082	0.047989	0.079427	-1.38844	-0.031438
		0.105	0.4025	0.550971	1.94412	0.046463	0.082662	-1.39315	-0.036199
		0.14	0.4025	0.549675	1.94761	0.04504	0.086171	-1.39793	-0.041131
		0.175	0.4025	0.548482	1.95133	0.043711	0.08999	-1.40284	-0.046279
		0.21	0.4025	0.547387	1.95531	0.042469	0.094163	-1.40792	-0.051694
		0.245	0.4025	0.546385	1.9596	0.041308	0.09874	-1.41322	-0.057432
		0.28	0.4025	0.545473	1.96426	0.04022	0.103785	-1.41878	-0.063565
		0.315	0.4025	0.544647	1.96934	0.039202	0.109374	-1.42469	-0.070172
		0.35	0.4025	0.543907	1.97492	0.03825	0.115592	-1.43101	-0.077342
		0.385	0.4025	0.543253	1.98111	0.037359	0.122565	-1.43786	-0.085206
		0.42	0.4025	0.542688	1.98801	0.036528	0.130427	-1.44532	-0.093899
		0.455	0.4025	0.542216	1.99578	0.035755	0.139368	-1.45357	-0.103613
		0.49	0.4025	0.541843	2.00468	0.035041	0.149658	-1.46284	-0.114617
		0.525	0.4025	0.541583	2.01484	0.034383	0.161548	-1.47325	-0.127165
		0.56	0.4025	0.541449	2.02664	0.033784	0.175489	-1.4852	-0.141705
		0.595	0.4025	0.541464	2.04057	0.033249	0.192061	-1.49911	-0.158812
		0.63	0.4025	0.541663	2.05727	0.032784	0.212087	-1.5156	-0.179303
		0.665	0.4025	0.542096	2.07759	0.032399	0.236702	-1.53549	-0.204303
		0.7	0.4025	0.542841	2.10324	0.032116	0.267964	-1.5604	-0.235848
		-0.7	0.42	0.652193	1.86968	0.188781	0.042959	-1.21749	0.145822
		-0.665	0.42	0.629858	1.87805	0.165709	0.043852	-1.24819	0.121857
		-0.63	0.42	0.612321	1.88494	0.147633	0.044802	-1.27262	0.102831
		-0.595	0.42	0.598222	1.89074	0.133124	0.045806	-1.29252	0.087318
		-0.56	0.42	0.586645	1.89575	0.121221	0.046861	-1.3091	0.07436
		-0.525	0.42	0.576935	1.90019	0.111248	0.047971	-1.32325	0.063277
		-0.49	0.42	0.568735	1.90413	0.102826	0.049135	-1.3354	0.053691
		-0.455	0.42	0.562077	1.90777	0.095974	0.050628	-1.3457	0.045346
		-0.42	0.42	0.555972	1.9111	0.0897	0.051913	-1.35512	0.037787
		-0.385	0.42	0.550631	1.91421	0.084207	0.053264	-1.36358	0.030943
		-0.35	0.42	0.54592	1.91716	0.079357	0.054686	-1.37124	0.024671
		-0.315	0.42	0.541737	1.91999	0.075046	0.056186	-1.37825	0.01886
		-0.28	0.42	0.538002	1.92273	0.071187	0.05777	-1.38472	0.013417
		-0.245	0.42	0.534647	1.92541	0.067716	0.059445	-1.39076	0.008271
		-0.21	0.42	0.531621	1.92806	0.064575	0.061219	-1.39643	0.003356
		-0.175	0.42	0.52888	1.93069	0.061722	0.063101	-1.40181	-0.001379
		-0.14	0.42	0.526389	1.93334	0.059119	0.065101	-1.40695	-0.005982
		-0.105	0.42	0.524117	1.93602	0.056734	0.067232	-1.4119	-0.010498
		-0.07	0.42	0.522041	1.93874	0.054544	0.069506	-1.4167	-0.014962
		-0.035	0.42	0.520139	1.94154	0.052525	0.071939	-1.4214	-0.019414
		0	0.42	0.518394	1.94443	0.050658	0.074547	-1.42604	-0.023889
		0.035	0.42	0.516451	1.94735	0.04859	0.07707	-1.4309	-0.02848
		0.07	0.42	0.514978	1.9505	0.046985	0.080092	-1.43552	-0.033107
		0.105	0.42	0.513623	1.9538	0.045492	0.083358	-1.44018	-0.037866
		0.14	0.42	0.512379	1.9573	0.0441	0.086901	-1.44493	-0.042801
		0.175	0.42	0.511237	1.96103	0.0428	0.090757	-1.44979	-0.047957
		0.21	0.42	0.510192	1.96503	0.041586	0.094969	-1.45483	-0.053383
		0.245	0.42	0.509239	1.96933	0.040451	0.09959	-1.46009	-0.059139
		0.28	0.42	0.508376	1.974	0.039388	0.104682	-1.46562	-0.065294
		0.315	0.42	0.507599	1.97909	0.038394	0.110321	-1.47149	-0.071927
		0.35	0.42	0.506909	1.98469	0.037464	0.1166	-1.47778	-0.079136
		0.385	0.42	0.506307	1.9909	0.036595	0.123636	-1.48459	-0.087041
		0.42	0.42	0.505795	1.99782	0.035785	0.131574	-1.49203	-0.095789
		0.455	0.42	0.505378	2.00562	0.035032	0.140598	-1.50024	-0.105566
		0.49	0.42	0.505065	2.01448	0.034335	0.150951	-1.50941	-0.116616
		0.525	0.42	0.504866	2.02473	0.033697	0.162985	-1.51986	-0.129288
		0.56	0.42	0.5048	2.03658	0.033116	0.177056	-1.53178	-0.14394
		0.595	0.42	0.504894	2.05053	0.032599	0.193797	-1.54564	-0.161198
		0.63	0.42	0.505175	2.0673	0.032152	0.213998	-1.56212	-0.181846
		0.665	0.42	0.505706	2.08769	0.031784	0.238846	-1.58199	-0.207062
		0.7	0.42	0.506565	2.11333	0.031518	0.270319	-1.60677	-0.238801
		-0.7	0.4375	0.612206	1.87903	0.185062	0.043183	-1.26683	0.141879
		-0.665	0.4375	0.590345	1.88748	0.162353	0.044109	-1.29713	0.118244
		-0.63	0.4375	0.57324	1.8944	0.14462	0.045089	-1.32116	0.099531
		-0.595	0.4375	0.559449	1.90026	0.130346	0.046119	-1.34081	0.084227
		-0.56	0.4375	0.54821	1.90525	0.118717	0.047199	-1.35703	0.071518
		-0.525	0.4375	0.538784	1.90966	0.10897	0.04833	-1.37088	0.06064
		-0.49	0.4375	0.530795	1.91362	0.100712	0.049515	-1.38283	0.051197
		-0.455	0.4375	0.524294	1.9173	0.093981	0.051033	-1.39301	0.042948
		-0.42	0.4375	0.518352	1.92064	0.087833	0.052338	-1.40229	0.035495
		-0.385	0.4375	0.513154	1.92376	0.082451	0.053709	-1.4106	0.028742
		-0.35	0.4375	0.508572	1.92672	0.0777	0.055152	-1.41814	0.022548
		-0.315	0.4375	0.504506	1.92955	0.073477	0.056673	-1.42505	0.016804
		-0.28	0.4375	0.500875	1.9323	0.069698	0.058278	-1.43142	0.01142
		-0.245	0.4375	0.497617	1.93499	0.066298	0.059974	-1.43737	0.006324
		-0.21	0.4375	0.494679	1.93764	0.063223	0.06177	-1.44297	0.001453
		-0.175	0.4375	0.49202	1.94029	0.060429	0.063675	-1.44827	-0.003246
		-0.14	0.4375	0.489604	1.94294	0.057881	0.0657	-1.45334	-0.007819
		-0.105	0.4375	0.487404	1.94563	0.055547	0.067855	-1.45823	-0.012308
		-0.07	0.4375	0.485394	1.94837	0.053403	0.070156	-1.46297	-0.016753
		-0.035	0.4375	0.483555	1.95118	0.051427	0.072616	-1.46762	-0.021189
		0	0.4375	0.481524	1.954	0.049254	0.074972	-1.47247	-0.025718
		0.035	0.4375	0.479978	1.95701	0.047563	0.077806	-1.47703	-0.030243
		0.07	0.4375	0.478559	1.96017	0.045993	0.080861	-1.48161	-0.034868
		0.105	0.4375	0.477258	1.96348	0.044533	0.084163	-1.48623	-0.03963
		0.14	0.4375	0.476064	1.967	0.043172	0.087745	-1.49093	-0.044573
		0.175	0.4375	0.474972	1.97074	0.041902	0.091642	-1.49577	-0.04974
		0.21	0.4375	0.473977	1.97475	0.040715	0.0959	-1.50077	-0.055185
		0.245	0.4375	0.473073	1.97907	0.039606	0.100571	-1.506	-0.060965
		0.28	0.4375	0.472258	1.98378	0.038569	0.105739	-1.51152	-0.06717
		0.315	0.4375	0.471529	1.98893	0.037599	0.111444	-1.5174	-0.073845
		0.35	0.4375	0.470889	1.9945	0.03669	0.117764	-1.52361	-0.081074
		0.385	0.4375	0.470337	2.00073	0.035842	0.124875	-1.53039	-0.089033
		0.42	0.4375	0.469876	2.00774	0.035054	0.132922	-1.53787	-0.097868
		0.455	0.4375	0.469516	2.01552	0.034319	0.142018	-1.546	-0.107699
		0.49	0.4375	0.46926	2.02442	0.033642	0.152481	-1.55516	-0.118839
		0.525	0.4375	0.469124	2.03471	0.033023	0.164643	-1.56559	-0.13162
		0.56	0.4375	0.469127	2.04661	0.032461	0.178865	-1.57749	-0.146404
		0.595	0.4375	0.469293	2.06065	0.031961	0.195771	-1.59136	-0.16381
		0.63	0.4375	0.469662	2.07748	0.031532	0.216204	-1.60782	-0.184672
		0.665	0.4375	0.47029	2.09798	0.031183	0.241323	-1.62769	-0.21014
		0.7	0.4375	0.471265	2.12375	0.030936	0.273141	-1.65248	-0.242205
		-0.7	0.455	0.573189	1.88839	0.181338	0.043459	-1.3152	0.137879
		-0.665	0.455	0.551798	1.89692	0.158994	0.044421	-1.34512	0.114573
		-0.63	0.455	0.535174	1.90382	0.141653	0.045431	-1.36864	0.096222
		-0.595	0.455	0.521771	1.90966	0.127694	0.046489	-1.38789	0.081205
		-0.56	0.455	0.510772	1.9147	0.116248	0.047595	-1.40393	0.068653
		-0.525	0.455	0.501587	1.91914	0.106693	0.048751	-1.41755	0.057942
		-0.49	0.455	0.493802	1.92311	0.098594	0.04996	-1.42931	0.048634
		-0.455	0.455	0.487491	1.9268	0.092015	0.051503	-1.4393	0.040512
		-0.42	0.455	0.481708	1.93014	0.085991	0.052831	-1.44843	0.03316
		-0.385	0.455	0.476651	1.93327	0.080718	0.054225	-1.45662	0.026493
		-0.35	0.455	0.472195	1.93623	0.076064	0.055691	-1.46404	0.020373
		-0.315	0.455	0.468242	1.93908	0.071928	0.057234	-1.47084	0.014694
		-0.28	0.455	0.464714	1.94184	0.068227	0.058862	-1.47712	0.009365
		-0.245	0.455	0.46155	1.94453	0.064898	0.060583	-1.48298	0.004315
		-0.21	0.455	0.458699	1.9472	0.061887	0.062403	-1.4885	-0.000516
		-0.175	0.455	0.45612	1.94985	0.059153	0.064334	-1.49373	-0.005181
		-0.14	0.455	0.453779	1.95252	0.056658	0.066386	-1.49874	-0.009728
		-0.105	0.455	0.451648	1.95522	0.054374	0.068569	-1.50357	-0.014195
		-0.07	0.455	0.449704	1.95796	0.052276	0.070899	-1.50826	-0.018623
		-0.035	0.455	0.447573	1.96071	0.049989	0.073108	-1.51314	-0.023119
		0	0.455	0.445947	1.96362	0.048203	0.075778	-1.51768	-0.027575
		0.035	0.455	0.444457	1.96665	0.046549	0.078647	-1.5222	-0.032098
		0.07	0.455	0.443092	1.96982	0.045014	0.08174	-1.52673	-0.036726
		0.105	0.455	0.441843	1.97316	0.043586	0.085083	-1.53131	-0.041497
		0.14	0.455	0.4407	1.97669	0.042256	0.088709	-1.53599	-0.046453
		0.175	0.455	0.439657	1.98045	0.041015	0.092654	-1.54079	-0.051639
		0.21	0.455	0.43871	1.98448	0.039855	0.096963	-1.54577	-0.057108
		0.245	0.455	0.437854	1.98882	0.038772	0.10169	-1.55097	-0.062918
		0.28	0.455	0.437087	1.99354	0.037759	0.106899	-1.55645	-0.06914
		0.315	0.455	0.436406	1.99873	0.036813	0.112683	-1.56233	-0.07587
		0.35	0.455	0.435817	2.00437	0.035927	0.119119	-1.56855	-0.083192
		0.385	0.455	0.435314	2.0106	0.0351	0.126287	-1.57529	-0.091187
		0.42	0.455	0.434906	2.01766	0.034333	0.134437	-1.58275	-0.100104
		0.455	0.455	0.4346	2.02547	0.033618	0.143636	-1.59087	-0.110018
		0.49	0.455	0.434402	2.03449	0.032962	0.154258	-1.60009	-0.121296
		0.525	0.455	0.434329	2.04479	0.03236	0.166534	-1.61046	-0.134174
		0.56	0.455	0.434399	2.05676	0.031816	0.180927	-1.62236	-0.149111
		0.595	0.455	0.434641	2.07089	0.031336	0.198039	-1.63624	-0.166703
		0.63	0.455	0.435096	2.08782	0.030925	0.218721	-1.65273	-0.187796
		0.665	0.455	0.435822	2.10845	0.030595	0.24415	-1.67263	-0.213555
		0.7	0.455	0.436913	2.13439	0.030367	0.276363	-1.69748	-0.245996
		-0.7	0.4725	0.535182	1.89771	0.177677	0.043788	-1.36253	0.133889
		-0.665	0.4725	0.514307	1.90627	0.155746	0.044788	-1.39196	0.110958
		-0.63	0.4725	0.498089	1.9132	0.138731	0.045832	-1.41511	0.092899
		-0.595	0.4725	0.485015	1.91906	0.125035	0.04692	-1.43405	0.078115
		-0.56	0.4725	0.474297	1.92412	0.113813	0.048054	-1.44982	0.065759
		-0.525	0.4725	0.465348	1.92856	0.104446	0.049237	-1.46321	0.055209
		-0.49	0.4725	0.458136	1.93261	0.096883	0.05075	-1.47447	0.046133
		-0.455	0.4725	0.451638	1.93624	0.090075	0.052042	-1.4846	0.038033
		-0.42	0.4725	0.446009	1.93959	0.084173	0.053395	-1.49358	0.030778
		-0.385	0.4725	0.44109	1.94273	0.079007	0.054814	-1.50164	0.024193
		-0.35	0.4725	0.436757	1.94571	0.074449	0.056304	-1.50895	0.018145
		-0.315	0.4725	0.432915	1.94857	0.070398	0.057873	-1.51565	0.012525
		-0.28	0.4725	0.429488	1.95133	0.066775	0.059528	-1.52185	0.007247
		-0.245	0.4725	0.426416	1.95404	0.063515	0.061275	-1.52763	0.00224
		-0.21	0.4725	0.42365	1.95672	0.060569	0.063123	-1.53307	-0.002554
		-0.175	0.4725	0.421149	1.95938	0.057892	0.065082	-1.53824	-0.00719
		-0.14	0.4725	0.418881	1.96206	0.055451	0.067164	-1.54318	-0.011713
		-0.105	0.4725	0.416818	1.96477	0.053217	0.069379	-1.54795	-0.016162
		-0.07	0.4725	0.414938	1.96754	0.051164	0.071742	-1.5526	-0.020578
		-0.035	0.4725	0.412861	1.9703	0.048911	0.073983	-1.55744	-0.025072
		0	0.4725	0.411293	1.97323	0.047165	0.07669	-1.56194	-0.029525
		0.035	0.4725	0.409858	1.97628	0.045548	0.079599	-1.56642	-0.034051
		0.07	0.4725	0.408546	1.97947	0.044047	0.082735	-1.57092	-0.038688
		0.105	0.4725	0.407348	1.98282	0.042651	0.086123	-1.57547	-0.043472
		0.14	0.4725	0.406255	1.98637	0.041351	0.089798	-1.58012	-0.048447
		0.175	0.4725	0.405261	1.99016	0.040139	0.093796	-1.5849	-0.053657
		0.21	0.4725	0.404362	1.99421	0.039007	0.098164	-1.58985	-0.059157
		0.245	0.4725	0.403553	1.99859	0.037949	0.102955	-1.59503	-0.065006
		0.28	0.4725	0.402834	2.00333	0.03696	0.108234	-1.6005	-0.071274
		0.315	0.4725	0.402203	2.00851	0.036036	0.114079	-1.60631	-0.078043
		0.35	0.4725	0.401659	2.01426	0.035175	0.120606	-1.6126	-0.085431
		0.385	0.4725	0.401209	2.02052	0.034369	0.127881	-1.61931	-0.093512
		0.42	0.4725	0.400853	2.02762	0.033623	0.136133	-1.62677	-0.10251
		0.455	0.4725	0.4006	2.03556	0.032929	0.145493	-1.63496	-0.112564
		0.49	0.4725	0.400462	2.04458	0.032291	0.156228	-1.64412	-0.123937
		0.525	0.4725	0.400451	2.05488	0.031707	0.16863	-1.65443	-0.136923
		0.56	0.4725	0.40059	2.06694	0.031182	0.183213	-1.66635	-0.152031
		0.595	0.4725	0.400907	2.08117	0.03072	0.20055	-1.68026	-0.16983
		0.63	0.4725	0.401448	2.09832	0.03033	0.221566	-1.69687	-0.191236
		0.665	0.4725	0.402274	2.11911	0.030019	0.247347	-1.71683	-0.217328
		0.7	0.4725	0.403486	2.14536	0.029815	0.280096	-1.74188	-0.250281
		-0.7	0.49	0.498088	1.90702	0.174011	0.044173	-1.40894	0.129838
		-0.665	0.49	0.477835	1.91553	0.152606	0.045212	-1.43769	0.107394
		-0.63	0.49	0.461955	1.92252	0.135853	0.046293	-1.46056	0.08956
		-0.595	0.49	0.449166	1.92844	0.122379	0.047415	-1.47928	0.074964
		-0.56	0.49	0.438757	1.93348	0.111412	0.048578	-1.49472	0.062834
		-0.525	0.49	0.430035	1.93794	0.102227	0.04979	-1.5079	0.052437
		-0.49	0.49	0.423029	1.94199	0.094831	0.051334	-1.51896	0.043497
		-0.455	0.49	0.416703	1.94563	0.08816	0.052653	-1.52893	0.035507
		-0.42	0.49	0.411225	1.949	0.082378	0.054033	-1.53777	0.028345
		-0.385	0.49	0.40644	1.95215	0.077318	0.05548	-1.54571	0.021838
		-0.35	0.49	0.402227	1.95514	0.072854	0.056998	-1.55291	0.015856
		-0.315	0.49	0.398494	1.95801	0.068887	0.058595	-1.55951	0.010292
		-0.28	0.49	0.395166	1.96079	0.06534	0.060278	-1.56562	0.005062
		-0.245	0.49	0.392184	1.96351	0.06215	0.062054	-1.57133	9.6e-05
		-0.21	0.49	0.389501	1.9662	0.059266	0.063933	-1.5767	-0.004667
		-0.175	0.49	0.387077	1.96888	0.056647	0.065925	-1.5818	-0.009278
		-0.14	0.49	0.38488	1.97157	0.054259	0.068039	-1.58669	-0.01378
		-0.105	0.49	0.382885	1.9743	0.052073	0.070289	-1.59141	-0.018216
		-0.07	0.49	0.380699	1.97701	0.049693	0.072401	-1.59632	-0.022708
		-0.035	0.49	0.379043	1.97987	0.047845	0.074966	-1.60082	-0.027121
		0	0.49	0.377531	1.98282	0.046138	0.077715	-1.60529	-0.031577
		0.035	0.49	0.376151	1.98588	0.044558	0.080668	-1.60973	-0.03611
		0.07	0.49	0.374892	1.98909	0.043091	0.083851	-1.6142	-0.04076
		0.105	0.49	0.373744	1.99247	0.041727	0.087291	-1.61873	-0.045564
		0.14	0.49	0.3727	1.99605	0.040458	0.09102	-1.62335	-0.050562
		0.175	0.49	0.371755	1.99987	0.039274	0.095085	-1.62812	-0.055811
		0.21	0.49	0.370903	2.00395	0.038169	0.099511	-1.63305	-0.061342
		0.245	0.49	0.370142	2.00836	0.037137	0.104374	-1.63822	-0.067237
		0.28	0.49	0.36947	2.01314	0.036173	0.109732	-1.64367	-0.073559
		0.315	0.49	0.368887	2.01837	0.035272	0.115663	-1.64948	-0.080391
		0.35	0.49	0.368393	2.02411	0.034432	0.122268	-1.65572	-0.087836
		0.385	0.49	0.367992	2.03047	0.033649	0.12967	-1.66248	-0.096021
		0.42	0.49	0.36769	2.0376	0.032922	0.138042	-1.66991	-0.10512
		0.455	0.49	0.367491	2.04564	0.03225	0.14754	-1.67815	-0.11529
		0.49	0.49	0.367411	2.05475	0.031631	0.158436	-1.68734	-0.126805
		0.525	0.49	0.367463	2.06514	0.031067	0.171025	-1.69768	-0.139958
		0.56	0.49	0.367671	2.07739	0.030563	0.18587	-1.70971	-0.155307
		0.595	0.49	0.368067	2.09175	0.03012	0.203477	-1.72368	-0.173357
		0.63	0.49	0.368695	2.10898	0.029749	0.224759	-1.74029	-0.19501
		0.665	0.49	0.369621	2.12997	0.029458	0.250934	-1.76035	-0.221476
		0.7	0.49	0.370951	2.15638	0.029274	0.284102	-1.78543	-0.254828
		-0.7	0.5075	0.462078	1.91619	0.170541	0.044616	-1.45411	0.125925
		-0.665	0.5075	0.442239	1.92477	0.149458	0.045699	-1.48253	0.103759
		-0.63	0.5075	0.426694	1.93183	0.132969	0.046818	-1.50513	0.086151
		-0.595	0.5075	0.414307	1.93769	0.119835	0.047974	-1.52338	0.071861
		-0.56	0.5075	0.404119	1.94278	0.109042	0.049171	-1.53866	0.059871
		-0.525	0.5075	0.396007	1.94731	0.10043	0.050698	-1.5513	0.049732
		-0.49	0.5075	0.388816	1.95132	0.092806	0.051992	-1.5625	0.040814
		-0.455	0.5075	0.382657	1.95497	0.08627	0.053341	-1.57232	0.032929
		-0.42	0.5075	0.377326	1.95835	0.080605	0.054751	-1.58103	0.025854
		-0.385	0.5075	0.372672	1.96152	0.075649	0.056227	-1.58885	0.019422
		-0.35	0.5075	0.368577	1.96452	0.071278	0.057776	-1.59594	0.013502
		-0.315	0.5075	0.36495	1.9674	0.067395	0.059404	-1.60245	0.007991
		-0.28	0.5075	0.361718	1.9702	0.063923	0.061118	-1.60848	0.002805
		-0.245	0.5075	0.358825	1.97293	0.060801	0.062927	-1.61411	-0.002126
		-0.21	0.5075	0.356223	1.97564	0.057979	0.06484	-1.61942	-0.006861
		-0.175	0.5075	0.353875	1.97833	0.055417	0.066866	-1.62446	-0.011449
		-0.14	0.5075	0.351749	1.98104	0.053081	0.069018	-1.6293	-0.015937
		-0.105	0.5075	0.34982	1.98379	0.050944	0.071307	-1.63397	-0.020363
		-0.07	0.5075	0.347687	1.98653	0.048599	0.073456	-1.63885	-0.024857
		-0.035	0.5075	0.34609	1.98941	0.046792	0.076064	-1.64332	-0.029272
		0	0.5075	0.344634	1.99238	0.045124	0.078859	-1.64775	-0.033735
		0.035	0.5075	0.343308	1.99547	0.04358	0.081862	-1.65216	-0.038282
		0.07	0.5075	0.3421	1.99871	0.042147	0.085097	-1.65661	-0.04295
		0.105	0.5075	0.341002	2.00212	0.040815	0.088593	-1.66111	-0.047778
		0.14	0.5075	0.340008	2.00573	0.039576	0.092384	-1.66572	-0.052808
		0.175	0.5075	0.33911	2.00958	0.03842	0.096511	-1.67047	-0.058091
		0.21	0.5075	0.338306	2.0137	0.037342	0.101014	-1.67539	-0.063672
		0.245	0.5075	0.337593	2.01815	0.036336	0.105955	-1.68056	-0.069619
		0.28	0.5075	0.336968	2.02298	0.035396	0.111399	-1.68601	-0.076003
		0.315	0.5075	0.336433	2.02825	0.034519	0.117428	-1.69182	-0.082909
		0.35	0.5075	0.335988	2.03405	0.033701	0.124141	-1.69806	-0.09044
		0.385	0.5075	0.335638	2.04048	0.03294	0.131663	-1.70484	-0.098723
		0.42	0.5075	0.335388	2.04766	0.032234	0.14016	-1.71227	-0.107926
		0.455	0.5075	0.335245	2.05574	0.031581	0.149797	-1.72049	-0.118216
		0.49	0.5075	0.335224	2.06493	0.030982	0.160866	-1.72971	-0.129884
		0.525	0.5075	0.33534	2.07557	0.030441	0.173732	-1.74023	-0.143291
		0.56	0.5075	0.335618	2.0878	0.029953	0.18874	-1.75219	-0.158787
		0.595	0.5075	0.336091	2.10232	0.029531	0.20663	-1.76623	-0.177099
		0.63	0.5075	0.336809	2.11982	0.029181	0.22832	-1.78301	-0.199139
		0.665	0.5075	0.337839	2.14104	0.028912	0.254938	-1.8032	-0.226026
		0.7	0.5075	0.339293	2.16775	0.02875	0.288673	-1.82845	-0.259923
		-0.7	0.525	0.426922	1.92533	0.167063	0.04512	-1.49841	0.121943
		-0.665	0.525	0.407547	1.93394	0.14636	0.04625	-1.52639	0.10011
		-0.63	0.525	0.392421	1.94098	0.130221	0.04741	-1.54856	0.082811
		-0.595	0.525	0.380252	1.94695	0.117252	0.048605	-1.5667	0.068647
		-0.56	0.525	0.370357	1.95202	0.106704	0.049837	-1.58166	0.056867
		-0.525	0.525	0.362472	1.95656	0.09828	0.051402	-1.59408	0.046878
		-0.49	0.525	0.355468	1.96059	0.090808	0.052729	-1.60512	0.038079
		-0.455	0.525	0.349472	1.96426	0.084404	0.054111	-1.61478	0.030293
		-0.42	0.525	0.344285	1.96765	0.078855	0.055553	-1.62337	0.023302
		-0.385	0.525	0.339759	1.97083	0.074002	0.057062	-1.63107	0.01694
		-0.35	0.525	0.335779	1.97385	0.069723	0.058643	-1.63807	0.01108
		-0.315	0.525	0.332256	1.97675	0.065922	0.060305	-1.64449	0.005617
		-0.28	0.525	0.329119	1.97956	0.062524	0.062054	-1.65044	0.00047
		-0.245	0.525	0.326312	1.98231	0.059469	0.063899	-1.656	-0.00443
		-0.21	0.525	0.32379	1.98504	0.056709	0.065849	-1.66125	-0.00914
		-0.175	0.525	0.321516	1.98775	0.054203	0.067914	-1.66624	-0.013711
		-0.14	0.525	0.31946	1.99048	0.051919	0.070106	-1.67102	-0.018187
		-0.105	0.525	0.317207	1.9932	0.049435	0.072143	-1.67599	-0.022708
		-0.07	0.525	0.315514	1.99602	0.047518	0.074628	-1.68051	-0.02711
		-0.035	0.525	0.313975	1.99892	0.045753	0.077284	-1.68495	-0.031531
		0	0.525	0.312575	2.00192	0.044123	0.08013	-1.68935	-0.036007
		0.035	0.525	0.311302	2.00504	0.042614	0.083187	-1.69374	-0.040573
		0.07	0.525	0.310145	2.00831	0.041215	0.086481	-1.69816	-0.045266
		0.105	0.525	0.309097	2.01175	0.039915	0.09004	-1.70266	-0.050125
		0.14	0.525	0.308151	2.0154	0.038705	0.093899	-1.70725	-0.055194
		0.175	0.525	0.307302	2.01929	0.037578	0.098097	-1.71199	-0.060519
		0.21	0.525	0.306545	2.02345	0.036527	0.102682	-1.71691	-0.066155
		0.245	0.525	0.305879	2.02795	0.035546	0.107711	-1.72207	-0.072165
		0.28	0.525	0.305302	2.03283	0.034631	0.113252	-1.72753	-0.078621
		0.315	0.525	0.304814	2.03816	0.033778	0.119388	-1.73335	-0.08561
		0.35	0.525	0.304419	2.04403	0.032982	0.12622	-1.73961	-0.093238
		0.385	0.525	0.304119	2.05053	0.032243	0.133875	-1.74641	-0.101632
		0.42	0.525	0.303922	2.05779	0.031558	0.142512	-1.75387	-0.110954
		0.455	0.525	0.303837	2.06597	0.030926	0.152337	-1.76214	-0.121411
		0.49	0.525	0.303877	2.0753	0.030348	0.163624	-1.77142	-0.133276
		0.525	0.525	0.304057	2.08605	0.029826	0.176696	-1.78199	-0.14687
		0.56	0.525	0.304407	2.0985	0.029361	0.192019	-1.79409	-0.162658
		0.595	0.525	0.304959	2.11312	0.028957	0.21019	-1.80816	-0.181233
		0.63	0.525	0.305767	2.13075	0.028627	0.232216	-1.82499	-0.203589
		0.665	0.525	0.306908	2.15243	0.028385	0.259461	-1.84552	-0.231076
		0.7	0.525	0.308489	2.1795	0.028247	0.293843	-1.87101	-0.265596
		-0.7	0.5425	0.39266	1.9344	0.163645	0.04569	-1.54174	0.117955
		-0.665	0.5425	0.373679	1.94309	0.143256	0.04687	-1.56941	0.096386
		-0.63	0.5425	0.358966	1.95012	0.127469	0.048073	-1.59115	0.079396
		-0.595	0.5425	0.347133	1.95607	0.114783	0.049308	-1.60893	0.065475
		-0.56	0.5425	0.337853	1.96123	0.104816	0.050871	-1.62338	0.053945
		-0.525	0.5425	0.329781	1.96575	0.09616	0.052186	-1.63596	0.043974
		-0.49	0.5425	0.322958	1.96979	0.088837	0.053549	-1.64684	0.035288
		-0.455	0.5425	0.317121	1.97348	0.082563	0.054966	-1.65636	0.027597
		-0.42	0.5425	0.312075	1.97689	0.077129	0.056444	-1.66482	0.020685
		-0.385	0.5425	0.307674	1.98009	0.072377	0.057989	-1.67242	0.014388
		-0.35	0.5425	0.303807	1.98313	0.068188	0.059606	-1.67932	0.008582
		-0.315	0.5425	0.300385	1.98605	0.064468	0.061305	-1.68566	0.003163
		-0.28	0.5425	0.297341	1.98888	0.061143	0.063092	-1.69154	-0.001949
		-0.245	0.5425	0.294619	1.99165	0.058155	0.064976	-1.69703	-0.006821
		-0.21	0.5425	0.292176	1.9944	0.055456	0.066967	-1.70222	-0.011511
		-0.175	0.5425	0.289975	1.99713	0.053006	0.069075	-1.70716	-0.016069
		-0.14	0.5425	0.287986	1.99989	0.050773	0.071312	-1.7119	-0.020539
		-0.105	0.5425	0.285787	2.00264	0.048325	0.073392	-1.71685	-0.025067
		-0.07	0.5425	0.284155	2.00549	0.046451	0.075927	-1.72133	-0.029476
		-0.035	0.5425	0.282673	2.00841	0.044727	0.078636	-1.72574	-0.033909
		0	0.5425	0.281328	2.01145	0.043135	0.081537	-1.73012	-0.038402
		0.035	0.5425	0.280107	2.0146	0.041662	0.084655	-1.73449	-0.042993
		0.07	0.5425	0.279001	2.0179	0.040297	0.088012	-1.7389	-0.047715
		0.105	0.5425	0.278003	2.02138	0.039028	0.091641	-1.74338	-0.052613
		0.14	0.5425	0.277105	2.02507	0.037848	0.095574	-1.74797	-0.057726
		0.175	0.5425	0.276303	2.02901	0.036749	0.099854	-1.7527	-0.063105
		0.21	0.5425	0.275594	2.03322	0.035725	0.104528	-1.75763	-0.068803
		0.245	0.5425	0.274975	2.03778	0.03477	0.109653	-1.7628	-0.074883
		0.28	0.5425	0.274445	2.04277	0.033881	0.115314	-1.76833	-0.081433
		0.315	0.5425	0.274007	2.04812	0.033049	0.121555	-1.77411	-0.088506
		0.35	0.5425	0.273662	2.05406	0.032277	0.128519	-1.7804	-0.096242
		0.385	0.5425	0.273414	2.06065	0.031559	0.136322	-1.78723	-0.104763
		0.42	0.5425	0.27327	2.068	0.030896	0.145127	-1.79473	-0.114231
		0.455	0.5425	0.273242	2.07629	0.030285	0.155138	-1.80305	-0.124853
		0.49	0.5425	0.273344	2.08576	0.029729	0.166667	-1.81242	-0.136938
		0.525	0.5425	0.27359	2.09657	0.029225	0.179938	-1.82298	-0.150713
		0.56	0.5425	0.274014	2.10927	0.028782	0.195599	-1.83525	-0.166817
		0.595	0.5425	0.274648	2.1241	0.0284	0.214131	-1.84945	-0.185731
		0.63	0.5425	0.275553	2.14207	0.028094	0.236657	-1.86651	-0.208563
		0.665	0.5425	0.276798	2.16387	0.027871	0.264316	-1.88708	-0.236445
		0.7	0.5425	0.27851	2.19134	0.02776	0.299386	-1.91282	-0.271626
		-0.7	0.56	0.359259	1.94338	0.16028	0.046328	-1.58413	0.113952
		-0.665	0.56	0.340772	1.95207	0.140313	0.047561	-1.6113	0.092752
		-0.63	0.56	0.326352	1.95918	0.124759	0.048813	-1.63282	0.075946
		-0.595	0.56	0.315226	1.96518	0.112745	0.050386	-1.64996	0.062359
		-0.56	0.56	0.305777	1.97033	0.102558	0.0517	-1.66456	0.050858
		-0.525	0.56	0.297909	1.97487	0.094072	0.053056	-1.67696	0.041016
		-0.49	0.56	0.291264	1.97894	0.086896	0.054458	-1.68768	0.032438
		-0.455	0.56	0.285582	1.98265	0.08075	0.055915	-1.69707	0.024835
		-0.42	0.56	0.280673	1.98608	0.075428	0.057431	-1.70541	0.017997
		-0.385	0.56	0.276394	1.9893	0.070776	0.059015	-1.71291	0.011761
		-0.35	0.56	0.272636	1.99236	0.066676	0.060672	-1.71972	0.006004
		-0.315	0.56	0.269314	1.9953	0.063036	0.062411	-1.72598	0.000625
		-0.28	0.56	0.266361	1.99815	0.059784	0.06424	-1.73179	-0.004456
		-0.245	0.56	0.263723	2.00095	0.056862	0.066167	-1.73722	-0.009305
		-0.21	0.56	0.261356	2.00372	0.054222	0.068203	-1.74236	-0.013981
		-0.175	0.56	0.259227	2.00648	0.051827	0.070358	-1.74725	-0.018531
		-0.14	0.56	0.256894	2.00923	0.049225	0.072341	-1.75233	-0.023116
		-0.105	0.56	0.255157	2.01205	0.047231	0.074771	-1.75689	-0.02754
		-0.07	0.56	0.253585	2.01493	0.045401	0.077361	-1.76134	-0.03196
		-0.035	0.56	0.25216	2.01789	0.043717	0.080127	-1.76573	-0.03641
		0	0.56	0.250869	2.021	0.042165	0.083096	-1.77013	-0.040931
		0.035	0.56	0.2497	2.02414	0.040725	0.086274	-1.77445	-0.045549
		0.07	0.56	0.248645	2.02749	0.039393	0.089703	-1.77885	-0.05031
		0.105	0.56	0.247696	2.03102	0.038156	0.093407	-1.78332	-0.055251
		0.14	0.56	0.246847	2.03475	0.037006	0.097423	-1.78791	-0.060417
		0.175	0.56	0.246093	2.03874	0.035935	0.101792	-1.79265	-0.065857
		0.21	0.56	0.245431	2.04301	0.034938	0.106563	-1.79758	-0.071625
		0.245	0.56	0.244859	2.04763	0.034008	0.111797	-1.80277	-0.077789
		0.28	0.56	0.244378	2.05264	0.033142	0.117562	-1.80826	-0.08442
		0.315	0.56	0.243988	2.05812	0.032336	0.123947	-1.81413	-0.091611
		0.35	0.56	0.243693	2.06415	0.031586	0.131056	-1.82045	-0.09947
		0.385	0.56	0.243498	2.07083	0.030891	0.139022	-1.82733	-0.108131
		0.42	0.56	0.24341	2.07836	0.030251	0.148035	-1.83495	-0.117784
		0.455	0.56	0.243439	2.08671	0.02966	0.158233	-1.84327	-0.128573
		0.49	0.56	0.243602	2.09628	0.029123	0.169961	-1.85268	-0.140838
		0.525	0.56	0.243918	2.1073	0.028642	0.183558	-1.86338	-0.154916
		0.56	0.56	0.244417	2.12012	0.028219	0.199508	-1.8757	-0.171289
		0.595	0.56	0.245137	2.13526	0.027861	0.218482	-1.89012	-0.190621
		0.63	0.56	0.246137	2.15343	0.027576	0.241434	-1.90729	-0.213858
		0.665	0.56	0.247499	2.17568	0.027381	0.269768	-1.92818	-0.242387
		0.7	0.56	0.249351	2.2037	0.027299	0.305698	-1.95435	-0.278399
		-0.7	0.5775	0.326719	1.95229	0.156996	0.04704	-1.62557	0.109956
		-0.665	0.5775	0.30864	1.96102	0.137369	0.04833	-1.65238	0.089039
		-0.63	0.5775	0.294556	1.96816	0.122098	0.049634	-1.6736	0.072464
		-0.595	0.5775	0.28372	1.97419	0.11033	0.051259	-1.69047	0.059071
		-0.56	0.5775	0.274504	1.97937	0.100339	0.052619	-1.70486	0.04772
		-0.525	0.5775	0.266836	1.98393	0.09202	0.054018	-1.71709	0.038002
		-0.49	0.5775	0.260363	1.98802	0.084988	0.055464	-1.72766	0.029524
		-0.455	0.5775	0.254831	1.99175	0.078968	0.056962	-1.73692	0.022006
		-0.42	0.5775	0.250056	1.99521	0.073756	0.058521	-1.74515	0.015235
		-0.385	0.5775	0.245896	1.99845	0.069203	0.060147	-1.75256	0.009056
		-0.35	0.5775	0.242246	2.00154	0.06519	0.061848	-1.75929	0.003342
		-0.315	0.5775	0.239021	2.0045	0.061629	0.063631	-1.76548	-0.002002
		-0.28	0.5775	0.236157	2.00738	0.058449	0.065506	-1.77122	-0.007057
		-0.245	0.5775	0.233601	2.0102	0.055591	0.06748	-1.7766	-0.011889
		-0.21	0.5775	0.23131	2.013	0.053011	0.069565	-1.78169	-0.016554
		-0.175	0.5775	0.229251	2.01579	0.05067	0.071771	-1.78654	-0.021101
		-0.14	0.5775	0.226971	2.01858	0.048104	0.073804	-1.79161	-0.0257
		-0.105	0.5775	0.225297	2.02143	0.046156	0.076291	-1.79614	-0.030135
		-0.07	0.5775	0.223783	2.02435	0.044369	0.07894	-1.80056	-0.034571
		-0.035	0.5775	0.222414	2.02735	0.042725	0.081771	-1.80493	-0.039046
		0	0.5775	0.221177	2.03045	0.041209	0.084802	-1.80927	-0.043593
		0.035	0.5775	0.22006	2.03369	0.039806	0.088058	-1.81363	-0.048252
		0.07	0.5775	0.219055	2.03708	0.038507	0.091564	-1.81802	-0.053057
		0.105	0.5775	0.218155	2.04065	0.037302	0.095353	-1.8225	-0.058051
		0.14	0.5775	0.217354	2.04445	0.036181	0.099459	-1.82709	-0.063278
		0.175	0.5775	0.216648	2.04849	0.035138	0.103927	-1.83184	-0.068789
		0.21	0.5775	0.216034	2.05283	0.034168	0.108806	-1.8368	-0.074638
		0.245	0.5775	0.21551	2.05752	0.033264	0.114156	-1.84201	-0.080892
		0.28	0.5775	0.215078	2.06261	0.032422	0.120052	-1.84753	-0.08763
		0.315	0.5775	0.214738	2.06817	0.03164	0.12658	-1.85344	-0.09494
		0.35	0.5775	0.214494	2.0743	0.030913	0.13385	-1.85981	-0.102937
		0.385	0.5775	0.214352	2.08109	0.03024	0.141996	-1.86674	-0.111756
		0.42	0.5775	0.214319	2.08868	0.02962	0.151188	-1.87436	-0.121568
		0.455	0.5775	0.214409	2.09724	0.029053	0.161642	-1.88283	-0.132589
		0.49	0.5775	0.214636	2.10697	0.028538	0.173637	-1.89234	-0.145099
		0.525	0.5775	0.215023	2.11818	0.028079	0.187545	-1.90315	-0.159466
		0.56	0.5775	0.2156	2.13122	0.027679	0.203862	-1.91562	-0.176183
		0.595	0.5775	0.216411	2.14671	0.027345	0.223329	-1.9303	-0.195984
		0.63	0.5775	0.217512	2.16521	0.027086	0.246827	-1.9477	-0.219741
		0.665	0.5775	0.218989	2.18778	0.026914	0.275763	-1.96879	-0.248849
		0.7	0.5775	0.220986	2.21632	0.026863	0.312582	-1.99533	-0.285719
		-0.7	0.595	0.294933	1.96115	0.153707	0.047831	-1.66622	0.105876
		-0.665	0.595	0.27727	1.96993	0.134434	0.049183	-1.69266	0.085251
		-0.63	0.595	0.264012	1.97707	0.119956	0.050843	-1.71306	0.069113
		-0.595	0.595	0.253006	1.98312	0.107965	0.052224	-1.73011	0.055741
		-0.56	0.595	0.244016	1.98833	0.098165	0.053633	-1.74431	0.044532
		-0.525	0.595	0.236541	1.99292	0.09001	0.05508	-1.75638	0.03493
		-0.49	0.595	0.230235	1.99704	0.083119	0.056572	-1.76681	0.026547
		-0.455	0.595	0.224851	2.0008	0.077222	0.058117	-1.77595	0.019105
		-0.42	0.595	0.220206	2.00428	0.072119	0.059722	-1.78408	0.012397
		-0.385	0.595	0.216163	2.00755	0.067662	0.061395	-1.79139	0.006267
		-0.35	0.595	0.212617	2.01066	0.063736	0.063143	-1.79805	0.000593
		-0.315	0.595	0.209487	2.01366	0.060253	0.064975	-1.80417	-0.004722
		-0.28	0.595	0.20671	2.01656	0.057142	0.066899	-1.80985	-0.009757
		-0.245	0.595	0.204234	2.01942	0.054349	0.068926	-1.81519	-0.014577
		-0.21	0.595	0.202018	2.02225	0.051827	0.071064	-1.82023	-0.019237
		-0.175	0.595	0.199588	2.02506	0.049089	0.073016	-1.82547	-0.023927
		-0.14	0.595	0.197799	2.02791	0.047007	0.075414	-1.83011	-0.028407
		-0.105	0.595	0.196185	2.0308	0.045105	0.077963	-1.83461	-0.032858
		-0.07	0.595	0.19473	2.03375	0.043361	0.080678	-1.83902	-0.037317
		-0.035	0.595	0.193416	2.0368	0.041756	0.083579	-1.84338	-0.041823
		0	0.595	0.192232	2.03995	0.040277	0.086685	-1.84771	-0.046408
		0.035	0.595	0.191167	2.04323	0.03891	0.09002	-1.85206	-0.05111
		0.07	0.595	0.190213	2.04673	0.037646	0.093619	-1.85651	-0.055973
		0.105	0.595	0.189362	2.05031	0.036469	0.097492	-1.86095	-0.061023
		0.14	0.595	0.188609	2.05416	0.035377	0.101699	-1.86555	-0.066322
		0.175	0.595	0.187951	2.05827	0.034363	0.106274	-1.87032	-0.071911
		0.21	0.595	0.187385	2.06269	0.033419	0.111271	-1.8753	-0.077852
		0.245	0.595	0.18691	2.06745	0.032541	0.116752	-1.88054	-0.084211
		0.28	0.595	0.186526	2.07263	0.031724	0.12279	-1.88611	-0.091066
		0.315	0.595	0.186237	2.0783	0.030965	0.129476	-1.89206	-0.098511
		0.35	0.595	0.186045	2.08453	0.030262	0.136923	-1.89849	-0.106661
		0.385	0.595	0.18596	2.0915	0.029613	0.145302	-1.90553	-0.115689
		0.42	0.595	0.185983	2.09918	0.029014	0.154682	-1.91319	-0.125668
		0.455	0.595	0.186134	2.10789	0.028469	0.165393	-1.92176	-0.136924
		0.49	0.595	0.186427	2.11781	0.027977	0.177682	-1.93138	-0.149705
		0.525	0.595	0.186889	2.1293	0.027542	0.19197	-1.94241	-0.164428
		0.56	0.595	0.187545	2.14252	0.027163	0.208655	-1.95497	-0.181492
		0.595	0.595	0.188448	2.15831	0.026854	0.228606	-1.96986	-0.201752
		0.63	0.595	0.189655	2.17717	0.02662	0.252698	-1.98752	-0.226078
		0.665	0.595	0.191259	2.20029	0.02648	0.28245	-2.00903	-0.25597
		0.7	0.595	0.193396	2.22921	0.026456	0.320042	-2.03581	-0.293586
		-0.7	0.6125	0.264088	1.96982	0.150634	0.048703	-1.70574	0.101931
		-0.665	0.6125	0.247267	1.97866	0.132163	0.050426	-1.73139	0.081737
		-0.63	0.6125	0.233815	1.98588	0.117427	0.051849	-1.75207	0.065578
		-0.595	0.6125	0.223069	1.99197	0.105657	0.053287	-1.7689	0.05237
		-0.56	0.6125	0.214297	1.99722	0.096044	0.054751	-1.78292	0.041293
		-0.525	0.6125	0.207009	2.00184	0.088049	0.056249	-1.79483	0.0318
		-0.49	0.6125	0.200867	2.00599	0.081296	0.057792	-1.80513	0.023504
		-0.455	0.6125	0.195625	2.00979	0.07552	0.059387	-1.81416	0.016133
		-0.42	0.6125	0.191106	2.0133	0.070524	0.061043	-1.8222	0.009481
		-0.385	0.6125	0.187177	2.0166	0.066161	0.062766	-1.82943	0.003395
		-0.35	0.6125	0.183733	2.01974	0.06232	0.064567	-1.83601	-0.002247
		-0.315	0.6125	0.180697	2.02277	0.058913	0.066452	-1.84207	-0.007539
		-0.28	0.6125	0.178005	2.02571	0.055871	0.068431	-1.84771	-0.01256
		-0.245	0.6125	0.175607	2.0286	0.053141	0.070514	-1.85299	-0.017373
		-0.21	0.6125	0.173463	2.03147	0.050676	0.072712	-1.858	-0.022036
		-0.175	0.6125	0.171086	2.03433	0.047973	0.07472	-1.86324	-0.026747
		-0.14	0.6125	0.16936	2.03722	0.045941	0.077183	-1.86786	-0.031242
		-0.105	0.6125	0.167807	2.04015	0.044084	0.0798	-1.87234	-0.035716
		-0.07	0.6125	0.166409	2.04315	0.042381	0.082588	-1.87674	-0.040207
		-0.035	0.6125	0.16515	2.04624	0.040816	0.085565	-1.88109	-0.044749
		0	0.6125	0.164019	2.04944	0.039373	0.088753	-1.88542	-0.04938
		0.035	0.6125	0.163005	2.05278	0.03804	0.092176	-1.88978	-0.054136
		0.07	0.6125	0.162101	2.05628	0.036806	0.095862	-1.89418	-0.059056
		0.105	0.6125	0.161299	2.05998	0.035662	0.099844	-1.89868	-0.064182
		0.14	0.6125	0.160595	2.06391	0.0346	0.104159	-1.90331	-0.069559
		0.175	0.6125	0.159985	2.06809	0.033614	0.108854	-1.90811	-0.07524
		0.21	0.6125	0.159467	2.07259	0.032696	0.113981	-1.91312	-0.081285
		0.245	0.6125	0.159041	2.07745	0.031844	0.119604	-1.91841	-0.08776
		0.28	0.6125	0.158707	2.08273	0.031052	0.125799	-1.92402	-0.094747
		0.315	0.6125	0.158469	2.0885	0.030317	0.132659	-1.93003	-0.102342
		0.35	0.6125	0.158331	2.09486	0.029637	0.140299	-1.93653	-0.110662
		0.385	0.6125	0.158299	2.10191	0.02901	0.148861	-1.94361	-0.119851
		0.42	0.6125	0.158384	2.1098	0.028435	0.158523	-1.95141	-0.130088
		0.455	0.6125	0.158598	2.11869	0.027912	0.169514	-1.96009	-0.141602
		0.49	0.6125	0.158961	2.12881	0.027443	0.182128	-1.96985	-0.154685
		0.525	0.6125	0.159496	2.14047	0.02703	0.196756	-1.98097	-0.169726
		0.56	0.6125	0.160239	2.15404	0.026677	0.213929	-1.9938	-0.187252
		0.595	0.6125	0.161238	2.17016	0.026394	0.234412	-2.00893	-0.208018
		0.63	0.6125	0.162551	2.18935	0.026185	0.259095	-2.0268	-0.23291
		0.665	0.6125	0.16429	2.21307	0.026078	0.28973	-2.04878	-0.263652
		0.7	0.6125	0.166584	2.24263	0.026089	0.328377	-2.07605	-0.302288
		-0.7	0.63	0.233978	1.97843	0.147585	0.049666	-1.74446	0.097919
		-0.665	0.63	0.217545	1.98732	0.129451	0.051467	-1.76978	0.077984
		-0.63	0.63	0.204394	1.9946	0.114974	0.052957	-1.79021	0.062017
		-0.595	0.63	0.193898	2.00073	0.10342	0.054457	-1.80683	0.048963
		-0.56	0.63	0.185337	2.00602	0.093989	0.055979	-1.82069	0.03801
		-0.525	0.63	0.17823	2.01069	0.086149	0.057535	-1.83246	0.028614
		-0.49	0.63	0.172245	2.01488	0.079531	0.059133	-1.84264	0.020398
		-0.455	0.63	0.167142	2.01871	0.073873	0.060784	-1.85157	0.013089
		-0.42	0.63	0.162746	2.02226	0.068981	0.062494	-1.85951	0.006487
		-0.385	0.63	0.158927	2.0256	0.064711	0.064274	-1.86667	0.000437
		-0.35	0.63	0.155583	2.02878	0.060952	0.066131	-1.87319	-0.005179
		-0.315	0.63	0.152637	2.03184	0.05762	0.068074	-1.8792	-0.010454
		-0.28	0.63	0.150027	2.03482	0.054646	0.070113	-1.88479	-0.015467
		-0.245	0.63	0.147706	2.03775	0.051977	0.072259	-1.89004	-0.020282
		-0.21	0.63	0.145159	2.04066	0.049078	0.074201	-1.8955	-0.025123
		-0.175	0.63	0.143305	2.04357	0.046898	0.076592	-1.90027	-0.029694
		-0.14	0.63	0.141642	2.04651	0.044913	0.079126	-1.90487	-0.034213
		-0.105	0.63	0.140148	2.04949	0.0431	0.081819	-1.90934	-0.038719
		-0.07	0.63	0.138807	2.05254	0.041439	0.084686	-1.91374	-0.043247
		-0.035	0.63	0.137603	2.05569	0.039912	0.087747	-1.91809	-0.047835
		0	0.63	0.136524	2.05895	0.038505	0.091025	-1.92242	-0.05252
		0.035	0.63	0.135561	2.06235	0.037206	0.094544	-1.92679	-0.057338
		0.07	0.63	0.134706	2.06592	0.036004	0.098333	-1.93121	-0.062329
		0.105	0.63	0.133953	2.06969	0.034891	0.102426	-1.93574	-0.067535
		0.14	0.63	0.133298	2.07369	0.033857	0.106862	-1.94039	-0.073005
		0.175	0.63	0.132736	2.07796	0.032898	0.111687	-1.94523	-0.078789
		0.21	0.63	0.132267	2.08255	0.032007	0.116957	-1.95029	-0.08495
		0.245	0.63	0.131891	2.08751	0.03118	0.122736	-1.95562	-0.091556
		0.28	0.63	0.131608	2.0929	0.030413	0.129104	-1.96129	-0.098691
		0.315	0.63	0.131423	2.0988	0.029702	0.136158	-1.96738	-0.106456
		0.35	0.63	0.131339	2.10529	0.029046	0.144009	-1.97395	-0.114963
		0.385	0.63	0.131364	2.1125	0.028442	0.15281	-1.98114	-0.124368
		0.42	0.63	0.13151	2.12056	0.02789	0.162743	-1.98905	-0.134853
		0.455	0.63	0.131792	2.12972	0.027393	0.174071	-1.99793	-0.146678
		0.49	0.63	0.132225	2.14001	0.026945	0.187014	-2.00778	-0.160069
		0.525	0.63	0.132839	2.15193	0.026556	0.202059	-2.01909	-0.175503
		0.56	0.63	0.13367	2.16581	0.026229	0.21972	-2.03214	-0.193491
		0.595	0.63	0.13477	2.18231	0.025973	0.240797	-2.04754	-0.214824
		0.63	0.63	0.1362	2.20195	0.025793	0.266202	-2.06575	-0.240409
		0.665	0.63	0.138071	2.22614	0.025716	0.297666	-2.08806	-0.27195
		0.7	0.63	0.140542	2.25664	0.02577	0.33765	-2.1161	-0.31188
		-0.7	0.6475	0.205177	1.98691	0.145184	0.051036	-1.78173	0.094148
		-0.665	0.6475	0.188605	1.99588	0.126841	0.052611	-1.80728	0.07423
		-0.63	0.6475	0.175743	2.00322	0.112616	0.054174	-1.82748	0.058442
		-0.595	0.6475	0.165487	2.00941	0.10127	0.055742	-1.84392	0.045528
		-0.56	0.6475	0.157129	2.01475	0.092015	0.057329	-1.85762	0.034686
		-0.525	0.6475	0.150198	2.01946	0.084326	0.058946	-1.86926	0.02538
		-0.49	0.6475	0.144365	2.0237	0.07784	0.060606	-1.87933	0.017234
		-0.455	0.6475	0.139395	2.02757	0.072296	0.062317	-1.88817	0.009979
		-0.42	0.6475	0.135118	2.03116	0.067505	0.064088	-1.89604	0.003417
		-0.385	0.6475	0.131405	2.03454	0.063325	0.065929	-1.90314	-0.002604
		-0.35	0.6475	0.128158	2.03776	0.059647	0.067848	-1.9096	-0.008201
		-0.315	0.6475	0.125299	2.04087	0.056387	0.069855	-1.91557	-0.013468
		-0.28	0.6475	0.122771	2.04389	0.053479	0.071961	-1.92112	-0.018482
		-0.245	0.6475	0.120524	2.04687	0.050869	0.074174	-1.92635	-0.023305
		-0.21	0.6475	0.118027	2.04984	0.048004	0.076182	-1.93182	-0.028178
		-0.175	0.6475	0.116238	2.0528	0.045874	0.078648	-1.93657	-0.032774
		-0.14	0.6475	0.114636	2.05579	0.043935	0.08126	-1.94115	-0.037325
		-0.105	0.6475	0.1132	2.05883	0.042166	0.084035	-1.94563	-0.041869
		-0.07	0.6475	0.111914	2.06194	0.040544	0.086989	-1.95002	-0.046445
		-0.035	0.6475	0.110764	2.06514	0.039055	0.090144	-1.95438	-0.051089
		0	0.6475	0.109737	2.06847	0.037683	0.09352	-1.95873	-0.055837
		0.035	0.6475	0.108824	2.07194	0.036418	0.097144	-1.96312	-0.060726
		0.07	0.6475	0.108019	2.07559	0.035247	0.101047	-1.96757	-0.0658
		0.105	0.6475	0.107315	2.07944	0.034163	0.105262	-1.97212	-0.071099
		0.14	0.6475	0.106708	2.08353	0.033158	0.10983	-1.97682	-0.076672
		0.175	0.6475	0.106196	2.08789	0.032226	0.1148	-1.9817	-0.082574
		0.21	0.6475	0.105776	2.09259	0.031361	0.120226	-1.98681	-0.088865
		0.245	0.6475	0.10545	2.09766	0.03056	0.126177	-1.99221	-0.095617
		0.28	0.6475	0.105219	2.10317	0.029817	0.132734	-1.99795	-0.102917
		0.315	0.6475	0.105087	2.10921	0.02913	0.139996	-2.00412	-0.110866
		0.35	0.6475	0.105059	2.11586	0.028497	0.148084	-2.0108	-0.119587
		0.385	0.6475	0.105144	2.12324	0.027917	0.157149	-2.01809	-0.129232
		0.42	0.6475	0.105353	2.13149	0.027389	0.167381	-2.02614	-0.139992
		0.455	0.6475	0.105702	2.14081	0.026913	0.179022	-2.0351	-0.152109
		0.49	0.6475	0.106211	2.15142	0.026492	0.192386	-2.0452	-0.165894
		0.525	0.6475	0.106908	2.16363	0.026128	0.207889	-2.05672	-0.181761
		0.56	0.6475	0.107835	2.17795	0.025829	0.226136	-2.07011	-0.200307
		0.595	0.6475	0.109034	2.1947	0.025598	0.247767	-2.08566	-0.222169
		0.63	0.6475	0.110596	2.21501	0.025454	0.274103	-2.10441	-0.248649
		0.665	0.6475	0.112607	2.23975	0.02541	0.306486	-2.12714	-0.281076
		0.7	0.6475	0.115256	2.27106	0.025506	0.347764	-2.1558	-0.322258
		-0.7	0.665	0.176682	1.99527	0.142407	0.052204	-1.81858	0.090203
		-0.665	0.665	0.160449	2.00432	0.124359	0.053867	-1.84387	0.070492
		-0.63	0.665	0.147864	2.01173	0.110375	0.05551	-1.86387	0.054865
		-0.595	0.665	0.137838	2.01798	0.09923	0.057152	-1.88014	0.042078
		-0.56	0.665	0.129676	2.02338	0.090146	0.058809	-1.8937	0.031337
		-0.525	0.665	0.122912	2.02814	0.082604	0.060495	-1.90523	0.022109
		-0.49	0.665	0.117225	2.03243	0.076244	0.062222	-1.91521	0.014022
		-0.455	0.665	0.112384	2.03635	0.07081	0.063999	-1.92397	0.006811
		-0.42	0.665	0.108222	2.03999	0.066117	0.065837	-1.93177	0.00028
		-0.385	0.665	0.104611	2.04343	0.062023	0.067745	-1.93881	-0.005722
		-0.35	0.665	0.101456	2.0467	0.058423	0.069733	-1.94524	-0.01131
		-0.315	0.665	0.098682	2.04985	0.055232	0.07181	-1.95117	-0.016578
		-0.28	0.665	0.096232	2.05293	0.052387	0.073988	-1.9567	-0.021601
		-0.245	0.665	0.093539	2.05599	0.049298	0.075945	-1.96245	-0.026647
		-0.21	0.665	0.091605	2.059	0.046999	0.078357	-1.9674	-0.031358
		-0.175	0.665	0.089879	2.06202	0.044917	0.080905	-1.97214	-0.035988
		-0.14	0.665	0.088337	2.06507	0.043023	0.083603	-1.97673	-0.04058
		-0.105	0.665	0.086958	2.06816	0.041295	0.086469	-1.98121	-0.045174
		-0.07	0.665	0.085727	2.07134	0.039713	0.089519	-1.98561	-0.049806
		-0.035	0.665	0.084629	2.07462	0.03826	0.092775	-1.98999	-0.054515
		0	0.665	0.083653	2.07802	0.036922	0.09626	-1.99436	-0.059338
		0.035	0.665	0.08279	2.08157	0.035688	0.100001	-1.99878	-0.064313
		0.07	0.665	0.082034	2.0853	0.034548	0.104028	-2.00326	-0.06948
		0.105	0.665	0.081379	2.08924	0.033493	0.108378	-2.00786	-0.074885
		0.14	0.665	0.080821	2.09342	0.032516	0.113091	-2.0126	-0.080575
		0.175	0.665	0.080357	2.0979	0.031611	0.118219	-2.01754	-0.086608
		0.21	0.665	0.079988	2.1027	0.030771	0.123818	-2.02272	-0.093047
		0.245	0.665	0.079713	2.1079	0.029994	0.129958	-2.02819	-0.099964
		0.28	0.665	0.079535	2.11356	0.029276	0.136724	-2.03402	-0.107448
		0.315	0.665	0.079457	2.11975	0.028613	0.144218	-2.04029	-0.115605
		0.35	0.665	0.079487	2.12657	0.028004	0.152564	-2.04708	-0.12456
		0.385	0.665	0.079634	2.13414	0.027447	0.161919	-2.05451	-0.134472
		0.42	0.665	0.079909	2.14261	0.026943	0.17248	-2.0627	-0.145537
		0.455	0.665	0.080331	2.15224	0.026494	0.184524	-2.07191	-0.15803
		0.49	0.665	0.080916	2.16306	0.026095	0.198293	-2.08215	-0.172198
		0.525	0.665	0.0817	2.17561	0.025758	0.214301	-2.09391	-0.188543
		0.56	0.665	0.082721	2.19023	0.025485	0.233101	-2.10751	-0.207616
		0.595	0.665	0.084036	2.20753	0.025285	0.255496	-2.12349	-0.230211
		0.63	0.665	0.085722	2.22833	0.025174	0.282632	-2.14261	-0.257458
		0.665	0.665	0.087894	2.25385	0.02517	0.316201	-2.16596	-0.291031
		0.7	0.665	0.090731	2.28607	0.025312	0.358913	-2.19534	-0.333601
		-0.7	0.6825	0.148999	2.00347	0.139804	0.053484	-1.85447	0.08632
		-0.665	0.6825	0.133089	2.01262	0.122038	0.055243	-1.87953	0.066795
		-0.63	0.6825	0.120768	2.02011	0.108285	0.056973	-1.89935	0.051312
		-0.595	0.6825	0.110962	2.02644	0.097334	0.058697	-1.91547	0.038637
		-0.56	0.6825	0.102985	2.0319	0.088413	0.060432	-1.92892	0.027981
		-0.525	0.6825	0.096382	2.03673	0.08101	0.062193	-1.94035	0.018817
		-0.49	0.6825	0.090833	2.04108	0.074771	0.063993	-1.95025	0.010778
		-0.455	0.6825	0.086115	2.04506	0.069443	0.065844	-1.95894	0.003599
		-0.42	0.6825	0.082062	2.04876	0.064842	0.067755	-1.9667	-0.002913
		-0.385	0.6825	0.078549	2.05225	0.060831	0.069737	-1.9737	-0.008906
		-0.35	0.6825	0.075482	2.05557	0.057304	0.0718	-1.98009	-0.014496
		-0.315	0.6825	0.07279	2.05879	0.05418	0.073955	-1.986	-0.019775
		-0.28	0.6825	0.070414	2.06192	0.051395	0.076213	-1.99151	-0.024818
		-0.245	0.6825	0.067766	2.06507	0.048334	0.078247	-1.9973	-0.029913
		-0.21	0.6825	0.065896	2.06814	0.046085	0.080745	-2.00224	-0.03466
		-0.175	0.6825	0.064231	2.07122	0.044049	0.083383	-2.00699	-0.039334
		-0.14	0.6825	0.062747	2.07433	0.042198	0.086176	-2.01159	-0.043978
		-0.105	0.6825	0.061423	2.0775	0.040509	0.089142	-2.01608	-0.048633
		-0.07	0.6825	0.060245	2.08075	0.038964	0.092298	-2.02051	-0.053334
		-0.035	0.6825	0.059198	2.08411	0.037545	0.095666	-2.02491	-0.058121
		0	0.6825	0.058272	2.08759	0.03624	0.099271	-2.02932	-0.063031
		0.035	0.6825	0.057459	2.09123	0.035037	0.103139	-2.03377	-0.068102
		0.07	0.6825	0.056751	2.09505	0.033926	0.107304	-2.0383	-0.073378
		0.105	0.6825	0.056144	2.0991	0.032899	0.111801	-2.04295	-0.078902
		0.14	0.6825	0.055635	2.10339	0.031948	0.116675	-2.04776	-0.084727
		0.175	0.6825	0.055223	2.10804	0.031071	0.121987	-2.05282	-0.090916
		0.21	0.6825	0.054902	2.11292	0.030254	0.127766	-2.05802	-0.097512
		0.245	0.6825	0.054679	2.11826	0.029501	0.134115	-2.06358	-0.104614
		0.28	0.6825	0.054554	2.12407	0.028807	0.141111	-2.06952	-0.112304
		0.315	0.6825	0.054533	2.13043	0.028167	0.14886	-2.0759	-0.120693
		0.35	0.6825	0.054623	2.13745	0.027582	0.157491	-2.08282	-0.129909
		0.385	0.6825	0.054833	2.14523	0.027049	0.167166	-2.0904	-0.140117
		0.42	0.6825	0.055176	2.15395	0.026569	0.178088	-2.09877	-0.151519
		0.455	0.6825	0.055671	2.16378	0.026142	0.190518	-2.10811	-0.164376
		0.49	0.6825	0.05634	2.17499	0.025772	0.204794	-2.11865	-0.179022
		0.525	0.6825	0.057215	2.1879	0.025461	0.22136	-2.13069	-0.195899
		0.56	0.6825	0.05834	2.20296	0.025217	0.240819	-2.14462	-0.215602
		0.595	0.6825	0.059773	2.22077	0.02505	0.264008	-2.161	-0.238958
		0.63	0.6825	0.061598	2.2422	0.024975	0.292119	-2.1806	-0.267144
		0.665	0.6825	0.063942	2.26861	0.025016	0.326994	-2.20467	-0.301978
		0.7	0.6825	0.066967	2.30162	0.025202	0.371118	-2.23466	-0.345916
		-0.7	0.7	0.12215	2.0115	0.137419	0.054883	-1.88935	0.082536
		-0.665	0.7	0.106546	2.02076	0.119922	0.056748	-1.91421	0.063174
		-0.63	0.7	0.094475	2.02835	0.10639	0.058574	-1.93387	0.047816
		-0.595	0.7	0.084877	2.03476	0.095622	0.060388	-1.94988	0.035234
		-0.56	0.7	0.077077	2.0403	0.086856	0.062209	-1.96322	0.024647
		-0.525	0.7	0.070624	2.0452	0.079584	0.064053	-1.97458	0.015531
		-0.49	0.7	0.065207	2.04962	0.073459	0.065935	-1.98442	0.007524
		-0.455	0.7	0.060604	2.05367	0.06823	0.067866	-1.99307	0.000364
		-0.42	0.7	0.056653	2.05744	0.063716	0.069858	-2.00078	-0.006142
		-0.385	0.7	0.053233	2.06099	0.059782	0.071922	-2.00776	-0.01214
		-0.35	0.7	0.049968	2.06384	0.056257	0.074061	-2.01387	-0.017804
		-0.315	0.7	0.047356	2.06711	0.053198	0.076301	-2.01976	-0.023103
		-0.28	0.7	0.044485	2.07039	0.04988	0.078304	-2.0259	-0.028424
		-0.245	0.7	0.04245	2.07354	0.047438	0.080766	-2.03109	-0.033328
		-0.21	0.7	0.040645	2.07669	0.045238	0.083359	-2.03604	-0.038121
		-0.175	0.7	0.03904	2.07984	0.043247	0.086096	-2.0408	-0.042849
		-0.14	0.7	0.037613	2.08303	0.041437	0.088994	-2.04542	-0.047557
		-0.105	0.7	0.036345	2.08628	0.039787	0.092069	-2.04993	-0.052282
		-0.07	0.7	0.035219	2.08961	0.038278	0.095341	-2.05439	-0.057063
		-0.035	0.7	0.034224	2.09305	0.036893	0.098833	-2.05883	-0.06194
		0	0.7	0.033348	2.09663	0.03562	0.102569	-2.06328	-0.066949
		0.035	0.7	0.032585	2.10037	0.034447	0.106578	-2.06778	-0.072131
		0.07	0.7	0.031926	2.1043	0.033364	0.110893	-2.07237	-0.077529
		0.105	0.7	0.031369	2.10845	0.032365	0.115554	-2.07708	-0.083189
		0.14	0.7	0.030909	2.11287	0.031441	0.120604	-2.08196	-0.089163
		0.175	0.7	0.030546	2.1176	0.030586	0.126097	-2.08705	-0.095511
		0.21	0.7	0.030278	2.12268	0.029797	0.132096	-2.0924	-0.102299
		0.245	0.7	0.030108	2.12817	0.029068	0.138674	-2.09806	-0.109606
		0.28	0.7	0.030039	2.13415	0.028398	0.145924	-2.10411	-0.117526
		0.315	0.7	0.030077	2.1407	0.027782	0.153953	-2.11063	-0.126171
		0.35	0.7	0.030228	2.14793	0.02722	0.162898	-2.1177	-0.135678
		0.385	0.7	0.030504	2.15595	0.026712	0.172925	-2.12545	-0.146213
		0.42	0.7	0.030919	2.16493	0.026256	0.184247	-2.13401	-0.157991
		0.455	0.7	0.031492	2.17507	0.025855	0.197134	-2.14358	-0.171279
		0.49	0.7	0.032247	2.18663	0.025512	0.211936	-2.15438	-0.186424
		0.525	0.7	0.033219	2.19995	0.02523	0.229118	-2.16673	-0.203888
		0.56	0.7	0.034453	2.21548	0.025018	0.249308	-2.18103	-0.22429
		0.595	0.7	0.036012	2.23387	0.024885	0.273375	-2.19785	-0.24849
		0.63	0.7	0.037984	2.25599	0.024849	0.302564	-2.21801	-0.277715
		0.665	0.7	0.040497	2.28317	0.024933	0.338717	-2.24268	-0.313784
		0.7	0.7	0.043744	2.31741	0.025177	0.384687	-2.27366	-0.35951
