# Supplementary material for: On maternity and the stronger immune response in women
Source: Nat Commun. 2022 Aug 18;13:4858. doi: 10.1038/s41467-022-32569-6 (PMC9386672; doi:10.1038/s41467-022-32569-6)
Supplement: Supplementary file 3 — Source Data [file 41467_2022_32569_MOESM3_ESM.zip › Source Data/Source Data Suppl Fig 16/Source Data Bot Two (Inn Sec 3).xlsx]

## Sheet: Sheet1
Fig 16 Supple (bottom two rows)
		diff_c	prVert	alphaf	alpham	gammaf	gammam	alpha diff	gamma diff
		-0.35	0	2.2094	1.9888	0.286196	0.054643	0.220595	0.231553
		-0.3325	0	2.18453	1.99026	0.258519	0.055736	0.194272	0.202783
		-0.315	0	2.16388	1.99175	0.235734	0.056879	0.172132	0.178855
		-0.2975	0	2.14645	1.99325	0.216647	0.058075	0.153197	0.158572
		-0.28	0	2.13154	1.99479	0.200425	0.059327	0.136755	0.141098
		-0.2625	0	2.11864	1.99635	0.186467	0.060638	0.122289	0.125829
		-0.245	0	2.10737	1.99795	0.174329	0.062012	0.109412	0.112317
		-0.2275	0	2.09742	1.9996	0.163678	0.063454	0.097828	0.100224
		-0.21	0	2.08859	2.00129	0.154255	0.064967	0.087305	0.089288
		-0.1925	0	2.08069	2.00303	0.145861	0.066557	0.077659	0.079304
		-0.175	0	2.07357	2.00484	0.138334	0.068229	0.068736	0.070105
		-0.1575	0	2.06714	2.00672	0.131548	0.06999	0.060423	0.061558
		-0.14	0	2.06128	2.00867	0.125398	0.071847	0.052618	0.053551
		-0.1225	0	2.05593	2.01071	0.119799	0.073807	0.045222	0.045992
		-0.105	0	2.05103	2.01284	0.11468	0.07588	0.038181	0.0388
		-0.0875	0	2.0465	2.01509	0.109982	0.078074	0.031414	0.031908
		-0.07	0	2.04232	2.01744	0.105655	0.0804	0.024883	0.025255
		-0.0525	0	2.03844	2.01993	0.101657	0.082871	0.018509	0.018786
		-0.035	0	2.03483	2.02256	0.097952	0.085501	0.012269	0.012451
		-0.0175	0	2.03146	2.02535	0.094509	0.088305	0.006116	0.006204
		0	0	2.02831	2.02832	0.091301	0.091301	-9e-06	0
		0.0175	0	2.02535	2.03146	0.088305	0.094509	-0.006107	-0.006204
		0.035	0	2.02256	2.03484	0.085501	0.097952	-0.012281	-0.012451
		0.0525	0	2.01993	2.03844	0.082871	0.101657	-0.018509	-0.018786
		0.07	0	2.01744	2.04232	0.0804	0.105655	-0.02488	-0.025255
		0.0875	0	2.01509	2.0465	0.078074	0.109982	-0.031409	-0.031908
		0.105	0	2.01285	2.05103	0.07588	0.11468	-0.038179	-0.0388
		0.1225	0	2.01071	2.05593	0.073807	0.119799	-0.045223	-0.045992
		0.14	0	2.00867	2.06128	0.071847	0.125398	-0.052615	-0.053551
		0.1575	0	2.00671	2.06714	0.06999	0.131548	-0.060424	-0.061558
		0.175	0	2.00484	2.07358	0.068229	0.138334	-0.068738	-0.070105
		0.1925	0	2.00303	2.08069	0.066557	0.145861	-0.077655	-0.079304
		0.21	0	2.00129	2.08859	0.064967	0.154255	-0.087304	-0.089288
		0.2275	0	1.99958	2.09742	0.063454	0.163678	-0.09784	-0.100224
		0.245	0	1.99795	2.10736	0.062012	0.174329	-0.109414	-0.112317
		0.2625	0	1.99635	2.11864	0.060638	0.186467	-0.122289	-0.125829
		0.28	0	1.99479	2.13154	0.059327	0.200425	-0.136754	-0.141098
		0.2975	0	1.99325	2.14645	0.058075	0.216647	-0.153196	-0.158572
		0.315	0	1.99175	2.16388	0.056879	0.235734	-0.172132	-0.178855
		0.3325	0	1.99026	2.18453	0.055736	0.258519	-0.194267	-0.202783
		0.35	0	1.9888	2.2094	0.054643	0.286196	-0.220595	-0.231553
		-0.35	0.0175	2.15514	1.9882	0.290001	0.054982	0.16694	0.235019
		-0.3325	0.0175	2.12963	1.98975	0.261982	0.05608	0.139874	0.205902
		-0.315	0.0175	2.10843	1.99132	0.23891	0.057228	0.117112	0.181682
		-0.2975	0.0175	2.09054	1.9929	0.219579	0.058429	0.097644	0.16115
		-0.28	0.0175	2.07524	1.9945	0.203148	0.059687	0.080738	0.143461
		-0.2625	0.0175	2.062	1.99612	0.189008	0.061004	0.06587	0.128004
		-0.245	0.0175	2.05042	1.99777	0.176711	0.062385	0.052648	0.114326
		-0.2275	0.0175	2.04021	1.99947	0.165919	0.063834	0.040746	0.102085
		-0.21	0.0175	2.03115	2.00121	0.156372	0.065355	0.029943	0.091017
		-0.1925	0.0175	2.02304	2.00299	0.147865	0.066953	0.020049	0.080912
		-0.175	0.0175	2.01576	2.00483	0.140238	0.068634	0.010931	0.071604
		-0.1575	0.0175	2.00915	2.00675	0.133361	0.070405	0.002404	0.062956
		-0.14	0.0175	2.00315	2.00874	0.127129	0.072272	-0.005588	0.054857
		-0.1225	0.0175	1.99766	2.01082	0.121454	0.074243	-0.01316	0.047211
		-0.105	0.0175	1.99265	2.01298	0.116266	0.076326	-0.020329	0.03994
		-0.0875	0.0175	1.98801	2.01525	0.111505	0.078533	-0.027244	0.032972
		-0.07	0.0175	1.98373	2.01764	0.10712	0.080872	-0.03391	0.026248
		-0.0525	0.0175	1.97977	2.02016	0.103068	0.083358	-0.040396	0.01971
		-0.035	0.0175	1.97609	2.02281	0.099313	0.086003	-0.046722	0.01331
		-0.0175	0.0175	1.97266	2.02563	0.095824	0.088823	-0.052971	0.007001
		0	0.0175	1.96944	2.02861	0.092572	0.091836	-0.059173	0.000736
		0.0175	0.0175	1.96643	2.03179	0.089536	0.095062	-0.065365	-0.005526
		0.035	0.0175	1.9636	2.03519	0.086695	0.098525	-0.07159	-0.01183
		0.0525	0.0175	1.96094	2.03883	0.08403	0.102252	-0.077888	-0.018222
		0.07	0.0175	1.95842	2.04273	0.081525	0.106273	-0.08431	-0.024748
		0.0875	0.0175	1.95604	2.04694	0.079167	0.110626	-0.0909	-0.031459
		0.105	0.0175	1.95378	2.05149	0.076944	0.115352	-0.097705	-0.038408
		0.1225	0.0175	1.95164	2.05642	0.074844	0.120501	-0.104785	-0.045657
		0.14	0.0175	1.9496	2.0618	0.072858	0.126134	-0.112205	-0.053276
		0.1575	0.0175	1.94765	2.06769	0.070977	0.132321	-0.120036	-0.061344
		0.175	0.0175	1.94579	2.07416	0.069193	0.139148	-0.128365	-0.069955
		0.1925	0.0175	1.94401	2.0813	0.067499	0.14672	-0.137291	-0.079221
		0.21	0.0175	1.9423	2.08924	0.065888	0.155166	-0.146937	-0.089278
		0.2275	0.0175	1.94066	2.09811	0.064356	0.164646	-0.157451	-0.10029
		0.245	0.0175	1.93908	2.1081	0.062896	0.175362	-0.169017	-0.112466
		0.2625	0.0175	1.93756	2.11942	0.061505	0.187575	-0.181863	-0.12607
		0.28	0.0175	1.93609	2.13238	0.060178	0.20162	-0.196286	-0.141442
		0.2975	0.0175	1.93467	2.14735	0.058912	0.217943	-0.212674	-0.159031
		0.315	0.0175	1.93331	2.16485	0.057702	0.23715	-0.231539	-0.179448
		0.3325	0.0175	1.93199	2.18558	0.056546	0.260079	-0.253586	-0.203533
		0.35	0.0175	1.93075	2.21055	0.055442	0.287933	-0.279798	-0.232491
		-0.35	0.035	2.1011	1.9877	0.29382	0.055327	0.113402	0.238493
		-0.3325	0.035	2.07493	1.98935	0.265454	0.056429	0.08558	0.209025
		-0.315	0.035	2.05319	1.99101	0.242093	0.057582	0.062176	0.184511
		-0.2975	0.035	2.03483	1.99267	0.222516	0.058789	0.042166	0.163727
		-0.28	0.035	2.01913	1.99434	0.205873	0.060052	0.024784	0.145821
		-0.2625	0.035	2.00554	1.99603	0.19155	0.061376	0.009504	0.130174
		-0.245	0.035	1.99366	1.99774	0.179093	0.062764	-0.004082	0.116329
		-0.2275	0.035	1.98319	1.99949	0.168159	0.06422	-0.016299	0.103939
		-0.21	0.035	1.97389	2.00127	0.158486	0.065748	-0.02738	0.092738
		-0.1925	0.035	1.96557	2.0031	0.149867	0.067355	-0.037528	0.082512
		-0.175	0.035	1.95809	2.005	0.142139	0.069045	-0.04691	0.073094
		-0.1575	0.035	1.95132	2.00695	0.135171	0.070826	-0.055623	0.064345
		-0.14	0.035	1.94518	2.00898	0.128856	0.072703	-0.063801	0.056153
		-0.1225	0.035	1.93956	2.01109	0.123106	0.074685	-0.07153	0.048421
		-0.105	0.035	1.93441	2.01329	0.117849	0.07678	-0.078877	0.041069
		-0.0875	0.035	1.92968	2.01559	0.113024	0.078999	-0.085917	0.034025
		-0.07	0.035	1.9253	2.01801	0.108581	0.081352	-0.09271	0.027229
		-0.0525	0.035	1.92125	2.02056	0.104475	0.083851	-0.099303	0.020624
		-0.035	0.035	1.91749	2.02324	0.10067	0.086511	-0.105753	0.014159
		-0.0175	0.035	1.91398	2.02609	0.097134	0.089347	-0.112113	0.007787
		0	0.035	1.91071	2.0291	0.09384	0.092378	-0.118384	0.001462
		0.0175	0.035	1.90765	2.03231	0.090763	0.095623	-0.124654	-0.00486
		0.035	0.035	1.90478	2.03573	0.087884	0.099107	-0.130951	-0.011223
		0.0525	0.035	1.90207	2.03939	0.085183	0.102855	-0.137316	-0.017672
		0.07	0.035	1.89953	2.04332	0.082646	0.106901	-0.143793	-0.024255
		0.0875	0.035	1.89712	2.04756	0.080257	0.111279	-0.150431	-0.031022
		0.105	0.035	1.89485	2.05213	0.078005	0.116033	-0.157279	-0.038028
		0.1225	0.035	1.8927	2.0571	0.075877	0.121213	-0.164396	-0.045336
		0.14	0.035	1.89066	2.0625	0.073865	0.12688	-0.171845	-0.053015
		0.1575	0.035	1.88872	2.06842	0.07196	0.133104	-0.179699	-0.061144
		0.175	0.035	1.88688	2.07492	0.070153	0.139973	-0.188043	-0.06982
		0.1925	0.035	1.88512	2.0821	0.068437	0.147591	-0.196979	-0.079154
		0.21	0.035	1.88345	2.09007	0.066806	0.156089	-0.206625	-0.089283
		0.2275	0.035	1.88185	2.09898	0.065255	0.165627	-0.217131	-0.100372
		0.245	0.035	1.88034	2.10901	0.063778	0.176411	-0.228678	-0.112633
		0.2625	0.035	1.87889	2.12039	0.06237	0.188699	-0.241498	-0.126329
		0.28	0.035	1.87751	2.13339	0.061027	0.202832	-0.255883	-0.141805
		0.2975	0.035	1.87621	2.14842	0.059746	0.219258	-0.272217	-0.159512
		0.315	0.035	1.87498	2.16599	0.058523	0.238587	-0.291014	-0.180064
		0.3325	0.035	1.87384	2.18681	0.057356	0.261663	-0.312971	-0.204307
		0.35	0.035	1.87281	2.21188	0.056241	0.289695	-0.339076	-0.233454
		-0.35	0.0525	2.0473	1.98731	0.297647	0.055678	0.059991	0.241969
		-0.3325	0.0525	2.02047	1.98907	0.268931	0.056784	0.031394	0.212147
		-0.315	0.0525	1.99818	1.99081	0.245276	0.057942	0.007365	0.187334
		-0.2975	0.0525	1.97934	1.99257	0.225452	0.059154	-0.013237	0.166298
		-0.28	0.0525	1.96322	1.99433	0.208596	0.060424	-0.031108	0.148172
		-0.2625	0.0525	1.94928	1.99608	0.194088	0.061754	-0.046803	0.132334
		-0.245	0.0525	1.9371	1.99785	0.181469	0.063149	-0.060752	0.11832
		-0.2275	0.0525	1.92636	1.99966	0.170394	0.064612	-0.073305	0.105782
		-0.21	0.0525	1.91682	2.0015	0.160594	0.066149	-0.084681	0.094445
		-0.1925	0.0525	1.90829	2.00339	0.151863	0.067764	-0.095094	0.084099
		-0.175	0.0525	1.90062	2.00532	0.144033	0.069463	-0.1047	0.07457
		-0.1575	0.0525	1.89369	2.00732	0.136973	0.071253	-0.11363	0.06572
		-0.14	0.0525	1.88739	2.00939	0.130575	0.073141	-0.122002	0.057434
		-0.1225	0.0525	1.88163	2.01154	0.12475	0.075133	-0.129904	0.049617
		-0.105	0.0525	1.87636	2.01377	0.119423	0.077241	-0.137412	0.042182
		-0.0875	0.0525	1.87152	2.01611	0.114535	0.079472	-0.144597	0.035063
		-0.07	0.0525	1.86705	2.01857	0.110033	0.081838	-0.151518	0.028195
		-0.0525	0.0525	1.86291	2.02114	0.105873	0.084352	-0.158232	0.021521
		-0.035	0.0525	1.85907	2.02386	0.102018	0.087028	-0.164788	0.01499
		-0.0175	0.0525	1.85549	2.02673	0.098436	0.08988	-0.171233	0.008556
		0	0.0525	1.85216	2.02977	0.095098	0.092929	-0.177609	0.002169
		0.0175	0.0525	1.84905	2.03301	0.091982	0.096193	-0.183961	-0.004211
		0.035	0.0525	1.84613	2.03646	0.089065	0.099697	-0.19033	-0.010632
		0.0525	0.0525	1.84338	2.04014	0.086329	0.103468	-0.196761	-0.017139
		0.07	0.0525	1.84081	2.0441	0.083759	0.107537	-0.203297	-0.023778
		0.0875	0.0525	1.83837	2.0484	0.08134	0.111942	-0.210033	-0.030602
		0.105	0.0525	1.83609	2.05297	0.079058	0.116725	-0.216879	-0.037667
		0.1225	0.0525	1.83393	2.05796	0.076903	0.121936	-0.224039	-0.045033
		0.14	0.0525	1.83189	2.0634	0.074866	0.127637	-0.231515	-0.052771
		0.1575	0.0525	1.82995	2.06935	0.072936	0.133899	-0.239393	-0.060963
		0.175	0.0525	1.82812	2.07588	0.071106	0.14081	-0.247754	-0.069704
		0.1925	0.0525	1.82639	2.08309	0.06937	0.148475	-0.2567	-0.079105
		0.21	0.0525	1.82475	2.0911	0.067719	0.157026	-0.266348	-0.089307
		0.2275	0.0525	1.8232	2.10005	0.066149	0.166624	-0.276849	-0.100475
		0.245	0.0525	1.82174	2.11012	0.064654	0.177474	-0.288381	-0.11282
		0.2625	0.0525	1.82037	2.12154	0.06323	0.18984	-0.301176	-0.12661
		0.28	0.0525	1.81908	2.1346	0.061872	0.204062	-0.315524	-0.14219
		0.2975	0.0525	1.81788	2.14969	0.060577	0.220593	-0.331808	-0.160016
		0.315	0.0525	1.81679	2.16733	0.059341	0.240046	-0.35054	-0.180705
		0.3325	0.0525	1.81582	2.18823	0.058162	0.26327	-0.372415	-0.205108
		0.35	0.0525	1.81499	2.2134	0.057037	0.291485	-0.398413	-0.234448
		-0.35	0.07	1.99374	1.98703	0.301476	0.056035	0.006709	0.245441
		-0.3325	0.07	1.96624	1.98892	0.272406	0.057146	-0.022679	0.21526
		-0.315	0.07	1.94338	1.99078	0.248456	0.058309	-0.047399	0.190147
		-0.2975	0.07	1.92408	1.99261	0.228381	0.059527	-0.068532	0.168854
		-0.28	0.07	1.90755	1.99445	0.21131	0.060802	-0.086893	0.150508
		-0.2625	0.07	1.89325	1.99629	0.196616	0.062139	-0.103036	0.134477
		-0.245	0.07	1.88076	1.99813	0.183835	0.06354	-0.117372	0.120295
		-0.2275	0.07	1.86973	2.00002	0.172617	0.065011	-0.130295	0.107606
		-0.21	0.07	1.85997	2.0019	0.16269	0.066556	-0.141936	0.096134
		-0.1925	0.07	1.85122	2.00384	0.153845	0.068179	-0.152617	0.085666
		-0.175	0.07	1.84336	2.00583	0.145914	0.069888	-0.162466	0.076026
		-0.1575	0.07	1.83625	2.00787	0.138763	0.071688	-0.171615	0.067075
		-0.14	0.07	1.8298	2.00998	0.132281	0.073586	-0.180182	0.058695
		-0.1225	0.07	1.82391	2.01217	0.12638	0.07559	-0.188258	0.05079
		-0.105	0.07	1.81852	2.01445	0.120985	0.077709	-0.195926	0.043276
		-0.0875	0.07	1.81357	2.01682	0.116033	0.079953	-0.203257	0.03608
		-0.07	0.07	1.809	2.01931	0.111472	0.082333	-0.210312	0.029139
		-0.0525	0.07	1.80477	2.02192	0.107259	0.084861	-0.21715	0.022398
		-0.035	0.07	1.80085	2.02467	0.103354	0.087552	-0.223814	0.015802
		-0.0175	0.07	1.79721	2.02757	0.099726	0.090422	-0.23036	0.009304
		0	0.07	1.79381	2.03064	0.096345	0.093488	-0.236828	0.002857
		0.0175	0.07	1.79064	2.0339	0.093188	0.096772	-0.243263	-0.003584
		0.035	0.07	1.78767	2.03738	0.090234	0.100297	-0.249708	-0.010063
		0.0525	0.07	1.78489	2.0411	0.087464	0.10409	-0.256207	-0.016626
		0.07	0.07	1.78228	2.04509	0.084861	0.108184	-0.262803	-0.023323
		0.0875	0.07	1.77983	2.04938	0.082411	0.112615	-0.269545	-0.030204
		0.105	0.07	1.77753	2.05401	0.0801	0.117427	-0.276485	-0.037327
		0.1225	0.07	1.77535	2.05903	0.077919	0.12267	-0.28368	-0.044751
		0.14	0.07	1.77331	2.0645	0.075856	0.128406	-0.291194	-0.05255
		0.1575	0.07	1.77138	2.07048	0.073903	0.134707	-0.299098	-0.060804
		0.175	0.07	1.76956	2.07704	0.072051	0.141661	-0.307478	-0.06961
		0.1925	0.07	1.76785	2.08429	0.070293	0.149373	-0.316435	-0.07908
		0.21	0.07	1.76625	2.09233	0.068622	0.157977	-0.32609	-0.089355
		0.2275	0.07	1.76474	2.10132	0.067034	0.167635	-0.336586	-0.100601
		0.245	0.07	1.76333	2.11144	0.065522	0.178555	-0.348106	-0.113033
		0.2625	0.07	1.76202	2.1229	0.064081	0.190999	-0.360877	-0.126918
		0.28	0.07	1.76083	2.13602	0.062709	0.205312	-0.375191	-0.142603
		0.2975	0.07	1.75974	2.15117	0.0614	0.221949	-0.39143	-0.160549
		0.315	0.07	1.75878	2.16887	0.060152	0.241527	-0.410099	-0.181375
		0.3325	0.07	1.75796	2.18986	0.058963	0.264903	-0.431893	-0.20594
		0.35	0.07	1.75733	2.21512	0.057828	0.293303	-0.45779	-0.235475
		-0.35	0.0875	1.94045	1.98687	0.3053	0.056399	-0.046417	0.248901
		-0.3325	0.0875	1.91227	1.98889	0.275873	0.057515	-0.07661	0.218358
		-0.315	0.0875	1.88886	1.99086	0.251624	0.058683	-0.101999	0.192941
		-0.2975	0.0875	1.86906	1.9928	0.231297	0.059906	-0.12374	0.171391
		-0.28	0.0875	1.85213	1.99473	0.21401	0.061187	-0.142606	0.152823
		-0.2625	0.0875	1.83747	1.99665	0.199129	0.06253	-0.159184	0.136599
		-0.245	0.0875	1.82466	1.99858	0.186184	0.063939	-0.173917	0.122245
		-0.2275	0.0875	1.81337	2.00052	0.174822	0.065417	-0.187144	0.109405
		-0.21	0.0875	1.80335	2.00248	0.164768	0.06697	-0.199129	0.097798
		-0.1925	0.0875	1.79439	2.00447	0.15581	0.068602	-0.210081	0.087208
		-0.175	0.0875	1.78634	2.00651	0.147777	0.07032	-0.220175	0.077457
		-0.1575	0.0875	1.77906	2.00861	0.140534	0.07213	-0.229545	0.068404
		-0.14	0.0875	1.77246	2.01077	0.133969	0.074038	-0.23831	0.059931
		-0.1225	0.0875	1.76643	2.013	0.127992	0.076054	-0.246566	0.051938
		-0.105	0.0875	1.76092	2.01532	0.122528	0.078185	-0.254399	0.044343
		-0.0875	0.0875	1.75585	2.01773	0.117513	0.080442	-0.261879	0.037071
		-0.07	0.0875	1.75118	2.02025	0.112894	0.082835	-0.269069	0.030059
		-0.0525	0.0875	1.74687	2.0229	0.108627	0.085379	-0.276029	0.023248
		-0.035	0.0875	1.74287	2.02568	0.104673	0.088086	-0.282808	0.016587
		-0.0175	0.0875	1.73916	2.02861	0.100998	0.090972	-0.289456	0.010026
		0	0.0875	1.7357	2.03172	0.097575	0.094057	-0.296019	0.003518
		0.0175	0.0875	1.73247	2.03501	0.094379	0.09736	-0.302539	-0.002981
		0.035	0.0875	1.72946	2.03852	0.091388	0.100906	-0.30906	-0.009518
		0.0525	0.0875	1.72664	2.04227	0.088583	0.104723	-0.315628	-0.01614
		0.07	0.0875	1.724	2.04628	0.085947	0.108841	-0.322286	-0.022894
		0.0875	0.0875	1.72152	2.0506	0.083467	0.113299	-0.329084	-0.029832
		0.105	0.0875	1.71919	2.05527	0.081129	0.118141	-0.336073	-0.037012
		0.1225	0.0875	1.71701	2.06032	0.078921	0.123417	-0.343309	-0.044496
		0.14	0.0875	1.71496	2.06582	0.076833	0.129188	-0.350857	-0.052355
		0.1575	0.0875	1.71303	2.07182	0.074856	0.135528	-0.35879	-0.060672
		0.175	0.0875	1.71123	2.07842	0.072982	0.142525	-0.367192	-0.069543
		0.1925	0.0875	1.70954	2.0857	0.071203	0.150286	-0.376163	-0.079083
		0.21	0.0875	1.70796	2.09379	0.069514	0.158944	-0.385823	-0.08943
		0.2275	0.0875	1.7065	2.10281	0.067907	0.168664	-0.396317	-0.100757
		0.245	0.0875	1.70514	2.11297	0.066378	0.179653	-0.407827	-0.113275
		0.2625	0.0875	1.7039	2.12448	0.064923	0.192177	-0.420578	-0.127254
		0.28	0.0875	1.70278	2.13765	0.063536	0.206582	-0.434861	-0.143046
		0.2975	0.0875	1.7018	2.15285	0.062214	0.223328	-0.451055	-0.161114
		0.315	0.0875	1.70096	2.17063	0.060955	0.243034	-0.469666	-0.182079
		0.3325	0.0875	1.7003	2.19169	0.059755	0.266563	-0.491386	-0.206808
		0.35	0.0875	1.69987	2.21705	0.058612	0.295151	-0.517186	-0.236539
		-0.35	0.105	1.88746	1.98682	0.309113	0.056771	-0.099364	0.252342
		-0.3325	0.105	1.8586	1.98899	0.279325	0.057891	-0.130389	0.221434
		-0.315	0.105	1.8346	1.99109	0.254775	0.059064	-0.156491	0.195711
		-0.2975	0.105	1.81432	1.99315	0.234193	0.060292	-0.178828	0.173901
		-0.28	0.105	1.79697	1.99518	0.216688	0.061579	-0.198211	0.155109
		-0.2625	0.105	1.78195	1.99719	0.201619	0.062929	-0.215239	0.13869
		-0.245	0.105	1.76883	1.9992	0.18851	0.064345	-0.230367	0.124165
		-0.2275	0.105	1.75727	2.00121	0.177004	0.065831	-0.243942	0.111173
		-0.21	0.105	1.747	2.00324	0.166822	0.067392	-0.256236	0.09943
		-0.1925	0.105	1.73783	2.0053	0.15775	0.069033	-0.267467	0.088717
		-0.175	0.105	1.72959	2.00739	0.149616	0.07076	-0.277807	0.078856
		-0.1575	0.105	1.72214	2.00954	0.142281	0.07258	-0.287402	0.069701
		-0.14	0.105	1.71538	2.01175	0.135633	0.074499	-0.296368	0.061134
		-0.1225	0.105	1.70922	2.01403	0.129581	0.076526	-0.304808	0.053055
		-0.105	0.105	1.70358	2.01639	0.124048	0.078669	-0.312807	0.045379
		-0.0875	0.105	1.69841	2.01885	0.11897	0.080939	-0.320438	0.038031
		-0.07	0.105	1.69364	2.02141	0.114294	0.083347	-0.327768	0.030947
		-0.0525	0.105	1.68924	2.02409	0.109973	0.085905	-0.334852	0.024068
		-0.035	0.105	1.68516	2.02691	0.10597	0.088628	-0.341746	0.017342
		-0.0175	0.105	1.68138	2.02988	0.10225	0.091532	-0.3485	0.010718
		0	0.105	1.67786	2.03301	0.098785	0.094635	-0.355157	0.00415
		0.0175	0.105	1.67458	2.03634	0.095549	0.097959	-0.361764	-0.00241
		0.035	0.105	1.67152	2.03988	0.092521	0.101526	-0.368364	-0.009005
		0.0525	0.105	1.66866	2.04366	0.089682	0.105366	-0.375002	-0.015684
		0.07	0.105	1.66598	2.04771	0.087015	0.10951	-0.381724	-0.022495
		0.0875	0.105	1.66348	2.05206	0.084505	0.113996	-0.388579	-0.029491
		0.105	0.105	1.66113	2.05675	0.082138	0.118867	-0.395617	-0.036729
		0.1225	0.105	1.65894	2.06183	0.079904	0.124176	-0.402896	-0.044272
		0.14	0.105	1.65688	2.06736	0.077792	0.129984	-0.410481	-0.052192
		0.1575	0.105	1.65496	2.0734	0.075792	0.136363	-0.418442	-0.060571
		0.175	0.105	1.65316	2.08003	0.073896	0.143405	-0.426868	-0.069509
		0.1925	0.105	1.65149	2.08734	0.072098	0.151215	-0.435855	-0.079117
		0.21	0.105	1.64994	2.09546	0.070389	0.159928	-0.445523	-0.089539
		0.2275	0.105	1.64851	2.10453	0.068765	0.16971	-0.456018	-0.100945
		0.245	0.105	1.64721	2.11473	0.06722	0.18077	-0.46752	-0.11355
		0.2625	0.105	1.64603	2.12629	0.06575	0.193375	-0.480253	-0.127625
		0.28	0.105	1.64499	2.1395	0.064349	0.207875	-0.494508	-0.143526
		0.2975	0.105	1.64411	2.15477	0.063015	0.22473	-0.510661	-0.161715
		0.315	0.105	1.64339	2.17261	0.061745	0.244566	-0.529218	-0.182821
		0.3325	0.105	1.64288	2.19375	0.060535	0.268251	-0.550866	-0.207716
		0.35	0.105	1.64263	2.2192	0.059385	0.29703	-0.576574	-0.237645
		-0.35	0.1225	1.83475	1.98693	0.312908	0.057149	-0.15218	0.255759
		-0.3325	0.1225	1.80521	1.98924	0.282755	0.058274	-0.184025	0.224481
		-0.315	0.1225	1.78064	1.99148	0.2579	0.059452	-0.210844	0.198448
		-0.2975	0.1225	1.75988	1.99366	0.237061	0.060686	-0.233786	0.176375
		-0.28	0.1225	1.74211	1.9958	0.219337	0.06198	-0.253691	0.157357
		-0.2625	0.1225	1.72673	1.99791	0.204079	0.063336	-0.271175	0.140743
		-0.245	0.1225	1.7133	2	0.190806	0.064759	-0.286703	0.126047
		-0.2275	0.1225	1.70146	2.00209	0.179155	0.066252	-0.300631	0.112903
		-0.21	0.1225	1.69095	2.0042	0.168846	0.067822	-0.31324	0.101024
		-0.1925	0.1225	1.68157	2.00632	0.15966	0.069472	-0.32475	0.090188
		-0.175	0.1225	1.67314	2.00848	0.151424	0.071209	-0.335342	0.080215
		-0.1575	0.1225	1.66552	2.01068	0.143997	0.073039	-0.345163	0.070958
		-0.14	0.1225	1.65861	2.01295	0.137267	0.074969	-0.354335	0.062298
		-0.1225	0.1225	1.65231	2.01527	0.13114	0.077007	-0.362959	0.054133
		-0.105	0.1225	1.64655	2.01768	0.125539	0.079163	-0.371126	0.046376
		-0.0875	0.1225	1.64127	2.02018	0.120399	0.081447	-0.378911	0.038952
		-0.07	0.1225	1.6364	2.02278	0.115665	0.083869	-0.386379	0.031796
		-0.0525	0.1225	1.63191	2.0255	0.111292	0.086442	-0.393592	0.02485
		-0.035	0.1225	1.62776	2.02836	0.10724	0.089182	-0.400603	0.018058
		-0.0175	0.1225	1.6239	2.03136	0.103475	0.092103	-0.407461	0.011372
		0	0.1225	1.62032	2.03454	0.099968	0.095225	-0.414216	0.004743
		0.0175	0.1225	1.61699	2.0379	0.096694	0.098569	-0.42091	-0.001875
		0.035	0.1225	1.61388	2.04147	0.09363	0.102158	-0.42759	-0.008528
		0.0525	0.1225	1.61098	2.04528	0.090757	0.106022	-0.434301	-0.015265
		0.07	0.1225	1.60827	2.04936	0.088058	0.110192	-0.441087	-0.022134
		0.0875	0.1225	1.60574	2.05374	0.085519	0.114705	-0.447999	-0.029186
		0.105	0.1225	1.60338	2.05846	0.083125	0.119607	-0.455089	-0.036482
		0.1225	0.1225	1.60117	2.06358	0.080865	0.12495	-0.462412	-0.044085
		0.14	0.1225	1.5991	2.06914	0.078729	0.130794	-0.470035	-0.052065
		0.1575	0.1225	1.59718	2.07521	0.076707	0.137214	-0.478029	-0.060507
		0.175	0.1225	1.5954	2.08187	0.07479	0.1443	-0.486478	-0.06951
		0.1925	0.1225	1.59374	2.08922	0.072972	0.152161	-0.495482	-0.079189
		0.21	0.1225	1.59222	2.09738	0.071246	0.160931	-0.505161	-0.089685
		0.2275	0.1225	1.59083	2.10649	0.069605	0.170776	-0.515659	-0.101171
		0.245	0.1225	1.58957	2.11672	0.068044	0.181908	-0.527153	-0.113864
		0.2625	0.1225	1.58846	2.12833	0.066559	0.194596	-0.539872	-0.128037
		0.28	0.1225	1.58749	2.1416	0.065146	0.20919	-0.554103	-0.144044
		0.2975	0.1225	1.5867	2.15692	0.0638	0.226157	-0.570219	-0.162357
		0.315	0.1225	1.5861	2.17483	0.06252	0.246126	-0.588725	-0.183606
		0.3325	0.1225	1.58574	2.19604	0.061302	0.269971	-0.610306	-0.208669
		0.35	0.1225	1.58566	2.22159	0.060144	0.298944	-0.635928	-0.2388
		-0.35	0.14	1.78237	1.98716	0.316676	0.057536	-0.204789	0.25914
		-0.3325	0.14	1.75214	1.98964	0.286154	0.058665	-0.237502	0.227489
		-0.315	0.14	1.72699	1.99203	0.260993	0.059848	-0.265036	0.201145
		-0.2975	0.14	1.70575	1.99434	0.239895	0.061088	-0.288593	0.178807
		-0.28	0.14	1.68757	1.99659	0.22195	0.062388	-0.309028	0.159562
		-0.2625	0.14	1.67183	1.99881	0.206502	0.063751	-0.326973	0.142751
		-0.245	0.14	1.65809	2.00099	0.193064	0.065181	-0.342906	0.127883
		-0.2275	0.14	1.64598	2.00317	0.181268	0.066683	-0.357191	0.114585
		-0.21	0.14	1.63523	2.00535	0.170831	0.06826	-0.370117	0.102571
		-0.1925	0.14	1.62564	2.00755	0.161532	0.06992	-0.38191	0.091612
		-0.175	0.14	1.61702	2.00977	0.153195	0.071666	-0.392755	0.081529
		-0.1575	0.14	1.60923	2.01204	0.145678	0.073507	-0.402805	0.072171
		-0.14	0.14	1.60217	2.01436	0.138865	0.075448	-0.412182	0.063417
		-0.1225	0.14	1.59574	2.01674	0.132664	0.077499	-0.420994	0.055165
		-0.105	0.14	1.58987	2.0192	0.126995	0.079667	-0.42933	0.047328
		-0.0875	0.14	1.58447	2.02174	0.121793	0.081964	-0.437269	0.039829
		-0.07	0.14	1.57951	2.02439	0.117002	0.084401	-0.444879	0.032601
		-0.0525	0.14	1.57493	2.02715	0.112577	0.08699	-0.452219	0.025587
		-0.035	0.14	1.5707	2.03005	0.108477	0.089746	-0.459347	0.018731
		-0.0175	0.14	1.56678	2.03309	0.104668	0.092685	-0.466313	0.011983
		0	0.14	1.56313	2.0363	0.10112	0.095827	-0.473164	0.005293
		0.0175	0.14	1.55975	2.0397	0.097808	0.099191	-0.479948	-0.001383
		0.035	0.14	1.55659	2.0433	0.094708	0.102803	-0.486709	-0.008095
		0.0525	0.14	1.55366	2.04715	0.091803	0.106691	-0.493492	-0.014888
		0.07	0.14	1.55091	2.05126	0.089073	0.110887	-0.500345	-0.021814
		0.0875	0.14	1.54836	2.05567	0.086505	0.115429	-0.507316	-0.028924
		0.105	0.14	1.54597	2.06043	0.084085	0.120362	-0.514457	-0.036277
		0.1225	0.14	1.54375	2.06557	0.0818	0.125739	-0.521827	-0.043939
		0.14	0.14	1.54168	2.07117	0.07964	0.13162	-0.529488	-0.05198
		0.1575	0.14	1.53976	2.07727	0.077597	0.138082	-0.537514	-0.060485
		0.175	0.14	1.53798	2.08397	0.07566	0.145214	-0.54599	-0.069554
		0.1925	0.14	1.53634	2.09135	0.073823	0.153126	-0.555013	-0.079303
		0.21	0.14	1.53484	2.09955	0.072079	0.161953	-0.564704	-0.089874
		0.2275	0.14	1.53348	2.10869	0.070422	0.171863	-0.575206	-0.101441
		0.245	0.14	1.53227	2.11897	0.068846	0.183068	-0.586698	-0.114222
		0.2625	0.14	1.53122	2.13062	0.067348	0.19584	-0.599404	-0.128492
		0.28	0.14	1.53033	2.14394	0.065922	0.210532	-0.613612	-0.14461
		0.2975	0.14	1.52963	2.15932	0.064566	0.227613	-0.629695	-0.163047
		0.315	0.14	1.52914	2.17729	0.063276	0.247716	-0.648155	-0.18444
		0.3325	0.14	1.52891	2.19858	0.06205	0.271723	-0.669673	-0.209673
		0.35	0.14	1.52901	2.22422	0.060887	0.300894	-0.695214	-0.240007
		-0.35	0.1575	1.73032	1.98754	0.320411	0.057931	-0.257215	0.26248
		-0.3325	0.1575	1.69941	1.9902	0.289515	0.059065	-0.290788	0.23045
		-0.315	0.1575	1.67369	1.99274	0.264044	0.060253	-0.319051	0.203791
		-0.2975	0.1575	1.65196	1.99519	0.242685	0.061499	-0.343229	0.181186
		-0.28	0.1575	1.63337	1.99757	0.224519	0.062805	-0.3642	0.161714
		-0.2625	0.1575	1.61729	1.9999	0.20888	0.064175	-0.382612	0.144705
		-0.245	0.1575	1.60323	2.00219	0.195276	0.065612	-0.398953	0.129664
		-0.2275	0.1575	1.59086	2.00446	0.183336	0.067122	-0.413598	0.116214
		-0.21	0.1575	1.57988	2.00672	0.172772	0.068709	-0.426842	0.104063
		-0.1925	0.1575	1.57007	2.00899	0.16336	0.070377	-0.438921	0.092983
		-0.175	0.1575	1.56127	2.01129	0.154922	0.072134	-0.450021	0.082788
		-0.1575	0.1575	1.55332	2.01362	0.147314	0.073985	-0.4603	0.073329
		-0.14	0.1575	1.54611	2.016	0.140421	0.075938	-0.469884	0.064483
		-0.1225	0.1575	1.53955	2.01844	0.134146	0.078	-0.478884	0.056146
		-0.105	0.1575	1.53356	2.02095	0.12841	0.080182	-0.487391	0.048228
		-0.0875	0.1575	1.52806	2.02354	0.123147	0.082493	-0.495484	0.040654
		-0.07	0.1575	1.523	2.02624	0.1183	0.084945	-0.503235	0.033355
		-0.0525	0.1575	1.51834	2.02904	0.113824	0.08755	-0.510704	0.026274
		-0.035	0.1575	1.51403	2.03198	0.109677	0.090323	-0.51795	0.019354
		-0.0175	0.1575	1.51004	2.03506	0.105824	0.09328	-0.525023	0.012544
		0	0.1575	1.50634	2.03831	0.102236	0.096441	-0.531972	0.005795
		0.0175	0.1575	1.5029	2.04174	0.098886	0.099827	-0.538846	-0.000941
		0.035	0.1575	1.4997	2.04539	0.095752	0.103462	-0.545688	-0.00771
		0.0525	0.1575	1.49672	2.04927	0.092814	0.107374	-0.552544	-0.01456
		0.07	0.1575	1.49395	2.05341	0.090055	0.111597	-0.559463	-0.021542
		0.0875	0.1575	1.49136	2.05786	0.087459	0.116169	-0.566494	-0.02871
		0.105	0.1575	1.48896	2.06265	0.085013	0.121134	-0.573688	-0.036121
		0.1225	0.1575	1.48672	2.06783	0.082704	0.126545	-0.581104	-0.043841
		0.14	0.1575	1.48465	2.07345	0.080522	0.132465	-0.588805	-0.051943
		0.1575	0.1575	1.48273	2.07959	0.078457	0.138969	-0.596866	-0.060512
		0.175	0.1575	1.48096	2.08632	0.0765	0.146148	-0.605368	-0.069648
		0.1925	0.1575	1.47933	2.09374	0.074645	0.154112	-0.614413	-0.079467
		0.21	0.1575	1.47786	2.10197	0.072885	0.162997	-0.624117	-0.090112
		0.2275	0.1575	1.47653	2.11116	0.071212	0.172973	-0.634626	-0.101761
		0.245	0.1575	1.47536	2.12148	0.069622	0.184253	-0.646116	-0.114631
		0.2625	0.1575	1.47436	2.13317	0.068111	0.197111	-0.658813	-0.129
		0.28	0.1575	1.47354	2.14654	0.066674	0.211902	-0.673001	-0.145228
		0.2975	0.1575	1.47292	2.16198	0.065308	0.229099	-0.689055	-0.163791
		0.315	0.1575	1.47254	2.18002	0.06401	0.249339	-0.707472	-0.185329
		0.3325	0.1575	1.47245	2.20138	0.062777	0.273511	-0.728935	-0.210734
		0.35	0.1575	1.47271	2.22711	0.06161	0.302884	-0.754401	-0.241274
		-0.35	0.175	1.67864	1.98807	0.324102	0.058335	-0.309425	0.265767
		-0.3325	0.175	1.64705	1.99092	0.292829	0.059474	-0.343871	0.233355
		-0.315	0.175	1.62076	1.99363	0.267046	0.060667	-0.37287	0.206379
		-0.2975	0.175	1.59855	1.99623	0.245424	0.061919	-0.397677	0.183505
		-0.28	0.175	1.57955	1.99874	0.227035	0.063231	-0.419188	0.163804
		-0.2625	0.175	1.56312	2.00119	0.211205	0.064608	-0.438068	0.146597
		-0.245	0.175	1.54876	2.00358	0.197436	0.066054	-0.454819	0.131382
		-0.2275	0.175	1.53612	2.00595	0.185351	0.067572	-0.469827	0.117779
		-0.21	0.175	1.52491	2.00831	0.17466	0.069167	-0.483392	0.105493
		-0.1925	0.175	1.5149	2.01066	0.165136	0.070846	-0.495755	0.09429
		-0.175	0.175	1.50592	2.01303	0.156598	0.072612	-0.507111	0.083986
		-0.1575	0.175	1.49781	2.01543	0.148901	0.074474	-0.517619	0.074427
		-0.14	0.175	1.49046	2.01787	0.141927	0.076439	-0.527411	0.065488
		-0.1225	0.175	1.48377	2.02037	0.135579	0.078514	-0.536599	0.057065
		-0.105	0.175	1.47766	2.02294	0.129777	0.080709	-0.545275	0.049068
		-0.0875	0.175	1.47206	2.02559	0.124454	0.083034	-0.553524	0.04142
		-0.07	0.175	1.46691	2.02833	0.119553	0.085501	-0.561416	0.034052
		-0.0525	0.175	1.46217	2.03118	0.115026	0.088122	-0.569014	0.026904
		-0.035	0.175	1.45779	2.03416	0.110832	0.090913	-0.576377	0.019919
		-0.0175	0.175	1.45373	2.03729	0.106937	0.093889	-0.583557	0.013048
		0	0.175	1.44997	2.04058	0.10331	0.097071	-0.590605	0.006239
		0.0175	0.175	1.44648	2.04405	0.099924	0.100478	-0.597567	-0.000554
		0.035	0.175	1.44324	2.04773	0.096756	0.104136	-0.60449	-0.00738
		0.0525	0.175	1.44023	2.05165	0.093787	0.108074	-0.611421	-0.014287
		0.07	0.175	1.43742	2.05583	0.090999	0.112324	-0.618407	-0.021325
		0.0875	0.175	1.43481	2.06031	0.088376	0.116926	-0.625497	-0.02855
		0.105	0.175	1.43239	2.06513	0.085904	0.121923	-0.632744	-0.036019
		0.1225	0.175	1.43014	2.07035	0.083572	0.12737	-0.640208	-0.043798
		0.14	0.175	1.42806	2.07601	0.081368	0.133329	-0.64795	-0.051961
		0.1575	0.175	1.42613	2.08218	0.079283	0.139876	-0.656045	-0.060593
		0.175	0.175	1.42437	2.08894	0.077308	0.147103	-0.664576	-0.069795
		0.1925	0.175	1.42276	2.0964	0.075436	0.15512	-0.673642	-0.079684
		0.21	0.175	1.42131	2.10467	0.073659	0.164065	-0.683363	-0.090406
		0.2275	0.175	1.42001	2.11389	0.071972	0.174108	-0.69388	-0.102136
		0.245	0.175	1.41888	2.12426	0.070369	0.185465	-0.705371	-0.115096
		0.2625	0.175	1.41793	2.136	0.068846	0.19841	-0.718061	-0.129564
		0.28	0.175	1.41718	2.14941	0.067398	0.213303	-0.732233	-0.145905
		0.2975	0.175	1.41664	2.16491	0.066023	0.230618	-0.748261	-0.164595
		0.315	0.175	1.41637	2.18301	0.064718	0.250998	-0.76664	-0.18628
		0.3325	0.175	1.4164	2.20445	0.06348	0.275338	-0.788051	-0.211858
		0.35	0.175	1.41681	2.23026	0.062309	0.304917	-0.81345	-0.242608
		-0.35	0.1925	1.62734	1.98875	0.327742	0.058748	-0.361407	0.268994
		-0.3325	0.1925	1.59506	1.9918	0.296088	0.059892	-0.396735	0.236196
		-0.315	0.1925	1.56822	1.99469	0.269989	0.061091	-0.426476	0.208898
		-0.2975	0.1925	1.54554	1.99745	0.248103	0.062349	-0.451914	0.185754
		-0.28	0.1925	1.52614	2.00011	0.22949	0.063668	-0.473968	0.165822
		-0.2625	0.1925	1.50936	2.00268	0.213469	0.065053	-0.49332	0.148416
		-0.245	0.1925	1.49471	2.00519	0.199534	0.066506	-0.510482	0.133028
		-0.2275	0.1925	1.48182	2.00767	0.187306	0.068033	-0.525851	0.119273
		-0.21	0.1925	1.47038	2.01011	0.176489	0.069637	-0.539736	0.106852
		-0.1925	0.1925	1.46017	2.01256	0.166853	0.071325	-0.552384	0.095528
		-0.175	0.1925	1.45101	2.01501	0.158215	0.073103	-0.563996	0.085112
		-0.1575	0.1925	1.44275	2.01748	0.15043	0.074976	-0.574733	0.075454
		-0.14	0.1925	1.43526	2.01999	0.143376	0.076952	-0.584732	0.066424
		-0.1225	0.1925	1.42845	2.02256	0.136957	0.07904	-0.594106	0.057917
		-0.105	0.1925	1.42223	2.02518	0.13109	0.081249	-0.602952	0.049841
		-0.0875	0.1925	1.41653	2.02788	0.125708	0.083589	-0.611354	0.042119
		-0.07	0.1925	1.41129	2.03068	0.120753	0.086072	-0.619386	0.034681
		-0.0525	0.1925	1.40647	2.03358	0.116177	0.08871	-0.627112	0.027467
		-0.035	0.1925	1.40202	2.03661	0.111939	0.091518	-0.634592	0.020421
		-0.0175	0.1925	1.3979	2.03978	0.108002	0.094514	-0.641879	0.013488
		0	0.1925	1.39409	2.04311	0.104336	0.097716	-0.649024	0.00662
		0.0175	0.1925	1.39055	2.04662	0.100915	0.101145	-0.656074	-0.00023
		0.035	0.1925	1.38726	2.05034	0.097715	0.104828	-0.663079	-0.007113
		0.0525	0.1925	1.38421	2.0543	0.094715	0.108792	-0.670083	-0.014077
		0.07	0.1925	1.38138	2.05851	0.091899	0.11307	-0.677136	-0.021171
		0.0875	0.1925	1.37875	2.06303	0.08925	0.117702	-0.684286	-0.028452
		0.105	0.1925	1.3763	2.06789	0.086754	0.122733	-0.691587	-0.035979
		0.1225	0.1925	1.37404	2.07314	0.0844	0.128216	-0.699098	-0.043816
		0.14	0.1925	1.37195	2.07883	0.082175	0.134215	-0.706882	-0.05204
		0.1575	0.1925	1.37003	2.08504	0.080071	0.140806	-0.715012	-0.060735
		0.175	0.1925	1.36827	2.09184	0.078078	0.148082	-0.723572	-0.070004
		0.1925	0.1925	1.36668	2.09934	0.076189	0.156154	-0.732663	-0.079965
		0.21	0.1925	1.36524	2.10764	0.074398	0.16516	-0.742399	-0.090762
		0.2275	0.1925	1.36398	2.11691	0.072697	0.175272	-0.752927	-0.102575
		0.245	0.1925	1.36289	2.12731	0.071082	0.186706	-0.764423	-0.115624
		0.2625	0.1925	1.36199	2.1391	0.069548	0.199741	-0.777108	-0.130193
		0.28	0.1925	1.3613	2.15256	0.068091	0.214738	-0.791268	-0.146647
		0.2975	0.1925	1.36084	2.16811	0.066708	0.232173	-0.807272	-0.165465
		0.315	0.1925	1.36065	2.18627	0.065396	0.252697	-0.825619	-0.187301
		0.3325	0.1925	1.3608	2.20779	0.064154	0.277209	-0.846983	-0.213055
		0.35	0.1925	1.36136	2.23369	0.062981	0.306997	-0.872322	-0.244016
		-0.35	0.21	1.57644	1.98958	0.331321	0.059171	-0.413142	0.27215
		-0.3325	0.21	1.5435	1.99286	0.299281	0.06032	-0.449359	0.238961
		-0.315	0.21	1.51609	1.99594	0.272864	0.061526	-0.479847	0.211338
		-0.2975	0.21	1.49295	1.99887	0.250713	0.06279	-0.505919	0.187923
		-0.28	0.21	1.47316	2.00168	0.231876	0.064116	-0.528516	0.16776
		-0.2625	0.21	1.45605	2.00439	0.215663	0.065508	-0.548339	0.150155
		-0.245	0.21	1.44111	2.00702	0.201563	0.06697	-0.565913	0.134593
		-0.2275	0.21	1.42796	2.00961	0.189191	0.068505	-0.581643	0.120686
		-0.21	0.21	1.41631	2.01216	0.178249	0.070119	-0.595848	0.10813
		-0.1925	0.21	1.40591	2.01469	0.168502	0.071818	-0.608779	0.096684
		-0.175	0.21	1.39658	2.01723	0.159767	0.073606	-0.620644	0.086161
		-0.1575	0.21	1.38817	2.01978	0.151894	0.075491	-0.631609	0.076403
		-0.14	0.21	1.38055	2.02236	0.144763	0.07748	-0.641812	0.067283
		-0.1225	0.21	1.37362	2.02499	0.138273	0.079581	-0.651371	0.058692
		-0.105	0.21	1.36729	2.02768	0.132343	0.081804	-0.660385	0.050539
		-0.0875	0.21	1.3615	2.03044	0.126903	0.084159	-0.66894	0.042744
		-0.07	0.21	1.35618	2.03329	0.121896	0.086658	-0.67711	0.035238
		-0.0525	0.21	1.35128	2.03625	0.117272	0.089313	-0.684963	0.027959
		-0.035	0.21	1.34676	2.03932	0.112989	0.09214	-0.692558	0.020849
		-0.0175	0.21	1.34259	2.04254	0.109012	0.095156	-0.699951	0.013856
		0	0.21	1.33872	2.04591	0.10531	0.098379	-0.707191	0.006931
		0.0175	0.21	1.33514	2.04947	0.101854	0.101831	-0.71433	2.3e-05
		0.035	0.21	1.33181	2.05323	0.098623	0.105538	-0.721415	-0.006915
		0.0525	0.21	1.32873	2.05722	0.095594	0.109529	-0.728491	-0.013935
		0.07	0.21	1.32587	2.06148	0.092751	0.113836	-0.73561	-0.021085
		0.0875	0.21	1.32321	2.06603	0.090077	0.1185	-0.74282	-0.028423
		0.105	0.21	1.32075	2.07093	0.087558	0.123565	-0.750175	-0.036007
		0.1225	0.21	1.31848	2.07621	0.085182	0.129085	-0.757733	-0.043903
		0.14	0.21	1.31638	2.08194	0.082938	0.135126	-0.765559	-0.052188
		0.1575	0.21	1.31446	2.08819	0.080816	0.141762	-0.773725	-0.060946
		0.175	0.21	1.31271	2.09503	0.078806	0.149088	-0.782316	-0.070282
		0.1925	0.21	1.31113	2.10256	0.076902	0.157216	-0.79143	-0.080314
		0.21	0.21	1.30971	2.1109	0.075097	0.166284	-0.801186	-0.091187
		0.2275	0.21	1.30848	2.1202	0.073383	0.176467	-0.811726	-0.103084
		0.245	0.21	1.30743	2.13065	0.071757	0.187981	-0.823227	-0.116224
		0.2625	0.21	1.30657	2.14248	0.070213	0.201108	-0.83591	-0.130895
		0.28	0.21	1.30594	2.156	0.068748	0.21621	-0.85006	-0.147462
		0.2975	0.21	1.30556	2.1716	0.067358	0.23377	-0.866046	-0.166412
		0.315	0.21	1.30546	2.18983	0.066041	0.254439	-0.884366	-0.188398
		0.3325	0.21	1.30572	2.21141	0.064796	0.279126	-0.905691	-0.21433
		0.35	0.21	1.30642	2.2374	0.063622	0.309129	-0.930977	-0.245507
		-0.35	0.2275	1.52597	1.99058	0.334831	0.059604	-0.464615	0.275227
		-0.3325	0.2275	1.49236	1.99409	0.3024	0.06076	-0.501723	0.24164
		-0.315	0.2275	1.46442	1.99738	0.275662	0.061971	-0.53296	0.213691
		-0.2975	0.2275	1.44082	2.00049	0.253244	0.063242	-0.559667	0.190002
		-0.28	0.2275	1.42065	2.00346	0.234182	0.064576	-0.582809	0.169606
		-0.2625	0.2275	1.40321	2.00631	0.217778	0.065976	-0.603102	0.151802
		-0.245	0.2275	1.38799	2.00908	0.203514	0.067446	-0.621084	0.136068
		-0.2275	0.2275	1.37461	2.01178	0.191	0.068991	-0.637174	0.122009
		-0.21	0.2275	1.36274	2.01444	0.179933	0.070615	-0.651695	0.109318
		-0.1925	0.2275	1.35216	2.01707	0.170077	0.072324	-0.664908	0.097753
		-0.175	0.2275	1.34267	2.01969	0.161246	0.074123	-0.677023	0.087123
		-0.1575	0.2275	1.33411	2.02233	0.153287	0.07602	-0.688212	0.077267
		-0.14	0.2275	1.32637	2.02499	0.146079	0.078022	-0.698618	0.068057
		-0.1225	0.2275	1.31933	2.02768	0.13952	0.080137	-0.708359	0.059383
		-0.105	0.2275	1.3129	2.03044	0.133528	0.082375	-0.717538	0.051153
		-0.0875	0.2275	1.30702	2.03326	0.128032	0.084746	-0.726243	0.043286
		-0.07	0.2275	1.30162	2.03617	0.122974	0.087261	-0.734549	0.035713
		-0.0525	0.2275	1.29665	2.03918	0.118304	0.089934	-0.742526	0.02837
		-0.035	0.2275	1.29207	2.04231	0.113979	0.09278	-0.750235	0.021199
		-0.0175	0.2275	1.28784	2.04557	0.109963	0.095816	-0.75773	0.014147
		0	0.2275	1.28392	2.04899	0.106225	0.099061	-0.765066	0.007164
		0.0175	0.2275	1.2803	2.05259	0.102737	0.102538	-0.772291	0.000199
		0.035	0.2275	1.27694	2.05639	0.099475	0.10627	-0.779454	-0.006795
		0.0525	0.2275	1.27382	2.06043	0.096419	0.110288	-0.786604	-0.013869
		0.07	0.2275	1.27093	2.06472	0.09355	0.114625	-0.793787	-0.021075
		0.0875	0.2275	1.26826	2.06932	0.090852	0.119321	-0.801057	-0.028469
		0.105	0.2275	1.26579	2.07425	0.088312	0.124421	-0.808465	-0.036109
		0.1225	0.2275	1.2635	2.07957	0.085916	0.12998	-0.816069	-0.044064
		0.14	0.2275	1.2614	2.08534	0.083653	0.136063	-0.823937	-0.05241
		0.1575	0.2275	1.25948	2.09162	0.081514	0.142746	-0.83214	-0.061232
		0.175	0.2275	1.25774	2.0985	0.079489	0.150124	-0.840761	-0.070635
		0.1925	0.2275	1.25617	2.10607	0.07757	0.158309	-0.849901	-0.080739
		0.21	0.2275	1.25477	2.11445	0.075752	0.167442	-0.859676	-0.09169
		0.2275	0.2275	1.25356	2.12379	0.074027	0.177696	-0.87023	-0.103669
		0.245	0.2275	1.25255	2.13429	0.072391	0.189293	-0.881739	-0.116902
		0.2625	0.2275	1.25174	2.14616	0.070838	0.202514	-0.894423	-0.131676
		0.28	0.2275	1.25116	2.15973	0.069366	0.217725	-0.908567	-0.148359
		0.2975	0.2275	1.25085	2.17539	0.06797	0.235411	-0.924541	-0.167441
		0.315	0.2275	1.25084	2.19367	0.06665	0.25623	-0.942835	-0.18958
		0.3325	0.2275	1.2512	2.21533	0.065403	0.281096	-0.964128	-0.215693
		0.35	0.2275	1.25203	2.2414	0.064229	0.311317	-0.989368	-0.247088
		-0.35	0.245	1.47594	1.99175	0.33826	0.06005	-0.515805	0.27821
		-0.3325	0.245	1.44169	1.9955	0.305436	0.061211	-0.553808	0.244225
		-0.315	0.245	1.41321	1.99901	0.278375	0.062429	-0.585795	0.215946
		-0.2975	0.245	1.38918	2.00231	0.255689	0.063707	-0.613136	0.191982
		-0.28	0.245	1.36863	2.00545	0.236401	0.065049	-0.63682	0.171352
		-0.2625	0.245	1.35088	2.00846	0.219806	0.066457	-0.65758	0.153349
		-0.245	0.245	1.33539	2.01136	0.205378	0.067937	-0.675968	0.137441
		-0.2275	0.245	1.32177	2.01419	0.192723	0.069491	-0.692412	0.123232
		-0.21	0.245	1.30971	2.01696	0.181533	0.071125	-0.707246	0.110408
		-0.1925	0.245	1.29896	2.01969	0.17157	0.072845	-0.720736	0.098725
		-0.175	0.245	1.28931	2.02241	0.162644	0.074657	-0.733098	0.087987
		-0.1575	0.245	1.28062	2.02513	0.154601	0.076566	-0.744508	0.078035
		-0.14	0.245	1.27276	2.02787	0.147318	0.078582	-0.755112	0.068736
		-0.1225	0.245	1.26561	2.03064	0.140693	0.080711	-0.765032	0.059982
		-0.105	0.245	1.25909	2.03346	0.13464	0.082964	-0.774373	0.051676
		-0.0875	0.245	1.25313	2.03635	0.12909	0.085351	-0.783224	0.043739
		-0.07	0.245	1.24765	2.03932	0.123982	0.087884	-0.791664	0.036098
		-0.0525	0.245	1.24262	2.04238	0.119267	0.090575	-0.799762	0.028692
		-0.035	0.245	1.23798	2.04557	0.114902	0.093441	-0.807581	0.021461
		-0.0175	0.245	1.2337	2.04888	0.110849	0.096498	-0.815179	0.014351
		0	0.245	1.22974	2.05235	0.107077	0.099766	-0.822607	0.007311
		0.0175	0.245	1.22608	2.056	0.103557	0.103267	-0.829917	0.00029
		0.035	0.245	1.22269	2.05984	0.100267	0.107026	-0.837156	-0.006759
		0.0525	0.245	1.21954	2.06392	0.097184	0.111072	-0.844376	-0.013888
		0.07	0.245	1.21663	2.06826	0.094291	0.11544	-0.851623	-0.021149
		0.0875	0.245	1.21394	2.07289	0.091571	0.120169	-0.858951	-0.028598
		0.105	0.245	1.21145	2.07786	0.08901	0.125306	-0.866411	-0.036296
		0.1225	0.245	1.20916	2.08322	0.086595	0.130905	-0.874063	-0.04431
		0.14	0.245	1.20706	2.08903	0.084315	0.137031	-0.881971	-0.052716
		0.1575	0.245	1.20514	2.09535	0.08216	0.143762	-0.890211	-0.061602
		0.175	0.245	1.2034	2.10227	0.080121	0.151193	-0.898864	-0.071072
		0.1925	0.245	1.20184	2.10987	0.07819	0.159437	-0.90803	-0.081247
		0.21	0.245	1.20047	2.11829	0.07636	0.168636	-0.917826	-0.092276
		0.2275	0.245	1.19928	2.12768	0.074625	0.178965	-0.928395	-0.10434
		0.245	0.245	1.1983	2.13822	0.072979	0.190646	-0.939914	-0.117667
		0.2625	0.245	1.19754	2.15014	0.071419	0.203964	-0.952602	-0.132545
		0.28	0.245	1.19701	2.16376	0.069941	0.219285	-0.966745	-0.149344
		0.2975	0.245	1.19676	2.17947	0.068541	0.237101	-0.982708	-0.16856
		0.315	0.245	1.19684	2.19782	0.067218	0.258074	-1.00099	-0.190856
		0.3325	0.245	1.1973	2.21955	0.065971	0.283123	-1.02225	-0.217152
		0.35	0.245	1.19825	2.2457	0.064799	0.313568	-1.04745	-0.248769
		-0.35	0.2625	1.42639	1.99308	0.341602	0.060507	-0.566693	0.281095
		-0.3325	0.2625	1.3915	1.99709	0.308379	0.061675	-0.605593	0.246704
		-0.315	0.2625	1.3625	2.00083	0.280992	0.0629	-0.638329	0.218092
		-0.2975	0.2625	1.33804	2.00434	0.258036	0.064186	-0.6663	0.19385
		-0.28	0.2625	1.31714	2.00766	0.238524	0.065536	-0.690523	0.172988
		-0.2625	0.2625	1.29909	2.01083	0.221738	0.066953	-0.711744	0.154785
		-0.245	0.2625	1.28334	2.01388	0.207149	0.068442	-0.730534	0.138707
		-0.2275	0.2625	1.26951	2.01683	0.194353	0.070007	-0.747327	0.124346
		-0.21	0.2625	1.25725	2.01972	0.183043	0.071652	-0.762469	0.111391
		-0.1925	0.2625	1.24633	2.02257	0.172974	0.073384	-0.776231	0.09959
		-0.175	0.2625	1.23655	2.02538	0.163955	0.075208	-0.788835	0.088747
		-0.1575	0.2625	1.22773	2.02819	0.15583	0.07713	-0.80046	0.0787
		-0.14	0.2625	1.21976	2.03102	0.148474	0.07916	-0.811258	0.069314
		-0.1225	0.2625	1.21251	2.03387	0.141784	0.081304	-0.821352	0.06048
		-0.105	0.2625	1.20591	2.03676	0.135673	0.083573	-0.830851	0.0521
		-0.0875	0.2625	1.19987	2.03971	0.13007	0.085977	-0.839845	0.044093
		-0.07	0.2625	1.19433	2.04274	0.124915	0.088527	-0.848414	0.036388
		-0.0525	0.2625	1.18924	2.04587	0.120158	0.091238	-0.856631	0.02892
		-0.035	0.2625	1.18455	2.0491	0.115753	0.094125	-0.864557	0.021628
		-0.0175	0.2625	1.18022	2.05247	0.111665	0.097204	-0.872253	0.014461
		0	0.2625	1.17622	2.05599	0.10786	0.100495	-0.879771	0.007365
		0.0175	0.2625	1.17252	2.05968	0.104311	0.104021	-0.887162	0.00029
		0.035	0.2625	1.1691	2.06358	0.100993	0.107807	-0.894478	-0.006814
		0.0525	0.2625	1.16593	2.0677	0.097886	0.111883	-0.901765	-0.013997
		0.07	0.2625	1.163	2.07208	0.09497	0.116283	-0.909076	-0.021313
		0.0875	0.2625	1.1603	2.07675	0.09223	0.121047	-0.916458	-0.028817
		0.105	0.2625	1.1578	2.08177	0.08965	0.126221	-0.92397	-0.036571
		0.1225	0.2625	1.1555	2.08717	0.087217	0.131861	-0.931668	-0.044644
		0.14	0.2625	1.1534	2.09301	0.084921	0.138032	-0.939618	-0.053111
		0.1575	0.2625	1.15148	2.09937	0.082752	0.144813	-0.947893	-0.062061
		0.175	0.2625	1.14975	2.10633	0.080699	0.152299	-0.956578	-0.0716
		0.1925	0.2625	1.1482	2.11397	0.078757	0.160604	-0.96577	-0.081847
		0.21	0.2625	1.14685	2.12244	0.076916	0.169871	-0.975589	-0.092955
		0.2275	0.2625	1.14569	2.13187	0.075172	0.180277	-0.986176	-0.105105
		0.245	0.2625	1.14474	2.14245	0.073519	0.192045	-0.997706	-0.118526
		0.2625	0.2625	1.14402	2.15442	0.071953	0.205462	-1.0104	-0.133509
		0.28	0.2625	1.14354	2.16809	0.07047	0.220898	-1.02455	-0.150428
		0.2975	0.2625	1.14335	2.18386	0.069067	0.238847	-1.0405	-0.16978
		0.315	0.2625	1.1435	2.20227	0.067743	0.259977	-1.05877	-0.192234
		0.3325	0.2625	1.14406	2.22407	0.066497	0.285214	-1.08001	-0.218717
		0.35	0.2625	1.14512	2.25031	0.065329	0.315888	-1.10519	-0.250559
		-0.35	0.28	1.37733	1.99459	0.344845	0.060978	-0.61726	0.283867
		-0.3325	0.28	1.34182	1.99888	0.311219	0.062153	-0.657057	0.249066
		-0.315	0.28	1.31232	2.00286	0.283505	0.063386	-0.690536	0.220119
		-0.2975	0.28	1.28745	2.00658	0.260279	0.06468	-0.719134	0.195599
		-0.28	0.28	1.26621	2.01009	0.240542	0.066038	-0.743888	0.174504
		-0.2625	0.28	1.24787	2.01343	0.223567	0.067465	-0.765567	0.156102
		-0.245	0.28	1.23188	2.01663	0.208817	0.068964	-0.78475	0.139853
		-0.2275	0.28	1.21784	2.01972	0.195884	0.07054	-0.801887	0.125344
		-0.21	0.28	1.20541	2.02274	0.184454	0.072197	-0.81733	0.112257
		-0.1925	0.28	1.19433	2.02569	0.174282	0.073941	-0.831358	0.100341
		-0.175	0.28	1.18441	2.02861	0.165172	0.075777	-0.844197	0.089395
		-0.1575	0.28	1.17548	2.03152	0.156968	0.077714	-0.856033	0.079254
		-0.14	0.28	1.16741	2.03443	0.149541	0.079758	-0.867019	0.069783
		-0.1225	0.28	1.16007	2.03736	0.142788	0.081918	-0.877282	0.06087
		-0.105	0.28	1.15339	2.04032	0.136621	0.084204	-0.886932	0.052417
		-0.0875	0.28	1.14728	2.04335	0.130968	0.086625	-0.896065	0.044343
		-0.07	0.28	1.14168	2.04644	0.125768	0.089195	-0.90476	0.036573
		-0.0525	0.28	1.13654	2.04963	0.120969	0.091926	-0.91309	0.029043
		-0.035	0.28	1.1318	2.05292	0.116528	0.094834	-0.92112	0.021694
		-0.0175	0.28	1.12744	2.05635	0.112406	0.097936	-0.928911	0.01447
		0	0.28	1.1234	2.05992	0.10857	0.101252	-0.936515	0.007318
		0.0175	0.28	1.11967	2.06366	0.104994	0.104804	-0.943986	0.00019
		0.035	0.28	1.11623	2.0676	0.101651	0.108619	-0.951373	-0.006968
		0.0525	0.28	1.11304	2.07177	0.09852	0.112725	-0.958727	-0.014205
		0.07	0.28	1.11009	2.07619	0.095584	0.117158	-0.966098	-0.021574
		0.0875	0.28	1.10737	2.08091	0.092824	0.121958	-0.973536	-0.029134
		0.105	0.28	1.10487	2.08596	0.090226	0.127171	-0.981097	-0.036945
		0.1225	0.28	1.10257	2.09141	0.087778	0.132854	-0.98884	-0.045076
		0.14	0.28	1.10046	2.09729	0.085468	0.139071	-0.996831	-0.053603
		0.1575	0.28	1.09855	2.10369	0.083285	0.145904	-1.00514	-0.062619
		0.175	0.28	1.09683	2.11069	0.081221	0.153446	-1.01386	-0.072225
		0.1925	0.28	1.0953	2.11838	0.079268	0.161814	-1.02308	-0.082546
		0.21	0.28	1.09396	2.12688	0.077418	0.171152	-1.03292	-0.093734
		0.2275	0.28	1.09283	2.13636	0.075667	0.181637	-1.04353	-0.10597
		0.245	0.28	1.09191	2.14698	0.074008	0.193495	-1.05507	-0.119487
		0.2625	0.28	1.09122	2.159	0.072437	0.207014	-1.06778	-0.134577
		0.28	0.28	1.0908	2.17272	0.07095	0.222568	-1.08192	-0.151618
		0.2975	0.28	1.09067	2.18855	0.069546	0.240654	-1.09788	-0.171108
		0.315	0.28	1.09089	2.20703	0.068222	0.261945	-1.11614	-0.193723
		0.3325	0.28	1.09153	2.2289	0.066978	0.287376	-1.13737	-0.220398
		0.35	0.28	1.0927	2.25523	0.065815	0.318285	-1.16252	-0.25247
		-0.35	0.2975	1.32878	1.99627	0.347981	0.061462	-0.667487	0.286519
		-0.3325	0.2975	1.29268	2.00085	0.313948	0.062645	-0.708175	0.251303
		-0.315	0.2975	1.26269	2.00509	0.285904	0.063887	-0.742394	0.222017
		-0.2975	0.2975	1.23742	2.00904	0.262409	0.06519	-0.771613	0.197219
		-0.28	0.2975	1.21586	2.01275	0.242447	0.066558	-0.796891	0.175889
		-0.2625	0.2975	1.19725	2.01626	0.225284	0.067995	-0.819018	0.157289
		-0.245	0.2975	1.18104	2.01962	0.210375	0.069505	-0.838587	0.14087
		-0.2275	0.2975	1.1668	2.02286	0.197306	0.071092	-0.85606	0.126214
		-0.21	0.2975	1.1542	2.026	0.18576	0.072761	-0.871796	0.112999
		-0.1925	0.2975	1.14299	2.02907	0.175487	0.074518	-0.886082	0.100969
		-0.175	0.2975	1.13295	2.0321	0.166289	0.076369	-0.89915	0.08992
		-0.1575	0.2975	1.12391	2.0351	0.158007	0.07832	-0.911189	0.079687
		-0.14	0.2975	1.11574	2.0381	0.150513	0.08038	-0.922356	0.070133
		-0.1225	0.2975	1.10833	2.04111	0.143699	0.082556	-0.932782	0.061143
		-0.105	0.2975	1.10158	2.04416	0.137479	0.084859	-0.94258	0.05262
		-0.0875	0.2975	1.09541	2.04726	0.131778	0.087299	-0.951844	0.044479
		-0.07	0.2975	1.08976	2.05042	0.126535	0.089888	-0.960659	0.036647
		-0.0525	0.2975	1.08457	2.05367	0.121697	0.09264	-0.9691	0.029057
		-0.035	0.2975	1.07979	2.05702	0.117221	0.095571	-0.97723	0.02165
		-0.0175	0.2975	1.07539	2.0605	0.113068	0.098697	-0.98511	0.014371
		0	0.2975	1.07133	2.06413	0.109204	0.102039	-0.992798	0.007165
		0.0175	0.2975	1.06757	2.06792	0.105601	0.105618	-1.00035	-1.7e-05
		0.035	0.2975	1.06411	2.07191	0.102235	0.109463	-1.0078	-0.007228
		0.0525	0.2975	1.0609	2.07612	0.099083	0.113601	-1.01522	-0.014518
		0.07	0.2975	1.05794	2.08059	0.096127	0.118068	-1.02265	-0.021941
		0.0875	0.2975	1.05522	2.08535	0.09335	0.122905	-1.03014	-0.029555
		0.105	0.2975	1.05271	2.09045	0.090736	0.128159	-1.03775	-0.037423
		0.1225	0.2975	1.0504	2.09594	0.088274	0.133886	-1.04554	-0.045612
		0.14	0.2975	1.0483	2.10187	0.08595	0.140152	-1.05356	-0.054202
		0.1575	0.2975	1.0464	2.10831	0.083756	0.147038	-1.06191	-0.063282
		0.175	0.2975	1.04469	2.11535	0.081682	0.154639	-1.07066	-0.072957
		0.1925	0.2975	1.04317	2.12308	0.07972	0.163073	-1.07991	-0.083353
		0.21	0.2975	1.04185	2.13163	0.077863	0.172483	-1.08977	-0.09462
		0.2275	0.2975	1.04075	2.14114	0.076105	0.18305	-1.1004	-0.106945
		0.245	0.2975	1.03986	2.15182	0.074441	0.195001	-1.11196	-0.12056
		0.2625	0.2975	1.03921	2.16389	0.072867	0.208626	-1.12468	-0.135759
		0.28	0.2975	1.03883	2.17766	0.071378	0.224301	-1.13883	-0.152923
		0.2975	0.2975	1.03876	2.19355	0.069974	0.242529	-1.1548	-0.172555
		0.315	0.2975	1.03904	2.21209	0.068651	0.263987	-1.17305	-0.195336
		0.3325	0.2975	1.03976	2.23404	0.067411	0.289616	-1.19428	-0.222205
		0.35	0.2975	1.04103	2.26046	0.066255	0.320766	-1.21942	-0.254511
		-0.35	0.315	1.28077	1.99813	0.351001	0.061962	-0.717353	0.289039
		-0.3325	0.315	1.24409	2.00301	0.316558	0.063154	-0.758927	0.253404
		-0.315	0.315	1.21364	2.00752	0.288183	0.064404	-0.793879	0.223779
		-0.2975	0.315	1.188	2.01171	0.264417	0.065717	-0.823708	0.1987
		-0.28	0.315	1.16612	2.01563	0.244232	0.067096	-0.849502	0.177136
		-0.2625	0.315	1.14726	2.01933	0.226883	0.068544	-0.872067	0.158339
		-0.245	0.315	1.13084	2.02285	0.211817	0.070065	-0.892014	0.141752
		-0.2275	0.315	1.11642	2.02623	0.198615	0.071665	-0.909813	0.12695
		-0.21	0.315	1.10368	2.02951	0.186955	0.073347	-0.925833	0.113608
		-0.1925	0.315	1.09233	2.0327	0.176584	0.075118	-0.940369	0.101466
		-0.175	0.315	1.08218	2.03584	0.167301	0.076983	-0.953656	0.090318
		-0.1575	0.315	1.07306	2.03895	0.158945	0.07895	-0.965891	0.079995
		-0.14	0.315	1.06481	2.04204	0.151385	0.081026	-0.977233	0.070359
		-0.1225	0.315	1.05732	2.04514	0.144514	0.08322	-0.987815	0.061294
		-0.105	0.315	1.05051	2.04826	0.138242	0.085541	-0.997752	0.052701
		-0.0875	0.315	1.04429	2.05144	0.132496	0.088001	-1.00714	0.044495
		-0.07	0.315	1.03859	2.05467	0.127212	0.090611	-1.01607	0.036601
		-0.0525	0.315	1.03336	2.05798	0.122339	0.093385	-1.02462	0.028954
		-0.035	0.315	1.02856	2.0614	0.11783	0.096339	-1.03284	0.021491
		-0.0175	0.315	1.02412	2.06494	0.113647	0.09949	-1.04081	0.014157
		0	0.315	1.02004	2.06861	0.109757	0.102859	-1.04858	0.006898
		0.0175	0.315	1.01627	2.07246	0.106131	0.106468	-1.05619	-0.000337
		0.035	0.315	1.01278	2.0765	0.102743	0.110343	-1.06372	-0.0076
		0.0525	0.315	1.00957	2.08076	0.099572	0.114514	-1.0712	-0.014942
		0.07	0.315	1.0066	2.08528	0.096598	0.119018	-1.07868	-0.02242
		0.0875	0.315	1.00387	2.09009	0.093805	0.123894	-1.08622	-0.030089
		0.105	0.315	1.00135	2.09523	0.091177	0.12919	-1.09388	-0.038013
		0.1225	0.315	0.999052	2.10076	0.088702	0.134963	-1.10171	-0.046261
		0.14	0.315	0.996955	2.10673	0.086368	0.14128	-1.10978	-0.054912
		0.1575	0.315	0.995059	2.11322	0.084164	0.148221	-1.11816	-0.064057
		0.175	0.315	0.99336	2.1203	0.082081	0.155883	-1.12694	-0.073802
		0.1925	0.315	0.99186	2.12808	0.080112	0.164385	-1.13622	-0.084273
		0.21	0.315	0.990565	2.13667	0.078248	0.173871	-1.1461	-0.095623
		0.2275	0.315	0.989481	2.14623	0.076486	0.184523	-1.15675	-0.108037
		0.245	0.315	0.988624	2.15696	0.074818	0.19657	-1.16833	-0.121752
		0.2625	0.315	0.988012	2.16908	0.073242	0.210304	-1.18107	-0.137062
		0.28	0.315	0.987676	2.18291	0.071753	0.226106	-1.19523	-0.154353
		0.2975	0.315	0.987653	2.19886	0.070349	0.244479	-1.21121	-0.17413
		0.315	0.315	0.988002	2.21747	0.06903	0.266109	-1.22947	-0.197079
		0.3325	0.315	0.9888	2.23949	0.067796	0.291943	-1.25069	-0.224147
		0.35	0.315	0.990164	2.266	0.066648	0.32334	-1.27583	-0.256692
		-0.35	0.3325	1.23333	2.00016	0.353896	0.062479	-0.766838	0.291417
		-0.3325	0.3325	1.19608	2.00537	0.319039	0.06368	-0.80929	0.255359
		-0.315	0.3325	1.1652	2.01016	0.290332	0.06494	-0.844964	0.225392
		-0.2975	0.3325	1.1392	2.01459	0.266296	0.066264	-0.875393	0.200032
		-0.28	0.3325	1.11704	2.01873	0.24589	0.067654	-0.901692	0.178236
		-0.2625	0.3325	1.09793	2.02262	0.228357	0.069114	-0.924686	0.159243
		-0.245	0.3325	1.08132	2.02632	0.213137	0.070648	-0.944999	0.142489
		-0.2275	0.3325	1.06674	2.02985	0.199805	0.072261	-0.963113	0.127544
		-0.21	0.3325	1.05386	2.03327	0.188034	0.073957	-0.979408	0.114077
		-0.1925	0.3325	1.0424	2.03659	0.177567	0.075742	-0.994184	0.101825
		-0.175	0.3325	1.03216	2.03984	0.168202	0.077623	-1.00768	0.090579
		-0.1575	0.3325	1.02294	2.04305	0.159775	0.079607	-1.0201	0.080168
		-0.14	0.3325	1.01463	2.04624	0.152153	0.0817	-1.03161	0.070453
		-0.1225	0.3325	1.00708	2.04943	0.145227	0.083912	-1.04234	0.061315
		-0.105	0.3325	1.00022	2.05263	0.138907	0.086253	-1.05241	0.052654
		-0.0875	0.3325	0.993955	2.05588	0.133118	0.088734	-1.06193	0.044384
		-0.07	0.3325	0.988221	2.05919	0.127797	0.091366	-1.07096	0.036431
		-0.0525	0.3325	0.98296	2.06257	0.12289	0.094163	-1.07961	0.028727
		-0.035	0.3325	0.978124	2.06605	0.118351	0.097142	-1.08792	0.021209
		-0.0175	0.3325	0.973672	2.06964	0.114141	0.10032	-1.09597	0.013821
		0	0.3325	0.969568	2.07338	0.110227	0.103716	-1.10381	0.006511
		0.0175	0.3325	0.965781	2.07728	0.106579	0.107355	-1.1115	-0.000776
		0.035	0.3325	0.962287	2.08137	0.103172	0.111263	-1.11909	-0.008091
		0.0525	0.3325	0.959063	2.08568	0.099984	0.11547	-1.12662	-0.015486
		0.07	0.3325	0.956092	2.09025	0.096994	0.120011	-1.13416	-0.023017
		0.0875	0.3325	0.953357	2.09511	0.094187	0.124927	-1.14175	-0.03074
		0.105	0.3325	0.950846	2.1003	0.091547	0.130268	-1.14945	-0.038721
		0.1225	0.3325	0.94855	2.10587	0.089061	0.136089	-1.15732	-0.047028
		0.14	0.3325	0.946461	2.11189	0.086717	0.142459	-1.16543	-0.055742
		0.1575	0.3325	0.944575	2.11842	0.084505	0.149458	-1.17384	-0.064953
		0.175	0.3325	0.94289	2.12554	0.082415	0.157184	-1.18265	-0.074769
		0.1925	0.3325	0.941408	2.13337	0.08044	0.165756	-1.19196	-0.085316
		0.21	0.3325	0.940133	2.14201	0.078572	0.175321	-1.20188	-0.096749
		0.2275	0.3325	0.939075	2.15162	0.076806	0.186062	-1.21255	-0.109256
		0.245	0.3325	0.938248	2.1624	0.075137	0.198208	-1.22415	-0.123071
		0.2625	0.3325	0.937672	2.17457	0.073559	0.212056	-1.2369	-0.138497
		0.28	0.3325	0.937378	2.18846	0.072071	0.227988	-1.25108	-0.155917
		0.2975	0.3325	0.937405	2.20447	0.070671	0.246513	-1.26707	-0.175842
		0.315	0.3325	0.937813	2.22315	0.069356	0.268319	-1.28534	-0.198963
		0.3325	0.3325	0.938682	2.24526	0.068128	0.294364	-1.30658	-0.226236
		0.35	0.3325	0.940131	2.27185	0.066991	0.326017	-1.33172	-0.259026
		-0.35	0.35	1.18646	2.00238	0.35666	0.063013	-0.815919	0.293647
		-0.3325	0.35	1.14868	2.00792	0.321386	0.064225	-0.85924	0.257161
		-0.315	0.35	1.11738	2.013	0.292345	0.065496	-0.895625	0.226849
		-0.2975	0.35	1.09105	2.01769	0.26804	0.066831	-0.926644	0.201209
		-0.28	0.35	1.06862	2.02205	0.247414	0.068234	-0.953436	0.17918
		-0.2625	0.35	1.0493	2.02614	0.2297	0.069707	-0.976844	0.159993
		-0.245	0.35	1.03251	2.03002	0.214329	0.071254	-0.997511	0.143075
		-0.2275	0.35	1.01778	2.03371	0.20087	0.072882	-1.01593	0.127988
		-0.21	0.35	1.00478	2.03727	0.188991	0.074593	-1.03249	0.114398
		-0.1925	0.35	0.993224	2.04072	0.178433	0.076394	-1.04749	0.102039
		-0.175	0.35	0.982894	2.04409	0.168989	0.078292	-1.06119	0.090697
		-0.1575	0.35	0.973612	2.0474	0.160494	0.080293	-1.07379	0.080201
		-0.14	0.35	0.965234	2.05069	0.152813	0.082405	-1.08546	0.070408
		-0.1225	0.35	0.957641	2.05397	0.145836	0.084637	-1.09633	0.061199
		-0.105	0.35	0.950736	2.05727	0.139471	0.086998	-1.10653	0.052473
		-0.0875	0.35	0.944437	2.06059	0.133642	0.089501	-1.11615	0.044141
		-0.07	0.35	0.938674	2.06397	0.128286	0.092156	-1.12529	0.03613
		-0.0525	0.35	0.933389	2.06742	0.123348	0.094978	-1.13403	0.02837
		-0.035	0.35	0.928534	2.07096	0.118782	0.097983	-1.14243	0.020799
		-0.0175	0.35	0.924066	2.07462	0.114548	0.101189	-1.15055	0.013359
		0	0.35	0.91995	2.07842	0.110612	0.104615	-1.15847	0.005997
		0.0175	0.35	0.916155	2.08237	0.106944	0.108286	-1.16622	-0.001342
		0.035	0.35	0.912655	2.08652	0.10352	0.112228	-1.17386	-0.008708
		0.0525	0.35	0.909429	2.09088	0.100316	0.116471	-1.18145	-0.016155
		0.07	0.35	0.906457	2.0955	0.097314	0.121052	-1.18904	-0.023738
		0.0875	0.35	0.903724	2.1004	0.094495	0.126011	-1.19668	-0.031516
		0.105	0.35	0.901219	2.10564	0.091844	0.131398	-1.20442	-0.039554
		0.1225	0.35	0.89893	2.11126	0.089349	0.13727	-1.21233	-0.047921
		0.14	0.35	0.896851	2.11733	0.086997	0.143695	-1.22047	-0.056698
		0.1575	0.35	0.894978	2.1239	0.084778	0.150754	-1.22892	-0.065976
		0.175	0.35	0.893309	2.13108	0.082683	0.158547	-1.23777	-0.075864
		0.1925	0.35	0.891846	2.13895	0.080704	0.167193	-1.2471	-0.086489
		0.21	0.35	0.890593	2.14764	0.078833	0.17684	-1.25704	-0.098007
		0.2275	0.35	0.889561	2.1573	0.077065	0.187673	-1.26774	-0.110608
		0.245	0.35	0.888764	2.16813	0.075395	0.199923	-1.27937	-0.124528
		0.2625	0.35	0.888224	2.18036	0.073819	0.213889	-1.29214	-0.14007
		0.28	0.35	0.88797	2.19431	0.072333	0.229956	-1.30634	-0.157623
		0.2975	0.35	0.888046	2.21039	0.070937	0.248638	-1.32234	-0.177701
		0.315	0.35	0.888509	2.22914	0.069628	0.270628	-1.34064	-0.201
		0.3325	0.35	0.889445	2.25133	0.068409	0.296891	-1.36189	-0.228482
		0.35	0.35	0.890973	2.27802	0.067282	0.328806	-1.38705	-0.261524
		-0.35	0.3675	1.1402	2.00477	0.359284	0.063566	-0.864577	0.295718
		-0.3325	0.3675	1.10191	2.01066	0.32359	0.06479	-0.908755	0.2588
		-0.315	0.3675	1.07021	2.01605	0.294216	0.066074	-0.945839	0.228142
		-0.2975	0.3675	1.04357	2.021	0.269644	0.067422	-0.977432	0.202222
		-0.28	0.3675	1.02089	2.02559	0.2488	0.068838	-1.0047	0.179962
		-0.2625	0.3675	1.00138	2.02989	0.230907	0.070325	-1.02851	0.160582
		-0.245	0.3675	0.984426	2.03395	0.215389	0.071888	-1.04952	0.143501
		-0.2275	0.3675	0.969575	2.03781	0.201806	0.07353	-1.06823	0.128276
		-0.21	0.3675	0.956468	2.04151	0.189824	0.075258	-1.08504	0.114566
		-0.1925	0.3675	0.944826	2.04509	0.179178	0.077076	-1.10027	0.102102
		-0.175	0.3675	0.934425	2.04858	0.169659	0.078992	-1.11416	0.090667
		-0.1575	0.3675	0.925085	2.05201	0.1611	0.081012	-1.12692	0.080088
		-0.14	0.3675	0.916659	2.0554	0.153363	0.083144	-1.13874	0.070219
		-0.1225	0.3675	0.909027	2.05877	0.146338	0.085396	-1.14974	0.060942
		-0.105	0.3675	0.90209	2.06215	0.139931	0.08778	-1.16006	0.052151
		-0.0875	0.3675	0.895764	2.06555	0.134066	0.090305	-1.16979	0.043761
		-0.07	0.3675	0.88998	2.06901	0.128678	0.092985	-1.17903	0.035693
		-0.0525	0.3675	0.884679	2.07253	0.123711	0.095833	-1.18785	0.027878
		-0.035	0.3675	0.879812	2.07614	0.11912	0.098866	-1.19633	0.020254
		-0.0175	0.3675	0.875335	2.07986	0.114865	0.102101	-1.20453	0.012764
		0	0.3675	0.871213	2.08372	0.110909	0.105559	-1.2125	0.00535
		0.0175	0.3675	0.867415	2.08773	0.107225	0.109264	-1.22031	-0.002039
		0.035	0.3675	0.863915	2.09193	0.103786	0.113241	-1.22802	-0.009455
		0.0525	0.3675	0.86069	2.09635	0.100569	0.117523	-1.23566	-0.016954
		0.07	0.3675	0.857722	2.10101	0.097555	0.122146	-1.24329	-0.024591
		0.0875	0.3675	0.854996	2.10597	0.094726	0.12715	-1.25097	-0.032424
		0.105	0.3675	0.852499	2.11125	0.092068	0.132586	-1.25876	-0.040518
		0.1225	0.3675	0.850221	2.11693	0.089565	0.138511	-1.2667	-0.048946
		0.14	0.3675	0.848156	2.12304	0.087207	0.144993	-1.27488	-0.057786
		0.1575	0.3675	0.846298	2.12967	0.084983	0.152116	-1.28337	-0.067133
		0.175	0.3675	0.844647	2.13689	0.082885	0.159979	-1.29224	-0.077094
		0.1925	0.3675	0.843204	2.14481	0.080903	0.168702	-1.3016	-0.087799
		0.21	0.3675	0.841975	2.15355	0.079031	0.178435	-1.31158	-0.099404
		0.2275	0.3675	0.84097	2.16327	0.077263	0.189364	-1.3223	-0.112101
		0.245	0.3675	0.840203	2.17415	0.075594	0.201723	-1.33395	-0.126129
		0.2625	0.3675	0.839698	2.18644	0.07402	0.215811	-1.34675	-0.141791
		0.28	0.3675	0.839484	2.20046	0.072538	0.232019	-1.36097	-0.159481
		0.2975	0.3675	0.839606	2.2166	0.071146	0.250863	-1.377	-0.179717
		0.315	0.3675	0.840123	2.23544	0.069845	0.273044	-1.39532	-0.203199
		0.3325	0.3675	0.84112	2.25771	0.068636	0.299533	-1.41659	-0.230897
		0.35	0.3675	0.842722	2.2845	0.067522	0.33172	-1.44178	-0.264198
		-0.35	0.385	1.09455	2.00734	0.361763	0.06414	-0.91279	0.297623
		-0.3325	0.385	1.05578	2.0136	0.325647	0.065377	-0.957813	0.26027
		-0.315	0.385	1.02371	2.01929	0.295939	0.066675	-0.99558	0.229264
		-0.2975	0.385	0.996787	2.02452	0.271101	0.068037	-1.02773	0.203064
		-0.28	0.385	0.973887	2.02935	0.250042	0.069468	-1.05547	0.180574
		-0.2625	0.385	0.954198	2.03386	0.231975	0.070971	-1.07967	0.161004
		-0.245	0.385	0.937106	2.03811	0.216313	0.07255	-1.101	0.143763
		-0.2275	0.385	0.922143	2.04213	0.202611	0.074209	-1.11999	0.128402
		-0.21	0.385	0.908947	2.04599	0.19053	0.075955	-1.13704	0.114575
		-0.1925	0.385	0.897233	2.0497	0.1798	0.077791	-1.15247	0.102009
		-0.175	0.385	0.886774	2.05332	0.17021	0.079726	-1.16654	0.090484
		-0.1575	0.385	0.877388	2.05686	0.16159	0.081766	-1.17947	0.079824
		-0.14	0.385	0.868926	2.06035	0.153801	0.083919	-1.19142	0.069882
		-0.1225	0.385	0.861265	2.06382	0.146731	0.086194	-1.20255	0.060537
		-0.105	0.385	0.854305	2.06728	0.140286	0.088601	-1.21298	0.051685
		-0.0875	0.385	0.847962	2.07077	0.134388	0.091152	-1.22281	0.043236
		-0.07	0.385	0.842166	2.0743	0.128971	0.093858	-1.23213	0.035113
		-0.0525	0.385	0.836856	2.07789	0.123979	0.096734	-1.24104	0.027245
		-0.035	0.385	0.831983	2.08157	0.119366	0.099796	-1.24959	0.01957
		-0.0175	0.385	0.827503	2.08535	0.115092	0.103062	-1.25785	0.01203
		0	0.385	0.823381	2.08927	0.11112	0.106553	-1.26589	0.004567
		0.0175	0.385	0.819586	2.09334	0.107421	0.110293	-1.27376	-0.002872
		0.035	0.385	0.81609	2.0976	0.10397	0.114309	-1.28151	-0.010339
		0.0525	0.385	0.812872	2.10207	0.100742	0.118632	-1.2892	-0.01789
		0.07	0.385	0.809913	2.10679	0.097719	0.123298	-1.29688	-0.025579
		0.0875	0.385	0.807197	2.1118	0.094882	0.12835	-1.3046	-0.033468
		0.105	0.385	0.804712	2.11714	0.092217	0.133837	-1.31242	-0.04162
		0.1225	0.385	0.802448	2.12286	0.089709	0.139817	-1.32041	-0.050108
		0.14	0.385	0.800399	2.12902	0.087347	0.146361	-1.32862	-0.059014
		0.1575	0.385	0.798559	2.1357	0.08512	0.15355	-1.33714	-0.06843
		0.175	0.385	0.796927	2.14297	0.083019	0.161486	-1.34604	-0.078467
		0.1925	0.385	0.795507	2.15095	0.081036	0.17029	-1.35544	-0.089254
		0.21	0.385	0.794303	2.15974	0.079165	0.180113	-1.36544	-0.100948
		0.2275	0.385	0.793325	2.16952	0.077398	0.191143	-1.37619	-0.113745
		0.245	0.385	0.79259	2.18046	0.075731	0.203614	-1.38787	-0.127883
		0.2625	0.385	0.792119	2.19281	0.074161	0.217831	-1.40069	-0.14367
		0.28	0.385	0.791945	2.20689	0.072685	0.234186	-1.41495	-0.161501
		0.2975	0.385	0.792111	2.22312	0.0713	0.253199	-1.43101	-0.181899
		0.315	0.385	0.792679	2.24203	0.070008	0.275578	-1.44935	-0.20557
		0.3325	0.385	0.793736	2.2644	0.06881	0.3023	-1.47066	-0.23349
		0.35	0.385	0.795407	2.29129	0.067711	0.334769	-1.49589	-0.267058
		-0.35	0.4025	1.04955	2.01009	0.364092	0.064736	-0.960537	0.299356
		-0.3325	0.4025	1.01033	2.01672	0.327551	0.065988	-1.00639	0.261563
		-0.315	0.4025	0.977914	2.02274	0.297511	0.067302	-1.04482	0.230209
		-0.2975	0.4025	0.950724	2.02825	0.272409	0.06868	-1.07752	0.203729
		-0.28	0.4025	0.927623	2.03333	0.251139	0.070127	-1.1057	0.181012
		-0.2625	0.4025	0.907778	2.03805	0.232901	0.071647	-1.13027	0.161254
		-0.245	0.4025	0.890565	2.04249	0.217099	0.073243	-1.15192	0.143856
		-0.2275	0.4025	0.875507	2.04668	0.203283	0.074921	-1.17118	0.128362
		-0.21	0.4025	0.862238	2.05069	0.191106	0.076686	-1.18845	0.11442
		-0.1925	0.4025	0.850467	2.05455	0.180296	0.078542	-1.20408	0.101754
		-0.175	0.4025	0.839964	2.05828	0.17064	0.080498	-1.21832	0.090142
		-0.1575	0.4025	0.830544	2.06194	0.161963	0.08256	-1.23139	0.079403
		-0.14	0.4025	0.822056	2.06553	0.154127	0.084736	-1.24348	0.069391
		-0.1225	0.4025	0.814376	2.0691	0.147016	0.087034	-1.25472	0.059982
		-0.105	0.4025	0.807403	2.07265	0.140536	0.089467	-1.26525	0.051069
		-0.0875	0.4025	0.801052	2.07622	0.134608	0.092043	-1.27517	0.042565
		-0.07	0.4025	0.79525	2.07983	0.129165	0.094777	-1.28458	0.034388
		-0.0525	0.4025	0.789939	2.0835	0.124152	0.097682	-1.29356	0.02647
		-0.035	0.4025	0.785067	2.08724	0.11952	0.100776	-1.30218	0.018744
		-0.0175	0.4025	0.780592	2.09109	0.115229	0.104075	-1.3105	0.011154
		0	0.4025	0.776476	2.09507	0.111243	0.107602	-1.3186	0.003641
		0.0175	0.4025	0.772688	2.0992	0.107533	0.111379	-1.32652	-0.003846
		0.035	0.4025	0.769202	2.10352	0.104071	0.115435	-1.33432	-0.011364
		0.0525	0.4025	0.765995	2.10805	0.100835	0.119801	-1.34205	-0.018966
		0.07	0.4025	0.763049	2.11282	0.097804	0.124514	-1.34977	-0.02671
		0.0875	0.4025	0.760347	2.11788	0.094962	0.129616	-1.35753	-0.034654
		0.105	0.4025	0.757878	2.12327	0.092292	0.135157	-1.36539	-0.042865
		0.1225	0.4025	0.755631	2.12905	0.089781	0.141196	-1.37342	-0.051415
		0.14	0.4025	0.7536	2.13526	0.087416	0.147804	-1.38166	-0.060388
		0.1575	0.4025	0.75178	2.14199	0.085188	0.155063	-1.39021	-0.069875
		0.175	0.4025	0.750171	2.14932	0.083087	0.163076	-1.39915	-0.079989
		0.1925	0.4025	0.748775	2.15735	0.081105	0.171965	-1.40857	-0.09086
		0.21	0.4025	0.747597	2.1662	0.079235	0.181883	-1.4186	-0.102648
		0.2275	0.4025	0.746648	2.17604	0.077471	0.193017	-1.42939	-0.115546
		0.245	0.4025	0.745945	2.18704	0.075809	0.205607	-1.4411	-0.129798
		0.2625	0.4025	0.745509	2.19946	0.074244	0.219958	-1.45395	-0.145714
		0.28	0.4025	0.745373	2.21361	0.072774	0.236466	-1.46824	-0.163692
		0.2975	0.4025	0.745583	2.22991	0.071398	0.255656	-1.48433	-0.184258
		0.315	0.4025	0.7462	2.24892	0.070117	0.27824	-1.50272	-0.208123
		0.3325	0.4025	0.747313	2.27138	0.068931	0.305206	-1.52407	-0.236275
		0.35	0.4025	0.749049	2.29839	0.067848	0.337965	-1.54934	-0.270117
		-0.35	0.42	1.0052	2.013	0.366265	0.065356	-1.0078	0.300909
		-0.3325	0.42	0.965556	2.02002	0.329299	0.066625	-1.05446	0.262674
		-0.315	0.42	0.932826	2.02637	0.298927	0.067956	-1.09355	0.230971
		-0.2975	0.42	0.905399	2.03217	0.273564	0.069352	-1.12677	0.204212
		-0.28	0.42	0.882119	2.0375	0.252088	0.070817	-1.15538	0.181271
		-0.2625	0.42	0.862138	2.04245	0.233683	0.072356	-1.18031	0.161327
		-0.245	0.42	0.844823	2.04708	0.217746	0.073972	-1.20226	0.143774
		-0.2275	0.42	0.829688	2.05145	0.20382	0.075669	-1.22176	0.128151
		-0.21	0.42	0.816361	2.05561	0.191553	0.077455	-1.23925	0.114098
		-0.1925	0.42	0.804547	2.05961	0.180668	0.079333	-1.25506	0.101335
		-0.175	0.42	0.794012	2.06347	0.170949	0.081311	-1.26946	0.089638
		-0.1575	0.42	0.78457	2.06724	0.162221	0.083396	-1.28267	0.078825
		-0.14	0.42	0.776067	2.07095	0.154341	0.085596	-1.29488	0.068745
		-0.1225	0.42	0.768378	2.07461	0.147193	0.087921	-1.30623	0.059272
		-0.105	0.42	0.761401	2.07825	0.140682	0.09038	-1.31685	0.050302
		-0.0875	0.42	0.75505	2.08191	0.134727	0.092985	-1.32686	0.041742
		-0.07	0.42	0.749251	2.08559	0.129262	0.095748	-1.33634	0.033514
		-0.0525	0.42	0.743946	2.08933	0.12423	0.098685	-1.34539	0.025545
		-0.035	0.42	0.739082	2.09315	0.119582	0.101812	-1.35407	0.01777
		-0.0175	0.42	0.734616	2.09707	0.115277	0.105146	-1.36245	0.010131
		0	0.42	0.730512	2.10111	0.11128	0.10871	-1.3706	0.00257
		0.0175	0.42	0.726737	2.1053	0.10756	0.112528	-1.37857	-0.004968
		0.035	0.42	0.723265	2.10968	0.104091	0.116626	-1.38641	-0.012535
		0.0525	0.42	0.720074	2.11426	0.100849	0.121038	-1.39419	-0.020189
		0.07	0.42	0.717144	2.11909	0.097813	0.1258	-1.40195	-0.027987
		0.0875	0.42	0.714461	2.12421	0.094967	0.130955	-1.40975	-0.035988
		0.105	0.42	0.712011	2.12965	0.092295	0.136553	-1.41764	-0.044258
		0.1225	0.42	0.709784	2.13548	0.089782	0.142654	-1.4257	-0.052872
		0.14	0.42	0.707775	2.14175	0.087417	0.149329	-1.43398	-0.061912
		0.1575	0.42	0.705978	2.14854	0.08519	0.156662	-1.44256	-0.071472
		0.175	0.42	0.704393	2.15592	0.08309	0.164756	-1.45153	-0.081666
		0.1925	0.42	0.703023	2.16401	0.081111	0.173735	-1.46098	-0.092624
		0.21	0.42	0.701873	2.17292	0.079244	0.183751	-1.47105	-0.104507
		0.2275	0.42	0.700954	2.18282	0.077484	0.194996	-1.48186	-0.117512
		0.245	0.42	0.700283	2.19389	0.075827	0.207711	-1.49361	-0.131884
		0.2625	0.42	0.699883	2.20638	0.074269	0.222202	-1.5065	-0.147933
		0.28	0.42	0.699786	2.22061	0.072808	0.23887	-1.52082	-0.166062
		0.2975	0.42	0.700038	2.23699	0.071442	0.258244	-1.53696	-0.186802
		0.315	0.42	0.700703	2.25609	0.070172	0.281042	-1.55538	-0.21087
		0.3325	0.42	0.70187	2.27866	0.069001	0.308261	-1.57679	-0.23926
		0.35	0.42	0.703667	2.30578	0.067934	0.341322	-1.60211	-0.273388
		-0.35	0.4375	0.961532	2.01608	0.368281	0.066002	-1.05455	0.302279
		-0.3325	0.4375	0.921489	2.0235	0.330888	0.06729	-1.10201	0.263598
		-0.315	0.4375	0.888469	2.03019	0.300188	0.068641	-1.14173	0.231547
		-0.2975	0.4375	0.860829	2.03629	0.274567	0.070056	-1.17546	0.204511
		-0.28	0.4375	0.837392	2.04188	0.252887	0.071542	-1.20449	0.181345
		-0.2625	0.4375	0.817297	2.04705	0.234321	0.073101	-1.22975	0.16122
		-0.245	0.4375	0.799897	2.05188	0.218255	0.074738	-1.25198	0.143517
		-0.2275	0.4375	0.784702	2.05643	0.204224	0.076457	-1.27172	0.127767
		-0.21	0.4375	0.771331	2.06075	0.191871	0.078265	-1.28941	0.113606
		-0.1925	0.4375	0.759488	2.06488	0.180916	0.080167	-1.3054	0.100749
		-0.175	0.4375	0.748934	2.06888	0.171139	0.082169	-1.31994	0.08897
		-0.1575	0.4375	0.739481	2.07276	0.162363	0.084279	-1.33328	0.078084
		-0.14	0.4375	0.730974	2.07657	0.154443	0.086506	-1.3456	0.067937
		-0.1225	0.4375	0.723286	2.08033	0.147263	0.088858	-1.35705	0.058405
		-0.105	0.4375	0.716313	2.08407	0.140724	0.091345	-1.36776	0.049379
		-0.0875	0.4375	0.709969	2.08781	0.134747	0.09398	-1.37784	0.040767
		-0.07	0.4375	0.704182	2.09158	0.129263	0.096776	-1.38739	0.032487
		-0.0525	0.4375	0.698889	2.09539	0.124214	0.099746	-1.3965	0.024468
		-0.035	0.4375	0.694039	2.09928	0.119554	0.102908	-1.40524	0.016646
		-0.0175	0.4375	0.689589	2.10326	0.115238	0.10628	-1.41367	0.008958
		0	0.4375	0.685501	2.10737	0.111233	0.109884	-1.42187	0.001349
		0.0175	0.4375	0.681745	2.11163	0.107506	0.113744	-1.42988	-0.006238
		0.035	0.4375	0.678292	2.11606	0.104031	0.117888	-1.43777	-0.013857
		0.0525	0.4375	0.675121	2.12071	0.100785	0.122348	-1.44558	-0.021563
		0.07	0.4375	0.672212	2.12559	0.097747	0.127162	-1.45338	-0.029415
		0.0875	0.4375	0.66955	2.13077	0.0949	0.132373	-1.46122	-0.037473
		0.105	0.4375	0.667122	2.13627	0.092227	0.138031	-1.46915	-0.045804
		0.1225	0.4375	0.664919	2.14215	0.089715	0.144198	-1.47724	-0.054483
		0.14	0.4375	0.662933	2.14848	0.087351	0.150944	-1.48555	-0.063593
		0.1575	0.4375	0.661162	2.15532	0.085126	0.158356	-1.49416	-0.07323
		0.175	0.4375	0.659604	2.16277	0.08303	0.166535	-1.50316	-0.083505
		0.1925	0.4375	0.658261	2.17092	0.081054	0.175607	-1.51266	-0.094553
		0.21	0.4375	0.657141	2.17989	0.079192	0.185728	-1.52275	-0.106536
		0.2275	0.4375	0.656254	2.18986	0.077439	0.19709	-1.5336	-0.119651
		0.245	0.4375	0.655616	2.201	0.075789	0.209934	-1.54538	-0.134145
		0.2625	0.4375	0.655251	2.21356	0.074239	0.224572	-1.55831	-0.150333
		0.28	0.4375	0.655193	2.22788	0.072787	0.241408	-1.57268	-0.168621
		0.2975	0.4375	0.655488	2.24435	0.071432	0.260975	-1.58886	-0.189543
		0.315	0.4375	0.6562	2.26354	0.070175	0.283997	-1.60734	-0.213822
		0.3325	0.4375	0.657419	2.28622	0.06902	0.311478	-1.6288	-0.242458
		0.35	0.4375	0.659274	2.31347	0.067971	0.344853	-1.65419	-0.276882
		-0.35	0.455	0.918553	2.01932	0.370137	0.066676	-1.10077	0.303461
		-0.3325	0.455	0.878142	2.02715	0.332319	0.067986	-1.14901	0.264333
		-0.315	0.455	0.844858	2.0342	0.301291	0.069358	-1.18934	0.231933
		-0.2975	0.455	0.81703	2.04059	0.275417	0.070795	-1.22356	0.204622
		-0.28	0.455	0.793458	2.04644	0.253539	0.072303	-1.25298	0.181236
		-0.2625	0.455	0.773268	2.05184	0.234817	0.073885	-1.27858	0.160932
		-0.245	0.455	0.755802	2.05687	0.218626	0.075545	-1.30107	0.143081
		-0.2275	0.455	0.740562	2.0616	0.204495	0.077288	-1.32104	0.127207
		-0.21	0.455	0.727163	2.06608	0.192062	0.07912	-1.33892	0.112942
		-0.1925	0.455	0.715303	2.07036	0.181042	0.081047	-1.35506	0.099995
		-0.175	0.455	0.704743	2.07448	0.171212	0.083076	-1.36974	0.088136
		-0.1575	0.455	0.695289	2.07849	0.162393	0.085213	-1.3832	0.07718
		-0.14	0.455	0.686787	2.0824	0.154438	0.087468	-1.39562	0.06697
		-0.1225	0.455	0.679109	2.08626	0.147228	0.089849	-1.40715	0.057379
		-0.105	0.455	0.67215	2.09009	0.140666	0.092368	-1.41794	0.048298
		-0.0875	0.455	0.665821	2.09392	0.134669	0.095035	-1.4281	0.039634
		-0.07	0.455	0.660051	2.09776	0.129169	0.097864	-1.43771	0.031305
		-0.0525	0.455	0.654777	2.10166	0.124109	0.100871	-1.44688	0.023238
		-0.035	0.455	0.649947	2.10562	0.119438	0.10407	-1.45567	0.015368
		-0.0175	0.455	0.645518	2.10967	0.115115	0.107483	-1.46415	0.007632
		0	0.455	0.641453	2.11384	0.111104	0.111129	-1.47239	-2.5e-05
		0.0175	0.455	0.637719	2.11816	0.107373	0.115034	-1.48045	-0.007661
		0.035	0.455	0.634289	2.12266	0.103895	0.119226	-1.48837	-0.015331
		0.0525	0.455	0.631142	2.12737	0.100647	0.123738	-1.49622	-0.023091
		0.07	0.455	0.628257	2.13231	0.097609	0.128606	-1.50406	-0.030997
		0.0875	0.455	0.62562	2.13755	0.094762	0.133877	-1.51193	-0.039115
		0.105	0.455	0.623218	2.14311	0.092091	0.139599	-1.51989	-0.047508
		0.1225	0.455	0.621041	2.14905	0.089581	0.145836	-1.52801	-0.056255
		0.14	0.455	0.619083	2.15544	0.087221	0.152657	-1.53636	-0.065436
		0.1575	0.455	0.617339	2.16234	0.084999	0.160151	-1.545	-0.075152
		0.175	0.455	0.61581	2.16985	0.082908	0.16842	-1.55404	-0.085512
		0.1925	0.455	0.614497	2.17806	0.080938	0.177592	-1.56356	-0.096654
		0.21	0.455	0.613408	2.1871	0.079083	0.187823	-1.5737	-0.10874
		0.2275	0.455	0.612553	2.19714	0.077337	0.199306	-1.58458	-0.121969
		0.245	0.455	0.611949	2.20836	0.075695	0.212288	-1.59641	-0.136593
		0.2625	0.455	0.611622	2.221	0.074155	0.227081	-1.60938	-0.152926
		0.28	0.455	0.611603	2.2354	0.072714	0.244092	-1.6238	-0.171378
		0.2975	0.455	0.61194	2.25197	0.071372	0.26386	-1.64003	-0.192488
		0.315	0.455	0.612698	2.27126	0.070129	0.287116	-1.65857	-0.216987
		0.3325	0.455	0.613967	2.29406	0.06899	0.314871	-1.68009	-0.245881
		0.35	0.455	0.615879	2.32144	0.067961	0.348573	-1.70556	-0.280612
		-0.35	0.4725	0.876279	2.02272	0.371835	0.067381	-1.14645	0.304454
		-0.3325	0.4725	0.835529	2.03097	0.333591	0.068715	-1.19544	0.264876
		-0.315	0.4725	0.802009	2.03837	0.302239	0.070111	-1.23636	0.232128
		-0.2975	0.4725	0.774015	2.04507	0.276117	0.071572	-1.27106	0.204545
		-0.28	0.4725	0.750331	2.05119	0.254046	0.073104	-1.30086	0.180942
		-0.2625	0.4725	0.730064	2.05682	0.235172	0.074711	-1.32676	0.160461
		-0.245	0.4725	0.712549	2.06205	0.218862	0.076396	-1.34951	0.142466
		-0.2275	0.4725	0.69728	2.06696	0.204637	0.078166	-1.36968	0.126471
		-0.21	0.4725	0.683866	2.0716	0.192129	0.080025	-1.38773	0.112104
		-0.1925	0.4725	0.672002	2.07603	0.181049	0.081979	-1.40402	0.09907
		-0.175	0.4725	0.661446	2.08028	0.171172	0.084036	-1.41883	0.087136
		-0.1575	0.4725	0.652003	2.0844	0.162313	0.086202	-1.4324	0.076111
		-0.14	0.4725	0.643516	2.08843	0.154327	0.088488	-1.44491	0.065839
		-0.1225	0.4725	0.635856	2.09239	0.147093	0.090901	-1.45653	0.056192
		-0.105	0.4725	0.628917	2.09631	0.140511	0.093452	-1.46739	0.047059
		-0.0875	0.4725	0.622611	2.10022	0.134498	0.096154	-1.47761	0.038344
		-0.07	0.4725	0.616864	2.10415	0.128986	0.09902	-1.48729	0.029966
		-0.0525	0.4725	0.611615	2.10812	0.123916	0.102065	-1.49651	0.021851
		-0.035	0.4725	0.606811	2.11216	0.119239	0.105305	-1.50534	0.013934
		-0.0175	0.4725	0.602409	2.11628	0.114911	0.108759	-1.51387	0.006152
		0	0.4725	0.59837	2.12052	0.110896	0.112451	-1.52215	-0.001555
		0.0175	0.4725	0.594663	2.12491	0.107163	0.116404	-1.53024	-0.009241
		0.035	0.4725	0.591261	2.12947	0.103685	0.120647	-1.53821	-0.016962
		0.0525	0.4725	0.588141	2.13423	0.100438	0.125214	-1.54609	-0.024776
		0.07	0.4725	0.585284	2.13924	0.097402	0.130141	-1.55396	-0.032739
		0.0875	0.4725	0.582675	2.14454	0.094557	0.135474	-1.56186	-0.040917
		0.105	0.4725	0.580302	2.15016	0.091889	0.141265	-1.56986	-0.049376
		0.1225	0.4725	0.578154	2.15617	0.089384	0.147575	-1.57801	-0.058191
		0.14	0.4725	0.576225	2.16262	0.087029	0.154476	-1.58639	-0.067447
		0.1575	0.4725	0.574511	2.16958	0.084813	0.162057	-1.59507	-0.077244
		0.175	0.4725	0.573012	2.17715	0.082728	0.170421	-1.60414	-0.087693
		0.1925	0.4725	0.571731	2.18543	0.080765	0.179698	-1.6137	-0.098933
		0.21	0.4725	0.570675	2.19455	0.078918	0.190045	-1.62387	-0.111127
		0.2275	0.4725	0.569854	2.20466	0.077181	0.201657	-1.6348	-0.124476
		0.245	0.4725	0.569286	2.21595	0.07555	0.214783	-1.64667	-0.139233
		0.2625	0.4725	0.568996	2.22869	0.07402	0.229738	-1.65969	-0.155718
		0.28	0.4725	0.569017	2.24318	0.072591	0.246933	-1.67416	-0.174342
		0.2975	0.4725	0.569397	2.25985	0.071263	0.266913	-1.69045	-0.19565
		0.315	0.4725	0.5702	2.27926	0.070036	0.290413	-1.70905	-0.220377
		0.3325	0.4725	0.571519	2.30218	0.068915	0.318454	-1.73066	-0.249539
		0.35	0.4725	0.573485	2.3297	0.067907	0.352495	-1.75622	-0.284588
		-0.35	0.49	0.834725	2.02627	0.373374	0.068118	-1.19155	0.305256
		-0.3325	0.49	0.793666	2.03494	0.334706	0.069479	-1.24127	0.265227
		-0.315	0.49	0.759934	2.04271	0.303035	0.070902	-1.28277	0.232133
		-0.2975	0.49	0.731798	2.04972	0.276668	0.07239	-1.31792	0.204278
		-0.28	0.49	0.708021	2.05611	0.25441	0.07395	-1.34808	0.18046
		-0.2625	0.49	0.687696	2.06197	0.235392	0.075584	-1.37428	0.159808
		-0.245	0.49	0.670148	2.06741	0.218969	0.077297	-1.39726	0.141672
		-0.2275	0.49	0.654864	2.0725	0.204655	0.079094	-1.41763	0.125561
		-0.21	0.49	0.641449	2.0773	0.192077	0.080982	-1.43585	0.111095
		-0.1925	0.49	0.629593	2.08187	0.180943	0.082966	-1.45228	0.097977
		-0.175	0.49	0.619051	2.08626	0.171022	0.085054	-1.46721	0.085968
		-0.1575	0.49	0.609628	2.0905	0.162129	0.087252	-1.48087	0.074877
		-0.14	0.49	0.601164	2.09463	0.154116	0.08957	-1.49347	0.064546
		-0.1225	0.49	0.59353	2.0987	0.146861	0.092017	-1.50517	0.054844
		-0.105	0.49	0.586619	2.10271	0.140263	0.094604	-1.51609	0.045659
		-0.0875	0.49	0.580342	2.10671	0.134239	0.097344	-1.52637	0.036895
		-0.07	0.49	0.574625	2.11072	0.128718	0.100248	-1.5361	0.02847
		-0.0525	0.49	0.569406	2.11477	0.123641	0.103334	-1.54536	0.020307
		-0.035	0.49	0.564633	2.11888	0.11896	0.106617	-1.55425	0.012343
		-0.0175	0.49	0.560262	2.12308	0.114629	0.110117	-1.56281	0.004512
		0	0.49	0.556254	2.12738	0.110614	0.113857	-1.57113	-0.003243
		0.0175	0.49	0.552578	2.13184	0.106882	0.117861	-1.57926	-0.010979
		0.035	0.49	0.549207	2.13646	0.103406	0.122159	-1.58726	-0.018753
		0.0525	0.49	0.546118	2.14129	0.100162	0.126783	-1.59518	-0.026621
		0.07	0.49	0.543292	2.14637	0.09713	0.131773	-1.60308	-0.034643
		0.0875	0.49	0.540715	2.15172	0.09429	0.137173	-1.61101	-0.042883
		0.105	0.49	0.538372	2.15741	0.091627	0.143036	-1.61904	-0.051409
		0.1225	0.49	0.536256	2.16348	0.089128	0.149424	-1.62722	-0.060296
		0.14	0.49	0.534359	2.17	0.086779	0.15641	-1.63564	-0.069631
		0.1575	0.49	0.532677	2.17703	0.084571	0.164082	-1.64435	-0.079511
		0.175	0.49	0.531212	2.18467	0.082494	0.172548	-1.65346	-0.090054
		0.1925	0.49	0.529964	2.19302	0.08054	0.181935	-1.66306	-0.101395
		0.21	0.49	0.528942	2.20222	0.078702	0.192404	-1.67327	-0.113702
		0.2275	0.49	0.528157	2.2124	0.076976	0.204153	-1.68425	-0.127177
		0.245	0.49	0.527626	2.22378	0.075355	0.21743	-1.69616	-0.142075
		0.2625	0.49	0.527374	2.23661	0.073838	0.232556	-1.70924	-0.158718
		0.28	0.49	0.527435	2.2512	0.072423	0.249945	-1.72377	-0.177522
		0.2975	0.49	0.527858	2.26798	0.071109	0.270146	-1.74012	-0.199037
		0.315	0.49	0.528707	2.28751	0.069899	0.293901	-1.7588	-0.224002
		0.3325	0.49	0.530075	2.31056	0.068797	0.322241	-1.78049	-0.253444
		0.35	0.49	0.532093	2.33824	0.067811	0.356636	-1.80615	-0.288825
		-0.35	0.5075	0.793905	2.02996	0.37476	0.068891	-1.23606	0.305869
		-0.3325	0.5075	0.752562	2.03906	0.33567	0.070282	-1.2865	0.265388
		-0.315	0.5075	0.718644	2.0472	0.303682	0.071735	-1.32855	0.231947
		-0.2975	0.5075	0.690389	2.05453	0.277078	0.073253	-1.36414	0.203825
		-0.28	0.5075	0.666538	2.06118	0.254638	0.074842	-1.39464	0.179796
		-0.2625	0.5075	0.646172	2.06729	0.23548	0.076506	-1.42111	0.158974
		-0.245	0.5075	0.628606	2.07293	0.218951	0.07825	-1.44433	0.140701
		-0.2275	0.5075	0.613321	2.0782	0.204554	0.080078	-1.46488	0.124476
		-0.21	0.5075	0.599916	2.08317	0.191912	0.081998	-1.48325	0.109914
		-0.1925	0.5075	0.588079	2.08788	0.180728	0.084014	-1.4998	0.096714
		-0.175	0.5075	0.577562	2.0924	0.170768	0.086134	-1.51484	0.084634
		-0.1575	0.5075	0.568167	2.09676	0.161846	0.088367	-1.52859	0.073479
		-0.14	0.5075	0.559735	2.10101	0.153811	0.09072	-1.54127	0.063091
		-0.1225	0.5075	0.552134	2.10517	0.146539	0.093204	-1.55304	0.053335
		-0.105	0.5075	0.545257	2.10928	0.139929	0.095829	-1.56402	0.0441
		-0.0875	0.5075	0.539015	2.11337	0.133896	0.098608	-1.57436	0.035288
		-0.07	0.5075	0.533333	2.11747	0.128369	0.101555	-1.58413	0.026814
		-0.0525	0.5075	0.52815	2.12159	0.12329	0.104684	-1.59344	0.018606
		-0.035	0.5075	0.523412	2.12578	0.118607	0.108013	-1.60236	0.010594
		-0.0175	0.5075	0.519076	2.13004	0.114277	0.111562	-1.61097	0.002715
		0	0.5075	0.515103	2.13443	0.110264	0.115354	-1.61932	-0.00509
		0.0175	0.5075	0.511462	2.13895	0.106535	0.119412	-1.62749	-0.012877
		0.035	0.5075	0.508125	2.14364	0.103063	0.123768	-1.63552	-0.020705
		0.0525	0.5075	0.505071	2.14854	0.099824	0.128455	-1.64347	-0.028631
		0.07	0.5075	0.502279	2.15368	0.096797	0.133511	-1.6514	-0.036714
		0.0875	0.5075	0.499735	2.1591	0.093964	0.138982	-1.65936	-0.045018
		0.105	0.5075	0.497427	2.16485	0.091309	0.144921	-1.66743	-0.053612
		0.1225	0.5075	0.495344	2.17099	0.088817	0.151392	-1.67565	-0.062575
		0.14	0.5075	0.493481	2.17758	0.086477	0.158467	-1.68409	-0.07199
		0.1575	0.5075	0.491834	2.18468	0.084278	0.166238	-1.69285	-0.08196
		0.175	0.5075	0.490403	2.19239	0.08221	0.17481	-1.70199	-0.0926
		0.1925	0.5075	0.48919	2.20082	0.080266	0.184314	-1.71163	-0.104048
		0.21	0.5075	0.488204	2.21009	0.07844	0.194912	-1.72189	-0.116472
		0.2275	0.5075	0.487455	2.22037	0.076724	0.206804	-1.73291	-0.13008
		0.245	0.5075	0.486963	2.23184	0.075117	0.220241	-1.74488	-0.145124
		0.2625	0.5075	0.48675	2.24476	0.073613	0.235547	-1.75801	-0.161934
		0.28	0.5075	0.486853	2.25946	0.072213	0.253139	-1.77261	-0.180926
		0.2975	0.5075	0.487319	2.27636	0.070915	0.273573	-1.78904	-0.202658
		0.315	0.5075	0.488213	2.29601	0.069723	0.297596	-1.8078	-0.227873
		0.3325	0.5075	0.48963	2.31922	0.068641	0.326248	-1.82959	-0.257607
		0.35	0.5075	0.4917	2.34706	0.067678	0.361012	-1.85536	-0.293334
		-0.35	0.525	0.753829	2.03378	0.375996	0.069702	-1.27995	0.306294
		-0.3325	0.525	0.712232	2.04332	0.336487	0.071127	-1.33109	0.26536
		-0.315	0.525	0.678151	2.05183	0.304189	0.072612	-1.37368	0.231577
		-0.2975	0.525	0.649796	2.05948	0.277351	0.074164	-1.40968	0.203187
		-0.28	0.525	0.62589	2.06641	0.254736	0.075786	-1.44052	0.17895
		-0.2625	0.525	0.6055	2.07275	0.235446	0.077483	-1.46725	0.157963
		-0.245	0.525	0.587931	2.0786	0.218815	0.07926	-1.49067	0.139555
		-0.2275	0.525	0.572657	2.08406	0.204342	0.081122	-1.5114	0.12322
		-0.21	0.525	0.559273	2.08918	0.191641	0.083076	-1.52991	0.108565
		-0.1925	0.525	0.547465	2.09404	0.180413	0.085127	-1.54658	0.095286
		-0.175	0.525	0.536981	2.09869	0.170419	0.087283	-1.56171	0.083136
		-0.1575	0.525	0.527622	2.10318	0.161472	0.089552	-1.57556	0.07192
		-0.14	0.525	0.519228	2.10753	0.153419	0.091944	-1.58831	0.061475
		-0.1225	0.525	0.511667	2.1118	0.146134	0.094467	-1.60013	0.051667
		-0.105	0.525	0.50483	2.11601	0.139514	0.097134	-1.61118	0.04238
		-0.0875	0.525	0.498628	2.12019	0.133476	0.099955	-1.62156	0.033521
		-0.07	0.525	0.492987	2.12437	0.127947	0.102947	-1.63138	0.025
		-0.0525	0.525	0.487844	2.12857	0.122867	0.106123	-1.64073	0.016744
		-0.035	0.525	0.483145	2.13284	0.118186	0.109501	-1.64969	0.008685
		-0.0175	0.525	0.478848	2.13718	0.113859	0.113102	-1.65833	0.000757
		0	0.525	0.474913	2.14163	0.10985	0.116948	-1.66672	-0.007098
		0.0175	0.525	0.47131	2.14622	0.106127	0.121065	-1.67491	-0.014938
		0.035	0.525	0.468011	2.15099	0.102662	0.125483	-1.68298	-0.022821
		0.0525	0.525	0.464993	2.15595	0.09943	0.130236	-1.69096	-0.030806
		0.07	0.525	0.462238	2.16116	0.096411	0.135362	-1.69892	-0.038951
		0.0875	0.525	0.459731	2.16665	0.093586	0.140909	-1.70692	-0.047323
		0.105	0.525	0.457458	2.17247	0.090939	0.14693	-1.71502	-0.055991
		0.1225	0.525	0.455412	2.17868	0.088457	0.153488	-1.72327	-0.065031
		0.14	0.525	0.453585	2.18534	0.086127	0.160659	-1.73175	-0.074532
		0.1575	0.525	0.451974	2.19252	0.083938	0.168532	-1.74055	-0.084594
		0.175	0.525	0.450579	2.20031	0.081881	0.177217	-1.74973	-0.095336
		0.1925	0.525	0.449403	2.20882	0.079949	0.186846	-1.75942	-0.106897
		0.21	0.525	0.448454	2.21818	0.078135	0.197581	-1.76972	-0.119446
		0.2275	0.525	0.447744	2.22854	0.076432	0.209624	-1.7808	-0.133192
		0.245	0.525	0.44729	2.24011	0.074838	0.22323	-1.79282	-0.148392
		0.2625	0.525	0.447119	2.25314	0.07335	0.238725	-1.80602	-0.165375
		0.28	0.525	0.447263	2.26795	0.071965	0.256531	-1.82069	-0.184566
		0.2975	0.525	0.447773	2.28497	0.070685	0.277208	-1.8372	-0.206523
		0.315	0.525	0.448714	2.30477	0.069511	0.301512	-1.85606	-0.232001
		0.3325	0.525	0.450179	2.32812	0.068451	0.33049	-1.87795	-0.262039
		0.35	0.525	0.452301	2.35614	0.067511	0.365639	-1.90384	-0.298128
		-0.35	0.5425	0.714511	2.03772	0.37709	0.070553	-1.32321	0.306537
		-0.3325	0.5425	0.672684	2.04771	0.337166	0.072016	-1.37502	0.26515
		-0.315	0.5425	0.638463	2.0566	0.304562	0.073539	-1.41813	0.231023
		-0.2975	0.5425	0.610029	2.06456	0.277498	0.075127	-1.45453	0.202371
		-0.28	0.5425	0.586085	2.07177	0.254714	0.076785	-1.48568	0.177929
		-0.2625	0.5425	0.565685	2.07835	0.235298	0.078518	-1.51266	0.15678
		-0.245	0.5425	0.548125	2.08441	0.218572	0.080332	-1.53628	0.13824
		-0.2275	0.5425	0.532874	2.09005	0.204028	0.082231	-1.55717	0.121797
		-0.21	0.5425	0.519522	2.09534	0.191274	0.084221	-1.57582	0.107053
		-0.1925	0.5425	0.50775	2.10035	0.180005	0.08631	-1.5926	0.093695
		-0.175	0.5425	0.497308	2.10513	0.169983	0.088505	-1.60782	0.081478
		-0.1575	0.5425	0.487993	2.10974	0.161015	0.090815	-1.62174	0.0702
		-0.14	0.5425	0.479643	2.1142	0.152947	0.093247	-1.63456	0.0597
		-0.1225	0.5425	0.472127	2.11857	0.145653	0.095813	-1.64645	0.04984
		-0.105	0.5425	0.465335	2.12288	0.139029	0.098524	-1.65754	0.040505
		-0.0875	0.5425	0.459179	2.12715	0.132988	0.101391	-1.66797	0.031597
		-0.07	0.5425	0.453582	2.13141	0.12746	0.10443	-1.67783	0.02303
		-0.0525	0.5425	0.448482	2.1357	0.122382	0.107657	-1.68722	0.014725
		-0.035	0.5425	0.443827	2.14004	0.117705	0.111088	-1.69622	0.006617
		-0.0175	0.5425	0.439572	2.14446	0.113384	0.114745	-1.70489	-0.001361
		0	0.5425	0.435679	2.14899	0.109382	0.118649	-1.71331	-0.009267
		0.0175	0.5425	0.432116	2.15365	0.105666	0.122829	-1.72154	-0.017163
		0.035	0.5425	0.428857	2.15849	0.102209	0.127312	-1.72963	-0.025103
		0.0525	0.5425	0.425879	2.16353	0.098986	0.132135	-1.73765	-0.033149
		0.07	0.5425	0.423163	2.1688	0.095976	0.137337	-1.74564	-0.041361
		0.0875	0.5425	0.420694	2.17437	0.093161	0.142964	-1.75368	-0.049803
		0.105	0.5425	0.41846	2.18026	0.090525	0.149071	-1.7618	-0.058546
		0.1225	0.5425	0.416451	2.18655	0.088054	0.155723	-1.7701	-0.067669
		0.14	0.5425	0.414662	2.19328	0.085735	0.162994	-1.77862	-0.077259
		0.1575	0.5425	0.413089	2.20054	0.083558	0.170978	-1.78745	-0.08742
		0.175	0.5425	0.411732	2.20841	0.081514	0.179782	-1.79668	-0.098268
		0.1925	0.5425	0.410594	2.21701	0.079595	0.189542	-1.80642	-0.109947
		0.21	0.5425	0.409684	2.22646	0.077794	0.200421	-1.81677	-0.122627
		0.2275	0.5425	0.409014	2.23692	0.076105	0.212624	-1.82791	-0.136519
		0.245	0.5425	0.4086	2.24859	0.074526	0.226408	-1.83999	-0.151882
		0.2625	0.5425	0.40847	2.26173	0.073053	0.242103	-1.85326	-0.16905
		0.28	0.5425	0.408658	2.27667	0.071685	0.260134	-1.86801	-0.188449
		0.2975	0.5425	0.409212	2.29382	0.070423	0.281067	-1.88461	-0.210644
		0.315	0.5425	0.4102	2.31377	0.06927	0.305665	-1.90357	-0.236395
		0.3325	0.5425	0.411714	2.33729	0.068231	0.334985	-1.92558	-0.266754
		0.35	0.5425	0.413887	2.36549	0.067317	0.370535	-1.95161	-0.303218
		-0.35	0.56	0.675962	2.04177	0.378052	0.071449	-1.36581	0.306603
		-0.3325	0.56	0.63393	2.05221	0.337717	0.072954	-1.41828	0.264763
		-0.315	0.56	0.59959	2.06148	0.304813	0.074518	-1.46189	0.230295
		-0.2975	0.56	0.571095	2.06977	0.277529	0.076146	-1.49867	0.201383
		-0.28	0.56	0.547128	2.07725	0.254583	0.077844	-1.53012	0.176739
		-0.2625	0.56	0.526732	2.08407	0.235046	0.079617	-1.55734	0.155429
		-0.245	0.56	0.509193	2.09034	0.218232	0.08147	-1.58115	0.136762
		-0.2275	0.56	0.493975	2.09616	0.203622	0.083409	-1.60219	0.120213
		-0.21	0.56	0.480663	2.10162	0.19082	0.08544	-1.62095	0.10538
		-0.1925	0.56	0.468937	2.10678	0.179517	0.08757	-1.63784	0.091947
		-0.175	0.56	0.458542	2.11169	0.16947	0.089808	-1.65315	0.079662
		-0.1575	0.56	0.449277	2.11642	0.160486	0.09216	-1.66714	0.068326
		-0.14	0.56	0.440977	2.121	0.152407	0.094637	-1.68002	0.05777
		-0.1225	0.56	0.433511	2.12548	0.145107	0.097248	-1.69196	0.047859
		-0.105	0.56	0.426769	2.12988	0.138481	0.100006	-1.70311	0.038475
		-0.0875	0.56	0.420661	2.13424	0.132441	0.102923	-1.71358	0.029518
		-0.07	0.56	0.415113	2.13859	0.126916	0.106014	-1.72348	0.020902
		-0.0525	0.56	0.41006	2.14297	0.121844	0.109294	-1.73291	0.01255
		-0.035	0.56	0.405451	2.14739	0.117173	0.112781	-1.74194	0.004392
		-0.0175	0.56	0.401241	2.15189	0.11286	0.116497	-1.75064	-0.003637
		0	0.56	0.397392	2.15649	0.108866	0.120465	-1.7591	-0.011599
		0.0175	0.56	0.393873	2.16123	0.10516	0.12471	-1.76736	-0.01955
		0.035	0.56	0.390656	2.16614	0.101713	0.129265	-1.77548	-0.027552
		0.0525	0.56	0.38772	2.17125	0.098501	0.134162	-1.78353	-0.035661
		0.07	0.56	0.385045	2.1766	0.095502	0.139444	-1.79156	-0.043942
		0.0875	0.56	0.382616	2.18224	0.092699	0.145157	-1.79963	-0.052458
		0.105	0.56	0.380422	2.18821	0.090075	0.151356	-1.80779	-0.061281
		0.1225	0.56	0.378452	2.19457	0.087616	0.158106	-1.81612	-0.07049
		0.14	0.56	0.376702	2.20139	0.08531	0.165485	-1.82469	-0.080175
		0.1575	0.56	0.375169	2.20873	0.083146	0.173585	-1.83356	-0.090439
		0.175	0.56	0.373851	2.21669	0.081115	0.182517	-1.84284	-0.101402
		0.1925	0.56	0.372754	2.22538	0.07921	0.192415	-1.85263	-0.113205
		0.21	0.56	0.371884	2.23493	0.077423	0.203447	-1.86304	-0.126024
		0.2275	0.56	0.371254	2.24549	0.07575	0.215819	-1.87424	-0.140069
		0.245	0.56	0.370882	2.25728	0.074187	0.229791	-1.8864	-0.155604
		0.2625	0.56	0.370794	2.27054	0.072731	0.245695	-1.89974	-0.172964
		0.28	0.56	0.371026	2.2856	0.07138	0.263964	-1.91458	-0.192584
		0.2975	0.56	0.371626	2.3029	0.070138	0.285166	-1.93127	-0.215028
		0.315	0.56	0.372661	2.323	0.069005	0.310072	-1.95034	-0.241067
		0.3325	0.56	0.374224	2.3467	0.067989	0.339749	-1.97248	-0.27176
		0.35	0.56	0.376448	2.37511	0.067099	0.375718	-1.99866	-0.308619
		-0.35	0.5775	0.638193	2.04592	0.378893	0.072392	-1.40772	0.306501
		-0.3325	0.5775	0.59598	2.05681	0.338152	0.073943	-1.46083	0.264209
		-0.315	0.5775	0.56154	2.06646	0.304954	0.075553	-1.50492	0.229401
		-0.2975	0.5775	0.533001	2.07508	0.277457	0.077226	-1.54208	0.200231
		-0.28	0.5775	0.509026	2.08284	0.254355	0.078968	-1.57381	0.175387
		-0.2625	0.5775	0.488645	2.0899	0.234705	0.080785	-1.60125	0.15392
		-0.245	0.5775	0.471138	2.09638	0.217808	0.082681	-1.62524	0.135127
		-0.2275	0.5775	0.455962	2.10239	0.203138	0.084663	-1.64643	0.118475
		-0.21	0.5775	0.442698	2.10801	0.190293	0.086738	-1.66531	0.103555
		-0.1925	0.5775	0.431023	2.11332	0.17896	0.088913	-1.68229	0.090047
		-0.175	0.5775	0.420683	2.11837	0.168893	0.091196	-1.69768	0.077697
		-0.1575	0.5775	0.411472	2.12322	0.159896	0.093594	-1.71175	0.066302
		-0.14	0.5775	0.403227	2.12791	0.15181	0.096119	-1.72469	0.055691
		-0.1225	0.5775	0.395816	2.13249	0.144508	0.09878	-1.73668	0.045728
		-0.105	0.5775	0.389127	2.137	0.137882	0.101588	-1.74787	0.036294
		-0.0875	0.5775	0.383072	2.14145	0.131846	0.104558	-1.75838	0.027288
		-0.07	0.5775	0.377574	2.14589	0.126327	0.107704	-1.76832	0.018623
		-0.0525	0.5775	0.372572	2.15035	0.121262	0.111042	-1.77778	0.01022
		-0.035	0.5775	0.368011	2.15486	0.1166	0.11459	-1.78685	0.00201
		-0.0175	0.5775	0.363849	2.15944	0.112297	0.11837	-1.79559	-0.006073
		0	0.5775	0.360046	2.16412	0.108314	0.122404	-1.80407	-0.01409
		0.0175	0.5775	0.356572	2.16893	0.104619	0.12672	-1.81236	-0.022101
		0.035	0.5775	0.3534	2.17392	0.101184	0.13135	-1.82052	-0.030166
		0.0525	0.5775	0.350506	2.17911	0.097984	0.136327	-1.8286	-0.038343
		0.07	0.5775	0.347874	2.18454	0.094998	0.141694	-1.83667	-0.046696
		0.0875	0.5775	0.345487	2.19026	0.092208	0.147498	-1.84477	-0.05529
		0.105	0.5775	0.343334	2.19631	0.089597	0.153795	-1.85298	-0.064198
		0.1225	0.5775	0.341406	2.20275	0.087151	0.160651	-1.86135	-0.0735
		0.14	0.5775	0.339697	2.20965	0.084859	0.168144	-1.86996	-0.083285
		0.1575	0.5775	0.338204	2.21709	0.08271	0.176367	-1.87888	-0.093657
		0.175	0.5775	0.336927	2.22514	0.080693	0.185433	-1.88821	-0.10474
		0.1925	0.5775	0.33587	2.23393	0.078803	0.195479	-1.89806	-0.116676
		0.21	0.5775	0.335041	2.24358	0.077032	0.206672	-1.90854	-0.12964
		0.2275	0.5775	0.334453	2.25425	0.075375	0.219223	-1.9198	-0.143848
		0.245	0.5775	0.334124	2.26616	0.073828	0.233393	-1.93203	-0.159565
		0.2625	0.5775	0.33408	2.27955	0.072389	0.249519	-1.94547	-0.17713
		0.28	0.5775	0.334356	2.29475	0.071058	0.268036	-1.9604	-0.196978
		0.2975	0.5775	0.335003	2.3122	0.069834	0.289521	-1.9772	-0.219687
		0.315	0.5775	0.336085	2.33248	0.068723	0.314751	-1.99639	-0.246028
		0.3325	0.5775	0.337698	2.35637	0.06773	0.344801	-2.01867	-0.277071
		0.35	0.5775	0.339974	2.38498	0.066866	0.381207	-2.04501	-0.314341
		-0.35	0.595	0.601215	2.05015	0.379627	0.073386	-1.44893	0.306241
		-0.3325	0.595	0.558843	2.0615	0.338486	0.074989	-1.50266	0.263497
		-0.315	0.595	0.524323	2.07153	0.305002	0.076649	-1.54721	0.228353
		-0.2975	0.595	0.495754	2.08048	0.277298	0.078371	-1.58472	0.198927
		-0.28	0.595	0.471784	2.08852	0.254047	0.080162	-1.61673	0.173885
		-0.2625	0.595	0.45143	2.09582	0.23429	0.082026	-1.64439	0.152264
		-0.245	0.595	0.433964	2.10251	0.217315	0.08397	-1.66855	0.133345
		-0.2275	0.595	0.418836	2.10871	0.202591	0.085999	-1.68987	0.116592
		-0.21	0.595	0.405627	2.11449	0.189707	0.088122	-1.70887	0.101585
		-0.1925	0.595	0.394011	2.11995	0.178349	0.090345	-1.72594	0.088004
		-0.175	0.595	0.383729	2.12514	0.168266	0.092677	-1.74141	0.075589
		-0.1575	0.595	0.374577	2.13011	0.159259	0.095126	-1.75554	0.064133
		-0.14	0.595	0.366391	2.13492	0.15117	0.097701	-1.76853	0.053469
		-0.1225	0.595	0.359037	2.13961	0.143868	0.100415	-1.78058	0.043453
		-0.105	0.595	0.352405	2.14422	0.137246	0.103279	-1.79181	0.033967
		-0.0875	0.595	0.346405	2.14877	0.131217	0.106306	-1.80236	0.024911
		-0.07	0.595	0.340961	2.1533	0.125705	0.109511	-1.81234	0.016194
		-0.0525	0.595	0.33601	2.15785	0.12065	0.11291	-1.82184	0.00774
		-0.035	0.595	0.331501	2.16244	0.115999	0.116523	-1.83094	-0.000524
		-0.0175	0.595	0.327387	2.1671	0.111707	0.120371	-1.83971	-0.008664
		0	0.595	0.323633	2.17186	0.107736	0.124477	-1.84823	-0.016741
		0.0175	0.595	0.320206	2.17676	0.104054	0.128869	-1.85656	-0.024815
		0.035	0.595	0.317079	2.18183	0.100632	0.133578	-1.86475	-0.032946
		0.0525	0.595	0.31423	2.1871	0.097446	0.138641	-1.87287	-0.041195
		0.07	0.595	0.311642	2.19261	0.094474	0.144098	-1.88097	-0.049624
		0.0875	0.595	0.309298	2.19841	0.091698	0.149999	-1.88912	-0.058301
		0.105	0.595	0.307188	2.20455	0.089101	0.156401	-1.89736	-0.0673
		0.1225	0.595	0.305302	2.21108	0.08667	0.163369	-1.90578	-0.076699
		0.14	0.595	0.303634	2.21807	0.084393	0.170982	-1.91444	-0.086589
		0.1575	0.595	0.302183	2.2256	0.082258	0.179337	-1.92341	-0.097079
		0.175	0.595	0.300948	2.23375	0.080257	0.188545	-1.9328	-0.108288
		0.1925	0.595	0.299933	2.24264	0.078383	0.198747	-1.94271	-0.120364
		0.21	0.595	0.299146	2.2524	0.076628	0.210111	-1.95325	-0.133483
		0.2275	0.595	0.298601	2.2632	0.074987	0.22285	-1.96459	-0.147863
		0.245	0.595	0.298315	2.27523	0.073458	0.23723	-1.97691	-0.163772
		0.2625	0.595	0.298316	2.28875	0.072037	0.253589	-1.99044	-0.181552
		0.28	0.595	0.298638	2.30411	0.070725	0.272369	-2.00547	-0.201644
		0.2975	0.595	0.299331	2.32172	0.069522	0.294151	-2.02239	-0.224629
		0.315	0.595	0.300462	2.34218	0.068433	0.31972	-2.04172	-0.251287
		0.3325	0.595	0.302125	2.36627	0.067463	0.350161	-2.06415	-0.282698
		0.35	0.595	0.304453	2.39512	0.066626	0.387022	-2.09066	-0.320396
		-0.35	0.6125	0.565042	2.05445	0.380272	0.074434	-1.48941	0.305838
		-0.3325	0.6125	0.522531	2.06626	0.338738	0.076095	-1.54373	0.262643
		-0.315	0.6125	0.487947	2.07668	0.304973	0.077811	-1.58874	0.227162
		-0.2975	0.6125	0.459363	2.08595	0.27707	0.079587	-1.62659	0.197483
		-0.28	0.6125	0.435409	2.09427	0.253677	0.081431	-1.65886	0.172246
		-0.2625	0.6125	0.415091	2.10182	0.233818	0.083347	-1.68672	0.150471
		-0.245	0.6125	0.397673	2.10872	0.216772	0.085342	-1.71105	0.13143
		-0.2275	0.6125	0.382601	2.1151	0.201998	0.087424	-1.7325	0.114574
		-0.21	0.6125	0.369453	2.12106	0.189081	0.089598	-1.75161	0.099483
		-0.1925	0.6125	0.357898	2.12667	0.177701	0.091874	-1.76877	0.085827
		-0.175	0.6125	0.34768	2.13199	0.167605	0.094258	-1.78431	0.073347
		-0.1575	0.6125	0.338591	2.13709	0.158593	0.096761	-1.7985	0.061832
		-0.14	0.6125	0.330466	2.14202	0.150503	0.099393	-1.81156	0.05111
		-0.1225	0.6125	0.323173	2.14682	0.143204	0.102163	-1.82365	0.041041
		-0.105	0.6125	0.316599	2.15153	0.136589	0.105086	-1.83493	0.031503
		-0.0875	0.6125	0.310656	2.15618	0.130567	0.108174	-1.84552	0.022393
		-0.07	0.6125	0.305268	2.1608	0.125066	0.111442	-1.85554	0.013624
		-0.0525	0.6125	0.300371	2.16544	0.120022	0.114908	-1.86507	0.005114
		-0.035	0.6125	0.295913	2.17012	0.115383	0.11859	-1.87421	-0.003207
		-0.0175	0.6125	0.291851	2.17487	0.111104	0.12251	-1.88302	-0.011406
		0	0.6125	0.288145	2.17972	0.107147	0.126693	-1.89157	-0.019546
		0.0175	0.6125	0.284766	2.1847	0.103479	0.131166	-1.89993	-0.027687
		0.035	0.6125	0.281686	2.18985	0.100071	0.135961	-1.90816	-0.03589
		0.0525	0.6125	0.278883	2.19521	0.0969	0.141114	-1.91632	-0.044214
		0.07	0.6125	0.27634	2.2008	0.093942	0.146669	-1.92447	-0.052727
		0.0875	0.6125	0.27404	2.20669	0.091181	0.152673	-1.93265	-0.061492
		0.105	0.6125	0.271973	2.21292	0.0886	0.159185	-1.94095	-0.070585
		0.1225	0.6125	0.27013	2.21954	0.086185	0.166272	-1.94941	-0.080087
		0.14	0.6125	0.268505	2.22663	0.083923	0.174015	-1.95812	-0.090092
		0.1575	0.6125	0.267096	2.23426	0.081804	0.182508	-1.96716	-0.100704
		0.175	0.6125	0.265904	2.24252	0.079819	0.191868	-1.97661	-0.112049
		0.1925	0.6125	0.264931	2.25152	0.077961	0.202234	-1.98659	-0.124273
		0.21	0.6125	0.264188	2.26139	0.076222	0.21378	-1.99721	-0.137558
		0.2275	0.6125	0.263686	2.27232	0.074599	0.226718	-2.00863	-0.152119
		0.245	0.6125	0.263445	2.28448	0.073088	0.241319	-2.02104	-0.168231
		0.2625	0.6125	0.26349	2.29816	0.071686	0.257924	-2.03467	-0.186238
		0.28	0.6125	0.263859	2.31367	0.070393	0.27698	-2.04981	-0.206587
		0.2975	0.6125	0.2646	2.33147	0.069211	0.299074	-2.06686	-0.229863
		0.315	0.6125	0.26578	2.35211	0.068143	0.324998	-2.08634	-0.256855
		0.3325	0.6125	0.267494	2.37642	0.067198	0.355848	-2.10893	-0.28865
		0.35	0.6125	0.269872	2.40551	0.066386	0.393184	-2.13563	-0.326798
		-0.35	0.63	0.529685	2.0588	0.380848	0.075541	-1.52911	0.305307
		-0.3325	0.63	0.487055	2.07107	0.338927	0.077266	-1.58402	0.261661
		-0.315	0.63	0.452423	2.08188	0.30489	0.079043	-1.62946	0.225847
		-0.2975	0.63	0.423836	2.09148	0.276794	0.080879	-1.66764	0.195915
		-0.28	0.63	0.399908	2.10008	0.253266	0.08278	-1.70017	0.170486
		-0.2625	0.63	0.379634	2.10787	0.233312	0.084754	-1.72824	0.148558
		-0.245	0.63	0.362271	2.11499	0.2162	0.086805	-1.75272	0.129395
		-0.2275	0.63	0.347261	2.12156	0.20138	0.088943	-1.7743	0.112437
		-0.21	0.63	0.334178	2.12769	0.188434	0.091174	-1.79351	0.09726
		-0.1925	0.63	0.32269	2.13345	0.177036	0.093506	-1.81075	0.08353
		-0.175	0.63	0.312537	2.13891	0.166931	0.095948	-1.82637	0.070983
		-0.1575	0.63	0.303513	2.14414	0.157916	0.098509	-1.84063	0.059407
		-0.14	0.63	0.295453	2.14919	0.149828	0.101201	-1.85374	0.048627
		-0.1225	0.63	0.288221	2.1541	0.142535	0.104033	-1.86588	0.038502
		-0.105	0.63	0.281708	2.15891	0.135927	0.107019	-1.8772	0.028908
		-0.0875	0.63	0.275824	2.16366	0.129916	0.110172	-1.88784	0.019744
		-0.07	0.63	0.270492	2.16839	0.124426	0.113509	-1.8979	0.010917
		-0.0525	0.63	0.26565	2.17312	0.119395	0.117046	-1.90747	0.002349
		-0.035	0.63	0.261245	2.17789	0.11477	0.120802	-1.91664	-0.006032
		-0.0175	0.63	0.257234	2.18273	0.110505	0.1248	-1.92549	-0.014295
		0	0.63	0.253579	2.18766	0.106563	0.129065	-1.93409	-0.022502
		0.0175	0.63	0.250248	2.19273	0.102909	0.133624	-1.94249	-0.030715
		0.035	0.63	0.247216	2.19798	0.099517	0.13851	-1.95076	-0.038993
		0.0525	0.63	0.244459	2.20342	0.096361	0.143761	-1.95896	-0.0474
		0.07	0.63	0.241961	2.20911	0.093419	0.149418	-1.96715	-0.055999
		0.0875	0.63	0.239706	2.21509	0.090673	0.155533	-1.97538	-0.06486
		0.105	0.63	0.237683	2.22141	0.088108	0.162163	-1.98373	-0.074055
		0.1225	0.63	0.235883	2.22813	0.085708	0.169376	-1.99225	-0.083668
		0.14	0.63	0.234302	2.23532	0.083462	0.177255	-2.00102	-0.093793
		0.1575	0.63	0.232936	2.24306	0.08136	0.185896	-2.01012	-0.104536
		0.175	0.63	0.231786	2.25143	0.079391	0.195416	-2.01964	-0.116025
		0.1925	0.63	0.230857	2.26055	0.07755	0.205958	-2.02969	-0.128408
		0.21	0.63	0.230157	2.27055	0.075829	0.217695	-2.0404	-0.141866
		0.2275	0.63	0.229699	2.28161	0.074223	0.230844	-2.05191	-0.156621
		0.245	0.63	0.229502	2.29392	0.07273	0.245677	-2.06442	-0.172947
		0.2625	0.63	0.229594	2.30775	0.071346	0.262542	-2.07816	-0.191196
		0.28	0.63	0.230009	2.32344	0.070073	0.281889	-2.09343	-0.211816
		0.2975	0.63	0.230798	2.34142	0.068912	0.30431	-2.11062	-0.235398
		0.315	0.63	0.232028	2.36228	0.067866	0.330607	-2.13025	-0.262741
		0.3325	0.63	0.233792	2.38681	0.066945	0.361884	-2.15302	-0.294939
		0.35	0.63	0.236222	2.41615	0.066159	0.399715	-2.17993	-0.333556
		-0.35	0.6475	0.49516	2.06318	0.381378	0.07671	-1.56803	0.304668
		-0.3325	0.6475	0.452429	2.07592	0.339078	0.078506	-1.62349	0.260572
		-0.315	0.6475	0.417763	2.08712	0.304777	0.080351	-1.66936	0.224426
		-0.2975	0.6475	0.389184	2.09705	0.276496	0.082252	-1.70786	0.194244
		-0.28	0.6475	0.365291	2.10593	0.252839	0.084217	-1.74064	0.168622
		-0.2625	0.6475	0.345068	2.11396	0.232795	0.086253	-1.7689	0.146542
		-0.245	0.6475	0.327767	2.1213	0.215622	0.088366	-1.79353	0.127256
		-0.2275	0.6475	0.312823	2.12806	0.200763	0.090565	-1.81524	0.110198
		-0.21	0.6475	0.299807	2.13435	0.187791	0.092857	-1.83455	0.094934
		-0.1925	0.6475	0.288388	2.14027	0.176379	0.09525	-1.85188	0.081129
		-0.175	0.6475	0.278304	2.14588	0.166267	0.097754	-1.86757	0.068513
		-0.1575	0.6475	0.269347	2.15124	0.157252	0.100379	-1.88189	0.056873
		-0.14	0.6475	0.261352	2.15641	0.149167	0.103135	-1.89506	0.046032
		-0.1225	0.6475	0.254184	2.16143	0.141881	0.106033	-1.90725	0.035848
		-0.105	0.6475	0.247732	2.16635	0.135283	0.109087	-1.91862	0.026196
		-0.0875	0.6475	0.241907	2.17121	0.129284	0.112311	-1.9293	0.016973
		-0.07	0.6475	0.236632	2.17604	0.123807	0.115721	-1.9394	0.008086
		-0.0525	0.6475	0.231846	2.18086	0.118789	0.119334	-1.94902	-0.000545
		-0.035	0.6475	0.227495	2.18573	0.114179	0.12317	-1.95823	-0.008991
		-0.0175	0.6475	0.223535	2.19066	0.109929	0.127251	-1.96713	-0.017322
		0	0.6475	0.21993	2.19569	0.106002	0.131604	-1.97576	-0.025602
		0.0175	0.6475	0.216648	2.20086	0.102364	0.136255	-1.98421	-0.033891
		0.035	0.6475	0.213663	2.20619	0.098987	0.141239	-1.99253	-0.042252
		0.0525	0.6475	0.210953	2.21173	0.095847	0.146593	-2.00078	-0.050746
		0.07	0.6475	0.2085	2.21752	0.092921	0.15236	-2.00902	-0.059439
		0.0875	0.6475	0.20629	2.22359	0.090191	0.158592	-2.0173	-0.068401
		0.105	0.6475	0.204311	2.23002	0.087642	0.165348	-2.02571	-0.077706
		0.1225	0.6475	0.202555	2.23684	0.085258	0.172696	-2.03429	-0.087438
		0.14	0.6475	0.201017	2.24414	0.083029	0.18072	-2.04312	-0.097691
		0.1575	0.6475	0.199694	2.25199	0.080942	0.189517	-2.05229	-0.108575
		0.175	0.6475	0.198587	2.26048	0.07899	0.199208	-2.06189	-0.120218
		0.1925	0.6475	0.197702	2.26973	0.077165	0.209934	-2.07203	-0.132769
		0.21	0.6475	0.197045	2.27987	0.075461	0.221874	-2.08282	-0.146413
		0.2275	0.6475	0.196632	2.29107	0.073873	0.235246	-2.09444	-0.161373
		0.245	0.6475	0.19648	2.30354	0.072398	0.250325	-2.10706	-0.177927
		0.2625	0.6475	0.196618	2.31754	0.071033	0.267463	-2.12092	-0.19643
		0.28	0.6475	0.19708	2.33341	0.069779	0.287115	-2.13633	-0.217336
		0.2975	0.6475	0.197917	2.35159	0.068638	0.30988	-2.15367	-0.241242
		0.315	0.6475	0.199196	2.37266	0.067615	0.336567	-2.17347	-0.268952
		0.3325	0.6475	0.201011	2.39744	0.066716	0.36829	-2.19643	-0.301574
		0.35	0.6475	0.203492	2.42706	0.065956	0.406638	-2.22356	-0.340682
		-0.35	0.665	0.461481	2.06759	0.381888	0.077946	-1.60611	0.303942
		-0.3325	0.665	0.418667	2.08079	0.339219	0.07982	-1.66212	0.259399
		-0.315	0.665	0.383981	2.09237	0.304663	0.081739	-1.70839	0.222924
		-0.2975	0.665	0.355421	2.10263	0.276205	0.083713	-1.74721	0.192492
		-0.28	0.665	0.331571	2.1118	0.252425	0.085747	-1.78022	0.166678
		-0.2625	0.665	0.311405	2.12007	0.232298	0.087851	-1.80867	0.144447
		-0.245	0.665	0.294169	2.12762	0.215069	0.090031	-1.83346	0.125038
		-0.2275	0.665	0.279295	2.13458	0.200173	0.092296	-1.85528	0.107877
		-0.21	0.665	0.26635	2.14105	0.18718	0.094655	-1.8747	0.092525
		-0.1925	0.665	0.255002	2.14712	0.175756	0.097115	-1.89212	0.078641
		-0.175	0.665	0.244988	2.15287	0.16564	0.099686	-1.90788	0.065954
		-0.1575	0.665	0.236099	2.15837	0.156626	0.102379	-1.92227	0.054247
		-0.14	0.665	0.22817	2.16366	0.148548	0.105204	-1.93549	0.043344
		-0.1225	0.665	0.221066	2.16881	0.14127	0.108174	-1.94774	0.033096
		-0.105	0.665	0.214676	2.17384	0.134683	0.111302	-1.95916	0.023381
		-0.0875	0.665	0.208909	2.1788	0.128696	0.114602	-1.96989	0.014094
		-0.07	0.665	0.203692	2.18373	0.123233	0.11809	-1.98004	0.005143
		-0.0525	0.665	0.19896	2.18866	0.11823	0.121785	-1.9897	-0.003555
		-0.035	0.665	0.194662	2.19363	0.113634	0.125706	-1.99897	-0.012072
		-0.0175	0.665	0.190754	2.19866	0.109399	0.129877	-2.00791	-0.020478
		0	0.665	0.187199	2.20379	0.105488	0.134323	-2.01659	-0.028835
		0.0175	0.665	0.183966	2.20905	0.101866	0.139073	-2.02508	-0.037207
		0.035	0.665	0.181028	2.21448	0.098505	0.144161	-2.03346	-0.045656
		0.0525	0.665	0.178364	2.22012	0.09538	0.149625	-2.04176	-0.054245
		0.07	0.665	0.175956	2.22601	0.09247	0.15551	-2.05005	-0.06304
		0.0875	0.665	0.173791	2.23219	0.089756	0.161867	-2.0584	-0.072111
		0.105	0.665	0.171855	2.23873	0.087222	0.168756	-2.06687	-0.081534
		0.1225	0.665	0.170143	2.24566	0.084854	0.176247	-2.07552	-0.091393
		0.14	0.665	0.168647	2.25308	0.082641	0.184425	-2.08443	-0.101784
		0.1575	0.665	0.167367	2.26105	0.08057	0.193389	-2.09368	-0.112819
		0.175	0.665	0.166304	2.26966	0.078635	0.203259	-2.10336	-0.124624
		0.1925	0.665	0.165461	2.27905	0.076826	0.214182	-2.11359	-0.137356
		0.21	0.665	0.164849	2.28933	0.075139	0.226336	-2.12448	-0.151197
		0.2275	0.665	0.16448	2.30069	0.073568	0.239943	-2.13621	-0.166375
		0.245	0.665	0.164373	2.31332	0.07211	0.255282	-2.14895	-0.183172
		0.2625	0.665	0.164556	2.3275	0.070763	0.272708	-2.16295	-0.201945
		0.28	0.665	0.165065	2.34357	0.069528	0.292681	-2.1785	-0.223153
		0.2975	0.665	0.16595	2.36196	0.068407	0.315807	-2.19601	-0.2474
		0.315	0.665	0.167278	2.38327	0.067404	0.342902	-2.216	-0.275498
		0.3325	0.665	0.169143	2.40831	0.066528	0.375091	-2.23917	-0.308563
		0.35	0.665	0.171675	2.43822	0.065792	0.413976	-2.26654	-0.348184
		-0.35	0.6825	0.428669	2.07198	0.382409	0.079253	-1.64332	0.303156
		-0.3325	0.6825	0.385789	2.08565	0.339383	0.081213	-1.69986	0.25817
		-0.315	0.6825	0.351095	2.09762	0.30458	0.083214	-1.74652	0.221366
		-0.2975	0.6825	0.322563	2.1082	0.275953	0.085266	-1.78564	0.190687
		-0.28	0.6825	0.298763	2.11765	0.252058	0.087378	-1.81889	0.16468
		-0.2625	0.6825	0.27866	2.12618	0.231854	0.089556	-1.84752	0.142298
		-0.245	0.6825	0.261493	2.13395	0.214574	0.091809	-1.87245	0.122765
		-0.2275	0.6825	0.246691	2.1411	0.199646	0.094147	-1.8944	0.105499
		-0.21	0.6825	0.233819	2.14774	0.186633	0.096577	-1.91392	0.090056
		-0.1925	0.6825	0.222543	2.15397	0.1752	0.099109	-1.93143	0.076091
		-0.175	0.6825	0.212599	2.15987	0.165083	0.101753	-1.94727	0.06333
		-0.1575	0.6825	0.203779	2.16551	0.156072	0.10452	-1.96173	0.051552
		-0.14	0.6825	0.195916	2.17093	0.148001	0.10742	-1.97501	0.040581
		-0.1225	0.6825	0.188875	2.1762	0.140733	0.110467	-1.98732	0.030266
		-0.105	0.6825	0.182546	2.18135	0.134157	0.113674	-1.9988	0.020483
		-0.0875	0.6825	0.176838	2.18642	0.128183	0.117055	-2.00958	0.011128
		-0.07	0.6825	0.171677	2.19146	0.122733	0.120628	-2.01979	0.002105
		-0.0525	0.6825	0.167	2.1965	0.117744	0.12441	-2.0295	-0.006666
		-0.035	0.6825	0.162754	2.20157	0.113163	0.128423	-2.03882	-0.01526
		-0.0175	0.6825	0.158897	2.2067	0.108944	0.132689	-2.04781	-0.023745
		0	0.6825	0.155391	2.21194	0.105048	0.137235	-2.05654	-0.032187
		0.0175	0.6825	0.152205	2.2173	0.101441	0.142091	-2.0651	-0.04065
		0.035	0.6825	0.149313	2.22284	0.098095	0.147291	-2.07353	-0.049196
		0.0525	0.6825	0.146695	2.22858	0.094985	0.152873	-2.08189	-0.057888
		0.07	0.6825	0.144331	2.23458	0.09209	0.158883	-2.09025	-0.066793
		0.0875	0.6825	0.142209	2.24088	0.089392	0.165373	-2.09867	-0.075981
		0.105	0.6825	0.140317	2.24752	0.086873	0.172404	-2.10721	-0.085531
		0.1225	0.6825	0.138647	2.25458	0.084521	0.180047	-2.11593	-0.095526
		0.14	0.6825	0.137194	2.26212	0.082322	0.188389	-2.12493	-0.106067
		0.1575	0.6825	0.135956	2.27022	0.080267	0.197529	-2.13426	-0.117262
		0.175	0.6825	0.134935	2.27897	0.078347	0.207591	-2.14404	-0.129244
		0.1925	0.6825	0.134135	2.2885	0.076554	0.218721	-2.15437	-0.142167
		0.21	0.6825	0.133566	2.29894	0.074882	0.231102	-2.16538	-0.15622
		0.2275	0.6825	0.13324	2.31046	0.073327	0.244957	-2.17722	-0.17163
		0.245	0.6825	0.133178	2.32328	0.071886	0.260569	-2.1901	-0.188683
		0.2625	0.6825	0.133406	2.33765	0.070557	0.278298	-2.20424	-0.207741
		0.28	0.6825	0.133962	2.35392	0.06934	0.298609	-2.21996	-0.229269
		0.2975	0.6825	0.134894	2.37254	0.068237	0.322113	-2.23765	-0.253876
		0.315	0.6825	0.13627	2.39411	0.067254	0.349635	-2.25784	-0.282381
		0.3325	0.6825	0.138183	2.41942	0.066399	0.38231	-2.28124	-0.315911
		0.35	0.6825	0.140764	2.44963	0.065684	0.421753	-2.30886	-0.356069
		-0.35	0.7	0.396742	2.07635	0.382976	0.080636	-1.67961	0.30234
		-0.3325	0.7	0.353813	2.09047	0.339604	0.08269	-1.73666	0.256914
		-0.315	0.7	0.319124	2.10283	0.304566	0.084782	-1.78371	0.219784
		-0.2975	0.7	0.290631	2.11374	0.27578	0.08692	-1.82311	0.18886
		-0.28	0.7	0.266887	2.12348	0.251777	0.089115	-1.85659	0.162662
		-0.2625	0.7	0.246851	2.13225	0.231501	0.091374	-1.8854	0.140127
		-0.245	0.7	0.229757	2.14024	0.214175	0.093707	-1.91048	0.120468
		-0.2275	0.7	0.215029	2.14758	0.199218	0.096123	-1.93256	0.103095
		-0.21	0.7	0.202232	2.15441	0.18619	0.098632	-1.95217	0.087558
		-0.1925	0.7	0.191028	2.1608	0.174751	0.101242	-1.96978	0.073509
		-0.175	0.7	0.181155	2.16685	0.164633	0.103965	-1.9857	0.060668
		-0.1575	0.7	0.172402	2.17263	0.155627	0.106812	-2.00023	0.048815
		-0.14	0.7	0.164604	2.17819	0.147563	0.109793	-2.01358	0.03777
		-0.1225	0.7	0.157626	2.18358	0.140305	0.112923	-2.02595	0.027382
		-0.105	0.7	0.151357	2.18885	0.133741	0.116215	-2.0375	0.017526
		-0.0875	0.7	0.145707	2.19405	0.127779	0.119684	-2.04834	0.008095
		-0.07	0.7	0.1406	2.1992	0.122342	0.123347	-2.0586	-0.001005
		-0.0525	0.7	0.135976	2.20435	0.117368	0.127224	-2.06837	-0.009856
		-0.035	0.7	0.131781	2.20953	0.112801	0.131335	-2.07775	-0.018534
		-0.0175	0.7	0.127973	2.21477	0.108596	0.135703	-2.0868	-0.027107
		0	0.7	0.124514	2.22012	0.104714	0.140357	-2.0956	-0.035643
		0.0175	0.7	0.121374	2.22559	0.101121	0.145326	-2.10422	-0.044205
		0.035	0.7	0.118528	2.23124	0.09779	0.150644	-2.11272	-0.052854
		0.0525	0.7	0.115953	2.2371	0.094694	0.156352	-2.12115	-0.061658
		0.07	0.7	0.113633	2.24322	0.091813	0.162495	-2.12958	-0.070682
		0.0875	0.7	0.111553	2.24963	0.089129	0.169127	-2.13808	-0.079998
		0.105	0.7	0.109702	2.2564	0.086624	0.176309	-2.1467	-0.089685
		0.1225	0.7	0.108074	2.26358	0.084286	0.184115	-2.15551	-0.099829
		0.14	0.7	0.106662	2.27125	0.082101	0.19263	-2.16459	-0.110529
		0.1575	0.7	0.105465	2.27949	0.08006	0.201958	-2.17403	-0.121898
		0.175	0.7	0.104485	2.2884	0.078154	0.212222	-2.18391	-0.134068
		0.1925	0.7	0.103727	2.29808	0.076375	0.223572	-2.19435	-0.147197
		0.21	0.7	0.103199	2.30869	0.074718	0.236192	-2.20549	-0.161474
		0.2275	0.7	0.102916	2.32038	0.073178	0.250309	-2.21747	-0.177131
		0.245	0.7	0.102897	2.33339	0.071751	0.26621	-2.23049	-0.194459
		0.2625	0.7	0.103169	2.34796	0.070438	0.284258	-2.24479	-0.21382
		0.28	0.7	0.10377	2.36446	0.069237	0.304922	-2.26069	-0.235685
		0.2975	0.7	0.104748	2.38332	0.068151	0.328822	-2.27858	-0.260671
		0.315	0.7	0.106171	2.40515	0.067185	0.35679	-2.29898	-0.289605
		0.3325	0.7	0.108131	2.43076	0.066348	0.389973	-2.32263	-0.323625
		0.35	0.7	0.110758	2.46129	0.065654	0.429997	-2.35053	-0.364343
