# Supplementary material for: On maternity and the stronger immune response in women
Source: Nat Commun. 2022 Aug 18;13:4858. doi: 10.1038/s41467-022-32569-6 (PMC9386672; doi:10.1038/s41467-022-32569-6)
Supplement: Supplementary file 3 — Source Data [file 41467_2022_32569_MOESM3_ESM.zip › Source Data/Source Data Suppl Fig 16/Source Data Top Two (Act Sec 5).xlsx]

## Sheet: Sheet1
Fig 16 Supple (top two rows)
		diff_c	prVert	alphaf	alpham	gammaf	gammam	alpha diff	gamma diff
		-0.35	0	2.28876	1.71397	0.682779	0.107571	0.574792	0.575208
		-0.3325	0	2.21184	1.72013	0.591466	0.108091	0.491715	0.483375
		-0.315	0	2.15171	1.7259	0.521832	0.109036	0.425802	0.412796
		-0.2975	0	2.10333	1.73135	0.466939	0.110316	0.371974	0.356623
		-0.28	0	2.06353	1.73654	0.422545	0.111877	0.326991	0.310668
		-0.2625	0	2.03019	1.74152	0.385903	0.113684	0.288672	0.272219
		-0.245	0	2.00184	1.74635	0.355147	0.115718	0.255492	0.239429
		-0.2275	0	1.97742	1.75107	0.328967	0.117966	0.226345	0.211001
		-0.21	0	1.95615	1.75574	0.306418	0.120422	0.200412	0.185996
		-0.1925	0	1.93745	1.76038	0.286796	0.123087	0.177066	0.163709
		-0.175	0	1.92086	1.76503	0.269569	0.125963	0.155823	0.143606
		-0.1575	0	1.90603	1.76973	0.254327	0.129058	0.136298	0.125269
		-0.14	0	1.89269	1.77451	0.240748	0.132383	0.118179	0.108365
		-0.1225	0	1.88061	1.77938	0.228577	0.135948	0.101222	0.092629
		-0.105	0	1.8696	1.78441	0.217611	0.139773	0.085189	0.077838
		-0.0875	0	1.85952	1.7896	0.20768	0.143875	0.069921	0.063805
		-0.07	0	1.85024	1.79498	0.198647	0.148276	0.055268	0.050371
		-0.0525	0	1.84166	1.80061	0.1904	0.153006	0.041054	0.037394
		-0.035	0	1.83369	1.80651	0.182843	0.158093	0.02718	0.02475
		-0.0175	0	1.82624	1.81272	0.175896	0.163575	0.013529	0.012321
		0	0	1.81927	1.81928	0.169493	0.169493	-1.6e-05	0
		0.0175	0	1.8127	1.82627	0.163575	0.175898	-0.013565	-0.012323
		0.035	0	1.8065	1.83369	0.158093	0.182843	-0.027185	-0.02475
		0.0525	0	1.80061	1.84166	0.153006	0.1904	-0.041048	-0.037394
		0.07	0	1.79499	1.85024	0.148277	0.198647	-0.055253	-0.05037
		0.0875	0	1.7896	1.85952	0.143875	0.20768	-0.069922	-0.063805
		0.105	0	1.78441	1.8696	0.139773	0.217611	-0.085188	-0.077838
		0.1225	0	1.77939	1.88061	0.135949	0.228578	-0.101214	-0.092629
		0.14	0	1.77451	1.89269	0.132383	0.240748	-0.118179	-0.108365
		0.1575	0	1.76973	1.90603	0.129058	0.254327	-0.136297	-0.125269
		0.175	0	1.76503	1.92086	0.125963	0.269569	-0.155823	-0.143606
		0.1925	0	1.76038	1.93745	0.123087	0.286796	-0.177066	-0.163709
		0.21	0	1.75574	1.95615	0.120422	0.306418	-0.200412	-0.185996
		0.2275	0	1.75107	1.97742	0.117966	0.328967	-0.226345	-0.211001
		0.245	0	1.74635	2.00184	0.115718	0.355146	-0.255493	-0.239428
		0.2625	0	1.74152	2.03019	0.113684	0.385903	-0.288672	-0.272219
		0.28	0	1.73654	2.06353	0.111877	0.422545	-0.326991	-0.310668
		0.2975	0	1.73135	2.10333	0.110316	0.466939	-0.371974	-0.356623
		0.315	0	1.7259	2.15171	0.109036	0.521832	-0.425802	-0.412796
		0.3325	0	1.72013	2.21184	0.108091	0.591466	-0.491715	-0.483375
		0.35	0	1.71397	2.28876	0.107571	0.682779	-0.574792	-0.575208
		-0.35	0.0175	2.23026	1.71533	0.678856	0.106899	0.514923	0.571957
		-0.3325	0.0175	2.15185	1.72191	0.58728	0.107342	0.429937	0.479938
		-0.315	0.0175	2.09073	1.72804	0.517611	0.108226	0.362693	0.409385
		-0.2975	0.0175	2.04168	1.73377	0.462792	0.109454	0.307905	0.353338
		-0.28	0.0175	2.00141	1.7392	0.418524	0.11097	0.262211	0.307554
		-0.2625	0.0175	1.96774	1.74438	0.382029	0.112736	0.223359	0.269293
		-0.245	0.0175	1.93915	1.74937	0.351428	0.114731	0.189774	0.236697
		-0.2275	0.0175	1.91456	1.75424	0.325403	0.116941	0.160321	0.208462
		-0.21	0.0175	1.89317	1.75901	0.303004	0.11936	0.134154	0.183644
		-0.1925	0.0175	1.87438	1.76375	0.283524	0.121988	0.110635	0.161536
		-0.175	0.0175	1.85775	1.76848	0.266432	0.124828	0.089266	0.141604
		-0.1575	0.0175	1.84289	1.77324	0.251317	0.127885	0.069656	0.123432
		-0.14	0.0175	1.82954	1.77806	0.237858	0.13117	0.051483	0.106688
		-0.1225	0.0175	1.81747	1.78297	0.2258	0.134696	0.034495	0.091104
		-0.105	0.0175	1.80648	1.78801	0.214938	0.138478	0.01847	0.07646
		-0.0875	0.0175	1.79644	1.7932	0.205104	0.142534	0.003243	0.06257
		-0.07	0.0175	1.7872	1.7986	0.196165	0.14689	-0.011397	0.049275
		-0.0525	0.0175	1.77868	1.8042	0.188004	0.151568	-0.025525	0.036436
		-0.035	0.0175	1.77077	1.81008	0.180529	0.156603	-0.039314	0.023926
		-0.0175	0.0175	1.76341	1.81625	0.173661	0.162028	-0.052835	0.011633
		0	0.0175	1.75652	1.82277	0.16733	0.167885	-0.066254	-0.000555
		0.0175	0.0175	1.75004	1.82969	0.161481	0.174223	-0.079657	-0.012742
		0.035	0.0175	1.74391	1.8371	0.156064	0.181101	-0.093189	-0.025037
		0.0525	0.0175	1.73814	1.84497	0.151039	0.18858	-0.106834	-0.037541
		0.07	0.0175	1.73263	1.85346	0.146368	0.196743	-0.120835	-0.050375
		0.0875	0.0175	1.72737	1.86264	0.142022	0.205685	-0.135273	-0.063663
		0.105	0.0175	1.72232	1.8726	0.137974	0.215516	-0.150285	-0.077542
		0.1225	0.0175	1.71745	1.88348	0.134202	0.226373	-0.166025	-0.092171
		0.14	0.0175	1.71274	1.89541	0.130685	0.238421	-0.182674	-0.107736
		0.1575	0.0175	1.70815	1.90858	0.127408	0.251863	-0.200436	-0.124455
		0.175	0.0175	1.70365	1.92322	0.124359	0.266953	-0.219564	-0.142594
		0.1925	0.0175	1.69923	1.93959	0.121528	0.284008	-0.240361	-0.16248
		0.21	0.0175	1.69484	1.95804	0.118907	0.303434	-0.263205	-0.184527
		0.2275	0.0175	1.69046	1.97903	0.116494	0.325758	-0.288569	-0.209264
		0.245	0.0175	1.68605	2.00312	0.11429	0.351676	-0.317066	-0.237386
		0.2625	0.0175	1.68159	2.03109	0.112299	0.382126	-0.349502	-0.269827
		0.28	0.0175	1.67703	2.06399	0.110536	0.418404	-0.386959	-0.307868
		0.2975	0.0175	1.67233	2.10326	0.10902	0.462356	-0.430935	-0.353336
		0.315	0.0175	1.66745	2.15102	0.107788	0.516705	-0.483569	-0.408917
		0.3325	0.0175	1.66235	2.2104	0.106896	0.585649	-0.548047	-0.478753
		0.35	0.0175	1.65702	2.28638	0.106436	0.676051	-0.62936	-0.569615
		-0.35	0.035	2.17175	1.7169	0.674547	0.106212	0.454851	0.568335
		-0.3325	0.035	2.09191	1.72393	0.582745	0.106579	0.367983	0.476166
		-0.315	0.035	2.02987	1.73042	0.513078	0.107402	0.299448	0.405676
		-0.2975	0.035	1.98021	1.73647	0.458366	0.108581	0.243741	0.349785
		-0.28	0.035	1.93953	1.74215	0.414252	0.110053	0.19738	0.304199
		-0.2625	0.035	1.90557	1.74754	0.377929	0.11178	0.158034	0.266149
		-0.245	0.035	1.87679	1.75271	0.347504	0.113738	0.124081	0.233766
		-0.2275	0.035	1.8521	1.7577	0.321657	0.115913	0.094398	0.205744
		-0.21	0.035	1.8306	1.76261	0.299415	0.118297	0.067989	0.181118
		-0.1925	0.035	1.81177	1.76745	0.280094	0.120891	0.044317	0.159203
		-0.175	0.035	1.7951	1.77226	0.263148	0.123695	0.022845	0.139453
		-0.1575	0.035	1.78025	1.77708	0.248171	0.126716	0.003169	0.121455
		-0.14	0.035	1.76692	1.78195	0.234841	0.129964	-0.015038	0.104877
		-0.1225	0.035	1.75487	1.7869	0.222902	0.13345	-0.032035	0.089452
		-0.105	0.035	1.74393	1.79195	0.212151	0.13719	-0.048012	0.074961
		-0.0875	0.035	1.73393	1.79716	0.202423	0.141204	-0.063227	0.061219
		-0.07	0.035	1.72477	1.80254	0.193582	0.145514	-0.077777	0.048068
		-0.0525	0.035	1.7163	1.80814	0.185513	0.150145	-0.091845	0.035368
		-0.035	0.035	1.70846	1.814	0.178124	0.155128	-0.105538	0.022996
		-0.0175	0.035	1.70117	1.82014	0.171337	0.160498	-0.118972	0.010839
		0	0.035	1.69436	1.82663	0.165082	0.166296	-0.132267	-0.001214
		0.0175	0.035	1.68796	1.83353	0.159305	0.172572	-0.145564	-0.013267
		0.035	0.035	1.68197	1.84082	0.153957	0.179377	-0.158848	-0.02542
		0.0525	0.035	1.67629	1.84864	0.148996	0.186783	-0.172351	-0.037787
		0.07	0.035	1.6709	1.85705	0.144388	0.194865	-0.186147	-0.050477
		0.0875	0.035	1.66577	1.86612	0.1401	0.203717	-0.200356	-0.063617
		0.105	0.035	1.66086	1.87597	0.136108	0.213451	-0.215114	-0.077343
		0.1225	0.035	1.65614	1.88671	0.132388	0.2242	-0.230573	-0.091812
		0.14	0.035	1.65159	1.8985	0.128923	0.236128	-0.246907	-0.107205
		0.1575	0.035	1.64718	1.9115	0.125696	0.249436	-0.264319	-0.12374
		0.175	0.035	1.64289	1.92594	0.122695	0.264376	-0.283058	-0.141681
		0.1925	0.035	1.63868	1.94209	0.119909	0.28126	-0.303417	-0.161351
		0.21	0.035	1.63453	1.9603	0.117334	0.300493	-0.325769	-0.183159
		0.2275	0.035	1.63042	1.981	0.114965	0.322595	-0.350576	-0.20763
		0.245	0.035	1.62632	2.00476	0.112804	0.348255	-0.378439	-0.235451
		0.2625	0.035	1.62221	2.03235	0.110857	0.378401	-0.410148	-0.267544
		0.28	0.035	1.61804	2.0648	0.109138	0.414318	-0.446763	-0.30518
		0.2975	0.035	1.6138	2.10355	0.107668	0.457832	-0.489752	-0.350164
		0.315	0.035	1.60946	2.15068	0.106484	0.51164	-0.54122	-0.405156
		0.3325	0.035	1.60501	2.2093	0.105643	0.579895	-0.604292	-0.474252
		0.35	0.035	1.60046	2.28433	0.105241	0.669388	-0.683875	-0.564147
		-0.35	0.0525	2.11323	1.71867	0.669839	0.105508	0.394562	0.564331
		-0.3325	0.0525	2.03204	1.72618	0.577855	0.105801	0.305853	0.472054
		-0.315	0.0525	1.96915	1.73307	0.508231	0.106567	0.236077	0.401664
		-0.2975	0.0525	1.91895	1.73945	0.453662	0.107699	0.179504	0.345963
		-0.28	0.0525	1.87792	1.7454	0.409732	0.10913	0.132524	0.300602
		-0.2625	0.0525	1.84374	1.75101	0.373606	0.11082	0.092731	0.262786
		-0.245	0.0525	1.81481	1.75636	0.34338	0.112744	0.05845	0.230636
		-0.2275	0.0525	1.79001	1.76153	0.317719	0.114886	0.028482	0.202833
		-0.21	0.0525	1.76849	1.76655	0.295665	0.117239	0.001942	0.178426
		-0.1925	0.0525	1.74965	1.77149	0.276511	0.119799	-0.021841	0.156712
		-0.175	0.0525	1.73299	1.77638	0.259725	0.12257	-0.043389	0.137155
		-0.1575	0.0525	1.71816	1.78127	0.244894	0.125557	-0.063103	0.119337
		-0.14	0.0525	1.70487	1.78618	0.2317	0.128769	-0.081317	0.102931
		-0.1225	0.0525	1.69287	1.79116	0.21989	0.132218	-0.098293	0.087672
		-0.105	0.0525	1.68199	1.79625	0.20926	0.13592	-0.114254	0.07334
		-0.0875	0.0525	1.67206	1.80147	0.199642	0.139893	-0.129416	0.059749
		-0.07	0.0525	1.66295	1.80686	0.190904	0.144159	-0.143912	0.046745
		-0.0525	0.0525	1.65457	1.81245	0.182933	0.148744	-0.157887	0.034189
		-0.035	0.0525	1.64681	1.81829	0.175635	0.153677	-0.171478	0.021958
		-0.0175	0.0525	1.63961	1.82441	0.168932	0.158994	-0.1848	0.009938
		0	0.0525	1.63289	1.83085	0.162757	0.164734	-0.197966	-0.001977
		0.0175	0.0525	1.62661	1.83767	0.157056	0.170947	-0.211066	-0.013891
		0.035	0.0525	1.62069	1.84495	0.15178	0.177689	-0.224264	-0.025909
		0.0525	0.0525	1.61514	1.85268	0.146886	0.18502	-0.23754	-0.038134
		0.07	0.0525	1.60987	1.861	0.142341	0.193023	-0.251129	-0.050682
		0.0875	0.0525	1.60486	1.86997	0.138114	0.201789	-0.265111	-0.063675
		0.105	0.0525	1.60009	1.87971	0.13418	0.211427	-0.279617	-0.077247
		0.1225	0.0525	1.59553	1.89032	0.130516	0.22207	-0.294797	-0.091554
		0.14	0.0525	1.59114	1.90196	0.127103	0.233881	-0.310822	-0.106778
		0.1575	0.0525	1.5869	1.9148	0.123927	0.247059	-0.327893	-0.123132
		0.175	0.0525	1.5828	1.92905	0.120974	0.261852	-0.346249	-0.140878
		0.1925	0.0525	1.5788	1.94498	0.118236	0.27857	-0.366182	-0.160334
		0.21	0.0525	1.57489	1.96294	0.115706	0.297613	-0.388052	-0.181907
		0.2275	0.0525	1.57104	1.98335	0.113382	0.319497	-0.412317	-0.206115
		0.245	0.0525	1.56723	2.00679	0.111266	0.344903	-0.439563	-0.233637
		0.2625	0.0525	1.56344	2.034	0.109363	0.374751	-0.470563	-0.265388
		0.28	0.0525	1.55965	2.066	0.107688	0.410311	-0.506357	-0.302623
		0.2975	0.0525	1.55584	2.10423	0.106263	0.453393	-0.548387	-0.34713
		0.315	0.0525	1.55201	2.15072	0.105126	0.506665	-0.598716	-0.401539
		0.3325	0.0525	1.54816	2.20857	0.104337	0.574238	-0.660417	-0.469901
		0.35	0.0525	1.54434	2.28265	0.103992	0.662829	-0.738307	-0.558837
		-0.35	0.07	2.0547	1.72066	0.664721	0.104788	0.334045	0.559933
		-0.3325	0.07	1.97225	1.7287	0.572606	0.105009	0.243549	0.467597
		-0.315	0.07	1.90861	1.73601	0.503072	0.105722	0.172595	0.39735
		-0.2975	0.07	1.85795	1.74273	0.448684	0.10681	0.115218	0.341874
		-0.28	0.07	1.81664	1.74896	0.404972	0.108204	0.067676	0.296768
		-0.2625	0.07	1.78229	1.75481	0.369073	0.109861	0.027484	0.259212
		-0.245	0.07	1.75328	1.76035	0.339066	0.111753	-0.007077	0.227313
		-0.2275	0.07	1.72843	1.76566	0.313613	0.113864	-0.03723	0.199749
		-0.21	0.07	1.70691	1.77083	0.291758	0.116188	-0.063915	0.17557
		-0.1925	0.07	1.6881	1.77586	0.272787	0.118717	-0.08776	0.15407
		-0.175	0.07	1.67147	1.78085	0.256171	0.121458	-0.109379	0.134713
		-0.1575	0.07	1.6567	1.7858	0.241499	0.124413	-0.1291	0.117086
		-0.14	0.07	1.64346	1.79078	0.228451	0.127592	-0.147312	0.100859
		-0.1225	0.07	1.63154	1.7958	0.216777	0.131007	-0.164258	0.08577
		-0.105	0.07	1.62073	1.80091	0.206272	0.134673	-0.180182	0.071599
		-0.0875	0.07	1.61087	1.80615	0.196772	0.138607	-0.195278	0.058165
		-0.07	0.07	1.60186	1.81154	0.188143	0.142831	-0.209689	0.045312
		-0.0525	0.07	1.59356	1.81713	0.180273	0.147372	-0.223572	0.032901
		-0.035	0.07	1.5859	1.82295	0.17307	0.152258	-0.237055	0.020812
		-0.0175	0.07	1.57879	1.82904	0.166456	0.157524	-0.25025	0.008932
		0	0.07	1.57217	1.83544	0.160365	0.16321	-0.263271	-0.002845
		0.0175	0.07	1.56599	1.84222	0.154742	0.169363	-0.276223	-0.014621
		0.035	0.07	1.5602	1.84941	0.149539	0.176039	-0.28921	-0.0265
		0.0525	0.07	1.55475	1.85709	0.144715	0.183302	-0.30234	-0.038587
		0.07	0.07	1.5496	1.86533	0.140237	0.191229	-0.315723	-0.050992
		0.0875	0.07	1.54473	1.87421	0.136072	0.199911	-0.329477	-0.063839
		0.105	0.07	1.5401	1.88383	0.132198	0.209457	-0.343734	-0.077259
		0.1225	0.07	1.53568	1.89432	0.12859	0.219998	-0.358641	-0.091408
		0.14	0.07	1.53145	1.90581	0.125232	0.231696	-0.374362	-0.106464
		0.1575	0.07	1.52738	1.91848	0.122107	0.244747	-0.391098	-0.12264
		0.175	0.07	1.52346	1.93254	0.119204	0.259397	-0.409081	-0.140193
		0.1925	0.07	1.51966	1.94826	0.116514	0.275954	-0.428598	-0.15944
		0.21	0.07	1.51597	1.96597	0.114031	0.294812	-0.450002	-0.180781
		0.2275	0.07	1.51236	1.9861	0.111753	0.316483	-0.473739	-0.20473
		0.245	0.07	1.50883	2.00921	0.109681	0.341641	-0.500385	-0.23196
		0.2625	0.07	1.50535	2.03605	0.107822	0.371197	-0.530696	-0.263375
		0.28	0.07	1.50191	2.0676	0.106191	0.406409	-0.565694	-0.300218
		0.2975	0.07	1.49851	2.1053	0.104811	0.449067	-0.606793	-0.344256
		0.315	0.07	1.49515	2.15117	0.103721	0.501812	-0.656017	-0.398091
		0.3325	0.07	1.49187	2.20825	0.102982	0.568714	-0.716383	-0.465732
		0.35	0.07	1.48874	2.28137	0.102693	0.656417	-0.792629	-0.553724
		-0.35	0.0875	1.99619	1.7229	0.659186	0.104054	0.273293	0.555132
		-0.3325	0.0875	1.91257	1.73149	0.566997	0.104207	0.181081	0.46279
		-0.315	0.0875	1.84828	1.73925	0.497603	0.104869	0.109025	0.392734
		-0.2975	0.0875	1.79724	1.74633	0.443441	0.105917	0.050916	0.337524
		-0.28	0.0875	1.75573	1.75286	0.39998	0.107278	0.002877	0.292702
		-0.2625	0.0875	1.72129	1.75894	0.364334	0.108905	-0.037654	0.255429
		-0.245	0.0875	1.69225	1.76467	0.334572	0.110769	-0.072415	0.223803
		-0.2275	0.0875	1.66741	1.77017	0.30935	0.112855	-0.102764	0.196495
		-0.21	0.0875	1.64593	1.77546	0.287706	0.11515	-0.129529	0.172556
		-0.1925	0.0875	1.62716	1.78061	0.268934	0.117654	-0.153452	0.15128
		-0.175	0.0875	1.61062	1.78569	0.252501	0.120367	-0.175076	0.132134
		-0.1575	0.0875	1.59593	1.7907	0.237996	0.123292	-0.194774	0.114704
		-0.14	0.0875	1.58278	1.79573	0.225104	0.126441	-0.212957	0.098663
		-0.1225	0.0875	1.57094	1.8008	0.213572	0.129824	-0.229861	0.083748
		-0.105	0.0875	1.56022	1.80594	0.203199	0.133455	-0.245724	0.069744
		-0.0875	0.0875	1.55046	1.8112	0.193822	0.137353	-0.260735	0.056469
		-0.07	0.0875	1.54154	1.8166	0.185306	0.141539	-0.275058	0.043767
		-0.0525	0.0875	1.53334	1.82218	0.177542	0.146038	-0.288836	0.031504
		-0.035	0.0875	1.52578	1.82798	0.170438	0.15088	-0.302199	0.019558
		-0.0175	0.0875	1.51878	1.83404	0.163916	0.156098	-0.315264	0.007818
		0	0.0875	1.51227	1.84041	0.157912	0.161732	-0.328139	-0.00382
		0.0175	0.0875	1.5062	1.84713	0.15237	0.167829	-0.340932	-0.015459
		0.035	0.0875	1.50052	1.85427	0.147244	0.174444	-0.353746	-0.0272
		0.0525	0.0875	1.49519	1.86188	0.142492	0.18164	-0.366687	-0.039148
		0.07	0.0875	1.49017	1.87003	0.138082	0.189494	-0.379863	-0.051412
		0.0875	0.0875	1.48543	1.87882	0.133982	0.198096	-0.393394	-0.064114
		0.105	0.0875	1.48093	1.88834	0.130168	0.207553	-0.407405	-0.077385
		0.1225	0.0875	1.47666	1.8987	0.126619	0.217997	-0.422041	-0.091378
		0.14	0.0875	1.47258	1.91004	0.123316	0.229586	-0.437466	-0.10627
		0.1575	0.0875	1.46868	1.92255	0.120245	0.242515	-0.453875	-0.12227
		0.175	0.0875	1.46494	1.93643	0.117393	0.257027	-0.471496	-0.139634
		0.1925	0.0875	1.46133	1.95194	0.114752	0.273428	-0.490608	-0.158676
		0.21	0.0875	1.45785	1.96941	0.112316	0.292108	-0.511559	-0.179792
		0.2275	0.0875	1.45448	1.98926	0.110083	0.313573	-0.534784	-0.20349
		0.245	0.0875	1.4512	2.01205	0.108056	0.338491	-0.56085	-0.230435
		0.2625	0.0875	1.44801	2.03851	0.106241	0.367764	-0.590498	-0.261523
		0.28	0.0875	1.4449	2.06963	0.104654	0.402637	-0.624726	-0.297983
		0.2975	0.0875	1.44188	2.10681	0.103319	0.444883	-0.664924	-0.341564
		0.315	0.0875	1.43897	2.15205	0.102275	0.497115	-0.713078	-0.39484
		0.3325	0.0875	1.43621	2.20837	0.101584	0.563361	-0.772153	-0.461777
		0.35	0.0875	1.43372	2.28053	0.101349	0.650194	-0.846803	-0.548845
		-0.35	0.105	1.93769	1.72539	0.653226	0.103306	0.212305	0.54992
		-0.3325	0.105	1.85304	1.73457	0.561031	0.103395	0.118467	0.457636
		-0.315	0.105	1.7882	1.7428	0.491834	0.104012	0.045398	0.387822
		-0.2975	0.105	1.7369	1.75026	0.437941	0.105026	-0.013362	0.332915
		-0.28	0.105	1.69526	1.75709	0.39477	0.106358	-0.061826	0.288412
		-0.2625	0.105	1.66082	1.76341	0.359413	0.107959	-0.102591	0.251454
		-0.245	0.105	1.63177	1.76938	0.329914	0.1098	-0.137604	0.220114
		-0.2275	0.105	1.607	1.77502	0.304939	0.111861	-0.168016	0.193078
		-0.21	0.105	1.5856	1.78046	0.283528	0.114134	-0.194856	0.169394
		-0.1925	0.105	1.56694	1.7857	0.264966	0.116613	-0.218763	0.148353
		-0.175	0.105	1.55049	1.79087	0.248723	0.119301	-0.240379	0.129422
		-0.1575	0.105	1.5359	1.79597	0.234397	0.122201	-0.260066	0.112196
		-0.14	0.105	1.52286	1.80105	0.221669	0.125323	-0.278192	0.096346
		-0.1225	0.105	1.51113	1.80617	0.210287	0.128676	-0.295033	0.081611
		-0.105	0.105	1.50052	1.81134	0.200052	0.132276	-0.310815	0.067776
		-0.0875	0.105	1.49088	1.81661	0.190802	0.136141	-0.325731	0.054661
		-0.07	0.105	1.48206	1.82201	0.182405	0.140291	-0.339948	0.042114
		-0.0525	0.105	1.47398	1.82759	0.174751	0.144752	-0.35361	0.029999
		-0.035	0.105	1.46653	1.83338	0.16775	0.149551	-0.366845	0.018199
		-0.0175	0.105	1.45964	1.83941	0.161324	0.154724	-0.37977	0.0066
		0	0.105	1.45325	1.84575	0.155409	0.16031	-0.392496	-0.004901
		0.0175	0.105	1.4473	1.85243	0.149951	0.166354	-0.405126	-0.016403
		0.035	0.105	1.44174	1.8595	0.144903	0.172912	-0.417765	-0.028009
		0.0525	0.105	1.43653	1.86705	0.140226	0.180045	-0.430517	-0.039819
		0.07	0.105	1.43163	1.87512	0.135885	0.18783	-0.443488	-0.051945
		0.0875	0.105	1.42702	1.88382	0.131852	0.196356	-0.456795	-0.064504
		0.105	0.105	1.42266	1.89322	0.1281	0.205729	-0.470565	-0.077629
		0.1225	0.105	1.41853	1.90346	0.12461	0.21608	-0.484936	-0.09147
		0.14	0.105	1.4146	1.91467	0.121364	0.227565	-0.500073	-0.106201
		0.1575	0.105	1.41086	1.92702	0.118346	0.240378	-0.516162	-0.122032
		0.175	0.105	1.40729	1.94072	0.115546	0.254759	-0.533431	-0.139213
		0.1925	0.105	1.40387	1.95602	0.112954	0.271011	-0.552152	-0.158057
		0.21	0.105	1.40059	1.97326	0.110566	0.28952	-0.572665	-0.178954
		0.2275	0.105	1.39744	1.99284	0.108379	0.310788	-0.595399	-0.202409
		0.245	0.105	1.39441	2.01531	0.106397	0.335476	-0.620905	-0.229079
		0.2625	0.105	1.39149	2.0414	0.104626	0.364476	-0.649913	-0.25985
		0.28	0.105	1.38869	2.07209	0.103083	0.399023	-0.6834	-0.29594
		0.2975	0.105	1.38603	2.10876	0.101792	0.440871	-0.722732	-0.339079
		0.315	0.105	1.38353	2.15338	0.100792	0.492607	-0.769857	-0.391815
		0.3325	0.105	1.38126	2.20894	0.100149	0.558218	-0.827686	-0.458069
		0.35	0.105	1.37936	2.28016	0.099966	0.644206	-0.900796	-0.54424
		-0.35	0.1225	1.87925	1.72816	0.64684	0.102546	0.151089	0.544294
		-0.3325	0.1225	1.79369	1.73796	0.554714	0.102578	0.055732	0.452136
		-0.315	0.1225	1.72843	1.74668	0.485775	0.103155	-0.018246	0.38262
		-0.2975	0.1225	1.67696	1.75453	0.432201	0.104139	-0.077566	0.328062
		-0.28	0.1225	1.63529	1.76167	0.389356	0.105447	-0.126376	0.283909
		-0.2625	0.1225	1.60086	1.76826	0.354306	0.107027	-0.167393	0.247279
		-0.245	0.1225	1.57193	1.77442	0.325105	0.108849	-0.202485	0.216256
		-0.2275	0.1225	1.54727	1.78022	0.300398	0.11089	-0.23295	0.189508
		-0.21	0.1225	1.526	1.7858	0.279231	0.113143	-0.2598	0.166088
		-0.1925	0.1225	1.50746	1.79116	0.260894	0.115603	-0.2837	0.145291
		-0.175	0.1225	1.49116	1.79642	0.244858	0.118269	-0.305261	0.126589
		-0.1575	0.1225	1.4767	1.80159	0.230717	0.121147	-0.324897	0.10957
		-0.14	0.1225	1.46379	1.80674	0.218159	0.124244	-0.342949	0.093915
		-0.1225	0.1225	1.45219	1.81189	0.206934	0.127571	-0.359701	0.079363
		-0.105	0.1225	1.44171	1.81709	0.196843	0.131144	-0.375384	0.065699
		-0.0875	0.1225	1.43219	1.82238	0.187726	0.134978	-0.390193	0.052748
		-0.07	0.1225	1.4235	1.82779	0.179452	0.139096	-0.404292	0.040356
		-0.0525	0.1225	1.41554	1.83337	0.171912	0.143521	-0.417827	0.028391
		-0.035	0.1225	1.40821	1.83914	0.165016	0.148282	-0.430925	0.016734
		-0.0175	0.1225	1.40145	1.84515	0.158688	0.153414	-0.443705	0.005274
		0	0.1225	1.39518	1.85145	0.152866	0.158955	-0.456276	-0.006089
		0.0175	0.1225	1.38935	1.85809	0.147494	0.16495	-0.468741	-0.017456
		0.035	0.1225	1.38391	1.86511	0.142527	0.171453	-0.481203	-0.028926
		0.0525	0.1225	1.37882	1.87259	0.137925	0.178528	-0.493764	-0.040603
		0.07	0.1225	1.37406	1.88059	0.133656	0.186249	-0.506532	-0.052593
		0.0875	0.1225	1.36957	1.88919	0.12969	0.194703	-0.51962	-0.065013
		0.105	0.1225	1.36535	1.8985	0.126002	0.203998	-0.533151	-0.077996
		0.1225	0.1225	1.36136	1.90862	0.122573	0.214261	-0.547265	-0.091688
		0.14	0.1225	1.35758	1.91969	0.119383	0.225648	-0.562119	-0.106265
		0.1575	0.1225	1.35399	1.93189	0.11642	0.238351	-0.5779	-0.121931
		0.175	0.1225	1.35058	1.94541	0.113672	0.252608	-0.594828	-0.138936
		0.1925	0.1225	1.34734	1.96052	0.11113	0.268719	-0.613172	-0.157589
		0.21	0.1225	1.34425	1.97752	0.10879	0.287067	-0.633264	-0.178277
		0.2275	0.1225	1.34131	1.99684	0.10665	0.308147	-0.655526	-0.201497
		0.245	0.1225	1.33851	2.019	0.104712	0.332617	-0.680496	-0.227905
		0.2625	0.1225	1.33585	2.04474	0.102985	0.361358	-0.708889	-0.258373
		0.28	0.1225	1.33334	2.07501	0.101485	0.395593	-0.741668	-0.294108
		0.2975	0.1225	1.331	2.11117	0.100237	0.437061	-0.780168	-0.336824
		0.315	0.1225	1.32889	2.15519	0.099282	0.488322	-0.826305	-0.38904
		0.3325	0.1225	1.32707	2.21001	0.098684	0.553323	-0.882941	-0.454639
		0.35	0.1225	1.32572	2.28029	0.098551	0.638498	-0.954572	-0.539947
		-0.35	0.14	1.82087	1.73121	0.64003	0.101776	0.089657	0.538254
		-0.3325	0.14	1.73458	1.74167	0.548057	0.101757	-0.00709	0.4463
		-0.315	0.14	1.66907	1.75088	0.479454	0.102301	-0.081811	0.377153
		-0.2975	0.14	1.6175	1.75914	0.426234	0.103261	-0.141638	0.322973
		-0.28	0.14	1.57589	1.7666	0.383757	0.104551	-0.190712	0.279206
		-0.2625	0.14	1.54159	1.77343	0.349051	0.106115	-0.231836	0.242936
		-0.245	0.14	1.51279	1.7798	0.320162	0.107921	-0.26701	0.212241
		-0.2275	0.14	1.48831	1.78578	0.295747	0.109949	-0.297477	0.185798
		-0.21	0.14	1.46719	1.79149	0.274839	0.112186	-0.324297	0.162653
		-0.1925	0.14	1.44882	1.79698	0.256738	0.114629	-0.348159	0.142109
		-0.175	0.14	1.43268	1.80232	0.240916	0.117278	-0.369648	0.123638
		-0.1575	0.14	1.41838	1.80757	0.22697	0.120136	-0.389196	0.106834
		-0.14	0.14	1.40562	1.81277	0.21459	0.123213	-0.407152	0.091377
		-0.1225	0.14	1.39417	1.81797	0.203527	0.126517	-0.423797	0.07701
		-0.105	0.14	1.38384	1.8232	0.193585	0.130065	-0.439365	0.06352
		-0.0875	0.14	1.37446	1.82851	0.184606	0.133873	-0.45405	0.050733
		-0.07	0.14	1.36591	1.83393	0.176458	0.137961	-0.46802	0.038497
		-0.0525	0.14	1.35808	1.8395	0.169035	0.142355	-0.481418	0.02668
		-0.035	0.14	1.35088	1.84526	0.162247	0.147082	-0.494374	0.015165
		-0.0175	0.14	1.34424	1.85125	0.156021	0.152176	-0.507004	0.003845
		0	0.14	1.3381	1.85752	0.150292	0.157675	-0.519415	-0.007383
		0.0175	0.14	1.3324	1.86411	0.145008	0.163625	-0.531712	-0.018617
		0.035	0.14	1.32709	1.87108	0.140123	0.17008	-0.543996	-0.029957
		0.0525	0.14	1.32213	1.8785	0.135599	0.1771	-0.556367	-0.041501
		0.07	0.14	1.31749	1.88642	0.131402	0.184761	-0.568932	-0.053359
		0.0875	0.14	1.31314	1.89494	0.127505	0.19315	-0.581804	-0.065645
		0.105	0.14	1.30905	1.90415	0.123882	0.202372	-0.595102	-0.07849
		0.1225	0.14	1.30519	1.91416	0.120514	0.212554	-0.608965	-0.09204
		0.14	0.14	1.30156	1.9251	0.117382	0.22385	-0.623546	-0.106468
		0.1575	0.14	1.29812	1.93715	0.114475	0.236451	-0.639028	-0.121976
		0.175	0.14	1.29487	1.9505	0.111779	0.250592	-0.655629	-0.138813
		0.1925	0.14	1.2918	1.96541	0.109287	0.266571	-0.673611	-0.157284
		0.21	0.14	1.28889	1.98219	0.106995	0.284767	-0.6933	-0.177772
		0.2275	0.14	1.28615	2.00126	0.104901	0.305672	-0.715108	-0.200771
		0.245	0.14	1.28356	2.02313	0.103008	0.329936	-0.739565	-0.226928
		0.2625	0.14	1.28114	2.04852	0.101325	0.358433	-0.767372	-0.257108
		0.28	0.14	1.2789	2.07838	0.099867	0.392375	-0.799475	-0.292508
		0.2975	0.14	1.27688	2.11406	0.098661	0.433483	-0.837182	-0.334822
		0.315	0.14	1.27511	2.15749	0.097749	0.484294	-0.882379	-0.386545
		0.3325	0.14	1.27371	2.21159	0.097196	0.548716	-0.937875	-0.45152
		0.35	0.14	1.27287	2.28096	0.097111	0.633118	-1.00809	-0.536007
		-0.35	0.1575	1.76261	1.73458	0.632803	0.100999	0.028033	0.531804
		-0.3325	0.1575	1.67575	1.74571	0.541075	0.100936	-0.069954	0.440139
		-0.315	0.1575	1.6101	1.75544	0.472866	0.101456	-0.145341	0.37141
		-0.2975	0.1575	1.55861	1.76409	0.420076	0.102399	-0.205476	0.317677
		-0.28	0.1575	1.51712	1.77188	0.37799	0.103676	-0.25476	0.274314
		-0.2625	0.1575	1.483	1.77899	0.343658	0.10523	-0.295988	0.238428
		-0.245	0.1575	1.45443	1.78555	0.31511	0.107026	-0.331113	0.208084
		-0.2275	0.1575	1.43014	1.79171	0.290999	0.109043	-0.361561	0.181956
		-0.21	0.1575	1.40925	1.79754	0.270367	0.111269	-0.388295	0.159098
		-0.1925	0.1575	1.39107	1.80315	0.252513	0.1137	-0.412075	0.138813
		-0.175	0.1575	1.37512	1.80858	0.236914	0.116334	-0.43346	0.12058
		-0.1575	0.1575	1.36101	1.8139	0.223171	0.119177	-0.452895	0.103994
		-0.14	0.1575	1.34842	1.81916	0.210975	0.122236	-0.470731	0.088739
		-0.1225	0.1575	1.33714	1.82439	0.20008	0.125522	-0.487251	0.074558
		-0.105	0.1575	1.32697	1.82966	0.190292	0.129049	-0.502688	0.061243
		-0.0875	0.1575	1.31774	1.83498	0.181453	0.132834	-0.517238	0.048619
		-0.07	0.1575	1.30934	1.84041	0.173435	0.136897	-0.531068	0.036538
		-0.0525	0.1575	1.30165	1.84597	0.166132	0.141262	-0.544321	0.02487
		-0.035	0.1575	1.29459	1.85172	0.159455	0.145959	-0.557127	0.013496
		-0.0175	0.1575	1.28809	1.85769	0.153331	0.151019	-0.5696	0.002312
		0	0.1575	1.28208	1.86393	0.147699	0.156482	-0.581848	-0.008783
		0.0175	0.1575	1.27651	1.87048	0.142504	0.162392	-0.593975	-0.019888
		0.035	0.1575	1.27133	1.87741	0.137703	0.168801	-0.60608	-0.031098
		0.0525	0.1575	1.2665	1.88476	0.133257	0.175773	-0.618264	-0.042516
		0.07	0.1575	1.26199	1.89262	0.129134	0.18338	-0.630631	-0.054246
		0.0875	0.1575	1.25776	1.90105	0.125306	0.191709	-0.643289	-0.066403
		0.105	0.1575	1.25381	1.91017	0.121748	0.200864	-0.65636	-0.079116
		0.1225	0.1575	1.25009	1.92007	0.118442	0.210971	-0.669979	-0.092529
		0.14	0.1575	1.24659	1.93089	0.115369	0.222184	-0.684297	-0.106815
		0.1575	0.1575	1.24331	1.9428	0.112517	0.234691	-0.699492	-0.122174
		0.175	0.1575	1.24021	1.95599	0.109874	0.248726	-0.715779	-0.138852
		0.1925	0.1575	1.2373	1.97071	0.107432	0.264583	-0.733414	-0.157151
		0.21	0.1575	1.23457	1.98728	0.105188	0.282639	-0.752717	-0.177451
		0.2275	0.1575	1.23201	2.0061	0.10314	0.303382	-0.774093	-0.200242
		0.245	0.1575	1.22962	2.02773	0.101293	0.327463	-0.798112	-0.22617
		0.2625	0.1575	1.22743	2.05274	0.099652	0.355725	-0.825315	-0.256073
		0.28	0.1575	1.22544	2.08222	0.098237	0.389394	-0.856774	-0.291157
		0.2975	0.1575	1.2237	2.11743	0.097072	0.430166	-0.893731	-0.333094
		0.315	0.1575	1.22226	2.1603	0.096202	0.480557	-0.938034	-0.384355
		0.3325	0.1575	1.22125	2.2137	0.095692	0.544436	-0.992448	-0.448744
		0.35	0.1575	1.22086	2.28219	0.095653	0.628111	-1.06133	-0.532458
		-0.35	0.175	1.70452	1.73826	0.625172	0.100217	-0.03375	0.524955
		-0.3325	0.175	1.61728	1.75009	0.53379	0.100121	-0.132807	0.433669
		-0.315	0.175	1.5516	1.76037	0.466034	0.100623	-0.208765	0.365411
		-0.2975	0.175	1.50029	1.76942	0.413719	0.101558	-0.269132	0.312161
		-0.28	0.175	1.45907	1.77751	0.372085	0.102828	-0.318436	0.269257
		-0.2625	0.175	1.42521	1.78489	0.338157	0.104379	-0.359678	0.233778
		-0.245	0.175	1.3969	1.79165	0.309966	0.106169	-0.394753	0.203797
		-0.2275	0.175	1.37287	1.79797	0.286176	0.10818	-0.425098	0.177996
		-0.21	0.175	1.35222	1.80394	0.265832	0.110399	-0.45172	0.155433
		-0.1925	0.175	1.33428	1.80965	0.248236	0.112821	-0.475373	0.135415
		-0.175	0.175	1.31855	1.81517	0.232869	0.115446	-0.496627	0.117423
		-0.1575	0.175	1.30464	1.82056	0.219336	0.118277	-0.515925	0.101059
		-0.14	0.175	1.29225	1.82587	0.207328	0.121323	-0.53362	0.086005
		-0.1225	0.175	1.28115	1.83115	0.196606	0.124594	-0.549997	0.072012
		-0.105	0.175	1.27115	1.83644	0.186975	0.128103	-0.565289	0.058872
		-0.0875	0.175	1.26209	1.84178	0.17828	0.131869	-0.579692	0.046411
		-0.07	0.175	1.25384	1.84722	0.170395	0.13591	-0.593372	0.034485
		-0.0525	0.175	1.24631	1.85278	0.163213	0.140252	-0.606473	0.022961
		-0.035	0.175	1.2394	1.85852	0.15665	0.144922	-0.619123	0.011728
		-0.0175	0.175	1.23303	1.86447	0.15063	0.149953	-0.631436	0.000677
		0	0.175	1.22716	1.87068	0.145095	0.155383	-0.643518	-0.010288
		0.0175	0.175	1.22172	1.87719	0.139991	0.161258	-0.655474	-0.021267
		0.035	0.175	1.21667	1.88407	0.135274	0.167628	-0.667401	-0.032354
		0.0525	0.175	1.21197	1.89137	0.130908	0.174556	-0.679399	-0.043648
		0.07	0.175	1.20759	1.89916	0.126859	0.182115	-0.691569	-0.055256
		0.0875	0.175	1.2035	1.90752	0.1231	0.19039	-0.70402	-0.06729
		0.105	0.175	1.19967	1.91654	0.119609	0.199486	-0.716872	-0.079877
		0.1225	0.175	1.19609	1.92634	0.116364	0.209526	-0.730254	-0.093162
		0.14	0.175	1.19273	1.93704	0.11335	0.220664	-0.744317	-0.107314
		0.1575	0.175	1.18958	1.94882	0.110554	0.233086	-0.759238	-0.122532
		0.175	0.175	1.18663	1.96186	0.107964	0.247024	-0.775223	-0.13906
		0.1925	0.175	1.18388	1.97641	0.105573	0.262771	-0.792528	-0.157198
		0.21	0.175	1.18131	1.99277	0.103377	0.2807	-0.811466	-0.177323
		0.2275	0.175	1.17893	2.01136	0.101375	0.301295	-0.832434	-0.19992
		0.245	0.175	1.17674	2.03268	0.099571	0.325193	-0.855943	-0.225622
		0.2625	0.175	1.17475	2.05742	0.097973	0.353257	-0.882668	-0.255284
		0.28	0.175	1.173	2.08652	0.0966	0.386675	-0.913521	-0.290075
		0.2975	0.175	1.17152	2.12128	0.095476	0.427139	-0.949766	-0.331663
		0.315	0.175	1.17039	2.16361	0.094647	0.477142	-0.993227	-0.382495
		0.3325	0.175	1.16973	2.21635	0.094178	0.54052	-1.04662	-0.446342
		0.35	0.175	1.16976	2.28399	0.094183	0.623522	-1.11423	-0.529339
		-0.35	0.1925	1.64664	1.74229	0.617156	0.099435	-0.095646	0.517721
		-0.3325	0.1925	1.55924	1.75483	0.526226	0.099316	-0.195588	0.42691
		-0.315	0.1925	1.49372	1.76564	0.45901	0.09981	-0.271919	0.3592
		-0.2975	0.1925	1.44269	1.7751	0.407223	0.100744	-0.332409	0.306479
		-0.28	0.1925	1.40179	1.78352	0.366065	0.102015	-0.381723	0.26405
		-0.2625	0.1925	1.36827	1.79113	0.332563	0.103565	-0.422858	0.228998
		-0.245	0.1925	1.34028	1.79808	0.304753	0.105356	-0.457802	0.199397
		-0.2275	0.1925	1.31655	1.80456	0.2813	0.107366	-0.488013	0.173934
		-0.21	0.1925	1.29618	1.81067	0.261255	0.109583	-0.514487	0.151672
		-0.1925	0.1925	1.2785	1.81648	0.243926	0.112001	-0.537984	0.131925
		-0.175	0.1925	1.26301	1.82209	0.228797	0.11462	-0.559079	0.114177
		-0.1575	0.1925	1.24933	1.82754	0.215478	0.117443	-0.578218	0.098035
		-0.14	0.1925	1.23715	1.8329	0.203665	0.12048	-0.595754	0.083185
		-0.1225	0.1925	1.22625	1.83822	0.193118	0.123739	-0.611973	0.069379
		-0.105	0.1925	1.21643	1.84354	0.183648	0.127235	-0.627108	0.056413
		-0.0875	0.1925	1.20754	1.8489	0.1751	0.130985	-0.641353	0.044115
		-0.07	0.1925	1.19946	1.85434	0.167348	0.135009	-0.654876	0.032339
		-0.0525	0.1925	1.19209	1.8599	0.160291	0.139332	-0.667817	0.020959
		-0.035	0.1925	1.18532	1.86563	0.153841	0.14398	-0.680306	0.009861
		-0.0175	0.1925	1.17911	1.87156	0.147927	0.148986	-0.692455	-0.001059
		0	0.1925	1.17337	1.87774	0.14249	0.154389	-0.704372	-0.011899
		0.0175	0.1925	1.16807	1.88423	0.137477	0.160233	-0.716156	-0.022756
		0.035	0.1925	1.16315	1.89106	0.132846	0.16657	-0.727906	-0.033724
		0.0525	0.1925	1.15858	1.8983	0.128559	0.17346	-0.73972	-0.044901
		0.07	0.1925	1.15433	1.90603	0.124585	0.180977	-0.751698	-0.056392
		0.0875	0.1925	1.15037	1.91432	0.120897	0.189205	-0.763948	-0.068308
		0.105	0.1925	1.14667	1.92326	0.117471	0.198248	-0.776586	-0.080777
		0.1225	0.1925	1.14322	1.93296	0.114289	0.20823	-0.789741	-0.093941
		0.14	0.1925	1.14	1.94356	0.111334	0.219302	-0.803561	-0.107968
		0.1575	0.1925	1.13698	1.9552	0.108593	0.231648	-0.818219	-0.123055
		0.175	0.1925	1.13418	1.96814	0.106057	0.245507	-0.833962	-0.13945
		0.1925	0.1925	1.13157	1.98248	0.103715	0.26115	-0.85091	-0.157435
		0.21	0.1925	1.12916	1.99866	0.101567	0.278966	-0.869502	-0.177399
		0.2275	0.1925	1.12695	2.01703	0.099611	0.299428	-0.890083	-0.199817
		0.245	0.1925	1.12494	2.03809	0.097851	0.323171	-0.913158	-0.22532
		0.2625	0.1925	1.12315	2.06254	0.096296	0.351049	-0.939388	-0.254753
		0.28	0.1925	1.12161	2.09128	0.094963	0.384242	-0.96967	-0.289279
		0.2975	0.1925	1.12038	2.12563	0.09388	0.424428	-1.00525	-0.330548
		0.315	0.1925	1.11953	2.16745	0.09309	0.47408	-1.04792	-0.38099
		0.3325	0.1925	1.11919	2.21955	0.092663	0.537004	-1.10036	-0.444341
		0.35	0.1925	1.11962	2.2864	0.09271	0.619394	-1.16678	-0.526684
		-0.35	0.21	1.58905	1.74665	0.60878	0.098657	-0.1576	0.510123
		-0.3325	0.21	1.50169	1.75991	0.518412	0.098526	-0.258222	0.419886
		-0.315	0.21	1.43648	1.77126	0.451811	0.099022	-0.334771	0.352789
		-0.2975	0.21	1.38585	1.78111	0.400593	0.099961	-0.395258	0.300632
		-0.28	0.21	1.34537	1.78985	0.359956	0.101242	-0.444477	0.258714
		-0.2625	0.21	1.31224	1.79768	0.326903	0.102798	-0.485438	0.224105
		-0.245	0.21	1.28462	1.80484	0.299493	0.104595	-0.520222	0.194898
		-0.2275	0.21	1.26123	1.81148	0.27639	0.106609	-0.550247	0.169781
		-0.21	0.21	1.24118	1.81771	0.256653	0.108827	-0.576533	0.147826
		-0.1925	0.21	1.22378	1.82362	0.239597	0.111245	-0.599843	0.128352
		-0.175	0.21	1.20855	1.82931	0.224714	0.113862	-0.620754	0.110852
		-0.1575	0.21	1.19511	1.83483	0.211614	0.116683	-0.639713	0.094931
		-0.14	0.21	1.18316	1.84024	0.199998	0.119713	-0.657074	0.080285
		-0.1225	0.21	1.17247	1.84559	0.18963	0.122965	-0.673121	0.066665
		-0.105	0.21	1.16285	1.85093	0.180322	0.126452	-0.688087	0.05387
		-0.0875	0.21	1.15414	1.85631	0.171922	0.130191	-0.702165	0.041731
		-0.07	0.21	1.14623	1.86176	0.164306	0.134202	-0.715524	0.030104
		-0.0525	0.21	1.13902	1.86732	0.157373	0.138509	-0.7283	0.018864
		-0.035	0.21	1.13241	1.87304	0.151038	0.14314	-0.740626	0.007898
		-0.0175	0.21	1.12634	1.87895	0.145231	0.148127	-0.75261	-0.002896
		0	0.21	1.12075	1.88511	0.139893	0.153507	-0.764359	-0.013614
		0.0175	0.21	1.11559	1.89156	0.134972	0.159326	-0.775973	-0.024354
		0.035	0.21	1.1108	1.89835	0.130426	0.165635	-0.787549	-0.035209
		0.0525	0.21	1.10637	1.90555	0.126219	0.172494	-0.799181	-0.046275
		0.07	0.21	1.10225	1.91322	0.12232	0.179975	-0.810973	-0.057655
		0.0875	0.21	1.09841	1.92144	0.118702	0.188164	-0.823027	-0.069462
		0.105	0.21	1.09484	1.9303	0.115342	0.197162	-0.83546	-0.08182
		0.1225	0.21	1.09152	1.93991	0.112222	0.207094	-0.848396	-0.094872
		0.14	0.21	1.08842	1.95041	0.109326	0.218109	-0.861985	-0.108783
		0.1575	0.21	1.08555	1.96194	0.106641	0.230391	-0.876392	-0.12375
		0.175	0.21	1.08288	1.9747	0.104156	0.24417	-0.891821	-0.140014
		0.1925	0.21	1.08041	1.98893	0.101866	0.259735	-0.908517	-0.157869
		0.21	0.21	1.07815	2.00493	0.099766	0.277452	-0.926782	-0.177686
		0.2275	0.21	1.0761	2.0231	0.097855	0.297799	-0.947001	-0.199944
		0.245	0.21	1.07426	2.04392	0.096138	0.321406	-0.969668	-0.225268
		0.2625	0.21	1.07265	2.06809	0.094625	0.349121	-0.995436	-0.254496
		0.28	0.21	1.07132	2.09651	0.093333	0.382116	-1.02519	-0.288783
		0.2975	0.21	1.07032	2.13046	0.09229	0.422058	-1.06014	-0.329768
		0.315	0.21	1.06972	2.1718	0.091539	0.471401	-1.10208	-0.379862
		0.3325	0.21	1.06969	2.22331	0.091151	0.533922	-1.15362	-0.442771
		0.35	0.21	1.07047	2.28941	0.091239	0.615768	-1.21894	-0.524529
		-0.35	0.2275	1.53186	1.75135	0.600097	0.097889	-0.219487	0.502208
		-0.3325	0.2275	1.44472	1.76533	0.51038	0.097757	-0.320609	0.412623
		-0.315	0.2275	1.37998	1.7772	0.444462	0.098265	-0.397224	0.346197
		-0.2975	0.2275	1.32986	1.78747	0.393875	0.09922	-0.457616	0.294655
		-0.28	0.2275	1.28986	1.79649	0.353778	0.100514	-0.506632	0.253264
		-0.2625	0.2275	1.25719	1.80457	0.321202	0.102083	-0.547379	0.219119
		-0.245	0.2275	1.22998	1.81192	0.294205	0.103891	-0.581935	0.190314
		-0.2275	0.2275	1.20697	1.8187	0.271463	0.105914	-0.611728	0.165549
		-0.21	0.2275	1.18725	1.82504	0.252043	0.108139	-0.637792	0.143904
		-0.1925	0.2275	1.17017	1.83105	0.235268	0.110561	-0.660888	0.124707
		-0.175	0.2275	1.15522	1.83681	0.220633	0.113181	-0.681593	0.107452
		-0.1575	0.2275	1.14204	1.84239	0.207755	0.116001	-0.700355	0.091754
		-0.14	0.2275	1.13032	1.84785	0.196339	0.119031	-0.717526	0.077308
		-0.1225	0.2275	1.11985	1.85324	0.186152	0.122279	-0.733389	0.063873
		-0.105	0.2275	1.11043	1.85861	0.177007	0.125761	-0.748177	0.051246
		-0.0875	0.2275	1.10191	1.864	0.168757	0.129493	-0.762083	0.039264
		-0.07	0.2275	1.09418	1.86945	0.161277	0.133495	-0.77527	0.027782
		-0.0525	0.2275	1.08713	1.87501	0.15447	0.137792	-0.787879	0.016678
		-0.035	0.2275	1.08069	1.88072	0.148251	0.14241	-0.800037	0.005841
		-0.0175	0.2275	1.07477	1.88662	0.14255	0.147382	-0.811855	-0.004832
		0	0.2275	1.06932	1.89276	0.13731	0.152745	-0.823439	-0.015435
		0.0175	0.2275	1.06429	1.89918	0.132481	0.158545	-0.834883	-0.026064
		0.035	0.2275	1.05965	1.90593	0.128021	0.164831	-0.846287	-0.03681
		0.0525	0.2275	1.05534	1.91309	0.123894	0.171665	-0.857745	-0.047771
		0.07	0.2275	1.05135	1.9207	0.120069	0.179118	-0.869354	-0.059049
		0.0875	0.2275	1.04764	1.92886	0.116521	0.187275	-0.88122	-0.070754
		0.105	0.2275	1.0442	1.93765	0.113228	0.196238	-0.893455	-0.08301
		0.1225	0.2275	1.041	1.94718	0.11017	0.206129	-0.906185	-0.095959
		0.14	0.2275	1.03803	1.95758	0.107333	0.217097	-0.919551	-0.109764
		0.1575	0.2275	1.03528	1.969	0.104703	0.229326	-0.933722	-0.124623
		0.175	0.2275	1.03275	1.98164	0.102271	0.243044	-0.948896	-0.140773
		0.1925	0.2275	1.03042	1.99573	0.10003	0.258537	-0.965314	-0.158507
		0.21	0.2275	1.0283	2.01157	0.097977	0.276172	-0.983274	-0.178195
		0.2275	0.2275	1.02639	2.02955	0.096112	0.296423	-1.00315	-0.200311
		0.245	0.2275	1.02472	2.05016	0.094439	0.319915	-1.02544	-0.225476
		0.2625	0.2275	1.02329	2.07407	0.092967	0.347492	-1.05078	-0.254525
		0.28	0.2275	1.02215	2.10218	0.091715	0.380319	-1.08004	-0.288604
		0.2975	0.2275	1.02136	2.13577	0.090711	0.420052	-1.11442	-0.329341
		0.315	0.2275	1.021	2.17667	0.089998	0.46913	-1.15567	-0.379132
		0.3325	0.2275	1.02125	2.22764	0.089649	0.531305	-1.20639	-0.441656
		0.35	0.2275	1.02236	2.29304	0.089778	0.612681	-1.27068	-0.522903
		-0.35	0.245	1.47504	1.75643	0.591076	0.097134	-0.2814	0.493942
		-0.3325	0.245	1.38841	1.77114	0.502177	0.097018	-0.382729	0.405159
		-0.315	0.245	1.32428	1.78351	0.437011	0.097546	-0.459231	0.339465
		-0.2975	0.245	1.27477	1.79415	0.387091	0.098525	-0.519386	0.288566
		-0.28	0.245	1.23534	1.80347	0.347569	0.09984	-0.568134	0.247729
		-0.2625	0.245	1.20317	1.81176	0.315484	0.101428	-0.608589	0.214056
		-0.245	0.245	1.17641	1.81928	0.288912	0.103251	-0.642866	0.185661
		-0.2275	0.245	1.1538	1.8262	0.266539	0.105287	-0.672394	0.161252
		-0.21	0.245	1.13445	1.83265	0.247442	0.107524	-0.698206	0.139918
		-0.1925	0.245	1.11769	1.83875	0.230951	0.109955	-0.721064	0.120996
		-0.175	0.245	1.10304	1.84458	0.216568	0.112581	-0.741545	0.103987
		-0.1575	0.245	1.09012	1.85022	0.203915	0.115406	-0.760094	0.088509
		-0.14	0.245	1.07866	1.85572	0.192701	0.118438	-0.777062	0.074263
		-0.1225	0.245	1.06841	1.86114	0.182695	0.121687	-0.792733	0.061008
		-0.105	0.245	1.0592	1.86653	0.173715	0.125168	-0.807335	0.048547
		-0.0875	0.245	1.05088	1.87194	0.165613	0.128898	-0.821062	0.036715
		-0.07	0.245	1.04333	1.8774	0.158271	0.132896	-0.834075	0.025375
		-0.0525	0.245	1.03645	1.88296	0.151589	0.137186	-0.846514	0.014403
		-0.035	0.245	1.03016	1.88867	0.145485	0.141796	-0.858505	0.003689
		-0.0175	0.245	1.02439	1.89455	0.139891	0.146759	-0.870158	-0.006868
		0	0.245	1.01909	1.90067	0.13475	0.152111	-0.881575	-0.017361
		0.0175	0.245	1.01421	1.90706	0.130012	0.157897	-0.892854	-0.027885
		0.035	0.245	1.00969	1.91378	0.125637	0.164168	-0.904089	-0.038531
		0.0525	0.245	1.00552	1.92089	0.12159	0.170984	-0.915377	-0.049394
		0.07	0.245	1.00165	1.92846	0.11784	0.178416	-0.926811	-0.060576
		0.0875	0.245	0.998068	1.93656	0.114362	0.186549	-0.938496	-0.072187
		0.105	0.245	0.994748	1.94529	0.111134	0.195484	-0.950542	-0.08435
		0.1225	0.245	0.991673	1.95475	0.108138	0.205343	-0.963073	-0.097205
		0.14	0.245	0.988829	1.96506	0.105359	0.216275	-0.976231	-0.110916
		0.1575	0.245	0.986207	1.97639	0.102784	0.228463	-0.990179	-0.125679
		0.175	0.245	0.983799	1.98891	0.100405	0.242133	-1.00511	-0.141728
		0.1925	0.245	0.981603	2.00287	0.098214	0.257571	-1.02127	-0.159357
		0.21	0.245	0.97962	2.01857	0.096208	0.27514	-1.03895	-0.178932
		0.2275	0.245	0.977859	2.03637	0.094387	0.295314	-1.05851	-0.200927
		0.245	0.245	0.976335	2.05678	0.092757	0.318714	-1.08045	-0.225957
		0.2625	0.245	0.975072	2.08046	0.091327	0.34618	-1.10539	-0.254853
		0.28	0.245	0.974112	2.1083	0.090114	0.378871	-1.13419	-0.288757
		0.2975	0.245	0.973518	2.14156	0.089148	0.418434	-1.16804	-0.329286
		0.315	0.245	0.973391	2.18206	0.088474	0.467294	-1.20867	-0.37882
		0.3325	0.245	0.973894	2.23252	0.088163	0.529184	-1.25863	-0.441021
		0.35	0.245	0.975306	2.2973	0.088331	0.610171	-1.32199	-0.52184
		-0.35	0.2625	1.41882	1.76184	0.58185	0.096401	-0.343027	0.485449
		-0.3325	0.2625	1.33285	1.77727	0.493833	0.096312	-0.444424	0.397521
		-0.315	0.2625	1.26946	1.79014	0.429491	0.096873	-0.520682	0.332618
		-0.2975	0.2625	1.22065	1.80114	0.380269	0.097881	-0.580493	0.282388
		-0.28	0.2625	1.18184	1.81071	0.341342	0.099224	-0.628877	0.242118
		-0.2625	0.2625	1.15022	1.81922	0.309769	0.100837	-0.669005	0.208932
		-0.245	0.2625	1.12395	1.82691	0.283633	0.102682	-0.702958	0.180951
		-0.2275	0.2625	1.10177	1.83396	0.261635	0.104736	-0.732187	0.156899
		-0.21	0.2625	1.0828	1.84052	0.242865	0.106987	-0.757722	0.135878
		-0.1925	0.2625	1.06638	1.8467	0.226661	0.109431	-0.780323	0.11723
		-0.175	0.2625	1.05203	1.8526	0.212532	0.112068	-0.800563	0.100464
		-0.1575	0.2625	1.0394	1.85828	0.200104	0.114901	-0.818887	0.085203
		-0.14	0.2625	1.02818	1.86383	0.189092	0.11794	-0.835644	0.071152
		-0.1225	0.2625	1.01816	1.86928	0.179267	0.121195	-0.851114	0.058072
		-0.105	0.2625	1.00917	1.87469	0.170452	0.124679	-0.865525	0.045773
		-0.0875	0.2625	1.00104	1.88011	0.1625	0.12841	-0.879069	0.03409
		-0.07	0.2625	0.993676	1.88558	0.155294	0.132409	-0.891906	0.022885
		-0.0525	0.2625	0.986971	1.89115	0.148737	0.136698	-0.904174	0.012039
		-0.035	0.2625	0.980845	1.89684	0.142748	0.141306	-0.915997	0.001442
		-0.0175	0.2625	0.975232	1.90272	0.13726	0.146264	-0.927486	-0.009004
		0	0.2625	0.970076	1.90881	0.132217	0.151611	-0.938739	-0.019394
		0.0175	0.2625	0.965327	1.91518	0.127571	0.157389	-0.949857	-0.029818
		0.035	0.2625	0.960948	1.92188	0.123281	0.163651	-0.960929	-0.04037
		0.0525	0.2625	0.956902	1.92895	0.119312	0.170456	-0.97205	-0.051144
		0.07	0.2625	0.953161	1.93648	0.115636	0.177874	-0.983317	-0.062238
		0.0875	0.2625	0.949702	1.94453	0.112228	0.185992	-0.994828	-0.073764
		0.105	0.2625	0.946503	1.9532	0.109065	0.194909	-1.00669	-0.085844
		0.1225	0.2625	0.943548	1.96259	0.106131	0.204747	-1.01904	-0.098616
		0.14	0.2625	0.940825	1.97283	0.103409	0.215654	-1.032	-0.112245
		0.1575	0.2625	0.938325	1.98406	0.100889	0.227812	-1.04574	-0.126923
		0.175	0.2625	0.93604	1.99649	0.098561	0.241448	-1.06045	-0.142887
		0.1925	0.2625	0.933971	2.01034	0.09642	0.256846	-1.07637	-0.160426
		0.21	0.2625	0.93212	2.0259	0.09446	0.274368	-1.09378	-0.179908
		0.2275	0.2625	0.930496	2.04355	0.092685	0.294485	-1.11306	-0.2018
		0.245	0.2625	0.929118	2.06379	0.091097	0.317817	-1.13467	-0.22672
		0.2625	0.2625	0.928009	2.08731	0.089709	0.34521	-1.1593	-0.255501
		0.28	0.2625	0.927221	2.11485	0.088535	0.377788	-1.18763	-0.289253
		0.2975	0.2625	0.926815	2.14781	0.087607	0.417222	-1.221	-0.329615
		0.315	0.2625	0.926899	2.18795	0.086971	0.465916	-1.26105	-0.378945
		0.3325	0.2625	0.927643	2.23797	0.086697	0.527586	-1.31033	-0.440889
		0.35	0.2625	0.929337	2.30217	0.086904	0.608272	-1.37284	-0.521368
		-0.35	0.28	1.36315	1.76764	0.572377	0.095694	-0.404492	0.476683
		-0.3325	0.28	1.2781	1.78373	0.485391	0.095646	-0.505626	0.389745
		-0.315	0.28	1.21559	1.79708	0.421931	0.09625	-0.581484	0.325681
		-0.2975	0.28	1.16756	1.80842	0.373447	0.097297	-0.640861	0.27615
		-0.28	0.28	1.12942	1.81824	0.335132	0.098674	-0.688827	0.236458
		-0.2625	0.28	1.09839	1.82695	0.304078	0.100317	-0.728559	0.203761
		-0.245	0.28	1.07263	1.83479	0.278384	0.102188	-0.762157	0.176196
		-0.2275	0.28	1.0509	1.84196	0.256766	0.104264	-0.791059	0.152502
		-0.21	0.28	1.03232	1.84861	0.238325	0.106535	-0.816295	0.13179
		-0.1925	0.28	1.01625	1.85487	0.222409	0.108996	-0.838622	0.113413
		-0.175	0.28	1.00222	1.86083	0.208534	0.111648	-0.858609	0.096886
		-0.1575	0.28	0.989866	1.86657	0.196332	0.114494	-0.876699	0.081838
		-0.14	0.28	0.978907	1.87214	0.185521	0.117544	-0.893237	0.067977
		-0.1225	0.28	0.969125	1.87763	0.175878	0.120807	-0.908501	0.055071
		-0.105	0.28	0.960342	1.88306	0.167226	0.1243	-0.922718	0.042926
		-0.0875	0.28	0.952418	1.8885	0.159423	0.128037	-0.936077	0.031386
		-0.07	0.28	0.945237	1.89397	0.152353	0.132041	-0.948736	0.020312
		-0.0525	0.28	0.938704	1.89954	0.145919	0.136334	-0.960834	0.009585
		-0.035	0.28	0.93274	1.90523	0.140045	0.140944	-0.972492	-0.000899
		-0.0175	0.28	0.92728	1.9111	0.134662	0.145904	-0.983818	-0.011242
		0	0.28	0.922268	1.91718	0.129716	0.151251	-0.994913	-0.021535
		0.0175	0.28	0.917658	1.92353	0.125161	0.157028	-1.00587	-0.031867
		0.035	0.28	0.913411	1.9302	0.120955	0.163287	-1.01679	-0.042332
		0.0525	0.28	0.909493	1.93724	0.117065	0.170088	-1.02775	-0.053023
		0.07	0.28	0.905877	1.94473	0.113462	0.177502	-1.03885	-0.06404
		0.0875	0.28	0.902539	1.95274	0.110123	0.185612	-1.0502	-0.075489
		0.105	0.28	0.899459	1.96136	0.107025	0.19452	-1.0619	-0.087495
		0.1225	0.28	0.896622	1.97069	0.104151	0.204347	-1.07407	-0.100196
		0.14	0.28	0.894017	1.98086	0.101487	0.215241	-1.08684	-0.113754
		0.1575	0.28	0.891634	1.99202	0.099021	0.227383	-1.10039	-0.128362
		0.175	0.28	0.88947	2.00436	0.096745	0.241	-1.11489	-0.144255
		0.1925	0.28	0.887523	2.01811	0.094652	0.256373	-1.13059	-0.161721
		0.21	0.28	0.885798	2.03356	0.092739	0.273867	-1.14776	-0.181128
		0.2275	0.28	0.884307	2.05107	0.091008	0.293949	-1.16677	-0.202941
		0.245	0.28	0.883067	2.07115	0.089462	0.317238	-1.18809	-0.227776
		0.2625	0.28	0.88211	2.09444	0.088114	0.344567	-1.21233	-0.256453
		0.28	0.28	0.881481	2.12182	0.08698	0.377088	-1.24033	-0.290108
		0.2975	0.28	0.881253	2.15452	0.086091	0.416436	-1.27327	-0.330345
		0.315	0.28	0.881535	2.19434	0.085492	0.465018	-1.3128	-0.379526
		0.3325	0.28	0.882507	2.24397	0.085257	0.526537	-1.36146	-0.44128
		0.35	0.28	0.884465	2.30768	0.085503	0.607015	-1.42321	-0.521512
		-0.35	0.2975	1.30822	1.77375	0.562771	0.095021	-0.465532	0.46775
		-0.3325	0.2975	1.22425	1.7905	0.476888	0.095027	-0.566243	0.381861
		-0.315	0.2975	1.16273	1.80429	0.414358	0.095683	-0.641569	0.318675
		-0.2975	0.2975	1.11553	1.81594	0.366631	0.096776	-0.700416	0.269855
		-0.28	0.2975	1.07811	1.82602	0.328956	0.098194	-0.747903	0.230762
		-0.2625	0.2975	1.0477	1.8349	0.298429	0.099872	-0.787206	0.198557
		-0.245	0.2975	1.02247	1.84289	0.273181	0.101774	-0.820415	0.171407
		-0.2275	0.2975	1.0012	1.85017	0.251945	0.103878	-0.848968	0.148067
		-0.21	0.2975	0.983029	1.85695	0.23384	0.106175	-0.873917	0.127665
		-0.1925	0.2975	0.967316	1.86324	0.218206	0.108655	-0.895928	0.109551
		-0.175	0.2975	0.953605	1.86926	0.204584	0.111325	-0.915654	0.093259
		-0.1575	0.2975	0.941537	1.87504	0.192607	0.114188	-0.933502	0.078419
		-0.14	0.2975	0.930838	1.88065	0.181996	0.117253	-0.949817	0.064743
		-0.1225	0.2975	0.921292	1.88616	0.172533	0.12053	-0.964871	0.052003
		-0.105	0.2975	0.912726	1.89162	0.164043	0.124035	-0.978893	0.040008
		-0.0875	0.2975	0.905001	1.89707	0.156388	0.127783	-0.992066	0.028605
		-0.07	0.2975	0.898005	1.90255	0.149452	0.131797	-1.00455	0.017655
		-0.0525	0.2975	0.891644	1.90812	0.143142	0.136099	-1.01648	0.007043
		-0.035	0.2975	0.885842	1.91381	0.13738	0.140717	-1.02797	-0.003337
		-0.0175	0.2975	0.880533	1.91967	0.132102	0.145684	-1.03914	-0.013582
		0	0.2975	0.875666	1.92574	0.127252	0.151037	-1.05008	-0.023785
		0.0175	0.2975	0.871193	1.93208	0.122786	0.156819	-1.06088	-0.034033
		0.035	0.2975	0.867077	1.93872	0.118663	0.163083	-1.07165	-0.04442
		0.0525	0.2975	0.863285	1.94574	0.114851	0.169888	-1.08246	-0.055037
		0.07	0.2975	0.859791	1.9532	0.111322	0.177304	-1.09341	-0.065982
		0.0875	0.2975	0.856571	1.96117	0.10805	0.185417	-1.1046	-0.077367
		0.105	0.2975	0.853609	1.96975	0.105016	0.194326	-1.11614	-0.08931
		0.1225	0.2975	0.850887	1.97903	0.102202	0.204153	-1.12814	-0.101951
		0.14	0.2975	0.848396	1.98915	0.099595	0.215045	-1.14075	-0.11545
		0.1575	0.2975	0.846129	2.00024	0.097184	0.227185	-1.15412	-0.130001
		0.175	0.2975	0.84408	2.01251	0.094958	0.240796	-1.16843	-0.145838
		0.1925	0.2975	0.842252	2.02617	0.092913	0.256164	-1.18392	-0.163251
		0.21	0.2975	0.840649	2.04152	0.091047	0.273648	-1.20087	-0.182601
		0.2275	0.2975	0.839285	2.05892	0.089359	0.293717	-1.21964	-0.204358
		0.245	0.2975	0.838179	2.07887	0.087856	0.316989	-1.24069	-0.229133
		0.2625	0.2975	0.837365	2.102	0.086548	0.344296	-1.26463	-0.257748
		0.28	0.2975	0.83689	2.12919	0.085454	0.376787	-1.2923	-0.291333
		0.2975	0.2975	0.836831	2.16167	0.084603	0.416094	-1.32484	-0.331491
		0.315	0.2975	0.837303	2.20122	0.084042	0.464621	-1.36392	-0.380579
		0.3325	0.2975	0.838489	2.25052	0.083845	0.526064	-1.41203	-0.442219
		0.35	0.2975	0.840698	2.31381	0.084131	0.606431	-1.47311	-0.5223
		-0.35	0.315	1.2541	1.7802	0.553067	0.094389	-0.526097	0.458678
		-0.3325	0.315	1.17138	1.79756	0.468378	0.094463	-0.626183	0.373915
		-0.315	0.315	1.11092	1.81178	0.406811	0.09518	-0.70086	0.311631
		-0.2975	0.315	1.06461	1.82372	0.359868	0.096326	-0.759106	0.263542
		-0.28	0.315	1.02795	1.83402	0.322834	0.09779	-0.806062	0.225044
		-0.2625	0.315	0.998175	1.84307	0.29284	0.099509	-0.844897	0.193331
		-0.245	0.315	0.973491	1.85118	0.268039	0.101446	-0.877693	0.166593
		-0.2275	0.315	0.952691	1.85857	0.247184	0.103581	-0.90588	0.143603
		-0.21	0.315	0.934926	1.8654	0.229402	0.105904	-0.930472	0.123498
		-0.1925	0.315	0.919578	1.87179	0.21406	0.108412	-0.952216	0.105648
		-0.175	0.315	0.906189	1.87786	0.200689	0.111105	-0.971673	0.089584
		-0.1575	0.315	0.89441	1.88369	0.188934	0.113989	-0.989275	0.074945
		-0.14	0.315	0.88397	1.88933	0.178522	0.117073	-1.00536	0.061449
		-0.1225	0.315	0.87466	1.89487	0.169237	0.120368	-1.02021	0.048869
		-0.105	0.315	0.86631	1.90034	0.160908	0.123889	-1.03403	0.037019
		-0.0875	0.315	0.858784	1.90581	0.153398	0.127653	-1.04702	0.025745
		-0.07	0.315	0.851972	1.9113	0.146595	0.131681	-1.05933	0.014914
		-0.0525	0.315	0.845782	1.91688	0.140407	0.135997	-1.07109	0.00441
		-0.035	0.315	0.840139	1.92257	0.134757	0.140629	-1.08243	-0.005872
		-0.0175	0.315	0.834982	1.92842	0.129582	0.145609	-1.09344	-0.016027
		0	0.315	0.830256	1.93449	0.124828	0.150974	-1.10423	-0.026146
		0.0175	0.315	0.825919	1.94081	0.12045	0.156769	-1.11489	-0.036319
		0.035	0.315	0.821932	1.94744	0.116409	0.163045	-1.1255	-0.046636
		0.0525	0.315	0.818264	1.95443	0.112674	0.169861	-1.13617	-0.057187
		0.07	0.315	0.81489	1.96187	0.109216	0.177289	-1.14698	-0.068073
		0.0875	0.315	0.811788	1.96981	0.106012	0.185413	-1.15802	-0.079401
		0.105	0.315	0.808939	1.97835	0.103041	0.194333	-1.16941	-0.091292
		0.1225	0.315	0.806331	1.9876	0.100287	0.204171	-1.18126	-0.103884
		0.14	0.315	0.803952	1.99766	0.097737	0.215075	-1.19371	-0.117338
		0.1575	0.315	0.801796	2.00871	0.095378	0.227225	-1.20691	-0.131847
		0.175	0.315	0.79986	2.02091	0.093203	0.240848	-1.22105	-0.147645
		0.1925	0.315	0.798147	2.0345	0.091206	0.256226	-1.23636	-0.16502
		0.21	0.315	0.796663	2.04977	0.089386	0.273721	-1.25311	-0.184335
		0.2275	0.315	0.795421	2.06708	0.087742	0.293801	-1.27166	-0.206059
		0.245	0.315	0.794445	2.08692	0.086281	0.317084	-1.29247	-0.230803
		0.2625	0.315	0.793768	2.10992	0.085014	0.3444	-1.31615	-0.259386
		0.28	0.315	0.793442	2.13696	0.083959	0.3769	-1.34352	-0.292941
		0.2975	0.315	0.793545	2.16926	0.083147	0.416214	-1.37571	-0.333067
		0.315	0.315	0.794197	2.20859	0.082624	0.464746	-1.41439	-0.382122
		0.3325	0.315	0.795589	2.25761	0.082466	0.526189	-1.46202	-0.443723
		0.35	0.315	0.798036	2.32056	0.082793	0.60655	-1.52252	-0.523757
		-0.35	0.3325	1.20086	1.78695	0.543311	0.093805	-0.586085	0.449506
		-0.3325	0.3325	1.11952	1.80488	0.45988	0.093957	-0.68536	0.365923
		-0.315	0.3325	1.06021	1.81949	0.399316	0.094744	-0.759285	0.304572
		-0.2975	0.3325	1.01485	1.83172	0.353174	0.095951	-0.816872	0.257223
		-0.28	0.3325	0.978962	1.84221	0.316785	0.097467	-0.863253	0.219318
		-0.2625	0.3325	0.949831	1.85143	0.287323	0.099231	-0.901594	0.188092
		-0.245	0.3325	0.925698	1.85966	0.262968	0.101208	-0.93396	0.16176
		-0.2275	0.3325	0.905372	1.86714	0.242492	0.103379	-0.961768	0.139113
		-0.21	0.3325	0.88802	1.87404	0.225036	0.105734	-0.986023	0.119302
		-0.1925	0.3325	0.873034	1.8805	0.209977	0.108271	-1.00747	0.101706
		-0.175	0.3325	0.859966	1.88662	0.196854	0.110991	-1.02665	0.085863
		-0.1575	0.3325	0.848474	1.89248	0.18532	0.1139	-1.04401	0.07142
		-0.14	0.3325	0.838294	1.89816	0.175104	0.117007	-1.05987	0.058097
		-0.1225	0.3325	0.829218	1.90372	0.165995	0.120325	-1.0745	0.04567
		-0.105	0.3325	0.821083	1.90922	0.157825	0.123867	-1.08813	0.033958
		-0.0875	0.3325	0.813754	1.9147	0.150458	0.127652	-1.10094	0.022806
		-0.07	0.3325	0.807123	1.9202	0.143786	0.1317	-1.11308	0.012086
		-0.0525	0.3325	0.801103	1.92578	0.137718	0.136035	-1.12468	0.001683
		-0.035	0.3325	0.795619	1.93147	0.132178	0.140686	-1.13586	-0.008508
		-0.0175	0.3325	0.790609	1.93733	0.127104	0.145685	-1.14672	-0.018581
		0	0.3325	0.786024	1.94339	0.122444	0.151069	-1.15736	-0.028625
		0.0175	0.3325	0.78182	1.9497	0.118154	0.156883	-1.16788	-0.038729
		0.035	0.3325	0.77796	1.95632	0.114195	0.163178	-1.17836	-0.048983
		0.0525	0.3325	0.774415	1.9633	0.110535	0.170014	-1.18889	-0.059479
		0.07	0.3325	0.771159	1.97072	0.107148	0.177462	-1.19956	-0.070314
		0.0875	0.3325	0.768171	1.97864	0.10401	0.185606	-1.21047	-0.081596
		0.105	0.3325	0.765434	1.98715	0.101102	0.194548	-1.22172	-0.093446
		0.1225	0.3325	0.762936	1.99637	0.098407	0.204409	-1.23343	-0.106002
		0.14	0.3325	0.760666	2.0064	0.095912	0.215337	-1.24573	-0.119425
		0.1575	0.3325	0.75862	2.0174	0.093606	0.227512	-1.25878	-0.133906
		0.175	0.3325	0.756795	2.02956	0.091482	0.241162	-1.27276	-0.14968
		0.1925	0.3325	0.755193	2.0431	0.089533	0.25657	-1.2879	-0.167037
		0.21	0.3325	0.753824	2.0583	0.087758	0.274097	-1.30448	-0.186339
		0.2275	0.3325	0.752702	2.07554	0.086158	0.294212	-1.32283	-0.208054
		0.245	0.3325	0.75185	2.09529	0.084739	0.317534	-1.34344	-0.232795
		0.2625	0.3325	0.751306	2.11819	0.083512	0.344894	-1.36688	-0.261382
		0.28	0.3325	0.751124	2.14511	0.082497	0.377443	-1.39399	-0.294946
		0.2975	0.3325	0.751384	2.17727	0.081724	0.416814	-1.42588	-0.33509
		0.315	0.3325	0.752211	2.21643	0.08124	0.465412	-1.46422	-0.384172
		0.3325	0.3325	0.753801	2.26524	0.081121	0.526936	-1.51144	-0.445815
		0.35	0.3325	0.756478	2.32793	0.081491	0.607402	-1.57145	-0.525911
		-0.35	0.35	1.14859	1.79398	0.533555	0.093274	-0.645396	0.440281
		-0.3325	0.35	1.06876	1.81247	0.451457	0.093519	-0.74371	0.357938
		-0.315	0.35	1.01064	1.82743	0.391907	0.094383	-0.81679	0.297524
		-0.2975	0.35	0.966241	1.8399	0.346566	0.095655	-0.873664	0.250911
		-0.28	0.35	0.931146	1.85059	0.310823	0.097229	-0.919443	0.213594
		-0.2625	0.35	0.902671	1.85994	0.28189	0.099043	-0.95727	0.182847
		-0.245	0.35	0.879091	1.86828	0.257977	0.101064	-0.989193	0.156913
		-0.2275	0.35	0.85924	1.87585	0.237876	0.103275	-1.01661	0.134601
		-0.21	0.35	0.842299	1.88283	0.220742	0.105667	-1.04053	0.115075
		-0.1925	0.35	0.827674	1.88934	0.205963	0.108237	-1.06167	0.097726
		-0.175	0.35	0.814925	1.8955	0.193086	0.110988	-1.08058	0.082098
		-0.1575	0.35	0.803718	1.9014	0.181768	0.113926	-1.09769	0.067842
		-0.14	0.35	0.793794	1.90712	0.171745	0.117061	-1.11332	0.054684
		-0.1225	0.35	0.784951	1.9127	0.162808	0.120406	-1.12775	0.042402
		-0.105	0.35	0.777027	1.91822	0.154795	0.123974	-1.14119	0.030821
		-0.0875	0.35	0.769893	1.92371	0.14757	0.127784	-1.15382	0.019786
		-0.07	0.35	0.763442	1.92923	0.141027	0.131857	-1.16579	0.00917
		-0.0525	0.35	0.757588	1.93482	0.135077	0.136217	-1.17723	-0.00114
		-0.035	0.35	0.75226	1.94052	0.129645	0.140893	-1.18826	-0.011248
		-0.0175	0.35	0.747397	1.94637	0.124672	0.145916	-1.19898	-0.021244
		0	0.35	0.742949	1.95243	0.120104	0.151326	-1.20948	-0.031222
		0.0175	0.35	0.738876	1.95874	0.115899	0.157166	-1.21987	-0.041267
		0.035	0.35	0.735141	1.96536	0.11202	0.163488	-1.23022	-0.051468
		0.0525	0.35	0.731716	1.97233	0.108435	0.170352	-1.24062	-0.061917
		0.07	0.35	0.728576	1.97974	0.105118	0.177829	-1.25116	-0.072711
		0.0875	0.35	0.7257	1.98764	0.102046	0.186005	-1.26194	-0.083959
		0.105	0.35	0.723073	1.99614	0.0992	0.194979	-1.27307	-0.095779
		0.1225	0.35	0.720683	2.00533	0.096563	0.204874	-1.28465	-0.108311
		0.14	0.35	0.718521	2.01534	0.094123	0.215839	-1.29682	-0.121716
		0.1575	0.35	0.716581	2.02631	0.09187	0.228056	-1.30973	-0.136186
		0.175	0.35	0.714863	2.03844	0.089795	0.24175	-1.32357	-0.151955
		0.1925	0.35	0.713371	2.05193	0.087893	0.257206	-1.33856	-0.169313
		0.21	0.35	0.712114	2.06709	0.086164	0.274787	-1.35498	-0.188623
		0.2275	0.35	0.711108	2.08428	0.084607	0.294962	-1.37317	-0.210355
		0.245	0.35	0.710379	2.10397	0.08323	0.318352	-1.39359	-0.235122
		0.2625	0.35	0.709964	2.1268	0.082045	0.34579	-1.41683	-0.263745
		0.28	0.35	0.709921	2.15363	0.08107	0.378431	-1.44371	-0.297361
		0.2975	0.35	0.710334	2.18569	0.080336	0.41791	-1.47536	-0.337574
		0.315	0.35	0.711331	2.22473	0.079893	0.466641	-1.5134	-0.386748
		0.3325	0.35	0.713114	2.2734	0.079815	0.528331	-1.56029	-0.448516
		0.35	0.35	0.716015	2.33592	0.080228	0.609016	-1.61991	-0.528788
		-0.35	0.3675	1.09735	1.80128	0.523855	0.092805	-0.70393	0.43105
		-0.3325	0.3675	1.01911	1.82026	0.443115	0.09315	-0.801152	0.349965
		-0.315	0.3675	0.962233	1.83556	0.384602	0.0941	-0.873322	0.290502
		-0.2975	0.3675	0.918813	1.84826	0.340061	0.095444	-0.929444	0.244617
		-0.28	0.3675	0.884512	1.85911	0.30496	0.09708	-0.9746	0.20788
		-0.2625	0.3675	0.856693	1.86859	0.276552	0.098949	-1.0119	0.177603
		-0.245	0.3675	0.833665	1.87704	0.253075	0.101019	-1.04337	0.152056
		-0.2275	0.3675	0.814285	1.88469	0.233343	0.103274	-1.0704	0.130069
		-0.21	0.3675	0.797752	1.89173	0.216526	0.105705	-1.09397	0.110821
		-0.1925	0.3675	0.783484	1.89829	0.202021	0.108313	-1.11481	0.093708
		-0.175	0.3675	0.77105	1.9045	0.189385	0.111099	-1.13345	0.078286
		-0.1575	0.3675	0.760124	1.91044	0.17828	0.114071	-1.15031	0.064209
		-0.14	0.3675	0.750453	1.91618	0.168447	0.117239	-1.16573	0.051208
		-0.1225	0.3675	0.741838	1.92179	0.159681	0.120614	-1.17996	0.039067
		-0.105	0.3675	0.734123	1.92733	0.15182	0.124213	-1.19321	0.027607
		-0.0875	0.3675	0.72718	1.93284	0.144735	0.128054	-1.20566	0.016681
		-0.07	0.3675	0.720906	1.93837	0.138318	0.132157	-1.21747	0.006161
		-0.0525	0.3675	0.715216	1.94397	0.132484	0.136548	-1.22876	-0.004064
		-0.035	0.3675	0.710041	1.94968	0.127159	0.141254	-1.23964	-0.014095
		-0.0175	0.3675	0.705321	1.95554	0.122284	0.146309	-1.25022	-0.024025
		0	0.3675	0.70101	1.96161	0.117808	0.151751	-1.2606	-0.033943
		0.0175	0.3675	0.697065	1.96792	0.113687	0.157625	-1.27085	-0.043938
		0.035	0.3675	0.693453	1.97453	0.109887	0.163982	-1.28108	-0.054095
		0.0525	0.3675	0.690145	1.9815	0.106376	0.170882	-1.29136	-0.064506
		0.07	0.3675	0.687118	1.9889	0.103127	0.178398	-1.30178	-0.075271
		0.0875	0.3675	0.684353	1.9968	0.10012	0.186614	-1.31245	-0.086494
		0.105	0.3675	0.681834	2.00529	0.097335	0.195632	-1.32346	-0.098297
		0.1225	0.3675	0.679549	2.01447	0.094756	0.205575	-1.33492	-0.110819
		0.14	0.3675	0.677492	2.02447	0.092371	0.216591	-1.34698	-0.12422
		0.1575	0.3675	0.675657	2.03543	0.090169	0.228863	-1.35977	-0.138694
		0.175	0.3675	0.674045	2.04753	0.088144	0.242619	-1.37349	-0.154475
		0.1925	0.3675	0.67266	2.06101	0.086289	0.258143	-1.38835	-0.171854
		0.21	0.3675	0.671512	2.07614	0.084605	0.275801	-1.40463	-0.191196
		0.2275	0.3675	0.67062	2.09329	0.083092	0.296062	-1.42267	-0.21297
		0.245	0.3675	0.67001	2.11295	0.081758	0.319551	-1.44294	-0.237793
		0.2625	0.3675	0.669723	2.13574	0.080613	0.347104	-1.46601	-0.266491
		0.28	0.3675	0.669817	2.16253	0.079679	0.37988	-1.49271	-0.300201
		0.2975	0.3675	0.670379	2.19453	0.078986	0.419522	-1.52415	-0.340536
		0.315	0.3675	0.671543	2.2335	0.078583	0.468453	-1.56196	-0.38987
		0.3325	0.3675	0.673516	2.2821	0.078549	0.530399	-1.60858	-0.45185
		0.35	0.3675	0.676638	2.34453	0.079008	0.611423	-1.66789	-0.532415
		-0.35	0.385	1.0472	1.80881	0.514241	0.092401	-0.761613	0.42184
		-0.3325	0.385	0.970624	1.82825	0.434899	0.092858	-0.857625	0.342041
		-0.315	0.385	0.915002	1.84384	0.377418	0.0939	-0.928838	0.283518
		-0.2975	0.385	0.872566	1.85675	0.333674	0.095322	-0.984186	0.238352
		-0.28	0.385	0.839057	1.86776	0.299206	0.097025	-1.0287	0.202181
		-0.2625	0.385	0.81189	1.87736	0.271314	0.098952	-1.06547	0.172362
		-0.245	0.385	0.789408	1.8859	0.248266	0.101075	-1.09649	0.147191
		-0.2275	0.385	0.770493	1.89363	0.228897	0.103378	-1.12313	0.125519
		-0.21	0.385	0.754361	1.90073	0.21239	0.105854	-1.14637	0.106536
		-0.1925	0.385	0.740444	1.90734	0.198155	0.108504	-1.1669	0.089651
		-0.175	0.385	0.72832	1.91359	0.185755	0.111329	-1.18527	0.074426
		-0.1575	0.385	0.71767	1.91957	0.174859	0.11434	-1.2019	0.060519
		-0.14	0.385	0.708247	1.92534	0.165211	0.117544	-1.21709	0.047667
		-0.1225	0.385	0.699857	1.93098	0.156612	0.120956	-1.23112	0.035656
		-0.105	0.385	0.692347	1.93654	0.148902	0.12459	-1.24419	0.024312
		-0.0875	0.385	0.685592	1.94207	0.141953	0.128466	-1.25648	0.013487
		-0.07	0.385	0.679491	1.94762	0.135661	0.132605	-1.26812	0.003056
		-0.0525	0.385	0.673962	1.95323	0.129941	0.137032	-1.27927	-0.007091
		-0.035	0.385	0.668937	1.95895	0.124721	0.141776	-1.29001	-0.017055
		-0.0175	0.385	0.664358	1.96482	0.119942	0.146869	-1.30046	-0.026927
		0	0.385	0.660179	1.97089	0.115555	0.15235	-1.31072	-0.036795
		0.0175	0.385	0.656361	1.97721	0.111518	0.158265	-1.32085	-0.046747
		0.035	0.385	0.652869	1.98383	0.107795	0.164665	-1.33096	-0.05687
		0.0525	0.385	0.649677	1.99081	0.104357	0.171611	-1.34113	-0.067254
		0.07	0.385	0.646761	1.99821	0.101176	0.179175	-1.35145	-0.077999
		0.0875	0.385	0.644104	2.00611	0.098233	0.187443	-1.36201	-0.08921
		0.105	0.385	0.64169	2.0146	0.095508	0.196517	-1.37291	-0.101009
		0.1225	0.385	0.63951	2.02378	0.092986	0.206519	-1.38427	-0.113533
		0.14	0.385	0.637555	2.03378	0.090655	0.217601	-1.39622	-0.126946
		0.1575	0.385	0.635823	2.04473	0.088505	0.229945	-1.40891	-0.14144
		0.175	0.385	0.634315	2.05683	0.086529	0.24378	-1.42252	-0.157251
		0.1925	0.385	0.633035	2.0703	0.084721	0.259393	-1.43727	-0.174672
		0.21	0.385	0.631996	2.08543	0.083082	0.27715	-1.45343	-0.194068
		0.2275	0.385	0.631216	2.10258	0.081614	0.297526	-1.47136	-0.215912
		0.245	0.385	0.630724	2.12222	0.080322	0.321145	-1.4915	-0.240823
		0.2625	0.385	0.630561	2.145	0.079219	0.348851	-1.51444	-0.269632
		0.28	0.385	0.63079	2.17177	0.078326	0.381808	-1.54099	-0.303482
		0.2975	0.385	0.631501	2.20377	0.077675	0.421669	-1.57226	-0.343994
		0.315	0.385	0.63283	2.24273	0.077315	0.470872	-1.6099	-0.393557
		0.3325	0.385	0.63499	2.29132	0.077325	0.533166	-1.65633	-0.455841
		0.35	0.385	0.638332	2.35376	0.077834	0.614657	-1.71543	-0.536823
		-0.35	0.4025	0.998185	1.81654	0.504765	0.092069	-0.818356	0.412696
		-0.3325	0.4025	0.923314	1.83639	0.426828	0.092646	-0.913081	0.334182
		-0.315	0.4025	0.868947	1.85225	0.370365	0.093786	-0.9833	0.276579
		-0.2975	0.4025	0.827499	1.86536	0.327415	0.095292	-1.03786	0.232123
		-0.28	0.4025	0.794773	1.87651	0.29357	0.097066	-1.08174	0.196504
		-0.2625	0.4025	0.768247	1.88623	0.266183	0.099057	-1.11798	0.167126
		-0.245	0.4025	0.746302	1.89485	0.243555	0.101237	-1.14855	0.142318
		-0.2275	0.4025	0.727844	1.90265	0.224541	0.103593	-1.17481	0.120948
		-0.21	0.4025	0.712106	1.90981	0.208338	0.106118	-1.1977	0.10222
		-0.1925	0.4025	0.698533	1.91647	0.194366	0.108813	-1.21794	0.085553
		-0.175	0.4025	0.686713	1.92277	0.182197	0.111683	-1.23605	0.070514
		-0.1575	0.4025	0.676333	1.92877	0.171505	0.114735	-1.25244	0.05677
		-0.14	0.4025	0.667153	1.93458	0.162039	0.117981	-1.26743	0.044058
		-0.1225	0.4025	0.658983	1.94024	0.153603	0.121434	-1.28126	0.032169
		-0.105	0.4025	0.651673	1.94582	0.146041	0.125109	-1.29415	0.020932
		-0.0875	0.4025	0.645102	1.95138	0.139225	0.129026	-1.30628	0.010199
		-0.07	0.4025	0.639171	1.95694	0.133055	0.133207	-1.31777	-0.000152
		-0.0525	0.4025	0.633799	1.96257	0.127447	0.137676	-1.32878	-0.010229
		-0.035	0.4025	0.628921	1.96831	0.12233	0.142463	-1.33939	-0.020133
		-0.0175	0.4025	0.624481	1.9742	0.117646	0.147601	-1.34972	-0.029955
		0	0.4025	0.620432	1.98029	0.113347	0.15313	-1.35985	-0.039783
		0.0175	0.4025	0.616737	1.98662	0.109392	0.159093	-1.36988	-0.049701
		0.035	0.4025	0.613363	1.99325	0.105745	0.165545	-1.37988	-0.0598
		0.0525	0.4025	0.610284	2.00024	0.102378	0.172545	-1.38995	-0.070167
		0.07	0.4025	0.607478	2.00765	0.099265	0.180168	-1.40017	-0.080903
		0.0875	0.4025	0.604927	2.01556	0.096385	0.188498	-1.41064	-0.092113
		0.105	0.4025	0.602617	2.02406	0.09372	0.19764	-1.42145	-0.10392
		0.1225	0.4025	0.600539	2.03325	0.091254	0.207716	-1.43271	-0.116462
		0.14	0.4025	0.598686	2.04326	0.088977	0.218878	-1.44457	-0.129901
		0.1575	0.4025	0.597055	2.05422	0.086878	0.231311	-1.45717	-0.144433
		0.175	0.4025	0.595648	2.06634	0.08495	0.245244	-1.47069	-0.160294
		0.1925	0.4025	0.594473	2.07982	0.08319	0.260967	-1.48534	-0.177777
		0.21	0.4025	0.59354	2.09496	0.081597	0.278849	-1.50142	-0.197252
		0.2275	0.4025	0.592871	2.11212	0.080172	0.299366	-1.51925	-0.219194
		0.245	0.4025	0.592495	2.13178	0.078923	0.32315	-1.53929	-0.244227
		0.2625	0.4025	0.592457	2.15458	0.077863	0.351048	-1.56212	-0.273185
		0.28	0.4025	0.59282	2.18138	0.077012	0.384234	-1.58856	-0.307222
		0.2975	0.4025	0.593677	2.2134	0.076404	0.424373	-1.61973	-0.347969
		0.315	0.4025	0.595171	2.25241	0.076088	0.473922	-1.65724	-0.397834
		0.3325	0.4025	0.59752	2.30107	0.076146	0.536661	-1.70355	-0.460515
		0.35	0.4025	0.601081	2.36362	0.076707	0.618755	-1.76254	-0.542048
		-0.35	0.42	0.950346	1.82445	0.495455	0.091814	-0.8741	0.403641
		-0.3325	0.42	0.877183	1.84467	0.418914	0.092519	-0.967491	0.326395
		-0.315	0.42	0.824082	1.86078	0.363472	0.093763	-1.0367	0.269709
		-0.2975	0.42	0.783602	1.87407	0.321292	0.095357	-1.09046	0.225935
		-0.28	0.42	0.751646	1.88535	0.288056	0.097208	-1.1337	0.190848
		-0.2625	0.42	0.725749	1.89517	0.261163	0.099267	-1.16942	0.161896
		-0.245	0.42	0.704329	1.90387	0.238944	0.101509	-1.19955	0.137435
		-0.2275	0.42	0.686317	1.91174	0.220276	0.103921	-1.22542	0.116355
		-0.21	0.42	0.670964	1.91895	0.204369	0.106499	-1.24799	0.09787
		-0.1925	0.42	0.657726	1.92567	0.190655	0.109245	-1.26794	0.08141
		-0.175	0.42	0.646203	1.932	0.178712	0.112163	-1.2858	0.066549
		-0.1575	0.42	0.636087	1.93804	0.168219	0.115263	-1.30196	0.052956
		-0.14	0.42	0.627144	1.94388	0.158931	0.118555	-1.31674	0.040376
		-0.1225	0.42	0.619189	1.94957	0.150655	0.122054	-1.33038	0.028601
		-0.105	0.42	0.612075	1.95518	0.143236	0.125776	-1.34311	0.01746
		-0.0875	0.42	0.605683	1.96076	0.136552	0.129739	-1.35508	0.006813
		-0.07	0.42	0.599918	1.96635	0.130501	0.133967	-1.36643	-0.003466
		-0.0525	0.42	0.5947	1.972	0.125002	0.138485	-1.3773	-0.013483
		-0.035	0.42	0.589966	1.97776	0.119986	0.143322	-1.38779	-0.023336
		-0.0175	0.42	0.585661	1.98367	0.115395	0.148513	-1.398	-0.033118
		0	0.42	0.58174	1.98977	0.111183	0.154096	-1.40803	-0.042913
		0.0175	0.42	0.578166	1.99612	0.107308	0.160116	-1.41795	-0.052808
		0.035	0.42	0.574908	2.00277	0.103737	0.166628	-1.42786	-0.062891
		0.0525	0.42	0.57194	2.00978	0.10044	0.173693	-1.43784	-0.073253
		0.07	0.42	0.569241	2.01721	0.097394	0.181385	-1.44797	-0.083991
		0.0875	0.42	0.566795	2.02514	0.094576	0.18979	-1.45835	-0.095214
		0.105	0.42	0.564587	2.03366	0.09197	0.199011	-1.46907	-0.107041
		0.1225	0.42	0.562609	2.04287	0.08956	0.209175	-1.48026	-0.119615
		0.14	0.42	0.560856	2.0529	0.087336	0.220433	-1.49205	-0.133097
		0.1575	0.42	0.559325	2.06389	0.085288	0.232972	-1.50457	-0.147684
		0.175	0.42	0.55802	2.07603	0.083409	0.247023	-1.51801	-0.163614
		0.1925	0.42	0.556947	2.08954	0.081696	0.262879	-1.5326	-0.181183
		0.21	0.42	0.55612	2.10472	0.080148	0.28091	-1.54859	-0.200762
		0.2275	0.42	0.555561	2.12191	0.078768	0.301599	-1.56635	-0.222831
		0.245	0.42	0.555301	2.14162	0.077563	0.325581	-1.58632	-0.248018
		0.2625	0.42	0.555386	2.16447	0.076546	0.353713	-1.60909	-0.277167
		0.28	0.42	0.555883	2.19134	0.075739	0.387177	-1.63546	-0.311438
		0.2975	0.42	0.556888	2.22344	0.075175	0.427656	-1.66656	-0.352481
		0.315	0.42	0.558547	2.26256	0.074906	0.47763	-1.70401	-0.402724
		0.3325	0.42	0.561086	2.31136	0.075013	0.540918	-1.75027	-0.465905
		0.35	0.42	0.564871	2.37411	0.075631	0.623754	-1.80924	-0.548123
		-0.35	0.4375	0.903707	1.83249	0.486345	0.091639	-0.928786	0.394706
		-0.3325	0.4375	0.832253	1.85306	0.411189	0.09248	-1.02081	0.318709
		-0.315	0.4375	0.780393	1.86939	0.356739	0.093834	-1.089	0.262905
		-0.2975	0.4375	0.740862	1.88284	0.315312	0.095522	-1.14198	0.21979
		-0.28	0.4375	0.709658	1.89425	0.282668	0.097454	-1.18459	0.185214
		-0.2625	0.4375	0.684374	1.90416	0.256256	0.099586	-1.21979	0.15667
		-0.245	0.4375	0.663465	1.91295	0.234436	0.101894	-1.24948	0.132542
		-0.2275	0.4375	0.645888	1.92088	0.216104	0.104367	-1.27499	0.111737
		-0.21	0.4375	0.630909	1.92815	0.200486	0.107003	-1.29724	0.093483
		-0.1925	0.4375	0.617998	1.93491	0.187022	0.109804	-1.31691	0.077218
		-0.175	0.4375	0.606763	1.94128	0.175298	0.112776	-1.33452	0.062522
		-0.1575	0.4375	0.596905	1.94737	0.165	0.115928	-1.35046	0.049072
		-0.14	0.4375	0.588193	1.95324	0.155886	0.119272	-1.36504	0.036614
		-0.1225	0.4375	0.580447	1.95896	0.147765	0.122822	-1.37851	0.024943
		-0.105	0.4375	0.573524	1.9646	0.140488	0.126595	-1.39108	0.013893
		-0.0875	0.4375	0.567307	1.9702	0.133932	0.130612	-1.4029	0.00332
		-0.07	0.4375	0.561704	1.97582	0.127998	0.134893	-1.41412	-0.006895
		-0.0525	0.4375	0.556637	1.9815	0.122607	0.139466	-1.42486	-0.016859
		-0.035	0.4375	0.552043	1.98728	0.117689	0.144361	-1.43524	-0.026672
		-0.0175	0.4375	0.54787	1.99321	0.11319	0.149611	-1.44534	-0.036421
		0	0.4375	0.544074	1.99934	0.109063	0.155256	-1.45527	-0.046193
		0.0175	0.4375	0.540619	2.00571	0.105268	0.161343	-1.4651	-0.056075
		0.035	0.4375	0.537475	2.01239	0.101771	0.167924	-1.47491	-0.066153
		0.0525	0.4375	0.534616	2.01942	0.098543	0.175064	-1.48481	-0.076521
		0.07	0.4375	0.532023	2.02688	0.095562	0.182835	-1.49486	-0.087273
		0.0875	0.4375	0.529679	2.03484	0.092806	0.191326	-1.50517	-0.09852
		0.105	0.4375	0.527572	2.04339	0.090258	0.200641	-1.51582	-0.110383
		0.1225	0.4375	0.525694	2.05264	0.087904	0.210907	-1.52695	-0.123003
		0.14	0.4375	0.52404	2.0627	0.085733	0.222277	-1.53866	-0.136544
		0.1575	0.4375	0.522608	2.07373	0.083736	0.23494	-1.55113	-0.151204
		0.175	0.4375	0.521402	2.08591	0.081906	0.24913	-1.56451	-0.167224
		0.1925	0.4375	0.520431	2.09948	0.08024	0.265141	-1.57905	-0.184901
		0.21	0.4375	0.51971	2.1147	0.078738	0.283349	-1.59499	-0.204611
		0.2275	0.4375	0.519261	2.13197	0.077403	0.304241	-1.61271	-0.226838
		0.245	0.4375	0.519117	2.15175	0.076242	0.328458	-1.63263	-0.252216
		0.2625	0.4375	0.519326	2.17468	0.075269	0.356867	-1.65536	-0.281598
		0.28	0.4375	0.519958	2.20165	0.074507	0.390662	-1.6817	-0.316155
		0.2975	0.4375	0.521112	2.23389	0.073989	0.431546	-1.71278	-0.357557
		0.315	0.4375	0.522938	2.27317	0.073769	0.482026	-1.75023	-0.408257
		0.3325	0.4375	0.525669	2.32219	0.07393	0.545972	-1.79652	-0.472042
		0.35	0.4375	0.529683	2.38525	0.074609	0.629702	-1.85557	-0.555093
		-0.35	0.455	0.858275	1.84065	0.477451	0.09155	-0.98238	0.385901
		-0.3325	0.455	0.788515	1.86153	0.403659	0.092533	-1.07302	0.311126
		-0.315	0.455	0.737869	1.87807	0.350176	0.094003	-1.1402	0.256173
		-0.2975	0.455	0.699261	1.89167	0.309481	0.09579	-1.19241	0.213691
		-0.28	0.455	0.668788	1.9032	0.277411	0.097808	-1.23441	0.179603
		-0.2625	0.455	0.644099	1.9132	0.251464	0.100018	-1.2691	0.151446
		-0.245	0.455	0.623686	1.92206	0.23003	0.102396	-1.29838	0.127634
		-0.2275	0.455	0.60653	1.93006	0.212025	0.104936	-1.32353	0.107089
		-0.21	0.455	0.591914	1.93738	0.196687	0.107634	-1.34547	0.089053
		-0.1925	0.455	0.579321	1.94419	0.183467	0.110495	-1.36487	0.072972
		-0.175	0.455	0.568366	1.95061	0.171957	0.113526	-1.38224	0.058431
		-0.1575	0.455	0.558758	1.95673	0.161849	0.116735	-1.39797	0.045114
		-0.14	0.455	0.550271	1.96264	0.152904	0.120136	-1.41237	0.032768
		-0.1225	0.455	0.542729	1.9684	0.144936	0.123743	-1.42567	0.021193
		-0.105	0.455	0.535991	1.97407	0.137796	0.127574	-1.43808	0.010222
		-0.0875	0.455	0.529946	1.9797	0.131365	0.131649	-1.44975	-0.000284
		-0.07	0.455	0.524501	1.98535	0.125546	0.135991	-1.46085	-0.010445
		-0.0525	0.455	0.519581	1.99106	0.12026	0.140626	-1.47148	-0.020366
		-0.035	0.455	0.515125	1.99687	0.11544	0.145585	-1.48174	-0.030145
		-0.0175	0.455	0.511081	2.00283	0.111031	0.150903	-1.49175	-0.039872
		0	0.455	0.507408	2.00899	0.106987	0.156619	-1.50158	-0.049632
		0.0175	0.455	0.504069	2.0154	0.10327	0.162781	-1.51133	-0.059511
		0.035	0.455	0.501036	2.0221	0.099845	0.169442	-1.52107	-0.069597
		0.0525	0.455	0.498285	2.02917	0.096687	0.176667	-1.53089	-0.07998
		0.07	0.455	0.495796	2.03667	0.09377	0.18453	-1.54087	-0.09076
		0.0875	0.455	0.493553	2.04467	0.091075	0.193119	-1.55112	-0.102044
		0.105	0.455	0.491546	2.05326	0.088585	0.202542	-1.56171	-0.113957
		0.1225	0.455	0.489766	2.06255	0.086287	0.212925	-1.57279	-0.126638
		0.14	0.455	0.488209	2.07266	0.084168	0.224424	-1.58445	-0.140256
		0.1575	0.455	0.486876	2.08375	0.082222	0.237231	-1.59687	-0.155009
		0.175	0.455	0.48577	2.09599	0.080441	0.25158	-1.61022	-0.171139
		0.1925	0.455	0.484901	2.10962	0.078823	0.267772	-1.62472	-0.188949
		0.21	0.455	0.484285	2.12492	0.077367	0.286184	-1.64064	-0.208817
		0.2275	0.455	0.483946	2.14227	0.076077	0.307311	-1.65832	-0.231234
		0.245	0.455	0.483919	2.16215	0.074962	0.331802	-1.67823	-0.25684
		0.2625	0.455	0.484253	2.18521	0.074035	0.360533	-1.70096	-0.286498
		0.28	0.455	0.485021	2.21233	0.073319	0.394714	-1.72731	-0.321395
		0.2975	0.455	0.486326	2.24474	0.07285	0.436071	-1.75842	-0.363221
		0.315	0.455	0.488323	2.28425	0.072681	0.487146	-1.79593	-0.414465
		0.3325	0.455	0.491251	2.33357	0.072899	0.551864	-1.84232	-0.478965
		0.35	0.455	0.4955	2.39706	0.073645	0.636647	-1.90156	-0.563002
		-0.35	0.4725	0.814078	1.8489	0.468814	0.091549	-1.03482	0.377265
		-0.3325	0.4725	0.745965	1.87006	0.396341	0.092682	-1.12409	0.303659
		-0.315	0.4725	0.696493	1.88679	0.343791	0.094274	-1.19029	0.249517
		-0.2975	0.4725	0.65878	1.90053	0.303801	0.096164	-1.24175	0.207637
		-0.28	0.4725	0.629013	1.91217	0.272286	0.098274	-1.28316	0.174012
		-0.2625	0.4725	0.604899	1.92227	0.246789	0.100566	-1.31737	0.146223
		-0.245	0.4725	0.584966	1.93121	0.225729	0.103021	-1.34624	0.122708
		-0.2275	0.4725	0.568217	1.93926	0.20804	0.105632	-1.37104	0.102408
		-0.21	0.4725	0.553953	1.94664	0.192974	0.108398	-1.39269	0.084576
		-0.1925	0.4725	0.541667	1.9535	0.17999	0.111324	-1.41183	0.068666
		-0.175	0.4725	0.530984	1.95996	0.168688	0.114418	-1.42898	0.05427
		-0.1575	0.4725	0.521618	1.96613	0.158765	0.117691	-1.44451	0.041074
		-0.14	0.4725	0.51335	1.97208	0.149985	0.121154	-1.45873	0.028831
		-0.1225	0.4725	0.506006	1.97787	0.142165	0.124825	-1.47186	0.01734
		-0.105	0.4725	0.49945	1.98358	0.13516	0.12872	-1.48413	0.00644
		-0.0875	0.4725	0.493571	1.98925	0.128852	0.13286	-1.49568	-0.004008
		-0.07	0.4725	0.48828	1.99493	0.123145	0.137269	-1.50665	-0.014124
		-0.0525	0.4725	0.483503	2.00067	0.117962	0.141974	-1.51717	-0.024012
		-0.035	0.4725	0.479182	2.00652	0.113237	0.147005	-1.52734	-0.033768
		-0.0175	0.4725	0.475265	2.01252	0.108916	0.152398	-1.53725	-0.043482
		0	0.4725	0.471712	2.01871	0.104955	0.158194	-1.547	-0.053239
		0.0175	0.4725	0.468488	2.02516	0.101314	0.16444	-1.55667	-0.063126
		0.035	0.4725	0.465564	2.03191	0.097962	0.171192	-1.56634	-0.07323
		0.0525	0.4725	0.462919	2.03902	0.094871	0.178513	-1.5761	-0.083642
		0.07	0.4725	0.460532	2.04656	0.092018	0.186479	-1.58603	-0.094461
		0.0875	0.4725	0.45839	2.05461	0.089384	0.195181	-1.59622	-0.105797
		0.105	0.4725	0.456481	2.06326	0.086952	0.204725	-1.60678	-0.117773
		0.1225	0.4725	0.454799	2.0726	0.084708	0.215242	-1.6178	-0.130534
		0.14	0.4725	0.45334	2.08278	0.082643	0.226889	-1.62944	-0.144246
		0.1575	0.4725	0.452104	2.09393	0.080747	0.239858	-1.64183	-0.159111
		0.175	0.4725	0.451098	2.10625	0.079015	0.254391	-1.65515	-0.175376
		0.1925	0.4725	0.450331	2.11997	0.077445	0.270788	-1.66963	-0.193343
		0.21	0.4725	0.449821	2.13537	0.076036	0.289435	-1.68555	-0.213399
		0.2275	0.4725	0.449593	2.15283	0.074793	0.310831	-1.70324	-0.236038
		0.245	0.4725	0.449683	2.17285	0.073724	0.335636	-1.72316	-0.261912
		0.2625	0.4725	0.450144	2.19606	0.072844	0.364737	-1.74592	-0.291893
		0.28	0.4725	0.45105	2.22337	0.072177	0.399363	-1.77232	-0.327186
		0.2975	0.4725	0.452509	2.25601	0.071758	0.441265	-1.8035	-0.369507
		0.315	0.4725	0.454682	2.29582	0.071645	0.493027	-1.84113	-0.421382
		0.3325	0.4725	0.457814	2.34553	0.071924	0.55864	-1.88771	-0.486716
		0.35	0.4725	0.462306	2.40955	0.072742	0.644648	-1.94724	-0.571906
		-0.35	0.49	0.771084	1.8572	0.460421	0.091641	-1.08612	0.36878
		-0.3325	0.49	0.704576	1.87862	0.389231	0.092929	-1.17404	0.296302
		-0.315	0.49	0.656249	1.89553	0.337588	0.094649	-1.23928	0.242939
		-0.2975	0.49	0.619396	1.90941	0.298276	0.096649	-1.29002	0.201627
		-0.28	0.49	0.590308	1.92116	0.267295	0.098856	-1.33085	0.168439
		-0.2625	0.49	0.566748	1.93135	0.242231	0.101236	-1.3646	0.140995
		-0.245	0.49	0.547278	1.94036	0.221532	0.103772	-1.39308	0.11776
		-0.2275	0.49	0.530922	1.94848	0.204149	0.106459	-1.41756	0.09769
		-0.21	0.49	0.516998	1.95592	0.189346	0.109299	-1.43892	0.080047
		-0.1925	0.49	0.50501	1.96283	0.176592	0.112296	-1.45782	0.064296
		-0.175	0.49	0.49459	1.96934	0.165492	0.11546	-1.47475	0.050032
		-0.1575	0.49	0.485459	1.97555	0.155748	0.118801	-1.49009	0.036947
		-0.14	0.49	0.477402	1.98154	0.147128	0.122334	-1.50414	0.024794
		-0.1225	0.49	0.470251	1.98738	0.139454	0.126074	-1.51713	0.01338
		-0.105	0.49	0.463871	1.99313	0.13258	0.130039	-1.52926	0.002541
		-0.0875	0.49	0.458154	1.99884	0.126392	0.134252	-1.54068	-0.00786
		-0.07	0.49	0.453014	2.00456	0.120795	0.138735	-1.55154	-0.01794
		-0.0525	0.49	0.448378	2.01034	0.115713	0.143517	-1.56196	-0.027804
		-0.035	0.49	0.444188	2.01623	0.111082	0.148629	-1.57204	-0.037547
		-0.0175	0.49	0.440395	2.02227	0.106848	0.154107	-1.58188	-0.047259
		0	0.49	0.43696	2.02851	0.102968	0.159992	-1.59155	-0.057024
		0.0175	0.49	0.433848	2.035	0.099403	0.166333	-1.60116	-0.06693
		0.035	0.49	0.431033	2.0418	0.096122	0.173185	-1.61077	-0.077063
		0.0525	0.49	0.428492	2.04897	0.093098	0.180614	-1.62047	-0.087516
		0.07	0.49	0.426206	2.05656	0.090308	0.188697	-1.63036	-0.098389
		0.0875	0.49	0.424163	2.06467	0.087734	0.197525	-1.64051	-0.109791
		0.105	0.49	0.422352	2.07338	0.085359	0.207207	-1.65103	-0.121848
		0.1225	0.49	0.420767	2.0828	0.083171	0.217875	-1.66203	-0.134704
		0.14	0.49	0.419405	2.09305	0.081158	0.229687	-1.67365	-0.148529
		0.1575	0.49	0.418268	2.10429	0.079313	0.242841	-1.68602	-0.163528
		0.175	0.49	0.417361	2.11671	0.077631	0.25758	-1.69935	-0.179949
		0.1925	0.49	0.416697	2.13053	0.076109	0.274211	-1.71383	-0.198102
		0.21	0.49	0.416294	2.14606	0.074748	0.293123	-1.72976	-0.218375
		0.2275	0.49	0.416178	2.16366	0.073552	0.314825	-1.74748	-0.241273
		0.245	0.49	0.416388	2.18384	0.072531	0.339986	-1.76745	-0.267455
		0.2625	0.49	0.416978	2.20725	0.0717	0.369509	-1.79027	-0.297809
		0.28	0.49	0.418026	2.23479	0.071083	0.404642	-1.81676	-0.333559
		0.2975	0.49	0.419643	2.26772	0.070718	0.447166	-1.84808	-0.376448
		0.315	0.49	0.421996	2.30789	0.070663	0.499713	-1.88589	-0.42905
		0.3325	0.49	0.425339	2.35807	0.071009	0.566353	-1.93273	-0.495344
		0.35	0.49	0.430086	2.42275	0.071906	0.653771	-1.99266	-0.581865
		-0.35	0.5075	0.729335	1.86553	0.452334	0.091828	-1.13619	0.360506
		-0.3325	0.5075	0.664354	1.88719	0.382357	0.093278	-1.22284	0.289079
		-0.315	0.5075	0.617112	1.90428	0.33157	0.095132	-1.28717	0.236438
		-0.2975	0.5075	0.581086	1.9183	0.292908	0.097248	-1.33721	0.19566
		-0.28	0.5075	0.55265	1.93015	0.262439	0.099558	-1.3775	0.162881
		-0.2625	0.5075	0.529622	1.94043	0.237792	0.102032	-1.41081	0.13576
		-0.245	0.5075	0.510595	1.94952	0.21744	0.104655	-1.43892	0.112785
		-0.2275	0.5075	0.494619	1.95771	0.200352	0.107425	-1.46309	0.092927
		-0.21	0.5075	0.481022	1.96521	0.185804	0.110344	-1.48419	0.07546
		-0.1925	0.5075	0.469321	1.97218	0.173272	0.113418	-1.50285	0.059854
		-0.175	0.5075	0.459155	1.97874	0.162368	0.116658	-1.51958	0.04571
		-0.1575	0.5075	0.450253	1.985	0.152799	0.120074	-1.53474	0.032725
		-0.14	0.5075	0.442402	1.99103	0.144336	0.123682	-1.54863	0.020654
		-0.1225	0.5075	0.435438	1.99692	0.136803	0.127498	-1.56148	0.009305
		-0.105	0.5075	0.429229	2.00271	0.130057	0.131542	-1.57348	-0.001485
		-0.0875	0.5075	0.42367	2.00847	0.123986	0.135834	-1.58479	-0.011848
		-0.07	0.5075	0.418677	2.01423	0.118497	0.1404	-1.59556	-0.021903
		-0.0525	0.5075	0.414178	2.02006	0.113514	0.145267	-1.60589	-0.031753
		-0.035	0.5075	0.410117	2.026	0.108975	0.150469	-1.61588	-0.041494
		-0.0175	0.5075	0.406446	2.03209	0.104827	0.15604	-1.62565	-0.051213
		0	0.5075	0.403126	2.03838	0.101026	0.162025	-1.63526	-0.060999
		0.0175	0.5075	0.400125	2.04493	0.097536	0.168471	-1.64481	-0.070935
		0.035	0.5075	0.397416	2.05179	0.094325	0.175436	-1.65437	-0.081111
		0.0525	0.5075	0.394978	2.05901	0.091368	0.182985	-1.66403	-0.091617
		0.07	0.5075	0.392793	2.06667	0.088641	0.191198	-1.67388	-0.102557
		0.0875	0.5075	0.390849	2.07485	0.086127	0.200167	-1.684	-0.11404
		0.105	0.5075	0.389135	2.08364	0.083809	0.210003	-1.69451	-0.126194
		0.1225	0.5075	0.387647	2.09314	0.081675	0.22084	-1.7055	-0.139165
		0.14	0.5075	0.386382	2.10349	0.079715	0.232839	-1.71711	-0.153124
		0.1575	0.5075	0.385343	2.11483	0.077922	0.2462	-1.72949	-0.168278
		0.175	0.5075	0.384537	2.12736	0.07629	0.261171	-1.74282	-0.184881
		0.1925	0.5075	0.383977	2.14131	0.074817	0.278064	-1.75734	-0.203247
		0.21	0.5075	0.383681	2.15699	0.073504	0.297275	-1.7733	-0.223771
		0.2275	0.5075	0.383679	2.17476	0.072358	0.319322	-1.79108	-0.246964
		0.245	0.5075	0.384011	2.19514	0.071386	0.344884	-1.81113	-0.273498
		0.2625	0.5075	0.384734	2.21878	0.070605	0.374882	-1.83404	-0.304277
		0.28	0.5075	0.385927	2.2466	0.070042	0.410588	-1.86067	-0.340546
		0.2975	0.5075	0.387708	2.27988	0.069734	0.453817	-1.89217	-0.384083
		0.315	0.5075	0.390248	2.32048	0.069742	0.507255	-1.93023	-0.437513
		0.3325	0.5075	0.393811	2.37123	0.07016	0.575063	-1.97742	-0.504903
		0.35	0.5075	0.398827	2.4367	0.071144	0.664091	-2.03788	-0.592947
		-0.35	0.525	0.688773	1.87387	0.444519	0.092114	-1.18509	0.352405
		-0.3325	0.525	0.625253	1.89576	0.375699	0.093733	-1.27051	0.281966
		-0.315	0.525	0.579064	1.91301	0.325742	0.095728	-1.33395	0.230014
		-0.2975	0.525	0.543826	1.92717	0.287701	0.097966	-1.38334	0.189735
		-0.28	0.525	0.516013	1.93914	0.257721	0.100386	-1.42312	0.157335
		-0.2625	0.525	0.493494	1.9495	0.233473	0.10296	-1.45601	0.130513
		-0.245	0.525	0.474894	1.95867	0.213455	0.105677	-1.48378	0.107778
		-0.2275	0.525	0.459281	1.96693	0.196652	0.108536	-1.50765	0.088116
		-0.21	0.525	0.446	1.9745	0.182349	0.11154	-1.5285	0.070809
		-0.1925	0.525	0.434576	1.98152	0.170033	0.114698	-1.54695	0.055335
		-0.175	0.525	0.424657	1.98815	0.159319	0.11802	-1.56349	0.041299
		-0.1575	0.525	0.415974	1.99446	0.149919	0.121518	-1.57848	0.028401
		-0.14	0.525	0.408323	2.00055	0.141609	0.125209	-1.59222	0.0164
		-0.1225	0.525	0.40154	2.00648	0.134213	0.129109	-1.60494	0.005104
		-0.105	0.525	0.395498	2.01233	0.127593	0.133237	-1.61683	-0.005644
		-0.0875	0.525	0.390094	2.01813	0.121637	0.137617	-1.62804	-0.01598
		-0.07	0.525	0.385244	2.02395	0.116253	0.142274	-1.63871	-0.026021
		-0.0525	0.525	0.380879	2.02984	0.111368	0.147236	-1.64896	-0.035868
		-0.035	0.525	0.376944	2.03583	0.106919	0.152536	-1.65888	-0.045617
		-0.0175	0.525	0.373393	2.04198	0.102855	0.158211	-1.66858	-0.055356
		0	0.525	0.370187	2.04833	0.099133	0.164306	-1.67814	-0.065173
		0.0175	0.525	0.367295	2.05494	0.095716	0.170869	-1.68765	-0.075153
		0.035	0.525	0.364691	2.06186	0.092575	0.177958	-1.69717	-0.085383
		0.0525	0.525	0.362355	2.06916	0.089683	0.185642	-1.7068	-0.095959
		0.07	0.525	0.36027	2.0769	0.087019	0.194	-1.71663	-0.106981
		0.0875	0.525	0.358423	2.08516	0.084564	0.203126	-1.72674	-0.118562
		0.105	0.525	0.356807	2.09404	0.082304	0.213133	-1.73723	-0.130829
		0.1225	0.525	0.355416	2.10364	0.080225	0.224158	-1.74822	-0.143933
		0.14	0.525	0.354248	2.11409	0.078318	0.236365	-1.75985	-0.158047
		0.1575	0.525	0.353308	2.12556	0.076576	0.249957	-1.77225	-0.173381
		0.175	0.525	0.352604	2.13822	0.074995	0.265187	-1.78562	-0.190192
		0.1925	0.525	0.352149	2.15233	0.073572	0.282373	-1.80018	-0.208801
		0.21	0.525	0.351963	2.16817	0.07231	0.301919	-1.81621	-0.229609
		0.2275	0.525	0.352078	2.18615	0.071213	0.324351	-1.83407	-0.253138
		0.245	0.525	0.352535	2.20675	0.070293	0.350364	-1.85422	-0.280071
		0.2625	0.525	0.353393	2.23067	0.069565	0.380896	-1.87728	-0.311331
		0.28	0.525	0.354737	2.25882	0.069058	0.417245	-1.90408	-0.348187
		0.2975	0.525	0.356688	2.2925	0.068811	0.461268	-1.93582	-0.392457
		0.315	0.525	0.359423	2.33362	0.068886	0.515711	-1.97419	-0.446825
		0.3325	0.525	0.363217	2.38505	0.069382	0.58484	-2.02183	-0.515458
		0.35	0.525	0.368515	2.45144	0.070462	0.675696	-2.08293	-0.605234
		-0.35	0.5425	0.649401	1.88219	0.437003	0.092501	-1.23279	0.344502
		-0.3325	0.5425	0.587282	1.9043	0.36929	0.094296	-1.31702	0.274994
		-0.315	0.5425	0.54208	1.92172	0.32011	0.096439	-1.37964	0.223671
		-0.2975	0.5425	0.507592	1.93601	0.282657	0.098807	-1.42842	0.18385
		-0.28	0.5425	0.480373	1.94809	0.253144	0.101344	-1.46772	0.1518
		-0.2625	0.5425	0.458341	1.95856	0.229278	0.104025	-1.50022	0.125253
		-0.245	0.5425	0.44015	1.96781	0.20958	0.106843	-1.52766	0.102737
		-0.2275	0.5425	0.424886	1.97615	0.19305	0.109798	-1.55126	0.083252
		-0.21	0.5425	0.411908	1.98378	0.178985	0.112895	-1.57187	0.06609
		-0.1925	0.5425	0.400751	1.99088	0.166877	0.116143	-1.59013	0.050734
		-0.175	0.5425	0.391069	1.99756	0.156347	0.119555	-1.60649	0.036792
		-0.1575	0.5425	0.382601	2.00393	0.147112	0.123143	-1.62133	0.023969
		-0.14	0.5425	0.375142	2.01008	0.13895	0.126923	-1.63494	0.012027
		-0.1225	0.5425	0.368536	2.01607	0.131689	0.130915	-1.64753	0.000774
		-0.105	0.5425	0.362657	2.02197	0.125191	0.135137	-1.65932	-0.009946
		-0.0875	0.5425	0.357402	2.02784	0.119347	0.139613	-1.67043	-0.020266
		-0.07	0.5425	0.352692	2.03372	0.114067	0.14437	-1.68102	-0.030303
		-0.0525	0.5425	0.348459	2.03966	0.109277	0.149436	-1.6912	-0.040159
		-0.035	0.5425	0.344647	2.04572	0.104916	0.154844	-1.70107	-0.049928
		-0.0175	0.5425	0.341213	2.05193	0.100935	0.160635	-1.71072	-0.0597
		0	0.5425	0.33812	2.05835	0.09729	0.166851	-1.72023	-0.069561
		0.0175	0.5425	0.335335	2.06503	0.093947	0.173543	-1.7297	-0.079596
		0.035	0.5425	0.332836	2.07203	0.090875	0.18077	-1.7392	-0.089895
		0.0525	0.5425	0.330601	2.07941	0.088048	0.188603	-1.74881	-0.100555
		0.07	0.5425	0.328615	2.08724	0.085446	0.197121	-1.75863	-0.111675
		0.0875	0.5425	0.326866	2.0956	0.083051	0.206421	-1.76873	-0.12337
		0.105	0.5425	0.325347	2.10458	0.080847	0.216618	-1.77923	-0.135771
		0.1225	0.5425	0.324053	2.1143	0.078823	0.227851	-1.79024	-0.149028
		0.14	0.5425	0.322984	2.12488	0.07697	0.240289	-1.80189	-0.163319
		0.1575	0.5425	0.322144	2.13648	0.075281	0.254139	-1.81434	-0.178858
		0.175	0.5425	0.321543	2.1493	0.073751	0.269657	-1.82776	-0.195906
		0.1925	0.5425	0.321194	2.16358	0.072379	0.287169	-1.84239	-0.21479
		0.21	0.5425	0.321121	2.17963	0.071168	0.307088	-1.85851	-0.23592
		0.2275	0.5425	0.321356	2.19783	0.070124	0.329949	-1.87648	-0.259825
		0.245	0.5425	0.321941	2.21871	0.069257	0.356465	-1.89677	-0.287208
		0.2625	0.5425	0.322941	2.24294	0.068585	0.387593	-1.92	-0.319008
		0.28	0.5425	0.324441	2.27148	0.068137	0.424662	-1.94704	-0.356525
		0.2975	0.5425	0.326568	2.30563	0.067955	0.469574	-1.97906	-0.401619
		0.315	0.5425	0.329508	2.34734	0.068103	0.525145	-2.01783	-0.457042
		0.3325	0.5425	0.333546	2.39955	0.068685	0.595761	-2.066	-0.527076
		0.35	0.5425	0.339144	2.46702	0.069871	0.688687	-2.12788	-0.618816
		-0.35	0.56	0.611206	1.89046	0.4298	0.092992	-1.27925	0.336808
		-0.3325	0.56	0.550404	1.9128	0.363121	0.094972	-1.3624	0.268149
		-0.315	0.56	0.506142	1.93039	0.314679	0.097272	-1.42425	0.217407
		-0.2975	0.56	0.472364	1.94482	0.277783	0.099777	-1.47246	0.178006
		-0.28	0.56	0.44571	1.95702	0.248713	0.102438	-1.51131	0.146275
		-0.2625	0.56	0.424142	1.96759	0.225211	0.105235	-1.54344	0.119976
		-0.245	0.56	0.406341	1.97693	0.20582	0.108161	-1.57059	0.097659
		-0.2275	0.56	0.391412	1.98535	0.189553	0.111219	-1.59394	0.078334
		-0.21	0.56	0.378726	1.99306	0.175716	0.114417	-1.61433	0.061299
		-0.1925	0.56	0.367826	2.00022	0.163808	0.117764	-1.6324	0.046044
		-0.175	0.56	0.358373	2.00698	0.153457	0.121273	-1.6486	0.032184
		-0.1575	0.56	0.35011	2.01341	0.144382	0.124958	-1.6633	0.019424
		-0.14	0.56	0.342839	2.01963	0.136364	0.128838	-1.67679	0.007526
		-0.1225	0.56	0.336405	2.02568	0.129233	0.132929	-1.68928	-0.003696
		-0.105	0.56	0.330683	2.03165	0.122855	0.137254	-1.70097	-0.014399
		-0.0875	0.56	0.325575	2.03758	0.117121	0.141836	-1.712	-0.024715
		-0.07	0.56	0.321001	2.04353	0.111941	0.146702	-1.72253	-0.034761
		-0.0525	0.56	0.316897	2.04954	0.107245	0.151882	-1.73264	-0.044637
		-0.035	0.56	0.313207	2.05566	0.102972	0.15741	-1.74246	-0.054438
		-0.0175	0.56	0.309889	2.06195	0.099072	0.163327	-1.75206	-0.064255
		0	0.56	0.306905	2.06845	0.095504	0.169677	-1.76155	-0.074173
		0.0175	0.56	0.304228	2.07522	0.092233	0.176511	-1.77099	-0.084278
		0.035	0.56	0.301831	2.08231	0.089229	0.183891	-1.78048	-0.094662
		0.0525	0.56	0.299697	2.08978	0.086467	0.191887	-1.79008	-0.10542
		0.07	0.56	0.29781	2.09771	0.083927	0.200582	-1.7999	-0.116655
		0.0875	0.56	0.296159	2.10618	0.081591	0.210075	-1.81002	-0.128484
		0.105	0.56	0.294737	2.11528	0.079445	0.220482	-1.82054	-0.141037
		0.1225	0.56	0.293541	2.12512	0.077477	0.231947	-1.83158	-0.15447
		0.14	0.56	0.292572	2.13585	0.075677	0.24464	-1.84327	-0.168963
		0.1575	0.56	0.291834	2.14761	0.074041	0.258775	-1.85577	-0.184734
		0.175	0.56	0.291337	2.16061	0.072564	0.274613	-1.86927	-0.202049
		0.1925	0.56	0.291098	2.17509	0.071245	0.292486	-1.88399	-0.221241
		0.21	0.56	0.29114	2.19137	0.070086	0.312818	-1.90023	-0.242732
		0.2275	0.56	0.291498	2.20984	0.069096	0.336158	-1.91834	-0.267062
		0.245	0.56	0.292216	2.23102	0.068285	0.363232	-1.9388	-0.294947
		0.2625	0.56	0.293362	2.25562	0.067672	0.395023	-1.96226	-0.327351
		0.28	0.56	0.295025	2.28459	0.067287	0.432895	-1.98957	-0.365608
		0.2975	0.56	0.297338	2.31929	0.067175	0.478798	-2.02195	-0.411623
		0.315	0.56	0.300493	2.36168	0.067403	0.535633	-2.06118	-0.46823
		0.3325	0.56	0.304789	2.41478	0.068078	0.60792	-2.10999	-0.539842
		0.35	0.56	0.310709	2.4835	0.069382	0.703181	-2.17279	-0.633799
		-0.35	0.5775	0.574168	1.89867	0.422916	0.093591	-1.3245	0.329325
		-0.3325	0.5775	0.51461	1.92124	0.357209	0.095765	-1.40663	0.261444
		-0.315	0.5775	0.47123	1.93901	0.309455	0.09823	-1.46778	0.211225
		-0.2975	0.5775	0.438123	1.95358	0.273084	0.100882	-1.51546	0.172202
		-0.28	0.5775	0.412005	1.9659	0.244434	0.103676	-1.5539	0.140758
		-0.2625	0.5775	0.390877	1.97658	0.221278	0.106596	-1.5857	0.114682
		-0.245	0.5775	0.373448	1.98602	0.20218	0.109639	-1.61257	0.092541
		-0.2275	0.5775	0.358839	1.99453	0.186165	0.11281	-1.63569	0.073355
		-0.21	0.5775	0.346433	2.00232	0.172548	0.116116	-1.65589	0.056432
		-0.1925	0.5775	0.33578	2.00957	0.160834	0.11957	-1.67379	0.041264
		-0.175	0.5775	0.326549	2.01639	0.150655	0.123185	-1.68984	0.02747
		-0.1575	0.5775	0.318485	2.02291	0.141735	0.126977	-1.70442	0.014758
		-0.14	0.5775	0.311396	2.02919	0.133857	0.130964	-1.71779	0.002893
		-0.1225	0.5775	0.305128	2.03532	0.126854	0.135165	-1.73019	-0.008311
		-0.105	0.5775	0.29956	2.04136	0.120592	0.139602	-1.7418	-0.01901
		-0.0875	0.5775	0.294595	2.04736	0.114965	0.144299	-1.75276	-0.029334
		-0.07	0.5775	0.290155	2.05338	0.109885	0.149285	-1.76323	-0.0394
		-0.0525	0.5775	0.286176	2.05947	0.10528	0.154591	-1.7733	-0.049311
		-0.035	0.5775	0.282606	2.06568	0.101093	0.160251	-1.78307	-0.059158
		-0.0175	0.5775	0.279401	2.07205	0.097274	0.166307	-1.79265	-0.069033
		0	0.5775	0.276527	2.07864	0.093781	0.172803	-1.80211	-0.079022
		0.0175	0.5775	0.273955	2.0855	0.090581	0.179795	-1.81154	-0.089214
		0.035	0.5775	0.271661	2.09268	0.087645	0.187342	-1.82102	-0.099697
		0.0525	0.5775	0.269627	2.10026	0.084948	0.195519	-1.83064	-0.110571
		0.07	0.5775	0.267839	2.10831	0.082469	0.204409	-1.84047	-0.12194
		0.0875	0.5775	0.266286	2.1169	0.080193	0.214114	-1.85061	-0.133921
		0.105	0.5775	0.264963	2.12614	0.078104	0.224754	-1.86117	-0.14665
		0.1225	0.5775	0.263866	2.13613	0.076191	0.236473	-1.87227	-0.160282
		0.14	0.5775	0.262997	2.14702	0.074447	0.249449	-1.88402	-0.175002
		0.1575	0.5775	0.262362	2.15896	0.072865	0.263898	-1.8966	-0.191033
		0.175	0.5775	0.261973	2.17217	0.071441	0.28009	-1.91019	-0.208649
		0.1925	0.5775	0.261846	2.18688	0.070176	0.298363	-1.92503	-0.228187
		0.21	0.5775	0.262007	2.20341	0.069072	0.319152	-1.94141	-0.25008
		0.2275	0.5775	0.262492	2.22218	0.068138	0.343021	-1.95969	-0.274883
		0.245	0.5775	0.263349	2.24372	0.067386	0.370715	-1.98037	-0.303329
		0.2625	0.5775	0.264646	2.26873	0.066835	0.403243	-2.00408	-0.336408
		0.28	0.5775	0.26648	2.2982	0.066518	0.442007	-2.03172	-0.375489
		0.2975	0.5775	0.268988	2.33351	0.066481	0.489015	-2.06452	-0.422534
		0.315	0.5775	0.272372	2.37667	0.066795	0.54726	-2.1043	-0.480465
		0.3325	0.5775	0.276942	2.4308	0.067574	0.621419	-2.15386	-0.553845
		0.35	0.5775	0.283207	2.50095	0.069009	0.719314	-2.21774	-0.650305
		-0.35	0.595	0.538274	1.90681	0.416366	0.0943	-1.36853	0.322066
		-0.3325	0.595	0.47989	1.9296	0.351572	0.096678	-1.44971	0.254894
		-0.315	0.595	0.437329	1.94756	0.304452	0.099319	-1.51023	0.205133
		-0.2975	0.595	0.404853	1.96228	0.268571	0.102127	-1.55742	0.166444
		-0.28	0.595	0.37924	1.97473	0.240317	0.105064	-1.59549	0.135253
		-0.2625	0.595	0.358531	1.98553	0.21749	0.108117	-1.627	0.109373
		-0.245	0.595	0.341457	1.99508	0.198671	0.111287	-1.65362	0.087384
		-0.2275	0.595	0.327154	2.00368	0.182896	0.114578	-1.67653	0.068318
		-0.21	0.595	0.315016	2.01157	0.16949	0.118003	-1.69655	0.051487
		-0.1925	0.595	0.304601	2.0189	0.157963	0.121573	-1.7143	0.03639
		-0.175	0.595	0.295582	2.02581	0.147951	0.125304	-1.73023	0.022647
		-0.1575	0.595	0.287711	2.0324	0.139181	0.129212	-1.74469	0.009969
		-0.14	0.595	0.280798	2.03877	0.131439	0.133316	-1.75797	-0.001877
		-0.1225	0.595	0.274691	2.04498	0.12456	0.137637	-1.77029	-0.013077
		-0.105	0.595	0.269273	2.0511	0.118412	0.142197	-1.78182	-0.023785
		-0.0875	0.595	0.264447	2.05718	0.112889	0.147021	-1.79273	-0.034132
		-0.07	0.595	0.260138	2.06329	0.107906	0.152139	-1.80315	-0.044233
		-0.0525	0.595	0.256283	2.06947	0.103392	0.157582	-1.81318	-0.05419
		-0.035	0.595	0.25283	2.07576	0.099288	0.163387	-1.82293	-0.064099
		-0.0175	0.595	0.249737	2.08223	0.095548	0.169595	-1.83249	-0.074047
		0	0.595	0.246972	2.08892	0.09213	0.176253	-1.84194	-0.084123
		0.0175	0.595	0.244504	2.09588	0.089001	0.183417	-1.85138	-0.094416
		0.035	0.595	0.242312	2.10318	0.086132	0.191149	-1.86087	-0.105017
		0.0525	0.595	0.240379	2.11088	0.083499	0.199524	-1.8705	-0.116025
		0.07	0.595	0.23869	2.11905	0.081082	0.208629	-1.88036	-0.127547
		0.0875	0.595	0.237236	2.12778	0.078865	0.218567	-1.89055	-0.139702
		0.105	0.595	0.236011	2.13717	0.076834	0.229463	-1.90116	-0.152629
		0.1225	0.595	0.235015	2.14733	0.074978	0.241463	-1.91232	-0.166485
		0.14	0.595	0.234248	2.15841	0.073289	0.25475	-1.92416	-0.181461
		0.1575	0.595	0.233719	2.17055	0.071762	0.269546	-1.93684	-0.197784
		0.175	0.595	0.23344	2.18398	0.070393	0.286128	-1.95054	-0.215735
		0.1925	0.595	0.233428	2.19895	0.069183	0.304843	-1.96553	-0.23566
		0.21	0.595	0.233712	2.21578	0.068137	0.326138	-1.98207	-0.258001
		0.2275	0.595	0.234329	2.23489	0.067261	0.350592	-2.00056	-0.283331
		0.245	0.595	0.23533	2.25682	0.066571	0.378971	-2.02149	-0.3124
		0.2625	0.595	0.236788	2.2823	0.066087	0.412316	-2.04551	-0.346229
		0.28	0.595	0.238802	2.31233	0.065842	0.45207	-2.07353	-0.386228
		0.2975	0.595	0.241516	2.34833	0.065887	0.500308	-2.10682	-0.434421
		0.315	0.595	0.245142	2.39238	0.066296	0.560125	-2.14724	-0.493829
		0.3325	0.595	0.250006	2.44767	0.067189	0.636381	-2.19766	-0.569192
		0.35	0.595	0.256645	2.51944	0.068772	0.737246	-2.2628	-0.668474
		-0.35	0.6125	0.503515	1.91483	0.410166	0.095123	-1.41132	0.315043
		-0.3325	0.6125	0.446203	1.93786	0.346194	0.097716	-1.49165	0.248478
		-0.315	0.6125	0.404422	1.956	0.299676	0.100543	-1.55158	0.199133
		-0.2975	0.6125	0.372541	1.9709	0.264258	0.103519	-1.59836	0.160739
		-0.28	0.6125	0.347405	1.9835	0.236375	0.10661	-1.6361	0.129765
		-0.2625	0.6125	0.327093	1.99442	0.213859	0.109807	-1.66733	0.104052
		-0.245	0.6125	0.310356	2.00409	0.195305	0.113113	-1.69373	0.082192
		-0.2275	0.6125	0.296345	2.0128	0.179761	0.116537	-1.71646	0.063224
		-0.21	0.6125	0.284463	2.02079	0.166557	0.12009	-1.73632	0.046467
		-0.1925	0.6125	0.274276	2.02821	0.155209	0.123787	-1.75394	0.031422
		-0.175	0.6125	0.265463	2.03522	0.145358	0.127644	-1.76975	0.017714
		-0.1575	0.6125	0.257778	2.0419	0.136732	0.131679	-1.78412	0.005053
		-0.14	0.6125	0.251035	2.04836	0.129122	0.135911	-1.79732	-0.006789
		-0.1225	0.6125	0.245085	2.05466	0.122363	0.140362	-1.80957	-0.017999
		-0.105	0.6125	0.239812	2.06087	0.116326	0.145056	-1.82105	-0.02873
		-0.0875	0.6125	0.235123	2.06704	0.110905	0.15002	-1.83192	-0.039115
		-0.07	0.6125	0.230942	2.07325	0.106017	0.155282	-1.8423	-0.049265
		-0.0525	0.6125	0.227208	2.07952	0.101591	0.160876	-1.85231	-0.059285
		-0.035	0.6125	0.22387	2.08592	0.097571	0.166839	-1.86205	-0.069268
		-0.0175	0.6125	0.220889	2.09249	0.093908	0.173214	-1.8716	-0.079306
		0	0.6125	0.21823	2.09929	0.090564	0.18005	-1.88106	-0.089486
		0.0175	0.6125	0.215866	2.10637	0.087504	0.187403	-1.89051	-0.099899
		0.035	0.6125	0.213776	2.1138	0.084702	0.195338	-1.90002	-0.110636
		0.0525	0.6125	0.211943	2.12163	0.082132	0.203931	-1.90969	-0.121799
		0.07	0.6125	0.210353	2.12995	0.079777	0.213272	-1.9196	-0.133495
		0.0875	0.6125	0.208999	2.13884	0.07762	0.223468	-1.92984	-0.145848
		0.105	0.6125	0.207875	2.1484	0.075647	0.234644	-1.94052	-0.158997
		0.1225	0.6125	0.206981	2.15875	0.073848	0.246954	-1.95177	-0.173106
		0.14	0.6125	0.206319	2.17002	0.072216	0.260584	-1.96371	-0.188368
		0.1575	0.6125	0.205898	2.1824	0.070744	0.275762	-1.9765	-0.205018
		0.175	0.6125	0.205731	2.19609	0.069433	0.292774	-1.99036	-0.223341
		0.1925	0.6125	0.20584	2.21135	0.068281	0.311976	-2.00551	-0.243695
		0.21	0.6125	0.206251	2.22851	0.067293	0.333829	-2.02226	-0.266536
		0.2275	0.6125	0.207006	2.24799	0.06648	0.358929	-2.04099	-0.292449
		0.245	0.6125	0.208158	2.27037	0.065855	0.388066	-2.06221	-0.322211
		0.2625	0.6125	0.209784	2.29637	0.065442	0.422314	-2.08659	-0.356872
		0.28	0.6125	0.211987	2.32703	0.065276	0.463166	-2.11505	-0.39789
		0.2975	0.6125	0.214921	2.36381	0.065409	0.512769	-2.14889	-0.44736
		0.315	0.6125	0.218806	2.40885	0.065921	0.57434	-2.19005	-0.508419
		0.3325	0.6125	0.223987	2.46545	0.066943	0.652945	-2.24147	-0.586002
		0.35	0.6125	0.231031	2.53908	0.068691	0.757164	-2.30805	-0.688473
		-0.35	0.63	0.469878	1.92272	0.404333	0.096062	-1.45284	0.308271
		-0.3325	0.63	0.413574	1.946	0.341127	0.098883	-1.53243	0.242244
		-0.315	0.63	0.372507	1.96435	0.295152	0.10191	-1.59185	0.193242
		-0.2975	0.63	0.341181	1.97943	0.260162	0.105065	-1.63825	0.155097
		-0.28	0.63	0.316494	1.99219	0.232628	0.108322	-1.67569	0.124306
		-0.2625	0.63	0.296557	2.00325	0.210404	0.111675	-1.70669	0.098729
		-0.245	0.63	0.280139	2.01305	0.192102	0.11513	-1.73291	0.076972
		-0.2275	0.63	0.266407	2.02188	0.176776	0.118697	-1.75547	0.058079
		-0.21	0.63	0.25477	2.02998	0.163766	0.12239	-1.77521	0.041376
		-0.1925	0.63	0.244802	2.03751	0.15259	0.126225	-1.79271	0.026365
		-0.175	0.63	0.236186	2.04462	0.142894	0.130219	-1.80843	0.012675
		-0.1575	0.63	0.228681	2.0514	0.134408	0.134392	-1.82272	1.6e-05
		-0.14	0.63	0.222103	2.05796	0.126925	0.138765	-1.83585	-0.01184
		-0.1225	0.63	0.216305	2.06436	0.120283	0.14336	-1.84805	-0.023077
		-0.105	0.63	0.211174	2.07067	0.114353	0.148201	-1.85949	-0.033848
		-0.0875	0.63	0.206617	2.07695	0.109031	0.153316	-1.87033	-0.044285
		-0.07	0.63	0.202561	2.08326	0.104235	0.158737	-1.8807	-0.054502
		-0.0525	0.63	0.198946	2.08964	0.099896	0.164496	-1.89069	-0.0646
		-0.035	0.63	0.195722	2.09615	0.095957	0.170633	-1.90043	-0.074676
		-0.0175	0.63	0.19285	2.10284	0.09237	0.177191	-1.90999	-0.084821
		0	0.63	0.190298	2.10977	0.089098	0.184222	-1.91947	-0.095124
		0.0175	0.63	0.188037	2.11698	0.086108	0.191782	-1.92895	-0.105674
		0.035	0.63	0.186049	2.12455	0.083371	0.19994	-1.9385	-0.116569
		0.0525	0.63	0.184316	2.13253	0.080865	0.208773	-1.94822	-0.127908
		0.07	0.63	0.182827	2.14101	0.078572	0.218374	-1.95819	-0.139802
		0.0875	0.63	0.181573	2.15008	0.076474	0.228852	-1.9685	-0.152378
		0.105	0.63	0.180551	2.15983	0.074559	0.240337	-1.97928	-0.165778
		0.1225	0.63	0.179761	2.17039	0.072818	0.252987	-1.99062	-0.180169
		0.14	0.63	0.179206	2.18189	0.071244	0.266994	-2.00269	-0.19575
		0.1575	0.63	0.178897	2.19453	0.06983	0.282593	-2.01563	-0.212763
		0.175	0.63	0.178847	2.2085	0.068577	0.300078	-2.02965	-0.231501
		0.1925	0.63	0.179079	2.22408	0.067484	0.319817	-2.045	-0.252333
		0.21	0.63	0.179624	2.24161	0.066559	0.342285	-2.06198	-0.275726
		0.2275	0.63	0.180523	2.26152	0.065811	0.368098	-2.081	-0.302287
		0.245	0.63	0.181834	2.28439	0.065256	0.398072	-2.10255	-0.332816
		0.2625	0.63	0.183637	2.31098	0.064919	0.433319	-2.12734	-0.3684
		0.28	0.63	0.186042	2.34235	0.064837	0.475387	-2.15631	-0.41055
		0.2975	0.63	0.189209	2.38	0.065067	0.526508	-2.19079	-0.461441
		0.315	0.63	0.193372	2.42615	0.065695	0.590033	-2.23278	-0.524338
		0.3325	0.63	0.198896	2.48424	0.066858	0.671272	-2.28535	-0.604414
		0.35	0.63	0.206384	2.55999	0.068795	0.779289	-2.3536	-0.710494
		-0.35	0.6475	0.437362	1.93046	0.398892	0.097122	-1.4931	0.30177
		-0.3325	0.6475	0.381982	1.95401	0.336376	0.100184	-1.57203	0.236192
		-0.315	0.6475	0.34158	1.97258	0.290903	0.103425	-1.631	0.187478
		-0.2975	0.6475	0.310772	1.98785	0.256307	0.106774	-1.67708	0.149533
		-0.28	0.6475	0.286506	2.00079	0.229098	0.110211	-1.71428	0.118887
		-0.2625	0.6475	0.266922	2.012	0.207149	0.113733	-1.74508	0.093416
		-0.245	0.6475	0.250808	2.02194	0.189084	0.117348	-1.77113	0.071736
		-0.2275	0.6475	0.23734	2.0309	0.173967	0.121071	-1.79356	0.052896
		-0.21	0.6475	0.225938	2.03912	0.16114	0.124916	-1.81319	0.036224
		-0.1925	0.6475	0.21618	2.04678	0.150129	0.128902	-1.8306	0.021227
		-0.175	0.6475	0.207754	2.054	0.140581	0.133047	-1.84624	0.007534
		-0.1575	0.6475	0.200422	2.06089	0.13223	0.137372	-1.86047	-0.005142
		-0.14	0.6475	0.194002	2.06756	0.12487	0.141898	-1.87356	-0.017028
		-0.1225	0.6475	0.188352	2.07408	0.11834	0.146649	-1.88572	-0.028309
		-0.105	0.6475	0.183359	2.0805	0.112514	0.151651	-1.89714	-0.039137
		-0.0875	0.6475	0.178932	2.0869	0.107289	0.156933	-1.90796	-0.049644
		-0.07	0.6475	0.174998	2.09332	0.102583	0.162527	-1.91832	-0.059944
		-0.0525	0.6475	0.1715	2.09983	0.098328	0.168467	-1.92833	-0.070139
		-0.035	0.6475	0.168388	2.10647	0.094468	0.174795	-1.93808	-0.080327
		-0.0175	0.6475	0.165624	2.11329	0.090956	0.181555	-1.94767	-0.090599
		0	0.6475	0.163176	2.12035	0.087755	0.188799	-1.95718	-0.101044
		0.0175	0.6475	0.161019	2.12772	0.084833	0.196587	-1.9667	-0.111754
		0.035	0.6475	0.159133	2.13544	0.082161	0.204989	-1.97631	-0.122828
		0.0525	0.6475	0.157501	2.14359	0.079719	0.214085	-1.98609	-0.134366
		0.07	0.6475	0.156112	2.15225	0.077486	0.223971	-1.99614	-0.146485
		0.0875	0.6475	0.154961	2.16151	0.075448	0.234759	-2.00655	-0.159311
		0.105	0.6475	0.154042	2.17148	0.073593	0.246584	-2.01743	-0.172991
		0.1225	0.6475	0.153358	2.18227	0.07191	0.259609	-2.02891	-0.187699
		0.14	0.6475	0.152913	2.19403	0.070394	0.27403	-2.04112	-0.203636
		0.1575	0.6475	0.152719	2.20695	0.06904	0.290092	-2.05423	-0.221052
		0.175	0.6475	0.15279	2.22124	0.067846	0.308097	-2.06845	-0.240251
		0.1925	0.6475	0.153152	2.23718	0.066817	0.328427	-2.08403	-0.26161
		0.21	0.6475	0.153836	2.25512	0.065956	0.351573	-2.10128	-0.285617
		0.2275	0.6475	0.154886	2.2755	0.065277	0.378172	-2.12061	-0.312895
		0.245	0.6475	0.156365	2.29892	0.064796	0.409071	-2.14255	-0.344275
		0.2625	0.6475	0.158356	2.32616	0.064541	0.445423	-2.1678	-0.380882
		0.28	0.6475	0.160976	2.35832	0.064552	0.488838	-2.19734	-0.424286
		0.2975	0.6475	0.164393	2.39695	0.064888	0.541645	-2.23256	-0.476757
		0.315	0.6475	0.168857	2.44436	0.065643	0.607351	-2.2755	-0.541708
		0.3325	0.6475	0.174753	2.50412	0.066966	0.69155	-2.32937	-0.624584
		0.35	0.6475	0.182731	2.58228	0.069117	0.803882	-2.39955	-0.734765
		-0.35	0.665	0.405968	1.93803	0.393873	0.098305	-1.53206	0.295568
		-0.3325	0.665	0.351434	1.96185	0.331976	0.101624	-1.61042	0.230352
		-0.315	0.665	0.311647	1.98067	0.286957	0.105094	-1.66902	0.181863
		-0.2975	0.665	0.28132	1.99615	0.252724	0.108653	-1.71483	0.144071
		-0.28	0.665	0.257449	2.00927	0.225817	0.112284	-1.75182	0.113533
		-0.2625	0.665	0.238198	2.02066	0.204126	0.115989	-1.78246	0.088137
		-0.245	0.665	0.222371	2.03075	0.186284	0.11978	-1.80838	0.066504
		-0.2275	0.665	0.209155	2.03986	0.171363	0.123673	-1.8307	0.04769
		-0.21	0.665	0.197976	2.04821	0.158712	0.127685	-1.85024	0.031027
		-0.1925	0.665	0.188419	2.056	0.147857	0.131835	-1.86758	0.016022
		-0.175	0.665	0.180174	2.06335	0.138451	0.136145	-1.88318	0.002306
		-0.1575	0.665	0.173009	2.07037	0.130229	0.140635	-1.89736	-0.010406
		-0.14	0.665	0.166743	2.07717	0.122986	0.145329	-1.91042	-0.022343
		-0.1225	0.665	0.161236	2.0838	0.116565	0.150252	-1.92257	-0.033687
		-0.105	0.665	0.156376	2.09035	0.11084	0.155431	-1.93398	-0.044591
		-0.0875	0.665	0.152075	2.09688	0.105708	0.160896	-1.9448	-0.055188
		-0.07	0.665	0.148261	2.10344	0.101089	0.166679	-1.95518	-0.06559
		-0.0525	0.665	0.144877	2.11008	0.096915	0.172818	-1.9652	-0.075903
		-0.035	0.665	0.141875	2.11686	0.093132	0.179355	-1.97498	-0.086223
		-0.0175	0.665	0.139218	2.12383	0.089694	0.186335	-1.98461	-0.096641
		0	0.665	0.136875	2.13105	0.086563	0.193814	-1.99418	-0.107251
		0.0175	0.665	0.134821	2.13858	0.083707	0.201853	-2.00376	-0.118146
		0.035	0.665	0.133035	2.14648	0.0811	0.210523	-2.01344	-0.129423
		0.0525	0.665	0.131505	2.15481	0.078719	0.219908	-2.02331	-0.141189
		0.07	0.665	0.130219	2.16368	0.076548	0.230106	-2.03346	-0.153558
		0.0875	0.665	0.12917	2.17315	0.07457	0.241235	-2.04398	-0.166665
		0.105	0.665	0.128358	2.18335	0.072774	0.253433	-2.05499	-0.180659
		0.1225	0.665	0.127782	2.1944	0.07115	0.266868	-2.06662	-0.195718
		0.14	0.665	0.127451	2.20645	0.069694	0.281745	-2.079	-0.212051
		0.1575	0.665	0.127375	2.21968	0.0684	0.298316	-2.09231	-0.229916
		0.175	0.665	0.127573	2.23433	0.067269	0.316894	-2.10676	-0.249625
		0.1925	0.665	0.128069	2.25067	0.066304	0.337875	-2.1226	-0.271571
		0.21	0.665	0.128899	2.26906	0.065512	0.361767	-2.14016	-0.296255
		0.2275	0.665	0.130109	2.28997	0.064906	0.389233	-2.15986	-0.324327
		0.245	0.665	0.131766	2.314	0.064505	0.421153	-2.18223	-0.356648
		0.2625	0.665	0.133957	2.34197	0.064338	0.458727	-2.20801	-0.394389
		0.28	0.665	0.136807	2.37501	0.064449	0.503636	-2.2382	-0.439187
		0.2975	0.665	0.140494	2.41473	0.064903	0.558318	-2.27424	-0.493415
		0.315	0.665	0.145282	2.46354	0.0658	0.626463	-2.31826	-0.560663
		0.3325	0.665	0.151586	2.5252	0.067303	0.713996	-2.37362	-0.646693
		0.35	0.665	0.16011	2.60612	0.0697	0.83126	-2.44601	-0.76156
		-0.35	0.6825	0.375704	1.94538	0.38931	0.099612	-1.56968	0.289698
		-0.3325	0.6825	0.321942	1.96951	0.327963	0.103208	-1.64757	0.224755
		-0.315	0.6825	0.282722	1.98859	0.283356	0.106924	-1.70587	0.176432
		-0.2975	0.6825	0.252842	2.0043	0.249454	0.110709	-1.75146	0.138745
		-0.28	0.6825	0.22934	2.01762	0.222825	0.114551	-1.78828	0.108274
		-0.2625	0.6825	0.210401	2.02919	0.201374	0.118456	-1.81879	0.082918
		-0.245	0.6825	0.194845	2.03945	0.183742	0.122438	-1.84461	0.061304
		-0.2275	0.6825	0.181868	2.04872	0.169006	0.126516	-1.86686	0.04249
		-0.21	0.6825	0.170901	2.05723	0.15652	0.13071	-1.88633	0.02581
		-0.1925	0.6825	0.161536	2.06517	0.145815	0.135041	-1.90363	0.010774
		-0.175	0.6825	0.153466	2.07266	0.136544	0.13953	-1.91919	-0.002986
		-0.1575	0.6825	0.146461	2.07982	0.128444	0.144202	-1.93336	-0.015758
		-0.14	0.6825	0.140342	2.08676	0.121314	0.14908	-1.94641	-0.027766
		-0.1225	0.6825	0.134973	2.09353	0.114997	0.154191	-1.95856	-0.039194
		-0.105	0.6825	0.130243	2.10022	0.109367	0.159564	-1.96998	-0.050197
		-0.0875	0.6825	0.126064	2.10689	0.104325	0.165229	-1.98083	-0.060904
		-0.07	0.6825	0.122367	2.1136	0.099789	0.171221	-1.99123	-0.071432
		-0.0525	0.6825	0.119095	2.12039	0.095694	0.177578	-2.00129	-0.081884
		-0.035	0.6825	0.116202	2.12733	0.091986	0.184344	-2.01113	-0.092358
		-0.0175	0.6825	0.11365	2.13447	0.088618	0.191567	-2.02082	-0.102949
		0	0.6825	0.11141	2.14186	0.085555	0.199302	-2.03045	-0.113747
		0.0175	0.6825	0.109458	2.14957	0.082764	0.207615	-2.04011	-0.124851
		0.035	0.6825	0.107774	2.15766	0.080221	0.21658	-2.04989	-0.136359
		0.0525	0.6825	0.106346	2.16621	0.077902	0.226282	-2.05986	-0.14838
		0.07	0.6825	0.105163	2.17529	0.075791	0.236824	-2.07013	-0.161033
		0.0875	0.6825	0.104219	2.18501	0.073873	0.248327	-2.08079	-0.174454
		0.105	0.6825	0.103514	2.19547	0.072136	0.260935	-2.09196	-0.188799
		0.1225	0.6825	0.103051	2.20681	0.070573	0.274821	-2.10376	-0.204248
		0.14	0.6825	0.102836	2.21917	0.069177	0.290199	-2.11634	-0.221022
		0.1575	0.6825	0.102884	2.23276	0.067945	0.307329	-2.12987	-0.239384
		0.175	0.6825	0.103213	2.24779	0.066879	0.326537	-2.14458	-0.259658
		0.1925	0.6825	0.10385	2.26458	0.065982	0.348235	-2.16073	-0.282253
		0.21	0.6825	0.104834	2.28347	0.065262	0.372949	-2.17864	-0.307687
		0.2275	0.6825	0.106214	2.30496	0.064734	0.401371	-2.19875	-0.336637
		0.245	0.6825	0.108059	2.32967	0.064418	0.434418	-2.22161	-0.37
		0.2625	0.6825	0.110464	2.35845	0.064347	0.473345	-2.24798	-0.408998
		0.28	0.6825	0.113561	2.39247	0.064568	0.519912	-2.27891	-0.455344
		0.2975	0.6825	0.117539	2.43342	0.065151	0.576682	-2.31588	-0.511531
		0.315	0.6825	0.122682	2.4838	0.066207	0.647559	-2.36112	-0.581352
		0.3325	0.6825	0.129436	2.54761	0.067915	0.738866	-2.41817	-0.670951
		0.35	0.6825	0.138573	2.63171	0.070597	0.861806	-2.49313	-0.791209
		-0.35	0.7	0.34659	1.9525	0.385254	0.101048	-1.60591	0.284206
		-0.3325	0.7	0.293536	1.97695	0.324395	0.104938	-1.68341	0.219457
		-0.315	0.7	0.254829	1.99631	0.280149	0.10892	-1.74148	0.171229
		-0.2975	0.7	0.225363	2.01226	0.246547	0.11295	-1.7869	0.133597
		-0.28	0.7	0.202205	2.02581	0.220174	0.117021	-1.8236	0.103153
		-0.2625	0.7	0.18356	2.03758	0.198945	0.121143	-1.85402	0.077802
		-0.245	0.7	0.16826	2.04803	0.181509	0.125334	-1.87977	0.056175
		-0.2275	0.7	0.155508	2.05748	0.166948	0.129615	-1.90197	0.037333
		-0.21	0.7	0.144744	2.06616	0.154617	0.134008	-1.92141	0.020609
		-0.1925	0.7	0.135561	2.07425	0.144053	0.138536	-1.93869	0.005517
		-0.175	0.7	0.127658	2.0819	0.134909	0.143223	-1.95424	-0.008314
		-0.1575	0.7	0.120806	2.08922	0.126925	0.148093	-1.96842	-0.021168
		-0.14	0.7	0.11483	2.09631	0.119902	0.153173	-1.98148	-0.033271
		-0.1225	0.7	0.109593	2.10324	0.113683	0.15849	-1.99365	-0.044807
		-0.105	0.7	0.104988	2.11009	0.108145	0.164075	-2.0051	-0.05593
		-0.0875	0.7	0.100928	2.11692	0.103187	0.16996	-2.01599	-0.066773
		-0.07	0.7	0.097344	2.12379	0.098732	0.176181	-2.02644	-0.077449
		-0.0525	0.7	0.094182	2.13075	0.094712	0.182777	-2.03657	-0.088065
		-0.035	0.7	0.091395	2.13786	0.091075	0.189794	-2.04647	-0.098719
		-0.0175	0.7	0.088947	2.14518	0.087776	0.197283	-2.05624	-0.109507
		0	0.7	0.086809	2.15277	0.084778	0.205301	-2.06596	-0.120523
		0.0175	0.7	0.084958	2.16068	0.082051	0.213915	-2.07572	-0.131864
		0.035	0.7	0.083376	2.16899	0.079569	0.223203	-2.08561	-0.143634
		0.0525	0.7	0.08205	2.17777	0.07731	0.233253	-2.09572	-0.155943
		0.07	0.7	0.080971	2.1871	0.075259	0.244172	-2.10613	-0.168913
		0.0875	0.7	0.080134	2.19709	0.0734	0.256086	-2.11695	-0.182686
		0.105	0.7	0.07954	2.20784	0.071723	0.269144	-2.1283	-0.197421
		0.1225	0.7	0.079191	2.21949	0.07022	0.283526	-2.1403	-0.213306
		0.14	0.7	0.079097	2.23221	0.068885	0.299454	-2.15311	-0.230569
		0.1575	0.7	0.079273	2.24618	0.067718	0.317199	-2.1669	-0.249481
		0.175	0.7	0.079739	2.26165	0.066718	0.3371	-2.18191	-0.270382
		0.1925	0.7	0.080525	2.27892	0.065892	0.359586	-2.1984	-0.293694
		0.21	0.7	0.08167	2.29838	0.065248	0.385207	-2.21671	-0.319959
		0.2275	0.7	0.08323	2.32051	0.064802	0.414684	-2.23728	-0.349882
		0.245	0.7	0.085277	2.34597	0.064579	0.448977	-2.26069	-0.384398
		0.2625	0.7	0.087911	2.37565	0.064612	0.489401	-2.28774	-0.424789
		0.28	0.7	0.091274	2.41076	0.064953	0.537809	-2.31948	-0.472856
		0.2975	0.7	0.095569	2.45307	0.06568	0.596911	-2.3575	-0.531231
		0.315	0.7	0.1011	2.50522	0.066914	0.67086	-2.40412	-0.603946
		0.3325	0.7	0.108355	2.57147	0.068856	0.766457	-2.46311	-0.697601
		0.35	0.7	0.118191	2.65926	0.071874	0.895995	-2.54107	-0.824121
