# Supplementary material for: On maternity and the stronger immune response in women
Source: Nat Commun. 2022 Aug 18;13:4858. doi: 10.1038/s41467-022-32569-6 (PMC9386672; doi:10.1038/s41467-022-32569-6)
Supplement: Supplementary file 3 — Source Data [file 41467_2022_32569_MOESM3_ESM.zip › Source Data/Source Data Suppl Fig 4/baseline0.csv]

bmax	mu	betaC1	betaC2	base_c	diff_c	prVert	alphaf	alpham	gammaf	gammam	p_ESS?	h_ESS?	NormGrad	Iter	Sfbar	Smbar	Ifbar	Imbar
2.000	0.100	1.100	4.000	0.100000	0.000000	0.000000	2.053760	2.053757	0.172694	0.172694	True	True	9.95261e-08	1909	4.163726	4.163726	0.242153	0.242153
2.000	0.100	1.100	4.000	0.102667	0.000000	0.000000	2.050089	2.050096	0.169585	0.169584	True	True	9.97286e-08	1878	4.158681	4.158681	0.243935	0.243934
2.000	0.100	1.100	4.000	0.105333	0.000000	0.000000	2.046552	2.046558	0.166590	0.166589	True	True	9.95779e-08	1906	4.153818	4.153817	0.245658	0.245657
2.000	0.100	1.100	4.000	0.108000	0.000000	0.000000	2.043141	2.043137	0.163702	0.163703	True	True	9.96842e-08	1861	4.149124	4.149124	0.247325	0.247326
2.000	0.100	1.100	4.000	0.110667	0.000000	0.000000	2.039837	2.039840	0.160918	0.160917	True	True	9.98492e-08	1886	4.144592	4.144592	0.248940	0.248940
2.000	0.100	1.100	4.000	0.113333	0.000000	0.000000	2.036651	2.036647	0.158229	0.158229	True	True	9.97064e-08	1910	4.140213	4.140213	0.250505	0.250505
2.000	0.100	1.100	4.000	0.116000	0.000000	0.000000	2.033562	2.033587	0.155632	0.155631	True	True	9.99158e-08	2099	4.135979	4.135978	0.252022	0.252020
2.000	0.100	1.100	4.000	0.118667	0.000000	0.000000	2.030574	2.030576	0.153122	0.153122	True	True	9.99864e-08	1850	4.131883	4.131883	0.253493	0.253493
2.000	0.100	1.100	4.000	0.121333	0.000000	0.000000	2.027684	2.027680	0.150694	0.150694	True	True	9.994e-08	1835	4.127918	4.127918	0.254920	0.254920
2.000	0.100	1.100	4.000	0.124000	0.000000	0.000000	2.024877	2.024880	0.148345	0.148344	True	True	9.99934e-08	1876	4.124078	4.124078	0.256307	0.256306
2.000	0.100	1.100	4.000	0.126667	0.000000	0.000000	2.022160	2.022161	0.146069	0.146069	True	True	9.96109e-08	1884	4.120356	4.120356	0.257653	0.257653
2.000	0.100	1.100	4.000	0.129333	0.000000	0.000000	2.019533	2.019519	0.143865	0.143865	True	True	9.95185e-08	1896	4.116747	4.116747	0.258961	0.258962
2.000	0.100	1.100	4.000	0.132000	0.000000	0.000000	2.016962	2.016967	0.141728	0.141728	True	True	9.92252e-08	1863	4.113246	4.113246	0.260234	0.260234
2.000	0.100	1.100	4.000	0.134667	0.000000	0.000000	2.014476	2.014485	0.139656	0.139656	True	True	9.92339e-08	1860	4.109848	4.109848	0.261472	0.261471
2.000	0.100	1.100	4.000	0.137333	0.000000	0.000000	2.012064	2.012067	0.137645	0.137645	True	True	9.99877e-08	1848	4.106548	4.106548	0.262676	0.262676
2.000	0.100	1.100	4.000	0.140000	0.000000	0.000000	2.009745	2.009720	0.135692	0.135693	True	True	9.96746e-08	1960	4.103342	4.103342	0.263847	0.263849
2.000	0.100	1.100	4.000	0.142667	0.000000	0.000000	2.007440	2.007437	0.133796	0.133796	True	True	9.99999e-08	1831	4.100227	4.100227	0.264990	0.264991
2.000	0.100	1.100	4.000	0.145333	0.000000	0.000000	2.005220	2.005219	0.131954	0.131954	True	True	9.96525e-08	1838	4.097197	4.097197	0.266103	0.266103
2.000	0.100	1.100	4.000	0.148000	0.000000	0.000000	2.003062	2.003058	0.130163	0.130163	True	True	9.99123e-08	1819	4.094250	4.094250	0.267187	0.267187
2.000	0.100	1.100	4.000	0.150667	0.000000	0.000000	2.000958	2.000958	0.128421	0.128421	True	True	9.95474e-08	1830	4.091382	4.091382	0.268244	0.268244
2.000	0.100	1.100	4.000	0.153333	0.000000	0.000000	1.998912	1.998910	0.126726	0.126726	True	True	9.99032e-08	1853	4.088590	4.088590	0.269275	0.269275
2.000	0.100	1.100	4.000	0.156000	0.000000	0.000000	1.996920	1.996914	0.125076	0.125076	True	True	9.9873e-08	1810	4.085871	4.085871	0.270281	0.270281
2.000	0.100	1.100	4.000	0.158667	0.000000	0.000000	1.994973	1.994973	0.123470	0.123470	True	True	9.96077e-08	1823	4.083222	4.083222	0.271263	0.271263
2.000	0.100	1.100	4.000	0.161333	0.000000	0.000000	1.993077	1.993079	0.121905	0.121905	True	True	9.97217e-08	1842	4.080640	4.080640	0.272221	0.272221
2.000	0.100	1.100	4.000	0.164000	0.000000	0.000000	1.991230	1.991230	0.120381	0.120381	True	True	9.99035e-08	1839	4.078122	4.078122	0.273157	0.273157
2.000	0.100	1.100	4.000	0.166667	0.000000	0.000000	1.989427	1.989451	0.118895	0.118894	True	True	9.99296e-08	1951	4.075667	4.075666	0.274071	0.274069
2.000	0.100	1.100	4.000	0.169333	0.000000	0.000000	1.987674	1.987696	0.117446	0.117445	True	True	9.9828e-08	2295	4.073271	4.073271	0.274964	0.274962
2.000	0.100	1.100	4.000	0.172000	0.000000	0.000000	1.985950	1.985950	0.116032	0.116032	True	True	9.98498e-08	1833	4.070935	4.070935	0.275838	0.275838
2.000	0.100	1.100	4.000	0.174667	0.000000	0.000000	1.984274	1.984272	0.114653	0.114653	True	True	9.96994e-08	1821	4.068653	4.068653	0.276691	0.276692
2.000	0.100	1.100	4.000	0.177333	0.000000	0.000000	1.982633	1.982636	0.113307	0.113307	True	True	9.97188e-08	1817	4.066424	4.066424	0.277527	0.277526
2.000	0.100	1.100	4.000	0.180000	0.000000	0.000000	1.981035	1.981033	0.111993	0.111993	True	True	9.99239e-08	1791	4.064248	4.064248	0.278343	0.278343
2.000	0.100	1.100	4.000	0.182667	0.000000	0.000000	1.979470	1.979469	0.110709	0.110709	True	True	9.9591e-08	1809	4.062121	4.062121	0.279142	0.279142
2.000	0.100	1.100	4.000	0.185333	0.000000	0.000000	1.977941	1.977939	0.109456	0.109456	True	True	9.99785e-08	1799	4.060042	4.060042	0.279924	0.279924
2.000	0.100	1.100	4.000	0.188000	0.000000	0.000000	1.976444	1.976445	0.108230	0.108230	True	True	9.96073e-08	1791	4.058010	4.058010	0.280690	0.280690
2.000	0.100	1.100	4.000	0.190667	0.000000	0.000000	1.974982	1.974981	0.107033	0.107033	True	True	9.95237e-08	1786	4.056023	4.056023	0.281440	0.281440
2.000	0.100	1.100	4.000	0.193333	0.000000	0.000000	1.973549	1.973552	0.105862	0.105862	True	True	9.96509e-08	1783	4.054080	4.054080	0.282174	0.282174
2.000	0.100	1.100	4.000	0.196000	0.000000	0.000000	1.972150	1.972150	0.104717	0.104717	True	True	9.9956e-08	1774	4.052178	4.052178	0.282893	0.282893
2.000	0.100	1.100	4.000	0.198667	0.000000	0.000000	1.970778	1.970779	0.103596	0.103596	True	True	9.94881e-08	1769	4.050317	4.050317	0.283598	0.283598
2.000	0.100	1.100	4.000	0.201333	0.000000	0.000000	1.969439	1.969434	0.102500	0.102500	True	True	9.97208e-08	1797	4.048495	4.048495	0.284289	0.284289
2.000	0.100	1.100	4.000	0.204000	0.000000	0.000000	1.968123	1.968121	0.101427	0.101427	True	True	9.9761e-08	1801	4.046712	4.046712	0.284966	0.284966
2.000	0.100	1.100	4.000	0.206667	0.000000	0.000000	1.966834	1.966834	0.100377	0.100377	True	True	9.98694e-08	1790	4.044965	4.044965	0.285630	0.285630
2.000	0.100	1.100	4.000	0.209333	0.000000	0.000000	1.965572	1.965573	0.099349	0.099349	True	True	9.96945e-08	1786	4.043253	4.043253	0.286281	0.286281
2.000	0.100	1.100	4.000	0.212000	0.000000	0.000000	1.964335	1.964337	0.098342	0.098342	True	True	9.9492e-08	1779	4.041577	4.041577	0.286920	0.286919
2.000	0.100	1.100	4.000	0.214667	0.000000	0.000000	1.963126	1.963123	0.097355	0.097355	True	True	9.94795e-08	1777	4.039934	4.039934	0.287546	0.287546
2.000	0.100	1.100	4.000	0.217333	0.000000	0.000000	1.961937	1.961935	0.096388	0.096388	True	True	9.98989e-08	1778	4.038324	4.038324	0.288161	0.288161
2.000	0.100	1.100	4.000	0.220000	0.000000	0.000000	1.960772	1.960770	0.095441	0.095441	True	True	9.95237e-08	1758	4.036745	4.036745	0.288764	0.288764
2.000	0.100	1.100	4.000	0.222667	0.000000	0.000000	1.959629	1.959628	0.094512	0.094512	True	True	9.97354e-08	1779	4.035197	4.035197	0.289357	0.289357
2.000	0.100	1.100	4.000	0.225333	0.000000	0.000000	1.958507	1.958508	0.093602	0.093602	True	True	9.98175e-08	1774	4.033679	4.033679	0.289938	0.289938
2.000	0.100	1.100	4.000	0.228000	0.000000	0.000000	1.957410	1.957406	0.092708	0.092709	True	True	9.99041e-08	1759	4.032189	4.032189	0.290509	0.290509
2.000	0.100	1.100	4.000	0.230667	0.000000	0.000000	1.956330	1.956327	0.091833	0.091833	True	True	9.97901e-08	1780	4.030728	4.030728	0.291070	0.291070
2.000	0.100	1.100	4.000	0.233333	0.000000	0.000000	1.955269	1.955269	0.090973	0.090973	True	True	9.94274e-08	1741	4.029294	4.029294	0.291621	0.291621
2.000	0.100	1.100	4.000	0.236000	0.000000	0.000000	1.954231	1.954228	0.090130	0.090130	True	True	9.96444e-08	1760	4.027886	4.027886	0.292162	0.292162
2.000	0.100	1.100	4.000	0.238667	0.000000	0.000000	1.953208	1.953209	0.089303	0.089303	True	True	9.99396e-08	1771	4.026504	4.026504	0.292694	0.292694
2.000	0.100	1.100	4.000	0.241333	0.000000	0.000000	1.952206	1.952205	0.088491	0.088491	True	True	9.96788e-08	1767	4.025147	4.025147	0.293217	0.293217
2.000	0.100	1.100	4.000	0.244000	0.000000	0.000000	1.951220	1.951222	0.087693	0.087693	True	True	9.93876e-08	1767	4.023815	4.023815	0.293730	0.293730
2.000	0.100	1.100	4.000	0.246667	0.000000	0.000000	1.950254	1.950252	0.086910	0.086910	True	True	9.93845e-08	1769	4.022506	4.022506	0.294235	0.294235
2.000	0.100	1.100	4.000	0.249333	0.000000	0.000000	1.949304	1.949302	0.086142	0.086142	True	True	9.92008e-08	1756	4.021220	4.021220	0.294732	0.294732
2.000	0.100	1.100	4.000	0.252000	0.000000	0.000000	1.948369	1.948368	0.085386	0.085386	True	True	9.9633e-08	1756	4.019957	4.019957	0.295220	0.295220
2.000	0.100	1.100	4.000	0.254667	0.000000	0.000000	1.947450	1.947451	0.084644	0.084644	True	True	9.964e-08	1774	4.018716	4.018716	0.295701	0.295701
2.000	0.100	1.100	4.000	0.257333	0.000000	0.000000	1.946550	1.946546	0.083915	0.083915	True	True	9.90315e-08	1762	4.017496	4.017496	0.296173	0.296173
2.000	0.100	1.100	4.000	0.260000	0.000000	0.000000	1.945662	1.945660	0.083199	0.083199	True	True	9.96804e-08	1763	4.016297	4.016297	0.296638	0.296638
2.000	0.100	1.100	4.000	0.262667	0.000000	0.000000	1.944803	1.944784	0.082494	0.082495	True	True	9.95187e-08	1750	4.015117	4.015118	0.297094	0.297096
2.000	0.100	1.100	4.000	0.265333	0.000000	0.000000	1.943936	1.943958	0.081802	0.081802	True	True	9.97426e-08	2038	4.013957	4.013957	0.297545	0.297543
2.000	0.100	1.100	4.000	0.268000	0.000000	0.000000	1.943086	1.943087	0.081122	0.081122	True	True	9.94947e-08	1755	4.012818	4.012818	0.297988	0.297988
2.000	0.100	1.100	4.000	0.270667	0.000000	0.000000	1.942256	1.942258	0.080453	0.080453	True	True	9.94961e-08	1754	4.011697	4.011697	0.298424	0.298424
2.000	0.100	1.100	4.000	0.273333	0.000000	0.000000	1.941442	1.941438	0.079794	0.079794	True	True	9.95023e-08	1748	4.010594	4.010594	0.298853	0.298853
2.000	0.100	1.100	4.000	0.276000	0.000000	0.000000	1.940637	1.940635	0.079147	0.079147	True	True	9.91087e-08	1746	4.009509	4.009509	0.299276	0.299276
2.000	0.100	1.100	4.000	0.278667	0.000000	0.000000	1.939846	1.939845	0.078510	0.078510	True	True	9.97366e-08	1742	4.008441	4.008441	0.299692	0.299692
2.000	0.100	1.100	4.000	0.281333	0.000000	0.000000	1.939070	1.939065	0.077884	0.077884	True	True	9.99794e-08	1722	4.007390	4.007390	0.300102	0.300102
2.000	0.100	1.100	4.000	0.284000	0.000000	0.000000	1.938301	1.938301	0.077267	0.077267	True	True	9.85037e-08	1738	4.006355	4.006355	0.300505	0.300505
2.000	0.100	1.100	4.000	0.286667	0.000000	0.000000	1.937546	1.937547	0.076660	0.076660	True	True	9.79374e-08	1747	4.005337	4.005337	0.300903	0.300903
2.000	0.100	1.100	4.000	0.289333	0.000000	0.000000	1.936804	1.936804	0.076063	0.076063	True	True	9.67991e-08	1766	4.004335	4.004335	0.301295	0.301295
2.000	0.100	1.100	4.000	0.292000	0.000000	0.000000	1.936074	1.936072	0.075475	0.075475	True	True	9.99031e-08	1740	4.003348	4.003348	0.301681	0.301681
2.000	0.100	1.100	4.000	0.294667	0.000000	0.000000	1.935352	1.935353	0.074896	0.074896	True	True	9.8556e-08	1755	4.002376	4.002376	0.302061	0.302061
2.000	0.100	1.100	4.000	0.297333	0.000000	0.000000	1.934669	1.934647	0.074326	0.074326	True	True	9.9766e-08	1983	4.001418	4.001418	0.302433	0.302435
2.000	0.100	1.100	4.000	0.300000	0.000000	0.000000	1.933944	1.933944	0.073765	0.073765	True	True	9.96167e-08	1733	4.000473	4.000473	0.302807	0.302807
2.000	0.100	1.100	4.000	0.302667	0.000000	0.000000	1.933282	1.933261	0.073212	0.073213	True	True	9.95473e-08	2083	3.999543	3.999544	0.303168	0.303170
2.000	0.100	1.100	4.000	0.305333	0.000000	0.000000	1.932574	1.932596	0.072668	0.072668	True	True	9.89692e-08	1745	3.998633	3.998632	0.303529	0.303526
2.000	0.100	1.100	4.000	0.308000	0.000000	0.000000	1.931908	1.931910	0.072132	0.072132	True	True	9.97133e-08	1744	3.997732	3.997732	0.303882	0.303882
2.000	0.100	1.100	4.000	0.310667	0.000000	0.000000	1.931248	1.931251	0.071603	0.071603	True	True	9.97697e-08	1741	3.996840	3.996840	0.304233	0.304232
2.000	0.100	1.100	4.000	0.313333	0.000000	0.000000	1.930602	1.930599	0.071083	0.071083	True	True	9.99329e-08	1736	3.995964	3.995964	0.304576	0.304577
2.000	0.100	1.100	4.000	0.316000	0.000000	0.000000	1.929958	1.929981	0.070570	0.070569	True	True	9.98782e-08	1794	3.995101	3.995101	0.304916	0.304914
2.000	0.100	1.100	4.000	0.318667	0.000000	0.000000	1.929329	1.929329	0.070064	0.070064	True	True	9.99764e-08	1731	3.994251	3.994251	0.305251	0.305251
2.000	0.100	1.100	4.000	0.321333	0.000000	0.000000	1.928707	1.928707	0.069566	0.069566	True	True	9.95671e-08	1748	3.993412	3.993412	0.305581	0.305581
2.000	0.100	1.100	4.000	0.324000	0.000000	0.000000	1.928093	1.928094	0.069074	0.069074	True	True	9.99349e-08	1745	3.992585	3.992585	0.305907	0.305907
2.000	0.100	1.100	4.000	0.326667	0.000000	0.000000	1.927490	1.927487	0.068590	0.068590	True	True	9.99217e-08	1737	3.991770	3.991770	0.306228	0.306228
2.000	0.100	1.100	4.000	0.329333	0.000000	0.000000	1.926892	1.926892	0.068112	0.068112	True	True	9.98532e-08	1741	3.990966	3.990966	0.306545	0.306545
2.000	0.100	1.100	4.000	0.332000	0.000000	0.000000	1.926302	1.926305	0.067641	0.067641	True	True	9.97097e-08	1732	3.990173	3.990173	0.306858	0.306858
2.000	0.100	1.100	4.000	0.334667	0.000000	0.000000	1.925723	1.925723	0.067177	0.067177	True	True	9.95594e-08	1738	3.989391	3.989391	0.307167	0.307167
2.000	0.100	1.100	4.000	0.337333	0.000000	0.000000	1.925149	1.925151	0.066719	0.066719	True	True	9.9719e-08	1737	3.988620	3.988620	0.307472	0.307471
2.000	0.100	1.100	4.000	0.340000	0.000000	0.000000	1.924586	1.924585	0.066267	0.066267	True	True	9.9716e-08	1727	3.987859	3.987859	0.307772	0.307772
2.000	0.100	1.100	4.000	0.342667	0.000000	0.000000	1.924029	1.924027	0.065822	0.065822	True	True	9.95758e-08	1734	3.987108	3.987108	0.308069	0.308069
2.000	0.100	1.100	4.000	0.345333	0.000000	0.000000	1.923502	1.923479	0.065382	0.065382	True	True	9.96519e-08	1892	3.986366	3.986366	0.308360	0.308362
2.000	0.100	1.100	4.000	0.348000	0.000000	0.000000	1.922957	1.922933	0.064948	0.064948	True	True	9.96686e-08	1837	3.985635	3.985636	0.308650	0.308652
2.000	0.100	1.100	4.000	0.350667	0.000000	0.000000	1.922398	1.922399	0.064520	0.064520	True	True	9.99925e-08	1726	3.984914	3.984914	0.308938	0.308938
2.000	0.100	1.100	4.000	0.353333	0.000000	0.000000	1.921869	1.921870	0.064098	0.064098	True	True	9.98191e-08	1722	3.984202	3.984202	0.309220	0.309220
2.000	0.100	1.100	4.000	0.356000	0.000000	0.000000	1.921348	1.921348	0.063681	0.063681	True	True	9.97003e-08	1737	3.983499	3.983499	0.309499	0.309499
2.000	0.100	1.100	4.000	0.358667	0.000000	0.000000	1.920832	1.920832	0.063270	0.063270	True	True	9.99692e-08	1763	3.982806	3.982806	0.309774	0.309774
2.000	0.100	1.100	4.000	0.361333	0.000000	0.000000	1.920324	1.920323	0.062863	0.062863	True	True	9.95676e-08	1731	3.982121	3.982121	0.310046	0.310046
2.000	0.100	1.100	4.000	0.364000	0.000000	0.000000	1.919821	1.919821	0.062463	0.062463	True	True	9.966e-08	1719	3.981444	3.981444	0.310314	0.310314
2.000	0.100	1.100	4.000	0.366667	0.000000	0.000000	1.919326	1.919323	0.062067	0.062067	True	True	9.95674e-08	1719	3.980777	3.980777	0.310579	0.310580
2.000	0.100	1.100	4.000	0.369333	0.000000	0.000000	1.918835	1.918834	0.061676	0.061676	True	True	9.94386e-08	1715	3.980117	3.980117	0.310842	0.310842
2.000	0.100	1.100	4.000	0.372000	0.000000	0.000000	1.918349	1.918353	0.061290	0.061290	True	True	9.99942e-08	1719	3.979466	3.979466	0.311101	0.311100
2.000	0.100	1.100	4.000	0.374667	0.000000	0.000000	1.917871	1.917874	0.060909	0.060909	True	True	9.97903e-08	1719	3.978823	3.978823	0.311357	0.311356
2.000	0.100	1.100	4.000	0.377333	0.000000	0.000000	1.917405	1.917427	0.060533	0.060533	True	True	9.96609e-08	2147	3.978187	3.978187	0.311609	0.311607
2.000	0.100	1.100	4.000	0.380000	0.000000	0.000000	1.916935	1.916933	0.060161	0.060161	True	True	9.93785e-08	1724	3.977560	3.977560	0.311859	0.311859
2.000	0.100	1.100	4.000	0.382667	0.000000	0.000000	1.916473	1.916474	0.059794	0.059794	True	True	9.9817e-08	1722	3.976941	3.976941	0.312106	0.312106
2.000	0.100	1.100	4.000	0.385333	0.000000	0.000000	1.916017	1.916018	0.059432	0.059432	True	True	9.99375e-08	1726	3.976328	3.976328	0.312350	0.312350
2.000	0.100	1.100	4.000	0.388000	0.000000	0.000000	1.915567	1.915570	0.059074	0.059073	True	True	9.95049e-08	1718	3.975723	3.975723	0.312591	0.312591
2.000	0.100	1.100	4.000	0.390667	0.000000	0.000000	1.915124	1.915123	0.058720	0.058720	True	True	9.98151e-08	1722	3.975125	3.975125	0.312830	0.312830
2.000	0.100	1.100	4.000	0.393333	0.000000	0.000000	1.914685	1.914683	0.058370	0.058370	True	True	9.97643e-08	1718	3.974535	3.974535	0.313065	0.313066
2.000	0.100	1.100	4.000	0.396000	0.000000	0.000000	1.914249	1.914251	0.058025	0.058025	True	True	9.9767e-08	1722	3.973951	3.973951	0.313299	0.313298
2.000	0.100	1.100	4.000	0.398667	0.000000	0.000000	1.913820	1.913821	0.057683	0.057683	True	True	9.96532e-08	1708	3.973374	3.973374	0.313529	0.313529
2.000	0.100	1.100	4.000	0.401333	0.000000	0.000000	1.913398	1.913395	0.057346	0.057346	True	True	9.96975e-08	1722	3.972804	3.972804	0.313757	0.313757
2.000	0.100	1.100	4.000	0.404000	0.000000	0.000000	1.912977	1.912978	0.057012	0.057012	True	True	9.95734e-08	1725	3.972240	3.972240	0.313982	0.313982
2.000	0.100	1.100	4.000	0.406667	0.000000	0.000000	1.912563	1.912562	0.056683	0.056683	True	True	9.98383e-08	1722	3.971683	3.971683	0.314205	0.314205
2.000	0.100	1.100	4.000	0.409333	0.000000	0.000000	1.912153	1.912153	0.056357	0.056357	True	True	9.95564e-08	1736	3.971132	3.971132	0.314425	0.314425
2.000	0.100	1.100	4.000	0.412000	0.000000	0.000000	1.911749	1.911747	0.056035	0.056035	True	True	9.98789e-08	1705	3.970588	3.970588	0.314643	0.314643
2.000	0.100	1.100	4.000	0.414667	0.000000	0.000000	1.911349	1.911346	0.055717	0.055717	True	True	9.94889e-08	1715	3.970049	3.970049	0.314858	0.314859
2.000	0.100	1.100	4.000	0.417333	0.000000	0.000000	1.910950	1.910953	0.055402	0.055402	True	True	9.94948e-08	1712	3.969517	3.969517	0.315072	0.315071
2.000	0.100	1.100	4.000	0.420000	0.000000	0.000000	1.910567	1.910555	0.055091	0.055091	True	True	9.95442e-08	1682	3.968991	3.968991	0.315282	0.315283
2.000	0.100	1.100	4.000	0.422667	0.000000	0.000000	1.910172	1.910173	0.054783	0.054783	True	True	9.95647e-08	1718	3.968470	3.968470	0.315491	0.315491
2.000	0.100	1.100	4.000	0.425333	0.000000	0.000000	1.909809	1.909786	0.054479	0.054479	True	True	9.95023e-08	1706	3.967955	3.967955	0.315695	0.315698
2.000	0.100	1.100	4.000	0.428000	0.000000	0.000000	1.909410	1.909411	0.054178	0.054178	True	True	9.92645e-08	1709	3.967447	3.967447	0.315902	0.315901
2.000	0.100	1.100	4.000	0.430667	0.000000	0.000000	1.909036	1.909035	0.053881	0.053881	True	True	9.97823e-08	1719	3.966943	3.966943	0.316104	0.316104
2.000	0.100	1.100	4.000	0.433333	0.000000	0.000000	1.908665	1.908664	0.053587	0.053587	True	True	9.94856e-08	1719	3.966445	3.966445	0.316303	0.316303
2.000	0.100	1.100	4.000	0.436000	0.000000	0.000000	1.908296	1.908319	0.053296	0.053295	True	True	9.97177e-08	1738	3.965952	3.965952	0.316501	0.316499
2.000	0.100	1.100	4.000	0.438667	0.000000	0.000000	1.907941	1.907961	0.053008	0.053007	True	True	9.99565e-08	1968	3.965464	3.965464	0.316696	0.316694
2.000	0.100	1.100	4.000	0.441333	0.000000	0.000000	1.907574	1.907578	0.052723	0.052723	True	True	9.97115e-08	1703	3.964983	3.964983	0.316891	0.316890
2.000	0.100	1.100	4.000	0.444000	0.000000	0.000000	1.907222	1.907220	0.052441	0.052441	True	True	9.95703e-08	1710	3.964506	3.964506	0.317082	0.317083
2.000	0.100	1.100	4.000	0.446667	0.000000	0.000000	1.906869	1.906870	0.052162	0.052162	True	True	9.95476e-08	1714	3.964034	3.964034	0.317272	0.317272
2.000	0.100	1.100	4.000	0.449333	0.000000	0.000000	1.906520	1.906523	0.051887	0.051887	True	True	9.95564e-08	1711	3.963567	3.963567	0.317460	0.317460
2.000	0.100	1.100	4.000	0.452000	0.000000	0.000000	1.906180	1.906202	0.051614	0.051614	True	True	9.94579e-08	1815	3.963104	3.963104	0.317646	0.317643
2.000	0.100	1.100	4.000	0.454667	0.000000	0.000000	1.905836	1.905837	0.051344	0.051344	True	True	9.94666e-08	1712	3.962647	3.962647	0.317830	0.317830
2.000	0.100	1.100	4.000	0.457333	0.000000	0.000000	1.905513	1.905495	0.051077	0.051077	True	True	9.95014e-08	1671	3.962194	3.962195	0.318011	0.318013
2.000	0.100	1.100	4.000	0.460000	0.000000	0.000000	1.905166	1.905165	0.050812	0.050812	True	True	9.98655e-08	1703	3.961747	3.961747	0.318192	0.318193
2.000	0.100	1.100	4.000	0.462667	0.000000	0.000000	1.904862	1.904842	0.050551	0.050551	True	True	9.95588e-08	1997	3.961303	3.961303	0.318368	0.318370
2.000	0.100	1.100	4.000	0.465333	0.000000	0.000000	1.904535	1.904515	0.050292	0.050292	True	True	9.93807e-08	2005	3.960864	3.960864	0.318545	0.318547
2.000	0.100	1.100	4.000	0.468000	0.000000	0.000000	1.904210	1.904187	0.050035	0.050036	True	True	9.95514e-08	1855	3.960430	3.960430	0.318720	0.318723
2.000	0.100	1.100	4.000	0.470667	0.000000	0.000000	1.903882	1.903858	0.049775	0.049770	True	True	9.96413e-08	2125	3.959985	3.959984	0.318900	0.318903
2.000	0.100	1.100	4.000	0.473333	0.000000	0.000000	1.903535	1.903538	0.049522	0.049522	True	True	9.96971e-08	1661	3.959560	3.959560	0.319075	0.319075
2.000	0.100	1.100	4.000	0.476000	0.000000	0.000000	1.903222	1.903223	0.049273	0.049274	True	True	9.96413e-08	1654	3.959138	3.959138	0.319245	0.319245
2.000	0.100	1.100	4.000	0.478667	0.000000	0.000000	1.902913	1.902940	0.049025	0.049030	True	True	9.98736e-08	1859	3.958720	3.958721	0.319413	0.319410
2.000	0.100	1.100	4.000	0.481333	0.000000	0.000000	1.902615	1.902598	0.048786	0.048783	True	True	9.98316e-08	1663	3.958309	3.958308	0.319578	0.319580
2.000	0.100	1.100	4.000	0.484000	0.000000	0.000000	1.902327	1.902303	0.048544	0.048540	True	True	9.99189e-08	2145	3.957898	3.957897	0.319742	0.319745
2.000	0.100	1.100	4.000	0.486667	0.000000	0.000000	1.902025	1.902001	0.048306	0.048301	True	True	9.95545e-08	1997	3.957494	3.957493	0.319905	0.319909
2.000	0.100	1.100	4.000	0.489333	0.000000	0.000000	1.901726	1.901701	0.048069	0.048065	True	True	9.9906e-08	1922	3.957093	3.957092	0.320067	0.320071
2.000	0.100	1.100	4.000	0.492000	0.000000	0.000000	1.901430	1.901404	0.047835	0.047831	True	True	9.96644e-08	1910	3.956696	3.956695	0.320228	0.320231
2.000	0.100	1.100	4.000	0.494667	0.000000	0.000000	1.901110	1.901109	0.047602	0.047601	True	True	9.95545e-08	1631	3.956303	3.956303	0.320390	0.320390
2.000	0.100	1.100	4.000	0.497333	0.000000	0.000000	1.900814	1.900839	0.047370	0.047375	True	True	9.98505e-08	1657	3.955914	3.955915	0.320548	0.320545
2.000	0.100	1.100	4.000	0.500000	0.000000	0.000000	1.900528	1.900554	0.047143	0.047147	True	True	9.95225e-08	1656	3.955528	3.955529	0.320704	0.320700
