# Supplementary material for: On maternity and the stronger immune response in women
Source: Nat Commun. 2022 Aug 18;13:4858. doi: 10.1038/s41467-022-32569-6 (PMC9386672; doi:10.1038/s41467-022-32569-6)
Supplement: Supplementary file 3 — Source Data [file 41467_2022_32569_MOESM3_ESM.zip › Source Data/Source Data Suppl Fig 4/baseline01.csv]

bmax	mu	betaC1	betaC2	base_c	diff_c	prVert	alphaf	alpham	gammaf	gammam	p_ESS?	h_ESS?	NormGrad	Iter	Sfbar	Smbar	Ifbar	Imbar
4.000	0.100	1.100	4.000	0.100000	0.000000	0.000000	2.536397	2.536394	0.298524	0.298524	True	True	9.95571e-08	2603	4.854349	4.854349	1.691652	1.691653
4.000	0.100	1.100	4.000	0.102667	0.000000	0.000000	2.530631	2.530639	0.291689	0.291689	True	True	9.97074e-08	2626	4.845794	4.845793	1.697896	1.697893
4.000	0.100	1.100	4.000	0.105333	0.000000	0.000000	2.525125	2.525126	0.285161	0.285161	True	True	9.97281e-08	2611	4.837619	4.837619	1.703891	1.703890
4.000	0.100	1.100	4.000	0.108000	0.000000	0.000000	2.519853	2.519848	0.278920	0.278920	True	True	9.99998e-08	2591	4.829798	4.829799	1.709654	1.709656
4.000	0.100	1.100	4.000	0.110667	0.000000	0.000000	2.514791	2.514803	0.272946	0.272946	True	True	9.98018e-08	2610	4.822311	4.822311	1.715203	1.715198
4.000	0.100	1.100	4.000	0.113333	0.000000	0.000000	2.509951	2.509947	0.267224	0.267224	True	True	9.99193e-08	2576	4.815135	4.815136	1.720540	1.720542
4.000	0.100	1.100	4.000	0.116000	0.000000	0.000000	2.505295	2.505296	0.261737	0.261737	True	True	9.98819e-08	2577	4.808252	4.808252	1.725687	1.725686
4.000	0.100	1.100	4.000	0.118667	0.000000	0.000000	2.500841	2.500817	0.256471	0.256472	True	True	9.98389e-08	2593	4.801643	4.801644	1.730640	1.730650
4.000	0.100	1.100	4.000	0.121333	0.000000	0.000000	2.496526	2.496528	0.251414	0.251414	True	True	9.98656e-08	2556	4.795295	4.795295	1.735434	1.735433
4.000	0.100	1.100	4.000	0.124000	0.000000	0.000000	2.492391	2.492391	0.246552	0.246552	True	True	9.96852e-08	2500	4.789190	4.789190	1.740054	1.740054
4.000	0.100	1.100	4.000	0.126667	0.000000	0.000000	2.488408	2.488410	0.241876	0.241876	True	True	9.96559e-08	2533	4.783314	4.783314	1.744519	1.744518
4.000	0.100	1.100	4.000	0.129333	0.000000	0.000000	2.484572	2.484570	0.237373	0.237373	True	True	9.97556e-08	2502	4.777656	4.777656	1.748832	1.748833
4.000	0.100	1.100	4.000	0.132000	0.000000	0.000000	2.480870	2.480872	0.233036	0.233036	True	True	9.99712e-08	2510	4.772204	4.772204	1.753006	1.753006
4.000	0.100	1.100	4.000	0.134667	0.000000	0.000000	2.477302	2.477299	0.228854	0.228854	True	True	9.97186e-08	2498	4.766946	4.766946	1.757044	1.757045
4.000	0.100	1.100	4.000	0.137333	0.000000	0.000000	2.473850	2.473857	0.224820	0.224820	True	True	9.97841e-08	2484	4.761872	4.761871	1.760955	1.760952
4.000	0.100	1.100	4.000	0.140000	0.000000	0.000000	2.470522	2.470524	0.220926	0.220926	True	True	9.95793e-08	2496	4.756972	4.756972	1.764742	1.764741
4.000	0.100	1.100	4.000	0.142667	0.000000	0.000000	2.467302	2.467306	0.217165	0.217164	True	True	9.98396e-08	2487	4.752239	4.752239	1.768413	1.768411
4.000	0.100	1.100	4.000	0.145333	0.000000	0.000000	2.464190	2.464192	0.213529	0.213529	True	True	9.9941e-08	2470	4.747663	4.747663	1.771972	1.771971
4.000	0.100	1.100	4.000	0.148000	0.000000	0.000000	2.461180	2.461176	0.210014	0.210014	True	True	9.99197e-08	2477	4.743237	4.743237	1.775423	1.775425
4.000	0.100	1.100	4.000	0.150667	0.000000	0.000000	2.458262	2.458259	0.206612	0.206612	True	True	9.96212e-08	2448	4.738953	4.738953	1.778774	1.778776
4.000	0.100	1.100	4.000	0.153333	0.000000	0.000000	2.455437	2.455432	0.203319	0.203319	True	True	9.97582e-08	2490	4.734805	4.734806	1.782028	1.782030
4.000	0.100	1.100	4.000	0.156000	0.000000	0.000000	2.452698	2.452692	0.200130	0.200130	True	True	9.96724e-08	2437	4.730787	4.730787	1.785188	1.785191
4.000	0.100	1.100	4.000	0.158667	0.000000	0.000000	2.450037	2.450041	0.197039	0.197039	True	True	9.97376e-08	2436	4.726892	4.726892	1.788262	1.788261
4.000	0.100	1.100	4.000	0.161333	0.000000	0.000000	2.447462	2.447462	0.194042	0.194042	True	True	9.97192e-08	2444	4.723115	4.723115	1.791248	1.791247
4.000	0.100	1.100	4.000	0.164000	0.000000	0.000000	2.444960	2.444962	0.191135	0.191135	True	True	9.98626e-08	2423	4.719450	4.719450	1.794153	1.794151
4.000	0.100	1.100	4.000	0.166667	0.000000	0.000000	2.442532	2.442533	0.188314	0.188314	True	True	9.96729e-08	2434	4.715893	4.715893	1.796978	1.796977
4.000	0.100	1.100	4.000	0.169333	0.000000	0.000000	2.440174	2.440173	0.185575	0.185575	True	True	9.99513e-08	2433	4.712439	4.712439	1.799728	1.799728
4.000	0.100	1.100	4.000	0.172000	0.000000	0.000000	2.437879	2.437882	0.182914	0.182914	True	True	9.98598e-08	2424	4.709084	4.709083	1.802407	1.802405
4.000	0.100	1.100	4.000	0.174667	0.000000	0.000000	2.435654	2.435650	0.180329	0.180329	True	True	9.97173e-08	2417	4.705822	4.705822	1.805013	1.805015
4.000	0.100	1.100	4.000	0.177333	0.000000	0.000000	2.433486	2.433482	0.177816	0.177816	True	True	9.98986e-08	2413	4.702652	4.702652	1.807555	1.807557
4.000	0.100	1.100	4.000	0.180000	0.000000	0.000000	2.431376	2.431374	0.175372	0.175372	True	True	9.96055e-08	2399	4.699568	4.699568	1.810032	1.810033
4.000	0.100	1.100	4.000	0.182667	0.000000	0.000000	2.429321	2.429323	0.172994	0.172994	True	True	9.97551e-08	2396	4.696567	4.696567	1.812448	1.812447
4.000	0.100	1.100	4.000	0.185333	0.000000	0.000000	2.427324	2.427322	0.170680	0.170680	True	True	9.97843e-08	2395	4.693646	4.693646	1.814803	1.814804
4.000	0.100	1.100	4.000	0.188000	0.000000	0.000000	2.425375	2.425377	0.168428	0.168428	True	True	9.98518e-08	2396	4.690802	4.690802	1.817102	1.817101
4.000	0.100	1.100	4.000	0.190667	0.000000	0.000000	2.423487	2.423473	0.166233	0.166233	True	True	9.96677e-08	2399	4.688031	4.688031	1.819339	1.819346
4.000	0.100	1.100	4.000	0.193333	0.000000	0.000000	2.421630	2.421629	0.164096	0.164096	True	True	9.96457e-08	2387	4.685332	4.685332	1.821532	1.821533
4.000	0.100	1.100	4.000	0.196000	0.000000	0.000000	2.419829	2.419824	0.162012	0.162012	True	True	9.99931e-08	2372	4.682700	4.682700	1.823669	1.823671
4.000	0.100	1.100	4.000	0.198667	0.000000	0.000000	2.418069	2.418067	0.159981	0.159981	True	True	9.99057e-08	2370	4.680135	4.680135	1.825757	1.825758
4.000	0.100	1.100	4.000	0.201333	0.000000	0.000000	2.416349	2.416357	0.158000	0.158000	True	True	9.99534e-08	2382	4.677633	4.677632	1.827799	1.827795
4.000	0.100	1.100	4.000	0.204000	0.000000	0.000000	2.414679	2.414678	0.156068	0.156068	True	True	9.96977e-08	2367	4.675191	4.675191	1.829791	1.829791
4.000	0.100	1.100	4.000	0.206667	0.000000	0.000000	2.413043	2.413046	0.154182	0.154182	True	True	9.99457e-08	2375	4.672808	4.672808	1.831740	1.831739
4.000	0.100	1.100	4.000	0.209333	0.000000	0.000000	2.411452	2.411445	0.152341	0.152341	True	True	9.97139e-08	2365	4.670482	4.670482	1.833643	1.833646
4.000	0.100	1.100	4.000	0.212000	0.000000	0.000000	2.409889	2.409890	0.150544	0.150544	True	True	9.99388e-08	2363	4.668211	4.668211	1.835508	1.835508
4.000	0.100	1.100	4.000	0.214667	0.000000	0.000000	2.408365	2.408369	0.148789	0.148789	True	True	9.9997e-08	2355	4.665993	4.665992	1.837331	1.837330
4.000	0.100	1.100	4.000	0.217333	0.000000	0.000000	2.406880	2.406878	0.147074	0.147074	True	True	9.95655e-08	2343	4.663825	4.663825	1.839114	1.839115
4.000	0.100	1.100	4.000	0.220000	0.000000	0.000000	2.405423	2.405425	0.145398	0.145398	True	True	9.99846e-08	2348	4.661706	4.661706	1.840860	1.840859
4.000	0.100	1.100	4.000	0.222667	0.000000	0.000000	2.404003	2.403999	0.143760	0.143760	True	True	9.9655e-08	2353	4.659635	4.659635	1.842568	1.842569
4.000	0.100	1.100	4.000	0.225333	0.000000	0.000000	2.402614	2.402607	0.142159	0.142159	True	True	9.97717e-08	2343	4.657610	4.657610	1.844240	1.844243
4.000	0.100	1.100	4.000	0.228000	0.000000	0.000000	2.401242	2.401274	0.140593	0.140593	True	True	9.98588e-08	2471	4.655629	4.655628	1.845882	1.845867
4.000	0.100	1.100	4.000	0.230667	0.000000	0.000000	2.399916	2.399919	0.139061	0.139061	True	True	9.99603e-08	2338	4.653692	4.653692	1.847486	1.847485
4.000	0.100	1.100	4.000	0.233333	0.000000	0.000000	2.398615	2.398612	0.137562	0.137562	True	True	9.98275e-08	2333	4.651796	4.651796	1.849057	1.849059
4.000	0.100	1.100	4.000	0.236000	0.000000	0.000000	2.397339	2.397337	0.136095	0.136095	True	True	9.95715e-08	2336	4.649941	4.649941	1.850599	1.850600
4.000	0.100	1.100	4.000	0.238667	0.000000	0.000000	2.396096	2.396083	0.134659	0.134659	True	True	9.96198e-08	2330	4.648124	4.648124	1.852107	1.852113
4.000	0.100	1.100	4.000	0.241333	0.000000	0.000000	2.394865	2.394865	0.133253	0.133253	True	True	9.95641e-08	2334	4.646345	4.646345	1.853591	1.853591
4.000	0.100	1.100	4.000	0.244000	0.000000	0.000000	2.393664	2.393668	0.131876	0.131875	True	True	9.9903e-08	2314	4.644603	4.644603	1.855045	1.855043
4.000	0.100	1.100	4.000	0.246667	0.000000	0.000000	2.392489	2.392494	0.130527	0.130527	True	True	9.96347e-08	2311	4.642896	4.642896	1.856469	1.856467
4.000	0.100	1.100	4.000	0.249333	0.000000	0.000000	2.391342	2.391339	0.129205	0.129205	True	True	9.99698e-08	2316	4.641224	4.641224	1.857865	1.857866
4.000	0.100	1.100	4.000	0.252000	0.000000	0.000000	2.390213	2.390212	0.127910	0.127910	True	True	9.99028e-08	2319	4.639585	4.639585	1.859236	1.859237
4.000	0.100	1.100	4.000	0.254667	0.000000	0.000000	2.389109	2.389104	0.126641	0.126641	True	True	9.99431e-08	2312	4.637979	4.637979	1.860580	1.860583
4.000	0.100	1.100	4.000	0.257333	0.000000	0.000000	2.388024	2.388020	0.125396	0.125396	True	True	9.98489e-08	2317	4.636404	4.636404	1.861901	1.861902
4.000	0.100	1.100	4.000	0.260000	0.000000	0.000000	2.386957	2.386959	0.124176	0.124176	True	True	9.99764e-08	2308	4.634859	4.634859	1.863198	1.863197
4.000	0.100	1.100	4.000	0.262667	0.000000	0.000000	2.385914	2.385916	0.122980	0.122980	True	True	9.97771e-08	2302	4.633344	4.633344	1.864471	1.864470
4.000	0.100	1.100	4.000	0.265333	0.000000	0.000000	2.384889	2.384893	0.121806	0.121806	True	True	9.99246e-08	2299	4.631858	4.631858	1.865721	1.865719
4.000	0.100	1.100	4.000	0.268000	0.000000	0.000000	2.383890	2.383883	0.120654	0.120654	True	True	9.99479e-08	2307	4.630400	4.630400	1.866945	1.866949
4.000	0.100	1.100	4.000	0.270667	0.000000	0.000000	2.382901	2.382900	0.119524	0.119524	True	True	9.97019e-08	2301	4.628970	4.628970	1.868153	1.868153
4.000	0.100	1.100	4.000	0.273333	0.000000	0.000000	2.381934	2.381931	0.118415	0.118415	True	True	9.95655e-08	2291	4.627565	4.627565	1.869336	1.869338
4.000	0.100	1.100	4.000	0.276000	0.000000	0.000000	2.380983	2.380981	0.117326	0.117326	True	True	9.97911e-08	2301	4.626187	4.626187	1.870500	1.870501
4.000	0.100	1.100	4.000	0.278667	0.000000	0.000000	2.380047	2.380051	0.116258	0.116258	True	True	9.98756e-08	2290	4.624833	4.624833	1.871646	1.871643
4.000	0.100	1.100	4.000	0.281333	0.000000	0.000000	2.379134	2.379131	0.115208	0.115208	True	True	9.95406e-08	2289	4.623504	4.623504	1.872768	1.872769
4.000	0.100	1.100	4.000	0.284000	0.000000	0.000000	2.378231	2.378232	0.114177	0.114177	True	True	9.99644e-08	2297	4.622199	4.622199	1.873874	1.873874
4.000	0.100	1.100	4.000	0.286667	0.000000	0.000000	2.377345	2.377350	0.113165	0.113165	True	True	9.9892e-08	2289	4.620917	4.620916	1.874961	1.874959
4.000	0.100	1.100	4.000	0.289333	0.000000	0.000000	2.376475	2.376481	0.112170	0.112170	True	True	9.98407e-08	2293	4.619657	4.619657	1.876030	1.876027
4.000	0.100	1.100	4.000	0.292000	0.000000	0.000000	2.375625	2.375623	0.111193	0.111193	True	True	9.97968e-08	2281	4.618419	4.618419	1.877079	1.877080
4.000	0.100	1.100	4.000	0.294667	0.000000	0.000000	2.374785	2.374784	0.110232	0.110232	True	True	9.99849e-08	2281	4.617202	4.617202	1.878112	1.878113
4.000	0.100	1.100	4.000	0.297333	0.000000	0.000000	2.373962	2.373957	0.109288	0.109288	True	True	9.96436e-08	2276	4.616006	4.616006	1.879128	1.879130
4.000	0.100	1.100	4.000	0.300000	0.000000	0.000000	2.373145	2.373150	0.108361	0.108360	True	True	9.99645e-08	2277	4.614831	4.614830	1.880130	1.880128
4.000	0.100	1.100	4.000	0.302667	0.000000	0.000000	2.372352	2.372347	0.107448	0.107448	True	True	9.96523e-08	2270	4.613675	4.613675	1.881112	1.881115
4.000	0.100	1.100	4.000	0.305333	0.000000	0.000000	2.371563	2.371568	0.106551	0.106551	True	True	9.97259e-08	2273	4.612538	4.612538	1.882083	1.882081
4.000	0.100	1.100	4.000	0.308000	0.000000	0.000000	2.370793	2.370793	0.105669	0.105669	True	True	9.99547e-08	2279	4.611420	4.611420	1.883036	1.883036
4.000	0.100	1.100	4.000	0.310667	0.000000	0.000000	2.370032	2.370035	0.104801	0.104801	True	True	9.97572e-08	2276	4.610321	4.610321	1.883975	1.883973
4.000	0.100	1.100	4.000	0.313333	0.000000	0.000000	2.369289	2.369285	0.103947	0.103947	True	True	9.97745e-08	2271	4.609239	4.609239	1.884897	1.884899
4.000	0.100	1.100	4.000	0.316000	0.000000	0.000000	2.368550	2.368553	0.103108	0.103108	True	True	9.97057e-08	2271	4.608175	4.608175	1.885808	1.885806
4.000	0.100	1.100	4.000	0.318667	0.000000	0.000000	2.367830	2.367827	0.102281	0.102281	True	True	9.98683e-08	2266	4.607127	4.607127	1.886702	1.886704
4.000	0.100	1.100	4.000	0.321333	0.000000	0.000000	2.367116	2.367116	0.101468	0.101468	True	True	9.99253e-08	2262	4.606097	4.606097	1.887585	1.887585
4.000	0.100	1.100	4.000	0.324000	0.000000	0.000000	2.366413	2.366417	0.100668	0.100668	True	True	9.98633e-08	2260	4.605082	4.605082	1.888455	1.888453
4.000	0.100	1.100	4.000	0.326667	0.000000	0.000000	2.365724	2.365726	0.099880	0.099880	True	True	9.96826e-08	2257	4.604084	4.604084	1.889311	1.889309
4.000	0.100	1.100	4.000	0.329333	0.000000	0.000000	2.365049	2.365042	0.099104	0.099104	True	True	9.97219e-08	2261	4.603100	4.603101	1.890151	1.890155
4.000	0.100	1.100	4.000	0.332000	0.000000	0.000000	2.364378	2.364375	0.098340	0.098340	True	True	9.97916e-08	2263	4.602133	4.602133	1.890983	1.890985
4.000	0.100	1.100	4.000	0.334667	0.000000	0.000000	2.363716	2.363719	0.097588	0.097588	True	True	9.99276e-08	2252	4.601179	4.601179	1.891803	1.891802
4.000	0.100	1.100	4.000	0.337333	0.000000	0.000000	2.363070	2.363067	0.096848	0.096848	True	True	9.99972e-08	2258	4.600241	4.600241	1.892609	1.892610
4.000	0.100	1.100	4.000	0.340000	0.000000	0.000000	2.362427	2.362431	0.096118	0.096118	True	True	9.98813e-08	2265	4.599316	4.599316	1.893406	1.893404
4.000	0.100	1.100	4.000	0.342667	0.000000	0.000000	2.361801	2.361798	0.095400	0.095400	True	True	9.98439e-08	2259	4.598405	4.598405	1.894188	1.894189
4.000	0.100	1.100	4.000	0.345333	0.000000	0.000000	2.361179	2.361178	0.094692	0.094692	True	True	9.98654e-08	2256	4.597508	4.597508	1.894961	1.894961
4.000	0.100	1.100	4.000	0.348000	0.000000	0.000000	2.360565	2.360568	0.093995	0.093995	True	True	9.99973e-08	2256	4.596623	4.596623	1.895724	1.895722
4.000	0.100	1.100	4.000	0.350667	0.000000	0.000000	2.359968	2.359961	0.093307	0.093307	True	True	9.94983e-08	2254	4.595752	4.595752	1.896472	1.896476
4.000	0.100	1.100	4.000	0.353333	0.000000	0.000000	2.359370	2.359370	0.092630	0.092630	True	True	9.9576e-08	2258	4.594893	4.594893	1.897215	1.897215
4.000	0.100	1.100	4.000	0.356000	0.000000	0.000000	2.358785	2.358784	0.091963	0.091963	True	True	9.97e-08	2252	4.594047	4.594047	1.897945	1.897946
4.000	0.100	1.100	4.000	0.358667	0.000000	0.000000	2.358207	2.358208	0.091305	0.091305	True	True	9.99914e-08	2243	4.593213	4.593213	1.898666	1.898666
4.000	0.100	1.100	4.000	0.361333	0.000000	0.000000	2.357639	2.357637	0.090656	0.090656	True	True	9.98255e-08	2248	4.592390	4.592390	1.899376	1.899377
4.000	0.100	1.100	4.000	0.364000	0.000000	0.000000	2.357070	2.357089	0.090017	0.090017	True	True	9.96592e-08	2262	4.591579	4.591579	1.900081	1.900072
4.000	0.100	1.100	4.000	0.366667	0.000000	0.000000	2.356528	2.356520	0.089386	0.089386	True	True	9.98723e-08	2245	4.590779	4.590780	1.900767	1.900771
4.000	0.100	1.100	4.000	0.369333	0.000000	0.000000	2.355978	2.355978	0.088764	0.088764	True	True	9.97267e-08	2249	4.589991	4.589991	1.901452	1.901452
4.000	0.100	1.100	4.000	0.372000	0.000000	0.000000	2.355437	2.355444	0.088151	0.088151	True	True	9.96165e-08	2242	4.589214	4.589213	1.902127	1.902123
4.000	0.100	1.100	4.000	0.374667	0.000000	0.000000	2.354910	2.354908	0.087546	0.087546	True	True	9.96615e-08	2241	4.588447	4.588447	1.902789	1.902790
4.000	0.100	1.100	4.000	0.377333	0.000000	0.000000	2.354385	2.354385	0.086950	0.086950	True	True	9.99634e-08	2245	4.587690	4.587690	1.903446	1.903446
4.000	0.100	1.100	4.000	0.380000	0.000000	0.000000	2.353867	2.353870	0.086362	0.086362	True	True	9.98719e-08	2240	4.586944	4.586944	1.904094	1.904092
4.000	0.100	1.100	4.000	0.382667	0.000000	0.000000	2.353360	2.353358	0.085781	0.085781	True	True	9.95573e-08	2232	4.586207	4.586207	1.904731	1.904732
4.000	0.100	1.100	4.000	0.385333	0.000000	0.000000	2.352856	2.352856	0.085208	0.085208	True	True	9.98221e-08	2225	4.585481	4.585481	1.905363	1.905363
4.000	0.100	1.100	4.000	0.388000	0.000000	0.000000	2.352358	2.352361	0.084643	0.084643	True	True	9.98668e-08	2234	4.584764	4.584764	1.905986	1.905984
4.000	0.100	1.100	4.000	0.390667	0.000000	0.000000	2.351869	2.351870	0.084085	0.084085	True	True	9.98105e-08	2231	4.584057	4.584057	1.906600	1.906600
4.000	0.100	1.100	4.000	0.393333	0.000000	0.000000	2.351386	2.351385	0.083535	0.083535	True	True	9.99379e-08	2239	4.583358	4.583358	1.907207	1.907207
4.000	0.100	1.100	4.000	0.396000	0.000000	0.000000	2.350912	2.350905	0.082992	0.082992	True	True	9.99276e-08	2231	4.582669	4.582669	1.907805	1.907808
4.000	0.100	1.100	4.000	0.398667	0.000000	0.000000	2.350437	2.350437	0.082456	0.082456	True	True	9.98474e-08	2231	4.581989	4.581989	1.908399	1.908399
4.000	0.100	1.100	4.000	0.401333	0.000000	0.000000	2.349972	2.349971	0.081926	0.081926	True	True	9.99331e-08	2236	4.581318	4.581318	1.908983	1.908984
4.000	0.100	1.100	4.000	0.404000	0.000000	0.000000	2.349513	2.349512	0.081404	0.081404	True	True	9.99066e-08	2230	4.580655	4.580655	1.909561	1.909561
4.000	0.100	1.100	4.000	0.406667	0.000000	0.000000	2.349058	2.349060	0.080888	0.080888	True	True	9.97234e-08	2228	4.580000	4.580000	1.910132	1.910131
4.000	0.100	1.100	4.000	0.409333	0.000000	0.000000	2.348608	2.348614	0.080378	0.080378	True	True	9.97116e-08	2230	4.579354	4.579354	1.910696	1.910694
4.000	0.100	1.100	4.000	0.412000	0.000000	0.000000	2.348171	2.348167	0.079875	0.079875	True	True	9.9528e-08	2230	4.578715	4.578715	1.911251	1.911253
4.000	0.100	1.100	4.000	0.414667	0.000000	0.000000	2.347736	2.347728	0.079378	0.079378	True	True	9.99418e-08	2233	4.578085	4.578085	1.911800	1.911804
4.000	0.100	1.100	4.000	0.417333	0.000000	0.000000	2.347300	2.347301	0.078888	0.078888	True	True	9.95501e-08	2224	4.577462	4.577462	1.912346	1.912345
4.000	0.100	1.100	4.000	0.420000	0.000000	0.000000	2.346874	2.346874	0.078403	0.078403	True	True	9.98696e-08	2224	4.576847	4.576847	1.912883	1.912883
4.000	0.100	1.100	4.000	0.422667	0.000000	0.000000	2.346455	2.346452	0.077924	0.077924	True	True	9.94851e-08	2226	4.576240	4.576240	1.913413	1.913414
4.000	0.100	1.100	4.000	0.425333	0.000000	0.000000	2.346037	2.346037	0.077451	0.077451	True	True	9.96941e-08	2228	4.575640	4.575640	1.913938	1.913938
4.000	0.100	1.100	4.000	0.428000	0.000000	0.000000	2.345628	2.345624	0.076984	0.076984	True	True	9.99663e-08	2225	4.575047	4.575047	1.914456	1.914458
4.000	0.100	1.100	4.000	0.430667	0.000000	0.000000	2.345217	2.345224	0.076522	0.076522	True	True	9.96687e-08	2222	4.574461	4.574461	1.914971	1.914967
4.000	0.100	1.100	4.000	0.433333	0.000000	0.000000	2.344816	2.344822	0.076066	0.076066	True	True	9.98416e-08	2223	4.573882	4.573882	1.915477	1.915474
4.000	0.100	1.100	4.000	0.436000	0.000000	0.000000	2.344421	2.344423	0.075616	0.075616	True	True	9.9843e-08	2214	4.573310	4.573310	1.915977	1.915976
4.000	0.100	1.100	4.000	0.438667	0.000000	0.000000	2.344030	2.344030	0.075170	0.075170	True	True	9.96753e-08	2221	4.572745	4.572745	1.916472	1.916472
4.000	0.100	1.100	4.000	0.441333	0.000000	0.000000	2.343641	2.343644	0.074730	0.074730	True	True	9.95465e-08	2218	4.572186	4.572186	1.916962	1.916960
4.000	0.100	1.100	4.000	0.444000	0.000000	0.000000	2.343259	2.343260	0.074295	0.074295	True	True	9.98651e-08	2223	4.571634	4.571634	1.917445	1.917445
4.000	0.100	1.100	4.000	0.446667	0.000000	0.000000	2.342881	2.342881	0.073865	0.073865	True	True	9.96898e-08	2222	4.571089	4.571089	1.917924	1.917924
4.000	0.100	1.100	4.000	0.449333	0.000000	0.000000	2.342505	2.342509	0.073440	0.073440	True	True	9.97694e-08	2218	4.570549	4.570549	1.918398	1.918396
4.000	0.100	1.100	4.000	0.452000	0.000000	0.000000	2.342141	2.342134	0.073020	0.073020	True	True	9.99342e-08	2214	4.570016	4.570016	1.918863	1.918867
4.000	0.100	1.100	4.000	0.454667	0.000000	0.000000	2.341771	2.341771	0.072604	0.072604	True	True	9.99084e-08	2218	4.569488	4.569488	1.919328	1.919328
4.000	0.100	1.100	4.000	0.457333	0.000000	0.000000	2.341406	2.341415	0.072193	0.072193	True	True	9.95633e-08	2214	4.568967	4.568967	1.919788	1.919783
4.000	0.100	1.100	4.000	0.460000	0.000000	0.000000	2.341063	2.341045	0.071787	0.071787	True	True	9.98905e-08	2223	4.568451	4.568451	1.920233	1.920242
4.000	0.100	1.100	4.000	0.462667	0.000000	0.000000	2.340696	2.340701	0.071386	0.071386	True	True	9.9897e-08	2208	4.567942	4.567942	1.920688	1.920685
4.000	0.100	1.100	4.000	0.465333	0.000000	0.000000	2.340347	2.340350	0.070989	0.070989	True	True	9.9612e-08	2213	4.567438	4.567438	1.921130	1.921129
4.000	0.100	1.100	4.000	0.468000	0.000000	0.000000	2.340005	2.340001	0.070596	0.070596	True	True	9.96204e-08	2208	4.566939	4.566939	1.921567	1.921569
4.000	0.100	1.100	4.000	0.470667	0.000000	0.000000	2.339662	2.339660	0.070208	0.070208	True	True	9.96633e-08	2212	4.566446	4.566446	1.922001	1.922003
4.000	0.100	1.100	4.000	0.473333	0.000000	0.000000	2.339321	2.339324	0.069823	0.069823	True	True	9.97753e-08	2210	4.565959	4.565959	1.922432	1.922430
4.000	0.100	1.100	4.000	0.476000	0.000000	0.000000	2.338989	2.338986	0.069443	0.069444	True	True	9.99273e-08	2204	4.565477	4.565477	1.922855	1.922857
4.000	0.100	1.100	4.000	0.478667	0.000000	0.000000	2.338658	2.338655	0.069068	0.069068	True	True	9.98723e-08	2210	4.564999	4.564999	1.923275	1.923277
4.000	0.100	1.100	4.000	0.481333	0.000000	0.000000	2.338329	2.338328	0.068696	0.068696	True	True	9.99526e-08	2204	4.564527	4.564527	1.923692	1.923692
4.000	0.100	1.100	4.000	0.484000	0.000000	0.000000	2.338005	2.338004	0.068328	0.068328	True	True	9.98288e-08	2209	4.564061	4.564061	1.924103	1.924103
4.000	0.100	1.100	4.000	0.486667	0.000000	0.000000	2.337684	2.337684	0.067964	0.067964	True	True	9.98217e-08	2200	4.563599	4.563599	1.924511	1.924510
4.000	0.100	1.100	4.000	0.489333	0.000000	0.000000	2.337369	2.337365	0.067604	0.067604	True	True	9.97317e-08	2207	4.563141	4.563141	1.924912	1.924915
4.000	0.100	1.100	4.000	0.492000	0.000000	0.000000	2.337055	2.337051	0.067248	0.067248	True	True	9.99501e-08	2205	4.562689	4.562689	1.925311	1.925314
4.000	0.100	1.100	4.000	0.494667	0.000000	0.000000	2.336743	2.336742	0.066895	0.066895	True	True	9.9795e-08	2204	4.562242	4.562242	1.925707	1.925708
4.000	0.100	1.100	4.000	0.497333	0.000000	0.000000	2.336428	2.336446	0.066547	0.066546	True	True	9.98987e-08	2207	4.561798	4.561798	1.926102	1.926092
4.000	0.100	1.100	4.000	0.500000	0.000000	0.000000	2.336129	2.336132	0.066201	0.066201	True	True	9.97963e-08	2205	4.561361	4.561360	1.926486	1.926485
