# Supplementary material for: On maternity and the stronger immune response in women
Source: Nat Commun. 2022 Aug 18;13:4858. doi: 10.1038/s41467-022-32569-6 (PMC9386672; doi:10.1038/s41467-022-32569-6)
Supplement: Supplementary file 3 — Source Data [file 41467_2022_32569_MOESM3_ESM.zip › Source Data/Source Data Suppl Fig 4/Source Data.xlsx]

## Sheet: Sheet1
Fig 4, Suppl
		bmax	base_c	alphaf	alpham	gammaf	gammam	PrMortf	PrMortm	PrRecof	PrRecom
		2	0.1	2.05376	2.05376	0.172694	0.172694	0.660877	0.660876	0.055571	0.055571
		2	0.102667	2.05009	2.0501	0.169585	0.169584	0.661277	0.661278	0.0547014	0.0547009
		2	0.105333	2.04655	2.04656	0.16659	0.166589	0.661664	0.661665	0.0538597	0.0538593
		2	0.108	2.04314	2.04314	0.163702	0.163703	0.662039	0.662039	0.0530444	0.0530448
		2	0.110667	2.03984	2.03984	0.160918	0.160917	0.662401	0.662401	0.0522552	0.0522549
		2	0.113333	2.03665	2.03665	0.158229	0.158229	0.662751	0.662751	0.0514897	0.0514897
		2	0.116	2.03356	2.03359	0.155632	0.155631	0.663091	0.663093	0.0507475	0.0507467
		2	0.118667	2.03057	2.03058	0.153122	0.153122	0.663419	0.663419	0.0500273	0.0500272
		2	0.121333	2.02768	2.02768	0.150694	0.150694	0.663738	0.663738	0.0493279	0.0493279
		2	0.124	2.02488	2.02488	0.148345	0.148344	0.664047	0.664047	0.0486489	0.0486485
		2	0.126667	2.02216	2.02216	0.146069	0.146069	0.664347	0.664347	0.0479885	0.0479885
		2	0.129333	2.01953	2.01952	0.143865	0.143865	0.664639	0.664638	0.0473468	0.047347
		2	0.132	2.01696	2.01697	0.141728	0.141728	0.664921	0.664922	0.0467227	0.0467226
		2	0.134667	2.01448	2.01449	0.139656	0.139656	0.665196	0.665197	0.0461155	0.0461154
		2	0.137333	2.01206	2.01207	0.137645	0.137645	0.665463	0.665464	0.0455242	0.0455242
		2	0.14	2.00975	2.00972	0.135692	0.135693	0.665726	0.665723	0.0449479	0.0449486
		2	0.142667	2.00744	2.00744	0.133796	0.133796	0.665977	0.665976	0.0443874	0.0443874
		2	0.145333	2.00522	2.00522	0.131954	0.131954	0.666223	0.666223	0.043841	0.043841
		2	0.148	2.00306	2.00306	0.130163	0.130163	0.666463	0.666462	0.0433081	0.0433081
		2	0.150667	2.00096	2.00096	0.128421	0.128421	0.666696	0.666696	0.0427884	0.0427884
		2	0.153333	1.99891	1.99891	0.126726	0.126726	0.666924	0.666924	0.0422813	0.0422813
		2	0.156	1.99692	1.99691	0.125076	0.125076	0.667146	0.667146	0.0417863	0.0417864
		2	0.158667	1.99497	1.99497	0.12347	0.12347	0.667362	0.667362	0.0413034	0.0413034
		2	0.161333	1.99308	1.99308	0.121905	0.121905	0.667574	0.667574	0.0408316	0.0408316
		2	0.164	1.99123	1.99123	0.120381	0.120381	0.66778	0.66778	0.040371	0.040371
		2	0.166667	1.98943	1.98945	0.118895	0.118894	0.667981	0.667984	0.0399208	0.0399202
		2	0.169333	1.98767	1.9877	0.117446	0.117445	0.668178	0.668181	0.0394807	0.0394801
		2	0.172	1.98595	1.98595	0.116032	0.116032	0.668369	0.668369	0.0390504	0.0390504
		2	0.174667	1.98427	1.98427	0.114653	0.114653	0.668557	0.668557	0.0386298	0.0386298
		2	0.177333	1.98263	1.98264	0.113307	0.113307	0.66874	0.66874	0.0382183	0.0382183
		2	0.18	1.98104	1.98103	0.111993	0.111993	0.668919	0.668919	0.0378157	0.0378157
		2	0.182667	1.97947	1.97947	0.110709	0.110709	0.669094	0.669094	0.0374215	0.0374215
		2	0.185333	1.97794	1.97794	0.109456	0.109456	0.669266	0.669265	0.0370361	0.0370361
		2	0.188	1.97644	1.97645	0.10823	0.10823	0.669433	0.669433	0.0366581	0.0366581
		2	0.190667	1.97498	1.97498	0.107033	0.107033	0.669597	0.669597	0.0362884	0.0362884
		2	0.193333	1.97355	1.97355	0.105862	0.105862	0.669758	0.669758	0.0359261	0.035926
		2	0.196	1.97215	1.97215	0.104717	0.104717	0.669915	0.669915	0.0355711	0.0355711
		2	0.198667	1.97078	1.97078	0.103596	0.103596	0.670069	0.670069	0.0352229	0.0352229
		2	0.201333	1.96944	1.96943	0.1025	0.1025	0.67022	0.67022	0.0348818	0.0348819
		2	0.204	1.96812	1.96812	0.101427	0.101427	0.670368	0.670368	0.0345473	0.0345474
		2	0.206667	1.96683	1.96683	0.100377	0.100377	0.670512	0.670512	0.0342195	0.0342195
		2	0.209333	1.96557	1.96557	0.099349	0.099349	0.670654	0.670654	0.0338979	0.0338979
		2	0.212	1.96433	1.96434	0.098342	0.098342	0.670793	0.670793	0.0335824	0.0335824
		2	0.214667	1.96313	1.96312	0.097355	0.097355	0.67093	0.67093	0.0332726	0.0332727
		2	0.217333	1.96194	1.96193	0.096388	0.096388	0.671064	0.671064	0.0329687	0.0329687
		2	0.22	1.96077	1.96077	0.095441	0.095441	0.671195	0.671195	0.0326706	0.0326706
		2	0.222667	1.95963	1.95963	0.094512	0.094512	0.671324	0.671324	0.0323776	0.0323776
		2	0.225333	1.95851	1.95851	0.093602	0.093602	0.67145	0.67145	0.0320903	0.0320903
		2	0.228	1.95741	1.95741	0.092708	0.092709	0.671575	0.671574	0.0318075	0.0318079
		2	0.230667	1.95633	1.95633	0.091833	0.091833	0.671696	0.671696	0.0315304	0.0315304
		2	0.233333	1.95527	1.95527	0.090973	0.090973	0.671816	0.671816	0.0312576	0.0312576
		2	0.236	1.95423	1.95423	0.09013	0.09013	0.671933	0.671933	0.0309899	0.0309899
		2	0.238667	1.95321	1.95321	0.089303	0.089303	0.672048	0.672048	0.0307269	0.0307268
		2	0.241333	1.95221	1.9522	0.088491	0.088491	0.672162	0.672162	0.0304682	0.0304682
		2	0.244	1.95122	1.95122	0.087693	0.087693	0.672273	0.672273	0.0302137	0.0302137
		2	0.246667	1.95025	1.95025	0.08691	0.08691	0.672383	0.672382	0.0299637	0.0299637
		2	0.249333	1.9493	1.9493	0.086142	0.086142	0.67249	0.67249	0.0297181	0.0297181
		2	0.252	1.94837	1.94837	0.085386	0.085386	0.672596	0.672596	0.0294761	0.0294761
		2	0.254667	1.94745	1.94745	0.084644	0.084644	0.6727	0.6727	0.0292382	0.0292382
		2	0.257333	1.94655	1.94655	0.083915	0.083915	0.672802	0.672802	0.0290042	0.0290043
		2	0.26	1.94566	1.94566	0.083199	0.083199	0.672902	0.672902	0.0287742	0.0287742
		2	0.262667	1.9448	1.94478	0.082494	0.082495	0.673003	0.673	0.0285472	0.0285477
		2	0.265333	1.94394	1.94396	0.081802	0.081802	0.673099	0.673102	0.0283244	0.0283242
		2	0.268	1.94309	1.94309	0.081122	0.081122	0.673194	0.673194	0.0281052	0.0281052
		2	0.270667	1.94226	1.94226	0.080453	0.080453	0.673288	0.673288	0.0278892	0.0278892
		2	0.273333	1.94144	1.94144	0.079794	0.079794	0.673381	0.673381	0.0276762	0.0276763
		2	0.276	1.94064	1.94064	0.079147	0.079147	0.673472	0.673472	0.0274669	0.0274669
		2	0.278667	1.93985	1.93985	0.07851	0.07851	0.673562	0.673562	0.0272606	0.0272606
		2	0.281333	1.93907	1.93907	0.077884	0.077884	0.67365	0.67365	0.0270576	0.0270576
		2	0.284	1.9383	1.9383	0.077267	0.077267	0.673737	0.673737	0.0268574	0.0268574
		2	0.286667	1.93755	1.93755	0.07666	0.07666	0.673823	0.673823	0.0266601	0.0266601
		2	0.289333	1.9368	1.9368	0.076063	0.076063	0.673907	0.673907	0.026466	0.026466
		2	0.292	1.93607	1.93607	0.075475	0.075475	0.67399	0.67399	0.0262745	0.0262745
		2	0.294667	1.93535	1.93535	0.074896	0.074896	0.674072	0.674072	0.0260858	0.0260858
		2	0.297333	1.93467	1.93465	0.074326	0.074326	0.674156	0.674153	0.0258997	0.0258999
		2	0.3	1.93394	1.93394	0.073765	0.073765	0.674232	0.674232	0.0257167	0.0257167
		2	0.302667	1.93328	1.93326	0.073212	0.073213	0.674314	0.674311	0.0255358	0.0255363
		2	0.305333	1.93257	1.9326	0.072668	0.072668	0.674387	0.67439	0.0253581	0.0253579
		2	0.308	1.93191	1.93191	0.072132	0.072132	0.674463	0.674464	0.0251826	0.0251825
		2	0.310667	1.93125	1.93125	0.071603	0.071603	0.674539	0.674539	0.0250092	0.0250092
		2	0.313333	1.9306	1.9306	0.071083	0.071083	0.674613	0.674612	0.0248386	0.0248386
		2	0.316	1.92996	1.92998	0.07057	0.070569	0.674685	0.674688	0.0246702	0.0246697
		2	0.318667	1.92933	1.92933	0.070064	0.070064	0.674757	0.674757	0.024504	0.024504
		2	0.321333	1.92871	1.92871	0.069566	0.069566	0.674828	0.674828	0.0243402	0.0243402
		2	0.324	1.92809	1.92809	0.069074	0.069074	0.674898	0.674898	0.0241782	0.0241782
		2	0.326667	1.92749	1.92749	0.06859	0.06859	0.674967	0.674967	0.0240188	0.0240188
		2	0.329333	1.92689	1.92689	0.068112	0.068112	0.675035	0.675035	0.0238612	0.0238612
		2	0.332	1.9263	1.9263	0.067641	0.067641	0.675102	0.675102	0.0237058	0.0237058
		2	0.334667	1.92572	1.92572	0.067177	0.067177	0.675168	0.675168	0.0235526	0.0235526
		2	0.337333	1.92515	1.92515	0.066719	0.066719	0.675234	0.675234	0.0234013	0.0234012
		2	0.34	1.92459	1.92458	0.066267	0.066267	0.675298	0.675298	0.0232517	0.0232518
		2	0.342667	1.92403	1.92403	0.065822	0.065822	0.675362	0.675362	0.0231045	0.0231045
		2	0.345333	1.9235	1.92348	0.065382	0.065382	0.675427	0.675425	0.0229585	0.0229587
		2	0.348	1.92296	1.92293	0.064948	0.064948	0.675489	0.675486	0.0228147	0.0228149
		2	0.350667	1.9224	1.9224	0.06452	0.06452	0.675548	0.675548	0.0226729	0.0226729
		2	0.353333	1.92187	1.92187	0.064098	0.064098	0.675608	0.675608	0.0225328	0.0225328
		2	0.356	1.92135	1.92135	0.063681	0.063681	0.675668	0.675668	0.0223943	0.0223943
		2	0.358667	1.92083	1.92083	0.06327	0.06327	0.675726	0.675726	0.0222577	0.0222577
		2	0.361333	1.92032	1.92032	0.062863	0.062863	0.675785	0.675785	0.0221222	0.0221222
		2	0.364	1.91982	1.91982	0.062463	0.062463	0.675842	0.675842	0.0219891	0.0219891
		2	0.366667	1.91933	1.91932	0.062067	0.062067	0.675899	0.675899	0.0218572	0.0218572
		2	0.369333	1.91884	1.91883	0.061676	0.061676	0.675955	0.675955	0.0217268	0.0217268
		2	0.372	1.91835	1.91835	0.06129	0.06129	0.67601	0.67601	0.0215981	0.021598
		2	0.374667	1.91787	1.91787	0.060909	0.060909	0.676065	0.676065	0.0214709	0.0214709
		2	0.377333	1.91741	1.91743	0.060533	0.060533	0.676119	0.676122	0.0213453	0.0213451
		2	0.38	1.91694	1.91693	0.060161	0.060161	0.676172	0.676172	0.021221	0.021221
		2	0.382667	1.91647	1.91647	0.059794	0.059794	0.676225	0.676225	0.0210982	0.0210982
		2	0.385333	1.91602	1.91602	0.059432	0.059432	0.676277	0.676277	0.0209771	0.0209771
		2	0.388	1.91557	1.91557	0.059074	0.059073	0.676328	0.676329	0.0208572	0.0208569
		2	0.390667	1.91512	1.91512	0.05872	0.05872	0.676379	0.676379	0.0207386	0.0207386
		2	0.393333	1.91468	1.91468	0.05837	0.05837	0.67643	0.676429	0.0206213	0.0206213
		2	0.396	1.91425	1.91425	0.058025	0.058025	0.676479	0.676479	0.0205055	0.0205055
		2	0.398667	1.91382	1.91382	0.057683	0.057683	0.676528	0.676528	0.0203907	0.0203907
		2	0.401333	1.9134	1.91339	0.057346	0.057346	0.676577	0.676577	0.0202775	0.0202776
		2	0.404	1.91298	1.91298	0.057012	0.057012	0.676625	0.676625	0.0201653	0.0201653
		2	0.406667	1.91256	1.91256	0.056683	0.056683	0.676672	0.676672	0.0200547	0.0200547
		2	0.409333	1.91215	1.91215	0.056357	0.056357	0.676719	0.676719	0.019945	0.019945
		2	0.412	1.91175	1.91175	0.056035	0.056035	0.676766	0.676766	0.0198366	0.0198366
		2	0.414667	1.91135	1.91135	0.055717	0.055717	0.676812	0.676812	0.0197295	0.0197295
		2	0.417333	1.91095	1.91095	0.055402	0.055402	0.676857	0.676857	0.0196233	0.0196233
		2	0.42	1.91057	1.91056	0.055091	0.055091	0.676903	0.676902	0.0195184	0.0195185
		2	0.422667	1.91017	1.91017	0.054783	0.054783	0.676947	0.676947	0.0194146	0.0194146
		2	0.425333	1.90981	1.90979	0.054479	0.054479	0.676993	0.67699	0.0193118	0.019312
		2	0.428	1.90941	1.90941	0.054178	0.054178	0.677034	0.677034	0.0192103	0.0192103
		2	0.430667	1.90904	1.90904	0.053881	0.053881	0.677077	0.677077	0.0191099	0.01911
		2	0.433333	1.90867	1.90866	0.053587	0.053587	0.677119	0.677119	0.0190106	0.0190106
		2	0.436	1.9083	1.90832	0.053296	0.053295	0.677161	0.677164	0.0189122	0.0189116
		2	0.438667	1.90794	1.90796	0.053008	0.053007	0.677204	0.677206	0.0188146	0.0188142
		2	0.441333	1.90757	1.90758	0.052723	0.052723	0.677244	0.677244	0.0187182	0.0187182
		2	0.444	1.90722	1.90722	0.052441	0.052441	0.677285	0.677285	0.0186226	0.0186227
		2	0.446667	1.90687	1.90687	0.052162	0.052162	0.677325	0.677326	0.0185281	0.0185281
		2	0.449333	1.90652	1.90652	0.051887	0.051887	0.677365	0.677365	0.0184349	0.0184348
		2	0.452	1.90618	1.9062	0.051614	0.051614	0.677405	0.677408	0.0183422	0.0183421
		2	0.454667	1.90584	1.90584	0.051344	0.051344	0.677444	0.677444	0.0182506	0.0182506
		2	0.457333	1.90551	1.90549	0.051077	0.051077	0.677484	0.677482	0.0181599	0.01816
		2	0.46	1.90517	1.90516	0.050812	0.050812	0.677521	0.677521	0.0180699	0.0180699
		2	0.462667	1.90486	1.90484	0.050551	0.050551	0.677562	0.67756	0.0179811	0.0179812
		2	0.465333	1.90454	1.90451	0.050292	0.050292	0.677599	0.677597	0.017893	0.0178931
		2	0.468	1.90421	1.90419	0.050035	0.050036	0.677637	0.677634	0.0178056	0.0178061
		2	0.470667	1.90388	1.90386	0.049775	0.04977	0.677675	0.677673	0.0177171	0.0177155
		2	0.473333	1.90353	1.90354	0.049522	0.049522	0.677708	0.677708	0.0176311	0.0176311
		2	0.476	1.90322	1.90322	0.049273	0.049274	0.677744	0.677744	0.0175463	0.0175466
		2	0.478667	1.90291	1.90294	0.049025	0.04903	0.677781	0.677783	0.0174618	0.0174633
		2	0.481333	1.90261	1.9026	0.048786	0.048783	0.677816	0.677815	0.0173803	0.0173793
		2	0.484	1.90233	1.9023	0.048544	0.04854	0.677853	0.677852	0.0172976	0.0172964
		2	0.486667	1.90203	1.902	0.048306	0.048301	0.677888	0.677886	0.0172164	0.0172148
		2	0.489333	1.90173	1.9017	0.048069	0.048065	0.677922	0.67792	0.0171355	0.0171343
		2	0.492	1.90143	1.9014	0.047835	0.047831	0.677956	0.677954	0.0170556	0.0170544
		2	0.494667	1.90111	1.90111	0.047602	0.047601	0.677987	0.677987	0.0169762	0.0169758
		2	0.497333	1.90081	1.90084	0.04737	0.047375	0.67802	0.678022	0.0168969	0.0168985
		2	0.5	1.90053	1.90055	0.047143	0.047147	0.678054	0.678056	0.0168193	0.0168205
		4	0.1	2.5364	2.53639	0.298524	0.298524	0.612047	0.612047	0.0720355	0.0720356
		4	0.102667	2.53063	2.53064	0.291689	0.291689	0.612587	0.612587	0.0706088	0.0706087
		4	0.105333	2.52513	2.52513	0.285161	0.285161	0.613105	0.613105	0.0692376	0.0692375
		4	0.108	2.51985	2.51985	0.27892	0.27892	0.613601	0.613601	0.0679189	0.067919
		4	0.110667	2.51479	2.5148	0.272946	0.272946	0.614077	0.614078	0.0666496	0.0666494
		4	0.113333	2.50995	2.50995	0.267224	0.267224	0.614535	0.614534	0.065427	0.065427
		4	0.116	2.50529	2.5053	0.261737	0.261737	0.614974	0.614975	0.0642485	0.0642485
		4	0.118667	2.50084	2.50082	0.256471	0.256472	0.615399	0.615397	0.0631116	0.0631122
		4	0.121333	2.49653	2.49653	0.251414	0.251414	0.615805	0.615805	0.062015	0.0620149
		4	0.124	2.49239	2.49239	0.246552	0.246552	0.616198	0.616198	0.0609554	0.0609554
		4	0.126667	2.48841	2.48841	0.241876	0.241876	0.616576	0.616576	0.0599319	0.0599318
		4	0.129333	2.48457	2.48457	0.237373	0.237373	0.616941	0.616941	0.0589418	0.0589418
		4	0.132	2.48087	2.48087	0.233036	0.233036	0.617293	0.617294	0.0579843	0.0579843
		4	0.134667	2.4773	2.4773	0.228854	0.228854	0.617634	0.617634	0.0570572	0.0570573
		4	0.137333	2.47385	2.47386	0.22482	0.22482	0.617963	0.617963	0.0561596	0.0561595
		4	0.14	2.47052	2.47052	0.220926	0.220926	0.618281	0.618281	0.0552897	0.0552897
		4	0.142667	2.4673	2.46731	0.217165	0.217164	0.618589	0.618589	0.0544465	0.0544462
		4	0.145333	2.46419	2.46419	0.213529	0.213529	0.618887	0.618887	0.0536283	0.0536283
		4	0.148	2.46118	2.46118	0.210014	0.210014	0.619176	0.619176	0.0528347	0.0528347
		4	0.150667	2.45826	2.45826	0.206612	0.206612	0.619456	0.619456	0.0520641	0.0520641
		4	0.153333	2.45544	2.45543	0.203319	0.203319	0.619728	0.619727	0.0513157	0.0513157
		4	0.156	2.4527	2.45269	0.20013	0.20013	0.619991	0.61999	0.0505887	0.0505888
		4	0.158667	2.45004	2.45004	0.197039	0.197039	0.620246	0.620246	0.0498819	0.0498819
		4	0.161333	2.44746	2.44746	0.194042	0.194042	0.620494	0.620494	0.0491946	0.0491946
		4	0.164	2.44496	2.44496	0.191135	0.191135	0.620735	0.620735	0.048526	0.048526
		4	0.166667	2.44253	2.44253	0.188314	0.188314	0.620969	0.620969	0.0478754	0.0478754
		4	0.169333	2.44017	2.44017	0.185575	0.185575	0.621197	0.621197	0.047242	0.047242
		4	0.172	2.43788	2.43788	0.182914	0.182914	0.621418	0.621418	0.046625	0.0466249
		4	0.174667	2.43565	2.43565	0.180329	0.180329	0.621634	0.621633	0.046024	0.0460241
		4	0.177333	2.43349	2.43348	0.177816	0.177816	0.621843	0.621843	0.0454384	0.0454384
		4	0.18	2.43138	2.43137	0.175372	0.175372	0.622047	0.622047	0.0448675	0.0448675
		4	0.182667	2.42932	2.42932	0.172994	0.172994	0.622246	0.622246	0.0443106	0.0443106
		4	0.185333	2.42732	2.42732	0.17068	0.17068	0.62244	0.622439	0.0437675	0.0437676
		4	0.188	2.42537	2.42538	0.168428	0.168428	0.622628	0.622628	0.0432378	0.0432378
		4	0.190667	2.42349	2.42347	0.166233	0.166233	0.622813	0.622812	0.0427203	0.0427205
		4	0.193333	2.42163	2.42163	0.164096	0.164096	0.622992	0.622992	0.0422155	0.0422156
		4	0.196	2.41983	2.41982	0.162012	0.162012	0.623167	0.623166	0.0417222	0.0417222
		4	0.198667	2.41807	2.41807	0.159981	0.159981	0.623338	0.623337	0.0412404	0.0412404
		4	0.201333	2.41635	2.41636	0.158	0.158	0.623504	0.623505	0.0407696	0.0407695
		4	0.204	2.41468	2.41468	0.156068	0.156068	0.623667	0.623667	0.0403095	0.0403095
		4	0.206667	2.41304	2.41305	0.154182	0.154182	0.623826	0.623826	0.0398595	0.0398595
		4	0.209333	2.41145	2.41145	0.152341	0.152341	0.623982	0.623981	0.0394194	0.0394195
		4	0.212	2.40989	2.40989	0.150544	0.150544	0.624133	0.624133	0.0389891	0.0389891
		4	0.214667	2.40836	2.40837	0.148789	0.148789	0.624282	0.624282	0.0385682	0.0385681
		4	0.217333	2.40688	2.40688	0.147074	0.147074	0.624427	0.624427	0.038156	0.038156
		4	0.22	2.40542	2.40543	0.145398	0.145398	0.624569	0.624569	0.0377526	0.0377526
		4	0.222667	2.404	2.404	0.14376	0.14376	0.624708	0.624707	0.0373577	0.0373577
		4	0.225333	2.40261	2.40261	0.142159	0.142159	0.624844	0.624843	0.0369711	0.0369711
		4	0.228	2.40124	2.40127	0.140593	0.140593	0.624976	0.624979	0.0365924	0.0365921
		4	0.230667	2.39992	2.39992	0.139061	0.139061	0.625106	0.625107	0.0362212	0.0362212
		4	0.233333	2.39861	2.39861	0.137562	0.137562	0.625234	0.625234	0.0358575	0.0358576
		4	0.236	2.39734	2.39734	0.136095	0.136095	0.625359	0.625359	0.0355011	0.0355011
		4	0.238667	2.3961	2.39608	0.134659	0.134659	0.625482	0.62548	0.0351516	0.0351518
		4	0.241333	2.39486	2.39486	0.133253	0.133253	0.625601	0.625601	0.0348091	0.0348091
		4	0.244	2.39366	2.39367	0.131876	0.131875	0.625718	0.625718	0.0344732	0.0344729
		4	0.246667	2.39249	2.39249	0.130527	0.130527	0.625833	0.625833	0.0341436	0.0341435
		4	0.249333	2.39134	2.39134	0.129205	0.129205	0.625946	0.625946	0.0338201	0.0338201
		4	0.252	2.39021	2.39021	0.12791	0.12791	0.626056	0.626056	0.0335028	0.0335028
		4	0.254667	2.38911	2.3891	0.126641	0.126641	0.626165	0.626165	0.0331915	0.0331916
		4	0.257333	2.38802	2.38802	0.125396	0.125396	0.626271	0.626271	0.0328857	0.0328858
		4	0.26	2.38696	2.38696	0.124176	0.124176	0.626376	0.626376	0.0325858	0.0325857
		4	0.262667	2.38591	2.38592	0.12298	0.12298	0.626478	0.626478	0.0322913	0.0322913
		4	0.265333	2.38489	2.38489	0.121806	0.121806	0.626578	0.626579	0.0320019	0.0320019
		4	0.268	2.38389	2.38388	0.120654	0.120654	0.626678	0.626677	0.0317176	0.0317176
		4	0.270667	2.3829	2.3829	0.119524	0.119524	0.626774	0.626774	0.0314384	0.0314384
		4	0.273333	2.38193	2.38193	0.118415	0.118415	0.626869	0.626869	0.0311641	0.0311641
		4	0.276	2.38098	2.38098	0.117326	0.117326	0.626963	0.626963	0.0308944	0.0308944
		4	0.278667	2.38005	2.38005	0.116258	0.116258	0.627054	0.627055	0.0306297	0.0306296
		4	0.281333	2.37913	2.37913	0.115208	0.115208	0.627145	0.627144	0.0303691	0.0303691
		4	0.284	2.37823	2.37823	0.114177	0.114177	0.627233	0.627233	0.030113	0.030113
		4	0.286667	2.37735	2.37735	0.113165	0.113165	0.62732	0.62732	0.0298613	0.0298613
		4	0.289333	2.37648	2.37648	0.11217	0.11217	0.627405	0.627406	0.0296136	0.0296136
		4	0.292	2.37562	2.37562	0.111193	0.111193	0.62749	0.62749	0.0293702	0.0293702
		4	0.294667	2.37479	2.37478	0.110232	0.110232	0.627573	0.627573	0.0291305	0.0291305
		4	0.297333	2.37396	2.37396	0.109288	0.109288	0.627654	0.627654	0.0288948	0.0288948
		4	0.3	2.37315	2.37315	0.108361	0.10836	0.627733	0.627734	0.0286632	0.0286629
		4	0.302667	2.37235	2.37235	0.107448	0.107448	0.627813	0.627812	0.0284347	0.0284348
		4	0.305333	2.37156	2.37157	0.106551	0.106551	0.62789	0.62789	0.0282102	0.0282102
		4	0.308	2.37079	2.37079	0.105669	0.105669	0.627966	0.627966	0.0279892	0.0279892
		4	0.310667	2.37003	2.37004	0.104801	0.104801	0.628041	0.628041	0.0277715	0.0277715
		4	0.313333	2.36929	2.36929	0.103947	0.103947	0.628115	0.628114	0.0275571	0.0275571
		4	0.316	2.36855	2.36855	0.103108	0.103108	0.628187	0.628187	0.0273463	0.0273463
		4	0.318667	2.36783	2.36783	0.102281	0.102281	0.628259	0.628258	0.0271383	0.0271383
		4	0.321333	2.36712	2.36712	0.101468	0.101468	0.628329	0.628329	0.0269337	0.0269337
		4	0.324	2.36641	2.36642	0.100668	0.100668	0.628398	0.628398	0.0267323	0.0267322
		4	0.326667	2.36572	2.36573	0.09988	0.09988	0.628466	0.628466	0.0265336	0.0265336
		4	0.329333	2.36505	2.36504	0.099104	0.099104	0.628534	0.628533	0.0263378	0.0263379
		4	0.332	2.36438	2.36437	0.09834	0.09834	0.6286	0.628599	0.0261449	0.0261449
		4	0.334667	2.36372	2.36372	0.097588	0.097588	0.628665	0.628665	0.0259549	0.0259549
		4	0.337333	2.36307	2.36307	0.096848	0.096848	0.628729	0.628729	0.0257678	0.0257678
		4	0.34	2.36243	2.36243	0.096118	0.096118	0.628792	0.628792	0.0255831	0.0255831
		4	0.342667	2.3618	2.3618	0.0954	0.0954	0.628854	0.628854	0.0254013	0.0254013
		4	0.345333	2.36118	2.36118	0.094692	0.094692	0.628916	0.628916	0.0252218	0.0252218
		4	0.348	2.36056	2.36057	0.093995	0.093995	0.628976	0.628976	0.0250451	0.0250451
		4	0.350667	2.35997	2.35996	0.093307	0.093307	0.629036	0.629036	0.0248705	0.0248705
		4	0.353333	2.35937	2.35937	0.09263	0.09263	0.629095	0.629095	0.0246986	0.0246986
		4	0.356	2.35879	2.35878	0.091963	0.091963	0.629153	0.629152	0.024529	0.0245291
		4	0.358667	2.35821	2.35821	0.091305	0.091305	0.62921	0.62921	0.0243617	0.0243617
		4	0.361333	2.35764	2.35764	0.090656	0.090656	0.629266	0.629266	0.0241966	0.0241966
		4	0.364	2.35707	2.35709	0.090017	0.090017	0.629321	0.629323	0.0240339	0.0240338
		4	0.366667	2.35653	2.35652	0.089386	0.089386	0.629377	0.629376	0.023873	0.0238731
		4	0.369333	2.35598	2.35598	0.088764	0.088764	0.629431	0.629431	0.0237145	0.0237145
		4	0.372	2.35544	2.35544	0.088151	0.088151	0.629484	0.629484	0.0235581	0.0235581
		4	0.374667	2.35491	2.35491	0.087546	0.087546	0.629537	0.629536	0.0234036	0.0234036
		4	0.377333	2.35439	2.35439	0.08695	0.08695	0.629588	0.629588	0.0232514	0.0232514
		4	0.38	2.35387	2.35387	0.086362	0.086362	0.629639	0.62964	0.0231011	0.0231011
		4	0.382667	2.35336	2.35336	0.085781	0.085781	0.62969	0.62969	0.0229525	0.0229525
		4	0.385333	2.35286	2.35286	0.085208	0.085208	0.62974	0.62974	0.0228059	0.0228059
		4	0.388	2.35236	2.35236	0.084643	0.084643	0.629789	0.62979	0.0226612	0.0226612
		4	0.390667	2.35187	2.35187	0.084085	0.084085	0.629838	0.629838	0.0225182	0.0225182
		4	0.393333	2.35139	2.35139	0.083535	0.083535	0.629886	0.629886	0.0223772	0.0223772
		4	0.396	2.35091	2.35091	0.082992	0.082992	0.629934	0.629933	0.0222379	0.022238
		4	0.398667	2.35044	2.35044	0.082456	0.082456	0.62998	0.62998	0.0221004	0.0221004
		4	0.401333	2.34997	2.34997	0.081926	0.081926	0.630026	0.630026	0.0219643	0.0219643
		4	0.404	2.34951	2.34951	0.081404	0.081404	0.630072	0.630072	0.0218302	0.0218302
		4	0.406667	2.34906	2.34906	0.080888	0.080888	0.630117	0.630117	0.0216976	0.0216976
		4	0.409333	2.34861	2.34861	0.080378	0.080378	0.630161	0.630162	0.0215664	0.0215664
		4	0.412	2.34817	2.34817	0.079875	0.079875	0.630206	0.630205	0.021437	0.021437
		4	0.414667	2.34774	2.34773	0.079378	0.079378	0.630249	0.630248	0.021309	0.0213091
		4	0.417333	2.3473	2.3473	0.078888	0.078888	0.630292	0.630292	0.0211828	0.0211828
		4	0.42	2.34687	2.34687	0.078403	0.078403	0.630334	0.630334	0.0210578	0.0210578
		4	0.422667	2.34646	2.34645	0.077924	0.077924	0.630376	0.630376	0.0209343	0.0209343
		4	0.425333	2.34604	2.34604	0.077451	0.077451	0.630417	0.630417	0.0208123	0.0208123
		4	0.428	2.34563	2.34562	0.076984	0.076984	0.630458	0.630458	0.0206918	0.0206918
		4	0.430667	2.34522	2.34522	0.076522	0.076522	0.630498	0.630499	0.0205725	0.0205725
		4	0.433333	2.34482	2.34482	0.076066	0.076066	0.630538	0.630539	0.0204547	0.0204547
		4	0.436	2.34442	2.34442	0.075616	0.075616	0.630578	0.630578	0.0203384	0.0203384
		4	0.438667	2.34403	2.34403	0.07517	0.07517	0.630617	0.630617	0.0202231	0.0202231
		4	0.441333	2.34364	2.34364	0.07473	0.07473	0.630655	0.630655	0.0201092	0.0201092
		4	0.444	2.34326	2.34326	0.074295	0.074295	0.630693	0.630693	0.0199967	0.0199967
		4	0.446667	2.34288	2.34288	0.073865	0.073865	0.630731	0.630731	0.0198853	0.0198853
		4	0.449333	2.34251	2.34251	0.07344	0.07344	0.630768	0.630768	0.0197752	0.0197752
		4	0.452	2.34214	2.34213	0.07302	0.07302	0.630805	0.630805	0.0196664	0.0196664
		4	0.454667	2.34177	2.34177	0.072604	0.072604	0.630842	0.630842	0.0195585	0.0195585
		4	0.457333	2.34141	2.34142	0.072193	0.072193	0.630877	0.630878	0.019452	0.0194519
		4	0.46	2.34106	2.34104	0.071787	0.071787	0.630914	0.630913	0.0193465	0.0193466
		4	0.462667	2.3407	2.3407	0.071386	0.071386	0.630948	0.630949	0.0192425	0.0192425
		4	0.465333	2.34035	2.34035	0.070989	0.070989	0.630983	0.630983	0.0191394	0.0191394
		4	0.468	2.34001	2.34	0.070596	0.070596	0.631018	0.631017	0.0190373	0.0190373
		4	0.470667	2.33966	2.33966	0.070208	0.070208	0.631052	0.631052	0.0189364	0.0189365
		4	0.473333	2.33932	2.33932	0.069823	0.069823	0.631085	0.631086	0.0188364	0.0188363
		4	0.476	2.33899	2.33899	0.069443	0.069444	0.631119	0.631118	0.0187375	0.0187378
		4	0.478667	2.33866	2.33866	0.069068	0.069068	0.631152	0.631152	0.0186399	0.0186399
		4	0.481333	2.33833	2.33833	0.068696	0.068696	0.631184	0.631184	0.0185431	0.0185431
		4	0.484	2.338	2.338	0.068328	0.068328	0.631217	0.631217	0.0184473	0.0184473
		4	0.486667	2.33768	2.33768	0.067964	0.067964	0.631249	0.631249	0.0183524	0.0183524
		4	0.489333	2.33737	2.33737	0.067604	0.067604	0.63128	0.63128	0.0182586	0.0182586
		4	0.492	2.33705	2.33705	0.067248	0.067248	0.631312	0.631311	0.0181658	0.0181658
		4	0.494667	2.33674	2.33674	0.066895	0.066895	0.631343	0.631343	0.0180737	0.0180737
		4	0.497333	2.33643	2.33645	0.066547	0.066546	0.631372	0.631374	0.017983	0.0179826
		4	0.5	2.33613	2.33613	0.066201	0.066201	0.631403	0.631404	0.0178926	0.0178926
