# Supplementary material for: On maternity and the stronger immune response in women
Source: Nat Commun. 2022 Aug 18;13:4858. doi: 10.1038/s41467-022-32569-6 (PMC9386672; doi:10.1038/s41467-022-32569-6)
Supplement: Supplementary file 3 — Source Data [file 41467_2022_32569_MOESM3_ESM.zip › Source Data/Source Data Suppl Fig 5/Source Data.xlsx]

## Sheet: Sheet1
Fig 5 Suppl
		b_max	HorizVar_f	HorizVar_m	PrMort_f	PrMort_m	PrRecov_f	PrRecov_m
		2	1.05387	1.05387	0.660877	0.660876	0.055571	0.055571
		2	1.05011	1.05011	0.661277	0.661278	0.0547014	0.0547009
		2	1.04649	1.04648	0.661664	0.661665	0.0538597	0.0538593
		2	1.04299	1.04299	0.662039	0.662039	0.0530444	0.0530448
		2	1.03962	1.03962	0.662401	0.662401	0.0522552	0.0522549
		2	1.03637	1.03637	0.662751	0.662751	0.0514897	0.0514897
		2	1.03323	1.03323	0.663091	0.663093	0.0507475	0.0507467
		2	1.0302	1.0302	0.663419	0.663419	0.0500273	0.0500272
		2	1.02726	1.02726	0.663738	0.663738	0.0493279	0.0493279
		2	1.02442	1.02442	0.664047	0.664047	0.0486489	0.0486485
		2	1.02167	1.02167	0.664347	0.664347	0.0479885	0.0479885
		2	1.01901	1.01901	0.664639	0.664638	0.0473468	0.047347
		2	1.01642	1.01642	0.664921	0.664922	0.0467227	0.0467226
		2	1.01392	1.01392	0.665196	0.665197	0.0461155	0.0461154
		2	1.01149	1.01149	0.665463	0.665464	0.0455242	0.0455242
		2	1.00913	1.00913	0.665726	0.665723	0.0449479	0.0449486
		2	1.00684	1.00684	0.665977	0.665976	0.0443874	0.0443874
		2	1.00461	1.00461	0.666223	0.666223	0.043841	0.043841
		2	1.00245	1.00245	0.666463	0.666462	0.0433081	0.0433081
		2	1.00035	1.00035	0.666696	0.666696	0.0427884	0.0427884
		2	0.998299	0.998299	0.666924	0.666924	0.0422813	0.0422813
		2	0.996306	0.996306	0.667146	0.667146	0.0417863	0.0417864
		2	0.994367	0.994367	0.667362	0.667362	0.0413034	0.0413034
		2	0.992477	0.992477	0.667574	0.667574	0.0408316	0.0408316
		2	0.990637	0.990637	0.66778	0.66778	0.040371	0.040371
		2	0.988842	0.988841	0.667981	0.667984	0.0399208	0.0399202
		2	0.987093	0.987092	0.668178	0.668181	0.0394807	0.0394801
		2	0.985387	0.985387	0.668369	0.668369	0.0390504	0.0390504
		2	0.983722	0.983722	0.668557	0.668557	0.0386298	0.0386298
		2	0.982097	0.982097	0.66874	0.66874	0.0382183	0.0382183
		2	0.980511	0.980511	0.668919	0.668919	0.0378157	0.0378157
		2	0.978962	0.978962	0.669094	0.669094	0.0374215	0.0374215
		2	0.977449	0.977449	0.669266	0.669265	0.0370361	0.0370361
		2	0.97597	0.97597	0.669433	0.669433	0.0366581	0.0366581
		2	0.974526	0.974526	0.669597	0.669597	0.0362884	0.0362884
		2	0.973113	0.973113	0.669758	0.669758	0.0359261	0.035926
		2	0.971731	0.971731	0.669915	0.669915	0.0355711	0.0355711
		2	0.970379	0.970379	0.670069	0.670069	0.0352229	0.0352229
		2	0.969057	0.969057	0.67022	0.67022	0.0348818	0.0348819
		2	0.967763	0.967763	0.670368	0.670368	0.0345473	0.0345474
		2	0.966496	0.966496	0.670512	0.670512	0.0342195	0.0342195
		2	0.965256	0.965256	0.670654	0.670654	0.0338979	0.0338979
		2	0.964041	0.964041	0.670793	0.670793	0.0335824	0.0335824
		2	0.962851	0.962851	0.67093	0.67093	0.0332726	0.0332727
		2	0.961685	0.961685	0.671064	0.671064	0.0329687	0.0329687
		2	0.960543	0.960543	0.671195	0.671195	0.0326706	0.0326706
		2	0.959423	0.959423	0.671324	0.671324	0.0323776	0.0323776
		2	0.958325	0.958325	0.67145	0.67145	0.0320903	0.0320903
		2	0.957248	0.957249	0.671575	0.671574	0.0318075	0.0318079
		2	0.956193	0.956193	0.671696	0.671696	0.0315304	0.0315304
		2	0.955156	0.955156	0.671816	0.671816	0.0312576	0.0312576
		2	0.95414	0.95414	0.671933	0.671933	0.0309899	0.0309899
		2	0.953143	0.953143	0.672048	0.672048	0.0307269	0.0307268
		2	0.952164	0.952164	0.672162	0.672162	0.0304682	0.0304682
		2	0.951202	0.951202	0.672273	0.672273	0.0302137	0.0302137
		2	0.950258	0.950258	0.672383	0.672382	0.0299637	0.0299637
		2	0.949332	0.949332	0.67249	0.67249	0.0297181	0.0297181
		2	0.948421	0.948421	0.672596	0.672596	0.0294761	0.0294761
		2	0.947527	0.947527	0.6727	0.6727	0.0292382	0.0292382
		2	0.946649	0.946649	0.672802	0.672802	0.0290042	0.0290043
		2	0.945786	0.945786	0.672902	0.672902	0.0287742	0.0287742
		2	0.944937	0.944938	0.673003	0.673	0.0285472	0.0285477
		2	0.944102	0.944102	0.673099	0.673102	0.0283244	0.0283242
		2	0.943283	0.943283	0.673194	0.673194	0.0281052	0.0281052
		2	0.942477	0.942477	0.673288	0.673288	0.0278892	0.0278892
		2	0.941683	0.941683	0.673381	0.673381	0.0276762	0.0276763
		2	0.940904	0.940904	0.673472	0.673472	0.0274669	0.0274669
		2	0.940137	0.940137	0.673562	0.673562	0.0272606	0.0272606
		2	0.939382	0.939382	0.67365	0.67365	0.0270576	0.0270576
		2	0.938639	0.938639	0.673737	0.673737	0.0268574	0.0268574
		2	0.937908	0.937908	0.673823	0.673823	0.0266601	0.0266601
		2	0.937189	0.937189	0.673907	0.673907	0.026466	0.026466
		2	0.936481	0.936481	0.67399	0.67399	0.0262745	0.0262745
		2	0.935783	0.935783	0.674072	0.674072	0.0260858	0.0260858
		2	0.935096	0.935096	0.674156	0.674153	0.0258997	0.0258999
		2	0.934421	0.934421	0.674232	0.674232	0.0257167	0.0257167
		2	0.933755	0.933756	0.674314	0.674311	0.0255358	0.0255363
		2	0.9331	0.9331	0.674387	0.67439	0.0253581	0.0253579
		2	0.932455	0.932455	0.674463	0.674464	0.0251826	0.0251825
		2	0.931818	0.931818	0.674539	0.674539	0.0250092	0.0250092
		2	0.931191	0.931191	0.674613	0.674612	0.0248386	0.0248386
		2	0.930573	0.930572	0.674685	0.674688	0.0246702	0.0246697
		2	0.929964	0.929964	0.674757	0.674757	0.024504	0.024504
		2	0.929365	0.929365	0.674828	0.674828	0.0243402	0.0243402
		2	0.928772	0.928772	0.674898	0.674898	0.0241782	0.0241782
		2	0.92819	0.92819	0.674967	0.674967	0.0240188	0.0240188
		2	0.927614	0.927614	0.675035	0.675035	0.0238612	0.0238612
		2	0.927047	0.927047	0.675102	0.675102	0.0237058	0.0237058
		2	0.926489	0.926489	0.675168	0.675168	0.0235526	0.0235526
		2	0.925937	0.925937	0.675234	0.675234	0.0234013	0.0234012
		2	0.925393	0.925393	0.675298	0.675298	0.0232517	0.0232518
		2	0.924857	0.924857	0.675362	0.675362	0.0231045	0.0231045
		2	0.924327	0.924327	0.675427	0.675425	0.0229585	0.0229587
		2	0.923805	0.923805	0.675489	0.675486	0.0228147	0.0228149
		2	0.92329	0.92329	0.675548	0.675548	0.0226729	0.0226729
		2	0.922782	0.922782	0.675608	0.675608	0.0225328	0.0225328
		2	0.922281	0.922281	0.675668	0.675668	0.0223943	0.0223943
		2	0.921786	0.921786	0.675726	0.675726	0.0222577	0.0222577
		2	0.921296	0.921296	0.675785	0.675785	0.0221222	0.0221222
		2	0.920815	0.920815	0.675842	0.675842	0.0219891	0.0219891
		2	0.920338	0.920338	0.675899	0.675899	0.0218572	0.0218572
		2	0.919868	0.919868	0.675955	0.675955	0.0217268	0.0217268
		2	0.919403	0.919403	0.67601	0.67601	0.0215981	0.021598
		2	0.918945	0.918945	0.676065	0.676065	0.0214709	0.0214709
		2	0.918492	0.918492	0.676119	0.676122	0.0213453	0.0213451
		2	0.918045	0.918045	0.676172	0.676172	0.021221	0.021221
		2	0.917603	0.917603	0.676225	0.676225	0.0210982	0.0210982
		2	0.917168	0.917168	0.676277	0.676277	0.0209771	0.0209771
		2	0.916737	0.916736	0.676328	0.676329	0.0208572	0.0208569
		2	0.916311	0.916311	0.676379	0.676379	0.0207386	0.0207386
		2	0.91589	0.91589	0.67643	0.676429	0.0206213	0.0206213
		2	0.915475	0.915475	0.676479	0.676479	0.0205055	0.0205055
		2	0.915064	0.915064	0.676528	0.676528	0.0203907	0.0203907
		2	0.914658	0.914658	0.676577	0.676577	0.0202775	0.0202776
		2	0.914256	0.914256	0.676625	0.676625	0.0201653	0.0201653
		2	0.913861	0.913861	0.676672	0.676672	0.0200547	0.0200547
		2	0.913468	0.913468	0.676719	0.676719	0.019945	0.019945
		2	0.913081	0.913081	0.676766	0.676766	0.0198366	0.0198366
		2	0.912699	0.912699	0.676812	0.676812	0.0197295	0.0197295
		2	0.91232	0.91232	0.676857	0.676857	0.0196233	0.0196233
		2	0.911946	0.911946	0.676903	0.676902	0.0195184	0.0195185
		2	0.911575	0.911575	0.676947	0.676947	0.0194146	0.0194146
		2	0.911209	0.911209	0.676993	0.67699	0.0193118	0.019312
		2	0.910848	0.910848	0.677034	0.677034	0.0192103	0.0192103
		2	0.91049	0.91049	0.677077	0.677077	0.0191099	0.01911
		2	0.910137	0.910137	0.677119	0.677119	0.0190106	0.0190106
		2	0.909786	0.909785	0.677161	0.677164	0.0189122	0.0189116
		2	0.90944	0.909439	0.677204	0.677206	0.0188146	0.0188142
		2	0.909098	0.909098	0.677244	0.677244	0.0187182	0.0187182
		2	0.908759	0.908759	0.677285	0.677285	0.0186226	0.0186227
		2	0.908423	0.908423	0.677325	0.677326	0.0185281	0.0185281
		2	0.908092	0.908092	0.677365	0.677365	0.0184349	0.0184348
		2	0.907764	0.907764	0.677405	0.677408	0.0183422	0.0183421
		2	0.907439	0.907439	0.677444	0.677444	0.0182506	0.0182506
		2	0.907118	0.907118	0.677484	0.677482	0.0181599	0.01816
		2	0.9068	0.9068	0.677521	0.677521	0.0180699	0.0180699
		2	0.906485	0.906485	0.677562	0.67756	0.0179811	0.0179812
		2	0.906174	0.906174	0.677599	0.677597	0.017893	0.0178931
		2	0.905865	0.905866	0.677637	0.677634	0.0178056	0.0178061
		2	0.905552	0.905547	0.677675	0.677673	0.0177171	0.0177155
		2	0.905249	0.905249	0.677708	0.677708	0.0176311	0.0176311
		2	0.90495	0.904951	0.677744	0.677744	0.0175463	0.0175466
		2	0.904651	0.904656	0.677781	0.677783	0.0174618	0.0174633
		2	0.904364	0.904361	0.677816	0.677815	0.0173803	0.0173793
		2	0.904072	0.904068	0.677853	0.677852	0.0172976	0.0172964
		2	0.903786	0.903781	0.677888	0.677886	0.0172164	0.0172148
		2	0.903501	0.903497	0.677922	0.67792	0.0171355	0.0171343
		2	0.90322	0.903216	0.677956	0.677954	0.0170556	0.0170544
		2	0.902941	0.90294	0.677987	0.677987	0.0169762	0.0169758
		2	0.902662	0.902667	0.67802	0.678022	0.0168969	0.0168985
		2	0.902389	0.902393	0.678054	0.678056	0.0168193	0.0168205
		4	1.60772	1.60772	0.612047	0.612047	0.0720355	0.0720356
		4	1.60043	1.60043	0.612587	0.612587	0.0706088	0.0706087
		4	1.59346	1.59346	0.613105	0.613105	0.0692376	0.0692375
		4	1.58681	1.58681	0.613601	0.613601	0.0679189	0.067919
		4	1.58045	1.58045	0.614077	0.614078	0.0666496	0.0666494
		4	1.57436	1.57436	0.614535	0.614534	0.065427	0.065427
		4	1.56852	1.56852	0.614974	0.614975	0.0642485	0.0642485
		4	1.56293	1.56293	0.615399	0.615397	0.0631116	0.0631122
		4	1.55756	1.55756	0.615805	0.615805	0.062015	0.0620149
		4	1.5524	1.5524	0.616198	0.616198	0.0609554	0.0609554
		4	1.54744	1.54744	0.616576	0.616576	0.0599319	0.0599318
		4	1.54267	1.54267	0.616941	0.616941	0.0589418	0.0589418
		4	1.53808	1.53808	0.617293	0.617294	0.0579843	0.0579843
		4	1.53365	1.53365	0.617634	0.617634	0.0570572	0.0570573
		4	1.52938	1.52938	0.617963	0.617963	0.0561596	0.0561595
		4	1.52527	1.52527	0.618281	0.618281	0.0552897	0.0552897
		4	1.5213	1.52129	0.618589	0.618589	0.0544465	0.0544462
		4	1.51746	1.51746	0.618887	0.618887	0.0536283	0.0536283
		4	1.51375	1.51375	0.619176	0.619176	0.0528347	0.0528347
		4	1.51016	1.51016	0.619456	0.619456	0.0520641	0.0520641
		4	1.50669	1.50669	0.619728	0.619727	0.0513157	0.0513157
		4	1.50333	1.50333	0.619991	0.61999	0.0505887	0.0505888
		4	1.50007	1.50007	0.620246	0.620246	0.0498819	0.0498819
		4	1.49691	1.49691	0.620494	0.620494	0.0491946	0.0491946
		4	1.49386	1.49386	0.620735	0.620735	0.048526	0.048526
		4	1.49089	1.49089	0.620969	0.620969	0.0478754	0.0478754
		4	1.48801	1.48801	0.621197	0.621197	0.047242	0.047242
		4	1.48521	1.48521	0.621418	0.621418	0.046625	0.0466249
		4	1.4825	1.4825	0.621634	0.621633	0.046024	0.0460241
		4	1.47986	1.47986	0.621843	0.621843	0.0454384	0.0454384
		4	1.47729	1.47729	0.622047	0.622047	0.0448675	0.0448675
		4	1.4748	1.4748	0.622246	0.622246	0.0443106	0.0443106
		4	1.47237	1.47237	0.62244	0.622439	0.0437675	0.0437676
		4	1.47001	1.47001	0.622628	0.622628	0.0432378	0.0432378
		4	1.46771	1.46771	0.622813	0.622812	0.0427203	0.0427205
		4	1.46547	1.46547	0.622992	0.622992	0.0422155	0.0422156
		4	1.46329	1.46329	0.623167	0.623166	0.0417222	0.0417222
		4	1.46116	1.46116	0.623338	0.623337	0.0412404	0.0412404
		4	1.45909	1.45909	0.623504	0.623505	0.0407696	0.0407695
		4	1.45706	1.45706	0.623667	0.623667	0.0403095	0.0403095
		4	1.45509	1.45509	0.623826	0.623826	0.0398595	0.0398595
		4	1.45317	1.45317	0.623982	0.623981	0.0394194	0.0394195
		4	1.45129	1.45129	0.624133	0.624133	0.0389891	0.0389891
		4	1.44945	1.44945	0.624282	0.624282	0.0385682	0.0385681
		4	1.44766	1.44766	0.624427	0.624427	0.038156	0.038156
		4	1.44591	1.44591	0.624569	0.624569	0.0377526	0.0377526
		4	1.4442	1.4442	0.624708	0.624707	0.0373577	0.0373577
		4	1.44253	1.44253	0.624844	0.624843	0.0369711	0.0369711
		4	1.44089	1.44089	0.624976	0.624979	0.0365924	0.0365921
		4	1.4393	1.4393	0.625106	0.625107	0.0362212	0.0362212
		4	1.43773	1.43773	0.625234	0.625234	0.0358575	0.0358576
		4	1.4362	1.4362	0.625359	0.625359	0.0355011	0.0355011
		4	1.43471	1.43471	0.625482	0.62548	0.0351516	0.0351518
		4	1.43324	1.43324	0.625601	0.625601	0.0348091	0.0348091
		4	1.43181	1.4318	0.625718	0.625718	0.0344732	0.0344729
		4	1.4304	1.4304	0.625833	0.625833	0.0341436	0.0341435
		4	1.42902	1.42902	0.625946	0.625946	0.0338201	0.0338201
		4	1.42767	1.42767	0.626056	0.626056	0.0335028	0.0335028
		4	1.42635	1.42635	0.626165	0.626165	0.0331915	0.0331916
		4	1.42506	1.42506	0.626271	0.626271	0.0328857	0.0328858
		4	1.42379	1.42379	0.626376	0.626376	0.0325858	0.0325857
		4	1.42254	1.42254	0.626478	0.626478	0.0322913	0.0322913
		4	1.42132	1.42132	0.626578	0.626579	0.0320019	0.0320019
		4	1.42012	1.42012	0.626678	0.626677	0.0317176	0.0317176
		4	1.41895	1.41895	0.626774	0.626774	0.0314384	0.0314384
		4	1.4178	1.4178	0.626869	0.626869	0.0311641	0.0311641
		4	1.41666	1.41666	0.626963	0.626963	0.0308944	0.0308944
		4	1.41555	1.41555	0.627054	0.627055	0.0306297	0.0306296
		4	1.41446	1.41446	0.627145	0.627144	0.0303691	0.0303691
		4	1.41339	1.41339	0.627233	0.627233	0.030113	0.030113
		4	1.41234	1.41234	0.62732	0.62732	0.0298613	0.0298613
		4	1.41131	1.41131	0.627405	0.627406	0.0296136	0.0296136
		4	1.41029	1.41029	0.62749	0.62749	0.0293702	0.0293702
		4	1.40929	1.40929	0.627573	0.627573	0.0291305	0.0291305
		4	1.40831	1.40831	0.627654	0.627654	0.0288948	0.0288948
		4	1.40735	1.40735	0.627733	0.627734	0.0286632	0.0286629
		4	1.40641	1.40641	0.627813	0.627812	0.0284347	0.0284348
		4	1.40548	1.40548	0.62789	0.62789	0.0282102	0.0282102
		4	1.40456	1.40456	0.627966	0.627966	0.0279892	0.0279892
		4	1.40366	1.40366	0.628041	0.628041	0.0277715	0.0277715
		4	1.40277	1.40277	0.628115	0.628114	0.0275571	0.0275571
		4	1.4019	1.4019	0.628187	0.628187	0.0273463	0.0273463
		4	1.40105	1.40105	0.628259	0.628258	0.0271383	0.0271383
		4	1.4002	1.4002	0.628329	0.628329	0.0269337	0.0269337
		4	1.39938	1.39938	0.628398	0.628398	0.0267323	0.0267322
		4	1.39856	1.39856	0.628466	0.628466	0.0265336	0.0265336
		4	1.39775	1.39775	0.628534	0.628533	0.0263378	0.0263379
		4	1.39696	1.39696	0.6286	0.628599	0.0261449	0.0261449
		4	1.39618	1.39618	0.628665	0.628665	0.0259549	0.0259549
		4	1.39542	1.39542	0.628729	0.628729	0.0257678	0.0257678
		4	1.39466	1.39466	0.628792	0.628792	0.0255831	0.0255831
		4	1.39392	1.39392	0.628854	0.628854	0.0254013	0.0254013
		4	1.39319	1.39319	0.628916	0.628916	0.0252218	0.0252218
		4	1.39246	1.39246	0.628976	0.628976	0.0250451	0.0250451
		4	1.39175	1.39175	0.629036	0.629036	0.0248705	0.0248705
		4	1.39105	1.39105	0.629095	0.629095	0.0246986	0.0246986
		4	1.39036	1.39036	0.629153	0.629152	0.024529	0.0245291
		4	1.38968	1.38968	0.62921	0.62921	0.0243617	0.0243617
		4	1.38901	1.38901	0.629266	0.629266	0.0241966	0.0241966
		4	1.38835	1.38835	0.629321	0.629323	0.0240339	0.0240338
		4	1.3877	1.3877	0.629377	0.629376	0.023873	0.0238731
		4	1.38705	1.38705	0.629431	0.629431	0.0237145	0.0237145
		4	1.38642	1.38642	0.629484	0.629484	0.0235581	0.0235581
		4	1.38579	1.38579	0.629537	0.629536	0.0234036	0.0234036
		4	1.38518	1.38518	0.629588	0.629588	0.0232514	0.0232514
		4	1.38457	1.38457	0.629639	0.62964	0.0231011	0.0231011
		4	1.38397	1.38397	0.62969	0.62969	0.0229525	0.0229525
		4	1.38338	1.38338	0.62974	0.62974	0.0228059	0.0228059
		4	1.38279	1.38279	0.629789	0.62979	0.0226612	0.0226612
		4	1.38222	1.38222	0.629838	0.629838	0.0225182	0.0225182
		4	1.38165	1.38165	0.629886	0.629886	0.0223772	0.0223772
		4	1.38109	1.38109	0.629934	0.629933	0.0222379	0.022238
		4	1.38053	1.38053	0.62998	0.62998	0.0221004	0.0221004
		4	1.37999	1.37999	0.630026	0.630026	0.0219643	0.0219643
		4	1.37945	1.37945	0.630072	0.630072	0.0218302	0.0218302
		4	1.37891	1.37891	0.630117	0.630117	0.0216976	0.0216976
		4	1.37839	1.37839	0.630161	0.630162	0.0215664	0.0215664
		4	1.37787	1.37787	0.630206	0.630205	0.021437	0.021437
		4	1.37736	1.37736	0.630249	0.630248	0.021309	0.0213091
		4	1.37685	1.37685	0.630292	0.630292	0.0211828	0.0211828
		4	1.37635	1.37635	0.630334	0.630334	0.0210578	0.0210578
		4	1.37585	1.37585	0.630376	0.630376	0.0209343	0.0209343
		4	1.37537	1.37537	0.630417	0.630417	0.0208123	0.0208123
		4	1.37488	1.37488	0.630458	0.630458	0.0206918	0.0206918
		4	1.37441	1.37441	0.630498	0.630499	0.0205725	0.0205725
		4	1.37394	1.37394	0.630538	0.630539	0.0204547	0.0204547
		4	1.37347	1.37347	0.630578	0.630578	0.0203384	0.0203384
		4	1.37301	1.37301	0.630617	0.630617	0.0202231	0.0202231
		4	1.37256	1.37256	0.630655	0.630655	0.0201092	0.0201092
		4	1.37211	1.37211	0.630693	0.630693	0.0199967	0.0199967
		4	1.37167	1.37167	0.630731	0.630731	0.0198853	0.0198853
		4	1.37123	1.37123	0.630768	0.630768	0.0197752	0.0197752
		4	1.3708	1.3708	0.630805	0.630805	0.0196664	0.0196664
		4	1.37037	1.37037	0.630842	0.630842	0.0195585	0.0195585
		4	1.36994	1.36994	0.630877	0.630878	0.019452	0.0194519
		4	1.36952	1.36952	0.630914	0.630913	0.0193465	0.0193466
		4	1.36911	1.36911	0.630948	0.630949	0.0192425	0.0192425
		4	1.3687	1.3687	0.630983	0.630983	0.0191394	0.0191394
		4	1.3683	1.3683	0.631018	0.631017	0.0190373	0.0190373
		4	1.3679	1.3679	0.631052	0.631052	0.0189364	0.0189365
		4	1.3675	1.3675	0.631085	0.631086	0.0188364	0.0188363
		4	1.36711	1.36711	0.631119	0.631118	0.0187375	0.0187378
		4	1.36672	1.36672	0.631152	0.631152	0.0186399	0.0186399
		4	1.36634	1.36634	0.631184	0.631184	0.0185431	0.0185431
		4	1.36596	1.36596	0.631217	0.631217	0.0184473	0.0184473
		4	1.36559	1.36559	0.631249	0.631249	0.0183524	0.0183524
		4	1.36521	1.36521	0.63128	0.63128	0.0182586	0.0182586
		4	1.36485	1.36485	0.631312	0.631311	0.0181658	0.0181658
		4	1.36448	1.36448	0.631343	0.631343	0.0180737	0.0180737
		4	1.36413	1.36413	0.631372	0.631374	0.017983	0.0179826
		4	1.36377	1.36377	0.631403	0.631404	0.0178926	0.0178926
