# Supplementary material for: On maternity and the stronger immune response in women
Source: Nat Commun. 2022 Aug 18;13:4858. doi: 10.1038/s41467-022-32569-6 (PMC9386672; doi:10.1038/s41467-022-32569-6)
Supplement: Supplementary file 3 — Source Data [file 41467_2022_32569_MOESM3_ESM.zip › Source Data/Source Data Suppl Fig 6/baseline1.csv]

bmax	mu	betaC1	betaC2	base_c	diff_c	prVert	alphaf	alpham	gammaf	gammam	p_ESS?	h_ESS?	NormGrad	Iter	Sfbar	Smbar	Ifbar	Imbar
2.000	0.100	1.100	4.000	0.100000	-0.075000	0.000000	2.343014	1.988289	0.471056	0.086922	True	True	9.99963e-08	2793	4.340259	4.280003	0.173693	0.213806
2.000	0.100	1.100	4.000	0.100000	-0.074000	0.000000	2.332849	1.988639	0.460038	0.088134	True	True	9.98857e-08	2687	4.333327	4.274267	0.176070	0.215451
2.000	0.100	1.100	4.000	0.100000	-0.073000	0.000000	2.323207	1.989005	0.449580	0.089321	True	True	9.98623e-08	2351	4.326713	4.268834	0.178349	0.217005
2.000	0.100	1.100	4.000	0.100000	-0.072000	0.000000	2.313905	1.989393	0.439632	0.090486	True	True	9.98878e-08	2645	4.320395	4.263679	0.180545	0.218477
2.000	0.100	1.100	4.000	0.100000	-0.071000	0.000000	2.305059	1.989796	0.430160	0.091630	True	True	9.97404e-08	2362	4.314354	4.258785	0.182654	0.219872
2.000	0.100	1.100	4.000	0.100000	-0.070000	0.000000	2.296588	1.990216	0.421123	0.092757	True	True	9.9926e-08	2464	4.308568	4.254130	0.184686	0.221196
2.000	0.100	1.100	4.000	0.100000	-0.069000	0.000000	2.288512	1.990651	0.412488	0.093867	True	True	9.97432e-08	2530	4.303021	4.249698	0.186642	0.222453
2.000	0.100	1.100	4.000	0.100000	-0.068000	0.000000	2.280726	1.991099	0.404245	0.094961	True	True	9.92384e-08	1977	4.297710	4.245484	0.188528	0.223646
2.000	0.100	1.100	4.000	0.100000	-0.067000	0.000000	2.273205	1.991566	0.396341	0.096042	True	True	9.97452e-08	1960	4.292606	4.241460	0.190352	0.224782
2.000	0.100	1.100	4.000	0.100000	-0.066000	0.000000	2.265996	1.992051	0.388756	0.097113	True	True	9.93929e-08	2373	4.287697	4.237618	0.192114	0.225864
2.000	0.100	1.100	4.000	0.100000	-0.065000	0.000000	2.259112	1.992544	0.381483	0.098172	True	True	9.99855e-08	2128	4.282980	4.233951	0.193812	0.226893
2.000	0.100	1.100	4.000	0.100000	-0.064000	0.000000	2.252394	1.993056	0.374498	0.099220	True	True	9.96587e-08	2366	4.278445	4.230449	0.195458	0.227873
2.000	0.100	1.100	4.000	0.100000	-0.063000	0.000000	2.245958	1.993579	0.367779	0.100261	True	True	9.98322e-08	2363	4.274077	4.227101	0.197048	0.228808
2.000	0.100	1.100	4.000	0.100000	-0.062000	0.000000	2.239792	1.994109	0.361314	0.101293	True	True	9.95374e-08	1908	4.269869	4.223898	0.198585	0.229699
2.000	0.100	1.100	4.000	0.100000	-0.061000	0.000000	2.233749	1.994665	0.355082	0.102320	True	True	9.95693e-08	2346	4.265813	4.220832	0.200079	0.230548
2.000	0.100	1.100	4.000	0.100000	-0.060000	0.000000	2.227952	1.995227	0.349074	0.103340	True	True	9.9678e-08	2247	4.261903	4.217897	0.201523	0.231358
2.000	0.100	1.100	4.000	0.100000	-0.059000	0.000000	2.222345	1.995802	0.343277	0.104355	True	True	9.95474e-08	2339	4.258129	4.215085	0.202922	0.232131
2.000	0.100	1.100	4.000	0.100000	-0.058000	0.000000	2.216932	1.996377	0.337681	0.105366	True	True	9.99803e-08	1790	4.254488	4.212393	0.204278	0.232869
2.000	0.100	1.100	4.000	0.100000	-0.057000	0.000000	2.211662	1.996989	0.332267	0.106373	True	True	9.8416e-08	2165	4.250968	4.209809	0.205596	0.233573
2.000	0.100	1.100	4.000	0.100000	-0.056000	0.000000	2.206569	1.997605	0.327033	0.107377	True	True	9.98283e-08	2501	4.247573	4.207337	0.206873	0.234243
2.000	0.100	1.100	4.000	0.100000	-0.055000	0.000000	2.201630	1.998227	0.321968	0.108379	True	True	9.96116e-08	2149	4.244289	4.204964	0.208113	0.234883
2.000	0.100	1.100	4.000	0.100000	-0.054000	0.000000	2.196839	1.998865	0.317062	0.109379	True	True	9.98014e-08	2247	4.241113	4.202688	0.209317	0.235494
2.000	0.100	1.100	4.000	0.100000	-0.053000	0.000000	2.192188	1.999514	0.312309	0.110379	True	True	9.96622e-08	2171	4.238043	4.200505	0.210486	0.236077
2.000	0.100	1.100	4.000	0.100000	-0.052000	0.000000	2.187671	2.000173	0.307700	0.111377	True	True	9.95469e-08	2057	4.235073	4.198411	0.211622	0.236633
2.000	0.100	1.100	4.000	0.100000	-0.051000	0.000000	2.183320	2.000844	0.303227	0.112377	True	True	9.95877e-08	1959	4.232196	4.196401	0.212724	0.237163
2.000	0.100	1.100	4.000	0.100000	-0.050000	0.000000	2.179025	2.001521	0.298888	0.113376	True	True	9.99375e-08	1822	4.229417	4.194475	0.213798	0.237668
2.000	0.100	1.100	4.000	0.100000	-0.049000	0.000000	2.174870	2.002222	0.294673	0.114376	True	True	9.99063e-08	1829	4.226724	4.192627	0.214842	0.238148
2.000	0.100	1.100	4.000	0.100000	-0.048000	0.000000	2.170827	2.002938	0.290576	0.115377	True	True	9.98345e-08	1928	4.224117	4.190855	0.215856	0.238605
2.000	0.100	1.100	4.000	0.100000	-0.047000	0.000000	2.166896	2.003660	0.286593	0.116380	True	True	9.9714e-08	1978	4.221592	4.189155	0.216843	0.239040
2.000	0.100	1.100	4.000	0.100000	-0.046000	0.000000	2.163066	2.004398	0.282719	0.117386	True	True	9.97847e-08	2113	4.219146	4.187525	0.217802	0.239453
2.000	0.100	1.100	4.000	0.100000	-0.045000	0.000000	2.159336	2.005144	0.278948	0.118395	True	True	9.99123e-08	2129	4.216778	4.185963	0.218736	0.239845
2.000	0.100	1.100	4.000	0.100000	-0.044000	0.000000	2.155701	2.005900	0.275277	0.119406	True	True	9.96984e-08	2022	4.214483	4.184467	0.219644	0.240218
2.000	0.100	1.100	4.000	0.100000	-0.043000	0.000000	2.152156	2.006672	0.271702	0.120421	True	True	9.96208e-08	2068	4.212260	4.183033	0.220528	0.240570
2.000	0.100	1.100	4.000	0.100000	-0.042000	0.000000	2.148699	2.007455	0.268218	0.121441	True	True	9.96024e-08	2064	4.210106	4.181661	0.221388	0.240904
2.000	0.100	1.100	4.000	0.100000	-0.041000	0.000000	2.145326	2.008250	0.264821	0.122464	True	True	9.98217e-08	2057	4.208019	4.180348	0.222226	0.241219
2.000	0.100	1.100	4.000	0.100000	-0.040000	0.000000	2.142033	2.009058	0.261509	0.123492	True	True	9.94558e-08	2073	4.205997	4.179092	0.223040	0.241516
2.000	0.100	1.100	4.000	0.100000	-0.039000	0.000000	2.138819	2.009876	0.258277	0.124526	True	True	9.99336e-08	1952	4.204038	4.177892	0.223834	0.241796
2.000	0.100	1.100	4.000	0.100000	-0.038000	0.000000	2.135679	2.010713	0.255122	0.125564	True	True	9.97357e-08	2051	4.202139	4.176745	0.224606	0.242059
2.000	0.100	1.100	4.000	0.100000	-0.037000	0.000000	2.132611	2.011559	0.252043	0.126609	True	True	9.9597e-08	2025	4.200300	4.175652	0.225357	0.242305
2.000	0.100	1.100	4.000	0.100000	-0.036000	0.000000	2.129651	2.012419	0.249033	0.127660	True	True	9.96606e-08	2334	4.198517	4.174607	0.226087	0.242535
2.000	0.100	1.100	4.000	0.100000	-0.035000	0.000000	2.126685	2.013287	0.246096	0.128717	True	True	9.98515e-08	1940	4.196794	4.173615	0.226801	0.242750
2.000	0.100	1.100	4.000	0.100000	-0.034000	0.000000	2.123818	2.014176	0.243223	0.129781	True	True	9.96207e-08	2000	4.195123	4.172670	0.227495	0.242949
2.000	0.100	1.100	4.000	0.100000	-0.033000	0.000000	2.121017	2.015071	0.240415	0.130852	True	True	9.95355e-08	1918	4.193505	4.171773	0.228169	0.243134
2.000	0.100	1.100	4.000	0.100000	-0.032000	0.000000	2.118311	2.015989	0.237666	0.131931	True	True	9.95181e-08	2611	4.191936	4.170920	0.228824	0.243303
2.000	0.100	1.100	4.000	0.100000	-0.031000	0.000000	2.115592	2.016912	0.234981	0.133018	True	True	9.96501e-08	1972	4.190422	4.170114	0.229465	0.243458
2.000	0.100	1.100	4.000	0.100000	-0.030000	0.000000	2.112965	2.017855	0.232351	0.134113	True	True	9.95483e-08	2028	4.188955	4.169351	0.230087	0.243599
2.000	0.100	1.100	4.000	0.100000	-0.029000	0.000000	2.110397	2.018801	0.229776	0.135217	True	True	9.96103e-08	1858	4.187537	4.168631	0.230692	0.243727
2.000	0.100	1.100	4.000	0.100000	-0.028000	0.000000	2.107875	2.019777	0.227256	0.136330	True	True	9.97222e-08	2004	4.186165	4.167953	0.231281	0.243840
2.000	0.100	1.100	4.000	0.100000	-0.027000	0.000000	2.105410	2.020756	0.224786	0.137452	True	True	9.97449e-08	1967	4.184838	4.167316	0.231854	0.243941
2.000	0.100	1.100	4.000	0.100000	-0.026000	0.000000	2.102992	2.021758	0.222367	0.138584	True	True	9.97455e-08	1982	4.183557	4.166720	0.232411	0.244028
2.000	0.100	1.100	4.000	0.100000	-0.025000	0.000000	2.100626	2.022765	0.219996	0.139726	True	True	9.98153e-08	1877	4.182319	4.166163	0.232953	0.244103
2.000	0.100	1.100	4.000	0.100000	-0.024000	0.000000	2.098303	2.023798	0.217672	0.140878	True	True	9.96862e-08	2106	4.181125	4.165645	0.233479	0.244165
2.000	0.100	1.100	4.000	0.100000	-0.023000	0.000000	2.096027	2.024842	0.215393	0.142041	True	True	9.97462e-08	1986	4.179972	4.165166	0.233991	0.244214
2.000	0.100	1.100	4.000	0.100000	-0.022000	0.000000	2.093805	2.025889	0.213156	0.143215	True	True	9.9851e-08	1863	4.178861	4.164724	0.234487	0.244252
2.000	0.100	1.100	4.000	0.100000	-0.021000	0.000000	2.091615	2.026964	0.210963	0.144401	True	True	9.96034e-08	1869	4.177791	4.164319	0.234970	0.244277
2.000	0.100	1.100	4.000	0.100000	-0.020000	0.000000	2.089460	2.028064	0.208811	0.145598	True	True	9.9535e-08	2017	4.176760	4.163951	0.235440	0.244289
2.000	0.100	1.100	4.000	0.100000	-0.019000	0.000000	2.087357	2.029167	0.206698	0.146808	True	True	9.93646e-08	1907	4.175769	4.163619	0.235894	0.244290
2.000	0.100	1.100	4.000	0.100000	-0.018000	0.000000	2.085287	2.030297	0.204624	0.148030	True	True	9.95267e-08	1971	4.174816	4.163323	0.236336	0.244279
2.000	0.100	1.100	4.000	0.100000	-0.017000	0.000000	2.083265	2.031428	0.202587	0.149266	True	True	9.96221e-08	1847	4.173901	4.163061	0.236764	0.244257
2.000	0.100	1.100	4.000	0.100000	-0.016000	0.000000	2.081273	2.032614	0.200586	0.150514	True	True	9.97226e-08	2487	4.173023	4.162834	0.237178	0.244221
2.000	0.100	1.100	4.000	0.100000	-0.015000	0.000000	2.079312	2.033771	0.198620	0.151778	True	True	9.95855e-08	1964	4.172183	4.162642	0.237581	0.244177
2.000	0.100	1.100	4.000	0.100000	-0.014000	0.000000	2.077396	2.034957	0.196688	0.153055	True	True	9.99764e-08	1825	4.171378	4.162485	0.237970	0.244121
2.000	0.100	1.100	4.000	0.100000	-0.013000	0.000000	2.075508	2.036173	0.194789	0.154347	True	True	9.95805e-08	1912	4.170610	4.162360	0.238346	0.244052
2.000	0.100	1.100	4.000	0.100000	-0.012000	0.000000	2.073657	2.037402	0.192922	0.155654	True	True	9.97179e-08	1941	4.169877	4.162269	0.238710	0.243973
2.000	0.100	1.100	4.000	0.100000	-0.011000	0.000000	2.071835	2.038655	0.191086	0.156977	True	True	9.98637e-08	1941	4.169179	4.162211	0.239062	0.243882
2.000	0.100	1.100	4.000	0.100000	-0.010000	0.000000	2.070048	2.039923	0.189279	0.158315	True	True	9.97893e-08	1946	4.168516	4.162187	0.239402	0.243780
2.000	0.100	1.100	4.000	0.100000	-0.009000	0.000000	2.068297	2.041204	0.187502	0.159671	True	True	9.94726e-08	1843	4.167886	4.162195	0.239729	0.243668
2.000	0.100	1.100	4.000	0.100000	-0.008000	0.000000	2.066573	2.042511	0.185754	0.161043	True	True	9.98255e-08	1832	4.167291	4.162236	0.240044	0.243544
2.000	0.100	1.100	4.000	0.100000	-0.007000	0.000000	2.064872	2.043843	0.184033	0.162433	True	True	9.9573e-08	1871	4.166730	4.162309	0.240348	0.243408
2.000	0.100	1.100	4.000	0.100000	-0.006000	0.000000	2.063203	2.045193	0.182338	0.163840	True	True	9.9771e-08	1903	4.166202	4.162415	0.240640	0.243262
2.000	0.100	1.100	4.000	0.100000	-0.005000	0.000000	2.061564	2.046563	0.180670	0.165267	True	True	9.99692e-08	1843	4.165708	4.162553	0.240921	0.243105
2.000	0.100	1.100	4.000	0.100000	-0.004000	0.000000	2.059945	2.047969	0.179028	0.166711	True	True	9.94309e-08	2001	4.165246	4.162722	0.241191	0.242936
2.000	0.100	1.100	4.000	0.100000	-0.003000	0.000000	2.058360	2.049378	0.177409	0.168176	True	True	9.96925e-08	1927	4.164817	4.162925	0.241448	0.242757
2.000	0.100	1.100	4.000	0.100000	-0.002000	0.000000	2.056798	2.050826	0.175815	0.169661	True	True	9.99902e-08	1954	4.164421	4.163159	0.241694	0.242566
2.000	0.100	1.100	4.000	0.100000	-0.001000	0.000000	2.055265	2.052277	0.174243	0.171167	True	True	9.99481e-08	1922	4.164057	4.163427	0.241929	0.242365
2.000	0.100	1.100	4.000	0.100000	0.000000	0.000000	2.053760	2.053758	0.172694	0.172694	True	True	9.93787e-08	1834	4.163726	4.163726	0.242153	0.242153
2.000	0.100	1.100	4.000	0.100000	0.001000	0.000000	2.052275	2.055267	0.171167	0.174243	True	True	9.97563e-08	1857	4.163427	4.164057	0.242365	0.241929
2.000	0.100	1.100	4.000	0.100000	0.002000	0.000000	2.050807	2.056810	0.169662	0.175814	True	True	9.97077e-08	1878	4.163160	4.164421	0.242567	0.241694
2.000	0.100	1.100	4.000	0.100000	0.003000	0.000000	2.049378	2.058360	0.168176	0.177409	True	True	9.94379e-08	1867	4.162925	4.164817	0.242757	0.241448
2.000	0.100	1.100	4.000	0.100000	0.004000	0.000000	2.047960	2.059948	0.166712	0.179027	True	True	9.9805e-08	1916	4.162723	4.165246	0.242936	0.241190
2.000	0.100	1.100	4.000	0.100000	0.005000	0.000000	2.046567	2.061560	0.165266	0.180670	True	True	9.99993e-08	1884	4.162553	4.165708	0.243105	0.240921
2.000	0.100	1.100	4.000	0.100000	0.006000	0.000000	2.045195	2.063201	0.163840	0.182339	True	True	9.97302e-08	1890	4.162415	4.166202	0.243262	0.240641
2.000	0.100	1.100	4.000	0.100000	0.007000	0.000000	2.043844	2.064871	0.162433	0.184033	True	True	9.99177e-08	1892	4.162309	4.166730	0.243408	0.240348
2.000	0.100	1.100	4.000	0.100000	0.008000	0.000000	2.042516	2.066567	0.161043	0.185754	True	True	9.95521e-08	1823	4.162236	4.167291	0.243543	0.240045
2.000	0.100	1.100	4.000	0.100000	0.009000	0.000000	2.041216	2.068290	0.159670	0.187503	True	True	9.96011e-08	1946	4.162195	4.167887	0.243667	0.239729
2.000	0.100	1.100	4.000	0.100000	0.010000	0.000000	2.039914	2.070056	0.158316	0.189279	True	True	9.97268e-08	1837	4.162187	4.168515	0.243781	0.239401
2.000	0.100	1.100	4.000	0.100000	0.011000	0.000000	2.038652	2.071837	0.156977	0.191085	True	True	9.99957e-08	1882	4.162211	4.169179	0.243882	0.239062
2.000	0.100	1.100	4.000	0.100000	0.012000	0.000000	2.037403	2.073656	0.155654	0.192922	True	True	9.9692e-08	1970	4.162269	4.169877	0.243973	0.238710
2.000	0.100	1.100	4.000	0.100000	0.013000	0.000000	2.036168	2.075512	0.154347	0.194789	True	True	9.95633e-08	1888	4.162360	4.170610	0.244052	0.238346
2.000	0.100	1.100	4.000	0.100000	0.014000	0.000000	2.034965	2.077392	0.153055	0.196688	True	True	9.99064e-08	1979	4.162484	4.171378	0.244120	0.237970
2.000	0.100	1.100	4.000	0.100000	0.015000	0.000000	2.033765	2.079315	0.151778	0.198620	True	True	9.95866e-08	1852	4.162643	4.172183	0.244177	0.237581
2.000	0.100	1.100	4.000	0.100000	0.016000	0.000000	2.032587	2.081273	0.150515	0.200586	True	True	9.96613e-08	1907	4.162835	4.173023	0.244223	0.237178
2.000	0.100	1.100	4.000	0.100000	0.017000	0.000000	2.031437	2.083258	0.149266	0.202587	True	True	9.952e-08	1935	4.163061	4.173901	0.244257	0.236764
2.000	0.100	1.100	4.000	0.100000	0.018000	0.000000	2.030298	2.085286	0.148030	0.204624	True	True	9.98737e-08	1976	4.163323	4.174816	0.244279	0.236336
2.000	0.100	1.100	4.000	0.100000	0.019000	0.000000	2.029165	2.087358	0.146808	0.206698	True	True	9.98954e-08	1914	4.163619	4.175769	0.244291	0.235894
2.000	0.100	1.100	4.000	0.100000	0.020000	0.000000	2.028078	2.089462	0.145598	0.208811	True	True	9.97936e-08	2180	4.163951	4.176760	0.244288	0.235440
2.000	0.100	1.100	4.000	0.100000	0.021000	0.000000	2.026976	2.091643	0.144401	0.210962	True	True	9.98348e-08	2538	4.164318	4.177789	0.244276	0.234968
2.000	0.100	1.100	4.000	0.100000	0.022000	0.000000	2.025897	2.093796	0.143215	0.213157	True	True	9.94837e-08	1936	4.164724	4.178861	0.244252	0.234488
2.000	0.100	1.100	4.000	0.100000	0.023000	0.000000	2.024840	2.096027	0.142041	0.215393	True	True	9.95158e-08	1942	4.165166	4.179972	0.244214	0.233991
2.000	0.100	1.100	4.000	0.100000	0.024000	0.000000	2.023796	2.098303	0.140878	0.217672	True	True	9.988e-08	1924	4.165645	4.181125	0.244165	0.233479
2.000	0.100	1.100	4.000	0.100000	0.025000	0.000000	2.022763	2.100627	0.139726	0.219996	True	True	9.98975e-08	1863	4.166163	4.182319	0.244104	0.232953
2.000	0.100	1.100	4.000	0.100000	0.026000	0.000000	2.021756	2.102993	0.138584	0.222367	True	True	9.99163e-08	2000	4.166720	4.183557	0.244029	0.232411
2.000	0.100	1.100	4.000	0.100000	0.027000	0.000000	2.020758	2.105409	0.137452	0.224787	True	True	9.95257e-08	2089	4.167316	4.184838	0.243941	0.231854
2.000	0.100	1.100	4.000	0.100000	0.028000	0.000000	2.019775	2.107876	0.136330	0.227256	True	True	9.95425e-08	1991	4.167953	4.186165	0.243841	0.231281
2.000	0.100	1.100	4.000	0.100000	0.029000	0.000000	2.018802	2.110397	0.135217	0.229776	True	True	9.9976e-08	1888	4.168631	4.187536	0.243727	0.230692
2.000	0.100	1.100	4.000	0.100000	0.030000	0.000000	2.017842	2.112992	0.134114	0.232350	True	True	9.962e-08	1882	4.169350	4.188954	0.243600	0.230086
2.000	0.100	1.100	4.000	0.100000	0.031000	0.000000	2.016915	2.115591	0.133018	0.234981	True	True	9.98333e-08	2030	4.170114	4.190422	0.243458	0.229465
2.000	0.100	1.100	4.000	0.100000	0.032000	0.000000	2.015986	2.118275	0.131931	0.237668	True	True	9.98101e-08	1993	4.170921	4.191938	0.243303	0.228826
2.000	0.100	1.100	4.000	0.100000	0.033000	0.000000	2.015070	2.121018	0.130852	0.240415	True	True	9.99166e-08	2017	4.171773	4.193505	0.243134	0.228169
2.000	0.100	1.100	4.000	0.100000	0.034000	0.000000	2.014187	2.123820	0.129781	0.243223	True	True	9.97893e-08	2768	4.172670	4.195122	0.242948	0.227494
2.000	0.100	1.100	4.000	0.100000	0.035000	0.000000	2.013290	2.126684	0.128717	0.246096	True	True	9.95506e-08	2002	4.173615	4.196794	0.242750	0.226801
2.000	0.100	1.100	4.000	0.100000	0.036000	0.000000	2.012408	2.129620	0.127660	0.249034	True	True	9.98841e-08	1776	4.174609	4.198519	0.242536	0.226089
2.000	0.100	1.100	4.000	0.100000	0.037000	0.000000	2.011557	2.132612	0.126609	0.252043	True	True	9.97632e-08	1989	4.175652	4.200300	0.242305	0.225357
2.000	0.100	1.100	4.000	0.100000	0.038000	0.000000	2.010699	2.135691	0.125565	0.255122	True	True	9.96372e-08	1763	4.176745	4.202139	0.242060	0.224605
2.000	0.100	1.100	4.000	0.100000	0.039000	0.000000	2.009877	2.138819	0.124526	0.258277	True	True	9.97625e-08	2021	4.177892	4.204038	0.241796	0.223834
2.000	0.100	1.100	4.000	0.100000	0.040000	0.000000	2.009059	2.142033	0.123492	0.261509	True	True	9.97096e-08	2051	4.179092	4.205997	0.241516	0.223040
2.000	0.100	1.100	4.000	0.100000	0.041000	0.000000	2.008251	2.145326	0.122464	0.264821	True	True	9.97257e-08	2057	4.180348	4.208019	0.241219	0.222226
2.000	0.100	1.100	4.000	0.100000	0.042000	0.000000	2.007456	2.148737	0.121441	0.268215	True	True	9.94943e-08	3241	4.181660	4.210103	0.240904	0.221386
2.000	0.100	1.100	4.000	0.100000	0.043000	0.000000	2.006670	2.152157	0.120421	0.271702	True	True	9.99912e-08	2002	4.183033	4.212260	0.240570	0.220528
2.000	0.100	1.100	4.000	0.100000	0.044000	0.000000	2.005902	2.155701	0.119406	0.275278	True	True	9.95228e-08	2147	4.184467	4.214483	0.240218	0.219644
2.000	0.100	1.100	4.000	0.100000	0.045000	0.000000	2.005138	2.159338	0.118395	0.278948	True	True	9.96843e-08	1935	4.185963	4.216778	0.239846	0.218736
2.000	0.100	1.100	4.000	0.100000	0.046000	0.000000	2.004394	2.163067	0.117386	0.282719	True	True	9.95739e-08	1960	4.187525	4.219147	0.239453	0.217802
2.000	0.100	1.100	4.000	0.100000	0.047000	0.000000	2.003664	2.166895	0.116380	0.286593	True	True	9.97891e-08	2120	4.189155	4.221592	0.239040	0.216843
2.000	0.100	1.100	4.000	0.100000	0.048000	0.000000	2.002940	2.170826	0.115377	0.290576	True	True	9.99143e-08	2029	4.190854	4.224117	0.238605	0.215856
2.000	0.100	1.100	4.000	0.100000	0.049000	0.000000	2.002225	2.174867	0.114375	0.294673	True	True	9.99606e-08	1899	4.192627	4.226724	0.238148	0.214842
2.000	0.100	1.100	4.000	0.100000	0.050000	0.000000	2.001534	2.179053	0.113376	0.298885	True	True	9.96051e-08	2874	4.194473	4.229414	0.237668	0.213797
2.000	0.100	1.100	4.000	0.100000	0.051000	0.000000	2.000847	2.183282	0.112376	0.303229	True	True	9.99193e-08	2056	4.196402	4.232199	0.237163	0.212726
2.000	0.100	1.100	4.000	0.100000	0.052000	0.000000	2.000172	2.187710	0.111378	0.307698	True	True	9.98758e-08	2084	4.198409	4.235070	0.236634	0.211620
2.000	0.100	1.100	4.000	0.100000	0.053000	0.000000	1.999514	2.192188	0.110379	0.312309	True	True	9.97102e-08	2156	4.200505	4.238043	0.236077	0.210486
2.000	0.100	1.100	4.000	0.100000	0.054000	0.000000	1.998852	2.196874	0.109380	0.317062	True	True	9.98117e-08	1798	4.202688	4.241113	0.235495	0.209314
2.000	0.100	1.100	4.000	0.100000	0.055000	0.000000	1.998227	2.201669	0.108380	0.321964	True	True	9.97212e-08	2441	4.204962	4.244285	0.234884	0.208111
2.000	0.100	1.100	4.000	0.100000	0.056000	0.000000	1.997599	2.206608	0.107378	0.327030	True	True	9.91572e-08	2142	4.207336	4.247570	0.234243	0.206871
2.000	0.100	1.100	4.000	0.100000	0.057000	0.000000	1.996989	2.211663	0.106373	0.332267	True	True	9.86237e-08	2057	4.209809	4.250968	0.233573	0.205596
2.000	0.100	1.100	4.000	0.100000	0.058000	0.000000	1.996375	2.216936	0.105366	0.337681	True	True	9.82624e-08	1782	4.212393	4.254488	0.232869	0.204278
2.000	0.100	1.100	4.000	0.100000	0.059000	0.000000	1.995802	2.222345	0.104355	0.343277	True	True	9.97088e-08	2406	4.215085	4.258129	0.232131	0.202922
2.000	0.100	1.100	4.000	0.100000	0.060000	0.000000	1.995225	2.227993	0.103340	0.349071	True	True	9.96991e-08	2213	4.217894	4.261899	0.231359	0.201521
2.000	0.100	1.100	4.000	0.100000	0.061000	0.000000	1.994661	2.233791	0.102320	0.355079	True	True	9.98058e-08	2080	4.220831	4.265811	0.230549	0.200076
2.000	0.100	1.100	4.000	0.100000	0.062000	0.000000	1.994113	2.239749	0.101294	0.361313	True	True	9.94361e-08	2079	4.223898	4.269870	0.229699	0.198587
2.000	0.100	1.100	4.000	0.100000	0.063000	0.000000	1.993577	2.245960	0.100261	0.367780	True	True	9.96105e-08	2086	4.227100	4.274076	0.228808	0.197048
2.000	0.100	1.100	4.000	0.100000	0.064000	0.000000	1.993054	2.252437	0.099221	0.374495	True	True	9.9909e-08	2176	4.230448	4.278442	0.227874	0.195456
2.000	0.100	1.100	4.000	0.100000	0.065000	0.000000	1.992543	2.259114	0.098171	0.381486	True	True	9.97553e-08	1983	4.233953	4.282982	0.226893	0.193811
2.000	0.100	1.100	4.000	0.100000	0.066000	0.000000	1.992051	2.266036	0.097113	0.388751	True	True	9.96544e-08	3342	4.237615	4.287693	0.225865	0.192112
2.000	0.100	1.100	4.000	0.100000	0.067000	0.000000	1.991570	2.273193	0.096043	0.396333	True	True	9.98734e-08	2498	4.241457	4.292601	0.224783	0.190354
2.000	0.100	1.100	4.000	0.100000	0.068000	0.000000	1.991104	2.280678	0.094962	0.404238	True	True	9.98798e-08	2409	4.245480	4.297707	0.223647	0.188532
2.000	0.100	1.100	4.000	0.100000	0.069000	0.000000	1.990651	2.288513	0.093867	0.412489	True	True	9.97283e-08	2359	4.249699	4.303021	0.222453	0.186642
2.000	0.100	1.100	4.000	0.100000	0.070000	0.000000	1.990216	2.296589	0.092757	0.421124	True	True	9.97478e-08	2329	4.254130	4.308569	0.221196	0.184686
2.000	0.100	1.100	4.000	0.100000	0.071000	0.000000	1.989795	2.305102	0.091631	0.430156	True	True	9.99164e-08	2497	4.258782	4.314350	0.219873	0.182653
2.000	0.100	1.100	4.000	0.100000	0.072000	0.000000	1.989393	2.313905	0.090486	0.439632	True	True	9.99931e-08	2647	4.263679	4.320395	0.218477	0.180545
2.000	0.100	1.100	4.000	0.100000	0.073000	0.000000	1.989005	2.323209	0.089321	0.449583	True	True	9.97507e-08	2254	4.268836	4.326716	0.217004	0.178348
2.000	0.100	1.100	4.000	0.100000	0.074000	0.000000	1.988637	2.332895	0.088134	0.460036	True	True	9.97438e-08	2686	4.274266	4.333325	0.215451	0.176068
2.000	0.100	1.100	4.000	0.100000	0.075000	0.000000	1.988289	2.343014	0.086922	0.471056	True	True	9.96691e-08	2712	4.280003	4.340259	0.213806	0.173693
2.000	0.100	1.100	4.000	0.200000	-0.150000	0.000000	2.186262	1.935178	0.312278	0.053595	True	True	9.95144e-08	4222	4.195231	4.142749	0.222906	0.259204
2.000	0.100	1.100	4.000	0.200000	-0.148000	0.000000	2.177906	1.935084	0.303887	0.054229	True	True	9.96513e-08	3879	4.189027	4.137889	0.225252	0.260675
2.000	0.100	1.100	4.000	0.200000	-0.146000	0.000000	2.169945	1.935021	0.295963	0.054852	True	True	9.98266e-08	2110	4.183145	4.133309	0.227491	0.262058
2.000	0.100	1.100	4.000	0.200000	-0.144000	0.000000	2.162423	1.934983	0.288463	0.055464	True	True	9.96196e-08	1966	4.177555	4.128985	0.229628	0.263364
2.000	0.100	1.100	4.000	0.200000	-0.142000	0.000000	2.155307	1.934973	0.281350	0.056066	True	True	9.97253e-08	3231	4.172235	4.124895	0.231668	0.264597
2.000	0.100	1.100	4.000	0.200000	-0.140000	0.000000	2.148454	1.934988	0.274602	0.056661	True	True	9.99352e-08	2092	4.167175	4.121027	0.233626	0.265762
2.000	0.100	1.100	4.000	0.200000	-0.138000	0.000000	2.141955	1.935023	0.268183	0.057248	True	True	9.96516e-08	2004	4.162349	4.117360	0.235499	0.266865
2.000	0.100	1.100	4.000	0.200000	-0.136000	0.000000	2.135787	1.935081	0.262068	0.057828	True	True	9.95949e-08	2169	4.157740	4.113880	0.237292	0.267910
2.000	0.100	1.100	4.000	0.200000	-0.134000	0.000000	2.129815	1.935159	0.256241	0.058403	True	True	9.99015e-08	1961	4.153341	4.110578	0.239018	0.268900
2.000	0.100	1.100	4.000	0.200000	-0.132000	0.000000	2.124136	1.935258	0.250676	0.058973	True	True	9.95273e-08	2061	4.149133	4.107438	0.240674	0.269839
2.000	0.100	1.100	4.000	0.200000	-0.130000	0.000000	2.118694	1.935375	0.245357	0.059539	True	True	9.96037e-08	2310	4.145105	4.104451	0.242265	0.270731
2.000	0.100	1.100	4.000	0.200000	-0.128000	0.000000	2.113474	1.935507	0.240266	0.060101	True	True	9.95471e-08	1977	4.141247	4.101607	0.243796	0.271579
2.000	0.100	1.100	4.000	0.200000	-0.126000	0.000000	2.108500	1.935659	0.235388	0.060660	True	True	9.95545e-08	3124	4.137546	4.098896	0.245268	0.272384
2.000	0.100	1.100	4.000	0.200000	-0.124000	0.000000	2.103647	1.935825	0.230713	0.061216	True	True	9.95517e-08	1974	4.134000	4.096314	0.246690	0.273150
2.000	0.100	1.100	4.000	0.200000	-0.122000	0.000000	2.099014	1.936008	0.226223	0.061770	True	True	9.98244e-08	1991	4.130594	4.093849	0.248058	0.273879
2.000	0.100	1.100	4.000	0.200000	-0.120000	0.000000	2.094557	1.936202	0.221910	0.062323	True	True	9.99187e-08	1845	4.127321	4.091497	0.249377	0.274572
2.000	0.100	1.100	4.000	0.200000	-0.118000	0.000000	2.090297	1.936417	0.217760	0.062874	True	True	9.98158e-08	2094	4.124174	4.089249	0.250648	0.275233
2.000	0.100	1.100	4.000	0.200000	-0.116000	0.000000	2.086156	1.936645	0.213768	0.063425	True	True	9.97117e-08	2519	4.121149	4.087103	0.251877	0.275861
2.000	0.100	1.100	4.000	0.200000	-0.114000	0.000000	2.082125	1.936882	0.209923	0.063975	True	True	9.99166e-08	1878	4.118241	4.085052	0.253067	0.276460
2.000	0.100	1.100	4.000	0.200000	-0.112000	0.000000	2.078267	1.937136	0.206216	0.064525	True	True	9.98824e-08	1899	4.115438	4.083091	0.254214	0.277030
2.000	0.100	1.100	4.000	0.200000	-0.110000	0.000000	2.074541	1.937403	0.202640	0.065075	True	True	9.98897e-08	1906	4.112739	4.081215	0.255323	0.277573
2.000	0.100	1.100	4.000	0.200000	-0.108000	0.000000	2.070939	1.937682	0.199187	0.065626	True	True	9.98122e-08	1910	4.110138	4.079420	0.256395	0.278090
2.000	0.100	1.100	4.000	0.200000	-0.106000	0.000000	2.067491	1.937975	0.195850	0.066178	True	True	9.97897e-08	3100	4.107629	4.077702	0.257430	0.278583
2.000	0.100	1.100	4.000	0.200000	-0.104000	0.000000	2.064082	1.938277	0.192627	0.066731	True	True	9.97151e-08	1919	4.105214	4.076060	0.258437	0.279052
2.000	0.100	1.100	4.000	0.200000	-0.102000	0.000000	2.060818	1.938588	0.189508	0.067286	True	True	9.96274e-08	1780	4.102881	4.074487	0.259409	0.279499
2.000	0.100	1.100	4.000	0.200000	-0.100000	0.000000	2.057652	1.938921	0.186489	0.067842	True	True	9.96722e-08	1937	4.100631	4.072982	0.260351	0.279923
2.000	0.100	1.100	4.000	0.200000	-0.098000	0.000000	2.054585	1.939259	0.183565	0.068400	True	True	9.96129e-08	1904	4.098458	4.071541	0.261263	0.280328
2.000	0.100	1.100	4.000	0.200000	-0.096000	0.000000	2.051610	1.939608	0.180732	0.068961	True	True	9.98133e-08	1854	4.096360	4.070162	0.262147	0.280712
2.000	0.100	1.100	4.000	0.200000	-0.094000	0.000000	2.048725	1.939966	0.177985	0.069524	True	True	9.98845e-08	1806	4.094334	4.068842	0.263004	0.281078
2.000	0.100	1.100	4.000	0.200000	-0.092000	0.000000	2.045921	1.940343	0.175320	0.070090	True	True	9.98713e-08	1908	4.092377	4.067578	0.263834	0.281424
2.000	0.100	1.100	4.000	0.200000	-0.090000	0.000000	2.043200	1.940724	0.172734	0.070658	True	True	9.96468e-08	1817	4.090486	4.066370	0.264640	0.281754
2.000	0.100	1.100	4.000	0.200000	-0.088000	0.000000	2.040556	1.941117	0.170223	0.071231	True	True	9.96068e-08	1800	4.088659	4.065214	0.265421	0.282066
2.000	0.100	1.100	4.000	0.200000	-0.086000	0.000000	2.037983	1.941525	0.167783	0.071806	True	True	9.99565e-08	1868	4.086893	4.064109	0.266179	0.282361
2.000	0.100	1.100	4.000	0.200000	-0.084000	0.000000	2.035484	1.941942	0.165412	0.072385	True	True	9.96296e-08	1842	4.085186	4.063053	0.266914	0.282641
2.000	0.100	1.100	4.000	0.200000	-0.082000	0.000000	2.033052	1.942368	0.163106	0.072969	True	True	9.98479e-08	1825	4.083536	4.062043	0.267628	0.282905
2.000	0.100	1.100	4.000	0.200000	-0.080000	0.000000	2.030684	1.942807	0.160863	0.073556	True	True	9.95618e-08	1834	4.081941	4.061080	0.268320	0.283154
2.000	0.100	1.100	4.000	0.200000	-0.078000	0.000000	2.028381	1.943255	0.158680	0.074148	True	True	9.97612e-08	1783	4.080399	4.060160	0.268992	0.283389
2.000	0.100	1.100	4.000	0.200000	-0.076000	0.000000	2.026169	1.943716	0.156554	0.074744	True	True	9.98092e-08	1952	4.078906	4.059282	0.269642	0.283610
2.000	0.100	1.100	4.000	0.200000	-0.074000	0.000000	2.023954	1.944204	0.154484	0.075345	True	True	9.95566e-08	2465	4.077465	4.058446	0.270278	0.283815
2.000	0.100	1.100	4.000	0.200000	-0.072000	0.000000	2.021819	1.944666	0.152467	0.075951	True	True	9.95836e-08	1830	4.076072	4.057650	0.270893	0.284011
2.000	0.100	1.100	4.000	0.200000	-0.070000	0.000000	2.019741	1.945161	0.150501	0.076562	True	True	9.95884e-08	1863	4.074725	4.056893	0.271490	0.284191
2.000	0.100	1.100	4.000	0.200000	-0.068000	0.000000	2.017723	1.945654	0.148584	0.077179	True	True	9.97527e-08	1749	4.073422	4.056174	0.272069	0.284360
2.000	0.100	1.100	4.000	0.200000	-0.066000	0.000000	2.015774	1.946180	0.146713	0.077801	True	True	9.93167e-08	2435	4.072162	4.055490	0.272630	0.284515
2.000	0.100	1.100	4.000	0.200000	-0.064000	0.000000	2.013812	1.946701	0.144889	0.078429	True	True	9.97105e-08	1855	4.070948	4.054844	0.273179	0.284659
2.000	0.100	1.100	4.000	0.200000	-0.062000	0.000000	2.011932	1.947233	0.143107	0.079063	True	True	9.95313e-08	1784	4.069772	4.054231	0.273709	0.284792
2.000	0.100	1.100	4.000	0.200000	-0.060000	0.000000	2.010093	1.947783	0.141368	0.079703	True	True	9.95236e-08	1846	4.068637	4.053653	0.274224	0.284912
2.000	0.100	1.100	4.000	0.200000	-0.058000	0.000000	2.008301	1.948356	0.139669	0.080350	True	True	9.98756e-08	1990	4.067540	4.053106	0.274724	0.285020
2.000	0.100	1.100	4.000	0.200000	-0.056000	0.000000	2.006548	1.948909	0.138009	0.081004	True	True	9.9534e-08	1815	4.066482	4.052594	0.275210	0.285120
2.000	0.100	1.100	4.000	0.200000	-0.054000	0.000000	2.004835	1.949491	0.136386	0.081664	True	True	9.94872e-08	1823	4.065460	4.052112	0.275681	0.285208
2.000	0.100	1.100	4.000	0.200000	-0.052000	0.000000	2.003166	1.950102	0.134800	0.082332	True	True	9.95859e-08	2146	4.064474	4.051661	0.276137	0.285283
2.000	0.100	1.100	4.000	0.200000	-0.050000	0.000000	2.001527	1.950686	0.133249	0.083007	True	True	9.98688e-08	1810	4.063524	4.051241	0.276581	0.285352
2.000	0.100	1.100	4.000	0.200000	-0.048000	0.000000	1.999928	1.951302	0.131731	0.083690	True	True	9.96279e-08	1803	4.062608	4.050850	0.277011	0.285408
2.000	0.100	1.100	4.000	0.200000	-0.046000	0.000000	1.998367	1.951926	0.130246	0.084380	True	True	9.98312e-08	1775	4.061725	4.050488	0.277428	0.285455
2.000	0.100	1.100	4.000	0.200000	-0.044000	0.000000	1.996835	1.952568	0.128793	0.085079	True	True	9.94901e-08	1788	4.060875	4.050155	0.277832	0.285491
2.000	0.100	1.100	4.000	0.200000	-0.042000	0.000000	1.995340	1.953218	0.127370	0.085786	True	True	9.98043e-08	1796	4.060057	4.049850	0.278224	0.285518
2.000	0.100	1.100	4.000	0.200000	-0.040000	0.000000	1.993874	1.953884	0.125976	0.086501	True	True	9.96291e-08	1828	4.059270	4.049573	0.278604	0.285534
2.000	0.100	1.100	4.000	0.200000	-0.038000	0.000000	1.992443	1.954559	0.124611	0.087225	True	True	9.95472e-08	1780	4.058514	4.049323	0.278972	0.285542
2.000	0.100	1.100	4.000	0.200000	-0.036000	0.000000	1.991036	1.955256	0.123273	0.087958	True	True	9.93997e-08	1818	4.057789	4.049100	0.279328	0.285539
2.000	0.100	1.100	4.000	0.200000	-0.034000	0.000000	1.989666	1.955951	0.121962	0.088701	True	True	9.95023e-08	1802	4.057093	4.048903	0.279673	0.285528
2.000	0.100	1.100	4.000	0.200000	-0.032000	0.000000	1.988320	1.956667	0.120677	0.089454	True	True	9.96653e-08	1793	4.056426	4.048733	0.280006	0.285507
2.000	0.100	1.100	4.000	0.200000	-0.030000	0.000000	1.987004	1.957395	0.119417	0.090216	True	True	9.9901e-08	1784	4.055788	4.048589	0.280329	0.285477
2.000	0.100	1.100	4.000	0.200000	-0.028000	0.000000	1.985713	1.958137	0.118181	0.090988	True	True	9.96663e-08	1789	4.055178	4.048470	0.280640	0.285438
2.000	0.100	1.100	4.000	0.200000	-0.026000	0.000000	1.984449	1.958893	0.116968	0.091771	True	True	9.96395e-08	1778	4.054595	4.048376	0.280941	0.285390
2.000	0.100	1.100	4.000	0.200000	-0.024000	0.000000	1.983210	1.959664	0.115778	0.092565	True	True	9.94085e-08	1803	4.054040	4.048308	0.281231	0.285332
2.000	0.100	1.100	4.000	0.200000	-0.022000	0.000000	1.982026	1.960453	0.114610	0.093369	True	True	9.97151e-08	2123	4.053511	4.048264	0.281509	0.285266
2.000	0.100	1.100	4.000	0.200000	-0.020000	0.000000	1.980807	1.961246	0.113464	0.094185	True	True	9.98738e-08	1789	4.053011	4.048246	0.281781	0.285191
2.000	0.100	1.100	4.000	0.200000	-0.018000	0.000000	1.979641	1.962060	0.112338	0.095013	True	True	9.98807e-08	1789	4.052536	4.048252	0.282041	0.285106
2.000	0.100	1.100	4.000	0.200000	-0.016000	0.000000	1.978495	1.962891	0.111233	0.095852	True	True	9.91761e-08	1785	4.052086	4.048282	0.282291	0.285013
2.000	0.100	1.100	4.000	0.200000	-0.014000	0.000000	1.977375	1.963733	0.110147	0.096705	True	True	9.96671e-08	1784	4.051663	4.048337	0.282531	0.284911
2.000	0.100	1.100	4.000	0.200000	-0.012000	0.000000	1.976277	1.964592	0.109080	0.097569	True	True	9.98733e-08	1792	4.051265	4.048417	0.282761	0.284800
2.000	0.100	1.100	4.000	0.200000	-0.010000	0.000000	1.975196	1.965470	0.108031	0.098447	True	True	9.9937e-08	1800	4.050892	4.048520	0.282982	0.284680
2.000	0.100	1.100	4.000	0.200000	-0.008000	0.000000	1.974140	1.966362	0.107000	0.099338	True	True	9.95529e-08	1775	4.050545	4.048648	0.283193	0.284551
2.000	0.100	1.100	4.000	0.200000	-0.006000	0.000000	1.973101	1.967272	0.105987	0.100243	True	True	9.97347e-08	1782	4.050222	4.048800	0.283395	0.284413
2.000	0.100	1.100	4.000	0.200000	-0.004000	0.000000	1.972093	1.968193	0.104990	0.101163	True	True	9.99931e-08	1780	4.049923	4.048976	0.283587	0.284267
2.000	0.100	1.100	4.000	0.200000	-0.002000	0.000000	1.971085	1.969142	0.104010	0.102096	True	True	9.9722e-08	1791	4.049650	4.049176	0.283771	0.284110
2.000	0.100	1.100	4.000	0.200000	0.000000	0.000000	1.970104	1.970104	0.103045	0.103045	True	True	9.9857e-08	1813	4.049401	4.049401	0.283945	0.283945
2.000	0.100	1.100	4.000	0.200000	0.002000	0.000000	1.969144	1.971082	0.102096	0.104010	True	True	9.97778e-08	1796	4.049177	4.049650	0.284110	0.283771
2.000	0.100	1.100	4.000	0.200000	0.004000	0.000000	1.968199	1.972083	0.101163	0.104990	True	True	9.93269e-08	1801	4.048976	4.049924	0.284266	0.283588
2.000	0.100	1.100	4.000	0.200000	0.006000	0.000000	1.967270	1.973103	0.100243	0.105986	True	True	9.99048e-08	1777	4.048800	4.050222	0.284413	0.283395
2.000	0.100	1.100	4.000	0.200000	0.008000	0.000000	1.966362	1.974139	0.099338	0.107000	True	True	9.96562e-08	1813	4.048648	4.050545	0.284551	0.283193
2.000	0.100	1.100	4.000	0.200000	0.010000	0.000000	1.965468	1.975198	0.098447	0.108031	True	True	9.95788e-08	1791	4.048520	4.050892	0.284680	0.282982
2.000	0.100	1.100	4.000	0.200000	0.012000	0.000000	1.964594	1.976275	0.097569	0.109080	True	True	9.9803e-08	1809	4.048417	4.051265	0.284800	0.282761
2.000	0.100	1.100	4.000	0.200000	0.014000	0.000000	1.963734	1.977375	0.096705	0.110147	True	True	9.96709e-08	1804	4.048337	4.051663	0.284911	0.282531
2.000	0.100	1.100	4.000	0.200000	0.016000	0.000000	1.962891	1.978495	0.095852	0.111233	True	True	9.97462e-08	1798	4.048282	4.052086	0.285013	0.282291
2.000	0.100	1.100	4.000	0.200000	0.018000	0.000000	1.962087	1.979647	0.095012	0.112338	True	True	9.95697e-08	2604	4.048251	4.052535	0.285104	0.282040
2.000	0.100	1.100	4.000	0.200000	0.020000	0.000000	1.961247	1.980806	0.094185	0.113464	True	True	9.98494e-08	1777	4.048246	4.053011	0.285191	0.281781
2.000	0.100	1.100	4.000	0.200000	0.022000	0.000000	1.960450	1.981995	0.093369	0.114610	True	True	9.99694e-08	1786	4.048264	4.053512	0.285266	0.281512
2.000	0.100	1.100	4.000	0.200000	0.024000	0.000000	1.959664	1.983210	0.092565	0.115778	True	True	9.98416e-08	1803	4.048308	4.054040	0.285332	0.281231
2.000	0.100	1.100	4.000	0.200000	0.026000	0.000000	1.958894	1.984449	0.091771	0.116968	True	True	9.98574e-08	1806	4.048376	4.054595	0.285390	0.280941
2.000	0.100	1.100	4.000	0.200000	0.028000	0.000000	1.958136	1.985714	0.090988	0.118181	True	True	9.99978e-08	1774	4.048470	4.055178	0.285438	0.280640
2.000	0.100	1.100	4.000	0.200000	0.030000	0.000000	1.957396	1.987003	0.090216	0.119417	True	True	9.9632e-08	1810	4.048588	4.055788	0.285477	0.280329
2.000	0.100	1.100	4.000	0.200000	0.032000	0.000000	1.956668	1.988320	0.089454	0.120677	True	True	9.94763e-08	1802	4.048733	4.056426	0.285507	0.280006
2.000	0.100	1.100	4.000	0.200000	0.034000	0.000000	1.955950	1.989667	0.088701	0.121962	True	True	9.99202e-08	1788	4.048903	4.057093	0.285528	0.279673
2.000	0.100	1.100	4.000	0.200000	0.036000	0.000000	1.955250	1.991039	0.087959	0.123273	True	True	9.9904e-08	1803	4.049100	4.057789	0.285540	0.279328
2.000	0.100	1.100	4.000	0.200000	0.038000	0.000000	1.954556	1.992445	0.087225	0.124611	True	True	9.95135e-08	1777	4.049323	4.058515	0.285542	0.278971
2.000	0.100	1.100	4.000	0.200000	0.040000	0.000000	1.953883	1.993875	0.086501	0.125976	True	True	9.9598e-08	1791	4.049573	4.059270	0.285534	0.278604
2.000	0.100	1.100	4.000	0.200000	0.042000	0.000000	1.953221	1.995338	0.085786	0.127370	True	True	9.97672e-08	1812	4.049850	4.060057	0.285517	0.278224
2.000	0.100	1.100	4.000	0.200000	0.044000	0.000000	1.952569	1.996834	0.085079	0.128793	True	True	9.9646e-08	1825	4.050155	4.060875	0.285491	0.277832
2.000	0.100	1.100	4.000	0.200000	0.046000	0.000000	1.951929	1.998364	0.084380	0.130246	True	True	9.96545e-08	1823	4.050488	4.061725	0.285454	0.277428
2.000	0.100	1.100	4.000	0.200000	0.048000	0.000000	1.951293	1.999939	0.083690	0.131731	True	True	9.9618e-08	1735	4.050850	4.062607	0.285409	0.277010
2.000	0.100	1.100	4.000	0.200000	0.050000	0.000000	1.950685	2.001528	0.083007	0.133249	True	True	9.99863e-08	1772	4.051241	4.063524	0.285352	0.276581
2.000	0.100	1.100	4.000	0.200000	0.052000	0.000000	1.950079	2.003165	0.082332	0.134800	True	True	9.94491e-08	1780	4.051662	4.064475	0.285285	0.276137
2.000	0.100	1.100	4.000	0.200000	0.054000	0.000000	1.949490	2.004835	0.081664	0.136386	True	True	9.9689e-08	1840	4.052112	4.065460	0.285208	0.275681
2.000	0.100	1.100	4.000	0.200000	0.056000	0.000000	1.948911	2.006547	0.081004	0.138009	True	True	9.99373e-08	1838	4.052594	4.066482	0.285120	0.275210
2.000	0.100	1.100	4.000	0.200000	0.058000	0.000000	1.948342	2.008299	0.080350	0.139669	True	True	9.95081e-08	1844	4.053107	4.067540	0.285022	0.274724
2.000	0.100	1.100	4.000	0.200000	0.060000	0.000000	1.947781	2.010094	0.079703	0.141368	True	True	9.96656e-08	1815	4.053652	4.068637	0.284912	0.274224
2.000	0.100	1.100	4.000	0.200000	0.062000	0.000000	1.947233	2.011932	0.079063	0.143107	True	True	9.99235e-08	1791	4.054231	4.069772	0.284792	0.273709
2.000	0.100	1.100	4.000	0.200000	0.064000	0.000000	1.946700	2.013844	0.078429	0.144888	True	True	9.96282e-08	1884	4.054843	4.070946	0.284659	0.273176
2.000	0.100	1.100	4.000	0.200000	0.066000	0.000000	1.946180	2.015774	0.077801	0.146713	True	True	9.95134e-08	2561	4.055490	4.072162	0.284515	0.272630
2.000	0.100	1.100	4.000	0.200000	0.068000	0.000000	1.945660	2.017717	0.077179	0.148584	True	True	9.94423e-08	1813	4.056174	4.073423	0.284359	0.272070
2.000	0.100	1.100	4.000	0.200000	0.070000	0.000000	1.945159	2.019742	0.076562	0.150501	True	True	9.95904e-08	1838	4.056893	4.074725	0.284191	0.271490
2.000	0.100	1.100	4.000	0.200000	0.072000	0.000000	1.944667	2.021819	0.075951	0.152467	True	True	9.96686e-08	1848	4.057651	4.076072	0.284010	0.270893
2.000	0.100	1.100	4.000	0.200000	0.074000	0.000000	1.944191	2.023948	0.075345	0.154484	True	True	9.93686e-08	1902	4.058446	4.077466	0.283816	0.270278
2.000	0.100	1.100	4.000	0.200000	0.076000	0.000000	1.943716	2.026136	0.074744	0.156555	True	True	9.96173e-08	1851	4.059283	4.078907	0.283610	0.269645
2.000	0.100	1.100	4.000	0.200000	0.078000	0.000000	1.943252	2.028382	0.074148	0.158680	True	True	9.99231e-08	1769	4.060160	4.080398	0.283389	0.268992
2.000	0.100	1.100	4.000	0.200000	0.080000	0.000000	1.942802	2.030687	0.073556	0.160863	True	True	9.94989e-08	1763	4.061080	4.081941	0.283155	0.268320
2.000	0.100	1.100	4.000	0.200000	0.082000	0.000000	1.942368	2.033052	0.072969	0.163106	True	True	9.98686e-08	1827	4.062043	4.083536	0.282905	0.267628
2.000	0.100	1.100	4.000	0.200000	0.084000	0.000000	1.941942	2.035483	0.072385	0.165412	True	True	9.97448e-08	1843	4.063053	4.085186	0.282641	0.266914
2.000	0.100	1.100	4.000	0.200000	0.086000	0.000000	1.941524	2.037984	0.071806	0.167783	True	True	9.95992e-08	1819	4.064109	4.086893	0.282361	0.266179
2.000	0.100	1.100	4.000	0.200000	0.088000	0.000000	1.941118	2.040555	0.071231	0.170223	True	True	9.96826e-08	1820	4.065214	4.088659	0.282066	0.265421
2.000	0.100	1.100	4.000	0.200000	0.090000	0.000000	1.940724	2.043200	0.070658	0.172734	True	True	9.95213e-08	1817	4.066370	4.090486	0.281754	0.264640
2.000	0.100	1.100	4.000	0.200000	0.092000	0.000000	1.940342	2.045921	0.070090	0.175320	True	True	9.94199e-08	1896	4.067578	4.092377	0.281424	0.263834
2.000	0.100	1.100	4.000	0.200000	0.094000	0.000000	1.939981	2.048725	0.069524	0.177985	True	True	9.99175e-08	2384	4.068841	4.094334	0.281076	0.263004
2.000	0.100	1.100	4.000	0.200000	0.096000	0.000000	1.939608	2.051610	0.068961	0.180732	True	True	9.98438e-08	1905	4.070161	4.096360	0.280712	0.262147
2.000	0.100	1.100	4.000	0.200000	0.098000	0.000000	1.939257	2.054585	0.068400	0.183565	True	True	9.96268e-08	1879	4.071541	4.098458	0.280328	0.261263
2.000	0.100	1.100	4.000	0.200000	0.100000	0.000000	1.938920	2.057652	0.067842	0.186489	True	True	9.9766e-08	1920	4.072982	4.100630	0.279924	0.260351
2.000	0.100	1.100	4.000	0.200000	0.102000	0.000000	1.938591	2.060817	0.067286	0.189508	True	True	9.99725e-08	1876	4.074487	4.102881	0.279499	0.259409
2.000	0.100	1.100	4.000	0.200000	0.104000	0.000000	1.938276	2.064082	0.066731	0.192627	True	True	9.96844e-08	1886	4.076060	4.105214	0.279052	0.258437
2.000	0.100	1.100	4.000	0.200000	0.106000	0.000000	1.937973	2.067454	0.066178	0.195851	True	True	9.99494e-08	1925	4.077703	4.107631	0.278583	0.257433
2.000	0.100	1.100	4.000	0.200000	0.108000	0.000000	1.937675	2.070942	0.065626	0.199187	True	True	9.97931e-08	1758	4.079420	4.110138	0.278091	0.256395
2.000	0.100	1.100	4.000	0.200000	0.110000	0.000000	1.937403	2.074577	0.065075	0.202638	True	True	9.94653e-08	2104	4.081214	4.112737	0.277573	0.255320
2.000	0.100	1.100	4.000	0.200000	0.112000	0.000000	1.937135	2.078267	0.064525	0.206216	True	True	9.96289e-08	1872	4.083091	4.115438	0.277030	0.254214
2.000	0.100	1.100	4.000	0.200000	0.114000	0.000000	1.936881	2.082125	0.063975	0.209923	True	True	9.96717e-08	1852	4.085052	4.118241	0.276460	0.253067
2.000	0.100	1.100	4.000	0.200000	0.116000	0.000000	1.936642	2.086120	0.063425	0.213769	True	True	9.98966e-08	1851	4.087104	4.121151	0.275861	0.251880
2.000	0.100	1.100	4.000	0.200000	0.118000	0.000000	1.936415	2.090261	0.062874	0.217762	True	True	9.9827e-08	1849	4.089250	4.124176	0.275233	0.250650
2.000	0.100	1.100	4.000	0.200000	0.120000	0.000000	1.936202	2.094557	0.062323	0.221910	True	True	9.9571e-08	1841	4.091497	4.127321	0.274573	0.249377
2.000	0.100	1.100	4.000	0.200000	0.122000	0.000000	1.936008	2.099014	0.061770	0.226223	True	True	9.9524e-08	2008	4.093849	4.130593	0.273879	0.248058
2.000	0.100	1.100	4.000	0.200000	0.124000	0.000000	1.935824	2.103647	0.061216	0.230713	True	True	9.9515e-08	1893	4.096314	4.134000	0.273150	0.246690
2.000	0.100	1.100	4.000	0.200000	0.126000	0.000000	1.935656	2.108463	0.060660	0.235389	True	True	9.9855e-08	1864	4.098897	4.137548	0.272384	0.245270
2.000	0.100	1.100	4.000	0.200000	0.128000	0.000000	1.935508	2.113474	0.060101	0.240266	True	True	9.95532e-08	2043	4.101607	4.141247	0.271578	0.243796
2.000	0.100	1.100	4.000	0.200000	0.130000	0.000000	1.935373	2.118694	0.059539	0.245357	True	True	9.95581e-08	1997	4.104451	4.145105	0.270731	0.242265
2.000	0.100	1.100	4.000	0.200000	0.132000	0.000000	1.935257	2.124174	0.058973	0.250674	True	True	9.9709e-08	2823	4.107437	4.149130	0.269840	0.240672
2.000	0.100	1.100	4.000	0.200000	0.134000	0.000000	1.935160	2.129854	0.058403	0.256239	True	True	9.97891e-08	2543	4.110577	4.153339	0.268900	0.239016
2.000	0.100	1.100	4.000	0.200000	0.136000	0.000000	1.935081	2.135749	0.057828	0.262070	True	True	9.98824e-08	2015	4.113882	4.157742	0.267910	0.237295
2.000	0.100	1.100	4.000	0.200000	0.138000	0.000000	1.935023	2.141994	0.057248	0.268181	True	True	9.95281e-08	2306	4.117359	4.162346	0.266866	0.235496
2.000	0.100	1.100	4.000	0.200000	0.140000	0.000000	1.934987	2.148454	0.056661	0.274602	True	True	9.94595e-08	2030	4.121027	4.167175	0.265762	0.233626
2.000	0.100	1.100	4.000	0.200000	0.142000	0.000000	1.934974	2.155268	0.056066	0.281353	True	True	9.97583e-08	2061	4.124896	4.172238	0.264597	0.231671
2.000	0.100	1.100	4.000	0.200000	0.144000	0.000000	1.934984	2.162462	0.055464	0.288460	True	True	9.94053e-08	3444	4.128983	4.177552	0.263365	0.229626
2.000	0.100	1.100	4.000	0.200000	0.146000	0.000000	1.935021	2.169945	0.054852	0.295963	True	True	9.98106e-08	2147	4.133309	4.183145	0.262058	0.227491
2.000	0.100	1.100	4.000	0.200000	0.148000	0.000000	1.935084	2.177906	0.054229	0.303887	True	True	9.9574e-08	4557	4.137889	4.189027	0.260675	0.225252
2.000	0.100	1.100	4.000	0.200000	0.150000	0.000000	1.935178	2.186262	0.053595	0.312278	True	True	9.9953e-08	4302	4.142749	4.195231	0.259204	0.222906
2.000	0.100	1.100	4.000	0.300000	-0.225000	0.000000	2.107642	1.910846	0.236762	0.039073	True	True	9.99603e-08	8790	4.122626	4.077571	0.249685	0.281466
2.000	0.100	1.100	4.000	0.300000	-0.222000	0.000000	2.100551	1.910640	0.229916	0.039490	True	True	9.99844e-08	8937	4.117171	4.073425	0.251858	0.282758
2.000	0.100	1.100	4.000	0.300000	-0.219000	0.000000	2.093708	1.910459	0.223360	0.039904	True	True	9.99054e-08	5597	4.111928	4.069462	0.253962	0.283996
2.000	0.100	1.100	4.000	0.300000	-0.216000	0.000000	2.087514	1.910318	0.217388	0.040304	True	True	9.98947e-08	7294	4.107137	4.065863	0.255882	0.285112
2.000	0.100	1.100	4.000	0.300000	-0.213000	0.000000	2.081506	1.910197	0.211639	0.040702	True	True	9.99769e-08	6257	4.102514	4.062407	0.257750	0.286186
2.000	0.100	1.100	4.000	0.300000	-0.210000	0.000000	2.075801	1.910101	0.206196	0.041096	True	True	9.98981e-08	5588	4.098126	4.059145	0.259531	0.287200
2.000	0.100	1.100	4.000	0.300000	-0.207000	0.000000	2.070377	1.910028	0.201034	0.041486	True	True	9.98879e-08	7045	4.093957	4.056062	0.261230	0.288156
2.000	0.100	1.100	4.000	0.300000	-0.204000	0.000000	2.065085	1.909972	0.196038	0.041876	True	True	9.99563e-08	6215	4.089914	4.053088	0.262890	0.289082
2.000	0.100	1.100	4.000	0.300000	-0.201000	0.000000	2.060291	1.909944	0.191468	0.042255	True	True	9.99728e-08	6828	4.086211	4.050381	0.264406	0.289915
2.000	0.100	1.100	4.000	0.300000	-0.198000	0.000000	2.055593	1.909932	0.187026	0.042636	True	True	9.99683e-08	6796	4.082609	4.047761	0.265892	0.290725
2.000	0.100	1.100	4.000	0.300000	-0.195000	0.000000	2.051104	1.909937	0.182790	0.043014	True	True	9.97913e-08	6210	4.079171	4.045274	0.267315	0.291492
2.000	0.100	1.100	4.000	0.300000	-0.192000	0.000000	2.046809	1.909959	0.178746	0.043391	True	True	9.99949e-08	6381	4.075886	4.042911	0.268680	0.292219
2.000	0.100	1.100	4.000	0.300000	-0.189000	0.000000	2.042582	1.909995	0.174801	0.043770	True	True	9.99956e-08	5066	4.072680	4.040615	0.270023	0.292928
2.000	0.100	1.100	4.000	0.300000	-0.186000	0.000000	2.038755	1.910052	0.171182	0.044141	True	True	9.98511e-08	5941	4.069741	4.038527	0.271248	0.293565
2.000	0.100	1.100	4.000	0.300000	-0.183000	0.000000	2.034974	1.910120	0.167639	0.044515	True	True	9.99908e-08	6253	4.066863	4.036491	0.272456	0.294187
2.000	0.100	1.100	4.000	0.300000	-0.180000	0.000000	2.031342	1.910203	0.164241	0.044888	True	True	9.98544e-08	6157	4.064106	4.034552	0.273618	0.294779
2.000	0.100	1.100	4.000	0.300000	-0.177000	0.000000	2.027745	1.910297	0.160909	0.045265	True	True	9.99341e-08	4715	4.061402	4.032660	0.274767	0.295357
2.000	0.100	1.100	4.000	0.300000	-0.174000	0.000000	2.024495	1.910409	0.157849	0.045635	True	True	9.98984e-08	4942	4.058924	4.030941	0.275813	0.295875
2.000	0.100	1.100	4.000	0.300000	-0.171000	0.000000	2.021263	1.910531	0.154838	0.046009	True	True	9.99293e-08	5646	4.056488	4.029259	0.276850	0.296384
2.000	0.100	1.100	4.000	0.300000	-0.168000	0.000000	2.018150	1.910665	0.151940	0.046383	True	True	9.99861e-08	5529	4.054147	4.027653	0.277850	0.296867
2.000	0.100	1.100	4.000	0.300000	-0.165000	0.000000	2.015149	1.910811	0.149150	0.046759	True	True	9.99268e-08	4968	4.051898	4.026120	0.278813	0.297327
2.000	0.100	1.100	4.000	0.300000	-0.162000	0.000000	2.012254	1.910969	0.146461	0.047135	True	True	9.98931e-08	5437	4.049734	4.024655	0.279743	0.297765
2.000	0.100	1.100	4.000	0.300000	-0.159000	0.000000	2.009460	1.911137	0.143868	0.047513	True	True	9.99981e-08	4371	4.047652	4.023256	0.280641	0.298181
2.000	0.100	1.100	4.000	0.300000	-0.156000	0.000000	2.006665	1.911315	0.141306	0.047896	True	True	9.99263e-08	3562	4.045598	4.021882	0.281534	0.298592
2.000	0.100	1.100	4.000	0.300000	-0.153000	0.000000	2.004152	1.911506	0.138950	0.048273	True	True	9.99143e-08	4105	4.043719	4.020640	0.282344	0.298954
2.000	0.100	1.100	4.000	0.300000	-0.150000	0.000000	2.001629	1.911706	0.136614	0.048656	True	True	9.99147e-08	5052	4.041861	4.019418	0.283153	0.299313
2.000	0.100	1.100	4.000	0.300000	-0.147000	0.000000	1.999187	1.911917	0.134356	0.049040	True	True	9.99089e-08	3647	4.040069	4.018250	0.283935	0.299653
2.000	0.100	1.100	4.000	0.300000	-0.144000	0.000000	1.996824	1.912137	0.132172	0.049427	True	True	9.97558e-08	3608	4.038343	4.017133	0.284691	0.299977
2.000	0.100	1.100	4.000	0.300000	-0.141000	0.000000	1.994540	1.912367	0.130063	0.049816	True	True	9.99562e-08	2102	4.036683	4.016069	0.285420	0.300283
2.000	0.100	1.100	4.000	0.300000	-0.138000	0.000000	1.992315	1.912618	0.128004	0.050220	True	True	9.97279e-08	2959	4.035077	4.015053	0.286129	0.300571
2.000	0.100	1.100	4.000	0.300000	-0.135000	0.000000	1.990164	1.912868	0.126019	0.050615	True	True	9.91963e-08	2730	4.033528	4.014078	0.286813	0.300848
2.000	0.100	1.100	4.000	0.300000	-0.132000	0.000000	1.988079	1.913126	0.124095	0.051012	True	True	9.99241e-08	2427	4.032034	4.013146	0.287476	0.301110
2.000	0.100	1.100	4.000	0.300000	-0.129000	0.000000	1.986037	1.913379	0.122228	0.051413	True	True	9.97781e-08	1686	4.030593	4.012257	0.288120	0.301359
2.000	0.100	1.100	4.000	0.300000	-0.126000	0.000000	1.984089	1.913669	0.120416	0.051816	True	True	9.99789e-08	2022	4.029200	4.011407	0.288740	0.301593
2.000	0.100	1.100	4.000	0.300000	-0.123000	0.000000	1.982148	1.913951	0.118657	0.052223	True	True	9.89294e-08	1777	4.027858	4.010596	0.289345	0.301815
2.000	0.100	1.100	4.000	0.300000	-0.120000	0.000000	1.980293	1.914246	0.116947	0.052633	True	True	9.99578e-08	1780	4.026560	4.009822	0.289928	0.302024
2.000	0.100	1.100	4.000	0.300000	-0.117000	0.000000	1.978491	1.914549	0.115286	0.053047	True	True	9.98285e-08	1767	4.025308	4.009084	0.290493	0.302221
2.000	0.100	1.100	4.000	0.300000	-0.114000	0.000000	1.976737	1.914864	0.113671	0.053465	True	True	9.99836e-08	1779	4.024098	4.008381	0.291041	0.302406
2.000	0.100	1.100	4.000	0.300000	-0.111000	0.000000	1.975032	1.915185	0.112099	0.053886	True	True	9.954e-08	1779	4.022930	4.007711	0.291572	0.302580
2.000	0.100	1.100	4.000	0.300000	-0.108000	0.000000	1.973405	1.915521	0.110569	0.054312	True	True	9.96167e-08	2675	4.021801	4.007073	0.292084	0.302742
2.000	0.100	1.100	4.000	0.300000	-0.105000	0.000000	1.971757	1.915856	0.109081	0.054742	True	True	9.96452e-08	1785	4.020713	4.006468	0.292586	0.302895
2.000	0.100	1.100	4.000	0.300000	-0.102000	0.000000	1.970184	1.916206	0.107631	0.055176	True	True	9.97251e-08	1782	4.019662	4.005892	0.293070	0.303036
2.000	0.100	1.100	4.000	0.300000	-0.099000	0.000000	1.968653	1.916561	0.106218	0.055615	True	True	9.99171e-08	1759	4.018647	4.005347	0.293538	0.303168
2.000	0.100	1.100	4.000	0.300000	-0.096000	0.000000	1.967159	1.916928	0.104842	0.056058	True	True	9.95306e-08	1769	4.017666	4.004830	0.293993	0.303289
2.000	0.100	1.100	4.000	0.300000	-0.093000	0.000000	1.965705	1.917303	0.103499	0.056506	True	True	9.95458e-08	1761	4.016720	4.004340	0.294434	0.303401
2.000	0.100	1.100	4.000	0.300000	-0.090000	0.000000	1.964318	1.917693	0.102189	0.056959	True	True	9.96653e-08	2339	4.015806	4.003878	0.294858	0.303503
2.000	0.100	1.100	4.000	0.300000	-0.087000	0.000000	1.962934	1.918084	0.100912	0.057417	True	True	9.98901e-08	1953	4.014925	4.003443	0.295273	0.303596
2.000	0.100	1.100	4.000	0.300000	-0.084000	0.000000	1.961555	1.918481	0.099666	0.057881	True	True	9.86027e-08	1736	4.014077	4.003035	0.295677	0.303680
2.000	0.100	1.100	4.000	0.300000	-0.081000	0.000000	1.960238	1.918894	0.098449	0.058350	True	True	9.95963e-08	1756	4.013257	4.002651	0.296066	0.303755
2.000	0.100	1.100	4.000	0.300000	-0.078000	0.000000	1.958952	1.919315	0.097260	0.058824	True	True	9.98703e-08	1752	4.012467	4.002291	0.296444	0.303821
2.000	0.100	1.100	4.000	0.300000	-0.075000	0.000000	1.957727	1.919750	0.096098	0.059305	True	True	9.94834e-08	2031	4.011705	4.001956	0.296806	0.303879
2.000	0.100	1.100	4.000	0.300000	-0.072000	0.000000	1.956472	1.920186	0.094964	0.059791	True	True	9.71237e-08	1761	4.010973	4.001646	0.297163	0.303928
2.000	0.100	1.100	4.000	0.300000	-0.069000	0.000000	1.955276	1.920635	0.093855	0.060284	True	True	9.99773e-08	1757	4.010268	4.001358	0.297506	0.303969
2.000	0.100	1.100	4.000	0.300000	-0.066000	0.000000	1.954108	1.921093	0.092771	0.060782	True	True	9.98567e-08	1752	4.009589	4.001092	0.297838	0.304002
2.000	0.100	1.100	4.000	0.300000	-0.063000	0.000000	1.952966	1.921561	0.091710	0.061287	True	True	9.87052e-08	1743	4.008936	4.000850	0.298160	0.304027
2.000	0.100	1.100	4.000	0.300000	-0.060000	0.000000	1.951849	1.922040	0.090672	0.061799	True	True	9.79515e-08	1756	4.008308	4.000629	0.298471	0.304044
2.000	0.100	1.100	4.000	0.300000	-0.057000	0.000000	1.950755	1.922541	0.089657	0.062318	True	True	9.95441e-08	1763	4.007706	4.000430	0.298773	0.304052
2.000	0.100	1.100	4.000	0.300000	-0.054000	0.000000	1.949691	1.923029	0.088663	0.062844	True	True	9.79101e-08	1751	4.007124	4.000249	0.299065	0.304056
2.000	0.100	1.100	4.000	0.300000	-0.051000	0.000000	1.948648	1.923537	0.087690	0.063377	True	True	9.98668e-08	1763	4.006574	4.000096	0.299345	0.304048
2.000	0.100	1.100	4.000	0.300000	-0.048000	0.000000	1.947630	1.924055	0.086737	0.063917	True	True	9.96314e-08	1746	4.006043	3.999960	0.299617	0.304034
2.000	0.100	1.100	4.000	0.300000	-0.045000	0.000000	1.946629	1.924605	0.085803	0.064465	True	True	9.98669e-08	1852	4.005536	3.999844	0.299880	0.304011
2.000	0.100	1.100	4.000	0.300000	-0.042000	0.000000	1.945653	1.925128	0.084889	0.065021	True	True	9.78452e-08	1752	4.005048	3.999746	0.300135	0.303985
2.000	0.100	1.100	4.000	0.300000	-0.039000	0.000000	1.944697	1.925680	0.083992	0.065585	True	True	9.98237e-08	1742	4.004589	3.999675	0.300379	0.303947
2.000	0.100	1.100	4.000	0.300000	-0.036000	0.000000	1.943763	1.926241	0.083113	0.066158	True	True	9.84111e-08	1756	4.004148	3.999620	0.300615	0.303903
2.000	0.100	1.100	4.000	0.300000	-0.033000	0.000000	1.942848	1.926815	0.082252	0.066738	True	True	9.93869e-08	1748	4.003726	3.999581	0.300843	0.303853
2.000	0.100	1.100	4.000	0.300000	-0.030000	0.000000	1.941951	1.927402	0.081407	0.067328	True	True	9.64579e-08	1741	4.003332	3.999569	0.301061	0.303793
2.000	0.100	1.100	4.000	0.300000	-0.027000	0.000000	1.941074	1.927998	0.080577	0.067927	True	True	9.92182e-08	1747	4.002955	3.999573	0.301271	0.303728
2.000	0.100	1.100	4.000	0.300000	-0.024000	0.000000	1.940214	1.928608	0.079764	0.068535	True	True	9.83451e-08	1743	4.002599	3.999597	0.301473	0.303654
2.000	0.100	1.100	4.000	0.300000	-0.021000	0.000000	1.939373	1.929229	0.078966	0.069152	True	True	9.84472e-08	1746	4.002261	3.999636	0.301669	0.303575
2.000	0.100	1.100	4.000	0.300000	-0.018000	0.000000	1.938546	1.929876	0.078182	0.069779	True	True	9.82683e-08	1723	4.001945	3.999698	0.301855	0.303486
2.000	0.100	1.100	4.000	0.300000	-0.015000	0.000000	1.937741	1.930530	0.077413	0.070417	True	True	9.99613e-08	1780	4.001654	3.999782	0.302031	0.303389
2.000	0.100	1.100	4.000	0.300000	-0.012000	0.000000	1.936952	1.931168	0.076657	0.071065	True	True	9.92629e-08	1744	4.001379	3.999883	0.302201	0.303289
2.000	0.100	1.100	4.000	0.300000	-0.009000	0.000000	1.936178	1.931841	0.075915	0.071723	True	True	9.97632e-08	1732	4.001124	4.000003	0.302364	0.303179
2.000	0.100	1.100	4.000	0.300000	-0.006000	0.000000	1.935418	1.932528	0.075186	0.072392	True	True	9.78895e-08	1755	4.000889	4.000141	0.302519	0.303062
2.000	0.100	1.100	4.000	0.300000	-0.003000	0.000000	1.934674	1.933229	0.074469	0.073073	True	True	9.92606e-08	1746	4.000673	4.000299	0.302666	0.302937
2.000	0.100	1.100	4.000	0.300000	0.000000	0.000000	1.933943	1.933945	0.073765	0.073765	True	True	9.83217e-08	1745	4.000476	4.000476	0.302805	0.302805
2.000	0.100	1.100	4.000	0.300000	0.003000	0.000000	1.933229	1.934673	0.073073	0.074469	True	True	9.85117e-08	1745	4.000299	4.000673	0.302937	0.302666
2.000	0.100	1.100	4.000	0.300000	0.006000	0.000000	1.932527	1.935419	0.072392	0.075186	True	True	9.73006e-08	1738	4.000138	4.000885	0.303063	0.302520
2.000	0.100	1.100	4.000	0.300000	0.009000	0.000000	1.931841	1.936177	0.071723	0.075915	True	True	9.96531e-08	1727	3.999999	4.001121	0.303180	0.302365
2.000	0.100	1.100	4.000	0.300000	0.012000	0.000000	1.931168	1.936952	0.071065	0.076657	True	True	9.81181e-08	1745	3.999883	4.001379	0.303289	0.302201
2.000	0.100	1.100	4.000	0.300000	0.015000	0.000000	1.930508	1.937744	0.070417	0.077413	True	True	9.89062e-08	1729	3.999779	4.001651	0.303393	0.302033
2.000	0.100	1.100	4.000	0.300000	0.018000	0.000000	1.929858	1.938566	0.069780	0.078182	True	True	9.98348e-08	1724	3.999701	4.001949	0.303487	0.301852
2.000	0.100	1.100	4.000	0.300000	0.021000	0.000000	1.929227	1.939376	0.069152	0.078966	True	True	9.62462e-08	1737	3.999639	4.002264	0.303574	0.301667
2.000	0.100	1.100	4.000	0.300000	0.024000	0.000000	1.928605	1.940239	0.068535	0.079764	True	True	9.99632e-08	1809	3.999596	4.002599	0.303655	0.301471
2.000	0.100	1.100	4.000	0.300000	0.027000	0.000000	1.927998	1.941074	0.067927	0.080577	True	True	9.97929e-08	1728	3.999573	4.002955	0.303728	0.301271
2.000	0.100	1.100	4.000	0.300000	0.030000	0.000000	1.927399	1.941952	0.067328	0.081406	True	True	9.9635e-08	1762	3.999569	4.003332	0.303794	0.301061
2.000	0.100	1.100	4.000	0.300000	0.033000	0.000000	1.926816	1.942847	0.066738	0.082252	True	True	9.93948e-08	1744	3.999581	4.003726	0.303853	0.300843
2.000	0.100	1.100	4.000	0.300000	0.036000	0.000000	1.926241	1.943763	0.066158	0.083113	True	True	9.85347e-08	1758	3.999620	4.004148	0.303903	0.300615
2.000	0.100	1.100	4.000	0.300000	0.039000	0.000000	1.925685	1.944728	0.065585	0.083992	True	True	9.97094e-08	2348	3.999674	4.004588	0.303946	0.300376
2.000	0.100	1.100	4.000	0.300000	0.042000	0.000000	1.925126	1.945655	0.065021	0.084889	True	True	9.81317e-08	1726	3.999746	4.005048	0.303985	0.300135
2.000	0.100	1.100	4.000	0.300000	0.045000	0.000000	1.924586	1.946630	0.064465	0.085803	True	True	9.95311e-08	1764	3.999845	4.005536	0.304012	0.299880
2.000	0.100	1.100	4.000	0.300000	0.048000	0.000000	1.924054	1.947630	0.063917	0.086737	True	True	9.96468e-08	1726	3.999957	4.006040	0.304036	0.299619
2.000	0.100	1.100	4.000	0.300000	0.051000	0.000000	1.923536	1.948649	0.063377	0.087690	True	True	9.99752e-08	1743	4.000096	4.006574	0.304048	0.299345
2.000	0.100	1.100	4.000	0.300000	0.054000	0.000000	1.923028	1.949691	0.062844	0.088663	True	True	9.78283e-08	1758	4.000249	4.007124	0.304056	0.299065
2.000	0.100	1.100	4.000	0.300000	0.057000	0.000000	1.922528	1.950759	0.062318	0.089657	True	True	9.95872e-08	1730	4.000430	4.007706	0.304053	0.298772
2.000	0.100	1.100	4.000	0.300000	0.060000	0.000000	1.922042	1.951848	0.061799	0.090672	True	True	9.76693e-08	1763	4.000629	4.008308	0.304044	0.298471
2.000	0.100	1.100	4.000	0.300000	0.063000	0.000000	1.921564	1.952964	0.061287	0.091710	True	True	9.99859e-08	1751	4.000850	4.008936	0.304027	0.298160
2.000	0.100	1.100	4.000	0.300000	0.066000	0.000000	1.921092	1.954108	0.060782	0.092771	True	True	9.86053e-08	1747	4.001089	4.009585	0.304004	0.297840
2.000	0.100	1.100	4.000	0.300000	0.069000	0.000000	1.920640	1.955306	0.060284	0.093855	True	True	9.98498e-08	2127	4.001353	4.010263	0.303970	0.297505
2.000	0.100	1.100	4.000	0.300000	0.072000	0.000000	1.920186	1.956472	0.059791	0.094964	True	True	9.73829e-08	1768	4.001645	4.010973	0.303928	0.297163
2.000	0.100	1.100	4.000	0.300000	0.075000	0.000000	1.919746	1.957698	0.059305	0.096099	True	True	9.96626e-08	1756	4.001957	4.011706	0.303879	0.296809
2.000	0.100	1.100	4.000	0.300000	0.078000	0.000000	1.919315	1.958952	0.058824	0.097260	True	True	9.99995e-08	1757	4.002292	4.012467	0.303821	0.296444
2.000	0.100	1.100	4.000	0.300000	0.081000	0.000000	1.918887	1.960249	0.058350	0.098449	True	True	9.99279e-08	1678	4.002651	4.013257	0.303756	0.296065
2.000	0.100	1.100	4.000	0.300000	0.084000	0.000000	1.918483	1.961554	0.057881	0.099666	True	True	9.99028e-08	1759	4.003035	4.014077	0.303680	0.295677
2.000	0.100	1.100	4.000	0.300000	0.087000	0.000000	1.918081	1.962903	0.057417	0.100913	True	True	9.99411e-08	1764	4.003444	4.014926	0.303596	0.295276
2.000	0.100	1.100	4.000	0.300000	0.090000	0.000000	1.917687	1.964286	0.056959	0.102190	True	True	9.96457e-08	1766	4.003879	4.015807	0.303503	0.294861
2.000	0.100	1.100	4.000	0.300000	0.093000	0.000000	1.917303	1.965705	0.056506	0.103499	True	True	9.9596e-08	1769	4.004341	4.016720	0.303401	0.294434
2.000	0.100	1.100	4.000	0.300000	0.096000	0.000000	1.916947	1.967162	0.056058	0.104842	True	True	9.96982e-08	1939	4.004829	4.017666	0.303287	0.293993
2.000	0.100	1.100	4.000	0.300000	0.099000	0.000000	1.916562	1.968652	0.055615	0.106218	True	True	9.99186e-08	1785	4.005346	4.018646	0.303168	0.293539
2.000	0.100	1.100	4.000	0.300000	0.102000	0.000000	1.916201	1.970187	0.055176	0.107631	True	True	9.99243e-08	1740	4.005892	4.019662	0.303037	0.293069
2.000	0.100	1.100	4.000	0.300000	0.105000	0.000000	1.915859	1.971756	0.054742	0.109081	True	True	9.97032e-08	1793	4.006468	4.020713	0.302895	0.292586
2.000	0.100	1.100	4.000	0.300000	0.108000	0.000000	1.915521	1.973405	0.054312	0.110569	True	True	9.96605e-08	2221	4.007073	4.021801	0.302742	0.292084
2.000	0.100	1.100	4.000	0.300000	0.111000	0.000000	1.915185	1.975032	0.053886	0.112099	True	True	9.92017e-08	1773	4.007711	4.022930	0.302580	0.291572
2.000	0.100	1.100	4.000	0.300000	0.114000	0.000000	1.914863	1.976737	0.053465	0.113671	True	True	9.95217e-08	1780	4.008381	4.024098	0.302406	0.291041
2.000	0.100	1.100	4.000	0.300000	0.117000	0.000000	1.914549	1.978491	0.053047	0.115286	True	True	9.9666e-08	1751	4.009084	4.025308	0.302221	0.290493
2.000	0.100	1.100	4.000	0.300000	0.120000	0.000000	1.914247	1.980293	0.052633	0.116947	True	True	9.9885e-08	1780	4.009823	4.026561	0.302024	0.289928
2.000	0.100	1.100	4.000	0.300000	0.123000	0.000000	1.913957	1.982180	0.052223	0.118656	True	True	9.9702e-08	2544	4.010595	4.027857	0.301814	0.289342
2.000	0.100	1.100	4.000	0.300000	0.126000	0.000000	1.913666	1.984056	0.051816	0.120416	True	True	9.98923e-08	1795	4.011408	4.029202	0.301593	0.288743
2.000	0.100	1.100	4.000	0.300000	0.129000	0.000000	1.913391	1.986021	0.051412	0.122228	True	True	9.98228e-08	1806	4.012257	4.030593	0.301358	0.288121
2.000	0.100	1.100	4.000	0.300000	0.132000	0.000000	1.913126	1.988079	0.051012	0.124095	True	True	9.95021e-08	2302	4.013146	4.032034	0.301110	0.287476
2.000	0.100	1.100	4.000	0.300000	0.135000	0.000000	1.912863	1.990131	0.050615	0.126020	True	True	9.95843e-08	1795	4.014079	4.033530	0.300848	0.286816
2.000	0.100	1.100	4.000	0.300000	0.138000	0.000000	1.912618	1.992315	0.050220	0.128004	True	True	9.96927e-08	3123	4.015053	4.035077	0.300571	0.286129
2.000	0.100	1.100	4.000	0.300000	0.141000	0.000000	1.912363	1.994534	0.049817	0.130075	True	True	9.96231e-08	1742	4.016078	4.036695	0.300280	0.285417
2.000	0.100	1.100	4.000	0.300000	0.144000	0.000000	1.912137	1.996824	0.049427	0.132172	True	True	9.99209e-08	4108	4.017133	4.038343	0.299977	0.284691
2.000	0.100	1.100	4.000	0.300000	0.147000	0.000000	1.911917	1.999187	0.049040	0.134356	True	True	9.9862e-08	5104	4.018250	4.040069	0.299653	0.283935
2.000	0.100	1.100	4.000	0.300000	0.150000	0.000000	1.911706	2.001629	0.048656	0.136614	True	True	9.986e-08	4525	4.019418	4.041860	0.299313	0.283153
2.000	0.100	1.100	4.000	0.300000	0.153000	0.000000	1.911506	2.004151	0.048273	0.138949	True	True	9.98152e-08	4763	4.020640	4.043719	0.298954	0.282344
2.000	0.100	1.100	4.000	0.300000	0.156000	0.000000	1.911316	2.006760	0.047892	0.141366	True	True	9.99359e-08	5056	4.021918	4.045648	0.298578	0.281507
2.000	0.100	1.100	4.000	0.300000	0.159000	0.000000	1.911135	2.009363	0.047517	0.143807	True	True	9.98842e-08	4119	4.023218	4.047600	0.298196	0.280668
2.000	0.100	1.100	4.000	0.300000	0.162000	0.000000	1.910967	2.012156	0.047139	0.146398	True	True	9.98708e-08	3844	4.024617	4.049681	0.297780	0.279771
2.000	0.100	1.100	4.000	0.300000	0.165000	0.000000	1.910811	2.015149	0.046759	0.149150	True	True	9.96971e-08	5302	4.026120	4.051897	0.297327	0.278813
2.000	0.100	1.100	4.000	0.300000	0.168000	0.000000	1.910663	2.018048	0.046387	0.151874	True	True	9.99114e-08	3927	4.027613	4.054092	0.296883	0.277879
2.000	0.100	1.100	4.000	0.300000	0.171000	0.000000	1.910531	2.021263	0.046009	0.154838	True	True	9.9935e-08	5510	4.029259	4.056488	0.296384	0.276850
2.000	0.100	1.100	4.000	0.300000	0.174000	0.000000	1.910409	2.024495	0.045635	0.157849	True	True	9.99496e-08	2565	4.030942	4.058925	0.295875	0.275813
2.000	0.100	1.100	4.000	0.300000	0.177000	0.000000	1.910300	2.027852	0.045262	0.160981	True	True	9.9943e-08	5711	4.032704	4.061462	0.295341	0.274737
2.000	0.100	1.100	4.000	0.300000	0.180000	0.000000	1.910201	2.031233	0.044892	0.164168	True	True	9.9939e-08	4022	4.034507	4.064045	0.294796	0.273650
2.000	0.100	1.100	4.000	0.300000	0.183000	0.000000	1.910120	2.034974	0.044515	0.167639	True	True	9.99359e-08	6284	4.036491	4.066864	0.294187	0.272456
2.000	0.100	1.100	4.000	0.300000	0.186000	0.000000	1.910052	2.038755	0.044141	0.171182	True	True	9.99494e-08	6208	4.038527	4.069741	0.293565	0.271248
2.000	0.100	1.100	4.000	0.300000	0.189000	0.000000	1.909998	2.042697	0.043767	0.174881	True	True	9.99973e-08	5327	4.040664	4.072746	0.292910	0.269990
2.000	0.100	1.100	4.000	0.300000	0.192000	0.000000	1.909959	2.046809	0.043391	0.178746	True	True	9.98298e-08	6507	4.042911	4.075886	0.292219	0.268680
2.000	0.100	1.100	4.000	0.300000	0.195000	0.000000	1.909937	2.051104	0.043014	0.182790	True	True	9.98507e-08	6461	4.045274	4.079170	0.291492	0.267315
2.000	0.100	1.100	4.000	0.300000	0.198000	0.000000	1.909932	2.055593	0.042636	0.187026	True	True	9.99753e-08	6421	4.047761	4.082609	0.290725	0.265892
2.000	0.100	1.100	4.000	0.300000	0.201000	0.000000	1.909944	2.060291	0.042255	0.191468	True	True	9.98955e-08	6562	4.050381	4.086211	0.289915	0.264406
2.000	0.100	1.100	4.000	0.300000	0.204000	0.000000	1.909972	2.065085	0.041876	0.196038	True	True	9.98424e-08	5051	4.053088	4.089914	0.289082	0.262890
2.000	0.100	1.100	4.000	0.300000	0.207000	0.000000	1.910028	2.070377	0.041486	0.201034	True	True	9.99897e-08	6545	4.056062	4.093957	0.288156	0.261230
2.000	0.100	1.100	4.000	0.300000	0.210000	0.000000	1.910101	2.075801	0.041096	0.206196	True	True	9.99866e-08	6597	4.059145	4.098126	0.287199	0.259531
2.000	0.100	1.100	4.000	0.300000	0.213000	0.000000	1.910197	2.081506	0.040702	0.211639	True	True	9.98328e-08	7711	4.062407	4.102514	0.286186	0.257750
2.000	0.100	1.100	4.000	0.300000	0.216000	0.000000	1.910318	2.087514	0.040304	0.217388	True	True	9.98583e-08	8108	4.065863	4.107137	0.285112	0.255882
2.000	0.100	1.100	4.000	0.300000	0.219000	0.000000	1.910459	2.093708	0.039904	0.223360	True	True	9.98383e-08	7005	4.069462	4.111928	0.283996	0.253962
2.000	0.100	1.100	4.000	0.300000	0.222000	0.000000	1.910640	2.100551	0.039490	0.229916	True	True	9.99345e-08	6637	4.073425	4.117171	0.282758	0.251858
2.000	0.100	1.100	4.000	0.300000	0.225000	0.000000	1.910846	2.107642	0.039073	0.236762	True	True	9.99754e-08	7290	4.077571	4.122626	0.281466	0.249685
2.000	0.100	1.100	4.000	0.400000	-0.300000	0.000000	2.059162	1.896644	0.191546	0.030839	True	True	9.99304e-08	6857	4.077854	4.038634	0.266998	0.295007
2.000	0.100	1.100	4.000	0.400000	-0.296000	0.000000	2.052879	1.896401	0.185657	0.031148	True	True	9.99549e-08	5413	4.072946	4.034976	0.269025	0.296172
2.000	0.100	1.100	4.000	0.400000	-0.292000	0.000000	2.047193	1.896198	0.180288	0.031446	True	True	9.99261e-08	5722	4.068459	4.031651	0.270874	0.297224
2.000	0.100	1.100	4.000	0.400000	-0.288000	0.000000	2.041598	1.896013	0.175075	0.031745	True	True	9.99941e-08	5456	4.064090	4.028428	0.272694	0.298250
2.000	0.100	1.100	4.000	0.400000	-0.284000	0.000000	2.036529	1.895862	0.170310	0.032036	True	True	9.99421e-08	6180	4.060089	4.025492	0.274356	0.299177
2.000	0.100	1.100	4.000	0.400000	-0.280000	0.000000	2.031619	1.895730	0.165732	0.032327	True	True	9.97491e-08	6125	4.056238	4.022681	0.275968	0.300068
2.000	0.100	1.100	4.000	0.400000	-0.276000	0.000000	2.026855	1.895614	0.161329	0.032617	True	True	9.99491e-08	5323	4.052528	4.019984	0.277533	0.300925
2.000	0.100	1.100	4.000	0.400000	-0.272000	0.000000	2.022536	1.895528	0.157291	0.032900	True	True	9.98219e-08	5367	4.049122	4.017523	0.278964	0.301699
2.000	0.100	1.100	4.000	0.400000	-0.268000	0.000000	2.018327	1.895456	0.153391	0.033184	True	True	9.99804e-08	5397	4.045828	4.015154	0.280358	0.302447
2.000	0.100	1.100	4.000	0.400000	-0.264000	0.000000	2.014317	1.895402	0.149682	0.033467	True	True	9.99102e-08	5687	4.042694	4.012911	0.281690	0.303154
2.000	0.100	1.100	4.000	0.400000	-0.260000	0.000000	2.010492	1.895365	0.146151	0.033749	True	True	9.98749e-08	5338	4.039710	4.010786	0.282962	0.303823
2.000	0.100	1.100	4.000	0.400000	-0.256000	0.000000	2.006841	1.895344	0.142785	0.034030	True	True	9.99088e-08	4983	4.036863	4.008769	0.284179	0.304457
2.000	0.100	1.100	4.000	0.400000	-0.252000	0.000000	2.003351	1.895337	0.139573	0.034310	True	True	9.99203e-08	5677	4.034148	4.006856	0.285344	0.305057
2.000	0.100	1.100	4.000	0.400000	-0.248000	0.000000	2.000011	1.895345	0.136503	0.034590	True	True	9.97576e-08	4897	4.031553	4.005037	0.286460	0.305626
2.000	0.100	1.100	4.000	0.400000	-0.244000	0.000000	1.996723	1.895362	0.133513	0.034872	True	True	9.99202e-08	3740	4.029027	4.003274	0.287556	0.306179
2.000	0.100	1.100	4.000	0.400000	-0.240000	0.000000	1.993659	1.895397	0.130703	0.035152	True	True	9.98418e-08	3617	4.026656	4.001630	0.288583	0.306691
2.000	0.100	1.100	4.000	0.400000	-0.236000	0.000000	1.990804	1.895446	0.128062	0.035430	True	True	9.98719e-08	4966	4.024429	4.000096	0.289545	0.307165
2.000	0.100	1.100	4.000	0.400000	-0.232000	0.000000	1.987979	1.895504	0.125477	0.035710	True	True	9.99055e-08	4227	4.022253	3.998604	0.290493	0.307627
2.000	0.100	1.100	4.000	0.400000	-0.228000	0.000000	1.985263	1.895573	0.122995	0.035992	True	True	9.97662e-08	4512	4.020166	3.997182	0.291404	0.308066
2.000	0.100	1.100	4.000	0.400000	-0.224000	0.000000	1.982650	1.895653	0.120610	0.036274	True	True	9.99558e-08	4225	4.018165	3.995826	0.292281	0.308484
2.000	0.100	1.100	4.000	0.400000	-0.220000	0.000000	1.980135	1.895744	0.118316	0.036558	True	True	9.97409e-08	4585	4.016243	3.994532	0.293125	0.308880
2.000	0.100	1.100	4.000	0.400000	-0.216000	0.000000	1.977713	1.895845	0.116108	0.036842	True	True	9.99653e-08	4339	4.014398	3.993298	0.293938	0.309257
2.000	0.100	1.100	4.000	0.400000	-0.212000	0.000000	1.975378	1.895955	0.113981	0.037128	True	True	9.99498e-08	4074	4.012625	3.992119	0.294722	0.309616
2.000	0.100	1.100	4.000	0.400000	-0.208000	0.000000	1.973125	1.896075	0.111931	0.037415	True	True	9.99848e-08	3819	4.010921	3.990994	0.295477	0.309957
2.000	0.100	1.100	4.000	0.400000	-0.204000	0.000000	1.970951	1.896205	0.109953	0.037704	True	True	9.92429e-08	3489	4.009278	3.989917	0.296207	0.310282
2.000	0.100	1.100	4.000	0.400000	-0.200000	0.000000	1.968851	1.896344	0.108044	0.037995	True	True	9.9913e-08	3737	4.007701	3.988891	0.296909	0.310589
2.000	0.100	1.100	4.000	0.400000	-0.196000	0.000000	1.966822	1.896491	0.106200	0.038288	True	True	9.94095e-08	3251	4.006184	3.987911	0.297588	0.310882
2.000	0.100	1.100	4.000	0.400000	-0.192000	0.000000	1.964859	1.896647	0.104417	0.038582	True	True	9.99806e-08	3769	4.004722	3.986974	0.298243	0.311159
2.000	0.100	1.100	4.000	0.400000	-0.188000	0.000000	1.962960	1.896811	0.102694	0.038879	True	True	9.997e-08	3778	4.003314	3.986080	0.298875	0.311423
2.000	0.100	1.100	4.000	0.400000	-0.184000	0.000000	1.961123	1.896984	0.101026	0.039178	True	True	9.9923e-08	3832	4.001958	3.985226	0.299487	0.311673
2.000	0.100	1.100	4.000	0.400000	-0.180000	0.000000	1.959343	1.897165	0.099411	0.039479	True	True	9.98939e-08	3453	4.000650	3.984410	0.300078	0.311910
2.000	0.100	1.100	4.000	0.400000	-0.176000	0.000000	1.957618	1.897355	0.097847	0.039783	True	True	9.99825e-08	2805	3.999391	3.983631	0.300649	0.312135
2.000	0.100	1.100	4.000	0.400000	-0.172000	0.000000	1.955947	1.897552	0.096330	0.040089	True	True	9.9767e-08	3507	3.998176	3.982887	0.301202	0.312347
2.000	0.100	1.100	4.000	0.400000	-0.168000	0.000000	1.954325	1.897757	0.094860	0.040398	True	True	9.98164e-08	4018	3.997004	3.982178	0.301736	0.312548
2.000	0.100	1.100	4.000	0.400000	-0.164000	0.000000	1.952753	1.897969	0.093434	0.040710	True	True	9.99441e-08	3013	3.995874	3.981501	0.302254	0.312738
2.000	0.100	1.100	4.000	0.400000	-0.160000	0.000000	1.951226	1.898190	0.092049	0.041025	True	True	9.99811e-08	3506	3.994784	3.980855	0.302754	0.312918
2.000	0.100	1.100	4.000	0.400000	-0.156000	0.000000	1.949743	1.898418	0.090704	0.041343	True	True	9.97522e-08	2879	3.993732	3.980240	0.303239	0.313086
2.000	0.100	1.100	4.000	0.400000	-0.152000	0.000000	1.948303	1.898653	0.089398	0.041664	True	True	9.97054e-08	3348	3.992718	3.979653	0.303708	0.313245
2.000	0.100	1.100	4.000	0.400000	-0.148000	0.000000	1.946903	1.898897	0.088128	0.041988	True	True	9.97804e-08	3554	3.991739	3.979095	0.304162	0.313394
2.000	0.100	1.100	4.000	0.400000	-0.144000	0.000000	1.945543	1.899147	0.086894	0.042316	True	True	9.99976e-08	2336	3.990795	3.978565	0.304601	0.313533
2.000	0.100	1.100	4.000	0.400000	-0.140000	0.000000	1.944219	1.899406	0.085693	0.042647	True	True	9.99553e-08	2709	3.989883	3.978061	0.305027	0.313664
2.000	0.100	1.100	4.000	0.400000	-0.136000	0.000000	1.942931	1.899671	0.084524	0.042982	True	True	9.99731e-08	3389	3.989003	3.977582	0.305440	0.313785
2.000	0.100	1.100	4.000	0.400000	-0.132000	0.000000	1.941678	1.899944	0.083386	0.043320	True	True	9.98624e-08	3148	3.988155	3.977128	0.305839	0.313898
2.000	0.100	1.100	4.000	0.400000	-0.128000	0.000000	1.940400	1.900226	0.082253	0.043665	True	True	9.99431e-08	2649	3.987315	3.976684	0.306240	0.314008
2.000	0.100	1.100	4.000	0.400000	-0.124000	0.000000	1.939271	1.900513	0.081199	0.044009	True	True	9.98564e-08	2378	3.986547	3.976292	0.306601	0.314098
2.000	0.100	1.100	4.000	0.400000	-0.120000	0.000000	1.938114	1.900809	0.080147	0.044360	True	True	9.97196e-08	2607	3.985785	3.975909	0.306964	0.314186
2.000	0.100	1.100	4.000	0.400000	-0.116000	0.000000	1.936929	1.901113	0.079098	0.044716	True	True	9.97974e-08	2286	3.985031	3.975534	0.307329	0.314272
2.000	0.100	1.100	4.000	0.400000	-0.112000	0.000000	1.935887	1.901423	0.078120	0.045073	True	True	9.99181e-08	2729	3.984343	3.975207	0.307656	0.314339
2.000	0.100	1.100	4.000	0.400000	-0.108000	0.000000	1.934760	1.901743	0.077122	0.045439	True	True	9.98075e-08	2350	3.983642	3.974876	0.307998	0.314409
2.000	0.100	1.100	4.000	0.400000	-0.104000	0.000000	1.933771	1.902068	0.076192	0.045805	True	True	9.98988e-08	2576	3.983004	3.974591	0.308305	0.314461
2.000	0.100	1.100	4.000	0.400000	-0.100000	0.000000	1.932752	1.902402	0.075262	0.046178	True	True	9.97697e-08	2505	3.982371	3.974313	0.308614	0.314512
2.000	0.100	1.100	4.000	0.400000	-0.096000	0.000000	1.931758	1.902744	0.074353	0.046556	True	True	9.9846e-08	3140	3.981761	3.974054	0.308913	0.314555
2.000	0.100	1.100	4.000	0.400000	-0.092000	0.000000	1.930736	1.903095	0.073449	0.046941	True	True	9.99621e-08	1940	3.981160	3.973806	0.309214	0.314595
2.000	0.100	1.100	4.000	0.400000	-0.088000	0.000000	1.929788	1.903453	0.072581	0.047329	True	True	9.97643e-08	2140	3.980595	3.973585	0.309495	0.314625
2.000	0.100	1.100	4.000	0.400000	-0.084000	0.000000	1.928916	1.903818	0.071752	0.047720	True	True	9.99592e-08	2548	3.980069	3.973394	0.309755	0.314643
2.000	0.100	1.100	4.000	0.400000	-0.080000	0.000000	1.928012	1.904192	0.070924	0.048119	True	True	9.99827e-08	2695	3.979549	3.973211	0.310017	0.314659
2.000	0.100	1.100	4.000	0.400000	-0.076000	0.000000	1.927131	1.904574	0.070115	0.048523	True	True	9.99768e-08	2033	3.979051	3.973047	0.310270	0.314668
2.000	0.100	1.100	4.000	0.400000	-0.072000	0.000000	1.926219	1.904967	0.069306	0.048935	True	True	9.95555e-08	1964	3.978557	3.972890	0.310526	0.314674
2.000	0.100	1.100	4.000	0.400000	-0.068000	0.000000	1.925425	1.905355	0.068553	0.049350	True	True	9.99539e-08	1676	3.978118	3.972774	0.310750	0.314667
2.000	0.100	1.100	4.000	0.400000	-0.064000	0.000000	1.924604	1.905771	0.067788	0.049771	True	True	9.98184e-08	2109	3.977673	3.972656	0.310981	0.314657
2.000	0.100	1.100	4.000	0.400000	-0.060000	0.000000	1.923782	1.906218	0.067050	0.050210	True	True	9.9628e-08	1968	3.977265	3.972574	0.311199	0.314632
2.000	0.100	1.100	4.000	0.400000	-0.056000	0.000000	1.922990	1.906620	0.066322	0.050645	True	True	9.96798e-08	1713	3.976864	3.972496	0.311413	0.314612
2.000	0.100	1.100	4.000	0.400000	-0.052000	0.000000	1.922248	1.907056	0.065610	0.051087	True	True	9.97608e-08	1814	3.976481	3.972433	0.311615	0.314583
2.000	0.100	1.100	4.000	0.400000	-0.048000	0.000000	1.921469	1.907498	0.064912	0.051535	True	True	9.94244e-08	1723	3.976118	3.972387	0.311815	0.314548
2.000	0.100	1.100	4.000	0.400000	-0.044000	0.000000	1.920762	1.907956	0.064228	0.051990	True	True	9.99539e-08	1945	3.975770	3.972357	0.312003	0.314506
2.000	0.100	1.100	4.000	0.400000	-0.040000	0.000000	1.920014	1.908414	0.063557	0.052452	True	True	9.95288e-08	1706	3.975443	3.972345	0.312189	0.314459
2.000	0.100	1.100	4.000	0.400000	-0.036000	0.000000	1.919309	1.908887	0.062900	0.052921	True	True	9.95854e-08	1708	3.975132	3.972347	0.312365	0.314405
2.000	0.100	1.100	4.000	0.400000	-0.032000	0.000000	1.918623	1.909366	0.062255	0.053399	True	True	9.99397e-08	1705	3.974838	3.972366	0.312533	0.314345
2.000	0.100	1.100	4.000	0.400000	-0.028000	0.000000	1.917948	1.909859	0.061623	0.053883	True	True	9.97293e-08	1718	3.974562	3.972401	0.312696	0.314279
2.000	0.100	1.100	4.000	0.400000	-0.024000	0.000000	1.917290	1.910360	0.061003	0.054376	True	True	9.97098e-08	1699	3.974302	3.972451	0.312850	0.314207
2.000	0.100	1.100	4.000	0.400000	-0.020000	0.000000	1.916642	1.910875	0.060394	0.054877	True	True	9.94433e-08	1715	3.974059	3.972518	0.312999	0.314128
2.000	0.100	1.100	4.000	0.400000	-0.016000	0.000000	1.916009	1.911400	0.059797	0.055387	True	True	9.99517e-08	1725	3.973832	3.972600	0.313141	0.314044
2.000	0.100	1.100	4.000	0.400000	-0.012000	0.000000	1.915391	1.911934	0.059211	0.055905	True	True	9.95821e-08	1718	3.973622	3.972698	0.313276	0.313953
2.000	0.100	1.100	4.000	0.400000	-0.008000	0.000000	1.914784	1.912481	0.058635	0.056432	True	True	9.93751e-08	1712	3.973428	3.972812	0.313405	0.313856
2.000	0.100	1.100	4.000	0.400000	-0.004000	0.000000	1.914189	1.913039	0.058069	0.056968	True	True	9.96291e-08	1720	3.973250	3.972942	0.313527	0.313753
2.000	0.100	1.100	4.000	0.400000	0.000000	0.000000	1.913607	1.913609	0.057514	0.057514	True	True	9.9372e-08	1718	3.973088	3.973088	0.313643	0.313643
2.000	0.100	1.100	4.000	0.400000	0.004000	0.000000	1.913040	1.914188	0.056968	0.058069	True	True	9.95591e-08	1719	3.972942	3.973250	0.313753	0.313527
2.000	0.100	1.100	4.000	0.400000	0.008000	0.000000	1.912481	1.914783	0.056432	0.058635	True	True	9.98777e-08	1730	3.972812	3.973428	0.313856	0.313405
2.000	0.100	1.100	4.000	0.400000	0.012000	0.000000	1.911951	1.915385	0.055905	0.059211	True	True	9.97468e-08	1723	3.972698	3.973621	0.313951	0.313277
2.000	0.100	1.100	4.000	0.400000	0.016000	0.000000	1.911399	1.916010	0.055387	0.059797	True	True	9.9566e-08	1714	3.972600	3.973832	0.314044	0.313141
2.000	0.100	1.100	4.000	0.400000	0.020000	0.000000	1.910875	1.916643	0.054877	0.060394	True	True	9.99214e-08	1711	3.972518	3.974059	0.314128	0.312999
2.000	0.100	1.100	4.000	0.400000	0.024000	0.000000	1.910363	1.917287	0.054376	0.061003	True	True	9.95947e-08	1694	3.972451	3.974302	0.314207	0.312851
2.000	0.100	1.100	4.000	0.400000	0.028000	0.000000	1.909859	1.917948	0.053883	0.061623	True	True	9.98715e-08	1716	3.972401	3.974562	0.314279	0.312696
2.000	0.100	1.100	4.000	0.400000	0.032000	0.000000	1.909370	1.918620	0.053399	0.062255	True	True	9.93728e-08	1724	3.972366	3.974838	0.314345	0.312534
2.000	0.100	1.100	4.000	0.400000	0.036000	0.000000	1.908884	1.919311	0.052922	0.062900	True	True	9.97754e-08	1717	3.972347	3.975132	0.314405	0.312365
2.000	0.100	1.100	4.000	0.400000	0.040000	0.000000	1.908435	1.920015	0.052452	0.063557	True	True	9.95762e-08	1796	3.972344	3.975442	0.314456	0.312189
2.000	0.100	1.100	4.000	0.400000	0.044000	0.000000	1.907950	1.920735	0.051990	0.064228	True	True	9.98197e-08	1714	3.972358	3.975771	0.314506	0.312006
2.000	0.100	1.100	4.000	0.400000	0.048000	0.000000	1.907507	1.921466	0.051535	0.064912	True	True	9.95911e-08	1700	3.972387	3.976118	0.314547	0.311816
2.000	0.100	1.100	4.000	0.400000	0.052000	0.000000	1.907061	1.922250	0.051087	0.065610	True	True	9.97067e-08	2373	3.972433	3.976481	0.314582	0.311615
2.000	0.100	1.100	4.000	0.400000	0.056000	0.000000	1.906620	1.922990	0.050645	0.066322	True	True	9.95202e-08	1727	3.972496	3.976864	0.314612	0.311413
2.000	0.100	1.100	4.000	0.400000	0.060000	0.000000	1.906194	1.923777	0.050211	0.067050	True	True	9.97216e-08	1734	3.972575	3.977265	0.314635	0.311200
2.000	0.100	1.100	4.000	0.400000	0.064000	0.000000	1.905769	1.924606	0.049771	0.067791	True	True	9.99671e-08	1857	3.972658	3.977675	0.314657	0.310980
2.000	0.100	1.100	4.000	0.400000	0.068000	0.000000	1.905358	1.925392	0.049351	0.068541	True	True	9.97283e-08	1666	3.972767	3.978108	0.314669	0.310758
2.000	0.100	1.100	4.000	0.400000	0.072000	0.000000	1.904965	1.926268	0.048933	0.069322	True	True	9.97318e-08	2624	3.972898	3.978570	0.314671	0.310516
2.000	0.100	1.100	4.000	0.400000	0.076000	0.000000	1.904574	1.927131	0.048523	0.070114	True	True	9.99128e-08	2214	3.973046	3.979050	0.314668	0.310271
2.000	0.100	1.100	4.000	0.400000	0.080000	0.000000	1.904192	1.928013	0.048119	0.070925	True	True	9.99919e-08	2180	3.973211	3.979549	0.314659	0.310017
2.000	0.100	1.100	4.000	0.400000	0.084000	0.000000	1.903819	1.928864	0.047722	0.071734	True	True	9.97037e-08	2014	3.973385	3.980055	0.314647	0.309766
2.000	0.100	1.100	4.000	0.400000	0.088000	0.000000	1.903452	1.929840	0.047327	0.072600	True	True	9.97078e-08	2579	3.973596	3.980611	0.314621	0.309483
2.000	0.100	1.100	4.000	0.400000	0.092000	0.000000	1.903095	1.930736	0.046941	0.073448	True	True	9.9756e-08	1968	3.973806	3.981160	0.314595	0.309214
2.000	0.100	1.100	4.000	0.400000	0.096000	0.000000	1.902744	1.931758	0.046556	0.074353	True	True	9.99198e-08	2983	3.974054	3.981761	0.314555	0.308913
2.000	0.100	1.100	4.000	0.400000	0.100000	0.000000	1.902404	1.932699	0.046180	0.075242	True	True	9.99077e-08	1997	3.974302	3.982355	0.314516	0.308626
2.000	0.100	1.100	4.000	0.400000	0.104000	0.000000	1.902068	1.933771	0.045805	0.076191	True	True	9.98436e-08	2976	3.974591	3.983004	0.314461	0.308305
2.000	0.100	1.100	4.000	0.400000	0.108000	0.000000	1.901742	1.934817	0.045437	0.077145	True	True	9.97396e-08	2168	3.974889	3.983662	0.314404	0.307985
2.000	0.100	1.100	4.000	0.400000	0.112000	0.000000	1.901423	1.935887	0.045074	0.078120	True	True	9.97089e-08	2901	3.975207	3.984343	0.314339	0.307656
2.000	0.100	1.100	4.000	0.400000	0.116000	0.000000	1.901112	1.936986	0.044714	0.079121	True	True	9.97333e-08	3012	3.975547	3.985051	0.314266	0.307315
2.000	0.100	1.100	4.000	0.400000	0.120000	0.000000	1.900809	1.938057	0.044362	0.080124	True	True	9.99626e-08	2045	3.975896	3.985766	0.314191	0.306977
2.000	0.100	1.100	4.000	0.400000	0.124000	0.000000	1.900505	1.939256	0.044010	0.081206	True	True	9.93014e-08	1631	3.976299	3.986555	0.314097	0.306599
2.000	0.100	1.100	4.000	0.400000	0.128000	0.000000	1.900225	1.940458	0.043663	0.082278	True	True	9.98193e-08	2868	3.976698	3.987336	0.314002	0.306226
2.000	0.100	1.100	4.000	0.400000	0.132000	0.000000	1.899944	1.941678	0.043320	0.083386	True	True	9.99247e-08	2838	3.977128	3.988155	0.313898	0.305839
2.000	0.100	1.100	4.000	0.400000	0.136000	0.000000	1.899671	1.942931	0.042982	0.084524	True	True	9.97959e-08	2769	3.977582	3.989003	0.313785	0.305440
2.000	0.100	1.100	4.000	0.400000	0.140000	0.000000	1.899405	1.944219	0.042647	0.085693	True	True	9.97038e-08	3312	3.978061	3.989883	0.313664	0.305027
2.000	0.100	1.100	4.000	0.400000	0.144000	0.000000	1.899147	1.945542	0.042316	0.086894	True	True	9.98266e-08	3025	3.978565	3.990794	0.313533	0.304601
2.000	0.100	1.100	4.000	0.400000	0.148000	0.000000	1.898897	1.946903	0.041988	0.088129	True	True	9.98188e-08	2485	3.979096	3.991739	0.313394	0.304162
2.000	0.100	1.100	4.000	0.400000	0.152000	0.000000	1.898653	1.948239	0.041666	0.089369	True	True	9.98106e-08	2535	3.979636	3.992693	0.313252	0.303723
2.000	0.100	1.100	4.000	0.400000	0.156000	0.000000	1.898418	1.949743	0.041343	0.090704	True	True	9.99512e-08	3025	3.980240	3.993732	0.313086	0.303239
2.000	0.100	1.100	4.000	0.400000	0.160000	0.000000	1.898190	1.951226	0.041025	0.092049	True	True	9.97736e-08	3640	3.980855	3.994784	0.312918	0.302754
2.000	0.100	1.100	4.000	0.400000	0.164000	0.000000	1.897969	1.952753	0.040710	0.093434	True	True	9.99723e-08	3102	3.981501	3.995874	0.312738	0.302254
2.000	0.100	1.100	4.000	0.400000	0.168000	0.000000	1.897750	1.954302	0.040399	0.094863	True	True	9.93114e-08	1660	3.982181	3.997008	0.312548	0.301738
2.000	0.100	1.100	4.000	0.400000	0.172000	0.000000	1.897552	1.955947	0.040089	0.096330	True	True	9.99458e-08	2909	3.982887	3.998176	0.312347	0.301202
2.000	0.100	1.100	4.000	0.400000	0.176000	0.000000	1.897355	1.957618	0.039783	0.097847	True	True	9.99717e-08	3023	3.983631	3.999390	0.312135	0.300649
2.000	0.100	1.100	4.000	0.400000	0.180000	0.000000	1.897165	1.959343	0.039479	0.099411	True	True	9.97695e-08	3991	3.984410	4.000651	0.311910	0.300078
2.000	0.100	1.100	4.000	0.400000	0.184000	0.000000	1.896983	1.961053	0.039180	0.100991	True	True	9.99936e-08	2355	3.985204	4.001927	0.311682	0.299505
2.000	0.100	1.100	4.000	0.400000	0.188000	0.000000	1.896811	1.962960	0.038879	0.102694	True	True	9.99307e-08	3794	3.986080	4.003314	0.311423	0.298875
2.000	0.100	1.100	4.000	0.400000	0.192000	0.000000	1.896645	1.964786	0.038584	0.104380	True	True	9.99738e-08	3351	3.986951	4.004689	0.311169	0.298262
2.000	0.100	1.100	4.000	0.400000	0.196000	0.000000	1.896489	1.966748	0.038290	0.106161	True	True	9.97983e-08	2912	3.987887	4.006150	0.310891	0.297607
2.000	0.100	1.100	4.000	0.400000	0.200000	0.000000	1.896344	1.968851	0.037995	0.108044	True	True	9.97846e-08	4371	3.988894	4.007705	0.310588	0.296908
2.000	0.100	1.100	4.000	0.400000	0.204000	0.000000	1.896205	1.970951	0.037704	0.109953	True	True	9.98977e-08	3487	3.989917	4.009278	0.310282	0.296207
2.000	0.100	1.100	4.000	0.400000	0.208000	0.000000	1.896075	1.973125	0.037415	0.111930	True	True	9.9713e-08	4087	3.990994	4.010921	0.309957	0.295477
2.000	0.100	1.100	4.000	0.400000	0.212000	0.000000	1.895953	1.975300	0.037130	0.113938	True	True	9.98027e-08	3221	3.992093	4.012588	0.309626	0.294743
2.000	0.100	1.100	4.000	0.400000	0.216000	0.000000	1.895845	1.977713	0.036842	0.116108	True	True	9.97836e-08	3400	3.993298	4.014398	0.309257	0.293938
2.000	0.100	1.100	4.000	0.400000	0.220000	0.000000	1.895744	1.980136	0.036558	0.118316	True	True	9.98595e-08	3996	3.994532	4.016243	0.308880	0.293125
2.000	0.100	1.100	4.000	0.400000	0.224000	0.000000	1.895653	1.982650	0.036274	0.120610	True	True	9.98002e-08	4143	3.995826	4.018164	0.308484	0.292281
2.000	0.100	1.100	4.000	0.400000	0.228000	0.000000	1.895573	1.985263	0.035992	0.122995	True	True	9.97752e-08	4820	3.997182	4.020166	0.308066	0.291404
2.000	0.100	1.100	4.000	0.400000	0.232000	0.000000	1.895504	1.987979	0.035710	0.125477	True	True	9.96949e-08	4624	3.998604	4.022253	0.307627	0.290493
2.000	0.100	1.100	4.000	0.400000	0.236000	0.000000	1.895446	1.990804	0.035430	0.128062	True	True	9.99922e-08	4550	4.000096	4.024429	0.307165	0.289545
2.000	0.100	1.100	4.000	0.400000	0.240000	0.000000	1.895397	1.993659	0.035152	0.130703	True	True	9.98919e-08	4285	4.001629	4.026655	0.306691	0.288583
2.000	0.100	1.100	4.000	0.400000	0.244000	0.000000	1.895366	1.996813	0.034869	0.133567	True	True	9.99445e-08	5035	4.003308	4.029073	0.306166	0.287531
2.000	0.100	1.100	4.000	0.400000	0.248000	0.000000	1.895345	2.000011	0.034590	0.136503	True	True	9.97342e-08	4787	4.005037	4.031553	0.305626	0.286460
2.000	0.100	1.100	4.000	0.400000	0.252000	0.000000	1.895337	2.003351	0.034310	0.139573	True	True	9.99175e-08	5569	4.006856	4.034148	0.305057	0.285344
2.000	0.100	1.100	4.000	0.400000	0.256000	0.000000	1.895344	2.006841	0.034030	0.142785	True	True	9.99804e-08	5469	4.008770	4.036864	0.304457	0.284179
2.000	0.100	1.100	4.000	0.400000	0.260000	0.000000	1.895365	2.010492	0.033749	0.146151	True	True	9.98734e-08	5500	4.010786	4.039710	0.303823	0.282962
2.000	0.100	1.100	4.000	0.400000	0.264000	0.000000	1.895402	2.014317	0.033467	0.149682	True	True	9.99344e-08	5143	4.012911	4.042694	0.303154	0.281690
2.000	0.100	1.100	4.000	0.400000	0.268000	0.000000	1.895456	2.018327	0.033184	0.153391	True	True	9.99616e-08	4447	4.015154	4.045828	0.302447	0.280358
2.000	0.100	1.100	4.000	0.400000	0.272000	0.000000	1.895528	2.022536	0.032900	0.157291	True	True	9.98896e-08	5082	4.017523	4.049122	0.301699	0.278964
2.000	0.100	1.100	4.000	0.400000	0.276000	0.000000	1.895614	2.026855	0.032617	0.161329	True	True	9.98789e-08	4699	4.019984	4.052528	0.300925	0.277533
2.000	0.100	1.100	4.000	0.400000	0.280000	0.000000	1.895730	2.031619	0.032327	0.165732	True	True	9.98928e-08	6392	4.022681	4.056238	0.300068	0.275968
2.000	0.100	1.100	4.000	0.400000	0.284000	0.000000	1.895857	2.036417	0.032039	0.170234	True	True	9.98959e-08	4914	4.025445	4.060026	0.299196	0.274389
2.000	0.100	1.100	4.000	0.400000	0.288000	0.000000	1.896018	2.041712	0.031743	0.175154	True	True	9.99314e-08	6565	4.028477	4.064156	0.298231	0.272660
2.000	0.100	1.100	4.000	0.400000	0.292000	0.000000	1.896193	2.047076	0.031448	0.180206	True	True	9.99886e-08	5775	4.031599	4.068391	0.297244	0.270908
2.000	0.100	1.100	4.000	0.400000	0.296000	0.000000	1.896401	2.052879	0.031148	0.185657	True	True	9.998e-08	5335	4.034976	4.072946	0.296172	0.269025
2.000	0.100	1.100	4.000	0.400000	0.300000	0.000000	1.896644	2.059162	0.030839	0.191546	True	True	9.99333e-08	5317	4.038634	4.077854	0.295007	0.266998
2.000	0.100	1.100	4.000	0.500000	-0.375000	0.000000	2.025967	1.887268	0.161181	0.025506	True	True	9.99412e-08	5633	4.047181	4.012527	0.279234	0.304195
2.000	0.100	1.100	4.000	0.500000	-0.370000	0.000000	2.020515	1.887026	0.156133	0.025744	True	True	9.99122e-08	5446	4.042845	4.009341	0.281061	0.305221
2.000	0.100	1.100	4.000	0.500000	-0.365000	0.000000	2.015388	1.886812	0.151397	0.025980	True	True	9.98246e-08	5107	4.038768	4.006359	0.282785	0.306180
2.000	0.100	1.100	4.000	0.500000	-0.360000	0.000000	2.010557	1.886623	0.146945	0.026212	True	True	9.99006e-08	3870	4.034927	4.003564	0.284416	0.307079
2.000	0.100	1.100	4.000	0.500000	-0.355000	0.000000	2.005996	1.886458	0.142752	0.026443	True	True	9.99975e-08	3712	4.031303	4.000939	0.285961	0.307923
2.000	0.100	1.100	4.000	0.500000	-0.350000	0.000000	2.001684	1.886314	0.138795	0.026671	True	True	9.9597e-08	5088	4.027878	3.998469	0.287426	0.308716
2.000	0.100	1.100	4.000	0.500000	-0.345000	0.000000	1.997600	1.886191	0.135055	0.026898	True	True	9.98694e-08	4856	4.024637	3.996144	0.288817	0.309462
2.000	0.100	1.100	4.000	0.500000	-0.340000	0.000000	1.993726	1.886087	0.131514	0.027123	True	True	9.99636e-08	4452	4.021566	3.993949	0.290140	0.310166
2.000	0.100	1.100	4.000	0.500000	-0.335000	0.000000	1.990047	1.885999	0.128155	0.027347	True	True	9.99853e-08	4810	4.018651	3.991877	0.291399	0.310829
2.000	0.100	1.100	4.000	0.500000	-0.330000	0.000000	1.986547	1.885929	0.124966	0.027571	True	True	9.9949e-08	4316	4.015883	3.989918	0.292599	0.311455
2.000	0.100	1.100	4.000	0.500000	-0.325000	0.000000	1.983132	1.885870	0.121887	0.027795	True	True	9.89432e-08	3420	4.013208	3.988034	0.293767	0.312059
2.000	0.100	1.100	4.000	0.500000	-0.320000	0.000000	1.979956	1.885829	0.119001	0.028018	True	True	9.88903e-08	3765	4.010703	3.986278	0.294860	0.312618
2.000	0.100	1.100	4.000	0.500000	-0.315000	0.000000	1.976925	1.885802	0.116251	0.028240	True	True	9.98044e-08	2415	4.008312	3.984610	0.295905	0.313149
2.000	0.100	1.100	4.000	0.500000	-0.310000	0.000000	1.974104	1.885791	0.113667	0.028461	True	True	9.97805e-08	4200	4.006070	3.983056	0.296883	0.313640
2.000	0.100	1.100	4.000	0.500000	-0.305000	0.000000	1.971261	1.885785	0.111121	0.028685	True	True	9.99663e-08	1981	4.003864	3.981532	0.297858	0.314125
2.000	0.100	1.100	4.000	0.500000	-0.300000	0.000000	1.968676	1.885798	0.108755	0.028907	True	True	9.97793e-08	4164	4.001815	3.980125	0.298757	0.314567
2.000	0.100	1.100	4.000	0.500000	-0.295000	0.000000	1.966132	1.885819	0.106456	0.029130	True	True	9.98266e-08	4005	3.999826	3.978767	0.299637	0.314995
2.000	0.100	1.100	4.000	0.500000	-0.290000	0.000000	1.963619	1.885848	0.104215	0.029356	True	True	9.97663e-08	3256	3.997891	3.977451	0.300499	0.315411
2.000	0.100	1.100	4.000	0.500000	-0.285000	0.000000	1.961347	1.885892	0.102138	0.029579	True	True	9.99923e-08	3394	3.996101	3.976243	0.301290	0.315787
2.000	0.100	1.100	4.000	0.500000	-0.280000	0.000000	1.959095	1.885943	0.100109	0.029805	True	True	9.99725e-08	3932	3.994355	3.975070	0.302069	0.316153
2.000	0.100	1.100	4.000	0.500000	-0.275000	0.000000	1.956930	1.886004	0.098158	0.030032	True	True	9.99938e-08	3453	3.992680	3.973952	0.302817	0.316501
2.000	0.100	1.100	4.000	0.500000	-0.270000	0.000000	1.954846	1.886074	0.096282	0.030260	True	True	9.97718e-08	3759	3.991074	3.972886	0.303537	0.316832
2.000	0.100	1.100	4.000	0.500000	-0.265000	0.000000	1.952839	1.886152	0.094477	0.030490	True	True	9.99978e-08	3107	3.989532	3.971869	0.304230	0.317146
2.000	0.100	1.100	4.000	0.500000	-0.260000	0.000000	1.950905	1.886239	0.092738	0.030720	True	True	9.9884e-08	3287	3.988050	3.970899	0.304897	0.317444
2.000	0.100	1.100	4.000	0.500000	-0.255000	0.000000	1.949040	1.886335	0.091062	0.030953	True	True	9.9854e-08	3410	3.986627	3.969973	0.305539	0.317728
2.000	0.100	1.100	4.000	0.500000	-0.250000	0.000000	1.947240	1.886438	0.089445	0.031187	True	True	9.98335e-08	2884	3.985259	3.969089	0.306159	0.317997
2.000	0.100	1.100	4.000	0.500000	-0.245000	0.000000	1.945503	1.886550	0.087885	0.031422	True	True	9.96732e-08	3297	3.983943	3.968245	0.306756	0.318252
2.000	0.100	1.100	4.000	0.500000	-0.240000	0.000000	1.943824	1.886668	0.086378	0.031660	True	True	9.98094e-08	3115	3.982678	3.967440	0.307332	0.318495
2.000	0.100	1.100	4.000	0.500000	-0.235000	0.000000	1.942201	1.886795	0.084922	0.031899	True	True	9.98552e-08	2403	3.981460	3.966671	0.307888	0.318725
2.000	0.100	1.100	4.000	0.500000	-0.230000	0.000000	1.940632	1.886928	0.083513	0.032140	True	True	9.96781e-08	2525	3.980287	3.965937	0.308425	0.318944
2.000	0.100	1.100	4.000	0.500000	-0.225000	0.000000	1.939113	1.887069	0.082151	0.032384	True	True	9.99256e-08	5318	3.979157	3.965236	0.308943	0.319151
2.000	0.100	1.100	4.000	0.500000	-0.220000	0.000000	1.937643	1.887217	0.080832	0.032629	True	True	9.98819e-08	3026	3.978069	3.964568	0.309444	0.319347
2.000	0.100	1.100	4.000	0.500000	-0.215000	0.000000	1.936218	1.887372	0.079554	0.032877	True	True	9.99675e-08	3256	3.977021	3.963929	0.309928	0.319532
2.000	0.100	1.100	4.000	0.500000	-0.210000	0.000000	1.934838	1.887534	0.078316	0.033127	True	True	9.98055e-08	2984	3.976011	3.963321	0.310395	0.319707
2.000	0.100	1.100	4.000	0.500000	-0.205000	0.000000	1.933500	1.887702	0.077116	0.033380	True	True	9.98951e-08	2329	3.975037	3.962740	0.310847	0.319873
2.000	0.100	1.100	4.000	0.500000	-0.200000	0.000000	1.932202	1.887877	0.075951	0.033635	True	True	9.97389e-08	2725	3.974098	3.962187	0.311284	0.320029
2.000	0.100	1.100	4.000	0.500000	-0.195000	0.000000	1.930942	1.888059	0.074820	0.033893	True	True	9.97303e-08	2518	3.973193	3.961660	0.311707	0.320177
2.000	0.100	1.100	4.000	0.500000	-0.190000	0.000000	1.929719	1.888247	0.073723	0.034153	True	True	9.98206e-08	2911	3.972320	3.961158	0.312116	0.320315
2.000	0.100	1.100	4.000	0.500000	-0.185000	0.000000	1.928515	1.888432	0.072662	0.034417	True	True	9.9457e-08	1624	3.971485	3.960685	0.312511	0.320444
2.000	0.100	1.100	4.000	0.500000	-0.180000	0.000000	1.927378	1.888644	0.071621	0.034683	True	True	9.9818e-08	3468	3.970667	3.960226	0.312894	0.320567
2.000	0.100	1.100	4.000	0.500000	-0.175000	0.000000	1.926256	1.888851	0.070613	0.034953	True	True	9.98392e-08	4963	3.969884	3.959795	0.313264	0.320680
2.000	0.100	1.100	4.000	0.500000	-0.170000	0.000000	1.925167	1.889066	0.069634	0.035225	True	True	9.97521e-08	2266	3.969130	3.959386	0.313623	0.320786
2.000	0.100	1.100	4.000	0.500000	-0.165000	0.000000	1.924106	1.889287	0.068680	0.035501	True	True	9.96644e-08	2773	3.968402	3.958997	0.313970	0.320885
2.000	0.100	1.100	4.000	0.500000	-0.160000	0.000000	1.923075	1.889514	0.067752	0.035780	True	True	9.96889e-08	2406	3.967700	3.958630	0.314306	0.320976
2.000	0.100	1.100	4.000	0.500000	-0.155000	0.000000	1.922049	1.889738	0.066852	0.036062	True	True	9.96241e-08	1617	3.967027	3.958286	0.314632	0.321060
2.000	0.100	1.100	4.000	0.500000	-0.150000	0.000000	1.921093	1.889988	0.065968	0.036348	True	True	9.96245e-08	2469	3.966371	3.957955	0.314946	0.321137
2.000	0.100	1.100	4.000	0.500000	-0.145000	0.000000	1.920093	1.890235	0.065096	0.036638	True	True	9.96441e-08	2253	3.965730	3.957638	0.315260	0.321210
2.000	0.100	1.100	4.000	0.500000	-0.140000	0.000000	1.919214	1.890488	0.064275	0.036930	True	True	9.98916e-08	2445	3.965136	3.957357	0.315545	0.321270
2.000	0.100	1.100	4.000	0.500000	-0.135000	0.000000	1.918311	1.890747	0.063459	0.037227	True	True	9.98657e-08	2416	3.964553	3.957084	0.315831	0.321327
2.000	0.100	1.100	4.000	0.500000	-0.130000	0.000000	1.917430	1.891014	0.062664	0.037528	True	True	9.97381e-08	2486	3.963991	3.956830	0.316107	0.321378
2.000	0.100	1.100	4.000	0.500000	-0.125000	0.000000	1.916571	1.891276	0.061895	0.037833	True	True	9.99531e-08	1634	3.963457	3.956598	0.316372	0.321422
2.000	0.100	1.100	4.000	0.500000	-0.120000	0.000000	1.915691	1.891572	0.061119	0.038143	True	True	9.96436e-08	2137	3.962919	3.956366	0.316641	0.321463
2.000	0.100	1.100	4.000	0.500000	-0.115000	0.000000	1.914919	1.891853	0.060391	0.038455	True	True	9.9981e-08	2224	3.962428	3.956168	0.316883	0.321493
2.000	0.100	1.100	4.000	0.500000	-0.110000	0.000000	1.914122	1.892146	0.059669	0.038772	True	True	9.97753e-08	2105	3.961947	3.955981	0.317125	0.321519
2.000	0.100	1.100	4.000	0.500000	-0.105000	0.000000	1.913340	1.892435	0.058969	0.039095	True	True	9.95718e-08	1609	3.961491	3.955814	0.317357	0.321539
2.000	0.100	1.100	4.000	0.500000	-0.100000	0.000000	1.912586	1.892753	0.058272	0.039421	True	True	9.9775e-08	2449	3.961040	3.955652	0.317585	0.321554
2.000	0.100	1.100	4.000	0.500000	-0.095000	0.000000	1.911803	1.893074	0.057588	0.039754	True	True	9.97569e-08	2236	3.960605	3.955506	0.317812	0.321564
2.000	0.100	1.100	4.000	0.500000	-0.090000	0.000000	1.911123	1.893387	0.056940	0.040089	True	True	9.99715e-08	1907	3.960206	3.955386	0.318014	0.321566
2.000	0.100	1.100	4.000	0.500000	-0.085000	0.000000	1.910415	1.893717	0.056294	0.040430	True	True	9.99824e-08	2435	3.959814	3.955274	0.318219	0.321564
2.000	0.100	1.100	4.000	0.500000	-0.080000	0.000000	1.909685	1.894062	0.055655	0.040778	True	True	9.97053e-08	1994	3.959433	3.955174	0.318423	0.321557
2.000	0.100	1.100	4.000	0.500000	-0.075000	0.000000	1.909012	1.894399	0.055040	0.041129	True	True	9.97735e-08	1750	3.959077	3.955094	0.318611	0.321544
2.000	0.100	1.100	4.000	0.500000	-0.070000	0.000000	1.908393	1.894747	0.054442	0.041485	True	True	9.96402e-08	2088	3.958740	3.955028	0.318788	0.321524
2.000	0.100	1.100	4.000	0.500000	-0.065000	0.000000	1.907733	1.895095	0.053855	0.041848	True	True	9.99326e-08	1561	3.958419	3.954979	0.318965	0.321500
2.000	0.100	1.100	4.000	0.500000	-0.060000	0.000000	1.907086	1.895468	0.053268	0.042217	True	True	9.97741e-08	1665	3.958103	3.954935	0.319139	0.321472
2.000	0.100	1.100	4.000	0.500000	-0.055000	0.000000	1.906504	1.895845	0.052704	0.042590	True	True	9.98477e-08	1964	3.957809	3.954910	0.319298	0.321436
2.000	0.100	1.100	4.000	0.500000	-0.050000	0.000000	1.905903	1.896227	0.052148	0.042970	True	True	9.95639e-08	1887	3.957530	3.954898	0.319455	0.321396
2.000	0.100	1.100	4.000	0.500000	-0.045000	0.000000	1.905280	1.896635	0.051598	0.043359	True	True	9.9597e-08	1792	3.957262	3.954899	0.319611	0.321350
2.000	0.100	1.100	4.000	0.500000	-0.040000	0.000000	1.904738	1.897018	0.051069	0.043749	True	True	9.97444e-08	1956	3.957015	3.954915	0.319751	0.321300
2.000	0.100	1.100	4.000	0.500000	-0.035000	0.000000	1.904176	1.897425	0.050546	0.044148	True	True	9.97562e-08	1875	3.956780	3.954945	0.319890	0.321244
2.000	0.100	1.100	4.000	0.500000	-0.030000	0.000000	1.903589	1.897845	0.050028	0.044557	True	True	9.95889e-08	1676	3.956557	3.954988	0.320027	0.321183
2.000	0.100	1.100	4.000	0.500000	-0.025000	0.000000	1.903064	1.898259	0.049528	0.044969	True	True	9.94399e-08	1600	3.956354	3.955046	0.320152	0.321117
2.000	0.100	1.100	4.000	0.500000	-0.020000	0.000000	1.902558	1.898700	0.049034	0.045387	True	True	9.9556e-08	1802	3.956160	3.955113	0.320271	0.321045
2.000	0.100	1.100	4.000	0.500000	-0.015000	0.000000	1.902042	1.899143	0.048549	0.045815	True	True	9.9541e-08	1768	3.955982	3.955197	0.320387	0.320967
2.000	0.100	1.100	4.000	0.500000	-0.010000	0.000000	1.901510	1.899593	0.048071	0.046251	True	True	9.95771e-08	1629	3.955816	3.955294	0.320500	0.320885
2.000	0.100	1.100	4.000	0.500000	-0.005000	0.000000	1.901015	1.900084	0.047601	0.046696	True	True	9.96189e-08	1818	3.955663	3.955403	0.320605	0.320794
2.000	0.100	1.100	4.000	0.500000	0.000000	0.000000	1.900534	1.900558	0.047142	0.047145	True	True	9.97945e-08	3315	3.955525	3.955526	0.320704	0.320701
2.000	0.100	1.100	4.000	0.500000	0.005000	0.000000	1.900053	1.901030	0.046693	0.047606	True	True	9.96758e-08	1621	3.955405	3.955667	0.320797	0.320602
2.000	0.100	1.100	4.000	0.500000	0.010000	0.000000	1.899621	1.901512	0.046252	0.048068	True	True	9.97968e-08	2283	3.955292	3.955813	0.320883	0.320501
2.000	0.100	1.100	4.000	0.500000	0.015000	0.000000	1.899146	1.902042	0.045814	0.048548	True	True	9.95031e-08	2179	3.955195	3.955980	0.320968	0.320387
2.000	0.100	1.100	4.000	0.500000	0.020000	0.000000	1.898702	1.902558	0.045387	0.049033	True	True	9.97099e-08	2045	3.955112	3.956159	0.321045	0.320271
2.000	0.100	1.100	4.000	0.500000	0.025000	0.000000	1.898287	1.903056	0.044969	0.049522	True	True	9.96193e-08	2274	3.955042	3.956348	0.321115	0.320155
2.000	0.100	1.100	4.000	0.500000	0.030000	0.000000	1.897862	1.903596	0.044557	0.050026	True	True	9.9553e-08	2110	3.954986	3.956555	0.321181	0.320027
2.000	0.100	1.100	4.000	0.500000	0.035000	0.000000	1.897426	1.904175	0.044148	0.050544	True	True	9.98137e-08	2277	3.954944	3.956779	0.321244	0.319890
2.000	0.100	1.100	4.000	0.500000	0.040000	0.000000	1.897019	1.904738	0.043749	0.051068	True	True	9.95852e-08	2231	3.954915	3.957014	0.321300	0.319751
2.000	0.100	1.100	4.000	0.500000	0.045000	0.000000	1.896609	1.905309	0.043357	0.051606	True	True	9.98291e-08	1639	3.954903	3.957269	0.321351	0.319605
2.000	0.100	1.100	4.000	0.500000	0.050000	0.000000	1.896228	1.905903	0.042970	0.052148	True	True	9.97105e-08	1927	3.954898	3.957530	0.321396	0.319455
2.000	0.100	1.100	4.000	0.500000	0.055000	0.000000	1.895845	1.906505	0.042590	0.052705	True	True	9.98751e-08	1848	3.954910	3.957810	0.321436	0.319298
2.000	0.100	1.100	4.000	0.500000	0.060000	0.000000	1.895461	1.907100	0.042217	0.053273	True	True	9.98819e-08	1607	3.954938	3.958107	0.321471	0.319136
2.000	0.100	1.100	4.000	0.500000	0.065000	0.000000	1.895111	1.907711	0.041849	0.053845	True	True	9.96534e-08	1718	3.954973	3.958411	0.321500	0.318970
2.000	0.100	1.100	4.000	0.500000	0.070000	0.000000	1.894746	1.908393	0.041485	0.054443	True	True	9.96893e-08	1882	3.955029	3.958741	0.321524	0.318788
2.000	0.100	1.100	4.000	0.500000	0.075000	0.000000	1.894387	1.909049	0.041128	0.055050	True	True	9.97939e-08	1662	3.955099	3.959086	0.321543	0.318604
2.000	0.100	1.100	4.000	0.500000	0.080000	0.000000	1.894043	1.909703	0.040777	0.055665	True	True	9.97917e-08	1605	3.955181	3.959442	0.321557	0.318417
2.000	0.100	1.100	4.000	0.500000	0.085000	0.000000	1.893705	1.910405	0.040430	0.056299	True	True	9.95979e-08	1606	3.955279	3.959819	0.321564	0.318218
2.000	0.100	1.100	4.000	0.500000	0.090000	0.000000	1.893389	1.911122	0.040089	0.056939	True	True	9.98534e-08	2395	3.955385	3.960205	0.321566	0.318015
2.000	0.100	1.100	4.000	0.500000	0.095000	0.000000	1.893067	1.911845	0.039753	0.057599	True	True	9.98385e-08	2199	3.955511	3.960614	0.321563	0.317804
2.000	0.100	1.100	4.000	0.500000	0.100000	0.000000	1.892751	1.912587	0.039421	0.058274	True	True	9.99506e-08	1872	3.955654	3.961042	0.321554	0.317584
2.000	0.100	1.100	4.000	0.500000	0.105000	0.000000	1.892446	1.913345	0.039095	0.058963	True	True	9.97574e-08	2212	3.955809	3.961484	0.321539	0.317359
2.000	0.100	1.100	4.000	0.500000	0.110000	0.000000	1.892146	1.914122	0.038772	0.059668	True	True	9.98354e-08	2251	3.955981	3.961947	0.321519	0.317125
2.000	0.100	1.100	4.000	0.500000	0.115000	0.000000	1.891853	1.914919	0.038455	0.060391	True	True	9.96606e-08	2189	3.956168	3.962428	0.321493	0.316883
2.000	0.100	1.100	4.000	0.500000	0.120000	0.000000	1.891566	1.915692	0.038143	0.061120	True	True	9.95847e-08	1829	3.956367	3.962921	0.321463	0.316641
2.000	0.100	1.100	4.000	0.500000	0.125000	0.000000	1.891286	1.916527	0.037834	0.061876	True	True	9.99748e-08	1894	3.956586	3.963440	0.321425	0.316383
2.000	0.100	1.100	4.000	0.500000	0.130000	0.000000	1.891014	1.917430	0.037528	0.062664	True	True	9.97957e-08	2436	3.956830	3.963991	0.321378	0.316107
2.000	0.100	1.100	4.000	0.500000	0.135000	0.000000	1.890747	1.918312	0.037227	0.063460	True	True	9.99112e-08	2011	3.957085	3.964554	0.321327	0.315830
2.000	0.100	1.100	4.000	0.500000	0.140000	0.000000	1.890486	1.919169	0.036931	0.064262	True	True	9.97822e-08	1900	3.957350	3.965126	0.321273	0.315554
2.000	0.100	1.100	4.000	0.500000	0.145000	0.000000	1.890234	1.920141	0.036637	0.065111	True	True	9.99827e-08	2439	3.957647	3.965742	0.321207	0.315250
2.000	0.100	1.100	4.000	0.500000	0.150000	0.000000	1.889987	1.921046	0.036349	0.065955	True	True	9.97356e-08	1993	3.957947	3.966359	0.321140	0.314955
2.000	0.100	1.100	4.000	0.500000	0.155000	0.000000	1.889748	1.922070	0.036062	0.066849	True	True	9.9655e-08	2670	3.958283	3.967023	0.321060	0.314631
2.000	0.100	1.100	4.000	0.500000	0.160000	0.000000	1.889514	1.923026	0.035780	0.067737	True	True	9.98408e-08	2048	3.958621	3.967687	0.320979	0.314316
2.000	0.100	1.100	4.000	0.500000	0.165000	0.000000	1.889287	1.924106	0.035501	0.068680	True	True	9.99693e-08	2560	3.958998	3.968402	0.320885	0.313970
2.000	0.100	1.100	4.000	0.500000	0.170000	0.000000	1.889066	1.925166	0.035225	0.069634	True	True	9.99519e-08	2650	3.959386	3.969130	0.320786	0.313623
2.000	0.100	1.100	4.000	0.500000	0.175000	0.000000	1.888851	1.926257	0.034952	0.070613	True	True	9.97137e-08	2378	3.959795	3.969885	0.320680	0.313264
2.000	0.100	1.100	4.000	0.500000	0.180000	0.000000	1.888644	1.927378	0.034683	0.071621	True	True	9.96787e-08	3051	3.960226	3.970667	0.320567	0.312894
2.000	0.100	1.100	4.000	0.500000	0.185000	0.000000	1.888441	1.928533	0.034417	0.072658	True	True	9.97755e-08	1989	3.960681	3.971480	0.320445	0.312510
2.000	0.100	1.100	4.000	0.500000	0.190000	0.000000	1.888247	1.929719	0.034153	0.073723	True	True	9.97089e-08	3217	3.961158	3.972320	0.320315	0.312116
2.000	0.100	1.100	4.000	0.500000	0.195000	0.000000	1.888059	1.930942	0.033893	0.074820	True	True	9.99202e-08	2940	3.961660	3.973193	0.320177	0.311707
2.000	0.100	1.100	4.000	0.500000	0.200000	0.000000	1.887877	1.932202	0.033635	0.075951	True	True	9.99613e-08	2539	3.962187	3.974098	0.320029	0.311284
2.000	0.100	1.100	4.000	0.500000	0.205000	0.000000	1.887702	1.933500	0.033380	0.077115	True	True	9.96704e-08	2897	3.962740	3.975037	0.319873	0.310847
2.000	0.100	1.100	4.000	0.500000	0.210000	0.000000	1.887534	1.934838	0.033127	0.078316	True	True	9.99099e-08	2744	3.963321	3.976011	0.319707	0.310395
2.000	0.100	1.100	4.000	0.500000	0.215000	0.000000	1.887371	1.936161	0.032878	0.079531	True	True	9.98548e-08	2370	3.963915	3.977001	0.319538	0.309941
2.000	0.100	1.100	4.000	0.500000	0.220000	0.000000	1.887217	1.937643	0.032629	0.080832	True	True	9.99208e-08	2970	3.964568	3.978069	0.319347	0.309444
2.000	0.100	1.100	4.000	0.500000	0.225000	0.000000	1.887069	1.939113	0.032384	0.082151	True	True	9.97797e-08	3113	3.965236	3.979157	0.319151	0.308943
2.000	0.100	1.100	4.000	0.500000	0.230000	0.000000	1.886928	1.940632	0.032140	0.083513	True	True	9.97794e-08	2918	3.965937	3.980287	0.318944	0.308425
2.000	0.100	1.100	4.000	0.500000	0.235000	0.000000	1.886795	1.942201	0.031899	0.084922	True	True	9.97275e-08	3099	3.966671	3.981459	0.318725	0.307888
2.000	0.100	1.100	4.000	0.500000	0.240000	0.000000	1.886667	1.943763	0.031661	0.086351	True	True	9.99592e-08	2667	3.967423	3.982654	0.318502	0.307348
2.000	0.100	1.100	4.000	0.500000	0.245000	0.000000	1.886550	1.945503	0.031422	0.087885	True	True	9.97342e-08	3446	3.968245	3.983943	0.318252	0.306756
2.000	0.100	1.100	4.000	0.500000	0.250000	0.000000	1.886436	1.947178	0.031188	0.089417	True	True	9.96993e-08	2243	3.969072	3.985235	0.318004	0.306175
2.000	0.100	1.100	4.000	0.500000	0.255000	0.000000	1.886335	1.949040	0.030953	0.091062	True	True	9.98208e-08	3459	3.969973	3.986627	0.317728	0.305539
2.000	0.100	1.100	4.000	0.500000	0.260000	0.000000	1.886239	1.950905	0.030720	0.092738	True	True	9.98794e-08	3666	3.970899	3.988050	0.317444	0.304897
2.000	0.100	1.100	4.000	0.500000	0.265000	0.000000	1.886152	1.952839	0.030490	0.094477	True	True	9.98086e-08	3592	3.971869	3.989532	0.317146	0.304230
2.000	0.100	1.100	4.000	0.500000	0.270000	0.000000	1.886074	1.954846	0.030260	0.096282	True	True	9.99095e-08	3461	3.972886	3.991074	0.316832	0.303537
2.000	0.100	1.100	4.000	0.500000	0.275000	0.000000	1.886004	1.956930	0.030032	0.098158	True	True	9.97525e-08	3314	3.973952	3.992680	0.316501	0.302817
2.000	0.100	1.100	4.000	0.500000	0.280000	0.000000	1.885943	1.959095	0.029805	0.100108	True	True	9.98629e-08	4086	3.975070	3.994355	0.316153	0.302069
2.000	0.100	1.100	4.000	0.500000	0.285000	0.000000	1.885892	1.961347	0.029579	0.102138	True	True	9.99083e-08	3649	3.976243	3.996101	0.315787	0.301290
2.000	0.100	1.100	4.000	0.500000	0.290000	0.000000	1.885850	1.963691	0.029354	0.104252	True	True	9.98412e-08	3999	3.977474	3.997923	0.315401	0.300480
2.000	0.100	1.100	4.000	0.500000	0.295000	0.000000	1.885819	1.966132	0.029130	0.106456	True	True	9.98348e-08	3822	3.978767	3.999826	0.314995	0.299637
2.000	0.100	1.100	4.000	0.500000	0.300000	0.000000	1.885798	1.968676	0.028907	0.108755	True	True	9.97433e-08	4345	3.980125	4.001815	0.314567	0.298757
2.000	0.100	1.100	4.000	0.500000	0.305000	0.000000	1.885788	1.971331	0.028684	0.111156	True	True	9.98127e-08	4072	3.981553	4.003894	0.314116	0.297840
2.000	0.100	1.100	4.000	0.500000	0.310000	0.000000	1.885787	1.974027	0.028462	0.113624	True	True	9.99666e-08	3843	3.983029	4.006033	0.313651	0.296904
2.000	0.100	1.100	4.000	0.500000	0.315000	0.000000	1.885805	1.977003	0.028239	0.116294	True	True	9.99728e-08	3746	3.984637	4.008350	0.313138	0.295883
2.000	0.100	1.100	4.000	0.500000	0.320000	0.000000	1.885829	1.979956	0.028018	0.119001	True	True	9.9847e-08	3745	3.986278	4.010702	0.312618	0.294860
2.000	0.100	1.100	4.000	0.500000	0.325000	0.000000	1.885873	1.983214	0.027794	0.121934	True	True	9.98958e-08	4384	3.988064	4.013249	0.312047	0.293744
2.000	0.100	1.100	4.000	0.500000	0.330000	0.000000	1.885929	1.986547	0.027571	0.124966	True	True	9.97866e-08	3322	3.989918	4.015883	0.311455	0.292599
2.000	0.100	1.100	4.000	0.500000	0.335000	0.000000	1.885996	1.989961	0.027349	0.128105	True	True	9.98655e-08	2759	3.991845	4.018607	0.310842	0.291423
2.000	0.100	1.100	4.000	0.500000	0.340000	0.000000	1.886087	1.993726	0.027123	0.131513	True	True	9.99227e-08	4567	3.993949	4.021566	0.310166	0.290140
2.000	0.100	1.100	4.000	0.500000	0.345000	0.000000	1.886191	1.997600	0.026898	0.135055	True	True	9.96835e-08	4802	3.996143	4.024637	0.309462	0.288817
2.000	0.100	1.100	4.000	0.500000	0.350000	0.000000	1.886314	2.001684	0.026671	0.138795	True	True	9.98653e-08	4967	3.998469	4.027879	0.308716	0.287426
2.000	0.100	1.100	4.000	0.500000	0.355000	0.000000	1.886458	2.005996	0.026443	0.142752	True	True	9.98887e-08	4781	4.000939	4.031304	0.307923	0.285961
2.000	0.100	1.100	4.000	0.500000	0.360000	0.000000	1.886623	2.010557	0.026212	0.146945	True	True	9.98557e-08	5015	4.003564	4.034927	0.307079	0.284416
2.000	0.100	1.100	4.000	0.500000	0.365000	0.000000	1.886812	2.015388	0.025980	0.151397	True	True	9.98896e-08	5826	4.006359	4.038768	0.306180	0.282785
2.000	0.100	1.100	4.000	0.500000	0.370000	0.000000	1.887026	2.020515	0.025744	0.156133	True	True	9.98381e-08	4855	4.009341	4.042845	0.305221	0.281061
2.000	0.100	1.100	4.000	0.500000	0.375000	0.000000	1.887268	2.025967	0.025506	0.161181	True	True	9.98044e-08	5783	4.012527	4.047181	0.304195	0.279234
