# Supplementary material for: On maternity and the stronger immune response in women
Source: Nat Commun. 2022 Aug 18;13:4858. doi: 10.1038/s41467-022-32569-6 (PMC9386672; doi:10.1038/s41467-022-32569-6)
Supplement: Supplementary file 3 — Source Data [file 41467_2022_32569_MOESM3_ESM.zip › Source Data/Source Data Suppl Fig 6/Source Data.xlsx]

## Sheet: Sheet1
Fig 6, Suppl
		avg_c = 0.5*(cf+cm)	diff_c	alphaf	alpham	gammaf	gammam	PrMortf	PrMortm	PrRecof	PrRecom
		0.1	-0.075	2.34301	1.98829	0.471056	0.086922	0.630716	0.668111	0.126804	0.0292078
		0.1	-0.074	2.33285	1.98864	0.460038	0.088134	0.631729	0.668072	0.124577	0.0296081
		0.1	-0.073	2.32321	1.989	0.44958	0.089321	0.632703	0.668031	0.122439	0.0299995
		0.1	-0.072	2.31391	1.98939	0.439632	0.090486	0.633626	0.667988	0.120386	0.0303829
		0.1	-0.071	2.30506	1.9898	0.43016	0.09163	0.634516	0.667943	0.118411	0.0307587
		0.1	-0.07	2.29659	1.99022	0.421123	0.092757	0.63537	0.667896	0.116507	0.0311283
		0.1	-0.069	2.28851	1.99065	0.412488	0.093867	0.636196	0.667847	0.11467	0.0314916
		0.1	-0.068	2.28073	1.9911	0.404245	0.094961	0.636984	0.667796	0.112902	0.031849
		0.1	-0.067	2.2732	1.99157	0.396341	0.096042	0.637741	0.667744	0.111192	0.0322015
		0.1	-0.066	2.266	1.99205	0.388756	0.097113	0.638474	0.667691	0.109537	0.0325501
		0.1	-0.065	2.25911	1.99254	0.381483	0.098172	0.639186	0.667635	0.107936	0.0328942
		0.1	-0.064	2.25239	1.99306	0.374498	0.09922	0.639864	0.667579	0.106388	0.033234
		0.1	-0.063	2.24596	1.99358	0.367779	0.100261	0.640524	0.667521	0.104887	0.0335709
		0.1	-0.062	2.23979	1.99411	0.361314	0.101293	0.641166	0.66746	0.10343	0.0339044
		0.1	-0.061	2.23375	1.99466	0.355082	0.10232	0.641779	0.667399	0.102019	0.0342355
		0.1	-0.06	2.22795	1.99523	0.349074	0.10334	0.642377	0.667337	0.100647	0.0345638
		0.1	-0.059	2.22234	1.9958	0.343277	0.104355	0.642956	0.667273	0.0993149	0.0348899
		0.1	-0.058	2.21693	1.99638	0.337681	0.105366	0.643519	0.667206	0.0980202	0.0352142
		0.1	-0.057	2.21166	1.99699	0.332267	0.106373	0.644063	0.66714	0.0967602	0.0355364
		0.1	-0.056	2.20657	1.99761	0.327033	0.107377	0.644592	0.667072	0.0955342	0.0358571
		0.1	-0.055	2.20163	1.99823	0.321968	0.108379	0.645105	0.667003	0.0943407	0.0361766
		0.1	-0.054	2.19684	1.99886	0.317062	0.109379	0.645605	0.666932	0.0931778	0.0364949
		0.1	-0.053	2.19219	1.99951	0.312309	0.110379	0.64609	0.666859	0.0920449	0.0368126
		0.1	-0.052	2.18767	2.00017	0.3077	0.111377	0.646562	0.666786	0.0909401	0.0371291
		0.1	-0.051	2.18332	2.00084	0.303227	0.112377	0.647026	0.66671	0.0898611	0.0374457
		0.1	-0.05	2.17903	2.00152	0.298888	0.113376	0.647469	0.666633	0.0888107	0.0377614
		0.1	-0.049	2.17487	2.00222	0.294673	0.114376	0.647904	0.666556	0.0877845	0.0380767
		0.1	-0.048	2.17083	2.00294	0.290576	0.115377	0.648328	0.666478	0.0867819	0.0383917
		0.1	-0.047	2.1669	2.00366	0.286593	0.11638	0.648742	0.666398	0.0858024	0.0387068
		0.1	-0.046	2.16307	2.0044	0.282719	0.117386	0.649145	0.666317	0.0848451	0.0390223
		0.1	-0.045	2.15934	2.00514	0.278948	0.118395	0.649538	0.666234	0.0839089	0.0393382
		0.1	-0.044	2.1557	2.0059	0.275277	0.119406	0.649922	0.666149	0.0829933	0.0396541
		0.1	-0.043	2.15216	2.00667	0.271702	0.120421	0.650297	0.666064	0.0820977	0.0399707
		0.1	-0.042	2.1487	2.00746	0.268218	0.121441	0.650663	0.665977	0.081221	0.0402883
		0.1	-0.041	2.14533	2.00825	0.264821	0.122464	0.65102	0.665889	0.0803626	0.0406062
		0.1	-0.04	2.14203	2.00906	0.261509	0.123492	0.65137	0.665799	0.0795221	0.0409251
		0.1	-0.039	2.13882	2.00988	0.258277	0.124526	0.651711	0.665707	0.0786986	0.0412453
		0.1	-0.038	2.13568	2.01071	0.255122	0.125564	0.652045	0.665616	0.0778914	0.041566
		0.1	-0.037	2.13261	2.01156	0.252043	0.126609	0.652371	0.665522	0.0771006	0.0418884
		0.1	-0.036	2.12965	2.01242	0.249033	0.12766	0.652695	0.665427	0.0763236	0.0422121
		0.1	-0.035	2.12669	2.01329	0.246096	0.128717	0.653003	0.665329	0.0755643	0.042537
		0.1	-0.034	2.12382	2.01418	0.243223	0.129781	0.653309	0.665232	0.0748179	0.0428634
		0.1	-0.033	2.12102	2.01507	0.240415	0.130852	0.653608	0.665132	0.0740858	0.0431914
		0.1	-0.032	2.11831	2.01599	0.237666	0.131931	0.653906	0.665032	0.0733656	0.0435212
		0.1	-0.031	2.11559	2.01691	0.234981	0.133018	0.654188	0.664929	0.0726614	0.0438529
		0.1	-0.03	2.11296	2.01785	0.232351	0.134113	0.65447	0.664825	0.0719684	0.0441864
		0.1	-0.029	2.1104	2.0188	0.229776	0.135217	0.654746	0.664718	0.0712875	0.0445221
		0.1	-0.028	2.10787	2.01978	0.227256	0.13633	0.655015	0.664612	0.0706191	0.0448597
		0.1	-0.027	2.10541	2.02076	0.224786	0.137452	0.65528	0.664503	0.0699616	0.0451996
		0.1	-0.026	2.10299	2.02176	0.222367	0.138584	0.65554	0.664393	0.0693157	0.0455417
		0.1	-0.025	2.10063	2.02277	0.219996	0.139726	0.655795	0.664281	0.0686806	0.0458864
		0.1	-0.024	2.0983	2.0238	0.217672	0.140878	0.656044	0.664168	0.0680562	0.0462332
		0.1	-0.023	2.09603	2.02484	0.215393	0.142041	0.656289	0.664053	0.0674419	0.0465828
		0.1	-0.022	2.09381	2.02589	0.213156	0.143215	0.656531	0.663935	0.066837	0.0469352
		0.1	-0.021	2.09162	2.02696	0.210963	0.144401	0.656767	0.663816	0.0662424	0.0472903
		0.1	-0.02	2.08946	2.02806	0.208811	0.145598	0.656998	0.663697	0.0656573	0.0476479
		0.1	-0.019	2.08736	2.02917	0.206698	0.146808	0.657226	0.663575	0.065081	0.0480089
		0.1	-0.018	2.08529	2.0303	0.204624	0.14803	0.657449	0.663452	0.0645138	0.0483726
		0.1	-0.017	2.08326	2.03143	0.202587	0.149266	0.657669	0.663325	0.063955	0.04874
		0.1	-0.016	2.08127	2.03261	0.200586	0.150514	0.657884	0.663201	0.0634047	0.0491097
		0.1	-0.015	2.07931	2.03377	0.19862	0.151778	0.658095	0.663069	0.0628626	0.0494841
		0.1	-0.014	2.0774	2.03496	0.196688	0.153055	0.658304	0.662937	0.0623283	0.0498614
		0.1	-0.013	2.07551	2.03617	0.194789	0.154347	0.658508	0.662804	0.0618018	0.0502422
		0.1	-0.012	2.07366	2.0374	0.192922	0.155654	0.658709	0.662669	0.0612828	0.0506268
		0.1	-0.011	2.07184	2.03865	0.191086	0.156977	0.658906	0.662532	0.0607711	0.0510152
		0.1	-0.01	2.07005	2.03992	0.189279	0.158315	0.659101	0.662393	0.0602662	0.0514072
		0.1	-0.009	2.0683	2.0412	0.187502	0.159671	0.659292	0.662251	0.0597683	0.0518038
		0.1	-0.008	2.06657	2.04251	0.185754	0.161043	0.65948	0.662107	0.0592774	0.0522042
		0.1	-0.007	2.06487	2.04384	0.184033	0.162433	0.659665	0.661962	0.058793	0.0526089
		0.1	-0.006	2.0632	2.04519	0.182338	0.16384	0.659846	0.661814	0.0583147	0.0530178
		0.1	-0.005	2.06156	2.04656	0.18067	0.165267	0.660025	0.661663	0.0578429	0.0534316
		0.1	-0.004	2.05994	2.04797	0.179028	0.166711	0.6602	0.661512	0.0573774	0.0538491
		0.1	-0.003	2.05836	2.04938	0.177409	0.168176	0.660373	0.661357	0.0569172	0.0542722
		0.1	-0.002	2.0568	2.05083	0.175815	0.169661	0.660543	0.6612	0.0564632	0.0546999
		0.1	-0.001	2.05526	2.05228	0.174243	0.171167	0.660711	0.661039	0.0560143	0.055133
		0.1	0	2.05376	2.05376	0.172694	0.172694	0.660877	0.660876	0.055571	0.055571
		0.1	0.001	2.05227	2.05527	0.171167	0.174243	0.661039	0.660711	0.055133	0.0560143
		0.1	0.002	2.05081	2.05681	0.169662	0.175814	0.661198	0.660545	0.0547005	0.0564627
		0.1	0.003	2.04938	2.05836	0.168176	0.177409	0.661357	0.660373	0.0542722	0.0569172
		0.1	0.004	2.04796	2.05995	0.166712	0.179027	0.661511	0.660201	0.0538496	0.0573771
		0.1	0.005	2.04657	2.06156	0.165266	0.18067	0.661664	0.660025	0.0534312	0.0578429
		0.1	0.006	2.0452	2.0632	0.16384	0.182339	0.661814	0.659846	0.0530177	0.058315
		0.1	0.007	2.04384	2.06487	0.162433	0.184033	0.661962	0.659665	0.0526089	0.058793
		0.1	0.008	2.04252	2.06657	0.161043	0.185754	0.662108	0.65948	0.0522041	0.0592775
		0.1	0.009	2.04122	2.06829	0.15967	0.187503	0.662252	0.659291	0.0518033	0.0597688
		0.1	0.01	2.03991	2.07006	0.158316	0.189279	0.662392	0.659102	0.0514077	0.0602661
		0.1	0.011	2.03865	2.07184	0.156977	0.191085	0.662532	0.658907	0.0510152	0.0607708
		0.1	0.012	2.0374	2.07366	0.155654	0.192922	0.662669	0.658709	0.0506268	0.0612828
		0.1	0.013	2.03617	2.07551	0.154347	0.194789	0.662804	0.658509	0.0502423	0.0618017
		0.1	0.014	2.03497	2.07739	0.153055	0.196688	0.662938	0.658303	0.0498613	0.0623283
		0.1	0.015	2.03376	2.07931	0.151778	0.19862	0.663069	0.658096	0.0494842	0.0628625
		0.1	0.016	2.03259	2.08127	0.150515	0.200586	0.663198	0.657884	0.0491104	0.0634047
		0.1	0.017	2.03144	2.08326	0.149266	0.202587	0.663326	0.657668	0.0487399	0.0639551
		0.1	0.018	2.0303	2.08529	0.14803	0.204624	0.663452	0.657449	0.0483726	0.0645138
		0.1	0.019	2.02916	2.08736	0.146808	0.206698	0.663575	0.657226	0.0480089	0.065081
		0.1	0.02	2.02808	2.08946	0.145598	0.208811	0.663699	0.656998	0.0476477	0.0656573
		0.1	0.021	2.02698	2.09164	0.144401	0.210962	0.663818	0.65677	0.0472901	0.0662415
		0.1	0.022	2.0259	2.0938	0.143215	0.213157	0.663936	0.65653	0.046935	0.0668374
		0.1	0.023	2.02484	2.09603	0.142041	0.215393	0.664053	0.656289	0.0465828	0.0674419
		0.1	0.024	2.0238	2.0983	0.140878	0.217672	0.664168	0.656044	0.0462332	0.0680562
		0.1	0.025	2.02276	2.10063	0.139726	0.219996	0.664281	0.655795	0.0458864	0.0686806
		0.1	0.026	2.02176	2.10299	0.138584	0.222367	0.664393	0.65554	0.0455417	0.0693157
		0.1	0.027	2.02076	2.10541	0.137452	0.224787	0.664503	0.65528	0.0451995	0.0699619
		0.1	0.028	2.01978	2.10788	0.13633	0.227256	0.664612	0.655015	0.0448597	0.070619
		0.1	0.029	2.0188	2.1104	0.135217	0.229776	0.664719	0.654746	0.0445221	0.0712875
		0.1	0.03	2.01784	2.11299	0.134114	0.23235	0.664823	0.654473	0.0441869	0.0719675
		0.1	0.031	2.01692	2.11559	0.133018	0.234981	0.664929	0.654188	0.0438529	0.0726614
		0.1	0.032	2.01599	2.11828	0.131931	0.237668	0.665031	0.653901	0.0435212	0.073367
		0.1	0.033	2.01507	2.12102	0.130852	0.240415	0.665132	0.653608	0.0431915	0.0740857
		0.1	0.034	2.01419	2.12382	0.129781	0.243223	0.665233	0.653309	0.0428633	0.0748179
		0.1	0.035	2.01329	2.12668	0.128717	0.246096	0.66533	0.653003	0.042537	0.0755643
		0.1	0.036	2.01241	2.12962	0.12766	0.249034	0.665425	0.652691	0.0422122	0.0763246
		0.1	0.037	2.01156	2.13261	0.126609	0.252043	0.665522	0.652371	0.0418885	0.0771006
		0.1	0.038	2.0107	2.13569	0.125565	0.255122	0.665614	0.652046	0.0415665	0.0778911
		0.1	0.039	2.00988	2.13882	0.124526	0.258277	0.665708	0.651711	0.0412453	0.0786986
		0.1	0.04	2.00906	2.14203	0.123492	0.261509	0.665799	0.65137	0.0409251	0.0795221
		0.1	0.041	2.00825	2.14533	0.122464	0.264821	0.665889	0.65102	0.0406062	0.0803626
		0.1	0.042	2.00746	2.14874	0.121441	0.268215	0.665977	0.650668	0.0402883	0.0812193
		0.1	0.043	2.00667	2.15216	0.120421	0.271702	0.666064	0.650297	0.0399707	0.0820976
		0.1	0.044	2.0059	2.1557	0.119406	0.275278	0.666149	0.649922	0.0396541	0.0829935
		0.1	0.045	2.00514	2.15934	0.118395	0.278948	0.666233	0.649539	0.0393383	0.0839088
		0.1	0.046	2.00439	2.16307	0.117386	0.282719	0.666316	0.649145	0.0390224	0.0848451
		0.1	0.047	2.00366	2.16689	0.11638	0.286593	0.666398	0.648742	0.0387068	0.0858024
		0.1	0.048	2.00294	2.17083	0.115377	0.290576	0.666478	0.648328	0.0383917	0.086782
		0.1	0.049	2.00223	2.17487	0.114375	0.294673	0.666556	0.647904	0.0380763	0.0877846
		0.1	0.05	2.00153	2.17905	0.113376	0.298885	0.666635	0.647473	0.0377612	0.0888092
		0.1	0.051	2.00085	2.18328	0.112376	0.303229	0.666711	0.647021	0.0374453	0.0898627
		0.1	0.052	2.00017	2.18771	0.111378	0.307698	0.666785	0.646566	0.0371294	0.0909386
		0.1	0.053	1.99951	2.19219	0.110379	0.312309	0.666859	0.64609	0.0368126	0.0920449
		0.1	0.054	1.99885	2.19687	0.10938	0.317062	0.66693	0.645608	0.0364954	0.0931769
		0.1	0.055	1.99823	2.20167	0.10838	0.321964	0.667003	0.64511	0.0361769	0.0943386
		0.1	0.056	1.9976	2.20661	0.107378	0.32703	0.667072	0.644596	0.0358575	0.0955323
		0.1	0.057	1.99699	2.21166	0.106373	0.332267	0.66714	0.644063	0.0355364	0.0967601
		0.1	0.058	1.99638	2.21694	0.105366	0.337681	0.667206	0.643519	0.0352142	0.09802
		0.1	0.059	1.9958	2.22234	0.104355	0.343277	0.667273	0.642956	0.0348899	0.0993149
		0.1	0.06	1.99523	2.22799	0.10334	0.349071	0.667337	0.642382	0.0345638	0.100645
		0.1	0.061	1.99466	2.23379	0.10232	0.355079	0.667399	0.641784	0.0342355	0.102017
		0.1	0.062	1.99411	2.23975	0.101294	0.361313	0.66746	0.641162	0.0339047	0.103431
		0.1	0.063	1.99358	2.24596	0.100261	0.36778	0.66752	0.640524	0.0335709	0.104887
		0.1	0.064	1.99305	2.25244	0.099221	0.374495	0.667579	0.639869	0.0332343	0.106386
		0.1	0.065	1.99254	2.25911	0.098171	0.381486	0.667635	0.639185	0.0328939	0.107936
		0.1	0.066	1.99205	2.26604	0.097113	0.388751	0.667691	0.638479	0.0325501	0.109535
		0.1	0.067	1.99157	2.27319	0.096043	0.396333	0.667745	0.637741	0.0322018	0.111191
		0.1	0.068	1.9911	2.28068	0.094962	0.404238	0.667797	0.63698	0.0318493	0.112901
		0.1	0.069	1.99065	2.28851	0.093867	0.412489	0.667847	0.636196	0.0314916	0.11467
		0.1	0.07	1.99022	2.29659	0.092757	0.421124	0.667896	0.63537	0.0311283	0.116507
		0.1	0.071	1.98979	2.3051	0.091631	0.430156	0.667942	0.634521	0.0307591	0.118408
		0.1	0.072	1.98939	2.31391	0.090486	0.439632	0.667988	0.633626	0.0303829	0.120386
		0.1	0.073	1.989	2.32321	0.089321	0.449583	0.668031	0.632702	0.0299995	0.122439
		0.1	0.074	1.98864	2.3329	0.088134	0.460036	0.668072	0.631734	0.0296081	0.124575
		0.1	0.075	1.98829	2.34301	0.086922	0.471056	0.668111	0.630716	0.0292078	0.126804
		0.2	-0.15	2.18626	1.93518	0.312278	0.053595	0.646718	0.674094	0.0923749	0.0186691
		0.2	-0.148	2.17791	1.93508	0.303887	0.054229	0.647593	0.674105	0.0903598	0.0188912
		0.2	-0.146	2.16994	1.93502	0.295963	0.054852	0.648421	0.674112	0.0884393	0.019109
		0.2	-0.144	2.16242	1.93498	0.288463	0.055464	0.649213	0.674116	0.0866037	0.0193227
		0.2	-0.142	2.15531	1.93497	0.28135	0.056066	0.649973	0.674118	0.0848463	0.0195326
		0.2	-0.14	2.14845	1.93499	0.274602	0.056661	0.650689	0.674116	0.083167	0.0197397
		0.2	-0.138	2.14195	1.93502	0.268183	0.057248	0.651378	0.674112	0.0815556	0.0199437
		0.2	-0.136	2.13579	1.93508	0.262068	0.057828	0.652042	0.674105	0.0800076	0.020145
		0.2	-0.134	2.12981	1.93516	0.256241	0.058403	0.652669	0.674096	0.0785235	0.0203442
		0.2	-0.132	2.12414	1.93526	0.250676	0.058973	0.653275	0.674085	0.077095	0.0205414
		0.2	-0.13	2.11869	1.93538	0.245357	0.059539	0.653856	0.674072	0.0757203	0.0207368
		0.2	-0.128	2.11347	1.93551	0.240266	0.060101	0.654415	0.674057	0.0743958	0.0209307
		0.2	-0.126	2.1085	1.93566	0.235388	0.06066	0.654957	0.67404	0.0731178	0.0211232
		0.2	-0.124	2.10365	1.93582	0.230713	0.061216	0.655469	0.674021	0.0718872	0.0213143
		0.2	-0.122	2.09901	1.93601	0.226223	0.06177	0.655967	0.674	0.0706974	0.0215045
		0.2	-0.12	2.09456	1.9362	0.22191	0.062323	0.656448	0.673977	0.069548	0.0216942
		0.2	-0.118	2.0903	1.93642	0.21776	0.062874	0.656916	0.673953	0.0684352	0.0218828
		0.2	-0.116	2.08616	1.93664	0.213768	0.063425	0.657363	0.673928	0.0673598	0.0220711
		0.2	-0.114	2.08213	1.93688	0.209923	0.063975	0.657791	0.6739	0.0663195	0.0222588
		0.2	-0.112	2.07827	1.93714	0.206216	0.064525	0.658208	0.673871	0.0653107	0.0224463
		0.2	-0.11	2.07454	1.9374	0.20264	0.065075	0.658612	0.673841	0.0643329	0.0226335
		0.2	-0.108	2.07094	1.93768	0.199187	0.065626	0.659004	0.673809	0.0633843	0.0228208
		0.2	-0.106	2.06749	1.93798	0.19585	0.066178	0.659387	0.673777	0.0624626	0.0230081
		0.2	-0.104	2.06408	1.93828	0.192627	0.066731	0.659749	0.673742	0.06157	0.0231956
		0.2	-0.102	2.06082	1.93859	0.189508	0.067286	0.660105	0.673705	0.0607017	0.0233835
		0.2	-0.1	2.05765	1.93892	0.186489	0.067842	0.66045	0.673669	0.0598579	0.0235714
		0.2	-0.098	2.05458	1.93926	0.183565	0.0684	0.660785	0.67363	0.0590372	0.0237598
		0.2	-0.096	2.05161	1.93961	0.180732	0.068961	0.66111	0.67359	0.058239	0.0239489
		0.2	-0.094	2.04873	1.93997	0.177985	0.069524	0.661426	0.673549	0.057462	0.0241385
		0.2	-0.092	2.04592	1.94034	0.17532	0.07009	0.661733	0.673507	0.0567055	0.0243287
		0.2	-0.09	2.0432	1.94072	0.172734	0.070658	0.662031	0.673463	0.0559687	0.0245195
		0.2	-0.088	2.04056	1.94112	0.170223	0.071231	0.662321	0.673418	0.0552508	0.0247117
		0.2	-0.086	2.03798	1.94152	0.167783	0.071806	0.662604	0.673373	0.0545508	0.0249042
		0.2	-0.084	2.03548	1.94194	0.165412	0.072385	0.662878	0.673325	0.0538683	0.0250979
		0.2	-0.082	2.03305	1.94237	0.163106	0.072969	0.663146	0.673277	0.0532023	0.025293
		0.2	-0.08	2.03068	1.94281	0.160863	0.073556	0.663406	0.673227	0.0525525	0.0254888
		0.2	-0.078	2.02838	1.94325	0.15868	0.074148	0.66366	0.673176	0.0519181	0.0256861
		0.2	-0.076	2.02617	1.94372	0.156554	0.074744	0.663911	0.673124	0.0512978	0.0258844
		0.2	-0.074	2.02395	1.9442	0.154484	0.075345	0.664149	0.673073	0.0506931	0.026084
		0.2	-0.072	2.02182	1.94467	0.152467	0.075951	0.664384	0.673016	0.0501017	0.0262854
		0.2	-0.07	2.01974	1.94516	0.150501	0.076562	0.664613	0.672961	0.0495237	0.0264879
		0.2	-0.068	2.01772	1.94565	0.148584	0.077179	0.664838	0.672902	0.0489583	0.0266923
		0.2	-0.066	2.01577	1.94618	0.146713	0.077801	0.66506	0.672846	0.0484047	0.0268979
		0.2	-0.064	2.01381	1.9467	0.144889	0.078429	0.665269	0.672786	0.0478645	0.0271053
		0.2	-0.062	2.01193	1.94723	0.143107	0.079063	0.665478	0.672725	0.0473349	0.0273145
		0.2	-0.06	2.01009	1.94778	0.141368	0.079703	0.665681	0.672663	0.0468167	0.0275253
		0.2	-0.058	2.0083	1.94836	0.139669	0.08035	0.66588	0.672602	0.0463092	0.027738
		0.2	-0.056	2.00655	1.94891	0.138009	0.081004	0.666075	0.672535	0.0458122	0.0279531
		0.2	-0.054	2.00483	1.94949	0.136386	0.081664	0.666265	0.67247	0.045325	0.0281697
		0.2	-0.052	2.00317	1.9501	0.1348	0.082332	0.666451	0.672405	0.0448478	0.0283885
		0.2	-0.05	2.00153	1.95069	0.133249	0.083007	0.666632	0.672334	0.0443802	0.0286097
		0.2	-0.048	1.99993	1.9513	0.131731	0.08369	0.66681	0.672265	0.0439214	0.028833
		0.2	-0.046	1.99837	1.95193	0.130246	0.08438	0.666984	0.672194	0.0434715	0.0290583
		0.2	-0.044	1.99683	1.95257	0.128793	0.085079	0.667154	0.672121	0.0430305	0.0292863
		0.2	-0.042	1.99534	1.95322	0.12737	0.085786	0.667321	0.672048	0.0425976	0.0295166
		0.2	-0.04	1.99387	1.95388	0.125976	0.086501	0.667484	0.671973	0.0421727	0.0297491
		0.2	-0.038	1.99244	1.95456	0.124611	0.087225	0.667644	0.671896	0.0417557	0.0299843
		0.2	-0.036	1.99104	1.95526	0.123273	0.087958	0.6678	0.671819	0.0413462	0.0302221
		0.2	-0.034	1.98967	1.95595	0.121962	0.088701	0.667954	0.671739	0.0409441	0.0304629
		0.2	-0.032	1.98832	1.95667	0.120677	0.089454	0.668104	0.671658	0.0405492	0.0307066
		0.2	-0.03	1.987	1.95739	0.119417	0.090216	0.668251	0.671576	0.0401612	0.0309528
		0.2	-0.028	1.98571	1.95814	0.118181	0.090988	0.668395	0.671492	0.03978	0.031202
		0.2	-0.026	1.98445	1.95889	0.116968	0.091771	0.668537	0.671407	0.0394051	0.0314543
		0.2	-0.024	1.98321	1.95966	0.115778	0.092565	0.668675	0.67132	0.0390367	0.0317099
		0.2	-0.022	1.98203	1.96045	0.11461	0.093369	0.668815	0.671232	0.038674	0.0319683
		0.2	-0.02	1.98081	1.96125	0.113464	0.094185	0.668944	0.671142	0.0383183	0.0322303
		0.2	-0.018	1.97964	1.96206	0.112338	0.095013	0.669075	0.67105	0.0379678	0.0324957
		0.2	-0.016	1.97849	1.96289	0.111233	0.095852	0.669203	0.670957	0.0376233	0.0327642
		0.2	-0.014	1.97738	1.96373	0.110147	0.096705	0.669329	0.670861	0.037284	0.0330369
		0.2	-0.012	1.97628	1.96459	0.10908	0.097569	0.669452	0.670764	0.0369502	0.0333127
		0.2	-0.01	1.9752	1.96547	0.108031	0.098447	0.669573	0.670666	0.0366215	0.0335925
		0.2	-0.008	1.97414	1.96636	0.107	0.099338	0.669692	0.670565	0.0362978	0.0338761
		0.2	-0.006	1.9731	1.96727	0.105987	0.100243	0.669808	0.670463	0.0359794	0.0341637
		0.2	-0.004	1.97209	1.96819	0.10499	0.101163	0.669924	0.670358	0.0356653	0.0344557
		0.2	-0.002	1.97108	1.96914	0.10401	0.102096	0.670035	0.670253	0.0353563	0.0347513
		0.2	0	1.9701	1.9701	0.103045	0.103045	0.670145	0.670145	0.0350515	0.0350515
		0.2	0.002	1.96914	1.97108	0.102096	0.10401	0.670253	0.670034	0.0347512	0.0353564
		0.2	0.004	1.9682	1.97208	0.101163	0.10499	0.670359	0.669922	0.0344556	0.0356654
		0.2	0.006	1.96727	1.9731	0.100243	0.105986	0.670463	0.669808	0.0341637	0.035979
		0.2	0.008	1.96636	1.97414	0.099338	0.107	0.670565	0.669692	0.0338761	0.0362979
		0.2	0.01	1.96547	1.9752	0.098447	0.108031	0.670666	0.669573	0.0335925	0.0366215
		0.2	0.012	1.96459	1.97628	0.097569	0.10908	0.670765	0.669452	0.0333127	0.0369502
		0.2	0.014	1.96373	1.97738	0.096705	0.110147	0.670861	0.669329	0.0330369	0.037284
		0.2	0.016	1.96289	1.97849	0.095852	0.111233	0.670957	0.669203	0.0327642	0.0376233
		0.2	0.018	1.96209	1.97965	0.095012	0.112338	0.671053	0.669076	0.032495	0.0379677
		0.2	0.02	1.96125	1.98081	0.094185	0.113464	0.671142	0.668944	0.0322302	0.0383183
		0.2	0.022	1.96045	1.98199	0.093369	0.11461	0.671232	0.668811	0.0319683	0.0386744
		0.2	0.024	1.95966	1.98321	0.092565	0.115778	0.67132	0.668675	0.0317099	0.0390367
		0.2	0.026	1.95889	1.98445	0.091771	0.116968	0.671407	0.668537	0.0314543	0.0394051
		0.2	0.028	1.95814	1.98571	0.090988	0.118181	0.671492	0.668395	0.031202	0.03978
		0.2	0.03	1.9574	1.987	0.090216	0.119417	0.671576	0.668251	0.0309528	0.0401613
		0.2	0.032	1.95667	1.98832	0.089454	0.120677	0.671658	0.668104	0.0307066	0.0405492
		0.2	0.034	1.95595	1.98967	0.088701	0.121962	0.671739	0.667954	0.0304629	0.040944
		0.2	0.036	1.95525	1.99104	0.087959	0.123273	0.671818	0.667801	0.0302225	0.0413461
		0.2	0.038	1.95456	1.99245	0.087225	0.124611	0.671896	0.667644	0.0299844	0.0417556
		0.2	0.04	1.95388	1.99388	0.086501	0.125976	0.671973	0.667484	0.0297491	0.0421727
		0.2	0.042	1.95322	1.99534	0.085786	0.12737	0.672048	0.667321	0.0295165	0.0425976
		0.2	0.044	1.95257	1.99683	0.085079	0.128793	0.672122	0.667154	0.0292863	0.0430305
		0.2	0.046	1.95193	1.99836	0.08438	0.130246	0.672194	0.666984	0.0290583	0.0434716
		0.2	0.048	1.95129	1.99994	0.08369	0.131731	0.672264	0.666811	0.0288331	0.0439212
		0.2	0.05	1.95069	2.00153	0.083007	0.133249	0.672334	0.666632	0.0286097	0.0443801
		0.2	0.052	1.95008	2.00317	0.082332	0.1348	0.672402	0.666451	0.0283887	0.0448478
		0.2	0.054	1.94949	2.00483	0.081664	0.136386	0.67247	0.666265	0.0281697	0.045325
		0.2	0.056	1.94891	2.00655	0.081004	0.138009	0.672536	0.666074	0.0279531	0.0458122
		0.2	0.058	1.94834	2.0083	0.08035	0.139669	0.6726	0.66588	0.0277382	0.0463092
		0.2	0.06	1.94778	2.01009	0.079703	0.141368	0.672663	0.665681	0.0275253	0.0468167
		0.2	0.062	1.94723	2.01193	0.079063	0.143107	0.672725	0.665478	0.0273145	0.0473349
		0.2	0.064	1.9467	2.01384	0.078429	0.144888	0.672786	0.665273	0.0271053	0.0478637
		0.2	0.066	1.94618	2.01577	0.077801	0.146713	0.672846	0.66506	0.0268979	0.0484047
		0.2	0.068	1.94566	2.01772	0.077179	0.148584	0.672903	0.664837	0.0266922	0.0489584
		0.2	0.07	1.94516	2.01974	0.076562	0.150501	0.67296	0.664613	0.0264879	0.0495236
		0.2	0.072	1.94467	2.02182	0.075951	0.152467	0.673016	0.664384	0.0262853	0.0501017
		0.2	0.074	1.94419	2.02395	0.075345	0.154484	0.673071	0.664149	0.0260841	0.0506932
		0.2	0.076	1.94372	2.02614	0.074744	0.156555	0.673124	0.663907	0.0258844	0.0512986
		0.2	0.078	1.94325	2.02838	0.074148	0.15868	0.673176	0.66366	0.0256861	0.051918
		0.2	0.08	1.9428	2.03069	0.073556	0.160863	0.673226	0.663406	0.0254889	0.0525524
		0.2	0.082	1.94237	2.03305	0.072969	0.163106	0.673277	0.663146	0.025293	0.0532023
		0.2	0.084	1.94194	2.03548	0.072385	0.165412	0.673325	0.662878	0.0250979	0.0538683
		0.2	0.086	1.94152	2.03798	0.071806	0.167783	0.673372	0.662604	0.0249042	0.0545508
		0.2	0.088	1.94112	2.04055	0.071231	0.170223	0.673418	0.662321	0.0247117	0.0552508
		0.2	0.09	1.94072	2.0432	0.070658	0.172734	0.673463	0.662031	0.0245195	0.0559687
		0.2	0.092	1.94034	2.04592	0.07009	0.17532	0.673507	0.661733	0.0243288	0.0567055
		0.2	0.094	1.93998	2.04873	0.069524	0.177985	0.673551	0.661426	0.0241383	0.0574621
		0.2	0.096	1.93961	2.05161	0.068961	0.180732	0.67359	0.66111	0.0239489	0.058239
		0.2	0.098	1.93926	2.05458	0.0684	0.183565	0.67363	0.660785	0.0237598	0.0590372
		0.2	0.1	1.93892	2.05765	0.067842	0.186489	0.673669	0.66045	0.0235714	0.0598579
		0.2	0.102	1.93859	2.06082	0.067286	0.189508	0.673706	0.660105	0.0233835	0.0607018
		0.2	0.104	1.93828	2.06408	0.066731	0.192627	0.673742	0.659749	0.0231956	0.06157
		0.2	0.106	1.93797	2.06745	0.066178	0.195851	0.673776	0.659382	0.0230081	0.0624636
		0.2	0.108	1.93768	2.07094	0.065626	0.199187	0.673809	0.659004	0.0228208	0.0633842
		0.2	0.11	1.9374	2.07458	0.065075	0.202638	0.673841	0.658617	0.0226335	0.0643316
		0.2	0.112	1.93714	2.07827	0.064525	0.206216	0.673871	0.658208	0.0224463	0.0653107
		0.2	0.114	1.93688	2.08213	0.063975	0.209923	0.6739	0.657791	0.0222588	0.0663195
		0.2	0.116	1.93664	2.08612	0.063425	0.213769	0.673927	0.657359	0.0220711	0.0673609
		0.2	0.118	1.93641	2.09026	0.062874	0.217762	0.673953	0.656911	0.0218828	0.0684366
		0.2	0.12	1.9362	2.09456	0.062323	0.22191	0.673977	0.656448	0.0216942	0.069548
		0.2	0.122	1.93601	2.09901	0.06177	0.226223	0.674	0.655968	0.0215045	0.0706975
		0.2	0.124	1.93582	2.10365	0.061216	0.230713	0.67402	0.655469	0.0213144	0.0718872
		0.2	0.126	1.93566	2.10846	0.06066	0.235389	0.674039	0.654952	0.0211232	0.0731189
		0.2	0.128	1.93551	2.11347	0.060101	0.240266	0.674057	0.654415	0.0209307	0.0743958
		0.2	0.13	1.93537	2.11869	0.059539	0.245357	0.674072	0.653856	0.0207369	0.0757203
		0.2	0.132	1.93526	2.12417	0.058973	0.250674	0.674085	0.653279	0.0205414	0.0770936
		0.2	0.134	1.93516	2.12985	0.058403	0.256239	0.674097	0.652674	0.0203442	0.078522
		0.2	0.136	1.93508	2.13575	0.057828	0.26207	0.674105	0.652037	0.020145	0.0800091
		0.2	0.138	1.93502	2.14199	0.057248	0.268181	0.674112	0.651382	0.0199437	0.0815541
		0.2	0.14	1.93499	2.14845	0.056661	0.274602	0.674116	0.650689	0.0197397	0.083167
		0.2	0.142	1.93497	2.15527	0.056066	0.281353	0.674118	0.649968	0.0195326	0.0848481
		0.2	0.144	1.93498	2.16246	0.055464	0.28846	0.674116	0.649217	0.0193227	0.0866019
		0.2	0.146	1.93502	2.16994	0.054852	0.295963	0.674112	0.648421	0.019109	0.0884393
		0.2	0.148	1.93508	2.17791	0.054229	0.303887	0.674105	0.647593	0.0188912	0.0903598
		0.2	0.15	1.93518	2.18626	0.053595	0.312278	0.674094	0.646718	0.0186691	0.0923749
		0.3	-0.225	2.10764	1.91085	0.236762	0.039073	0.655048	0.676872	0.0735848	0.0138407
		0.3	-0.222	2.10055	1.91064	0.229916	0.03949	0.65581	0.676896	0.0717817	0.0139904
		0.3	-0.219	2.09371	1.91046	0.22336	0.039904	0.65654	0.676916	0.0700407	0.0141388
		0.3	-0.216	2.08751	1.91032	0.217388	0.040304	0.657215	0.676932	0.0684406	0.014282
		0.3	-0.213	2.08151	1.9102	0.211639	0.040702	0.657865	0.676946	0.066889	0.0144242
		0.3	-0.21	2.0758	1.9101	0.206196	0.041096	0.658483	0.676957	0.0654093	0.0145648
		0.3	-0.207	2.07038	1.91003	0.201034	0.041486	0.659072	0.676966	0.063996	0.0147038
		0.3	-0.204	2.06508	1.90997	0.196038	0.041876	0.659641	0.676972	0.0626195	0.0148426
		0.3	-0.201	2.06029	1.90994	0.191468	0.042255	0.66017	0.676975	0.0613512	0.0149772
		0.3	-0.198	2.05559	1.90993	0.187026	0.042636	0.660682	0.676977	0.0601115	0.0151124
		0.3	-0.195	2.0511	1.90994	0.18279	0.043014	0.661173	0.676976	0.0589223	0.0152463
		0.3	-0.192	2.04681	1.90996	0.178746	0.043391	0.661643	0.676974	0.0577807	0.0153797
		0.3	-0.189	2.04258	1.91	0.174801	0.04377	0.6621	0.67697	0.0566614	0.0155136
		0.3	-0.186	2.03876	1.91005	0.171182	0.044141	0.662526	0.676963	0.0556283	0.0156445
		0.3	-0.183	2.03497	1.91012	0.167639	0.044515	0.662942	0.676955	0.0546124	0.0157763
		0.3	-0.18	2.03134	1.9102	0.164241	0.044888	0.663341	0.676946	0.0536334	0.0159076
		0.3	-0.177	2.02774	1.9103	0.160909	0.045265	0.663731	0.676935	0.0526695	0.0160402
		0.3	-0.174	2.02449	1.91041	0.157849	0.045635	0.664096	0.676922	0.0517792	0.01617
		0.3	-0.171	2.02126	1.91053	0.154838	0.046009	0.664452	0.676908	0.0509001	0.0163012
		0.3	-0.168	2.01815	1.91067	0.15194	0.046383	0.664796	0.676893	0.0500504	0.0164321
		0.3	-0.165	2.01515	1.91081	0.14915	0.046759	0.665128	0.676876	0.0492291	0.0165637
		0.3	-0.162	2.01225	1.91097	0.146461	0.047135	0.665449	0.676858	0.0484344	0.016695
		0.3	-0.159	2.00946	1.91114	0.143868	0.047513	0.665759	0.676839	0.0476652	0.016827
		0.3	-0.156	2.00666	1.91132	0.141306	0.047896	0.666062	0.676818	0.046903	0.0169605
		0.3	-0.153	2.00415	1.91151	0.13895	0.048273	0.666348	0.676796	0.0461986	0.0170918
		0.3	-0.15	2.00163	1.91171	0.136614	0.048656	0.666628	0.676773	0.0454983	0.017225
		0.3	-0.147	1.99919	1.91192	0.134356	0.04904	0.666899	0.676749	0.0448192	0.0173584
		0.3	-0.144	1.99682	1.91214	0.132172	0.049427	0.667162	0.676724	0.0441602	0.0174927
		0.3	-0.141	1.99454	1.91237	0.130063	0.049816	0.667417	0.676698	0.0435219	0.0176276
		0.3	-0.138	1.99232	1.91262	0.128004	0.05022	0.667665	0.676669	0.0428968	0.0177674
		0.3	-0.135	1.99016	1.91287	0.126019	0.050615	0.667905	0.67664	0.0422924	0.0179041
		0.3	-0.132	1.98808	1.91313	0.124095	0.051012	0.668138	0.67661	0.0417049	0.0180413
		0.3	-0.129	1.98604	1.91338	0.122228	0.051413	0.668362	0.676578	0.0411335	0.0181798
		0.3	-0.126	1.98409	1.91367	0.120416	0.051816	0.668584	0.676548	0.0405769	0.0183187
		0.3	-0.123	1.98215	1.91395	0.118657	0.052223	0.668794	0.676514	0.0400359	0.018459
		0.3	-0.12	1.98029	1.91425	0.116947	0.052633	0.669001	0.676481	0.0395081	0.0186001
		0.3	-0.117	1.97849	1.91455	0.115286	0.053047	0.669203	0.676446	0.0389942	0.0187425
		0.3	-0.114	1.97674	1.91486	0.113671	0.053465	0.669399	0.67641	0.0384934	0.0188861
		0.3	-0.111	1.97503	1.91518	0.112099	0.053886	0.669591	0.676373	0.0380047	0.0190306
		0.3	-0.108	1.97341	1.91552	0.110569	0.054312	0.669781	0.676336	0.0375275	0.0191766
		0.3	-0.105	1.97176	1.91586	0.109081	0.054742	0.669958	0.676296	0.0370632	0.0193239
		0.3	-0.102	1.97018	1.91621	0.107631	0.055176	0.670135	0.676257	0.0366094	0.0194724
		0.3	-0.099	1.96865	1.91656	0.106218	0.055615	0.670307	0.676215	0.0361662	0.0196225
		0.3	-0.096	1.96716	1.91693	0.104842	0.056058	0.670475	0.676174	0.0357337	0.0197738
		0.3	-0.093	1.96571	1.9173	0.103499	0.056506	0.670639	0.676131	0.0353107	0.0199267
		0.3	-0.09	1.96432	1.91769	0.102189	0.056959	0.670802	0.676088	0.0348969	0.020081
		0.3	-0.087	1.96293	1.91808	0.100912	0.057417	0.670958	0.676042	0.0344931	0.020237
		0.3	-0.084	1.96155	1.91848	0.099666	0.057881	0.671106	0.675995	0.0340987	0.0203949
		0.3	-0.081	1.96024	1.91889	0.098449	0.05835	0.671255	0.675948	0.0337124	0.0205543
		0.3	-0.078	1.95895	1.91932	0.09726	0.058824	0.6714	0.675901	0.0333343	0.0207153
		0.3	-0.075	1.95773	1.91975	0.096098	0.059305	0.671545	0.675852	0.0329638	0.0208784
		0.3	-0.072	1.95647	1.92019	0.094964	0.059791	0.671679	0.675801	0.0326022	0.0210432
		0.3	-0.069	1.95528	1.92064	0.093855	0.060284	0.671814	0.67575	0.0322477	0.0212101
		0.3	-0.066	1.95411	1.92109	0.092771	0.060782	0.671946	0.675697	0.0319006	0.0213786
		0.3	-0.063	1.95297	1.92156	0.09171	0.061287	0.672075	0.675644	0.0315602	0.0215492
		0.3	-0.06	1.95185	1.92204	0.090672	0.061799	0.672202	0.675589	0.0312267	0.0217221
		0.3	-0.057	1.95076	1.92254	0.089657	0.062318	0.672325	0.675535	0.0309001	0.021897
		0.3	-0.054	1.94969	1.92303	0.088663	0.062844	0.672446	0.675476	0.0305797	0.0220744
		0.3	-0.051	1.94865	1.92354	0.08769	0.063377	0.672563	0.675418	0.0302656	0.0222538
		0.3	-0.048	1.94763	1.92406	0.086737	0.063917	0.672679	0.675359	0.0299575	0.0224354
		0.3	-0.045	1.94663	1.9246	0.085803	0.064465	0.672792	0.675301	0.0296552	0.0226193
		0.3	-0.042	1.94565	1.92513	0.084889	0.065021	0.672903	0.675237	0.0293588	0.0228061
		0.3	-0.039	1.9447	1.92568	0.083992	0.065585	0.673011	0.675174	0.0290675	0.0229951
		0.3	-0.036	1.94376	1.92624	0.083113	0.066158	0.673117	0.675109	0.0287817	0.0231871
		0.3	-0.033	1.94285	1.92681	0.082252	0.066738	0.673221	0.675044	0.0285013	0.0233811
		0.3	-0.03	1.94195	1.9274	0.081407	0.067328	0.673322	0.674978	0.0282258	0.0235783
		0.3	-0.027	1.94107	1.928	0.080577	0.067927	0.673422	0.674909	0.0279548	0.0237783
		0.3	-0.024	1.94021	1.92861	0.079764	0.068535	0.673519	0.67484	0.027689	0.0239811
		0.3	-0.021	1.93937	1.92923	0.078966	0.069152	0.673615	0.674769	0.0274278	0.0241867
		0.3	-0.018	1.93855	1.92988	0.078182	0.069779	0.673708	0.674698	0.0271708	0.0243952
		0.3	-0.015	1.93774	1.93053	0.077413	0.070417	0.6738	0.674625	0.0269184	0.0246073
		0.3	-0.012	1.93695	1.93117	0.076657	0.071065	0.67389	0.674548	0.0266699	0.0248227
		0.3	-0.009	1.93618	1.93184	0.075915	0.071723	0.673978	0.674471	0.0264258	0.0250409
		0.3	-0.006	1.93542	1.93253	0.075186	0.072392	0.674065	0.674393	0.0261857	0.0252626
		0.3	-0.003	1.93467	1.93323	0.074469	0.073073	0.674149	0.674313	0.0259492	0.025488
		0.3	0	1.93394	1.93395	0.073765	0.073765	0.674232	0.674232	0.0257167	0.0257167
		0.3	0.003	1.93323	1.93467	0.073073	0.074469	0.674313	0.674149	0.025488	0.0259492
		0.3	0.006	1.93253	1.93542	0.072392	0.075186	0.674393	0.674065	0.0252626	0.0261857
		0.3	0.009	1.93184	1.93618	0.071723	0.075915	0.674471	0.673978	0.0250409	0.0264258
		0.3	0.012	1.93117	1.93695	0.071065	0.076657	0.674548	0.67389	0.0248227	0.0266699
		0.3	0.015	1.93051	1.93774	0.070417	0.077413	0.674623	0.6738	0.0246075	0.0269184
		0.3	0.018	1.92986	1.93857	0.06978	0.078182	0.674696	0.67371	0.0243957	0.0271706
		0.3	0.021	1.92923	1.93938	0.069152	0.078966	0.674769	0.673615	0.0241867	0.0274277
		0.3	0.024	1.9286	1.94024	0.068535	0.079764	0.67484	0.673522	0.0239811	0.0276888
		0.3	0.027	1.928	1.94107	0.067927	0.080577	0.674909	0.673422	0.0237783	0.0279548
		0.3	0.03	1.9274	1.94195	0.067328	0.081406	0.674977	0.673322	0.0235783	0.0282255
		0.3	0.033	1.92682	1.94285	0.066738	0.082252	0.675044	0.673221	0.0233811	0.0285013
		0.3	0.036	1.92624	1.94376	0.066158	0.083113	0.675109	0.673117	0.0231871	0.0287817
		0.3	0.039	1.92569	1.94473	0.065585	0.083992	0.675175	0.673014	0.0229951	0.0290672
		0.3	0.042	1.92513	1.94565	0.065021	0.084889	0.675237	0.672903	0.0228061	0.0293588
		0.3	0.045	1.92459	1.94663	0.064465	0.085803	0.675298	0.672792	0.0226195	0.0296551
		0.3	0.048	1.92405	1.94763	0.063917	0.086737	0.675359	0.672679	0.0224354	0.0299575
		0.3	0.051	1.92354	1.94865	0.063377	0.08769	0.675418	0.672564	0.0222538	0.0302656
		0.3	0.054	1.92303	1.94969	0.062844	0.088663	0.675476	0.672446	0.0220744	0.0305797
		0.3	0.057	1.92253	1.95076	0.062318	0.089657	0.675533	0.672325	0.0218971	0.0309001
		0.3	0.06	1.92204	1.95185	0.061799	0.090672	0.675589	0.672201	0.0217221	0.0312267
		0.3	0.063	1.92156	1.95296	0.061287	0.09171	0.675644	0.672075	0.0215492	0.0315602
		0.3	0.066	1.92109	1.95411	0.060782	0.092771	0.675697	0.671946	0.0213786	0.0319006
		0.3	0.069	1.92064	1.95531	0.060284	0.093855	0.67575	0.671818	0.0212101	0.0322474
		0.3	0.072	1.92019	1.95647	0.059791	0.094964	0.675801	0.671679	0.0210432	0.0326022
		0.3	0.075	1.91975	1.9577	0.059305	0.096099	0.675851	0.671541	0.0208785	0.0329644
		0.3	0.078	1.91932	1.95895	0.058824	0.09726	0.6759	0.6714	0.0207153	0.0333343
		0.3	0.081	1.91889	1.96025	0.05835	0.098449	0.675948	0.671256	0.0205544	0.0337123
		0.3	0.084	1.91848	1.96155	0.057881	0.099666	0.675996	0.671106	0.0203949	0.0340987
		0.3	0.087	1.91808	1.9629	0.057417	0.100913	0.676042	0.670954	0.020237	0.0344938
		0.3	0.09	1.91769	1.96429	0.056959	0.10219	0.676087	0.670798	0.0200811	0.0348976
		0.3	0.093	1.9173	1.96571	0.056506	0.103499	0.676131	0.670639	0.0199267	0.0353107
		0.3	0.096	1.91695	1.96716	0.056058	0.104842	0.676176	0.670475	0.0197737	0.0357337
		0.3	0.099	1.91656	1.96865	0.055615	0.106218	0.676216	0.670307	0.0196225	0.0361662
		0.3	0.102	1.9162	1.97019	0.055176	0.107631	0.676256	0.670135	0.0194724	0.0366094
		0.3	0.105	1.91586	1.97176	0.054742	0.109081	0.676297	0.669958	0.0193239	0.0370633
		0.3	0.108	1.91552	1.97341	0.054312	0.110569	0.676336	0.669781	0.0191766	0.0375275
		0.3	0.111	1.91518	1.97503	0.053886	0.112099	0.676373	0.669591	0.0190306	0.0380047
		0.3	0.114	1.91486	1.97674	0.053465	0.113671	0.67641	0.669399	0.0188861	0.0384934
		0.3	0.117	1.91455	1.97849	0.053047	0.115286	0.676446	0.669203	0.0187425	0.0389942
		0.3	0.12	1.91425	1.98029	0.052633	0.116947	0.676481	0.669001	0.0186001	0.0395081
		0.3	0.123	1.91396	1.98218	0.052223	0.118656	0.676515	0.668798	0.018459	0.0400351
		0.3	0.126	1.91367	1.98406	0.051816	0.120416	0.676547	0.66858	0.0183188	0.0405774
		0.3	0.129	1.91339	1.98602	0.051412	0.122228	0.676579	0.66836	0.0181794	0.0411337
		0.3	0.132	1.91313	1.98808	0.051012	0.124095	0.67661	0.668138	0.0180413	0.0417049
		0.3	0.135	1.91286	1.99013	0.050615	0.12602	0.676639	0.667901	0.0179041	0.0422932
		0.3	0.138	1.91262	1.99232	0.05022	0.128004	0.676669	0.667665	0.0177674	0.0428968
		0.3	0.141	1.91236	1.99453	0.049817	0.130075	0.676697	0.667413	0.0176279	0.0435258
		0.3	0.144	1.91214	1.99682	0.049427	0.132172	0.676724	0.667162	0.0174927	0.0441602
		0.3	0.147	1.91192	1.99919	0.04904	0.134356	0.676749	0.666899	0.0173584	0.0448192
		0.3	0.15	1.91171	2.00163	0.048656	0.136614	0.676773	0.666628	0.017225	0.0454983
		0.3	0.153	1.91151	2.00415	0.048273	0.138949	0.676796	0.666348	0.0170918	0.0461983
		0.3	0.156	1.91132	2.00676	0.047892	0.141366	0.676818	0.666058	0.0169591	0.0469204
		0.3	0.159	1.91114	2.00936	0.047517	0.143807	0.676839	0.665762	0.0168284	0.0476476
		0.3	0.162	1.91097	2.01216	0.047139	0.146398	0.676858	0.665453	0.0166965	0.0484162
		0.3	0.165	1.91081	2.01515	0.046759	0.14915	0.676876	0.665128	0.0165637	0.0492291
		0.3	0.168	1.91066	2.01805	0.046387	0.151874	0.676893	0.664801	0.0164336	0.0500315
		0.3	0.171	1.91053	2.02126	0.046009	0.154838	0.676908	0.664452	0.0163012	0.0509001
		0.3	0.174	1.91041	2.02449	0.045635	0.157849	0.676922	0.664096	0.01617	0.0517792
		0.3	0.177	1.9103	2.02785	0.045262	0.160981	0.676935	0.663725	0.0160391	0.0526898
		0.3	0.18	1.9102	2.03123	0.044892	0.164168	0.676946	0.663346	0.015909	0.0536129
		0.3	0.183	1.91012	2.03497	0.044515	0.167639	0.676955	0.662942	0.0157763	0.0546124
		0.3	0.186	1.91005	2.03876	0.044141	0.171182	0.676963	0.662526	0.0156445	0.0556283
		0.3	0.189	1.91	2.0427	0.043767	0.174881	0.676969	0.662094	0.0155125	0.0566837
		0.3	0.192	1.90996	2.04681	0.043391	0.178746	0.676974	0.661643	0.0153797	0.0577807
		0.3	0.195	1.90994	2.0511	0.043014	0.18279	0.676976	0.661173	0.0152463	0.0589223
		0.3	0.198	1.90993	2.05559	0.042636	0.187026	0.676977	0.660682	0.0151124	0.0601115
		0.3	0.201	1.90994	2.06029	0.042255	0.191468	0.676975	0.66017	0.0149772	0.0613512
		0.3	0.204	1.90997	2.06508	0.041876	0.196038	0.676972	0.659641	0.0148426	0.0626195
		0.3	0.207	1.91003	2.07038	0.041486	0.201034	0.676966	0.659072	0.0147038	0.063996
		0.3	0.21	1.9101	2.0758	0.041096	0.206196	0.676957	0.658483	0.0145648	0.0654093
		0.3	0.213	1.9102	2.08151	0.040702	0.211639	0.676946	0.657865	0.0144242	0.066889
		0.3	0.216	1.91032	2.08751	0.040304	0.217388	0.676932	0.657215	0.014282	0.0684406
		0.3	0.219	1.91046	2.09371	0.039904	0.22336	0.676916	0.65654	0.0141388	0.0700407
		0.3	0.222	1.91064	2.10055	0.03949	0.229916	0.676896	0.65581	0.0139904	0.0717817
		0.3	0.225	1.91085	2.10764	0.039073	0.236762	0.676872	0.655048	0.0138407	0.0735848
		0.4	-0.3	2.05916	1.89664	0.191546	0.030839	0.660293	0.678504	0.0614214	0.0110323
		0.4	-0.296	2.05288	1.8964	0.185657	0.031148	0.660972	0.678531	0.0597766	0.0111447
		0.4	-0.292	2.04719	1.8962	0.180288	0.031446	0.661601	0.678555	0.0582645	0.011253
		0.4	-0.288	2.0416	1.89601	0.175075	0.031745	0.662207	0.678576	0.0567869	0.0113614
		0.4	-0.284	2.03653	1.89586	0.17031	0.032036	0.662771	0.678594	0.0554259	0.0114668
		0.4	-0.28	2.03162	1.89573	0.165732	0.032327	0.663311	0.678609	0.0541104	0.011572
		0.4	-0.276	2.02685	1.89561	0.161329	0.032617	0.663829	0.678622	0.0528379	0.0116768
		0.4	-0.272	2.02254	1.89553	0.157291	0.0329	0.664312	0.678632	0.051663	0.0117788
		0.4	-0.268	2.01833	1.89546	0.153391	0.033184	0.664777	0.678641	0.0505224	0.0118811
		0.4	-0.264	2.01432	1.8954	0.149682	0.033467	0.665221	0.678647	0.0494319	0.0119828
		0.4	-0.26	2.01049	1.89536	0.146151	0.033749	0.665644	0.678651	0.0483884	0.0120841
		0.4	-0.256	2.00684	1.89534	0.142785	0.03403	0.666049	0.678653	0.0473888	0.0121849
		0.4	-0.252	2.00335	1.89534	0.139573	0.03431	0.666436	0.678654	0.0464305	0.0122852
		0.4	-0.248	2.00001	1.89535	0.136503	0.03459	0.666808	0.678653	0.0455104	0.0123854
		0.4	-0.244	1.99672	1.89536	0.133513	0.034872	0.667167	0.678651	0.0446108	0.0124862
		0.4	-0.24	1.99366	1.8954	0.130703	0.035152	0.667508	0.678647	0.0437614	0.0125862
		0.4	-0.236	1.9908	1.89545	0.128062	0.03543	0.667833	0.678642	0.0429596	0.0126853
		0.4	-0.232	1.98798	1.8955	0.125477	0.03571	0.668149	0.678635	0.0421721	0.012785
		0.4	-0.228	1.98526	1.89557	0.122995	0.035992	0.668452	0.678627	0.0414133	0.0128854
		0.4	-0.224	1.98265	1.89565	0.12061	0.036274	0.668744	0.678618	0.0406815	0.0129856
		0.4	-0.22	1.98013	1.89574	0.118316	0.036558	0.669026	0.678607	0.0399753	0.0130864
		0.4	-0.216	1.97771	1.89585	0.116108	0.036842	0.669297	0.678596	0.0392932	0.0131872
		0.4	-0.212	1.97538	1.89596	0.113981	0.037128	0.669559	0.678583	0.0386341	0.0132885
		0.4	-0.208	1.97313	1.89607	0.111931	0.037415	0.669812	0.678569	0.0379969	0.0133901
		0.4	-0.204	1.97095	1.8962	0.109953	0.037704	0.670056	0.678554	0.0373803	0.0134923
		0.4	-0.2	1.96885	1.89634	0.108044	0.037995	0.670292	0.678538	0.0367834	0.0135951
		0.4	-0.196	1.96682	1.89649	0.1062	0.038288	0.67052	0.678521	0.0362052	0.0136986
		0.4	-0.192	1.96486	1.89665	0.104417	0.038582	0.670741	0.678503	0.0356447	0.0138023
		0.4	-0.188	1.96296	1.89681	0.102694	0.038879	0.670954	0.678484	0.0351016	0.0139069
		0.4	-0.184	1.96112	1.89698	0.101026	0.039178	0.671162	0.678464	0.0345745	0.0140122
		0.4	-0.18	1.95934	1.89716	0.099411	0.039479	0.671362	0.678444	0.0340628	0.0141181
		0.4	-0.176	1.95762	1.89735	0.097847	0.039783	0.671557	0.678422	0.0335662	0.0142249
		0.4	-0.172	1.95595	1.89755	0.09633	0.040089	0.671745	0.678399	0.0330833	0.0143323
		0.4	-0.168	1.95433	1.89776	0.09486	0.040398	0.671928	0.678376	0.0326144	0.0144407
		0.4	-0.164	1.95275	1.89797	0.093434	0.04071	0.672106	0.678351	0.0321585	0.0145501
		0.4	-0.16	1.95123	1.89819	0.092049	0.041025	0.672279	0.678326	0.0317147	0.0146604
		0.4	-0.156	1.94974	1.89842	0.090704	0.041343	0.672447	0.678299	0.0312829	0.0147717
		0.4	-0.152	1.9483	1.89865	0.089398	0.041664	0.672609	0.678272	0.0308627	0.014884
		0.4	-0.148	1.9469	1.8989	0.088128	0.041988	0.672768	0.678244	0.0304533	0.0149972
		0.4	-0.144	1.94554	1.89915	0.086894	0.042316	0.672922	0.678215	0.0300548	0.0151117
		0.4	-0.14	1.94422	1.89941	0.085693	0.042647	0.673072	0.678186	0.0296662	0.0152272
		0.4	-0.136	1.94293	1.89967	0.084524	0.042982	0.673218	0.678155	0.0292872	0.015344
		0.4	-0.132	1.94168	1.89994	0.083386	0.04332	0.67336	0.678124	0.0289177	0.0154617
		0.4	-0.128	1.9404	1.90023	0.082253	0.043665	0.673498	0.678091	0.0285494	0.0155818
		0.4	-0.124	1.93927	1.90051	0.081199	0.044009	0.673633	0.678058	0.0282056	0.0157014
		0.4	-0.12	1.93811	1.90081	0.080147	0.04436	0.673764	0.678024	0.0278622	0.0158233
		0.4	-0.116	1.93693	1.90111	0.079098	0.044716	0.673892	0.677989	0.0275196	0.015947
		0.4	-0.112	1.93589	1.90142	0.07812	0.045073	0.674017	0.677954	0.027199	0.0160708
		0.4	-0.108	1.93476	1.90174	0.077122	0.045439	0.674138	0.677917	0.026872	0.0161977
		0.4	-0.104	1.93377	1.90207	0.076192	0.045805	0.674258	0.677879	0.0265663	0.0163245
		0.4	-0.1	1.93275	1.9024	0.075262	0.046178	0.674374	0.677841	0.0262603	0.0164536
		0.4	-0.096	1.93176	1.90274	0.074353	0.046556	0.674487	0.677802	0.0259609	0.0165843
		0.4	-0.092	1.93074	1.90309	0.073449	0.046941	0.674596	0.677761	0.025663	0.0167174
		0.4	-0.088	1.92979	1.90345	0.072581	0.047329	0.674704	0.67772	0.0253762	0.0168514
		0.4	-0.084	1.92892	1.90382	0.071752	0.04772	0.674811	0.677678	0.0251017	0.0169863
		0.4	-0.08	1.92801	1.90419	0.070924	0.048119	0.674914	0.677635	0.0248274	0.0171239
		0.4	-0.076	1.92713	1.90457	0.070115	0.048523	0.675014	0.677591	0.0245591	0.0172631
		0.4	-0.072	1.92622	1.90497	0.069306	0.048935	0.675111	0.677546	0.0242907	0.0174049
		0.4	-0.068	1.92542	1.90535	0.068553	0.04935	0.675207	0.677499	0.0240401	0.0175477
		0.4	-0.064	1.9246	1.90577	0.067788	0.049771	0.675302	0.677454	0.0237854	0.0176923
		0.4	-0.06	1.92378	1.90622	0.06705	0.05021	0.675391	0.677406	0.0235395	0.017843
		0.4	-0.056	1.92299	1.90662	0.066322	0.050645	0.67548	0.677355	0.0232966	0.0179924
		0.4	-0.052	1.92225	1.90706	0.06561	0.051087	0.675571	0.677305	0.0230585	0.0181439
		0.4	-0.048	1.92147	1.9075	0.064912	0.051535	0.675653	0.677254	0.0228253	0.0182974
		0.4	-0.044	1.92076	1.90796	0.064228	0.05199	0.675741	0.677202	0.022596	0.0184531
		0.4	-0.04	1.92001	1.90841	0.063557	0.052452	0.67582	0.677148	0.0223712	0.0186112
		0.4	-0.036	1.91931	1.90889	0.0629	0.052921	0.6759	0.677094	0.0221507	0.0187714
		0.4	-0.032	1.91862	1.90937	0.062255	0.053399	0.675979	0.677039	0.021934	0.0189347
		0.4	-0.028	1.91795	1.90986	0.061623	0.053883	0.676056	0.676982	0.0217215	0.0190998
		0.4	-0.024	1.91729	1.91036	0.061003	0.054376	0.676132	0.676924	0.0215127	0.0192678
		0.4	-0.02	1.91664	1.91088	0.060394	0.054877	0.676206	0.676866	0.0213075	0.0194384
		0.4	-0.016	1.91601	1.9114	0.059797	0.055387	0.676278	0.676806	0.0211061	0.0196119
		0.4	-0.012	1.91539	1.91193	0.059211	0.055905	0.676349	0.676744	0.0209082	0.019788
		0.4	-0.008	1.91478	1.91248	0.058635	0.056432	0.676418	0.676682	0.0207135	0.019967
		0.4	-0.004	1.91419	1.91304	0.058069	0.056968	0.676486	0.676618	0.0205219	0.0201489
		0.4	0	1.91361	1.91361	0.057514	0.057514	0.676553	0.676553	0.020334	0.020334
		0.4	0.004	1.91304	1.91419	0.056968	0.058069	0.676618	0.676486	0.0201489	0.020522
		0.4	0.008	1.91248	1.91478	0.056432	0.058635	0.676682	0.676418	0.019967	0.0207135
		0.4	0.012	1.91195	1.91538	0.055905	0.059211	0.676746	0.676348	0.0197879	0.0209082
		0.4	0.016	1.9114	1.91601	0.055387	0.059797	0.676806	0.676278	0.0196119	0.021106
		0.4	0.02	1.91088	1.91664	0.054877	0.060394	0.676866	0.676206	0.0194384	0.0213075
		0.4	0.024	1.91036	1.91729	0.054376	0.061003	0.676925	0.676132	0.0192678	0.0215127
		0.4	0.028	1.90986	1.91795	0.053883	0.061623	0.676982	0.676056	0.0190998	0.0217215
		0.4	0.032	1.90937	1.91862	0.053399	0.062255	0.677039	0.675979	0.0189346	0.021934
		0.4	0.036	1.90888	1.91931	0.052922	0.0629	0.677094	0.6759	0.0187718	0.0221507
		0.4	0.04	1.90844	1.92002	0.052452	0.063557	0.677151	0.67582	0.018611	0.0223712
		0.4	0.044	1.90795	1.92074	0.05199	0.064228	0.677201	0.675738	0.0184532	0.0225962
		0.4	0.048	1.90751	1.92147	0.051535	0.064912	0.677255	0.675653	0.0182973	0.0228253
		0.4	0.052	1.90706	1.92225	0.051087	0.06561	0.677305	0.675571	0.0181439	0.0230585
		0.4	0.056	1.90662	1.92299	0.050645	0.066322	0.677355	0.67548	0.0179924	0.0232966
		0.4	0.06	1.90619	1.92378	0.050211	0.06705	0.677403	0.67539	0.0178435	0.0235396
		0.4	0.064	1.90577	1.92461	0.049771	0.067791	0.677453	0.675302	0.0176923	0.0237864
		0.4	0.068	1.90536	1.92539	0.049351	0.068541	0.677499	0.675206	0.017548	0.0240363
		0.4	0.072	1.90497	1.92627	0.048933	0.069322	0.677546	0.675112	0.0174042	0.0242958
		0.4	0.076	1.90457	1.92713	0.048523	0.070114	0.677591	0.675014	0.0172631	0.0245588
		0.4	0.08	1.90419	1.92801	0.048119	0.070925	0.677635	0.674914	0.0171239	0.0248278
		0.4	0.084	1.90382	1.92886	0.047722	0.071734	0.677678	0.674809	0.016987	0.025096
		0.4	0.088	1.90345	1.92984	0.047327	0.0726	0.67772	0.674705	0.0168507	0.0253822
		0.4	0.092	1.90309	1.93074	0.046941	0.073448	0.677761	0.674596	0.0167174	0.0256626
		0.4	0.096	1.90274	1.93176	0.046556	0.074353	0.677802	0.674487	0.0165843	0.0259609
		0.4	0.1	1.9024	1.9327	0.04618	0.075242	0.677841	0.674373	0.0164543	0.026254
		0.4	0.104	1.90207	1.93377	0.045805	0.076191	0.677879	0.674258	0.0163245	0.0265659
		0.4	0.108	1.90174	1.93482	0.045437	0.077145	0.677917	0.674139	0.016197	0.0268793
		0.4	0.112	1.90142	1.93589	0.045074	0.07812	0.677953	0.674017	0.0160712	0.027199
		0.4	0.116	1.90111	1.93699	0.044714	0.079121	0.677989	0.673893	0.0159463	0.0275268
		0.4	0.12	1.90081	1.93806	0.044362	0.080124	0.678024	0.673764	0.0158241	0.027855
		0.4	0.124	1.90051	1.93926	0.04401	0.081206	0.678057	0.673629	0.0157018	0.0282081
		0.4	0.128	1.90023	1.94046	0.043663	0.082278	0.678091	0.673498	0.0155811	0.0285572
		0.4	0.132	1.89994	1.94168	0.04332	0.083386	0.678124	0.67336	0.0154617	0.0289177
		0.4	0.136	1.89967	1.94293	0.042982	0.084524	0.678155	0.673218	0.015344	0.0292872
		0.4	0.14	1.89941	1.94422	0.042647	0.085693	0.678186	0.673072	0.0152272	0.0296662
		0.4	0.144	1.89915	1.94554	0.042316	0.086894	0.678215	0.672922	0.0151117	0.0300548
		0.4	0.148	1.8989	1.9469	0.041988	0.088129	0.678244	0.672768	0.0149972	0.0304537
		0.4	0.152	1.89865	1.94824	0.041666	0.089369	0.678272	0.672609	0.0148847	0.0308537
		0.4	0.156	1.89842	1.94974	0.041343	0.090704	0.678299	0.672447	0.0147717	0.0312829
		0.4	0.16	1.89819	1.95123	0.041025	0.092049	0.678326	0.672279	0.0146604	0.0317147
		0.4	0.164	1.89797	1.95275	0.04071	0.093434	0.678351	0.672106	0.0145501	0.0321585
		0.4	0.168	1.89775	1.9543	0.040399	0.094863	0.678374	0.671925	0.0144411	0.0326156
		0.4	0.172	1.89755	1.95595	0.040089	0.09633	0.678399	0.671745	0.0143323	0.0330833
		0.4	0.176	1.89735	1.95762	0.039783	0.097847	0.678422	0.671557	0.0142249	0.0335662
		0.4	0.18	1.89716	1.95934	0.039479	0.099411	0.678444	0.671362	0.0141181	0.0340628
		0.4	0.184	1.89698	1.96105	0.03918	0.100991	0.678464	0.671162	0.0140129	0.0345638
		0.4	0.188	1.89681	1.96296	0.038879	0.102694	0.678484	0.670954	0.0139069	0.0351016
		0.4	0.192	1.89664	1.96479	0.038584	0.10438	0.678503	0.670742	0.013803	0.0356334
		0.4	0.196	1.89649	1.96675	0.03829	0.106161	0.678521	0.670521	0.0136993	0.0361934
		0.4	0.2	1.89634	1.96885	0.037995	0.108044	0.678538	0.670292	0.0135951	0.0367834
		0.4	0.204	1.8962	1.97095	0.037704	0.109953	0.678554	0.670056	0.0134923	0.0373803
		0.4	0.208	1.89607	1.97313	0.037415	0.11193	0.678569	0.669812	0.0133901	0.0379966
		0.4	0.212	1.89595	1.9753	0.03713	0.113938	0.678583	0.669561	0.0132892	0.0386212
		0.4	0.216	1.89585	1.97771	0.036842	0.116108	0.678596	0.669297	0.0131872	0.0392932
		0.4	0.22	1.89574	1.98014	0.036558	0.118316	0.678607	0.669026	0.0130864	0.0399753
		0.4	0.224	1.89565	1.98265	0.036274	0.12061	0.678618	0.668744	0.0129856	0.0406815
		0.4	0.228	1.89557	1.98526	0.035992	0.122995	0.678627	0.668452	0.0128854	0.0414133
		0.4	0.232	1.8955	1.98798	0.03571	0.125477	0.678635	0.668149	0.012785	0.0421721
		0.4	0.236	1.89545	1.9908	0.03543	0.128062	0.678642	0.667833	0.0126853	0.0429596
		0.4	0.24	1.8954	1.99366	0.035152	0.130703	0.678647	0.667508	0.0125862	0.0437614
		0.4	0.244	1.89537	1.99681	0.034869	0.133567	0.678651	0.667164	0.0124851	0.0446266
		0.4	0.248	1.89535	2.00001	0.03459	0.136503	0.678653	0.666808	0.0123854	0.0455104
		0.4	0.252	1.89534	2.00335	0.03431	0.139573	0.678654	0.666436	0.0122852	0.0464305
		0.4	0.256	1.89534	2.00684	0.03403	0.142785	0.678653	0.666049	0.0121849	0.0473888
		0.4	0.26	1.89536	2.01049	0.033749	0.146151	0.678651	0.665644	0.0120841	0.0483884
		0.4	0.264	1.8954	2.01432	0.033467	0.149682	0.678647	0.665221	0.0119828	0.0494319
		0.4	0.268	1.89546	2.01833	0.033184	0.153391	0.678641	0.664777	0.0118811	0.0505224
		0.4	0.272	1.89553	2.02254	0.0329	0.157291	0.678632	0.664312	0.0117788	0.051663
		0.4	0.276	1.89561	2.02685	0.032617	0.161329	0.678622	0.663829	0.0116768	0.0528379
		0.4	0.28	1.89573	2.03162	0.032327	0.165732	0.678609	0.663311	0.011572	0.0541104
		0.4	0.284	1.89586	2.03642	0.032039	0.170234	0.678594	0.662776	0.0114679	0.0554047
		0.4	0.288	1.89602	2.04171	0.031743	0.175154	0.678576	0.662202	0.0113607	0.0568088
		0.4	0.292	1.89619	2.04708	0.031448	0.180206	0.678556	0.661607	0.0112537	0.0582419
		0.4	0.296	1.8964	2.05288	0.031148	0.185657	0.678531	0.660972	0.0111447	0.0597766
		0.4	0.3	1.89664	2.05916	0.030839	0.191546	0.678504	0.660293	0.0110323	0.0614214
		0.5	-0.375	2.02597	1.88727	0.161181	0.025506	0.663933	0.679585	0.0528209	0.00918444
		0.5	-0.37	2.02052	1.88703	0.156133	0.025744	0.664535	0.679613	0.0513512	0.00927172
		0.5	-0.365	2.01539	1.88681	0.151397	0.02598	0.665102	0.679638	0.0499628	0.00935811
		0.5	-0.36	2.01056	1.88662	0.146945	0.026212	0.665637	0.67966	0.0486492	0.00944293
		0.5	-0.355	2.006	1.88646	0.142752	0.026443	0.666143	0.679679	0.0474045	0.00952725
		0.5	-0.35	2.00168	1.88631	0.138795	0.026671	0.666622	0.679696	0.046223	0.00961036
		0.5	-0.345	1.9976	1.88619	0.135055	0.026898	0.667076	0.67971	0.0451001	0.00969299
		0.5	-0.34	1.99373	1.88609	0.131514	0.027123	0.667507	0.679722	0.0440314	0.00977479
		0.5	-0.335	1.99005	1.886	0.128155	0.027347	0.667918	0.679732	0.0430126	0.00985612
		0.5	-0.33	1.98655	1.88593	0.124966	0.027571	0.668309	0.67974	0.0420407	0.00993734
		0.5	-0.325	1.98313	1.88587	0.121887	0.027795	0.668684	0.679747	0.0410985	0.0100185
		0.5	-0.32	1.97996	1.88583	0.119001	0.028018	0.669039	0.679751	0.0402112	0.0100991
		0.5	-0.315	1.97693	1.8858	0.116251	0.02824	0.669379	0.679755	0.0393621	0.0101794
		0.5	-0.31	1.9741	1.88579	0.113667	0.028461	0.669702	0.679756	0.0385608	0.0102591
		0.5	-0.305	1.97126	1.88579	0.111121	0.028685	0.670014	0.679756	0.037769	0.0103399
		0.5	-0.3	1.96868	1.8858	0.108755	0.028907	0.670311	0.679755	0.0370298	0.0104198
		0.5	-0.295	1.96613	1.88582	0.106456	0.02913	0.670598	0.679753	0.0363094	0.0105001
		0.5	-0.29	1.96362	1.88585	0.104215	0.029356	0.670873	0.679749	0.0356052	0.0105813
		0.5	-0.285	1.96135	1.88589	0.102138	0.029579	0.671136	0.679744	0.0349497	0.0106614
		0.5	-0.28	1.9591	1.88594	0.100109	0.029805	0.67139	0.679738	0.0343078	0.0107424
		0.5	-0.275	1.95693	1.886	0.098158	0.030032	0.671634	0.679731	0.0336886	0.0108238
		0.5	-0.27	1.95485	1.88607	0.096282	0.03026	0.67187	0.679723	0.0330916	0.0109054
		0.5	-0.265	1.95284	1.88615	0.094477	0.03049	0.672096	0.679714	0.0325156	0.0109877
		0.5	-0.26	1.9509	1.88624	0.092738	0.03072	0.672315	0.679704	0.0319591	0.0110699
		0.5	-0.255	1.94904	1.88634	0.091062	0.030953	0.672526	0.679693	0.0314214	0.0111531
		0.5	-0.25	1.94724	1.88644	0.089445	0.031187	0.67273	0.679681	0.0309013	0.0112366
		0.5	-0.245	1.9455	1.88655	0.087885	0.031422	0.672927	0.679668	0.0303984	0.0113204
		0.5	-0.24	1.94382	1.88667	0.086378	0.03166	0.673117	0.679654	0.0299114	0.0114052
		0.5	-0.235	1.9422	1.88679	0.084922	0.031899	0.673301	0.67964	0.0294398	0.0114903
		0.5	-0.23	1.94063	1.88693	0.083513	0.03214	0.673479	0.679624	0.0289824	0.011576
		0.5	-0.225	1.93911	1.88707	0.082151	0.032384	0.673651	0.679608	0.0285394	0.0116628
		0.5	-0.22	1.93764	1.88722	0.080832	0.032629	0.673818	0.679591	0.0281094	0.0117498
		0.5	-0.215	1.93622	1.88737	0.079554	0.032877	0.67398	0.679573	0.027692	0.0118378
		0.5	-0.21	1.93484	1.88753	0.078316	0.033127	0.674137	0.679555	0.0272869	0.0119265
		0.5	-0.205	1.9335	1.8877	0.077116	0.03338	0.674289	0.679535	0.0268934	0.0120161
		0.5	-0.2	1.9322	1.88788	0.075951	0.033635	0.674437	0.679515	0.0265108	0.0121064
		0.5	-0.195	1.93094	1.88806	0.07482	0.033893	0.67458	0.679494	0.0261386	0.0121978
		0.5	-0.19	1.92972	1.88825	0.073723	0.034153	0.674719	0.679472	0.025777	0.0122897
		0.5	-0.185	1.92851	1.88843	0.072662	0.034417	0.674851	0.679448	0.0254268	0.0123831
		0.5	-0.18	1.92738	1.88864	0.071621	0.034683	0.674986	0.679426	0.0250823	0.012477
		0.5	-0.175	1.92626	1.88885	0.070613	0.034953	0.675114	0.679402	0.0247484	0.0125723
		0.5	-0.17	1.92517	1.88907	0.069634	0.035225	0.675238	0.679378	0.0244236	0.0126682
		0.5	-0.165	1.92411	1.88929	0.06868	0.035501	0.675359	0.679352	0.0241066	0.0127655
		0.5	-0.16	1.92308	1.88951	0.067752	0.03578	0.675477	0.679326	0.0237978	0.0128638
		0.5	-0.155	1.92205	1.88974	0.066852	0.036062	0.675588	0.679297	0.0234981	0.0129631
		0.5	-0.15	1.92109	1.88999	0.065968	0.036348	0.675703	0.679271	0.0232028	0.0130637
		0.5	-0.145	1.92009	1.89024	0.065096	0.036638	0.67581	0.679243	0.0229117	0.0131656
		0.5	-0.14	1.91921	1.89049	0.064275	0.03693	0.675918	0.679213	0.0226367	0.0132682
		0.5	-0.135	1.91831	1.89075	0.063459	0.037227	0.676021	0.679183	0.0223632	0.0133725
		0.5	-0.13	1.91743	1.89101	0.062664	0.037528	0.676122	0.679153	0.0220965	0.0134781
		0.5	-0.125	1.91657	1.89128	0.061895	0.037833	0.676218	0.67912	0.0218382	0.0135851
		0.5	-0.12	1.91569	1.89157	0.061119	0.038143	0.676313	0.679089	0.0215774	0.0136936
		0.5	-0.115	1.91492	1.89185	0.060391	0.038455	0.676409	0.679056	0.021332	0.0138029
		0.5	-0.11	1.91412	1.89215	0.059669	0.038772	0.6765	0.679022	0.0210886	0.0139139
		0.5	-0.105	1.91334	1.89244	0.058969	0.039095	0.676587	0.678986	0.0208524	0.0140269
		0.5	-0.1	1.91259	1.89275	0.058272	0.039421	0.676676	0.678952	0.0206167	0.0141408
		0.5	-0.095	1.9118	1.89307	0.057588	0.039754	0.676759	0.678916	0.0203856	0.014257
		0.5	-0.09	1.91112	1.89339	0.05694	0.040089	0.676844	0.678878	0.0201659	0.014374
		0.5	-0.085	1.91041	1.89372	0.056294	0.04043	0.676925	0.678841	0.0199469	0.0144929
		0.5	-0.08	1.90969	1.89406	0.055655	0.040778	0.677002	0.678803	0.0197302	0.0146142
		0.5	-0.075	1.90901	1.8944	0.05504	0.041129	0.677078	0.678762	0.0195213	0.0147365
		0.5	-0.07	1.90839	1.89475	0.054442	0.041485	0.677157	0.678722	0.0193177	0.0148604
		0.5	-0.065	1.90773	1.89509	0.053855	0.041848	0.677228	0.678679	0.019118	0.0149868
		0.5	-0.06	1.90709	1.89547	0.053268	0.042217	0.6773	0.678637	0.0189181	0.015115
		0.5	-0.055	1.9065	1.89585	0.052704	0.04259	0.677374	0.678595	0.0187255	0.0152446
		0.5	-0.05	1.9059	1.89623	0.052148	0.04297	0.677443	0.678551	0.0185357	0.0153765
		0.5	-0.045	1.90528	1.89664	0.051598	0.043359	0.677508	0.678507	0.018348	0.0155114
		0.5	-0.04	1.90474	1.89702	0.051069	0.043749	0.677576	0.67846	0.0181669	0.0156466
		0.5	-0.035	1.90418	1.89742	0.050546	0.044148	0.677641	0.678413	0.0179878	0.0157849
		0.5	-0.03	1.90359	1.89785	0.050028	0.044557	0.677701	0.678364	0.0178106	0.0159264
		0.5	-0.025	1.90306	1.89826	0.049528	0.044969	0.677763	0.678314	0.0176391	0.016069
		0.5	-0.02	1.90256	1.8987	0.049034	0.045387	0.677827	0.678266	0.0174694	0.0162134
		0.5	-0.015	1.90204	1.89914	0.048549	0.045815	0.677886	0.678214	0.0173028	0.0163613
		0.5	-0.01	1.90151	1.89959	0.048071	0.046251	0.677941	0.678161	0.0171386	0.0165118
		0.5	-0.005	1.90101	1.90008	0.047601	0.046696	0.677999	0.678111	0.0169769	0.0166651
		0.5	0	1.90053	1.90056	0.047142	0.047145	0.678055	0.678057	0.0168189	0.0168198
		0.5	0.005	1.90005	1.90103	0.046693	0.047606	0.678108	0.677999	0.0166642	0.0169786
		0.5	0.01	1.89962	1.90151	0.046252	0.048068	0.678164	0.677942	0.016512	0.0171376
		0.5	0.015	1.89915	1.90204	0.045814	0.048548	0.678215	0.677886	0.0163609	0.0173025
		0.5	0.02	1.8987	1.90256	0.045387	0.049033	0.678266	0.677827	0.0162134	0.0174691
		0.5	0.025	1.89829	1.90306	0.044969	0.049522	0.678318	0.677764	0.0160688	0.017637
		0.5	0.03	1.89786	1.9036	0.044557	0.050026	0.678367	0.677702	0.0159263	0.0178098
		0.5	0.035	1.89743	1.90417	0.044148	0.050544	0.678413	0.677641	0.0157848	0.0179872
		0.5	0.04	1.89702	1.90474	0.043749	0.051068	0.67846	0.677576	0.0156466	0.0181665
		0.5	0.045	1.89661	1.90531	0.043357	0.051606	0.678504	0.677509	0.0155108	0.0183506
		0.5	0.05	1.89623	1.9059	0.04297	0.052148	0.678551	0.677443	0.0153765	0.0185357
		0.5	0.055	1.89585	1.9065	0.04259	0.052705	0.678595	0.677373	0.0152446	0.0187259
		0.5	0.06	1.89546	1.9071	0.042217	0.053273	0.678636	0.6773	0.0151151	0.0189197
		0.5	0.065	1.89511	1.90771	0.041849	0.053845	0.678681	0.677228	0.014987	0.0191147
		0.5	0.07	1.89475	1.90839	0.041485	0.054443	0.678722	0.677157	0.0148604	0.0193181
		0.5	0.075	1.89439	1.90905	0.041128	0.05505	0.678761	0.67708	0.0147362	0.0195245
		0.5	0.08	1.89404	1.9097	0.040777	0.055665	0.6788	0.677001	0.0146139	0.0197336
		0.5	0.085	1.8937	1.9104	0.04043	0.056299	0.678839	0.676922	0.014493	0.0199487
		0.5	0.09	1.89339	1.91112	0.040089	0.056939	0.678879	0.676844	0.014374	0.0201655
		0.5	0.095	1.89307	1.91185	0.039753	0.057599	0.678915	0.676761	0.0142567	0.0203891
		0.5	0.1	1.89275	1.91259	0.039421	0.058274	0.678952	0.676676	0.0141408	0.0206174
		0.5	0.105	1.89245	1.91335	0.039095	0.058963	0.678987	0.676589	0.0140268	0.0208503
		0.5	0.11	1.89215	1.91412	0.038772	0.059668	0.679022	0.6765	0.0139139	0.0210882
		0.5	0.115	1.89185	1.91492	0.038455	0.060391	0.679056	0.676409	0.0138029	0.021332
		0.5	0.12	1.89157	1.91569	0.038143	0.06112	0.679089	0.676313	0.0136937	0.0215777
		0.5	0.125	1.89129	1.91653	0.037834	0.061876	0.679121	0.676218	0.0135854	0.021832
		0.5	0.13	1.89101	1.91743	0.037528	0.062664	0.679153	0.676122	0.0134781	0.0220965
		0.5	0.135	1.89075	1.91831	0.037227	0.06346	0.679183	0.676021	0.0133725	0.0223636
		0.5	0.14	1.89049	1.91917	0.036931	0.064262	0.679213	0.675916	0.0132686	0.0226326
		0.5	0.145	1.89023	1.92014	0.036637	0.065111	0.679243	0.675812	0.0131653	0.0229164
		0.5	0.15	1.88999	1.92105	0.036349	0.065955	0.679271	0.675701	0.013064	0.0231988
		0.5	0.155	1.88975	1.92207	0.036062	0.066849	0.679299	0.675591	0.012963	0.0234969
		0.5	0.16	1.88951	1.92303	0.03578	0.067737	0.679326	0.675475	0.0128638	0.0237931
		0.5	0.165	1.88929	1.92411	0.035501	0.06868	0.679352	0.675359	0.0127655	0.0241066
		0.5	0.17	1.88907	1.92517	0.035225	0.069634	0.679378	0.675238	0.0126682	0.0244236
		0.5	0.175	1.88885	1.92626	0.034952	0.070613	0.679402	0.675114	0.0125719	0.0247484
		0.5	0.18	1.88864	1.92738	0.034683	0.071621	0.679426	0.674986	0.012477	0.0250823
		0.5	0.185	1.88844	1.92853	0.034417	0.072658	0.679449	0.674854	0.012383	0.0254253
		0.5	0.19	1.88825	1.92972	0.034153	0.073723	0.679472	0.674719	0.0122897	0.025777
		0.5	0.195	1.88806	1.93094	0.033893	0.07482	0.679494	0.67458	0.0121978	0.0261386
		0.5	0.2	1.88788	1.9322	0.033635	0.075951	0.679515	0.674437	0.0121064	0.0265108
		0.5	0.205	1.8877	1.9335	0.03338	0.077115	0.679535	0.674289	0.0120161	0.0268931
		0.5	0.21	1.88753	1.93484	0.033127	0.078316	0.679555	0.674137	0.0119265	0.0272869
		0.5	0.215	1.88737	1.93616	0.032878	0.079531	0.679573	0.673979	0.0118382	0.0276848
		0.5	0.22	1.88722	1.93764	0.032629	0.080832	0.679591	0.673818	0.0117498	0.0281094
		0.5	0.225	1.88707	1.93911	0.032384	0.082151	0.679608	0.673651	0.0116628	0.0285394
		0.5	0.23	1.88693	1.94063	0.03214	0.083513	0.679624	0.673479	0.011576	0.0289824
		0.5	0.235	1.88679	1.9422	0.031899	0.084922	0.67964	0.673301	0.0114903	0.0294398
		0.5	0.24	1.88667	1.94376	0.031661	0.086351	0.679655	0.673116	0.0114056	0.029903
		0.5	0.245	1.88655	1.9455	0.031422	0.087885	0.679668	0.672927	0.0113204	0.0303984
		0.5	0.25	1.88644	1.94718	0.031188	0.089417	0.679681	0.67273	0.011237	0.0308926
		0.5	0.255	1.88634	1.94904	0.030953	0.091062	0.679693	0.672526	0.0111531	0.0314214
		0.5	0.26	1.88624	1.9509	0.03072	0.092738	0.679704	0.672315	0.0110699	0.0319591
		0.5	0.265	1.88615	1.95284	0.03049	0.094477	0.679714	0.672096	0.0109877	0.0325156
		0.5	0.27	1.88607	1.95485	0.03026	0.096282	0.679723	0.67187	0.0109054	0.0330916
		0.5	0.275	1.886	1.95693	0.030032	0.098158	0.679731	0.671634	0.0108238	0.0336886
		0.5	0.28	1.88594	1.9591	0.029805	0.100108	0.679738	0.67139	0.0107424	0.0343074
		0.5	0.285	1.88589	1.96135	0.029579	0.102138	0.679744	0.671136	0.0106614	0.0349497
		0.5	0.29	1.88585	1.96369	0.029354	0.104252	0.679749	0.670872	0.0105806	0.0356165
		0.5	0.295	1.88582	1.96613	0.02913	0.106456	0.679753	0.670598	0.0105001	0.0363094
		0.5	0.3	1.8858	1.96868	0.028907	0.108755	0.679755	0.670311	0.0104198	0.0370298
		0.5	0.305	1.88579	1.97133	0.028684	0.111156	0.679756	0.670013	0.0103395	0.0377795
		0.5	0.31	1.88579	1.97403	0.028462	0.113624	0.679756	0.669704	0.0102595	0.0385478
		0.5	0.315	1.8858	1.977	0.028239	0.116294	0.679754	0.669377	0.010179	0.039375
		0.5	0.32	1.88583	1.97996	0.028018	0.119001	0.679751	0.669039	0.0100992	0.0402112
		0.5	0.325	1.88587	1.98321	0.027794	0.121934	0.679746	0.668681	0.0100181	0.0411125
		0.5	0.33	1.88593	1.98655	0.027571	0.124966	0.67974	0.668309	0.00993734	0.0420407
		0.5	0.335	1.886	1.98996	0.027349	0.128105	0.679732	0.667921	0.00985686	0.0429978
		0.5	0.34	1.88609	1.99373	0.027123	0.131513	0.679722	0.667508	0.00977479	0.0440311
		0.5	0.345	1.88619	1.9976	0.026898	0.135055	0.67971	0.667076	0.00969299	0.0451001
		0.5	0.35	1.88631	2.00168	0.026671	0.138795	0.679695	0.666622	0.00961036	0.046223
		0.5	0.355	1.88646	2.006	0.026443	0.142752	0.679679	0.666143	0.00952725	0.0474045
		0.5	0.36	1.88662	2.01056	0.026212	0.146945	0.67966	0.665637	0.00944293	0.0486492
		0.5	0.365	1.88681	2.01539	0.02598	0.151397	0.679638	0.665102	0.00935811	0.0499628
		0.5	0.37	1.88703	2.02052	0.025744	0.156133	0.679613	0.664535	0.00927172	0.0513512
		0.5	0.375	1.88727	2.02597	0.025506	0.161181	0.679585	0.663933	0.00918444	0.0528209
