# Supplementary material for: On maternity and the stronger immune response in women
Source: Nat Commun. 2022 Aug 18;13:4858. doi: 10.1038/s41467-022-32569-6 (PMC9386672; doi:10.1038/s41467-022-32569-6)
Supplement: Supplementary file 3 — Source Data [file 41467_2022_32569_MOESM3_ESM.zip › Source Data/Source Data Suppl Fig 7/baseline2.csv]

bmax	mu	betaC1	betaC2	base_c	diff_c	prVert	alphaf	alpham	gammaf	gammam	p_ESS?	h_ESS?	NormGrad	Iter	Sfbar	Smbar	Ifbar	Imbar
2.000	0.100	1.100	4.000	0.100000	0.000000	0.000000	2.053755	2.053765	0.172694	0.172694	True	True	9.98242e-08	1909	4.163726	4.163725	0.242153	0.242152
2.000	0.100	1.100	4.000	0.100000	0.000000	0.006000	2.043093	2.054198	0.174652	0.174114	True	True	9.95236e-08	1864	4.156813	4.156551	0.244754	0.243907
2.000	0.100	1.100	4.000	0.100000	0.000000	0.012000	2.032440	2.054630	0.176623	0.175537	True	True	9.95379e-08	1892	4.149895	4.149360	0.247370	0.245660
2.000	0.100	1.100	4.000	0.100000	0.000000	0.018000	2.021788	2.055068	0.178607	0.176963	True	True	9.97374e-08	1906	4.142971	4.142153	0.250002	0.247410
2.000	0.100	1.100	4.000	0.100000	0.000000	0.024000	2.011145	2.055541	0.180603	0.178391	True	True	9.97701e-08	2485	4.136039	4.134928	0.252648	0.249156
2.000	0.100	1.100	4.000	0.100000	0.000000	0.030000	2.000502	2.055949	0.182613	0.179825	True	True	9.99578e-08	1917	4.129104	4.127690	0.255311	0.250906
2.000	0.100	1.100	4.000	0.100000	0.000000	0.036000	1.989860	2.056396	0.184635	0.181260	True	True	9.99639e-08	1906	4.122163	4.120435	0.257989	0.252650
2.000	0.100	1.100	4.000	0.100000	0.000000	0.042000	1.979227	2.056843	0.186671	0.182698	True	True	9.95429e-08	1872	4.115217	4.113164	0.260683	0.254392
2.000	0.100	1.100	4.000	0.100000	0.000000	0.048000	1.968599	2.057293	0.188720	0.184139	True	True	9.99496e-08	1887	4.108266	4.105877	0.263392	0.256133
2.000	0.100	1.100	4.000	0.100000	0.000000	0.054000	1.957981	2.057743	0.190782	0.185583	True	True	9.94264e-08	1922	4.101309	4.098573	0.266117	0.257871
2.000	0.100	1.100	4.000	0.100000	0.000000	0.060000	1.947363	2.058197	0.192857	0.187031	True	True	9.9573e-08	1938	4.094349	4.091254	0.268858	0.259607
2.000	0.100	1.100	4.000	0.100000	0.000000	0.066000	1.936748	2.058656	0.194945	0.188481	True	True	9.97498e-08	1849	4.087384	4.083919	0.271615	0.261340
2.000	0.100	1.100	4.000	0.100000	0.000000	0.072000	1.926152	2.059111	0.197046	0.189935	True	True	9.99882e-08	1893	4.080415	4.076568	0.274387	0.263071
2.000	0.100	1.100	4.000	0.100000	0.000000	0.078000	1.915553	2.059608	0.199162	0.191391	True	True	9.97472e-08	2244	4.073441	4.069199	0.277175	0.264797
2.000	0.100	1.100	4.000	0.100000	0.000000	0.084000	1.904963	2.060035	0.201289	0.192852	True	True	9.99233e-08	1904	4.066466	4.061818	0.279980	0.266526
2.000	0.100	1.100	4.000	0.100000	0.000000	0.090000	1.894375	2.060501	0.203431	0.194315	True	True	9.98831e-08	1850	4.059486	4.054419	0.282801	0.268250
2.000	0.100	1.100	4.000	0.100000	0.000000	0.096000	1.883797	2.060969	0.205586	0.195781	True	True	9.96465e-08	1897	4.052503	4.047004	0.285637	0.269971
2.000	0.100	1.100	4.000	0.100000	0.000000	0.102000	1.873226	2.061440	0.207754	0.197251	True	True	9.98204e-08	1876	4.045517	4.039573	0.288490	0.271689
2.000	0.100	1.100	4.000	0.100000	0.000000	0.108000	1.862665	2.061913	0.209935	0.198724	True	True	9.9958e-08	1900	4.038529	4.032127	0.291359	0.273405
2.000	0.100	1.100	4.000	0.100000	0.000000	0.114000	1.852110	2.062389	0.212130	0.200200	True	True	9.95898e-08	1964	4.031538	4.024665	0.294245	0.275118
2.000	0.100	1.100	4.000	0.100000	0.000000	0.120000	1.841556	2.062868	0.214339	0.201679	True	True	9.99113e-08	1814	4.024545	4.017187	0.297147	0.276828
2.000	0.100	1.100	4.000	0.100000	0.000000	0.126000	1.831019	2.063348	0.216561	0.203162	True	True	9.9669e-08	1894	4.017550	4.009694	0.300065	0.278535
2.000	0.100	1.100	4.000	0.100000	0.000000	0.132000	1.820484	2.063833	0.218797	0.204648	True	True	9.97915e-08	1846	4.010554	4.002184	0.303000	0.280239
2.000	0.100	1.100	4.000	0.100000	0.000000	0.138000	1.809961	2.064356	0.221046	0.206136	True	True	9.94485e-08	2133	4.003556	3.994658	0.305952	0.281937
2.000	0.100	1.100	4.000	0.100000	0.000000	0.144000	1.799447	2.064809	0.223308	0.207631	True	True	9.96649e-08	1944	3.996557	3.987119	0.308919	0.283639
2.000	0.100	1.100	4.000	0.100000	0.000000	0.150000	1.788939	2.065301	0.225584	0.209127	True	True	9.94913e-08	1945	3.989558	3.979563	0.311904	0.285334
2.000	0.100	1.100	4.000	0.100000	0.000000	0.156000	1.778441	2.065797	0.227874	0.210626	True	True	9.98955e-08	1989	3.982558	3.971992	0.314905	0.287026
2.000	0.100	1.100	4.000	0.100000	0.000000	0.162000	1.767952	2.066295	0.230177	0.212129	True	True	9.98921e-08	2011	3.975558	3.964405	0.317923	0.288714
2.000	0.100	1.100	4.000	0.100000	0.000000	0.168000	1.757471	2.066797	0.232494	0.213636	True	True	9.96153e-08	1898	3.968558	3.956803	0.320958	0.290399
2.000	0.100	1.100	4.000	0.100000	0.000000	0.174000	1.747002	2.067301	0.234825	0.215146	True	True	9.98826e-08	1933	3.961558	3.949185	0.324009	0.292081
2.000	0.100	1.100	4.000	0.100000	0.000000	0.180000	1.736542	2.067847	0.237169	0.216658	True	True	9.84795e-08	2283	3.954559	3.941551	0.327077	0.293756
2.000	0.100	1.100	4.000	0.100000	0.000000	0.186000	1.726092	2.068320	0.239527	0.218176	True	True	9.98319e-08	1997	3.947558	3.933901	0.330164	0.295435
2.000	0.100	1.100	4.000	0.100000	0.000000	0.192000	1.715652	2.068834	0.241898	0.219697	True	True	9.957e-08	1992	3.940561	3.926238	0.333266	0.297107
2.000	0.100	1.100	4.000	0.100000	0.000000	0.198000	1.705223	2.069351	0.244282	0.221221	True	True	9.97695e-08	1982	3.933566	3.918559	0.336385	0.298774
2.000	0.100	1.100	4.000	0.100000	0.000000	0.204000	1.694804	2.069871	0.246680	0.222748	True	True	9.98163e-08	1959	3.926573	3.910866	0.339521	0.300438
2.000	0.100	1.100	4.000	0.100000	0.000000	0.210000	1.684398	2.070395	0.249092	0.224279	True	True	9.97786e-08	2066	3.919581	3.903157	0.342673	0.302098
2.000	0.100	1.100	4.000	0.100000	0.000000	0.216000	1.674002	2.070923	0.251517	0.225814	True	True	9.97405e-08	2047	3.912593	3.895434	0.345843	0.303754
2.000	0.100	1.100	4.000	0.100000	0.000000	0.222000	1.663618	2.071453	0.253956	0.227352	True	True	9.98377e-08	1990	3.905607	3.887696	0.349030	0.305406
2.000	0.100	1.100	4.000	0.100000	0.000000	0.228000	1.653246	2.071987	0.256408	0.228894	True	True	9.9971e-08	1995	3.898624	3.879943	0.352234	0.307055
2.000	0.100	1.100	4.000	0.100000	0.000000	0.234000	1.642886	2.072525	0.258874	0.230439	True	True	9.97749e-08	1963	3.891645	3.872175	0.355455	0.308699
2.000	0.100	1.100	4.000	0.100000	0.000000	0.240000	1.632539	2.073066	0.261352	0.231988	True	True	9.98231e-08	2033	3.884669	3.864393	0.358693	0.310339
2.000	0.100	1.100	4.000	0.100000	0.000000	0.246000	1.622204	2.073611	0.263845	0.233541	True	True	9.95713e-08	1995	3.877698	3.856596	0.361948	0.311975
2.000	0.100	1.100	4.000	0.100000	0.000000	0.252000	1.611882	2.074160	0.266350	0.235097	True	True	9.99886e-08	2055	3.870731	3.848785	0.365220	0.313606
2.000	0.100	1.100	4.000	0.100000	0.000000	0.258000	1.601574	2.074712	0.268869	0.236657	True	True	9.96037e-08	1937	3.863769	3.840959	0.368509	0.315233
2.000	0.100	1.100	4.000	0.100000	0.000000	0.264000	1.591280	2.075269	0.271401	0.238221	True	True	9.99562e-08	1956	3.856812	3.833120	0.371815	0.316856
2.000	0.100	1.100	4.000	0.100000	0.000000	0.270000	1.580999	2.075829	0.273947	0.239789	True	True	9.96194e-08	2001	3.849860	3.825266	0.375138	0.318474
2.000	0.100	1.100	4.000	0.100000	0.000000	0.276000	1.570733	2.076392	0.276505	0.241360	True	True	9.99797e-08	2133	3.842915	3.817398	0.378479	0.320087
2.000	0.100	1.100	4.000	0.100000	0.000000	0.282000	1.560481	2.076960	0.279077	0.242935	True	True	9.98174e-08	2049	3.835975	3.809516	0.381836	0.321696
2.000	0.100	1.100	4.000	0.100000	0.000000	0.288000	1.550244	2.077532	0.281661	0.244514	True	True	9.97022e-08	1921	3.829042	3.801620	0.385211	0.323301
2.000	0.100	1.100	4.000	0.100000	0.000000	0.294000	1.540022	2.078108	0.284259	0.246097	True	True	9.9603e-08	2042	3.822116	3.793710	0.388603	0.324900
2.000	0.100	1.100	4.000	0.100000	0.000000	0.300000	1.529815	2.078688	0.286870	0.247684	True	True	9.95378e-08	2065	3.815198	3.785787	0.392011	0.326494
2.000	0.100	1.100	4.000	0.100000	0.000000	0.306000	1.519624	2.079272	0.289493	0.249274	True	True	9.96613e-08	2018	3.808287	3.777850	0.395437	0.328084
2.000	0.100	1.100	4.000	0.100000	0.000000	0.312000	1.509450	2.079860	0.292129	0.250868	True	True	9.96494e-08	2074	3.801383	3.769900	0.398880	0.329668
2.000	0.100	1.100	4.000	0.100000	0.000000	0.318000	1.499291	2.080452	0.294778	0.252466	True	True	9.99872e-08	2102	3.794489	3.761936	0.402339	0.331247
2.000	0.100	1.100	4.000	0.100000	0.000000	0.324000	1.489150	2.081049	0.297439	0.254068	True	True	9.98129e-08	2098	3.787602	3.753960	0.405816	0.332822
2.000	0.100	1.100	4.000	0.100000	0.000000	0.330000	1.479025	2.081650	0.300113	0.255674	True	True	9.98435e-08	2038	3.780725	3.745970	0.409309	0.334390
2.000	0.100	1.100	4.000	0.100000	0.000000	0.336000	1.468918	2.082255	0.302800	0.257284	True	True	9.96178e-08	2057	3.773858	3.737967	0.412820	0.335954
2.000	0.100	1.100	4.000	0.100000	0.000000	0.342000	1.458828	2.082865	0.305499	0.258898	True	True	9.98467e-08	1963	3.767000	3.729952	0.416347	0.337512
2.000	0.100	1.100	4.000	0.100000	0.000000	0.348000	1.448757	2.083520	0.308210	0.260514	True	True	9.9511e-08	2031	3.760152	3.721921	0.419891	0.339060
2.000	0.100	1.100	4.000	0.100000	0.000000	0.354000	1.438703	2.084098	0.310933	0.262138	True	True	9.97769e-08	2083	3.753315	3.713882	0.423452	0.340611
2.000	0.100	1.100	4.000	0.100000	0.000000	0.360000	1.428668	2.084721	0.313668	0.263763	True	True	9.98308e-08	2149	3.746489	3.705829	0.427029	0.342153
2.000	0.100	1.100	4.000	0.100000	0.000000	0.366000	1.418652	2.085349	0.316416	0.265393	True	True	9.98534e-08	2116	3.739674	3.697763	0.430623	0.343688
2.000	0.100	1.100	4.000	0.100000	0.000000	0.372000	1.408656	2.085982	0.319175	0.267027	True	True	9.95308e-08	2123	3.732871	3.689686	0.434234	0.345218
2.000	0.100	1.100	4.000	0.100000	0.000000	0.378000	1.398679	2.086619	0.321946	0.268665	True	True	9.97267e-08	2155	3.726080	3.681596	0.437861	0.346742
2.000	0.100	1.100	4.000	0.100000	0.000000	0.384000	1.388722	2.087261	0.324728	0.270307	True	True	9.95473e-08	2158	3.719301	3.673494	0.441505	0.348260
2.000	0.100	1.100	4.000	0.100000	0.000000	0.390000	1.378786	2.087908	0.327522	0.271953	True	True	9.9846e-08	2142	3.712536	3.665381	0.445165	0.349771
2.000	0.100	1.100	4.000	0.100000	0.000000	0.396000	1.368870	2.088560	0.330328	0.273603	True	True	9.98082e-08	2147	3.705783	3.657256	0.448842	0.351277
2.000	0.100	1.100	4.000	0.100000	0.000000	0.402000	1.358975	2.089216	0.333145	0.275257	True	True	9.96314e-08	2190	3.699044	3.649119	0.452535	0.352777
2.000	0.100	1.100	4.000	0.100000	0.000000	0.408000	1.349101	2.089878	0.335972	0.276915	True	True	9.9701e-08	2137	3.692319	3.640972	0.456243	0.354270
2.000	0.100	1.100	4.000	0.100000	0.000000	0.414000	1.339249	2.090544	0.338811	0.278578	True	True	9.99827e-08	2140	3.685609	3.632813	0.459968	0.355756
2.000	0.100	1.100	4.000	0.100000	0.000000	0.420000	1.329420	2.091216	0.341661	0.280244	True	True	9.99702e-08	2154	3.678913	3.624643	0.463709	0.357237
2.000	0.100	1.100	4.000	0.100000	0.000000	0.426000	1.319612	2.091893	0.344521	0.281915	True	True	9.99916e-08	2208	3.672232	3.616463	0.467466	0.358711
2.000	0.100	1.100	4.000	0.100000	0.000000	0.432000	1.309827	2.092575	0.347392	0.283590	True	True	9.97414e-08	2115	3.665567	3.608272	0.471239	0.360178
2.000	0.100	1.100	4.000	0.100000	0.000000	0.438000	1.300066	2.093262	0.350273	0.285269	True	True	9.96453e-08	2098	3.658917	3.600070	0.475027	0.361638
2.000	0.100	1.100	4.000	0.100000	0.000000	0.444000	1.290327	2.093954	0.353165	0.286953	True	True	9.96765e-08	2209	3.652284	3.591858	0.478832	0.363092
2.000	0.100	1.100	4.000	0.100000	0.000000	0.450000	1.280613	2.094651	0.356067	0.288640	True	True	9.96157e-08	2188	3.645668	3.583636	0.482651	0.364539
2.000	0.100	1.100	4.000	0.100000	0.000000	0.456000	1.270922	2.095354	0.358978	0.290332	True	True	9.99359e-08	2222	3.639068	3.575405	0.486486	0.365979
2.000	0.100	1.100	4.000	0.100000	0.000000	0.462000	1.261256	2.096062	0.361900	0.292029	True	True	9.99019e-08	2180	3.632486	3.567163	0.490336	0.367412
2.000	0.100	1.100	4.000	0.100000	0.000000	0.468000	1.251615	2.096776	0.364831	0.293729	True	True	9.98972e-08	2156	3.625922	3.558912	0.494201	0.368838
2.000	0.100	1.100	4.000	0.100000	0.000000	0.474000	1.241999	2.097495	0.367771	0.295434	True	True	9.98232e-08	2235	3.619376	3.550651	0.498082	0.370256
2.000	0.100	1.100	4.000	0.100000	0.000000	0.480000	1.232408	2.098220	0.370720	0.297143	True	True	9.95817e-08	2229	3.612849	3.542381	0.501977	0.371668
2.000	0.100	1.100	4.000	0.100000	0.000000	0.486000	1.222843	2.098950	0.373679	0.298856	True	True	9.96446e-08	2199	3.606340	3.534103	0.505887	0.373072
2.000	0.100	1.100	4.000	0.100000	0.000000	0.492000	1.213304	2.099685	0.376647	0.300574	True	True	9.96411e-08	2297	3.599851	3.525815	0.509811	0.374469
2.000	0.100	1.100	4.000	0.100000	0.000000	0.498000	1.203792	2.100426	0.379623	0.302296	True	True	9.96329e-08	2255	3.593381	3.517519	0.513750	0.375858
2.000	0.100	1.100	4.000	0.100000	0.000000	0.504000	1.194307	2.101173	0.382607	0.304023	True	True	9.97296e-08	2215	3.586932	3.509214	0.517703	0.377240
2.000	0.100	1.100	4.000	0.100000	0.000000	0.510000	1.184848	2.101926	0.385600	0.305754	True	True	9.97246e-08	2237	3.580502	3.500901	0.521670	0.378614
2.000	0.100	1.100	4.000	0.100000	0.000000	0.516000	1.175417	2.102684	0.388601	0.307489	True	True	9.99939e-08	2232	3.574094	3.492580	0.525652	0.379981
2.000	0.100	1.100	4.000	0.100000	0.000000	0.522000	1.166014	2.103448	0.391610	0.309229	True	True	9.97551e-08	2273	3.567707	3.484251	0.529647	0.381339
2.000	0.100	1.100	4.000	0.100000	0.000000	0.528000	1.156639	2.104218	0.394627	0.310973	True	True	9.96064e-08	2176	3.561341	3.475915	0.533656	0.382690
2.000	0.100	1.100	4.000	0.100000	0.000000	0.534000	1.147293	2.104994	0.397651	0.312722	True	True	9.96571e-08	2293	3.554997	3.467571	0.537678	0.384033
2.000	0.100	1.100	4.000	0.100000	0.000000	0.540000	1.137975	2.105775	0.400683	0.314475	True	True	9.99769e-08	2329	3.548675	3.459220	0.541714	0.385368
2.000	0.100	1.100	4.000	0.100000	0.000000	0.546000	1.128687	2.106563	0.403721	0.316233	True	True	9.99173e-08	2319	3.542376	3.450862	0.545762	0.386695
2.000	0.100	1.100	4.000	0.100000	0.000000	0.552000	1.119428	2.107357	0.406766	0.317995	True	True	9.95032e-08	2320	3.536099	3.442497	0.549824	0.388014
2.000	0.100	1.100	4.000	0.100000	0.000000	0.558000	1.110198	2.108156	0.409818	0.319761	True	True	9.96162e-08	2331	3.529846	3.434126	0.553898	0.389324
2.000	0.100	1.100	4.000	0.100000	0.000000	0.564000	1.100999	2.108961	0.412876	0.321532	True	True	9.9834e-08	2265	3.523616	3.425748	0.557985	0.390627
2.000	0.100	1.100	4.000	0.100000	0.000000	0.570000	1.091830	2.109773	0.415941	0.323308	True	True	9.9689e-08	2345	3.517411	3.417364	0.562084	0.391921
2.000	0.100	1.100	4.000	0.100000	0.000000	0.576000	1.082692	2.110591	0.419011	0.325088	True	True	9.99037e-08	2357	3.511229	3.408974	0.566196	0.393206
2.000	0.100	1.100	4.000	0.100000	0.000000	0.582000	1.073585	2.111414	0.422087	0.326873	True	True	9.96875e-08	2360	3.505072	3.400578	0.570319	0.394483
2.000	0.100	1.100	4.000	0.100000	0.000000	0.588000	1.064509	2.112244	0.425169	0.328663	True	True	9.99124e-08	2335	3.498940	3.392177	0.574454	0.395752
2.000	0.100	1.100	4.000	0.100000	0.000000	0.594000	1.055465	2.113080	0.428256	0.330457	True	True	9.97522e-08	2363	3.492833	3.383770	0.578600	0.397012
2.000	0.100	1.100	4.000	0.100000	0.000000	0.600000	1.046452	2.113923	0.431348	0.332255	True	True	9.97364e-08	2331	3.486751	3.375359	0.582758	0.398263
2.000	0.100	1.100	4.000	0.100000	0.000000	0.606000	1.037472	2.114771	0.434445	0.334058	True	True	9.99957e-08	2352	3.480696	3.366943	0.586927	0.399505
2.000	0.100	1.100	4.000	0.100000	0.000000	0.612000	1.028525	2.115626	0.437546	0.335866	True	True	9.9649e-08	2350	3.474666	3.358522	0.591106	0.400739
2.000	0.100	1.100	4.000	0.100000	0.000000	0.618000	1.019610	2.116487	0.440651	0.337679	True	True	9.97254e-08	2332	3.468663	3.350096	0.595296	0.401964
2.000	0.100	1.100	4.000	0.100000	0.000000	0.624000	1.010728	2.117355	0.443761	0.339496	True	True	9.98165e-08	2387	3.462687	3.341667	0.599497	0.403179
2.000	0.100	1.100	4.000	0.100000	0.000000	0.630000	1.001879	2.118228	0.446874	0.341318	True	True	9.96258e-08	2389	3.456737	3.333234	0.603707	0.404386
2.000	0.100	1.100	4.000	0.100000	0.000000	0.636000	0.993064	2.119109	0.449991	0.343144	True	True	9.96209e-08	2434	3.450815	3.324796	0.607927	0.405584
2.000	0.100	1.100	4.000	0.100000	0.000000	0.642000	0.984283	2.119995	0.453112	0.344976	True	True	9.96365e-08	2426	3.444920	3.316356	0.612157	0.406772
2.000	0.100	1.100	4.000	0.100000	0.000000	0.648000	0.975537	2.120888	0.456235	0.346812	True	True	9.97843e-08	2391	3.439053	3.307912	0.616396	0.407952
2.000	0.100	1.100	4.000	0.100000	0.000000	0.654000	0.966824	2.121787	0.459361	0.348652	True	True	9.99578e-08	2429	3.433215	3.299466	0.620645	0.409122
2.000	0.100	1.100	4.000	0.100000	0.000000	0.660000	0.958146	2.122693	0.462490	0.350498	True	True	9.96407e-08	2448	3.427404	3.291016	0.624902	0.410283
2.000	0.100	1.100	4.000	0.100000	0.000000	0.666000	0.949503	2.123605	0.465621	0.352348	True	True	9.96207e-08	2428	3.421622	3.282564	0.629167	0.411434
2.000	0.100	1.100	4.000	0.100000	0.000000	0.672000	0.940895	2.124524	0.468754	0.354203	True	True	9.96738e-08	2455	3.415870	3.274110	0.633441	0.412576
2.000	0.100	1.100	4.000	0.100000	0.000000	0.678000	0.932323	2.125449	0.471889	0.356063	True	True	9.99105e-08	2469	3.410146	3.265654	0.637723	0.413709
2.000	0.100	1.100	4.000	0.100000	0.000000	0.684000	0.923786	2.126381	0.475026	0.357927	True	True	9.96287e-08	2548	3.404451	3.257196	0.642012	0.414832
2.000	0.100	1.100	4.000	0.100000	0.000000	0.690000	0.915285	2.127319	0.478164	0.359797	True	True	9.99567e-08	2450	3.398786	3.248736	0.646309	0.415945
2.000	0.100	1.100	4.000	0.100000	0.000000	0.696000	0.906820	2.128264	0.481303	0.361671	True	True	9.95818e-08	2511	3.393151	3.240275	0.650613	0.417049
2.000	0.100	1.100	4.000	0.100000	0.000000	0.702000	0.898392	2.129216	0.484443	0.363550	True	True	9.99017e-08	2508	3.387546	3.231813	0.654923	0.418143
2.000	0.100	1.100	4.000	0.100000	0.000000	0.708000	0.889999	2.130174	0.487583	0.365434	True	True	9.97581e-08	2484	3.381971	3.223350	0.659240	0.419227
2.000	0.100	1.100	4.000	0.100000	0.000000	0.714000	0.881644	2.131138	0.490724	0.367322	True	True	9.96168e-08	2514	3.376427	3.214887	0.663564	0.420301
2.000	0.100	1.100	4.000	0.100000	0.000000	0.720000	0.873326	2.132109	0.493865	0.369216	True	True	9.99593e-08	2498	3.370913	3.206423	0.667893	0.421366
2.000	0.100	1.100	4.000	0.100000	0.000000	0.726000	0.865044	2.133087	0.497005	0.371114	True	True	9.96507e-08	2543	3.365430	3.197959	0.672228	0.422421
2.000	0.100	1.100	4.000	0.100000	0.000000	0.732000	0.856800	2.134071	0.500146	0.373018	True	True	9.95984e-08	2508	3.359978	3.189495	0.676568	0.423465
2.000	0.100	1.100	4.000	0.100000	0.000000	0.738000	0.848593	2.135062	0.503285	0.374926	True	True	9.98332e-08	2533	3.354558	3.181032	0.680913	0.424500
2.000	0.100	1.100	4.000	0.100000	0.000000	0.744000	0.840425	2.136060	0.506424	0.376839	True	True	9.95973e-08	2549	3.349168	3.172569	0.685262	0.425525
2.000	0.100	1.100	4.000	0.100000	0.000000	0.750000	0.832293	2.137064	0.509562	0.378757	True	True	9.98203e-08	2562	3.343810	3.164107	0.689616	0.426539
2.000	0.100	1.100	4.000	0.100000	0.000000	0.756000	0.824200	2.138075	0.512698	0.380680	True	True	9.95835e-08	2565	3.338484	3.155646	0.693974	0.427544
2.000	0.100	1.100	4.000	0.100000	0.000000	0.762000	0.816146	2.139092	0.515832	0.382608	True	True	9.97844e-08	2509	3.333190	3.147187	0.698335	0.428538
2.000	0.100	1.100	4.000	0.100000	0.000000	0.768000	0.808129	2.140116	0.518965	0.384540	True	True	9.99651e-08	2556	3.327928	3.138729	0.702700	0.429522
2.000	0.100	1.100	4.000	0.100000	0.000000	0.774000	0.800151	2.141147	0.522095	0.386478	True	True	9.97093e-08	2565	3.322698	3.130273	0.707067	0.430496
2.000	0.100	1.100	4.000	0.100000	0.000000	0.780000	0.792212	2.142184	0.525224	0.388421	True	True	9.96861e-08	2552	3.317500	3.121819	0.711438	0.431459
2.000	0.100	1.100	4.000	0.100000	0.000000	0.786000	0.784311	2.143228	0.528349	0.390368	True	True	9.97927e-08	2545	3.312335	3.113367	0.715810	0.432412
2.000	0.100	1.100	4.000	0.100000	0.000000	0.792000	0.776449	2.144279	0.531472	0.392321	True	True	9.96525e-08	2578	3.307203	3.104918	0.720184	0.433355
2.000	0.100	1.100	4.000	0.100000	0.000000	0.798000	0.768627	2.145336	0.534592	0.394279	True	True	9.97626e-08	2628	3.302103	3.096472	0.724560	0.434287
2.000	0.100	1.100	4.000	0.100000	0.000000	0.804000	0.760844	2.146399	0.537708	0.396241	True	True	9.99729e-08	2636	3.297035	3.088029	0.728937	0.435209
2.000	0.100	1.100	4.000	0.100000	0.000000	0.810000	0.753099	2.147470	0.540821	0.398209	True	True	9.9743e-08	2636	3.292001	3.079589	0.733315	0.436120
2.000	0.100	1.100	4.000	0.100000	0.000000	0.816000	0.745395	2.148547	0.543930	0.400181	True	True	9.99974e-08	2639	3.287000	3.071153	0.737693	0.437021
2.000	0.100	1.100	4.000	0.100000	0.000000	0.822000	0.737730	2.149630	0.547035	0.402159	True	True	9.97717e-08	2621	3.282032	3.062720	0.742072	0.437911
2.000	0.100	1.100	4.000	0.100000	0.000000	0.828000	0.730104	2.150720	0.550136	0.404141	True	True	9.97699e-08	2658	3.277097	3.054292	0.746450	0.438791
2.000	0.100	1.100	4.000	0.100000	0.000000	0.834000	0.722519	2.151816	0.553233	0.406129	True	True	9.99618e-08	2613	3.272195	3.045868	0.750828	0.439660
2.000	0.100	1.100	4.000	0.100000	0.000000	0.840000	0.714973	2.152919	0.556325	0.408121	True	True	9.97536e-08	2677	3.267326	3.037448	0.755204	0.440518
2.000	0.100	1.100	4.000	0.100000	0.000000	0.846000	0.707467	2.154029	0.559413	0.410118	True	True	9.98635e-08	2669	3.262491	3.029033	0.759579	0.441366
2.000	0.100	1.100	4.000	0.100000	0.000000	0.852000	0.700001	2.155145	0.562495	0.412121	True	True	9.9992e-08	2638	3.257690	3.020624	0.763952	0.442203
2.000	0.100	1.100	4.000	0.100000	0.000000	0.858000	0.692575	2.156267	0.565572	0.414128	True	True	9.98417e-08	2712	3.252922	3.012219	0.768323	0.443029
2.000	0.100	1.100	4.000	0.100000	0.000000	0.864000	0.685189	2.157396	0.568643	0.416141	True	True	9.98021e-08	2680	3.248187	3.003820	0.772692	0.443844
2.000	0.100	1.100	4.000	0.100000	0.000000	0.870000	0.677844	2.158532	0.571709	0.418158	True	True	9.96487e-08	2677	3.243486	2.995427	0.777058	0.444649
2.000	0.100	1.100	4.000	0.100000	0.000000	0.876000	0.670538	2.159673	0.574770	0.420181	True	True	9.96696e-08	2670	3.238819	2.987040	0.781420	0.445443
2.000	0.100	1.100	4.000	0.100000	0.000000	0.882000	0.663274	2.160821	0.577824	0.422208	True	True	9.99751e-08	2684	3.234186	2.978659	0.785778	0.446226
2.000	0.100	1.100	4.000	0.100000	0.000000	0.888000	0.656049	2.161976	0.580872	0.424241	True	True	9.99651e-08	2718	3.229586	2.970285	0.790133	0.446998
2.000	0.100	1.100	4.000	0.100000	0.000000	0.894000	0.648865	2.163136	0.583913	0.426278	True	True	9.98775e-08	2763	3.225020	2.961917	0.794483	0.447759
2.000	0.100	1.100	4.000	0.100000	0.000000	0.900000	0.641721	2.164303	0.586949	0.428321	True	True	9.99375e-08	2724	3.220488	2.953557	0.798828	0.448509
2.000	0.100	1.100	4.000	0.200000	0.000000	0.000000	1.970111	1.970100	0.103045	0.103045	True	True	9.96017e-08	1786	4.049401	4.049401	0.283944	0.283946
2.000	0.100	1.100	4.000	0.200000	0.000000	0.006000	1.958138	1.969909	0.104319	0.103956	True	True	9.96746e-08	1798	4.041245	4.041039	0.287258	0.286129
2.000	0.100	1.100	4.000	0.200000	0.000000	0.012000	1.946162	1.969717	0.105604	0.104870	True	True	9.97094e-08	1768	4.033075	4.032652	0.290599	0.288313
2.000	0.100	1.100	4.000	0.200000	0.000000	0.018000	1.934180	1.969525	0.106901	0.105788	True	True	9.95743e-08	1791	4.024887	4.024241	0.293968	0.290497
2.000	0.100	1.100	4.000	0.200000	0.000000	0.024000	1.922186	1.969337	0.108209	0.106708	True	True	9.97923e-08	1769	4.016685	4.015804	0.297365	0.292682
2.000	0.100	1.100	4.000	0.200000	0.000000	0.030000	1.910187	1.969150	0.109529	0.107632	True	True	9.98406e-08	1781	4.008467	4.007343	0.300791	0.294867
2.000	0.100	1.100	4.000	0.200000	0.000000	0.036000	1.898177	1.968967	0.110861	0.108560	True	True	9.95666e-08	1787	4.000234	3.998857	0.304246	0.297052
2.000	0.100	1.100	4.000	0.200000	0.000000	0.042000	1.886161	1.968785	0.112204	0.109491	True	True	9.89113e-08	1786	3.991986	3.990346	0.307730	0.299237
2.000	0.100	1.100	4.000	0.200000	0.000000	0.048000	1.874135	1.968607	0.113560	0.110425	True	True	9.9526e-08	1752	3.983720	3.981806	0.311246	0.301423
2.000	0.100	1.100	4.000	0.200000	0.000000	0.054000	1.862100	1.968431	0.114927	0.111363	True	True	9.96627e-08	1776	3.975442	3.973243	0.314790	0.303609
2.000	0.100	1.100	4.000	0.200000	0.000000	0.060000	1.850055	1.968259	0.116307	0.112304	True	True	9.9679e-08	1705	3.967149	3.964656	0.318365	0.305794
2.000	0.100	1.100	4.000	0.200000	0.000000	0.066000	1.838009	1.968086	0.117699	0.113249	True	True	9.98707e-08	1770	3.958843	3.956043	0.321969	0.307979
2.000	0.100	1.100	4.000	0.200000	0.000000	0.072000	1.825955	1.967918	0.119103	0.114198	True	True	9.99806e-08	1782	3.950522	3.947405	0.325605	0.310164
2.000	0.100	1.100	4.000	0.200000	0.000000	0.078000	1.813890	1.967752	0.120519	0.115150	True	True	9.96164e-08	1798	3.942187	3.938741	0.329273	0.312349
2.000	0.100	1.100	4.000	0.200000	0.000000	0.084000	1.801820	1.967590	0.121948	0.116105	True	True	9.98497e-08	1782	3.933839	3.930052	0.332972	0.314533
2.000	0.100	1.100	4.000	0.200000	0.000000	0.090000	1.789740	1.967431	0.123390	0.117065	True	True	9.98832e-08	1785	3.925477	3.921337	0.336703	0.316717
2.000	0.100	1.100	4.000	0.200000	0.000000	0.096000	1.777655	1.967274	0.124844	0.118028	True	True	9.96377e-08	1799	3.917102	3.912596	0.340467	0.318901
2.000	0.100	1.100	4.000	0.200000	0.000000	0.102000	1.765563	1.967121	0.126311	0.118995	True	True	9.95911e-08	1790	3.908715	3.903829	0.344263	0.321084
2.000	0.100	1.100	4.000	0.200000	0.000000	0.108000	1.753465	1.966971	0.127791	0.119965	True	True	9.99718e-08	1790	3.900314	3.895037	0.348092	0.323266
2.000	0.100	1.100	4.000	0.200000	0.000000	0.114000	1.741360	1.966824	0.129284	0.120940	True	True	9.99855e-08	1930	3.891901	3.886219	0.351955	0.325448
2.000	0.100	1.100	4.000	0.200000	0.000000	0.120000	1.729250	1.966681	0.130791	0.121918	True	True	9.96811e-08	1777	3.883476	3.877374	0.355852	0.327629
2.000	0.100	1.100	4.000	0.200000	0.000000	0.126000	1.717133	1.966541	0.132310	0.122900	True	True	9.96902e-08	1759	3.875039	3.868504	0.359783	0.329810
2.000	0.100	1.100	4.000	0.200000	0.000000	0.132000	1.705012	1.966404	0.133842	0.123886	True	True	9.98406e-08	1823	3.866591	3.859608	0.363749	0.331989
2.000	0.100	1.100	4.000	0.200000	0.000000	0.138000	1.692885	1.966272	0.135388	0.124876	True	True	9.96508e-08	1811	3.858131	3.850686	0.367749	0.334167
2.000	0.100	1.100	4.000	0.200000	0.000000	0.144000	1.680753	1.966143	0.136948	0.125869	True	True	9.9597e-08	1817	3.849660	3.841738	0.371785	0.336345
2.000	0.100	1.100	4.000	0.200000	0.000000	0.150000	1.668616	1.966017	0.138520	0.126867	True	True	9.98307e-08	1808	3.841179	3.832763	0.375856	0.338521
2.000	0.100	1.100	4.000	0.200000	0.000000	0.156000	1.656474	1.965932	0.140107	0.127868	True	True	9.9847e-08	1984	3.832687	3.823761	0.379964	0.340692
2.000	0.100	1.100	4.000	0.200000	0.000000	0.162000	1.644330	1.965779	0.141707	0.128875	True	True	9.97901e-08	1845	3.824186	3.814736	0.384108	0.342869
2.000	0.100	1.100	4.000	0.200000	0.000000	0.168000	1.632180	1.965666	0.143321	0.129885	True	True	9.94631e-08	1816	3.815675	3.805683	0.388289	0.345041
2.000	0.100	1.100	4.000	0.200000	0.000000	0.174000	1.620027	1.965557	0.144948	0.130899	True	True	9.95659e-08	1835	3.807155	3.796604	0.392507	0.347212
2.000	0.100	1.100	4.000	0.200000	0.000000	0.180000	1.607871	1.965453	0.146589	0.131918	True	True	9.97789e-08	1823	3.798625	3.787499	0.396762	0.349381
2.000	0.100	1.100	4.000	0.200000	0.000000	0.186000	1.595712	1.965353	0.148245	0.132940	True	True	9.94851e-08	1816	3.790088	3.778368	0.401056	0.351548
2.000	0.100	1.100	4.000	0.200000	0.000000	0.192000	1.583551	1.965257	0.149914	0.133967	True	True	9.9865e-08	1840	3.781542	3.769211	0.405388	0.353714
2.000	0.100	1.100	4.000	0.200000	0.000000	0.198000	1.571387	1.965166	0.151598	0.134998	True	True	9.98877e-08	1832	3.772989	3.760027	0.409758	0.355878
2.000	0.100	1.100	4.000	0.200000	0.000000	0.204000	1.559222	1.965080	0.153295	0.136033	True	True	9.98963e-08	1853	3.764428	3.750817	0.414168	0.358039
2.000	0.100	1.100	4.000	0.200000	0.000000	0.210000	1.547054	1.965035	0.155007	0.137072	True	True	9.96559e-08	2010	3.755860	3.741580	0.418617	0.360194
2.000	0.100	1.100	4.000	0.200000	0.000000	0.216000	1.534887	1.964923	0.156732	0.138117	True	True	9.95559e-08	1872	3.747286	3.732320	0.423106	0.362356
2.000	0.100	1.100	4.000	0.200000	0.000000	0.222000	1.522718	1.964851	0.158473	0.139165	True	True	9.95985e-08	1877	3.738707	3.723032	0.427636	0.364511
2.000	0.100	1.100	4.000	0.200000	0.000000	0.228000	1.510549	1.964785	0.160227	0.140218	True	True	9.95189e-08	1854	3.730121	3.713718	0.432206	0.366663
2.000	0.100	1.100	4.000	0.200000	0.000000	0.234000	1.498380	1.964725	0.161996	0.141276	True	True	9.97455e-08	1881	3.721531	3.704378	0.436817	0.368813
2.000	0.100	1.100	4.000	0.200000	0.000000	0.240000	1.486211	1.964706	0.163779	0.142337	True	True	9.96584e-08	1986	3.712936	3.695011	0.441469	0.370955
2.000	0.100	1.100	4.000	0.200000	0.000000	0.246000	1.474045	1.964620	0.165576	0.143404	True	True	9.98815e-08	1874	3.704338	3.685620	0.446164	0.373104
2.000	0.100	1.100	4.000	0.200000	0.000000	0.252000	1.461879	1.964576	0.167388	0.144475	True	True	9.94353e-08	1891	3.695736	3.676203	0.450900	0.375245
2.000	0.100	1.100	4.000	0.200000	0.000000	0.258000	1.449716	1.964538	0.169214	0.145551	True	True	9.962e-08	1883	3.687131	3.666760	0.455680	0.377383
2.000	0.100	1.100	4.000	0.200000	0.000000	0.264000	1.437554	1.964506	0.171055	0.146631	True	True	9.97491e-08	1880	3.678523	3.657291	0.460502	0.379518
2.000	0.100	1.100	4.000	0.200000	0.000000	0.270000	1.425396	1.964479	0.172910	0.147716	True	True	9.98891e-08	1863	3.669914	3.647797	0.465367	0.381650
2.000	0.100	1.100	4.000	0.200000	0.000000	0.276000	1.413242	1.964459	0.174780	0.148805	True	True	9.95093e-08	1923	3.661304	3.638277	0.470276	0.383778
2.000	0.100	1.100	4.000	0.200000	0.000000	0.282000	1.401091	1.964446	0.176664	0.149900	True	True	9.96191e-08	1895	3.652692	3.628732	0.475230	0.385903
2.000	0.100	1.100	4.000	0.200000	0.000000	0.288000	1.388945	1.964438	0.178562	0.150999	True	True	9.97658e-08	1932	3.644081	3.619162	0.480227	0.388024
2.000	0.100	1.100	4.000	0.200000	0.000000	0.294000	1.376804	1.964438	0.180475	0.152103	True	True	9.9839e-08	1919	3.635470	3.609566	0.485270	0.390140
2.000	0.100	1.100	4.000	0.200000	0.000000	0.300000	1.364669	1.964444	0.182402	0.153212	True	True	9.99894e-08	1930	3.626860	3.599945	0.490358	0.392253
2.000	0.100	1.100	4.000	0.200000	0.000000	0.306000	1.352540	1.964457	0.184344	0.154326	True	True	9.94481e-08	1953	3.618252	3.590300	0.495491	0.394362
2.000	0.100	1.100	4.000	0.200000	0.000000	0.312000	1.340418	1.964477	0.186299	0.155445	True	True	9.99077e-08	1910	3.609646	3.580630	0.500671	0.396466
2.000	0.100	1.100	4.000	0.200000	0.000000	0.318000	1.328303	1.964504	0.188270	0.156569	True	True	9.99199e-08	1913	3.601044	3.570935	0.505896	0.398566
2.000	0.100	1.100	4.000	0.200000	0.000000	0.324000	1.316196	1.964538	0.190254	0.157697	True	True	9.97862e-08	1959	3.592445	3.561216	0.511168	0.400662
2.000	0.100	1.100	4.000	0.200000	0.000000	0.330000	1.304098	1.964579	0.192252	0.158831	True	True	9.98823e-08	1943	3.583850	3.551472	0.516488	0.402752
2.000	0.100	1.100	4.000	0.200000	0.000000	0.336000	1.292010	1.964629	0.194265	0.159970	True	True	9.99538e-08	1943	3.575260	3.541705	0.521854	0.404838
2.000	0.100	1.100	4.000	0.200000	0.000000	0.342000	1.279931	1.964686	0.196291	0.161114	True	True	9.98694e-08	1936	3.566677	3.531913	0.527268	0.406918
2.000	0.100	1.100	4.000	0.200000	0.000000	0.348000	1.267863	1.964750	0.198332	0.162263	True	True	9.97819e-08	1949	3.558099	3.522098	0.532730	0.408993
2.000	0.100	1.100	4.000	0.200000	0.000000	0.354000	1.255806	1.964823	0.200386	0.163418	True	True	9.98653e-08	1943	3.549529	3.512259	0.538241	0.411063
2.000	0.100	1.100	4.000	0.200000	0.000000	0.360000	1.243762	1.964904	0.202454	0.164577	True	True	9.96059e-08	1964	3.540966	3.502397	0.543800	0.413127
2.000	0.100	1.100	4.000	0.200000	0.000000	0.366000	1.231730	1.964993	0.204536	0.165742	True	True	9.95165e-08	1941	3.532412	3.492511	0.549407	0.415186
2.000	0.100	1.100	4.000	0.200000	0.000000	0.372000	1.219711	1.965090	0.206631	0.166912	True	True	9.95848e-08	1988	3.523868	3.482603	0.555064	0.417238
2.000	0.100	1.100	4.000	0.200000	0.000000	0.378000	1.207707	1.965196	0.208739	0.168088	True	True	9.96155e-08	1969	3.515334	3.472672	0.560771	0.419285
2.000	0.100	1.100	4.000	0.200000	0.000000	0.384000	1.195717	1.965311	0.210861	0.169269	True	True	9.96109e-08	1985	3.506810	3.462719	0.566527	0.421325
2.000	0.100	1.100	4.000	0.200000	0.000000	0.390000	1.183743	1.965435	0.212995	0.170455	True	True	9.95723e-08	2002	3.498298	3.452743	0.572334	0.423359
2.000	0.100	1.100	4.000	0.200000	0.000000	0.396000	1.171785	1.965567	0.215143	0.171647	True	True	9.979e-08	1976	3.489799	3.442745	0.578190	0.425386
2.000	0.100	1.100	4.000	0.200000	0.000000	0.402000	1.159844	1.965709	0.217303	0.172844	True	True	9.97165e-08	2028	3.481313	3.432726	0.584097	0.427406
2.000	0.100	1.100	4.000	0.200000	0.000000	0.408000	1.147922	1.965860	0.219476	0.174047	True	True	9.9974e-08	2014	3.472841	3.422685	0.590055	0.429419
2.000	0.100	1.100	4.000	0.200000	0.000000	0.414000	1.136018	1.966021	0.221662	0.175255	True	True	9.99834e-08	2000	3.464384	3.412624	0.596064	0.431426
2.000	0.100	1.100	4.000	0.200000	0.000000	0.420000	1.124133	1.966191	0.223859	0.176469	True	True	9.99064e-08	2036	3.455942	3.402541	0.602124	0.433425
2.000	0.100	1.100	4.000	0.200000	0.000000	0.426000	1.112268	1.966371	0.226069	0.177688	True	True	9.9831e-08	2093	3.447517	3.392438	0.608236	0.435416
2.000	0.100	1.100	4.000	0.200000	0.000000	0.432000	1.100425	1.966561	0.228290	0.178913	True	True	9.99117e-08	2058	3.439110	3.382314	0.614399	0.437399
2.000	0.100	1.100	4.000	0.200000	0.000000	0.438000	1.088603	1.966761	0.230523	0.180144	True	True	9.9823e-08	2034	3.430720	3.372171	0.620614	0.439375
2.000	0.100	1.100	4.000	0.200000	0.000000	0.444000	1.076804	1.966971	0.232767	0.181381	True	True	9.96811e-08	2046	3.422350	3.362008	0.626882	0.441343
2.000	0.100	1.100	4.000	0.200000	0.000000	0.450000	1.065029	1.967191	0.235022	0.182623	True	True	9.98152e-08	2047	3.413999	3.351826	0.633201	0.443302
2.000	0.100	1.100	4.000	0.200000	0.000000	0.456000	1.053278	1.967422	0.237288	0.183871	True	True	9.98644e-08	2053	3.405669	3.341624	0.639572	0.445253
2.000	0.100	1.100	4.000	0.200000	0.000000	0.462000	1.041551	1.967664	0.239565	0.185125	True	True	9.9644e-08	2010	3.397361	3.331405	0.645996	0.447195
2.000	0.100	1.100	4.000	0.200000	0.000000	0.468000	1.029851	1.967916	0.241852	0.186385	True	True	9.99714e-08	2064	3.389074	3.321166	0.652473	0.449129
2.000	0.100	1.100	4.000	0.200000	0.000000	0.474000	1.018178	1.968180	0.244149	0.187651	True	True	9.96698e-08	2036	3.380811	3.310910	0.659002	0.451053
2.000	0.100	1.100	4.000	0.200000	0.000000	0.480000	1.006532	1.968495	0.246456	0.188922	True	True	9.96482e-08	2250	3.372573	3.300635	0.665584	0.452962
2.000	0.100	1.100	4.000	0.200000	0.000000	0.486000	0.994915	1.968740	0.248771	0.190201	True	True	9.99971e-08	2087	3.364359	3.290346	0.672219	0.454874
2.000	0.100	1.100	4.000	0.200000	0.000000	0.492000	0.983327	1.969038	0.251096	0.191485	True	True	9.95138e-08	2096	3.356171	3.280039	0.678907	0.456770
2.000	0.100	1.100	4.000	0.200000	0.000000	0.498000	0.971769	1.969346	0.253429	0.192775	True	True	9.97069e-08	2090	3.348009	3.269715	0.685648	0.458657
2.000	0.100	1.100	4.000	0.200000	0.000000	0.504000	0.960242	1.969667	0.255771	0.194071	True	True	9.9621e-08	2112	3.339875	3.259375	0.692441	0.460533
2.000	0.100	1.100	4.000	0.200000	0.000000	0.510000	0.948746	1.969999	0.258121	0.195373	True	True	9.95443e-08	2086	3.331769	3.249020	0.699288	0.462399
2.000	0.100	1.100	4.000	0.200000	0.000000	0.516000	0.937284	1.970344	0.260479	0.196682	True	True	9.9679e-08	2123	3.323693	3.238649	0.706187	0.464255
2.000	0.100	1.100	4.000	0.200000	0.000000	0.522000	0.925855	1.970700	0.262844	0.197996	True	True	9.96055e-08	2069	3.315646	3.228264	0.713140	0.466100
2.000	0.100	1.100	4.000	0.200000	0.000000	0.528000	0.914460	1.971069	0.265216	0.199317	True	True	9.99014e-08	2139	3.307630	3.217864	0.720145	0.467934
2.000	0.100	1.100	4.000	0.200000	0.000000	0.534000	0.903101	1.971450	0.267594	0.200645	True	True	9.96153e-08	2084	3.299646	3.207450	0.727204	0.469758
2.000	0.100	1.100	4.000	0.200000	0.000000	0.540000	0.891777	1.971844	0.269979	0.201979	True	True	9.96134e-08	2110	3.291694	3.197023	0.734315	0.471570
2.000	0.100	1.100	4.000	0.200000	0.000000	0.546000	0.880490	1.972250	0.272369	0.203319	True	True	9.97038e-08	2093	3.283776	3.186582	0.741479	0.473371
2.000	0.100	1.100	4.000	0.200000	0.000000	0.552000	0.869241	1.972670	0.274764	0.204666	True	True	9.96339e-08	2160	3.275892	3.176129	0.748695	0.475161
2.000	0.100	1.100	4.000	0.200000	0.000000	0.558000	0.858030	1.973102	0.277165	0.206019	True	True	9.95877e-08	2171	3.268042	3.165664	0.755964	0.476938
2.000	0.100	1.100	4.000	0.200000	0.000000	0.564000	0.846859	1.973547	0.279570	0.207379	True	True	9.96351e-08	2171	3.260228	3.155187	0.763285	0.478704
2.000	0.100	1.100	4.000	0.200000	0.000000	0.570000	0.835727	1.974006	0.281979	0.208745	True	True	9.97343e-08	2169	3.252451	3.144698	0.770659	0.480458
2.000	0.100	1.100	4.000	0.200000	0.000000	0.576000	0.824636	1.974477	0.284391	0.210118	True	True	9.97764e-08	2170	3.244711	3.134199	0.778084	0.482199
2.000	0.100	1.100	4.000	0.200000	0.000000	0.582000	0.813587	1.974963	0.286807	0.211498	True	True	9.95891e-08	2175	3.237009	3.123689	0.785561	0.483928
2.000	0.100	1.100	4.000	0.200000	0.000000	0.588000	0.802580	1.975461	0.289225	0.212884	True	True	9.96838e-08	2179	3.229345	3.113169	0.793090	0.485644
2.000	0.100	1.100	4.000	0.200000	0.000000	0.594000	0.791616	1.975974	0.291646	0.214278	True	True	9.99795e-08	2169	3.221721	3.102640	0.800670	0.487348
2.000	0.100	1.100	4.000	0.200000	0.000000	0.600000	0.780696	1.976500	0.294068	0.215678	True	True	9.97747e-08	2216	3.214137	3.092101	0.808301	0.489038
2.000	0.100	1.100	4.000	0.200000	0.000000	0.606000	0.769821	1.977040	0.296492	0.217085	True	True	9.98771e-08	2209	3.206594	3.081554	0.815983	0.490715
2.000	0.100	1.100	4.000	0.200000	0.000000	0.612000	0.758991	1.977595	0.298916	0.218499	True	True	9.99144e-08	2216	3.199092	3.070998	0.823716	0.492379
2.000	0.100	1.100	4.000	0.200000	0.000000	0.618000	0.748206	1.978163	0.301341	0.219920	True	True	9.99238e-08	2219	3.191632	3.060435	0.831499	0.494029
2.000	0.100	1.100	4.000	0.200000	0.000000	0.624000	0.737469	1.978746	0.303765	0.221349	True	True	9.97469e-08	2228	3.184216	3.049864	0.839331	0.495665
2.000	0.100	1.100	4.000	0.200000	0.000000	0.630000	0.726778	1.979342	0.306189	0.222784	True	True	9.98239e-08	2240	3.176842	3.039287	0.847214	0.497288
2.000	0.100	1.100	4.000	0.200000	0.000000	0.636000	0.716136	1.979954	0.308611	0.224227	True	True	9.95656e-08	2223	3.169513	3.028703	0.855145	0.498896
2.000	0.100	1.100	4.000	0.200000	0.000000	0.642000	0.705542	1.980580	0.311032	0.225676	True	True	9.99954e-08	2240	3.162229	3.018114	0.863125	0.500491
2.000	0.100	1.100	4.000	0.200000	0.000000	0.648000	0.694998	1.981220	0.313451	0.227133	True	True	9.9882e-08	2277	3.154989	3.007518	0.871154	0.502070
2.000	0.100	1.100	4.000	0.200000	0.000000	0.654000	0.684503	1.981875	0.315867	0.228598	True	True	9.9598e-08	2282	3.147796	2.996918	0.879230	0.503636
2.000	0.100	1.100	4.000	0.200000	0.000000	0.660000	0.674059	1.982545	0.318280	0.230070	True	True	9.96951e-08	2256	3.140649	2.986313	0.887355	0.505186
2.000	0.100	1.100	4.000	0.200000	0.000000	0.666000	0.663666	1.983230	0.320689	0.231549	True	True	9.96891e-08	2301	3.133549	2.975705	0.895526	0.506721
2.000	0.100	1.100	4.000	0.200000	0.000000	0.672000	0.653324	1.983930	0.323095	0.233036	True	True	9.979e-08	2301	3.126496	2.965092	0.903743	0.508242
2.000	0.100	1.100	4.000	0.200000	0.000000	0.678000	0.643035	1.984645	0.325495	0.234531	True	True	9.99933e-08	2312	3.119492	2.954476	0.912007	0.509747
2.000	0.100	1.100	4.000	0.200000	0.000000	0.684000	0.632798	1.985375	0.327890	0.236033	True	True	9.96062e-08	2292	3.112535	2.943858	0.920317	0.511237
2.000	0.100	1.100	4.000	0.200000	0.000000	0.690000	0.622615	1.986120	0.330280	0.237543	True	True	9.96246e-08	2323	3.105628	2.933237	0.928671	0.512711
2.000	0.100	1.100	4.000	0.200000	0.000000	0.696000	0.612485	1.986881	0.332663	0.239061	True	True	9.95665e-08	2321	3.098770	2.922614	0.937070	0.514169
2.000	0.100	1.100	4.000	0.200000	0.000000	0.702000	0.602409	1.987656	0.335040	0.240586	True	True	9.98413e-08	2310	3.091961	2.911989	0.945512	0.515612
2.000	0.100	1.100	4.000	0.200000	0.000000	0.708000	0.592388	1.988447	0.337409	0.242120	True	True	9.95875e-08	2310	3.085203	2.901365	0.953997	0.517038
2.000	0.100	1.100	4.000	0.200000	0.000000	0.714000	0.582422	1.989254	0.339771	0.243661	True	True	9.97357e-08	2359	3.078495	2.890739	0.962526	0.518449
2.000	0.100	1.100	4.000	0.200000	0.000000	0.720000	0.572511	1.990076	0.342125	0.245211	True	True	9.98649e-08	2364	3.071838	2.880113	0.971097	0.519843
2.000	0.100	1.100	4.000	0.200000	0.000000	0.726000	0.562656	1.990913	0.344470	0.246769	True	True	9.97711e-08	2328	3.065232	2.869487	0.979709	0.521220
2.000	0.100	1.100	4.000	0.200000	0.000000	0.732000	0.552858	1.991767	0.346806	0.248335	True	True	9.99785e-08	2383	3.058677	2.858861	0.988362	0.522582
2.000	0.100	1.100	4.000	0.200000	0.000000	0.738000	0.543116	1.992635	0.349133	0.249910	True	True	9.96482e-08	2350	3.052174	2.848237	0.997055	0.523926
2.000	0.100	1.100	4.000	0.200000	0.000000	0.744000	0.533431	1.993520	0.351449	0.251492	True	True	9.97486e-08	2399	3.045723	2.837614	1.005787	0.525253
2.000	0.100	1.100	4.000	0.200000	0.000000	0.750000	0.523803	1.994420	0.353755	0.253084	True	True	9.96696e-08	2397	3.039325	2.826994	1.014557	0.526564
2.000	0.100	1.100	4.000	0.200000	0.000000	0.756000	0.514233	1.995336	0.356050	0.254684	True	True	9.98422e-08	2409	3.032979	2.816375	1.023366	0.527857
2.000	0.100	1.100	4.000	0.200000	0.000000	0.762000	0.504721	1.996267	0.358333	0.256292	True	True	9.98489e-08	2430	3.026686	2.805760	1.032211	0.529133
2.000	0.100	1.100	4.000	0.200000	0.000000	0.768000	0.495267	1.997214	0.360605	0.257909	True	True	9.99416e-08	2467	3.020445	2.795147	1.041092	0.530392
2.000	0.100	1.100	4.000	0.200000	0.000000	0.774000	0.485871	1.998178	0.362865	0.259535	True	True	9.96018e-08	2424	3.014258	2.784538	1.050009	0.531633
2.000	0.100	1.100	4.000	0.200000	0.000000	0.780000	0.476534	1.999157	0.365112	0.261170	True	True	9.96302e-08	2427	3.008124	2.773933	1.058961	0.532856
2.000	0.100	1.100	4.000	0.200000	0.000000	0.786000	0.467256	2.000151	0.367345	0.262814	True	True	9.99782e-08	2426	3.002044	2.763333	1.067946	0.534062
2.000	0.100	1.100	4.000	0.200000	0.000000	0.792000	0.458037	2.001162	0.369565	0.264466	True	True	9.99503e-08	2459	2.996017	2.752737	1.076963	0.535249
2.000	0.100	1.100	4.000	0.200000	0.000000	0.798000	0.448878	2.002188	0.371772	0.266128	True	True	9.98333e-08	2471	2.990044	2.742147	1.086013	0.536419
2.000	0.100	1.100	4.000	0.200000	0.000000	0.804000	0.439778	2.003231	0.373964	0.267799	True	True	9.989e-08	2488	2.984125	2.731562	1.095093	0.537570
2.000	0.100	1.100	4.000	0.200000	0.000000	0.810000	0.430737	2.004289	0.376141	0.269480	True	True	9.97448e-08	2486	2.978260	2.720983	1.104203	0.538703
2.000	0.100	1.100	4.000	0.200000	0.000000	0.816000	0.421757	2.005363	0.378304	0.271169	True	True	9.99175e-08	2512	2.972449	2.710410	1.113342	0.539818
2.000	0.100	1.100	4.000	0.200000	0.000000	0.822000	0.412836	2.006453	0.380451	0.272869	True	True	9.96299e-08	2518	2.966691	2.699844	1.122509	0.540913
2.000	0.100	1.100	4.000	0.200000	0.000000	0.828000	0.403976	2.007558	0.382582	0.274577	True	True	9.98032e-08	2515	2.960988	2.689286	1.131703	0.541991
2.000	0.100	1.100	4.000	0.200000	0.000000	0.834000	0.395176	2.008679	0.384698	0.276295	True	True	9.98101e-08	2466	2.955339	2.678734	1.140923	0.543049
2.000	0.100	1.100	4.000	0.200000	0.000000	0.840000	0.386436	2.009816	0.386797	0.278023	True	True	9.99492e-08	2543	2.949744	2.668191	1.150167	0.544089
2.000	0.100	1.100	4.000	0.200000	0.000000	0.846000	0.377757	2.010969	0.388879	0.279761	True	True	9.99719e-08	2533	2.944203	2.657656	1.159434	0.545109
2.000	0.100	1.100	4.000	0.200000	0.000000	0.852000	0.369138	2.012138	0.390945	0.281509	True	True	9.96546e-08	2535	2.938716	2.647130	1.168724	0.546110
2.000	0.100	1.100	4.000	0.200000	0.000000	0.858000	0.360580	2.013322	0.392993	0.283266	True	True	9.99002e-08	2522	2.933284	2.636613	1.178035	0.547092
2.000	0.100	1.100	4.000	0.200000	0.000000	0.864000	0.352082	2.014522	0.395024	0.285034	True	True	9.9821e-08	2549	2.927905	2.626105	1.187366	0.548054
2.000	0.100	1.100	4.000	0.200000	0.000000	0.870000	0.343645	2.015737	0.397038	0.286811	True	True	9.98579e-08	2560	2.922581	2.615607	1.196716	0.548997
2.000	0.100	1.100	4.000	0.200000	0.000000	0.876000	0.335270	2.016968	0.399033	0.288599	True	True	9.98851e-08	2552	2.917310	2.605120	1.206083	0.549920
2.000	0.100	1.100	4.000	0.200000	0.000000	0.882000	0.326954	2.018214	0.401011	0.290397	True	True	9.96597e-08	2599	2.912094	2.594643	1.215466	0.550824
2.000	0.100	1.100	4.000	0.200000	0.000000	0.888000	0.318700	2.019476	0.402970	0.292206	True	True	9.9981e-08	2565	2.906931	2.584177	1.224864	0.551707
2.000	0.100	1.100	4.000	0.200000	0.000000	0.894000	0.310507	2.020753	0.404911	0.294024	True	True	9.99451e-08	2621	2.901822	2.573722	1.234274	0.552571
2.000	0.100	1.100	4.000	0.200000	0.000000	0.900000	0.302374	2.022045	0.406833	0.295854	True	True	9.955e-08	2622	2.896767	2.563280	1.243697	0.553414
2.000	0.100	1.100	4.000	0.300000	0.000000	0.000000	1.933943	1.933945	0.073765	0.073765	True	True	9.64128e-08	1742	4.000473	4.000473	0.302807	0.302806
2.000	0.100	1.100	4.000	0.300000	0.000000	0.006000	1.921345	1.933443	0.074716	0.074441	True	True	9.98384e-08	1747	3.991714	3.991548	0.306490	0.305214
2.000	0.100	1.100	4.000	0.300000	0.000000	0.012000	1.908728	1.932945	0.075677	0.075120	True	True	9.94189e-08	1737	3.982933	3.982593	0.310210	0.307623
2.000	0.100	1.100	4.000	0.300000	0.000000	0.018000	1.896095	1.932447	0.076647	0.075802	True	True	9.95752e-08	1723	3.974129	3.973608	0.313966	0.310035
2.000	0.100	1.100	4.000	0.300000	0.000000	0.024000	1.883446	1.931950	0.077627	0.076487	True	True	9.94533e-08	1735	3.965303	3.964592	0.317759	0.312449
2.000	0.100	1.100	4.000	0.300000	0.000000	0.030000	1.870777	1.931456	0.078617	0.077175	True	True	9.9832e-08	1728	3.956455	3.955545	0.321590	0.314866
2.000	0.100	1.100	4.000	0.300000	0.000000	0.036000	1.858090	1.930965	0.079617	0.077867	True	True	9.97658e-08	1729	3.947584	3.946468	0.325459	0.317284
2.000	0.100	1.100	4.000	0.300000	0.000000	0.042000	1.845386	1.930475	0.080627	0.078561	True	True	9.99409e-08	1708	3.938691	3.937359	0.329367	0.319704
2.000	0.100	1.100	4.000	0.300000	0.000000	0.048000	1.832668	1.929986	0.081647	0.079258	True	True	9.94307e-08	1720	3.929775	3.928220	0.333314	0.322127
2.000	0.100	1.100	4.000	0.300000	0.000000	0.054000	1.819930	1.929499	0.082679	0.079959	True	True	9.98383e-08	1713	3.920838	3.919049	0.337300	0.324552
2.000	0.100	1.100	4.000	0.300000	0.000000	0.060000	1.807174	1.929015	0.083720	0.080663	True	True	9.95917e-08	1720	3.911879	3.909846	0.341327	0.326978
2.000	0.100	1.100	4.000	0.300000	0.000000	0.066000	1.794402	1.928534	0.084772	0.081370	True	True	9.95861e-08	1727	3.902897	3.900612	0.345396	0.329407
2.000	0.100	1.100	4.000	0.300000	0.000000	0.072000	1.781612	1.928054	0.085835	0.082081	True	True	9.97873e-08	1747	3.893895	3.891346	0.349505	0.331837
2.000	0.100	1.100	4.000	0.300000	0.000000	0.078000	1.768807	1.927610	0.086909	0.082795	True	True	9.95175e-08	3598	3.884870	3.882047	0.353657	0.334266
2.000	0.100	1.100	4.000	0.300000	0.000000	0.084000	1.755970	1.927118	0.087994	0.083512	True	True	9.93209e-08	1509	3.875825	3.872718	0.357854	0.336701
2.000	0.100	1.100	4.000	0.300000	0.000000	0.090000	1.743148	1.926630	0.089090	0.084233	True	True	9.94965e-08	1778	3.866757	3.863356	0.362090	0.339139
2.000	0.100	1.100	4.000	0.300000	0.000000	0.096000	1.730286	1.926161	0.090198	0.084957	True	True	9.96102e-08	1732	3.857670	3.853961	0.366373	0.341576
2.000	0.100	1.100	4.000	0.300000	0.000000	0.102000	1.717413	1.925694	0.091316	0.085685	True	True	9.992e-08	1751	3.848561	3.844534	0.370701	0.344015
2.000	0.100	1.100	4.000	0.300000	0.000000	0.108000	1.704523	1.925230	0.092447	0.086416	True	True	9.95211e-08	1726	3.839431	3.835074	0.375073	0.346456
2.000	0.100	1.100	4.000	0.300000	0.000000	0.114000	1.691611	1.924802	0.093588	0.087151	True	True	9.98288e-08	1572	3.830280	3.825580	0.379493	0.348894
2.000	0.100	1.100	4.000	0.300000	0.000000	0.120000	1.678694	1.924312	0.094742	0.087889	True	True	9.94965e-08	1757	3.821110	3.816056	0.383958	0.351341
2.000	0.100	1.100	4.000	0.300000	0.000000	0.126000	1.665756	1.923858	0.095907	0.088632	True	True	9.99314e-08	1736	3.811920	3.806497	0.388472	0.353786
2.000	0.100	1.100	4.000	0.300000	0.000000	0.132000	1.652802	1.923407	0.097084	0.089377	True	True	9.95089e-08	1769	3.802709	3.796905	0.393033	0.356231
2.000	0.100	1.100	4.000	0.300000	0.000000	0.138000	1.639832	1.922959	0.098273	0.090127	True	True	9.98902e-08	1755	3.793479	3.787280	0.397644	0.358679
2.000	0.100	1.100	4.000	0.300000	0.000000	0.144000	1.626846	1.922515	0.099475	0.090880	True	True	9.98659e-08	1774	3.784230	3.777621	0.402305	0.361127
2.000	0.100	1.100	4.000	0.300000	0.000000	0.150000	1.613846	1.922075	0.100688	0.091637	True	True	9.98773e-08	1773	3.774962	3.767929	0.407015	0.363576
2.000	0.100	1.100	4.000	0.300000	0.000000	0.156000	1.600830	1.921639	0.101914	0.092398	True	True	9.98961e-08	1777	3.765675	3.758203	0.411777	0.366026
2.000	0.100	1.100	4.000	0.300000	0.000000	0.162000	1.587800	1.921207	0.103153	0.093163	True	True	9.97098e-08	1784	3.756369	3.748444	0.416591	0.368477
2.000	0.100	1.100	4.000	0.300000	0.000000	0.168000	1.574755	1.920779	0.104404	0.093931	True	True	9.99077e-08	1771	3.747046	3.738651	0.421458	0.370929
2.000	0.100	1.100	4.000	0.300000	0.000000	0.174000	1.561696	1.920355	0.105668	0.094704	True	True	9.95174e-08	1747	3.737704	3.728823	0.426378	0.373381
2.000	0.100	1.100	4.000	0.300000	0.000000	0.180000	1.548623	1.919936	0.106944	0.095481	True	True	9.94185e-08	1766	3.728345	3.718962	0.431353	0.375834
2.000	0.100	1.100	4.000	0.300000	0.000000	0.186000	1.535537	1.919521	0.108233	0.096261	True	True	9.96425e-08	1776	3.718969	3.709067	0.436383	0.378287
2.000	0.100	1.100	4.000	0.300000	0.000000	0.192000	1.522437	1.919111	0.109536	0.097046	True	True	9.95111e-08	1753	3.709577	3.699138	0.441468	0.380741
2.000	0.100	1.100	4.000	0.300000	0.000000	0.198000	1.509324	1.918705	0.110851	0.097835	True	True	9.97186e-08	1783	3.700168	3.689175	0.446610	0.383195
2.000	0.100	1.100	4.000	0.300000	0.000000	0.204000	1.496198	1.918340	0.112180	0.098628	True	True	9.97722e-08	1749	3.690743	3.679176	0.451810	0.385644
2.000	0.100	1.100	4.000	0.300000	0.000000	0.210000	1.483061	1.917910	0.113521	0.099425	True	True	9.95104e-08	1809	3.681303	3.669145	0.457068	0.388103
2.000	0.100	1.100	4.000	0.300000	0.000000	0.216000	1.469912	1.917521	0.114876	0.100227	True	True	9.96434e-08	1817	3.671848	3.659079	0.462386	0.390556
2.000	0.100	1.100	4.000	0.300000	0.000000	0.222000	1.456751	1.917137	0.116245	0.101033	True	True	9.99504e-08	1817	3.662379	3.648979	0.467763	0.393010
2.000	0.100	1.100	4.000	0.300000	0.000000	0.228000	1.443580	1.916758	0.117626	0.101843	True	True	9.98524e-08	1831	3.652895	3.638844	0.473201	0.395463
2.000	0.100	1.100	4.000	0.300000	0.000000	0.234000	1.430398	1.916386	0.119022	0.102657	True	True	9.98703e-08	1801	3.643399	3.628675	0.478702	0.397916
2.000	0.100	1.100	4.000	0.300000	0.000000	0.240000	1.417206	1.916020	0.120431	0.103476	True	True	9.99428e-08	1812	3.633889	3.618472	0.484265	0.400368
2.000	0.100	1.100	4.000	0.300000	0.000000	0.246000	1.404003	1.915695	0.121853	0.104299	True	True	9.99736e-08	1906	3.624366	3.608233	0.489891	0.402814
2.000	0.100	1.100	4.000	0.300000	0.000000	0.252000	1.390793	1.915306	0.123289	0.105127	True	True	9.93906e-08	1842	3.614833	3.597963	0.495582	0.405270
2.000	0.100	1.100	4.000	0.300000	0.000000	0.258000	1.377574	1.914959	0.124739	0.105959	True	True	9.99014e-08	1828	3.605288	3.587657	0.501338	0.407719
2.000	0.100	1.100	4.000	0.300000	0.000000	0.264000	1.364347	1.914619	0.126203	0.106796	True	True	9.95682e-08	1841	3.595732	3.577317	0.507161	0.410167
2.000	0.100	1.100	4.000	0.300000	0.000000	0.270000	1.351113	1.914286	0.127680	0.107638	True	True	9.99687e-08	1836	3.586167	3.566943	0.513051	0.412614
2.000	0.100	1.100	4.000	0.300000	0.000000	0.276000	1.337872	1.913960	0.129172	0.108484	True	True	9.94175e-08	1842	3.576592	3.556535	0.519009	0.415059
2.000	0.100	1.100	4.000	0.300000	0.000000	0.282000	1.324625	1.913642	0.130677	0.109335	True	True	9.95219e-08	1836	3.567009	3.546093	0.525036	0.417502
2.000	0.100	1.100	4.000	0.300000	0.000000	0.288000	1.311372	1.913331	0.132196	0.110191	True	True	9.99274e-08	1857	3.557417	3.535617	0.531133	0.419944
2.000	0.100	1.100	4.000	0.300000	0.000000	0.294000	1.298115	1.913028	0.133729	0.111051	True	True	9.96076e-08	1842	3.547819	3.525107	0.537301	0.422383
2.000	0.100	1.100	4.000	0.300000	0.000000	0.300000	1.284854	1.912734	0.135275	0.111916	True	True	9.96168e-08	1870	3.538214	3.514564	0.543540	0.424820
2.000	0.100	1.100	4.000	0.300000	0.000000	0.306000	1.271589	1.912447	0.136836	0.112787	True	True	9.99121e-08	1858	3.528604	3.503988	0.549853	0.427254
2.000	0.100	1.100	4.000	0.300000	0.000000	0.312000	1.258322	1.912169	0.138410	0.113662	True	True	9.97286e-08	1854	3.518989	3.493378	0.556239	0.429686
2.000	0.100	1.100	4.000	0.300000	0.000000	0.318000	1.245053	1.911900	0.139998	0.114542	True	True	9.96509e-08	1880	3.509370	3.482735	0.562700	0.432115
2.000	0.100	1.100	4.000	0.300000	0.000000	0.324000	1.231784	1.911640	0.141600	0.115427	True	True	9.95818e-08	1883	3.499749	3.472059	0.569236	0.434541
2.000	0.100	1.100	4.000	0.300000	0.000000	0.330000	1.218514	1.911390	0.143216	0.116317	True	True	9.97894e-08	1872	3.490124	3.461350	0.575849	0.436964
2.000	0.100	1.100	4.000	0.300000	0.000000	0.336000	1.205244	1.911149	0.144845	0.117212	True	True	9.97805e-08	1895	3.480499	3.450609	0.582540	0.439384
2.000	0.100	1.100	4.000	0.300000	0.000000	0.342000	1.191977	1.910917	0.146488	0.118113	True	True	9.9471e-08	1904	3.470873	3.439836	0.589309	0.441799
2.000	0.100	1.100	4.000	0.300000	0.000000	0.348000	1.178711	1.910696	0.148144	0.119018	True	True	9.96923e-08	1901	3.461248	3.429030	0.596157	0.444211
2.000	0.100	1.100	4.000	0.300000	0.000000	0.354000	1.165449	1.910484	0.149813	0.119929	True	True	9.95211e-08	1902	3.451624	3.418193	0.603086	0.446618
2.000	0.100	1.100	4.000	0.300000	0.000000	0.360000	1.152192	1.910284	0.151496	0.120845	True	True	9.97284e-08	1906	3.442002	3.407324	0.610096	0.449021
2.000	0.100	1.100	4.000	0.300000	0.000000	0.366000	1.138940	1.910094	0.153192	0.121766	True	True	9.97669e-08	1910	3.432384	3.396425	0.617189	0.451420
2.000	0.100	1.100	4.000	0.300000	0.000000	0.372000	1.125694	1.909915	0.154901	0.122693	True	True	9.98049e-08	1922	3.422771	3.385494	0.624364	0.453813
2.000	0.100	1.100	4.000	0.300000	0.000000	0.378000	1.112455	1.909747	0.156622	0.123625	True	True	9.97792e-08	1912	3.413163	3.374533	0.631624	0.456202
2.000	0.100	1.100	4.000	0.300000	0.000000	0.384000	1.099225	1.909591	0.158357	0.124562	True	True	9.95454e-08	1928	3.403562	3.363541	0.638968	0.458585
2.000	0.100	1.100	4.000	0.300000	0.000000	0.390000	1.086005	1.909447	0.160104	0.125505	True	True	9.97153e-08	1926	3.393969	3.352520	0.646399	0.460963
2.000	0.100	1.100	4.000	0.300000	0.000000	0.396000	1.072795	1.909315	0.161863	0.126454	True	True	9.96534e-08	1943	3.384385	3.341469	0.653916	0.463334
2.000	0.100	1.100	4.000	0.300000	0.000000	0.402000	1.059597	1.909195	0.163634	0.127408	True	True	9.99379e-08	1932	3.374810	3.330390	0.661521	0.465700
2.000	0.100	1.100	4.000	0.300000	0.000000	0.408000	1.046411	1.909088	0.165417	0.128368	True	True	9.96269e-08	1950	3.365247	3.319281	0.669214	0.468059
2.000	0.100	1.100	4.000	0.300000	0.000000	0.414000	1.033240	1.908994	0.167212	0.129333	True	True	9.97969e-08	1944	3.355696	3.308145	0.676997	0.470411
2.000	0.100	1.100	4.000	0.300000	0.000000	0.420000	1.020083	1.908913	0.169018	0.130304	True	True	9.95429e-08	1939	3.346159	3.296981	0.684870	0.472757
2.000	0.100	1.100	4.000	0.300000	0.000000	0.426000	1.006943	1.908845	0.170835	0.131281	True	True	9.98551e-08	1959	3.336636	3.285789	0.692834	0.475095
2.000	0.100	1.100	4.000	0.300000	0.000000	0.432000	0.993821	1.908791	0.172663	0.132264	True	True	9.97898e-08	1969	3.327130	3.274571	0.700890	0.477426
2.000	0.100	1.100	4.000	0.300000	0.000000	0.438000	0.980717	1.908752	0.174501	0.133252	True	True	9.99834e-08	1947	3.317640	3.263326	0.709039	0.479748
2.000	0.100	1.100	4.000	0.300000	0.000000	0.444000	0.967634	1.908726	0.176350	0.134246	True	True	9.97945e-08	1957	3.308169	3.252056	0.717281	0.482063
2.000	0.100	1.100	4.000	0.300000	0.000000	0.450000	0.954572	1.908716	0.178208	0.135247	True	True	9.97095e-08	1992	3.298718	3.240761	0.725618	0.484369
2.000	0.100	1.100	4.000	0.300000	0.000000	0.456000	0.941532	1.908720	0.180076	0.136253	True	True	9.98386e-08	1988	3.289287	3.229441	0.734049	0.486666
2.000	0.100	1.100	4.000	0.300000	0.000000	0.462000	0.928517	1.908739	0.181953	0.137265	True	True	9.97266e-08	1960	3.279879	3.218096	0.742577	0.488955
2.000	0.100	1.100	4.000	0.300000	0.000000	0.468000	0.915526	1.908774	0.183838	0.138283	True	True	9.96904e-08	1998	3.270495	3.206729	0.751201	0.491234
2.000	0.100	1.100	4.000	0.300000	0.000000	0.474000	0.902562	1.908825	0.185732	0.139308	True	True	9.95742e-08	2006	3.261135	3.195338	0.759922	0.493503
2.000	0.100	1.100	4.000	0.300000	0.000000	0.480000	0.889626	1.908891	0.187634	0.140338	True	True	9.99618e-08	2008	3.251801	3.183925	0.768741	0.495763
2.000	0.100	1.100	4.000	0.300000	0.000000	0.486000	0.876719	1.908975	0.189543	0.141375	True	True	9.95367e-08	2027	3.242495	3.172490	0.777658	0.498012
2.000	0.100	1.100	4.000	0.300000	0.000000	0.492000	0.863843	1.909074	0.191459	0.142418	True	True	9.95908e-08	2010	3.233217	3.161035	0.786674	0.500250
2.000	0.100	1.100	4.000	0.300000	0.000000	0.498000	0.850998	1.909191	0.193381	0.143467	True	True	9.98892e-08	2031	3.223970	3.149559	0.795790	0.502478
2.000	0.100	1.100	4.000	0.300000	0.000000	0.504000	0.838187	1.909325	0.195309	0.144523	True	True	9.95017e-08	2027	3.214753	3.138063	0.805007	0.504694
2.000	0.100	1.100	4.000	0.300000	0.000000	0.510000	0.825410	1.909476	0.197243	0.145585	True	True	9.97854e-08	2015	3.205570	3.126548	0.814324	0.506899
2.000	0.100	1.100	4.000	0.300000	0.000000	0.516000	0.812668	1.909645	0.199182	0.146654	True	True	9.96e-08	2064	3.196420	3.115015	0.823742	0.509092
2.000	0.100	1.100	4.000	0.300000	0.000000	0.522000	0.799964	1.909832	0.201125	0.147729	True	True	9.99546e-08	2049	3.187305	3.103464	0.833263	0.511273
2.000	0.100	1.100	4.000	0.300000	0.000000	0.528000	0.787299	1.910037	0.203071	0.148811	True	True	9.99393e-08	2062	3.178227	3.091897	0.842885	0.513441
2.000	0.100	1.100	4.000	0.300000	0.000000	0.534000	0.774673	1.910261	0.205021	0.149899	True	True	9.9768e-08	2070	3.169186	3.080313	0.852610	0.515596
2.000	0.100	1.100	4.000	0.300000	0.000000	0.540000	0.762089	1.910503	0.206974	0.150994	True	True	9.9753e-08	2054	3.160184	3.068713	0.862438	0.517738
2.000	0.100	1.100	4.000	0.300000	0.000000	0.546000	0.749546	1.910765	0.208928	0.152095	True	True	9.95917e-08	2072	3.151222	3.057099	0.872369	0.519866
2.000	0.100	1.100	4.000	0.300000	0.000000	0.552000	0.737048	1.911046	0.210884	0.153204	True	True	9.95566e-08	1956	3.142302	3.045470	0.882405	0.521981
2.000	0.100	1.100	4.000	0.300000	0.000000	0.558000	0.724594	1.911347	0.212840	0.154319	True	True	9.96145e-08	2071	3.133424	3.033829	0.892544	0.524082
2.000	0.100	1.100	4.000	0.300000	0.000000	0.564000	0.712187	1.911667	0.214797	0.155442	True	True	9.98358e-08	2090	3.124590	3.022174	0.902787	0.526168
2.000	0.100	1.100	4.000	0.300000	0.000000	0.570000	0.699827	1.912008	0.216752	0.156571	True	True	9.97682e-08	2091	3.115801	3.010508	0.913136	0.528239
2.000	0.100	1.100	4.000	0.300000	0.000000	0.576000	0.687516	1.912369	0.218707	0.157707	True	True	9.96484e-08	2096	3.107057	2.998831	0.923588	0.530295
2.000	0.100	1.100	4.000	0.300000	0.000000	0.582000	0.675255	1.912750	0.220659	0.158851	True	True	9.96804e-08	2128	3.098361	2.987143	0.934146	0.532336
2.000	0.100	1.100	4.000	0.300000	0.000000	0.588000	0.663045	1.913153	0.222609	0.160001	True	True	9.97614e-08	2100	3.089713	2.975446	0.944809	0.534361
2.000	0.100	1.100	4.000	0.300000	0.000000	0.594000	0.650887	1.913576	0.224555	0.161159	True	True	9.95227e-08	2122	3.081114	2.963740	0.955577	0.536370
2.000	0.100	1.100	4.000	0.300000	0.000000	0.600000	0.638782	1.914021	0.226497	0.162325	True	True	9.99706e-08	2141	3.072566	2.952025	0.966451	0.538362
2.000	0.100	1.100	4.000	0.300000	0.000000	0.606000	0.626732	1.914487	0.228434	0.163497	True	True	9.95978e-08	2163	3.064069	2.940305	0.977428	0.540337
2.000	0.100	1.100	4.000	0.300000	0.000000	0.612000	0.614737	1.914975	0.230365	0.164677	True	True	9.95918e-08	2131	3.055624	2.928576	0.988512	0.542296
2.000	0.100	1.100	4.000	0.300000	0.000000	0.618000	0.602798	1.915484	0.232290	0.165865	True	True	9.98914e-08	2173	3.047231	2.916842	0.999702	0.544237
2.000	0.100	1.100	4.000	0.300000	0.000000	0.624000	0.590917	1.916016	0.234208	0.167061	True	True	9.98341e-08	2389	3.038893	2.905102	1.010997	0.546161
2.000	0.100	1.100	4.000	0.300000	0.000000	0.630000	0.579095	1.916570	0.236118	0.168264	True	True	9.96608e-08	2202	3.030609	2.893358	1.022397	0.548067
2.000	0.100	1.100	4.000	0.300000	0.000000	0.636000	0.567332	1.917147	0.238019	0.169475	True	True	9.96711e-08	2198	3.022381	2.881610	1.033902	0.549955
2.000	0.100	1.100	4.000	0.300000	0.000000	0.642000	0.555629	1.917746	0.239911	0.170694	True	True	9.97707e-08	2211	3.014209	2.869859	1.045512	0.551824
2.000	0.100	1.100	4.000	0.300000	0.000000	0.648000	0.543987	1.918369	0.241792	0.171921	True	True	9.95533e-08	2204	3.006094	2.858106	1.057228	0.553675
2.000	0.100	1.100	4.000	0.300000	0.000000	0.654000	0.532408	1.919014	0.243663	0.173157	True	True	9.96441e-08	2220	2.998037	2.846351	1.069048	0.555506
2.000	0.100	1.100	4.000	0.300000	0.000000	0.660000	0.520891	1.919683	0.245521	0.174400	True	True	9.99603e-08	2232	2.990039	2.834596	1.080972	0.557318
2.000	0.100	1.100	4.000	0.300000	0.000000	0.666000	0.509438	1.920375	0.247367	0.175652	True	True	9.95761e-08	2213	2.982099	2.822840	1.093001	0.559110
2.000	0.100	1.100	4.000	0.300000	0.000000	0.672000	0.498049	1.921091	0.249200	0.176913	True	True	9.9751e-08	2243	2.974220	2.811084	1.105134	0.560883
2.000	0.100	1.100	4.000	0.300000	0.000000	0.678000	0.486725	1.921830	0.251018	0.178182	True	True	9.95268e-08	2242	2.966400	2.799329	1.117370	0.562635
2.000	0.100	1.100	4.000	0.300000	0.000000	0.684000	0.475466	1.922593	0.252822	0.179459	True	True	9.99864e-08	2269	2.958641	2.787576	1.129710	0.564367
2.000	0.100	1.100	4.000	0.300000	0.000000	0.690000	0.464273	1.923380	0.254610	0.180746	True	True	9.9654e-08	2282	2.950943	2.775826	1.142153	0.566078
2.000	0.100	1.100	4.000	0.300000	0.000000	0.696000	0.453148	1.924192	0.256381	0.182041	True	True	9.97646e-08	2277	2.943306	2.764078	1.154699	0.567768
2.000	0.100	1.100	4.000	0.300000	0.000000	0.702000	0.442089	1.925028	0.258136	0.183346	True	True	9.94969e-08	2295	2.935732	2.752334	1.167347	0.569436
2.000	0.100	1.100	4.000	0.300000	0.000000	0.708000	0.431098	1.925888	0.259872	0.184660	True	True	9.99378e-08	2282	2.928219	2.740595	1.180097	0.571083
2.000	0.100	1.100	4.000	0.300000	0.000000	0.714000	0.420175	1.926773	0.261590	0.185983	True	True	9.95069e-08	2305	2.920769	2.728859	1.192948	0.572709
2.000	0.100	1.100	4.000	0.300000	0.000000	0.720000	0.409321	1.927682	0.263288	0.187316	True	True	9.98942e-08	2293	2.913382	2.717130	1.205901	0.574312
2.000	0.100	1.100	4.000	0.300000	0.000000	0.726000	0.398535	1.928617	0.264966	0.188658	True	True	9.99119e-08	2327	2.906057	2.705406	1.218954	0.575893
2.000	0.100	1.100	4.000	0.300000	0.000000	0.732000	0.387819	1.929576	0.266623	0.190010	True	True	9.99179e-08	2345	2.898796	2.693688	1.232107	0.577451
2.000	0.100	1.100	4.000	0.300000	0.000000	0.738000	0.377172	1.930560	0.268259	0.191372	True	True	9.9906e-08	2342	2.891597	2.681978	1.245360	0.578986
2.000	0.100	1.100	4.000	0.300000	0.000000	0.744000	0.366595	1.931570	0.269873	0.192744	True	True	9.98677e-08	2322	2.884462	2.670275	1.258712	0.580498
2.000	0.100	1.100	4.000	0.300000	0.000000	0.750000	0.356088	1.932604	0.271463	0.194127	True	True	9.96475e-08	2369	2.877391	2.658581	1.272162	0.581987
2.000	0.100	1.100	4.000	0.300000	0.000000	0.756000	0.345651	1.933665	0.273030	0.195520	True	True	9.96521e-08	2366	2.870382	2.646894	1.285709	0.583453
2.000	0.100	1.100	4.000	0.300000	0.000000	0.762000	0.335284	1.934750	0.274572	0.196923	True	True	9.97901e-08	2358	2.863437	2.635217	1.299354	0.584894
2.000	0.100	1.100	4.000	0.300000	0.000000	0.768000	0.324987	1.935861	0.276090	0.198338	True	True	9.98528e-08	2401	2.856555	2.623550	1.313096	0.586311
2.000	0.100	1.100	4.000	0.300000	0.000000	0.774000	0.314761	1.936998	0.277582	0.199763	True	True	9.96349e-08	2362	2.849737	2.611892	1.326933	0.587704
2.000	0.100	1.100	4.000	0.300000	0.000000	0.780000	0.304606	1.938160	0.279048	0.201199	True	True	9.98168e-08	2413	2.842981	2.600245	1.340865	0.589072
2.000	0.100	1.100	4.000	0.300000	0.000000	0.786000	0.294521	1.939348	0.280487	0.202647	True	True	9.96545e-08	2408	2.836288	2.588610	1.354891	0.590416
2.000	0.100	1.100	4.000	0.300000	0.000000	0.792000	0.284506	1.940563	0.281899	0.204107	True	True	9.97996e-08	2424	2.829658	2.576985	1.369011	0.591734
2.000	0.100	1.100	4.000	0.300000	0.000000	0.798000	0.274562	1.941803	0.283283	0.205578	True	True	9.99538e-08	2437	2.823091	2.565372	1.383224	0.593027
2.000	0.100	1.100	4.000	0.300000	0.000000	0.804000	0.264689	1.943069	0.284638	0.207061	True	True	9.97274e-08	2442	2.816586	2.553772	1.397528	0.594294
2.000	0.100	1.100	4.000	0.300000	0.000000	0.810000	0.254886	1.944361	0.285965	0.208556	True	True	9.99697e-08	2434	2.810143	2.542185	1.411923	0.595535
2.000	0.100	1.100	4.000	0.300000	0.000000	0.816000	0.245153	1.945679	0.287262	0.210064	True	True	9.97555e-08	2469	2.803762	2.530611	1.426408	0.596750
2.000	0.100	1.100	4.000	0.300000	0.000000	0.822000	0.235490	1.947023	0.288529	0.211584	True	True	9.96218e-08	2437	2.797442	2.519051	1.440982	0.597938
2.000	0.100	1.100	4.000	0.300000	0.000000	0.828000	0.225898	1.948394	0.289766	0.213117	True	True	9.96572e-08	2467	2.791183	2.507504	1.455645	0.599100
2.000	0.100	1.100	4.000	0.300000	0.000000	0.834000	0.216376	1.949791	0.290972	0.214663	True	True	9.98272e-08	2481	2.784986	2.495972	1.470393	0.600235
2.000	0.100	1.100	4.000	0.300000	0.000000	0.840000	0.206923	1.951214	0.292146	0.216223	True	True	9.98078e-08	2498	2.778849	2.484456	1.485227	0.601342
2.000	0.100	1.100	4.000	0.300000	0.000000	0.846000	0.197540	1.952664	0.293289	0.217795	True	True	9.99778e-08	2459	2.772773	2.472955	1.500145	0.602422
2.000	0.100	1.100	4.000	0.300000	0.000000	0.852000	0.188227	1.954140	0.294400	0.219382	True	True	9.99386e-08	2502	2.766757	2.461470	1.515146	0.603473
2.000	0.100	1.100	4.000	0.300000	0.000000	0.858000	0.178982	1.955642	0.295479	0.220983	True	True	9.98749e-08	2525	2.760800	2.450001	1.530228	0.604497
2.000	0.100	1.100	4.000	0.300000	0.000000	0.864000	0.169807	1.957171	0.296525	0.222597	True	True	9.9785e-08	2513	2.754902	2.438549	1.545391	0.605492
2.000	0.100	1.100	4.000	0.300000	0.000000	0.870000	0.160701	1.958726	0.297538	0.224227	True	True	9.9939e-08	2540	2.749064	2.427114	1.560632	0.606459
2.000	0.100	1.100	4.000	0.300000	0.000000	0.876000	0.151664	1.960308	0.298518	0.225871	True	True	9.95058e-08	2553	2.743284	2.415697	1.575949	0.607396
2.000	0.100	1.100	4.000	0.300000	0.000000	0.882000	0.142695	1.961916	0.299465	0.227529	True	True	9.96751e-08	2536	2.737562	2.404298	1.591342	0.608304
2.000	0.100	1.100	4.000	0.300000	0.000000	0.888000	0.133795	1.963550	0.300378	0.229204	True	True	9.97107e-08	2530	2.731898	2.392917	1.606808	0.609182
2.000	0.100	1.100	4.000	0.300000	0.000000	0.894000	0.124963	1.965211	0.301257	0.230893	True	True	9.99628e-08	3178	2.726291	2.381556	1.622345	0.610030
2.000	0.100	1.100	4.000	0.300000	0.000000	0.900000	0.116199	1.966898	0.302103	0.232599	True	True	9.95472e-08	2556	2.720742	2.370214	1.637951	0.610848
2.000	0.100	1.100	4.000	0.400000	0.000000	0.000000	1.913606	1.913610	0.057514	0.057514	True	True	9.99435e-08	1702	3.973088	3.973088	0.313643	0.313643
2.000	0.100	1.100	4.000	0.400000	0.000000	0.006000	1.900631	1.912926	0.058274	0.058053	True	True	9.99665e-08	1701	3.963969	3.963831	0.317556	0.316189
2.000	0.100	1.100	4.000	0.400000	0.000000	0.012000	1.887657	1.912248	0.059042	0.058594	True	True	9.98417e-08	2008	3.954822	3.954539	0.321507	0.318738
2.000	0.100	1.100	4.000	0.400000	0.000000	0.018000	1.874610	1.911560	0.059818	0.059138	True	True	9.98543e-08	1710	3.945649	3.945214	0.325506	0.321291
2.000	0.100	1.100	4.000	0.400000	0.000000	0.024000	1.861585	1.910886	0.060603	0.059684	True	True	9.97559e-08	1912	3.936447	3.935854	0.329544	0.323847
2.000	0.100	1.100	4.000	0.400000	0.000000	0.030000	1.848495	1.910200	0.061397	0.060234	True	True	9.97804e-08	1704	3.927220	3.926460	0.333629	0.326409
2.000	0.100	1.100	4.000	0.400000	0.000000	0.036000	1.835401	1.909522	0.062199	0.060786	True	True	9.94442e-08	1695	3.917964	3.917031	0.337757	0.328973
2.000	0.100	1.100	4.000	0.400000	0.000000	0.042000	1.822281	1.908846	0.063010	0.061341	True	True	9.97558e-08	1679	3.908680	3.907566	0.341930	0.331541
2.000	0.100	1.100	4.000	0.400000	0.000000	0.048000	1.809141	1.908170	0.063830	0.061899	True	True	9.9649e-08	1689	3.899370	3.898067	0.346149	0.334112
2.000	0.100	1.100	4.000	0.400000	0.000000	0.054000	1.795992	1.907502	0.064659	0.062459	True	True	9.95854e-08	1930	3.890031	3.888531	0.350413	0.336686
2.000	0.100	1.100	4.000	0.400000	0.000000	0.060000	1.782787	1.906824	0.065498	0.063023	True	True	9.97992e-08	1685	3.880666	3.878961	0.354729	0.339266
2.000	0.100	1.100	4.000	0.400000	0.000000	0.066000	1.769575	1.906154	0.066346	0.063589	True	True	9.99553e-08	1688	3.871274	3.869354	0.359091	0.341848
2.000	0.100	1.100	4.000	0.400000	0.000000	0.072000	1.756352	1.905491	0.067203	0.064159	True	True	9.9882e-08	1982	3.861853	3.859710	0.363500	0.344433
2.000	0.100	1.100	4.000	0.400000	0.000000	0.078000	1.743075	1.904819	0.068070	0.064732	True	True	9.97845e-08	1602	3.852407	3.850031	0.367963	0.347022
2.000	0.100	1.100	4.000	0.400000	0.000000	0.084000	1.729793	1.904186	0.068946	0.065307	True	True	9.97948e-08	2036	3.842932	3.840314	0.372475	0.349611
2.000	0.100	1.100	4.000	0.400000	0.000000	0.090000	1.716484	1.903524	0.069832	0.065886	True	True	9.96852e-08	1976	3.833430	3.830561	0.377039	0.352207
2.000	0.100	1.100	4.000	0.400000	0.000000	0.096000	1.703153	1.902830	0.070728	0.066468	True	True	9.98336e-08	1722	3.823903	3.820772	0.381656	0.354810
2.000	0.100	1.100	4.000	0.400000	0.000000	0.102000	1.689787	1.902178	0.071634	0.067053	True	True	9.9374e-08	1497	3.814348	3.810944	0.386328	0.357412
2.000	0.100	1.100	4.000	0.400000	0.000000	0.108000	1.676417	1.901517	0.072551	0.067641	True	True	9.99805e-08	1726	3.804765	3.801079	0.391052	0.360018
2.000	0.100	1.100	4.000	0.400000	0.000000	0.114000	1.663013	1.900864	0.073477	0.068233	True	True	9.98936e-08	1681	3.795157	3.791177	0.395832	0.362627
2.000	0.100	1.100	4.000	0.400000	0.000000	0.120000	1.649589	1.900214	0.074414	0.068827	True	True	9.99188e-08	1755	3.785522	3.781236	0.400669	0.365239
2.000	0.100	1.100	4.000	0.400000	0.000000	0.126000	1.636135	1.899566	0.075362	0.069425	True	True	9.98067e-08	1725	3.775860	3.771257	0.405564	0.367854
2.000	0.100	1.100	4.000	0.400000	0.000000	0.132000	1.622660	1.898922	0.076320	0.070027	True	True	9.99026e-08	1726	3.766173	3.761241	0.410517	0.370472
2.000	0.100	1.100	4.000	0.400000	0.000000	0.138000	1.609162	1.898280	0.077289	0.070632	True	True	9.94158e-08	1744	3.756459	3.751185	0.415530	0.373094
2.000	0.100	1.100	4.000	0.400000	0.000000	0.144000	1.595641	1.897643	0.078268	0.071240	True	True	9.95214e-08	1742	3.746719	3.741091	0.420603	0.375718
2.000	0.100	1.100	4.000	0.400000	0.000000	0.150000	1.582097	1.897008	0.079259	0.071852	True	True	9.99397e-08	1732	3.736954	3.730958	0.425738	0.378345
2.000	0.100	1.100	4.000	0.400000	0.000000	0.156000	1.568531	1.896377	0.080261	0.072467	True	True	9.97053e-08	1755	3.727164	3.720786	0.430936	0.380974
2.000	0.100	1.100	4.000	0.400000	0.000000	0.162000	1.554940	1.895750	0.081274	0.073086	True	True	9.9907e-08	1744	3.717348	3.710575	0.436197	0.383607
2.000	0.100	1.100	4.000	0.400000	0.000000	0.168000	1.541327	1.895127	0.082298	0.073708	True	True	9.9823e-08	1723	3.707508	3.700325	0.441524	0.386242
2.000	0.100	1.100	4.000	0.400000	0.000000	0.174000	1.527692	1.894508	0.083334	0.074334	True	True	9.95389e-08	1758	3.697643	3.690035	0.446917	0.388879
2.000	0.100	1.100	4.000	0.400000	0.000000	0.180000	1.514035	1.893893	0.084381	0.074964	True	True	9.94363e-08	1751	3.687753	3.679705	0.452377	0.391519
2.000	0.100	1.100	4.000	0.400000	0.000000	0.186000	1.500356	1.893283	0.085440	0.075598	True	True	9.98938e-08	1734	3.677840	3.669336	0.457905	0.394161
2.000	0.100	1.100	4.000	0.400000	0.000000	0.192000	1.486655	1.892677	0.086511	0.076235	True	True	9.95974e-08	1762	3.667903	3.658927	0.463503	0.396805
2.000	0.100	1.100	4.000	0.400000	0.000000	0.198000	1.472933	1.892077	0.087594	0.076876	True	True	9.95587e-08	1750	3.657943	3.648478	0.469172	0.399452
2.000	0.100	1.100	4.000	0.400000	0.000000	0.204000	1.459190	1.891481	0.088688	0.077521	True	True	9.96639e-08	1739	3.647960	3.637988	0.474913	0.402101
2.000	0.100	1.100	4.000	0.400000	0.000000	0.210000	1.445426	1.890891	0.089795	0.078169	True	True	9.9567e-08	1763	3.637954	3.627459	0.480728	0.404751
2.000	0.100	1.100	4.000	0.400000	0.000000	0.216000	1.431642	1.890306	0.090914	0.078822	True	True	9.97874e-08	1769	3.627927	3.616889	0.486618	0.407403
2.000	0.100	1.100	4.000	0.400000	0.000000	0.222000	1.417838	1.889727	0.092045	0.079479	True	True	9.96907e-08	1772	3.617878	3.606279	0.492583	0.410057
2.000	0.100	1.100	4.000	0.400000	0.000000	0.228000	1.404014	1.889153	0.093188	0.080139	True	True	9.96984e-08	1747	3.607808	3.595629	0.498626	0.412712
2.000	0.100	1.100	4.000	0.400000	0.000000	0.234000	1.390172	1.888586	0.094344	0.080804	True	True	9.99786e-08	1789	3.597717	3.584939	0.504747	0.415369
2.000	0.100	1.100	4.000	0.400000	0.000000	0.240000	1.376311	1.888025	0.095512	0.081473	True	True	9.98318e-08	1789	3.587606	3.574207	0.510949	0.418027
2.000	0.100	1.100	4.000	0.400000	0.000000	0.246000	1.362431	1.887471	0.096693	0.082146	True	True	9.95267e-08	1797	3.577476	3.563436	0.517232	0.420686
2.000	0.100	1.100	4.000	0.400000	0.000000	0.252000	1.348534	1.886924	0.097886	0.082823	True	True	9.95425e-08	1776	3.567326	3.552624	0.523598	0.423346
2.000	0.100	1.100	4.000	0.400000	0.000000	0.258000	1.334620	1.886384	0.099092	0.083504	True	True	9.96457e-08	1770	3.557159	3.541771	0.530048	0.426007
2.000	0.100	1.100	4.000	0.400000	0.000000	0.264000	1.320689	1.885851	0.100311	0.084190	True	True	9.95981e-08	1811	3.546974	3.530878	0.536584	0.428668
2.000	0.100	1.100	4.000	0.400000	0.000000	0.270000	1.306743	1.885326	0.101543	0.084880	True	True	9.99772e-08	1797	3.536772	3.519945	0.543208	0.431330
2.000	0.100	1.100	4.000	0.400000	0.000000	0.276000	1.292781	1.884809	0.102787	0.085574	True	True	9.98948e-08	1814	3.526553	3.508971	0.549920	0.433992
2.000	0.100	1.100	4.000	0.400000	0.000000	0.282000	1.278805	1.884300	0.104045	0.086273	True	True	9.94576e-08	1800	3.516320	3.497957	0.556722	0.436655
2.000	0.100	1.100	4.000	0.400000	0.000000	0.288000	1.264815	1.883799	0.105315	0.086976	True	True	9.95223e-08	1823	3.506071	3.486903	0.563616	0.439317
2.000	0.100	1.100	4.000	0.400000	0.000000	0.294000	1.250812	1.883308	0.106598	0.087684	True	True	9.96099e-08	1824	3.495809	3.475809	0.570603	0.441978
2.000	0.100	1.100	4.000	0.400000	0.000000	0.300000	1.236797	1.882825	0.107894	0.088396	True	True	9.94266e-08	1836	3.485533	3.464676	0.577685	0.444639
2.000	0.100	1.100	4.000	0.400000	0.000000	0.306000	1.222770	1.882387	0.109203	0.089113	True	True	9.99103e-08	2502	3.475245	3.453501	0.584863	0.447294
2.000	0.100	1.100	4.000	0.400000	0.000000	0.312000	1.208733	1.881888	0.110524	0.089835	True	True	9.97368e-08	1819	3.464946	3.442289	0.592139	0.449959
2.000	0.100	1.100	4.000	0.400000	0.000000	0.318000	1.194686	1.881435	0.111858	0.090561	True	True	9.95146e-08	1819	3.454637	3.431037	0.599515	0.452617
2.000	0.100	1.100	4.000	0.400000	0.000000	0.324000	1.180631	1.880992	0.113206	0.091292	True	True	9.97075e-08	1853	3.444318	3.419745	0.606992	0.455274
2.000	0.100	1.100	4.000	0.400000	0.000000	0.330000	1.166567	1.880559	0.114565	0.092027	True	True	9.95871e-08	1852	3.433991	3.408415	0.614572	0.457929
2.000	0.100	1.100	4.000	0.400000	0.000000	0.336000	1.152497	1.880138	0.115938	0.092768	True	True	9.95911e-08	1825	3.423656	3.397046	0.622256	0.460582
2.000	0.100	1.100	4.000	0.400000	0.000000	0.342000	1.138421	1.879728	0.117323	0.093513	True	True	9.96184e-08	1857	3.413315	3.385639	0.630046	0.463233
2.000	0.100	1.100	4.000	0.400000	0.000000	0.348000	1.124340	1.879329	0.118721	0.094263	True	True	9.94594e-08	1472	3.402970	3.374195	0.637943	0.465881
2.000	0.100	1.100	4.000	0.400000	0.000000	0.354000	1.110256	1.878943	0.120131	0.095019	True	True	9.99777e-08	1859	3.392620	3.362712	0.645950	0.468527
2.000	0.100	1.100	4.000	0.400000	0.000000	0.360000	1.096169	1.878569	0.121553	0.095779	True	True	9.95673e-08	1853	3.382267	3.351193	0.654068	0.471169
2.000	0.100	1.100	4.000	0.400000	0.000000	0.366000	1.082082	1.878208	0.122987	0.096544	True	True	9.95113e-08	1881	3.371913	3.339636	0.662298	0.473808
2.000	0.100	1.100	4.000	0.400000	0.000000	0.372000	1.067994	1.877861	0.124434	0.097314	True	True	9.96694e-08	1872	3.361558	3.328044	0.670643	0.476444
2.000	0.100	1.100	4.000	0.400000	0.000000	0.378000	1.053908	1.877526	0.125892	0.098089	True	True	9.96487e-08	1877	3.351205	3.316415	0.679103	0.479075
2.000	0.100	1.100	4.000	0.400000	0.000000	0.384000	1.039825	1.877206	0.127362	0.098870	True	True	9.96232e-08	1902	3.340854	3.304751	0.687681	0.481702
2.000	0.100	1.100	4.000	0.400000	0.000000	0.390000	1.025745	1.876900	0.128842	0.099656	True	True	9.95602e-08	1900	3.330506	3.293053	0.696378	0.484324
2.000	0.100	1.100	4.000	0.400000	0.000000	0.396000	1.011671	1.876609	0.130335	0.100446	True	True	9.98771e-08	1902	3.320164	3.281320	0.705196	0.486942
2.000	0.100	1.100	4.000	0.400000	0.000000	0.402000	0.997604	1.876333	0.131838	0.101243	True	True	9.96948e-08	1914	3.309828	3.269553	0.714136	0.489553
2.000	0.100	1.100	4.000	0.400000	0.000000	0.408000	0.983546	1.876073	0.133351	0.102044	True	True	9.95957e-08	1884	3.299500	3.257754	0.723200	0.492160
2.000	0.100	1.100	4.000	0.400000	0.000000	0.414000	0.969497	1.875829	0.134875	0.102851	True	True	9.95454e-08	1907	3.289181	3.245921	0.732390	0.494760
2.000	0.100	1.100	4.000	0.400000	0.000000	0.420000	0.955460	1.875600	0.136409	0.103663	True	True	9.97708e-08	1913	3.278874	3.234058	0.741707	0.497353
2.000	0.100	1.100	4.000	0.400000	0.000000	0.426000	0.941436	1.875389	0.137953	0.104481	True	True	9.9678e-08	1908	3.268579	3.222163	0.751153	0.499940
2.000	0.100	1.100	4.000	0.400000	0.000000	0.432000	0.927426	1.875195	0.139505	0.105304	True	True	9.9698e-08	1939	3.258298	3.210237	0.760729	0.502520
2.000	0.100	1.100	4.000	0.400000	0.000000	0.438000	0.913433	1.875019	0.141067	0.106133	True	True	9.97896e-08	1921	3.248033	3.198282	0.770438	0.505091
2.000	0.100	1.100	4.000	0.400000	0.000000	0.444000	0.899458	1.874861	0.142637	0.106967	True	True	9.98584e-08	1942	3.237785	3.186299	0.780279	0.507655
2.000	0.100	1.100	4.000	0.400000	0.000000	0.450000	0.885502	1.874721	0.144216	0.107807	True	True	9.98013e-08	1943	3.227556	3.174287	0.790256	0.510210
2.000	0.100	1.100	4.000	0.400000	0.000000	0.456000	0.871568	1.874600	0.145802	0.108653	True	True	9.9575e-08	1960	3.217347	3.162248	0.800369	0.512757
2.000	0.100	1.100	4.000	0.400000	0.000000	0.462000	0.857657	1.874499	0.147395	0.109504	True	True	9.95746e-08	1967	3.207161	3.150183	0.810620	0.515294
2.000	0.100	1.100	4.000	0.400000	0.000000	0.468000	0.843770	1.874417	0.148994	0.110361	True	True	9.95523e-08	1972	3.196999	3.138092	0.821010	0.517821
2.000	0.100	1.100	4.000	0.400000	0.000000	0.474000	0.829911	1.874356	0.150600	0.111224	True	True	9.96883e-08	1934	3.186863	3.125977	0.831541	0.520338
2.000	0.100	1.100	4.000	0.400000	0.000000	0.480000	0.816079	1.874315	0.152211	0.112093	True	True	9.95576e-08	1984	3.176753	3.113839	0.842214	0.522845
2.000	0.100	1.100	4.000	0.400000	0.000000	0.486000	0.802279	1.874295	0.153828	0.112967	True	True	9.95766e-08	1993	3.166673	3.101677	0.853030	0.525340
2.000	0.100	1.100	4.000	0.400000	0.000000	0.492000	0.788510	1.874297	0.155448	0.113848	True	True	9.96996e-08	1975	3.156624	3.089495	0.863991	0.527824
2.000	0.100	1.100	4.000	0.400000	0.000000	0.498000	0.774775	1.874321	0.157073	0.114734	True	True	9.96014e-08	1969	3.146607	3.077291	0.875097	0.530296
2.000	0.100	1.100	4.000	0.400000	0.000000	0.504000	0.761075	1.874367	0.158700	0.115627	True	True	9.97105e-08	2010	3.136624	3.065069	0.886351	0.532756
2.000	0.100	1.100	4.000	0.400000	0.000000	0.510000	0.747414	1.874435	0.160330	0.116525	True	True	9.96631e-08	2013	3.126677	3.052827	0.897754	0.535202
2.000	0.100	1.100	4.000	0.400000	0.000000	0.516000	0.733791	1.874527	0.161962	0.117430	True	True	9.97771e-08	1990	3.116768	3.040568	0.909305	0.537635
2.000	0.100	1.100	4.000	0.400000	0.000000	0.522000	0.720210	1.874643	0.163594	0.118341	True	True	9.95773e-08	2014	3.106897	3.028293	0.921007	0.540055
2.000	0.100	1.100	4.000	0.400000	0.000000	0.528000	0.706672	1.874783	0.165227	0.119258	True	True	9.95337e-08	2031	3.097068	3.016003	0.932861	0.542459
2.000	0.100	1.100	4.000	0.400000	0.000000	0.534000	0.693178	1.874947	0.166860	0.120181	True	True	9.95775e-08	2005	3.087281	3.003698	0.944867	0.544850
2.000	0.100	1.100	4.000	0.400000	0.000000	0.540000	0.679731	1.875135	0.168491	0.121111	True	True	9.95704e-08	2045	3.077539	2.991381	0.957026	0.547224
2.000	0.100	1.100	4.000	0.400000	0.000000	0.546000	0.666333	1.875349	0.170120	0.122047	True	True	9.9652e-08	2038	3.067842	2.979052	0.969340	0.549583
2.000	0.100	1.100	4.000	0.400000	0.000000	0.552000	0.652984	1.875589	0.171746	0.122989	True	True	9.97234e-08	2061	3.058192	2.966711	0.981810	0.551926
2.000	0.100	1.100	4.000	0.400000	0.000000	0.558000	0.639688	1.875854	0.173368	0.123938	True	True	9.96252e-08	2073	3.048592	2.954363	0.994434	0.554252
2.000	0.100	1.100	4.000	0.400000	0.000000	0.564000	0.626445	1.876146	0.174986	0.124894	True	True	9.99437e-08	2070	3.039041	2.942004	1.007216	0.556561
2.000	0.100	1.100	4.000	0.400000	0.000000	0.570000	0.613256	1.876465	0.176598	0.125856	True	True	9.99518e-08	2085	3.029542	2.929638	1.020156	0.558852
2.000	0.100	1.100	4.000	0.400000	0.000000	0.576000	0.600125	1.876810	0.178204	0.126825	True	True	9.96002e-08	2071	3.020096	2.917266	1.033254	0.561125
2.000	0.100	1.100	4.000	0.400000	0.000000	0.582000	0.587052	1.877183	0.179802	0.127801	True	True	9.99691e-08	2057	3.010704	2.904889	1.046511	0.563380
2.000	0.100	1.100	4.000	0.400000	0.000000	0.588000	0.574038	1.877584	0.181392	0.128784	True	True	9.94509e-08	2078	3.001368	2.892509	1.059928	0.565615
2.000	0.100	1.100	4.000	0.400000	0.000000	0.594000	0.561086	1.878013	0.182973	0.129773	True	True	9.96932e-08	2128	2.992090	2.880125	1.073505	0.567831
2.000	0.100	1.100	4.000	0.400000	0.000000	0.600000	0.548197	1.878470	0.184544	0.130770	True	True	9.99203e-08	2122	2.982869	2.867740	1.087242	0.570027
2.000	0.100	1.100	4.000	0.400000	0.000000	0.606000	0.535372	1.878955	0.186104	0.131773	True	True	9.96234e-08	2130	2.973708	2.855354	1.101140	0.572203
2.000	0.100	1.100	4.000	0.400000	0.000000	0.612000	0.522612	1.879470	0.187651	0.132784	True	True	9.99699e-08	2140	2.964608	2.842969	1.115200	0.574357
2.000	0.100	1.100	4.000	0.400000	0.000000	0.618000	0.509919	1.880014	0.189186	0.133803	True	True	9.9983e-08	2149	2.955569	2.830586	1.129422	0.576491
2.000	0.100	1.100	4.000	0.400000	0.000000	0.624000	0.497294	1.880588	0.190706	0.134828	True	True	9.98261e-08	2165	2.946592	2.818206	1.143806	0.578602
2.000	0.100	1.100	4.000	0.400000	0.000000	0.630000	0.484738	1.881192	0.192211	0.135861	True	True	9.95937e-08	2151	2.937679	2.805829	1.158352	0.580691
2.000	0.100	1.100	4.000	0.400000	0.000000	0.636000	0.472252	1.881826	0.193701	0.136902	True	True	9.96935e-08	2144	2.928830	2.793458	1.173062	0.582758
2.000	0.100	1.100	4.000	0.400000	0.000000	0.642000	0.459838	1.882490	0.195173	0.137951	True	True	9.9817e-08	2196	2.920046	2.781093	1.187934	0.584801
2.000	0.100	1.100	4.000	0.400000	0.000000	0.648000	0.447495	1.883185	0.196627	0.139007	True	True	9.9923e-08	2188	2.911328	2.768734	1.202970	0.586821
2.000	0.100	1.100	4.000	0.400000	0.000000	0.654000	0.435226	1.883911	0.198062	0.140071	True	True	9.99142e-08	2202	2.902677	2.756384	1.218170	0.588817
2.000	0.100	1.100	4.000	0.400000	0.000000	0.660000	0.423031	1.884668	0.199477	0.141144	True	True	9.99587e-08	2172	2.894092	2.744043	1.233533	0.590789
2.000	0.100	1.100	4.000	0.400000	0.000000	0.666000	0.410910	1.885456	0.200871	0.142225	True	True	9.96221e-08	2197	2.885574	2.731713	1.249061	0.592735
2.000	0.100	1.100	4.000	0.400000	0.000000	0.672000	0.398865	1.886276	0.202243	0.143314	True	True	9.95301e-08	2235	2.877125	2.719393	1.264753	0.594657
2.000	0.100	1.100	4.000	0.400000	0.000000	0.678000	0.386896	1.887128	0.203591	0.144411	True	True	9.97095e-08	2224	2.868743	2.707085	1.280609	0.596553
2.000	0.100	1.100	4.000	0.400000	0.000000	0.684000	0.375003	1.888013	0.204916	0.145518	True	True	9.99525e-08	2208	2.860431	2.694790	1.296629	0.598423
2.000	0.100	1.100	4.000	0.400000	0.000000	0.690000	0.363188	1.888929	0.206216	0.146633	True	True	9.9636e-08	2240	2.852186	2.682509	1.312814	0.600266
2.000	0.100	1.100	4.000	0.400000	0.000000	0.696000	0.351450	1.889878	0.207489	0.147757	True	True	9.95214e-08	2244	2.844011	2.670243	1.329164	0.602082
2.000	0.100	1.100	4.000	0.400000	0.000000	0.702000	0.339790	1.890860	0.208736	0.148890	True	True	9.96864e-08	2261	2.835904	2.657993	1.345679	0.603871
2.000	0.100	1.100	4.000	0.400000	0.000000	0.708000	0.328208	1.891875	0.209954	0.150033	True	True	9.96892e-08	2241	2.827867	2.645759	1.362359	0.605633
2.000	0.100	1.100	4.000	0.400000	0.000000	0.714000	0.316705	1.892922	0.211144	0.151185	True	True	9.97923e-08	2292	2.819898	2.633542	1.379204	0.607367
2.000	0.100	1.100	4.000	0.400000	0.000000	0.720000	0.305280	1.894003	0.212304	0.152347	True	True	9.99421e-08	2296	2.811998	2.621343	1.396215	0.609072
2.000	0.100	1.100	4.000	0.400000	0.000000	0.726000	0.293934	1.895118	0.213432	0.153519	True	True	9.96569e-08	2310	2.804166	2.609163	1.413391	0.610748
2.000	0.100	1.100	4.000	0.400000	0.000000	0.732000	0.282667	1.896267	0.214530	0.154701	True	True	9.97055e-08	2289	2.796403	2.597003	1.430732	0.612395
2.000	0.100	1.100	4.000	0.400000	0.000000	0.738000	0.271479	1.897449	0.215594	0.155894	True	True	9.97942e-08	2329	2.788708	2.584864	1.448239	0.614012
2.000	0.100	1.100	4.000	0.400000	0.000000	0.744000	0.260369	1.898665	0.216625	0.157097	True	True	9.97985e-08	2337	2.781081	2.572746	1.465911	0.615600
2.000	0.100	1.100	4.000	0.400000	0.000000	0.750000	0.249338	1.899916	0.217622	0.158311	True	True	9.99566e-08	2338	2.773520	2.560650	1.483750	0.617156
2.000	0.100	1.100	4.000	0.400000	0.000000	0.756000	0.238385	1.901201	0.218583	0.159536	True	True	9.97745e-08	2349	2.766026	2.548577	1.501755	0.618682
2.000	0.100	1.100	4.000	0.400000	0.000000	0.762000	0.227511	1.902521	0.219508	0.160773	True	True	9.96819e-08	2379	2.758599	2.536527	1.519926	0.620177
2.000	0.100	1.100	4.000	0.400000	0.000000	0.768000	0.216714	1.903876	0.220396	0.162021	True	True	9.98859e-08	2336	2.751237	2.524501	1.538264	0.621640
2.000	0.100	1.100	4.000	0.400000	0.000000	0.774000	0.205995	1.905266	0.221246	0.163280	True	True	9.97415e-08	2334	2.743939	2.512500	1.556768	0.623071
2.000	0.100	1.100	4.000	0.400000	0.000000	0.780000	0.195353	1.906691	0.222058	0.164552	True	True	9.97487e-08	2403	2.736706	2.500525	1.575440	0.624469
2.000	0.100	1.100	4.000	0.400000	0.000000	0.786000	0.184788	1.908151	0.222830	0.165837	True	True	9.98577e-08	2375	2.729536	2.488576	1.594279	0.625834
2.000	0.100	1.100	4.000	0.400000	0.000000	0.792000	0.174299	1.909647	0.223562	0.167134	True	True	9.97863e-08	2371	2.722429	2.476653	1.613286	0.627166
2.000	0.100	1.100	4.000	0.400000	0.000000	0.798000	0.163886	1.911180	0.224253	0.168444	True	True	9.96268e-08	2423	2.715383	2.464759	1.632460	0.628465
2.000	0.100	1.100	4.000	0.400000	0.000000	0.804000	0.153548	1.912748	0.224902	0.169768	True	True	9.99013e-08	2416	2.708399	2.452893	1.651803	0.629728
2.000	0.100	1.100	4.000	0.400000	0.000000	0.810000	0.143285	1.914352	0.225509	0.171105	True	True	9.98439e-08	2444	2.701474	2.441056	1.671314	0.630958
2.000	0.100	1.100	4.000	0.400000	0.000000	0.816000	0.133096	1.915993	0.226073	0.172457	True	True	9.975e-08	2448	2.694609	2.429249	1.690993	0.632152
2.000	0.100	1.100	4.000	0.400000	0.000000	0.822000	0.122981	1.917671	0.226593	0.173823	True	True	9.97379e-08	2453	2.687801	2.417472	1.710842	0.633310
2.000	0.100	1.100	4.000	0.400000	0.000000	0.828000	0.112938	1.919385	0.227069	0.175203	True	True	9.98494e-08	2456	2.681051	2.405727	1.730859	0.634432
2.000	0.100	1.100	4.000	0.400000	0.000000	0.834000	0.102968	1.921137	0.227500	0.176599	True	True	9.97822e-08	2445	2.674357	2.394014	1.751046	0.635517
2.000	0.100	1.100	4.000	0.400000	0.000000	0.840000	0.093070	1.922926	0.227885	0.178010	True	True	9.97618e-08	2452	2.667717	2.382334	1.771403	0.636565
2.000	0.100	1.100	4.000	0.400000	0.000000	0.846000	0.083243	1.924753	0.228224	0.179437	True	True	9.99758e-08	3342	2.661132	2.370687	1.791929	0.637576
2.000	0.100	1.100	4.000	0.400000	0.000000	0.852000	0.073486	1.926618	0.228517	0.180880	True	True	9.98597e-08	3495	2.654600	2.359075	1.812624	0.638548
2.000	0.100	1.100	4.000	0.400000	0.000000	0.858000	0.000005	1.305738	0.178727	0.188689	True	True	4.21896e-08	2717	2.593308	2.388623	2.114798	0.879591
2.000	0.100	1.100	4.000	0.400000	0.000000	0.864000	0.000005	1.036322	0.161887	0.185658	True	True	9.9706e-08	556	2.555130	2.400522	2.199382	1.039452
2.000	0.100	1.100	4.000	0.400000	0.000000	0.870000	0.000005	1.429040	0.192054	0.193385	True	True	4.25756e-08	1460	2.574759	2.337274	2.099015	0.827653
2.000	0.100	1.100	4.000	0.400000	0.000000	0.876000	0.000005	1.318956	0.188550	0.196122	True	True	9.62704e-08	683	2.540363	2.316719	2.142542	0.885303
2.000	0.100	1.100	4.000	0.400000	0.000000	0.882000	0.000000	0.855150	0.153003	0.183293	True	True	4.09963e-08	332	2.493292	2.369531	2.289266	1.191680
2.000	0.100	1.100	4.000	0.400000	0.000000	0.888000	0.000004	1.307096	0.193822	0.201010	True	True	9.71583e-08	466	2.503755	2.271157	2.165493	0.899065
2.000	0.100	1.100	4.000	0.400000	0.000000	0.894000	0.000004	1.339088	0.198911	0.203466	True	True	9.70042e-08	438	2.492532	2.248079	2.163252	0.885473
2.000	0.100	1.100	4.000	0.400000	0.000000	0.900000	0.000005	1.629645	0.217794	0.202064	True	True	9.41409e-08	814	2.535496	2.236507	2.072388	0.754092
2.000	0.100	1.100	4.000	0.500000	0.000000	0.000000	1.900559	1.900535	0.047145	0.047142	True	True	9.97632e-08	2198	3.955526	3.955525	0.320701	0.320704
2.000	0.100	1.100	4.000	0.500000	0.000000	0.006000	1.887329	1.899727	0.047779	0.047590	True	True	9.98063e-08	1797	3.946168	3.946049	0.324769	0.323344
2.000	0.100	1.100	4.000	0.500000	0.000000	0.012000	1.874040	1.898938	0.048416	0.048046	True	True	9.9495e-08	1614	3.936778	3.936537	0.328887	0.325986
2.000	0.100	1.100	4.000	0.500000	0.000000	0.018000	1.860766	1.898145	0.049062	0.048497	True	True	9.95418e-08	1909	3.927354	3.926983	0.333047	0.328635
2.000	0.100	1.100	4.000	0.500000	0.000000	0.024000	1.847476	1.897315	0.049721	0.048948	True	True	9.95779e-08	2279	3.917902	3.917393	0.337253	0.331293
2.000	0.100	1.100	4.000	0.500000	0.000000	0.030000	1.834133	1.896507	0.050384	0.049406	True	True	9.96193e-08	1702	3.908420	3.907768	0.341509	0.333952
2.000	0.100	1.100	4.000	0.500000	0.000000	0.036000	1.820744	1.895703	0.051051	0.049867	True	True	9.99756e-08	1629	3.898904	3.898104	0.345818	0.336617
2.000	0.100	1.100	4.000	0.500000	0.000000	0.042000	1.807364	1.894912	0.051740	0.050339	True	True	9.93577e-08	1690	3.889376	3.888420	0.350165	0.339278
2.000	0.100	1.100	4.000	0.500000	0.000000	0.048000	1.793956	1.894118	0.052426	0.050804	True	True	9.9819e-08	1878	3.879798	3.878679	0.354569	0.341951
2.000	0.100	1.100	4.000	0.500000	0.000000	0.054000	1.780486	1.893312	0.053120	0.051272	True	True	9.98676e-08	1679	3.870190	3.868901	0.359030	0.344630
2.000	0.100	1.100	4.000	0.500000	0.000000	0.060000	1.767005	1.892513	0.053822	0.051743	True	True	9.95206e-08	1675	3.860551	3.859084	0.363541	0.347314
2.000	0.100	1.100	4.000	0.500000	0.000000	0.066000	1.753495	1.891747	0.054533	0.052215	True	True	9.9397e-08	1925	3.850879	3.849227	0.368106	0.349998
2.000	0.100	1.100	4.000	0.500000	0.000000	0.072000	1.739956	1.890919	0.055251	0.052691	True	True	9.97375e-08	1681	3.841177	3.839332	0.372727	0.352695
2.000	0.100	1.100	4.000	0.500000	0.000000	0.078000	1.726375	1.890139	0.055979	0.053170	True	True	9.92451e-08	1429	3.831443	3.829396	0.377404	0.355390
2.000	0.100	1.100	4.000	0.500000	0.000000	0.084000	1.712782	1.889336	0.056714	0.053651	True	True	9.95524e-08	1484	3.821677	3.819421	0.382137	0.358094
2.000	0.100	1.100	4.000	0.500000	0.000000	0.090000	1.699164	1.888540	0.057459	0.054135	True	True	9.98049e-08	1698	3.811880	3.809405	0.386927	0.360802
2.000	0.100	1.100	4.000	0.500000	0.000000	0.096000	1.685508	1.887750	0.058212	0.054622	True	True	9.9818e-08	1702	3.802052	3.799349	0.391778	0.363513
2.000	0.100	1.100	4.000	0.500000	0.000000	0.102000	1.671822	1.886962	0.058974	0.055111	True	True	9.95705e-08	1678	3.792192	3.789252	0.396688	0.366230
2.000	0.100	1.100	4.000	0.500000	0.000000	0.108000	1.658108	1.886176	0.059745	0.055604	True	True	9.98429e-08	1699	3.782300	3.779114	0.401661	0.368951
2.000	0.100	1.100	4.000	0.500000	0.000000	0.114000	1.644364	1.885393	0.060526	0.056099	True	True	9.99688e-08	1701	3.772378	3.768934	0.406696	0.371676
2.000	0.100	1.100	4.000	0.500000	0.000000	0.120000	1.630593	1.884612	0.061315	0.056598	True	True	9.99428e-08	1729	3.762424	3.758713	0.411794	0.374406
2.000	0.100	1.100	4.000	0.500000	0.000000	0.126000	1.616780	1.883837	0.062115	0.057099	True	True	9.98461e-08	1452	3.752439	3.748450	0.416960	0.377140
2.000	0.100	1.100	4.000	0.500000	0.000000	0.132000	1.602956	1.883057	0.062923	0.057604	True	True	9.99967e-08	1692	3.742422	3.738145	0.422189	0.379880
2.000	0.100	1.100	4.000	0.500000	0.000000	0.138000	1.589095	1.882284	0.063741	0.058111	True	True	9.97838e-08	1714	3.732375	3.727798	0.427487	0.382624
2.000	0.100	1.100	4.000	0.500000	0.000000	0.144000	1.575204	1.881514	0.064569	0.058622	True	True	9.97503e-08	1693	3.722297	3.717408	0.432854	0.385371
2.000	0.100	1.100	4.000	0.500000	0.000000	0.150000	1.561284	1.880747	0.065407	0.059136	True	True	9.9838e-08	1721	3.712188	3.706975	0.438292	0.388124
2.000	0.100	1.100	4.000	0.500000	0.000000	0.156000	1.547336	1.879984	0.066255	0.059653	True	True	9.95905e-08	1721	3.702048	3.696500	0.443801	0.390880
2.000	0.100	1.100	4.000	0.500000	0.000000	0.162000	1.533360	1.879224	0.067113	0.060173	True	True	9.99178e-08	1798	3.691879	3.685981	0.449383	0.393641
2.000	0.100	1.100	4.000	0.500000	0.000000	0.168000	1.519351	1.878467	0.067981	0.060697	True	True	9.98435e-08	1697	3.681679	3.675418	0.455040	0.396405
2.000	0.100	1.100	4.000	0.500000	0.000000	0.174000	1.505315	1.877715	0.068859	0.061223	True	True	9.94291e-08	1735	3.671449	3.664812	0.460773	0.399174
2.000	0.100	1.100	4.000	0.500000	0.000000	0.180000	1.491251	1.876966	0.069748	0.061754	True	True	9.95455e-08	1707	3.661189	3.654162	0.466583	0.401947
2.000	0.100	1.100	4.000	0.500000	0.000000	0.186000	1.477159	1.876222	0.070648	0.062287	True	True	9.94805e-08	1800	3.650899	3.643468	0.472472	0.404723
2.000	0.100	1.100	4.000	0.500000	0.000000	0.192000	1.463038	1.875483	0.071558	0.062824	True	True	9.95931e-08	1736	3.640581	3.632730	0.478442	0.407504
2.000	0.100	1.100	4.000	0.500000	0.000000	0.198000	1.448889	1.874748	0.072479	0.063365	True	True	9.94785e-08	1754	3.630234	3.621948	0.484495	0.410288
2.000	0.100	1.100	4.000	0.500000	0.000000	0.204000	1.434712	1.874052	0.073411	0.063909	True	True	9.99314e-08	1862	3.619857	3.611120	0.490631	0.413070
2.000	0.100	1.100	4.000	0.500000	0.000000	0.210000	1.420509	1.873294	0.074354	0.064457	True	True	9.97835e-08	1741	3.609454	3.600249	0.496852	0.415866
2.000	0.100	1.100	4.000	0.500000	0.000000	0.216000	1.406278	1.872575	0.075307	0.065008	True	True	9.95843e-08	1746	3.599022	3.589333	0.503161	0.418661
2.000	0.100	1.100	4.000	0.500000	0.000000	0.222000	1.392020	1.871862	0.076273	0.065563	True	True	9.97744e-08	1746	3.588563	3.578372	0.509559	0.421459
2.000	0.100	1.100	4.000	0.500000	0.000000	0.228000	1.377736	1.871154	0.077249	0.066121	True	True	9.99314e-08	1737	3.578077	3.567366	0.516047	0.424259
2.000	0.100	1.100	4.000	0.500000	0.000000	0.234000	1.363426	1.870453	0.078236	0.066683	True	True	9.96866e-08	1761	3.567564	3.556314	0.522628	0.427063
2.000	0.100	1.100	4.000	0.500000	0.000000	0.240000	1.349091	1.869759	0.079236	0.067249	True	True	9.95956e-08	1766	3.557026	3.545218	0.529303	0.429870
2.000	0.100	1.100	4.000	0.500000	0.000000	0.246000	1.334730	1.869071	0.080246	0.067819	True	True	9.96262e-08	1762	3.546462	3.534076	0.536074	0.432679
2.000	0.100	1.100	4.000	0.500000	0.000000	0.252000	1.320345	1.868391	0.081268	0.068393	True	True	9.96523e-08	1849	3.535873	3.522890	0.542943	0.435491
2.000	0.100	1.100	4.000	0.500000	0.000000	0.258000	1.305936	1.867718	0.082302	0.068971	True	True	9.95564e-08	1772	3.525260	3.511658	0.549912	0.438306
2.000	0.100	1.100	4.000	0.500000	0.000000	0.264000	1.291503	1.867053	0.083348	0.069552	True	True	9.98559e-08	1780	3.514624	3.500381	0.556983	0.441122
2.000	0.100	1.100	4.000	0.500000	0.000000	0.270000	1.277047	1.866396	0.084405	0.070138	True	True	9.98946e-08	1775	3.503964	3.489059	0.564157	0.443941
2.000	0.100	1.100	4.000	0.500000	0.000000	0.276000	1.262570	1.865747	0.085474	0.070727	True	True	9.99463e-08	1793	3.493283	3.477692	0.571438	0.446761
2.000	0.100	1.100	4.000	0.500000	0.000000	0.282000	1.248071	1.865107	0.086555	0.071321	True	True	9.98338e-08	1807	3.482580	3.466280	0.578826	0.449583
2.000	0.100	1.100	4.000	0.500000	0.000000	0.288000	1.233551	1.864477	0.087647	0.071919	True	True	9.95439e-08	1803	3.471857	3.454823	0.586325	0.452406
2.000	0.100	1.100	4.000	0.500000	0.000000	0.294000	1.219011	1.863855	0.088752	0.072521	True	True	9.96764e-08	1795	3.461114	3.443321	0.593935	0.455231
2.000	0.100	1.100	4.000	0.500000	0.000000	0.300000	1.204452	1.863244	0.089868	0.073127	True	True	9.93715e-08	1830	3.450352	3.431775	0.601659	0.458057
2.000	0.100	1.100	4.000	0.500000	0.000000	0.306000	1.189876	1.862643	0.090996	0.073737	True	True	9.93878e-08	1808	3.439572	3.420184	0.609500	0.460883
2.000	0.100	1.100	4.000	0.500000	0.000000	0.312000	1.175281	1.862052	0.092136	0.074352	True	True	9.9604e-08	1804	3.428776	3.408550	0.617460	0.463710
2.000	0.100	1.100	4.000	0.500000	0.000000	0.318000	1.160671	1.861473	0.093288	0.074971	True	True	9.99175e-08	1793	3.417963	3.396871	0.625540	0.466537
2.000	0.100	1.100	4.000	0.500000	0.000000	0.324000	1.146046	1.860905	0.094452	0.075594	True	True	9.9505e-08	1799	3.407136	3.385149	0.633743	0.469364
2.000	0.100	1.100	4.000	0.500000	0.000000	0.330000	1.131406	1.860349	0.095627	0.076222	True	True	9.98188e-08	1804	3.396294	3.373384	0.642071	0.472190
2.000	0.100	1.100	4.000	0.500000	0.000000	0.336000	1.116753	1.859805	0.096814	0.076854	True	True	9.96806e-08	1822	3.385441	3.361575	0.650527	0.475016
2.000	0.100	1.100	4.000	0.500000	0.000000	0.342000	1.102089	1.859274	0.098013	0.077491	True	True	9.99107e-08	1819	3.374576	3.349725	0.659112	0.477841
2.000	0.100	1.100	4.000	0.500000	0.000000	0.348000	1.087414	1.858756	0.099223	0.078133	True	True	9.97791e-08	1992	3.363701	3.337832	0.667830	0.480665
2.000	0.100	1.100	4.000	0.500000	0.000000	0.354000	1.072729	1.858251	0.100444	0.078778	True	True	9.94772e-08	1848	3.352817	3.325897	0.676682	0.483487
2.000	0.100	1.100	4.000	0.500000	0.000000	0.360000	1.058037	1.857761	0.101677	0.079429	True	True	9.98072e-08	1847	3.341925	3.313922	0.685670	0.486308
2.000	0.100	1.100	4.000	0.500000	0.000000	0.366000	1.043339	1.857286	0.102920	0.080084	True	True	9.98591e-08	1819	3.331028	3.301906	0.694798	0.489125
2.000	0.100	1.100	4.000	0.500000	0.000000	0.372000	1.028635	1.856825	0.104174	0.080744	True	True	9.95055e-08	1833	3.320126	3.289850	0.704067	0.491941
2.000	0.100	1.100	4.000	0.500000	0.000000	0.378000	1.013928	1.856380	0.105439	0.081408	True	True	9.95462e-08	1831	3.309221	3.277754	0.713480	0.494753
2.000	0.100	1.100	4.000	0.500000	0.000000	0.384000	0.999219	1.855951	0.106715	0.082078	True	True	9.9477e-08	1871	3.298315	3.265620	0.723040	0.497562
2.000	0.100	1.100	4.000	0.500000	0.000000	0.390000	0.984509	1.855539	0.108000	0.082752	True	True	9.9778e-08	1904	3.287409	3.253448	0.732747	0.500366
2.000	0.100	1.100	4.000	0.500000	0.000000	0.396000	0.969801	1.855144	0.109296	0.083431	True	True	9.96203e-08	1869	3.276504	3.241239	0.742606	0.503167
2.000	0.100	1.100	4.000	0.500000	0.000000	0.402000	0.955096	1.854767	0.110601	0.084115	True	True	9.99094e-08	1863	3.265603	3.228993	0.752618	0.505963
2.000	0.100	1.100	4.000	0.500000	0.000000	0.408000	0.940396	1.854407	0.111915	0.084804	True	True	9.9897e-08	1880	3.254706	3.216711	0.762786	0.508753
2.000	0.100	1.100	4.000	0.500000	0.000000	0.414000	0.925703	1.854067	0.113239	0.085497	True	True	9.99959e-08	1891	3.243817	3.204395	0.773111	0.511538
2.000	0.100	1.100	4.000	0.500000	0.000000	0.420000	0.911019	1.853745	0.114571	0.086196	True	True	9.99633e-08	1903	3.232937	3.192045	0.783597	0.514317
2.000	0.100	1.100	4.000	0.500000	0.000000	0.426000	0.896345	1.853444	0.115911	0.086900	True	True	9.95391e-08	1904	3.222067	3.179662	0.794245	0.517090
2.000	0.100	1.100	4.000	0.500000	0.000000	0.432000	0.881683	1.853163	0.117259	0.087609	True	True	9.98364e-08	1886	3.211210	3.167247	0.805059	0.519855
2.000	0.100	1.100	4.000	0.500000	0.000000	0.438000	0.867036	1.852903	0.118614	0.088323	True	True	9.96219e-08	1895	3.200367	3.154802	0.816040	0.522613
2.000	0.100	1.100	4.000	0.500000	0.000000	0.444000	0.852406	1.852664	0.119977	0.089042	True	True	9.97883e-08	1853	3.189540	3.142327	0.827190	0.525362
2.000	0.100	1.100	4.000	0.500000	0.000000	0.450000	0.837795	1.852447	0.121345	0.089766	True	True	9.98464e-08	1912	3.178732	3.129823	0.838511	0.528103
2.000	0.100	1.100	4.000	0.500000	0.000000	0.456000	0.823205	1.852253	0.122720	0.090496	True	True	9.97806e-08	1933	3.167944	3.117292	0.850007	0.530834
2.000	0.100	1.100	4.000	0.500000	0.000000	0.462000	0.808638	1.852082	0.124100	0.091231	True	True	9.95981e-08	1908	3.157178	3.104734	0.861678	0.533556
2.000	0.100	1.100	4.000	0.500000	0.000000	0.468000	0.794096	1.851935	0.125484	0.091971	True	True	9.98494e-08	1945	3.146437	3.092152	0.873527	0.536268
2.000	0.100	1.100	4.000	0.500000	0.000000	0.474000	0.779582	1.851812	0.126873	0.092716	True	True	9.9881e-08	1930	3.135722	3.079546	0.885557	0.538968
2.000	0.100	1.100	4.000	0.500000	0.000000	0.480000	0.765098	1.851714	0.128265	0.093467	True	True	9.96896e-08	1955	3.125036	3.066918	0.897769	0.541657
2.000	0.100	1.100	4.000	0.500000	0.000000	0.486000	0.750645	1.851642	0.129660	0.094223	True	True	9.99436e-08	1964	3.114381	3.054269	0.910164	0.544334
2.000	0.100	1.100	4.000	0.500000	0.000000	0.492000	0.736228	1.851595	0.131056	0.094984	True	True	9.95949e-08	1971	3.103759	3.041601	0.922746	0.546999
2.000	0.100	1.100	4.000	0.500000	0.000000	0.498000	0.721847	1.851575	0.132454	0.095751	True	True	9.99673e-08	1981	3.093171	3.028914	0.935515	0.549650
2.000	0.100	1.100	4.000	0.500000	0.000000	0.504000	0.707505	1.851582	0.133853	0.096524	True	True	9.99511e-08	1975	3.082620	3.016211	0.948474	0.552287
2.000	0.100	1.100	4.000	0.500000	0.000000	0.510000	0.693204	1.851617	0.135251	0.097302	True	True	9.96405e-08	1981	3.072109	3.003493	0.961624	0.554909
2.000	0.100	1.100	4.000	0.500000	0.000000	0.516000	0.678947	1.851680	0.136649	0.098085	True	True	9.98463e-08	1995	3.061638	2.990761	0.974968	0.557517
2.000	0.100	1.100	4.000	0.500000	0.000000	0.522000	0.664737	1.851772	0.138044	0.098875	True	True	9.96768e-08	2006	3.051211	2.978017	0.988505	0.560108
2.000	0.100	1.100	4.000	0.500000	0.000000	0.528000	0.650574	1.851893	0.139437	0.099669	True	True	9.96716e-08	2002	3.040828	2.965263	1.002239	0.562684
2.000	0.100	1.100	4.000	0.500000	0.000000	0.534000	0.636462	1.852043	0.140825	0.100470	True	True	9.99798e-08	2014	3.030494	2.952500	1.016169	0.565241
2.000	0.100	1.100	4.000	0.500000	0.000000	0.540000	0.622403	1.852224	0.142209	0.101276	True	True	9.97829e-08	2032	3.020208	2.939729	1.030299	0.567781
2.000	0.100	1.100	4.000	0.500000	0.000000	0.546000	0.608398	1.852436	0.143588	0.102088	True	True	9.95393e-08	2037	3.009972	2.926952	1.044630	0.570304
2.000	0.100	1.100	4.000	0.500000	0.000000	0.552000	0.594451	1.852679	0.144960	0.102907	True	True	9.96421e-08	2022	2.999790	2.914171	1.059162	0.572807
2.000	0.100	1.100	4.000	0.500000	0.000000	0.558000	0.580563	1.852954	0.146324	0.103730	True	True	9.9875e-08	2041	2.989662	2.901388	1.073897	0.575290
2.000	0.100	1.100	4.000	0.500000	0.000000	0.564000	0.566736	1.853261	0.147680	0.104560	True	True	9.95457e-08	2052	2.979590	2.888604	1.088836	0.577753
2.000	0.100	1.100	4.000	0.500000	0.000000	0.570000	0.552972	1.853601	0.149026	0.105396	True	True	9.98889e-08	2056	2.969577	2.875820	1.103979	0.580196
2.000	0.100	1.100	4.000	0.500000	0.000000	0.576000	0.539274	1.853973	0.150361	0.106238	True	True	9.99007e-08	2029	2.959623	2.863039	1.119329	0.582617
2.000	0.100	1.100	4.000	0.500000	0.000000	0.582000	0.525644	1.854380	0.151685	0.107087	True	True	9.99886e-08	2070	2.949730	2.850261	1.134885	0.585015
2.000	0.100	1.100	4.000	0.500000	0.000000	0.588000	0.512082	1.854820	0.152995	0.107941	True	True	9.99284e-08	2086	2.939900	2.837490	1.150649	0.587391
2.000	0.100	1.100	4.000	0.500000	0.000000	0.594000	0.498591	1.855294	0.154292	0.108802	True	True	9.96344e-08	2099	2.930135	2.824725	1.166621	0.589743
2.000	0.100	1.100	4.000	0.500000	0.000000	0.600000	0.485172	1.855804	0.155574	0.109669	True	True	9.95316e-08	2102	2.920434	2.811969	1.182802	0.592072
2.000	0.100	1.100	4.000	0.500000	0.000000	0.606000	0.471828	1.856348	0.156839	0.110543	True	True	9.98455e-08	2105	2.910801	2.799224	1.199194	0.594375
2.000	0.100	1.100	4.000	0.500000	0.000000	0.612000	0.458559	1.856928	0.158087	0.111423	True	True	9.97765e-08	2102	2.901235	2.786490	1.215796	0.596654
2.000	0.100	1.100	4.000	0.500000	0.000000	0.618000	0.445368	1.857543	0.159317	0.112310	True	True	9.98719e-08	2130	2.891738	2.773769	1.232609	0.598906
2.000	0.100	1.100	4.000	0.500000	0.000000	0.624000	0.432255	1.858195	0.160527	0.113204	True	True	9.98519e-08	2111	2.882311	2.761064	1.249634	0.601132
2.000	0.100	1.100	4.000	0.500000	0.000000	0.630000	0.419222	1.858883	0.161716	0.114104	True	True	9.96921e-08	2151	2.872955	2.748375	1.266871	0.603331
2.000	0.100	1.100	4.000	0.500000	0.000000	0.636000	0.406270	1.859608	0.162883	0.115012	True	True	9.96068e-08	2156	2.863670	2.735704	1.284320	0.605502
2.000	0.100	1.100	4.000	0.500000	0.000000	0.642000	0.393400	1.860370	0.164027	0.115927	True	True	9.96612e-08	2184	2.854457	2.723052	1.301983	0.607645
2.000	0.100	1.100	4.000	0.500000	0.000000	0.648000	0.380613	1.861170	0.165147	0.116849	True	True	9.95943e-08	2149	2.845317	2.710421	1.319860	0.609759
2.000	0.100	1.100	4.000	0.500000	0.000000	0.654000	0.367910	1.862007	0.166242	0.117778	True	True	9.95689e-08	2154	2.836250	2.697812	1.337951	0.611844
2.000	0.100	1.100	4.000	0.500000	0.000000	0.660000	0.355291	1.862882	0.167310	0.118715	True	True	9.98927e-08	2196	2.827257	2.685227	1.356256	0.613899
2.000	0.100	1.100	4.000	0.500000	0.000000	0.666000	0.342758	1.863795	0.168351	0.119659	True	True	9.97751e-08	2201	2.818338	2.672666	1.374776	0.615923
2.000	0.100	1.100	4.000	0.500000	0.000000	0.672000	0.330311	1.864747	0.169363	0.120612	True	True	9.99895e-08	2207	2.809492	2.660131	1.393513	0.617917
2.000	0.100	1.100	4.000	0.500000	0.000000	0.678000	0.317951	1.865738	0.170345	0.121572	True	True	9.95033e-08	2200	2.800721	2.647625	1.412464	0.619878
2.000	0.100	1.100	4.000	0.500000	0.000000	0.684000	0.305678	1.866767	0.171295	0.122540	True	True	9.95523e-08	2230	2.792024	2.635147	1.431631	0.621807
2.000	0.100	1.100	4.000	0.500000	0.000000	0.690000	0.293492	1.867836	0.172214	0.123517	True	True	9.97733e-08	2232	2.783401	2.622699	1.451015	0.623704
2.000	0.100	1.100	4.000	0.500000	0.000000	0.696000	0.281394	1.868944	0.173100	0.124503	True	True	9.96087e-08	2265	2.774852	2.610283	1.470617	0.625567
2.000	0.100	1.100	4.000	0.500000	0.000000	0.702000	0.269383	1.870091	0.173951	0.125497	True	True	9.9943e-08	2235	2.766376	2.597899	1.490435	0.627397
2.000	0.100	1.100	4.000	0.500000	0.000000	0.708000	0.257460	1.871279	0.174766	0.126500	True	True	9.97399e-08	2284	2.757972	2.585548	1.510472	0.629192
2.000	0.100	1.100	4.000	0.500000	0.000000	0.714000	0.245624	1.872506	0.175546	0.127512	True	True	9.97652e-08	2281	2.749642	2.573233	1.530728	0.630952
2.000	0.100	1.100	4.000	0.500000	0.000000	0.720000	0.233876	1.873774	0.176287	0.128533	True	True	9.97464e-08	2288	2.741383	2.560953	1.551204	0.632677
2.000	0.100	1.100	4.000	0.500000	0.000000	0.726000	0.222216	1.875083	0.176991	0.129564	True	True	9.97056e-08	2290	2.733195	2.548710	1.571900	0.634366
2.000	0.100	1.100	4.000	0.500000	0.000000	0.732000	0.210642	1.876432	0.177654	0.130605	True	True	9.97704e-08	2282	2.725077	2.536506	1.592817	0.636018
2.000	0.100	1.100	4.000	0.500000	0.000000	0.738000	0.199155	1.877822	0.178277	0.131656	True	True	9.96146e-08	2296	2.717029	2.524341	1.613955	0.637633
2.000	0.100	1.100	4.000	0.500000	0.000000	0.744000	0.187754	1.879254	0.178858	0.132717	True	True	9.95949e-08	2312	2.709049	2.512216	1.635317	0.639211
2.000	0.100	1.100	4.000	0.500000	0.000000	0.750000	0.176438	1.880727	0.179396	0.133789	True	True	9.96235e-08	2331	2.701137	2.500133	1.656902	0.640750
2.000	0.100	1.100	4.000	0.500000	0.000000	0.756000	0.165207	1.882242	0.179891	0.134872	True	True	9.99888e-08	2351	2.693291	2.488093	1.678712	0.642251
2.000	0.100	1.100	4.000	0.500000	0.000000	0.762000	0.154061	1.883799	0.180342	0.135967	True	True	9.98239e-08	2361	2.685510	2.476097	1.700748	0.643712
2.000	0.100	1.100	4.000	0.500000	0.000000	0.768000	0.142998	1.885399	0.180746	0.137072	True	True	9.95782e-08	2339	2.677793	2.464146	1.723011	0.645134
2.000	0.100	1.100	4.000	0.500000	0.000000	0.774000	0.132018	1.887041	0.181104	0.138190	True	True	9.97929e-08	2379	2.670139	2.452241	1.745503	0.646515
2.000	0.100	1.100	4.000	0.500000	0.000000	0.780000	0.121120	1.888726	0.181415	0.139320	True	True	9.99701e-08	2370	2.662545	2.440383	1.768225	0.647854
2.000	0.100	1.100	4.000	0.500000	0.000000	0.786000	0.110303	1.890455	0.181677	0.140462	True	True	9.98308e-08	2365	2.655011	2.428574	1.791179	0.649152
2.000	0.100	1.100	4.000	0.500000	0.000000	0.792000	0.099566	1.892227	0.181890	0.141618	True	True	9.96498e-08	2408	2.647535	2.416815	1.814365	0.650408
2.000	0.100	1.100	4.000	0.500000	0.000000	0.798000	0.088908	1.894043	0.182053	0.142786	True	True	9.97525e-08	2404	2.640116	2.405107	1.837787	0.651620
2.000	0.100	1.100	4.000	0.500000	0.000000	0.804000	0.078327	1.895904	0.182165	0.143968	True	True	9.98786e-08	3115	2.632751	2.393451	1.861445	0.652789
2.000	0.100	1.100	4.000	0.500000	0.000000	0.810000	0.067824	1.897809	0.182225	0.145165	True	True	9.99325e-08	3994	2.625440	2.381850	1.885342	0.653913
2.000	0.100	1.100	4.000	0.500000	0.000000	0.816000	0.057397	1.899760	0.182232	0.146376	True	True	9.99759e-08	5907	2.618180	2.370303	1.909480	0.654992
2.000	0.100	1.100	4.000	0.500000	0.000000	0.822000	0.046209	1.901162	0.181921	0.147567	True	True	9.9973e-08	18107	2.611599	2.359641	1.935417	0.656159
2.000	0.100	1.100	4.000	0.500000	0.000000	0.828000	0.000005	1.294221	0.145113	0.153708	True	True	5.32806e-08	1131	2.551660	2.380845	2.177380	0.897539
2.000	0.100	1.100	4.000	0.500000	0.000000	0.834000	0.000005	1.375008	0.152253	0.156194	True	True	6.50659e-08	941	2.537577	2.348350	2.170308	0.862266
2.000	0.100	1.100	4.000	0.500000	0.000000	0.840000	0.000005	1.280813	0.149822	0.158147	True	True	9.82435e-08	571	2.507427	2.328436	2.208225	0.914905
2.000	0.100	1.100	4.000	0.500000	0.000000	0.846000	0.000005	1.324323	0.155082	0.160618	True	True	9.75679e-08	499	2.490977	2.299143	2.208969	0.896750
2.000	0.100	1.100	4.000	0.500000	0.000000	0.852000	0.000003	1.128582	0.145503	0.160559	True	True	9.93476e-08	348	2.453494	2.292870	2.277228	1.014034
2.000	0.100	1.100	4.000	0.500000	0.000000	0.858000	0.000003	1.180414	0.151755	0.163883	True	True	9.99537e-08	316	2.434870	2.258870	2.276676	0.987677
2.000	0.100	1.100	4.000	0.500000	0.000000	0.864000	0.000000	1.149686	0.152377	0.165661	True	True	3.68834e-08	332	2.410848	2.235911	2.299517	1.012212
2.000	0.100	1.100	4.000	0.500000	0.000000	0.870000	0.000000	1.238713	0.161088	0.169212	True	True	3.98543e-08	314	2.400113	2.202096	2.283020	0.962204
2.000	0.100	1.100	4.000	0.500000	0.000000	0.876000	0.000000	1.156139	0.158302	0.170433	True	True	8.82061e-08	268	2.369537	2.182905	2.323283	1.018405
2.000	0.100	1.100	4.000	0.500000	0.000000	0.882000	0.000000	1.097915	0.156778	0.171542	True	True	9.63571e-08	254	2.342165	2.162996	2.356547	1.063001
2.000	0.100	1.100	4.000	0.500000	0.000000	0.888000	0.000000	1.301294	0.173487	0.176363	False	True	9.61165e-08	292	2.353582	2.126672	2.291605	0.936924
2.000	0.100	1.100	4.000	0.500000	0.000000	0.894000	0.000000	1.144924	0.165789	0.177222	True	True	9.49761e-08	253	2.307928	2.107801	2.362783	1.039982
2.000	0.100	1.100	4.000	0.500000	0.000000	0.900000	0.000000	1.290152	0.178521	0.180870	False	True	9.86149e-08	269	2.316206	2.079903	2.313674	0.949949
