# Supplementary material for: On maternity and the stronger immune response in women
Source: Nat Commun. 2022 Aug 18;13:4858. doi: 10.1038/s41467-022-32569-6 (PMC9386672; doi:10.1038/s41467-022-32569-6)
Supplement: Supplementary file 3 — Source Data [file 41467_2022_32569_MOESM3_ESM.zip › Source Data/Source Data Suppl Fig 7/Source Data.xlsx]

## Sheet: Sheet1
Fig 7 Suppl
		c_0	v	alphaf	alpham	gammaf	gammam	PrMortf	PrMortm	PrRecof	PrRecom
		0.1	0	2.05376	2.05376	0.172694	0.172694	0.660876	0.660877	0.0555711	0.0555709
		0.1	0.006	2.04309	2.0542	0.174652	0.174114	0.659499	0.660829	0.0563767	0.056012
		0.1	0.012	2.03244	2.05463	0.176623	0.175537	0.658111	0.660781	0.0571912	0.0564537
		0.1	0.018	2.02179	2.05507	0.178607	0.176963	0.656713	0.660733	0.0580147	0.0568961
		0.1	0.024	2.01114	2.05554	0.180603	0.178391	0.655304	0.660689	0.058847	0.0573382
		0.1	0.03	2.0005	2.05595	0.182613	0.179825	0.653884	0.660636	0.0596888	0.057783
		0.1	0.036	1.98986	2.0564	0.184635	0.18126	0.652452	0.660588	0.0605397	0.0582272
		0.1	0.042	1.97923	2.05684	0.186671	0.182698	0.651009	0.660539	0.0614	0.058672
		0.1	0.048	1.9686	2.05729	0.18872	0.184139	0.649556	0.66049	0.0622697	0.0591175
		0.1	0.054	1.95798	2.05774	0.190782	0.185583	0.648091	0.66044	0.0631488	0.0595636
		0.1	0.06	1.94736	2.0582	0.192857	0.187031	0.646615	0.660391	0.0640375	0.0600106
		0.1	0.066	1.93675	2.05866	0.194945	0.188481	0.645127	0.660341	0.0649358	0.0604578
		0.1	0.072	1.92615	2.05911	0.197046	0.189935	0.643629	0.660291	0.0658435	0.0609061
		0.1	0.078	1.91555	2.05961	0.199162	0.191391	0.642119	0.660245	0.0667617	0.0613539
		0.1	0.084	1.90496	2.06004	0.201289	0.192852	0.640597	0.66019	0.067689	0.0618043
		0.1	0.09	1.89437	2.0605	0.203431	0.194315	0.639063	0.660139	0.068627	0.0622543
		0.1	0.096	1.8838	2.06097	0.205586	0.195781	0.637518	0.660089	0.0695747	0.0627049
		0.1	0.102	1.87323	2.06144	0.207754	0.197251	0.63596	0.660037	0.0705325	0.0631563
		0.1	0.108	1.86267	2.06191	0.209935	0.198724	0.634392	0.659986	0.0715003	0.0636084
		0.1	0.114	1.85211	2.06239	0.21213	0.2002	0.632811	0.659934	0.0724786	0.064061
		0.1	0.12	1.84156	2.06287	0.214339	0.201679	0.631218	0.659882	0.0734675	0.0645142
		0.1	0.126	1.83102	2.06335	0.216561	0.203162	0.629613	0.659829	0.0744666	0.0649683
		0.1	0.132	1.82048	2.06383	0.218797	0.204648	0.627996	0.659777	0.0754764	0.0654229
		0.1	0.138	1.80996	2.06436	0.221046	0.206136	0.626367	0.659728	0.0764966	0.065877
		0.1	0.144	1.79945	2.06481	0.223308	0.207631	0.624726	0.65967	0.0775273	0.0663344
		0.1	0.15	1.78894	2.0653	0.225584	0.209127	0.623072	0.659616	0.078569	0.066791
		0.1	0.156	1.77844	2.0658	0.227874	0.210626	0.621406	0.659563	0.0796216	0.0672482
		0.1	0.162	1.76795	2.0663	0.230177	0.212129	0.619728	0.659508	0.0806849	0.0677061
		0.1	0.168	1.75747	2.0668	0.232494	0.213636	0.618036	0.659454	0.0817594	0.0681649
		0.1	0.174	1.747	2.0673	0.234825	0.215146	0.616333	0.659399	0.082845	0.0686243
		0.1	0.18	1.73654	2.06785	0.237169	0.216658	0.614617	0.659348	0.0839416	0.069083
		0.1	0.186	1.72609	2.06832	0.239527	0.218176	0.612888	0.659288	0.0850495	0.0695448
		0.1	0.192	1.71565	2.06883	0.241898	0.219697	0.611147	0.659232	0.0861685	0.0700063
		0.1	0.198	1.70522	2.06935	0.244282	0.221221	0.609393	0.659176	0.0872987	0.0704682
		0.1	0.204	1.6948	2.06987	0.24668	0.222748	0.607626	0.659119	0.0884404	0.0709307
		0.1	0.21	1.6844	2.07039	0.249092	0.224279	0.605846	0.659062	0.0895937	0.071394
		0.1	0.216	1.674	2.07092	0.251517	0.225814	0.604053	0.659005	0.0907584	0.0718581
		0.1	0.222	1.66362	2.07145	0.253956	0.227352	0.602248	0.658947	0.0919348	0.0723227
		0.1	0.228	1.65325	2.07199	0.256408	0.228894	0.600429	0.658889	0.0931228	0.072788
		0.1	0.234	1.64289	2.07253	0.258874	0.230439	0.598598	0.658831	0.0943227	0.0732538
		0.1	0.24	1.63254	2.07307	0.261352	0.231988	0.596754	0.658772	0.0955339	0.0737204
		0.1	0.246	1.6222	2.07361	0.263845	0.233541	0.594896	0.658713	0.0967574	0.0741877
		0.1	0.252	1.61188	2.07416	0.26635	0.235097	0.593025	0.658654	0.0979925	0.0746555
		0.1	0.258	1.60157	2.07471	0.268869	0.236657	0.591142	0.658594	0.0992397	0.0751241
		0.1	0.264	1.59128	2.07527	0.271401	0.238221	0.589245	0.658533	0.100499	0.0755933
		0.1	0.27	1.581	2.07583	0.273947	0.239789	0.587335	0.658472	0.10177	0.0760633
		0.1	0.276	1.57073	2.07639	0.276505	0.24136	0.585412	0.658411	0.103053	0.0765338
		0.1	0.282	1.56048	2.07696	0.279077	0.242935	0.583475	0.65835	0.104349	0.0770049
		0.1	0.288	1.55024	2.07753	0.281661	0.244514	0.581526	0.658288	0.105656	0.0774768
		0.1	0.294	1.54002	2.07811	0.284259	0.246097	0.579563	0.658225	0.106976	0.0779494
		0.1	0.3	1.52981	2.07869	0.28687	0.247684	0.577586	0.658162	0.108309	0.0784227
		0.1	0.306	1.51962	2.07927	0.289493	0.249274	0.575597	0.658099	0.109653	0.0788964
		0.1	0.312	1.50945	2.07986	0.292129	0.250868	0.573595	0.658035	0.11101	0.0793707
		0.1	0.318	1.49929	2.08045	0.294778	0.252466	0.571579	0.657971	0.112379	0.0798458
		0.1	0.324	1.48915	2.08105	0.297439	0.254068	0.56955	0.657907	0.11376	0.0803215
		0.1	0.33	1.47903	2.08165	0.300113	0.255674	0.567507	0.657842	0.115154	0.0807979
		0.1	0.336	1.46892	2.08225	0.3028	0.257284	0.565452	0.657776	0.116561	0.081275
		0.1	0.342	1.45883	2.08286	0.305499	0.258898	0.563383	0.65771	0.11798	0.0817527
		0.1	0.348	1.44876	2.08352	0.30821	0.260514	0.561301	0.657648	0.119412	0.0822294
		0.1	0.354	1.4387	2.0841	0.310933	0.262138	0.559206	0.657577	0.120856	0.08271
		0.1	0.36	1.42867	2.08472	0.313668	0.263763	0.557097	0.657509	0.122312	0.0831894
		0.1	0.366	1.41865	2.08535	0.316416	0.265393	0.554975	0.657441	0.123782	0.0836696
		0.1	0.372	1.40866	2.08598	0.319175	0.267027	0.552841	0.657373	0.125263	0.0841504
		0.1	0.378	1.39868	2.08662	0.321946	0.268665	0.550693	0.657304	0.126758	0.0846319
		0.1	0.384	1.38872	2.08726	0.324728	0.270307	0.548532	0.657234	0.128264	0.085114
		0.1	0.39	1.37879	2.08791	0.327522	0.271953	0.546358	0.657165	0.129784	0.0855966
		0.1	0.396	1.36887	2.08856	0.330328	0.273603	0.544171	0.657094	0.131316	0.0860799
		0.1	0.402	1.35898	2.08922	0.333145	0.275257	0.541971	0.657023	0.132861	0.0865637
		0.1	0.408	1.3491	2.08988	0.335972	0.276915	0.539758	0.656952	0.134418	0.0870481
		0.1	0.414	1.33925	2.09054	0.338811	0.278578	0.537533	0.65688	0.135988	0.0875333
		0.1	0.42	1.32942	2.09122	0.341661	0.280244	0.535294	0.656807	0.137571	0.0880188
		0.1	0.426	1.31961	2.09189	0.344521	0.281915	0.533043	0.656734	0.139166	0.0885051
		0.1	0.432	1.30983	2.09258	0.347392	0.28359	0.530779	0.656661	0.140773	0.088992
		0.1	0.438	1.30007	2.09326	0.350273	0.285269	0.528503	0.656587	0.142393	0.0894794
		0.1	0.444	1.29033	2.09395	0.353165	0.286953	0.526213	0.656512	0.144026	0.0899676
		0.1	0.45	1.28061	2.09465	0.356067	0.28864	0.523912	0.656437	0.145671	0.0904561
		0.1	0.456	1.27092	2.09535	0.358978	0.290332	0.521598	0.656361	0.147328	0.0909453
		0.1	0.462	1.26126	2.09606	0.3619	0.292029	0.519271	0.656285	0.148998	0.0914353
		0.1	0.468	1.25161	2.09678	0.364831	0.293729	0.516933	0.656208	0.15068	0.0919255
		0.1	0.474	1.242	2.09749	0.367771	0.295434	0.514582	0.65613	0.152374	0.0924165
		0.1	0.48	1.23241	2.09822	0.37072	0.297143	0.512219	0.656052	0.15408	0.092908
		0.1	0.486	1.22284	2.09895	0.373679	0.298856	0.509845	0.655974	0.155799	0.0933999
		0.1	0.492	1.2133	2.09969	0.376647	0.300574	0.507458	0.655895	0.157531	0.0938926
		0.1	0.498	1.20379	2.10043	0.379623	0.302296	0.505059	0.655815	0.159274	0.0943857
		0.1	0.504	1.19431	2.10117	0.382607	0.304023	0.50265	0.655734	0.161028	0.0948795
		0.1	0.51	1.18485	2.10193	0.3856	0.305754	0.500228	0.655654	0.162795	0.0953738
		0.1	0.516	1.17542	2.10268	0.388601	0.307489	0.497795	0.655572	0.164574	0.0958685
		0.1	0.522	1.16601	2.10345	0.39161	0.309229	0.49535	0.65549	0.166365	0.0963639
		0.1	0.528	1.15664	2.10422	0.394627	0.310973	0.492894	0.655407	0.168168	0.0968597
		0.1	0.534	1.14729	2.10499	0.397651	0.312722	0.490428	0.655324	0.169982	0.0973562
		0.1	0.54	1.13797	2.10577	0.400683	0.314475	0.48795	0.65524	0.171808	0.097853
		0.1	0.546	1.12869	2.10656	0.403721	0.316233	0.485461	0.655155	0.173645	0.0983506
		0.1	0.552	1.11943	2.10736	0.406766	0.317995	0.482962	0.65507	0.175494	0.0988484
		0.1	0.558	1.1102	2.10816	0.409818	0.319761	0.480452	0.654984	0.177354	0.0993467
		0.1	0.564	1.101	2.10896	0.412876	0.321532	0.477932	0.654898	0.179225	0.0998456
		0.1	0.57	1.09183	2.10977	0.415941	0.323308	0.475401	0.654811	0.181108	0.100345
		0.1	0.576	1.08269	2.11059	0.419011	0.325088	0.472861	0.654723	0.183001	0.100845
		0.1	0.582	1.07359	2.11141	0.422087	0.326873	0.47031	0.654635	0.184906	0.101346
		0.1	0.588	1.06451	2.11224	0.425169	0.328663	0.467749	0.654545	0.186821	0.101847
		0.1	0.594	1.05547	2.11308	0.428256	0.330457	0.465179	0.654456	0.188747	0.102348
		0.1	0.6	1.04645	2.11392	0.431348	0.332255	0.462599	0.654366	0.190684	0.10285
		0.1	0.606	1.03747	2.11477	0.434445	0.334058	0.46001	0.654275	0.192631	0.103352
		0.1	0.612	1.02852	2.11563	0.437546	0.335866	0.457412	0.654183	0.194588	0.103855
		0.1	0.618	1.01961	2.11649	0.440651	0.337679	0.454805	0.654091	0.196556	0.104358
		0.1	0.624	1.01073	2.11735	0.443761	0.339496	0.452188	0.653998	0.198534	0.104862
		0.1	0.63	1.00188	2.11823	0.446874	0.341318	0.449564	0.653905	0.200521	0.105366
		0.1	0.636	0.993064	2.11911	0.449991	0.343144	0.44693	0.653811	0.202519	0.105871
		0.1	0.642	0.984283	2.11999	0.453112	0.344976	0.444288	0.653716	0.204527	0.106376
		0.1	0.648	0.975537	2.12089	0.456235	0.346812	0.441639	0.65362	0.206544	0.106881
		0.1	0.654	0.966824	2.12179	0.459361	0.348652	0.438981	0.653524	0.20857	0.107387
		0.1	0.66	0.958146	2.12269	0.46249	0.350498	0.436315	0.653428	0.210606	0.107894
		0.1	0.666	0.949503	2.1236	0.465621	0.352348	0.433642	0.65333	0.212651	0.1084
		0.1	0.672	0.940895	2.12452	0.468754	0.354203	0.430961	0.653232	0.214705	0.108908
		0.1	0.678	0.932323	2.12545	0.471889	0.356063	0.428273	0.653133	0.216768	0.109415
		0.1	0.684	0.923786	2.12638	0.475026	0.357927	0.425578	0.653034	0.218839	0.109923
		0.1	0.69	0.915285	2.12732	0.478164	0.359797	0.422876	0.652934	0.220919	0.110432
		0.1	0.696	0.90682	2.12826	0.481303	0.361671	0.420168	0.652833	0.223008	0.110941
		0.1	0.702	0.898392	2.12922	0.484443	0.36355	0.417453	0.652732	0.225105	0.11145
		0.1	0.708	0.889999	2.13017	0.487583	0.365434	0.414732	0.652629	0.22721	0.111959
		0.1	0.714	0.881644	2.13114	0.490724	0.367322	0.412005	0.652527	0.229323	0.112469
		0.1	0.72	0.873326	2.13211	0.493865	0.369216	0.409272	0.652423	0.231443	0.11298
		0.1	0.726	0.865044	2.13309	0.497005	0.371114	0.406534	0.652319	0.233571	0.11349
		0.1	0.732	0.8568	2.13407	0.500146	0.373018	0.40379	0.652214	0.235707	0.114002
		0.1	0.738	0.848593	2.13506	0.503285	0.374926	0.401041	0.652109	0.23785	0.114513
		0.1	0.744	0.840425	2.13606	0.506424	0.376839	0.398287	0.652003	0.24	0.115025
		0.1	0.75	0.832293	2.13706	0.509562	0.378757	0.395527	0.651896	0.242157	0.115537
		0.1	0.756	0.8242	2.13808	0.512698	0.38068	0.392764	0.651789	0.244321	0.11605
		0.1	0.762	0.816146	2.13909	0.515832	0.382608	0.389996	0.65168	0.246491	0.116563
		0.1	0.768	0.808129	2.14012	0.518965	0.38454	0.387224	0.651572	0.248668	0.117076
		0.1	0.774	0.800151	2.14115	0.522095	0.386478	0.384448	0.651462	0.250851	0.117589
		0.1	0.78	0.792212	2.14218	0.525224	0.388421	0.381668	0.651352	0.25304	0.118103
		0.1	0.786	0.784311	2.14323	0.528349	0.390368	0.378885	0.651241	0.255235	0.118617
		0.1	0.792	0.776449	2.14428	0.531472	0.392321	0.376098	0.65113	0.257435	0.119132
		0.1	0.798	0.768627	2.14534	0.534592	0.394279	0.373308	0.651018	0.259642	0.119647
		0.1	0.804	0.760844	2.1464	0.537708	0.396241	0.370516	0.650905	0.261853	0.120162
		0.1	0.81	0.753099	2.14747	0.540821	0.398209	0.36772	0.650792	0.26407	0.120677
		0.1	0.816	0.745395	2.14855	0.54393	0.400181	0.364923	0.650678	0.266291	0.121193
		0.1	0.822	0.73773	2.14963	0.547035	0.402159	0.362123	0.650563	0.268518	0.121709
		0.1	0.828	0.730104	2.15072	0.550136	0.404141	0.35932	0.650447	0.270749	0.122225
		0.1	0.834	0.722519	2.15182	0.553233	0.406129	0.356517	0.650331	0.272985	0.122742
		0.1	0.84	0.714973	2.15292	0.556325	0.408121	0.353711	0.650215	0.275225	0.123259
		0.1	0.846	0.707467	2.15403	0.559413	0.410118	0.350904	0.650097	0.277469	0.123776
		0.1	0.852	0.700001	2.15515	0.562495	0.412121	0.348096	0.649979	0.279717	0.124293
		0.1	0.858	0.692575	2.15627	0.565572	0.414128	0.345287	0.649861	0.281969	0.124811
		0.1	0.864	0.685189	2.1574	0.568643	0.416141	0.342477	0.649741	0.284224	0.125329
		0.1	0.87	0.677844	2.15853	0.571709	0.418158	0.339667	0.649622	0.286483	0.125847
		0.1	0.876	0.670538	2.15967	0.57477	0.420181	0.336856	0.649501	0.288745	0.126365
		0.1	0.882	0.663274	2.16082	0.577824	0.422208	0.334045	0.64938	0.29101	0.126884
		0.1	0.888	0.656049	2.16198	0.580872	0.424241	0.331234	0.649258	0.293278	0.127403
		0.1	0.894	0.648865	2.16314	0.583913	0.426278	0.328424	0.649136	0.295548	0.127922
		0.1	0.9	0.641721	2.1643	0.586949	0.428321	0.325613	0.649013	0.297821	0.128441
		0.2	0	1.97011	1.9701	0.103045	0.103045	0.670146	0.670144	0.0350514	0.0350515
		0.2	0.006	1.95814	1.96991	0.104319	0.103956	0.668757	0.670167	0.0356278	0.035366
		0.2	0.012	1.94616	1.96972	0.105604	0.10487	0.667355	0.670188	0.0362125	0.0356816
		0.2	0.018	1.93418	1.96952	0.106901	0.105788	0.665939	0.670209	0.0368061	0.0359986
		0.2	0.024	1.92219	1.96934	0.108209	0.106708	0.664507	0.67023	0.0374083	0.0363163
		0.2	0.03	1.91019	1.96915	0.109529	0.107632	0.663061	0.670251	0.0380195	0.0366353
		0.2	0.036	1.89818	1.96897	0.110861	0.10856	0.661599	0.670272	0.03864	0.0369558
		0.2	0.042	1.88616	1.96879	0.112204	0.109491	0.660121	0.670292	0.0392693	0.0372773
		0.2	0.048	1.87414	1.96861	0.11356	0.110425	0.658628	0.670312	0.0399084	0.0375998
		0.2	0.054	1.8621	1.96843	0.114927	0.111363	0.657119	0.670332	0.0405567	0.0379237
		0.2	0.06	1.85006	1.96826	0.116307	0.112304	0.655593	0.670352	0.041215	0.0382486
		0.2	0.066	1.83801	1.96809	0.117699	0.113249	0.654051	0.67037	0.0418829	0.0385749
		0.2	0.072	1.82595	1.96792	0.119103	0.114198	0.652493	0.670389	0.0425607	0.0389026
		0.2	0.078	1.81389	1.96775	0.120519	0.11515	0.650918	0.670408	0.0432485	0.0392313
		0.2	0.084	1.80182	1.96759	0.121948	0.116105	0.649326	0.670426	0.0439467	0.039561
		0.2	0.09	1.78974	1.96743	0.12339	0.117065	0.647716	0.670444	0.0446555	0.0398924
		0.2	0.096	1.77765	1.96727	0.124844	0.118028	0.64609	0.670462	0.0453746	0.0402248
		0.2	0.102	1.76556	1.96712	0.126311	0.118995	0.644445	0.670479	0.0461046	0.0405586
		0.2	0.108	1.75347	1.96697	0.127791	0.119965	0.642783	0.670496	0.0468455	0.0408933
		0.2	0.114	1.74136	1.96682	0.129284	0.12094	0.641102	0.670512	0.0475974	0.0412298
		0.2	0.12	1.72925	1.96668	0.130791	0.121918	0.639403	0.670528	0.048361	0.0415672
		0.2	0.126	1.71713	1.96654	0.13231	0.1229	0.637686	0.670544	0.0491355	0.041906
		0.2	0.132	1.70501	1.9664	0.133842	0.123886	0.63595	0.670559	0.0499215	0.0422461
		0.2	0.138	1.69288	1.96627	0.135388	0.124876	0.634195	0.670574	0.0507195	0.0425875
		0.2	0.144	1.68075	1.96614	0.136948	0.125869	0.63242	0.670589	0.0515297	0.0429299
		0.2	0.15	1.66862	1.96602	0.13852	0.126867	0.630626	0.670603	0.0523514	0.043274
		0.2	0.156	1.65647	1.96593	0.140107	0.127868	0.628812	0.670621	0.0531858	0.0436185
		0.2	0.162	1.64433	1.96578	0.141707	0.128875	0.626978	0.67063	0.0540325	0.043966
		0.2	0.168	1.63218	1.96567	0.143321	0.129885	0.625124	0.670642	0.0548919	0.0443139
		0.2	0.174	1.62003	1.96556	0.144948	0.130899	0.62325	0.670655	0.0557638	0.0446632
		0.2	0.18	1.60787	1.96545	0.146589	0.131918	0.621355	0.670666	0.0566487	0.045014
		0.2	0.186	1.59571	1.96535	0.148245	0.13294	0.619438	0.670678	0.0575471	0.0453658
		0.2	0.192	1.58355	1.96526	0.149914	0.133967	0.617501	0.670688	0.0584585	0.0457193
		0.2	0.198	1.57139	1.96517	0.151598	0.134998	0.615542	0.670698	0.0593838	0.0460739
		0.2	0.204	1.55922	1.96508	0.153295	0.136033	0.613562	0.670708	0.0603224	0.0464299
		0.2	0.21	1.54705	1.96504	0.155007	0.137072	0.61156	0.670722	0.0612752	0.0467865
		0.2	0.216	1.53489	1.96492	0.156732	0.138117	0.609535	0.670726	0.0622415	0.0471462
		0.2	0.222	1.52272	1.96485	0.158473	0.139165	0.607488	0.670734	0.0632228	0.0475062
		0.2	0.228	1.51055	1.96479	0.160227	0.140218	0.605419	0.670741	0.064218	0.0478678
		0.2	0.234	1.49838	1.96473	0.161996	0.141276	0.603327	0.670748	0.0652281	0.048231
		0.2	0.24	1.48621	1.96471	0.163779	0.142337	0.601211	0.670759	0.0662529	0.0485944
		0.2	0.246	1.47405	1.96462	0.165576	0.143404	0.599073	0.67076	0.0672924	0.0489609
		0.2	0.252	1.46188	1.96458	0.167388	0.144475	0.596911	0.670765	0.0683474	0.0493281
		0.2	0.258	1.44972	1.96454	0.169214	0.145551	0.594725	0.670769	0.0694176	0.0496967
		0.2	0.264	1.43755	1.96451	0.171055	0.146631	0.592514	0.670773	0.0705035	0.0500666
		0.2	0.27	1.4254	1.96448	0.17291	0.147716	0.59028	0.670776	0.0716049	0.0504379
		0.2	0.276	1.41324	1.96446	0.17478	0.148805	0.588021	0.670778	0.0727224	0.0508105
		0.2	0.282	1.40109	1.96445	0.176664	0.1499	0.585738	0.67078	0.0738559	0.0511848
		0.2	0.288	1.38895	1.96444	0.178562	0.150999	0.583429	0.67078	0.0750054	0.0515604
		0.2	0.294	1.3768	1.96444	0.180475	0.152103	0.581096	0.67078	0.0761715	0.0519374
		0.2	0.3	1.36467	1.96444	0.182402	0.153212	0.578737	0.67078	0.0773541	0.0523158
		0.2	0.306	1.35254	1.96446	0.184344	0.154326	0.576352	0.670778	0.0785537	0.0526957
		0.2	0.312	1.34042	1.96448	0.186299	0.155445	0.573942	0.670776	0.0797698	0.0530771
		0.2	0.318	1.3283	1.9645	0.18827	0.156569	0.571506	0.670773	0.0810036	0.0534599
		0.2	0.324	1.3162	1.96454	0.190254	0.157697	0.569043	0.670769	0.0822542	0.0538438
		0.2	0.33	1.3041	1.96458	0.192252	0.158831	0.566554	0.670764	0.0835222	0.0542295
		0.2	0.336	1.29201	1.96463	0.194265	0.15997	0.564039	0.670759	0.0848081	0.0546166
		0.2	0.342	1.27993	1.96469	0.196291	0.161114	0.561496	0.670752	0.0861114	0.055005
		0.2	0.348	1.26786	1.96475	0.198332	0.162263	0.558927	0.670745	0.0874331	0.0553949
		0.2	0.354	1.25581	1.96482	0.200386	0.163418	0.556331	0.670737	0.0887724	0.0557864
		0.2	0.36	1.24376	1.9649	0.202454	0.164577	0.553707	0.670728	0.09013	0.056179
		0.2	0.366	1.23173	1.96499	0.204536	0.165742	0.551056	0.670718	0.0915061	0.0565733
		0.2	0.372	1.21971	1.96509	0.206631	0.166912	0.548377	0.670707	0.0929005	0.0569689
		0.2	0.378	1.20771	1.9652	0.208739	0.168088	0.545671	0.670695	0.0943132	0.0573662
		0.2	0.384	1.19572	1.96531	0.210861	0.169269	0.542936	0.670682	0.0957451	0.0577647
		0.2	0.39	1.18374	1.96544	0.212995	0.170455	0.540174	0.670668	0.0971954	0.0581646
		0.2	0.396	1.17179	1.96557	0.215143	0.171647	0.537383	0.670653	0.098665	0.0585661
		0.2	0.402	1.15984	1.96571	0.217303	0.172844	0.534564	0.670637	0.100153	0.0589688
		0.2	0.408	1.14792	1.96586	0.219476	0.174047	0.531717	0.67062	0.101661	0.0593732
		0.2	0.414	1.13602	1.96602	0.221662	0.175255	0.52884	0.670602	0.103188	0.0597788
		0.2	0.42	1.12413	1.96619	0.223859	0.176469	0.525936	0.670583	0.104734	0.0601859
		0.2	0.426	1.11227	1.96637	0.226069	0.177688	0.523002	0.670563	0.1063	0.0605943
		0.2	0.432	1.10042	1.96656	0.22829	0.178913	0.52004	0.670541	0.107886	0.0610042
		0.2	0.438	1.0886	1.96676	0.230523	0.180144	0.517049	0.670519	0.109491	0.0614157
		0.2	0.444	1.0768	1.96697	0.232767	0.181381	0.514029	0.670495	0.111115	0.0618286
		0.2	0.45	1.06503	1.96719	0.235022	0.182623	0.510981	0.67047	0.112759	0.0622427
		0.2	0.456	1.05328	1.96742	0.237288	0.183871	0.507903	0.670444	0.114423	0.0626583
		0.2	0.462	1.04155	1.96766	0.239565	0.185125	0.504796	0.670417	0.116107	0.0630753
		0.2	0.468	1.02985	1.96792	0.241852	0.186385	0.50166	0.670389	0.117811	0.0634938
		0.2	0.474	1.01818	1.96818	0.244149	0.187651	0.498495	0.670359	0.119534	0.0639136
		0.2	0.48	1.00653	1.9685	0.246456	0.188922	0.495301	0.670333	0.121278	0.0643337
		0.2	0.486	0.994915	1.96874	0.248771	0.190201	0.492078	0.670296	0.12304	0.0647576
		0.2	0.492	0.983327	1.96904	0.251096	0.191485	0.488825	0.670263	0.124823	0.0651817
		0.2	0.498	0.971769	1.96935	0.253429	0.192775	0.485544	0.670228	0.126626	0.0656071
		0.2	0.504	0.960242	1.96967	0.255771	0.194071	0.482234	0.670192	0.128448	0.0660339
		0.2	0.51	0.948746	1.97	0.258121	0.195373	0.478895	0.670154	0.130291	0.066462
		0.2	0.516	0.937284	1.97034	0.260479	0.196682	0.475527	0.670116	0.132153	0.0668917
		0.2	0.522	0.925855	1.9707	0.262844	0.197996	0.472131	0.670076	0.134035	0.0673224
		0.2	0.528	0.91446	1.97107	0.265216	0.199317	0.468705	0.670034	0.135936	0.0677547
		0.2	0.534	0.903101	1.97145	0.267594	0.200645	0.465252	0.669991	0.137857	0.0681886
		0.2	0.54	0.891777	1.97184	0.269979	0.201979	0.46177	0.669947	0.139797	0.0686237
		0.2	0.546	0.88049	1.97225	0.272369	0.203319	0.458259	0.669901	0.141757	0.0690601
		0.2	0.552	0.869241	1.97267	0.274764	0.204666	0.454721	0.669854	0.143736	0.0694979
		0.2	0.558	0.85803	1.9731	0.277165	0.206019	0.451154	0.669806	0.145734	0.069937
		0.2	0.564	0.846859	1.97355	0.27957	0.207379	0.44756	0.669756	0.147751	0.0703775
		0.2	0.57	0.835727	1.97401	0.281979	0.208745	0.443938	0.669705	0.149787	0.0708192
		0.2	0.576	0.824636	1.97448	0.284391	0.210118	0.440288	0.669651	0.151842	0.0712623
		0.2	0.582	0.813587	1.97496	0.286807	0.211498	0.436611	0.669597	0.153915	0.0717069
		0.2	0.588	0.80258	1.97546	0.289225	0.212884	0.432907	0.669541	0.156006	0.0721526
		0.2	0.594	0.791616	1.97597	0.291646	0.214278	0.429176	0.669484	0.158117	0.0725999
		0.2	0.6	0.780696	1.9765	0.294068	0.215678	0.425419	0.669425	0.160244	0.0730484
		0.2	0.606	0.769821	1.97704	0.296492	0.217085	0.421635	0.669364	0.16239	0.0734982
		0.2	0.612	0.758991	1.97759	0.298916	0.218499	0.417826	0.669302	0.164554	0.0739493
		0.2	0.618	0.748206	1.97816	0.301341	0.21992	0.41399	0.669238	0.166735	0.0744018
		0.2	0.624	0.737469	1.97875	0.303765	0.221349	0.410128	0.669173	0.168933	0.0748559
		0.2	0.63	0.726778	1.97934	0.306189	0.222784	0.406241	0.669106	0.171148	0.0753109
		0.2	0.636	0.716136	1.97995	0.308611	0.224227	0.40233	0.669037	0.17338	0.0757676
		0.2	0.642	0.705542	1.98058	0.311032	0.225676	0.398393	0.668968	0.175628	0.0762251
		0.2	0.648	0.694998	1.98122	0.313451	0.227133	0.394432	0.668896	0.177893	0.0766842
		0.2	0.654	0.684503	1.98188	0.315867	0.228598	0.390447	0.668822	0.180173	0.0771448
		0.2	0.66	0.674059	1.98255	0.31828	0.23007	0.386438	0.668747	0.18247	0.0776067
		0.2	0.666	0.663666	1.98323	0.320689	0.231549	0.382405	0.668671	0.184781	0.0780696
		0.2	0.672	0.653324	1.98393	0.323095	0.233036	0.378349	0.668592	0.187109	0.0785341
		0.2	0.678	0.643035	1.98464	0.325495	0.234531	0.374271	0.668512	0.18945	0.079
		0.2	0.684	0.632798	1.98537	0.32789	0.236033	0.370169	0.668431	0.191807	0.079467
		0.2	0.69	0.622615	1.98612	0.33028	0.237543	0.366046	0.668347	0.194177	0.0799354
		0.2	0.696	0.612485	1.98688	0.332663	0.239061	0.361901	0.668263	0.196562	0.0804052
		0.2	0.702	0.602409	1.98766	0.33504	0.240586	0.357734	0.668176	0.19896	0.0808761
		0.2	0.708	0.592388	1.98845	0.337409	0.24212	0.353547	0.668087	0.201371	0.0813486
		0.2	0.714	0.582422	1.98925	0.339771	0.243661	0.349338	0.667998	0.203796	0.0818221
		0.2	0.72	0.572511	1.99008	0.342125	0.245211	0.34511	0.667906	0.206233	0.0822973
		0.2	0.726	0.562656	1.99091	0.34447	0.246769	0.340861	0.667812	0.208682	0.0827738
		0.2	0.732	0.552858	1.99177	0.346806	0.248335	0.336593	0.667717	0.211144	0.0832515
		0.2	0.738	0.543116	1.99263	0.349133	0.24991	0.332305	0.66762	0.213617	0.0837308
		0.2	0.744	0.533431	1.99352	0.351449	0.251492	0.327999	0.667522	0.216101	0.084211
		0.2	0.75	0.523803	1.99442	0.353755	0.253084	0.323674	0.667421	0.218596	0.0846931
		0.2	0.756	0.514233	1.99534	0.35605	0.254684	0.319332	0.667319	0.221102	0.0851764
		0.2	0.762	0.504721	1.99627	0.358333	0.256292	0.314972	0.667215	0.223618	0.0856609
		0.2	0.768	0.495267	1.99721	0.360605	0.257909	0.310594	0.66711	0.226144	0.0861468
		0.2	0.774	0.485871	1.99818	0.362865	0.259535	0.306199	0.667003	0.22868	0.0866342
		0.2	0.78	0.476534	1.99916	0.365112	0.26117	0.301788	0.666894	0.231225	0.087123
		0.2	0.786	0.467256	2.00015	0.367345	0.262814	0.297362	0.666783	0.233778	0.0876133
		0.2	0.792	0.458037	2.00116	0.369565	0.264466	0.292919	0.666671	0.23634	0.0881047
		0.2	0.798	0.448878	2.00219	0.371772	0.266128	0.288461	0.666557	0.238911	0.0885978
		0.2	0.804	0.439778	2.00323	0.373964	0.267799	0.283988	0.666441	0.241489	0.0890922
		0.2	0.81	0.430737	2.00429	0.376141	0.26948	0.279501	0.666323	0.244074	0.0895882
		0.2	0.816	0.421757	2.00536	0.378304	0.271169	0.275	0.666204	0.246667	0.0900854
		0.2	0.822	0.412836	2.00645	0.380451	0.272869	0.270485	0.666083	0.249266	0.0905844
		0.2	0.828	0.403976	2.00756	0.382582	0.274577	0.265957	0.66596	0.251872	0.0910845
		0.2	0.834	0.395176	2.00868	0.384698	0.276295	0.261415	0.665836	0.254484	0.0915861
		0.2	0.84	0.386436	2.00982	0.386797	0.278023	0.256862	0.66571	0.257102	0.0920893
		0.2	0.846	0.377757	2.01097	0.388879	0.279761	0.252296	0.665582	0.259724	0.0925941
		0.2	0.852	0.369138	2.01214	0.390945	0.281509	0.247719	0.665452	0.262353	0.0931004
		0.2	0.858	0.36058	2.01332	0.392993	0.283266	0.24313	0.665321	0.264985	0.0936079
		0.2	0.864	0.352082	2.01452	0.395024	0.285034	0.23853	0.665188	0.267623	0.0941173
		0.2	0.87	0.343645	2.01574	0.397038	0.286811	0.23392	0.665054	0.270264	0.0946278
		0.2	0.876	0.33527	2.01697	0.399033	0.288599	0.2293	0.664918	0.272909	0.0951401
		0.2	0.882	0.326954	2.01821	0.401011	0.290397	0.224669	0.66478	0.275558	0.0956539
		0.2	0.888	0.3187	2.01948	0.40297	0.292206	0.22003	0.66464	0.27821	0.0961694
		0.2	0.894	0.310507	2.02075	0.404911	0.294024	0.215382	0.664499	0.280865	0.0966861
		0.2	0.9	0.302374	2.02204	0.406833	0.295854	0.210725	0.664356	0.283523	0.0972048
		0.3	0	1.93394	1.93395	0.073765	0.073765	0.674232	0.674232	0.0257168	0.0257167
		0.3	0.006	1.92135	1.93344	0.074716	0.074441	0.672844	0.674289	0.0261651	0.0259613
		0.3	0.012	1.90873	1.93294	0.075677	0.07512	0.671439	0.674346	0.0266211	0.0262071
		0.3	0.018	1.8961	1.93245	0.076647	0.075802	0.670018	0.674402	0.0270846	0.026454
		0.3	0.024	1.88345	1.93195	0.077627	0.076487	0.66858	0.674458	0.0275558	0.0267022
		0.3	0.03	1.87078	1.93146	0.078617	0.077175	0.667125	0.674514	0.0280351	0.0269515
		0.3	0.036	1.85809	1.93097	0.079617	0.077867	0.665651	0.67457	0.0285224	0.0272023
		0.3	0.042	1.84539	1.93047	0.080627	0.078561	0.66416	0.674626	0.0290179	0.027454
		0.3	0.048	1.83267	1.92999	0.081647	0.079258	0.662652	0.674682	0.0295217	0.0277069
		0.3	0.054	1.81993	1.9295	0.082679	0.079959	0.661124	0.674737	0.0300347	0.0279613
		0.3	0.06	1.80717	1.92901	0.08372	0.080663	0.659577	0.674792	0.0305559	0.0282169
		0.3	0.066	1.7944	1.92853	0.084772	0.08137	0.658012	0.674847	0.0310861	0.0284736
		0.3	0.072	1.78161	1.92805	0.085835	0.082081	0.656427	0.674901	0.0316255	0.0287319
		0.3	0.078	1.76881	1.92761	0.086909	0.082795	0.654823	0.67496	0.0321742	0.028991
		0.3	0.084	1.75597	1.92712	0.087994	0.083512	0.653196	0.675012	0.0327325	0.0292518
		0.3	0.09	1.74315	1.92663	0.08909	0.084233	0.651553	0.675064	0.0333	0.029514
		0.3	0.096	1.73029	1.92616	0.090198	0.084957	0.649887	0.675117	0.0338779	0.0297773
		0.3	0.102	1.71741	1.92569	0.091316	0.085685	0.6482	0.67517	0.0344652	0.0300421
		0.3	0.108	1.70452	1.92523	0.092447	0.086416	0.646492	0.675223	0.0350633	0.0303081
		0.3	0.114	1.69161	1.9248	0.093588	0.087151	0.644761	0.67528	0.0356713	0.0305752
		0.3	0.12	1.67869	1.92431	0.094742	0.087889	0.64301	0.675328	0.0362901	0.0308442
		0.3	0.126	1.66576	1.92386	0.095907	0.088632	0.641235	0.67538	0.0369195	0.0311147
		0.3	0.132	1.6528	1.92341	0.097084	0.089377	0.639438	0.675431	0.03756	0.031386
		0.3	0.138	1.63983	1.92296	0.098273	0.090127	0.637617	0.675482	0.0382116	0.0316591
		0.3	0.144	1.62685	1.92251	0.099475	0.09088	0.635772	0.675533	0.0388749	0.0319334
		0.3	0.15	1.61385	1.92207	0.100688	0.091637	0.633904	0.675583	0.0395494	0.0322092
		0.3	0.156	1.60083	1.92164	0.101914	0.092398	0.632012	0.675633	0.0402359	0.0324864
		0.3	0.162	1.5878	1.92121	0.103153	0.093163	0.630094	0.675682	0.0409347	0.0327651
		0.3	0.168	1.57475	1.92078	0.104404	0.093931	0.628151	0.675731	0.0416455	0.033045
		0.3	0.174	1.5617	1.92036	0.105668	0.094704	0.626183	0.67578	0.042369	0.0333267
		0.3	0.18	1.54862	1.91994	0.106944	0.095481	0.624189	0.675828	0.0431049	0.0336098
		0.3	0.186	1.53554	1.91952	0.108233	0.096261	0.622168	0.675875	0.0438538	0.0338941
		0.3	0.192	1.52244	1.91911	0.109536	0.097046	0.620121	0.675922	0.0446163	0.0341802
		0.3	0.198	1.50932	1.91871	0.110851	0.097835	0.618046	0.675968	0.0453919	0.0344677
		0.3	0.204	1.4962	1.91834	0.11218	0.098628	0.615944	0.676018	0.0461814	0.0347563
		0.3	0.21	1.48306	1.91791	0.113521	0.099425	0.613813	0.676059	0.0469844	0.0350471
		0.3	0.216	1.46991	1.91752	0.114876	0.100227	0.611654	0.676104	0.0478018	0.0353393
		0.3	0.222	1.45675	1.91714	0.116245	0.101033	0.609466	0.676147	0.0486338	0.0356329
		0.3	0.228	1.44358	1.91676	0.117626	0.101843	0.607249	0.676191	0.0494799	0.035928
		0.3	0.234	1.4304	1.91639	0.119022	0.102657	0.605001	0.676233	0.0503416	0.0362245
		0.3	0.24	1.41721	1.91602	0.120431	0.103476	0.602724	0.676275	0.0512181	0.0365227
		0.3	0.246	1.404	1.91569	0.121853	0.104299	0.600415	0.676321	0.0521099	0.0368219
		0.3	0.252	1.39079	1.91531	0.123289	0.105127	0.598076	0.676357	0.0530173	0.0371238
		0.3	0.258	1.37757	1.91496	0.124739	0.105959	0.595704	0.676397	0.0539409	0.0374266
		0.3	0.264	1.36435	1.91462	0.126203	0.106796	0.593301	0.676436	0.0548807	0.0377311
		0.3	0.27	1.35111	1.91429	0.12768	0.107638	0.590865	0.676474	0.0558366	0.0380373
		0.3	0.276	1.33787	1.91396	0.129172	0.108484	0.588395	0.676511	0.0568098	0.0383449
		0.3	0.282	1.32462	1.91364	0.130677	0.109335	0.585893	0.676547	0.0577995	0.0386542
		0.3	0.288	1.31137	1.91333	0.132196	0.110191	0.583356	0.676583	0.0588066	0.0389652
		0.3	0.294	1.29811	1.91303	0.133729	0.111051	0.580785	0.676618	0.0598312	0.0392776
		0.3	0.3	1.28485	1.91273	0.135275	0.111916	0.578179	0.676652	0.0608732	0.0395916
		0.3	0.306	1.27159	1.91245	0.136836	0.112787	0.575537	0.676684	0.0619337	0.0399076
		0.3	0.312	1.25832	1.91217	0.13841	0.113662	0.57286	0.676716	0.0630121	0.0402249
		0.3	0.318	1.24505	1.9119	0.139998	0.114542	0.570146	0.676747	0.0641092	0.0405439
		0.3	0.324	1.23178	1.91164	0.1416	0.115427	0.567396	0.676776	0.0652251	0.0408645
		0.3	0.33	1.21851	1.91139	0.143216	0.116317	0.564608	0.676805	0.0663603	0.0411868
		0.3	0.336	1.20524	1.91115	0.144845	0.117212	0.561783	0.676833	0.0675145	0.0415106
		0.3	0.342	1.19198	1.91092	0.146488	0.118113	0.558919	0.676859	0.0686884	0.0418364
		0.3	0.348	1.17871	1.9107	0.148144	0.119018	0.556017	0.676885	0.0698819	0.0421634
		0.3	0.354	1.16545	1.91048	0.149813	0.119929	0.553076	0.676909	0.0710953	0.0424924
		0.3	0.36	1.15219	1.91028	0.151496	0.120845	0.550095	0.676932	0.0723293	0.0428229
		0.3	0.366	1.13894	1.91009	0.153192	0.121766	0.547074	0.676954	0.0735837	0.0431549
		0.3	0.372	1.12569	1.90992	0.154901	0.122693	0.544013	0.676974	0.0748589	0.0434888
		0.3	0.378	1.11245	1.90975	0.156622	0.123625	0.540912	0.676993	0.0761547	0.0438243
		0.3	0.384	1.09922	1.90959	0.158357	0.124562	0.537769	0.677011	0.0774723	0.0441612
		0.3	0.39	1.08601	1.90945	0.160104	0.125505	0.534584	0.677028	0.078811	0.0445
		0.3	0.396	1.07279	1.90932	0.161863	0.126454	0.531358	0.677043	0.0801711	0.0448406
		0.3	0.402	1.0596	1.90919	0.163634	0.127408	0.528089	0.677057	0.081553	0.0451826
		0.3	0.408	1.04641	1.90909	0.165417	0.128368	0.524778	0.677069	0.082957	0.0455264
		0.3	0.414	1.03324	1.90899	0.167212	0.129333	0.521423	0.67708	0.0843833	0.0458717
		0.3	0.42	1.02008	1.90891	0.169018	0.130304	0.518025	0.677089	0.0858318	0.0462187
		0.3	0.426	1.00694	1.90884	0.170835	0.131281	0.514583	0.677097	0.0873027	0.0465674
		0.3	0.432	0.993821	1.90879	0.172663	0.132264	0.511097	0.677103	0.0887962	0.0469178
		0.3	0.438	0.980717	1.90875	0.174501	0.133252	0.507567	0.677107	0.0903124	0.0472696
		0.3	0.444	0.967634	1.90873	0.17635	0.134246	0.503992	0.67711	0.0918518	0.0476231
		0.3	0.45	0.954572	1.90872	0.178208	0.135247	0.500371	0.677111	0.0934138	0.0479785
		0.3	0.456	0.941532	1.90872	0.180076	0.136253	0.496706	0.677111	0.0949992	0.0483352
		0.3	0.462	0.928517	1.90874	0.181953	0.137265	0.492995	0.677109	0.0966077	0.0486936
		0.3	0.468	0.915526	1.90877	0.183838	0.138283	0.489238	0.677105	0.0982392	0.0490535
		0.3	0.474	0.902562	1.90882	0.185732	0.139308	0.485435	0.677099	0.0998944	0.0494154
		0.3	0.48	0.889626	1.90889	0.187634	0.140338	0.481586	0.677091	0.101573	0.0497785
		0.3	0.486	0.876719	1.90898	0.189543	0.141375	0.477691	0.677082	0.103275	0.0501434
		0.3	0.492	0.863843	1.90907	0.191459	0.142418	0.473749	0.67707	0.105	0.0505098
		0.3	0.498	0.850998	1.90919	0.193381	0.143467	0.46976	0.677057	0.106748	0.0508778
		0.3	0.504	0.838187	1.90932	0.195309	0.144523	0.465725	0.677042	0.10852	0.0512475
		0.3	0.51	0.82541	1.90948	0.197243	0.145585	0.461642	0.677024	0.110316	0.0516187
		0.3	0.516	0.812668	1.90965	0.199182	0.146654	0.457512	0.677005	0.112135	0.0519916
		0.3	0.522	0.799964	1.90983	0.201125	0.147729	0.453335	0.676983	0.113976	0.0523659
		0.3	0.528	0.787299	1.91004	0.203071	0.148811	0.449111	0.67696	0.115841	0.0527419
		0.3	0.534	0.774673	1.91026	0.205021	0.149899	0.44484	0.676934	0.117729	0.0531193
		0.3	0.54	0.762089	1.9105	0.206974	0.150994	0.440521	0.676906	0.11964	0.0534984
		0.3	0.546	0.749546	1.91077	0.208928	0.152095	0.436155	0.676876	0.121574	0.0538787
		0.3	0.552	0.737048	1.91105	0.210884	0.153204	0.431742	0.676844	0.12353	0.054261
		0.3	0.558	0.724594	1.91135	0.21284	0.154319	0.427282	0.67681	0.125508	0.0546445
		0.3	0.564	0.712187	1.91167	0.214797	0.155442	0.422774	0.676773	0.12751	0.0550299
		0.3	0.57	0.699827	1.91201	0.216752	0.156571	0.41822	0.676734	0.129532	0.0554165
		0.3	0.576	0.687516	1.91237	0.218707	0.157707	0.413618	0.676693	0.131577	0.0558047
		0.3	0.582	0.675255	1.91275	0.220659	0.158851	0.40897	0.676649	0.133643	0.0561946
		0.3	0.588	0.663045	1.91315	0.222609	0.160001	0.404274	0.676603	0.13573	0.0565857
		0.3	0.594	0.650887	1.91358	0.224555	0.161159	0.399532	0.676554	0.137838	0.0569786
		0.3	0.6	0.638782	1.91402	0.226497	0.162325	0.394744	0.676503	0.139967	0.0573731
		0.3	0.606	0.626732	1.91449	0.228434	0.163497	0.389909	0.67645	0.142116	0.0577688
		0.3	0.612	0.614737	1.91498	0.230365	0.164677	0.385028	0.676394	0.144284	0.0581661
		0.3	0.618	0.602798	1.91548	0.23229	0.165865	0.380101	0.676336	0.146473	0.058565
		0.3	0.624	0.590917	1.91602	0.234208	0.167061	0.375128	0.676275	0.148681	0.0589656
		0.3	0.63	0.579095	1.91657	0.236118	0.168264	0.37011	0.676211	0.150907	0.0593675
		0.3	0.636	0.567332	1.91715	0.238019	0.169475	0.365047	0.676145	0.153152	0.059771
		0.3	0.642	0.555629	1.91775	0.239911	0.170694	0.359938	0.676077	0.155415	0.060176
		0.3	0.648	0.543987	1.91837	0.241792	0.171921	0.354784	0.676006	0.157695	0.0605825
		0.3	0.654	0.532408	1.91901	0.243663	0.173157	0.349586	0.675932	0.159992	0.0609909
		0.3	0.66	0.520891	1.91968	0.245521	0.1744	0.344344	0.675855	0.162306	0.0614003
		0.3	0.666	0.509438	1.92037	0.247367	0.175652	0.339058	0.675776	0.164636	0.0618116
		0.3	0.672	0.498049	1.92109	0.2492	0.176913	0.333728	0.675694	0.166981	0.0622246
		0.3	0.678	0.486725	1.92183	0.251018	0.178182	0.328354	0.67561	0.169342	0.062639
		0.3	0.684	0.475466	1.92259	0.252822	0.179459	0.322937	0.675523	0.171717	0.0630548
		0.3	0.69	0.464273	1.92338	0.25461	0.180746	0.317477	0.675433	0.174106	0.0634725
		0.3	0.696	0.453148	1.92419	0.256381	0.182041	0.311975	0.67534	0.176508	0.0638916
		0.3	0.702	0.442089	1.92503	0.258136	0.183346	0.30643	0.675245	0.178924	0.0643125
		0.3	0.708	0.431098	1.92589	0.259872	0.18466	0.300842	0.675147	0.181352	0.0647351
		0.3	0.714	0.420175	1.92677	0.26159	0.185983	0.295213	0.675046	0.183792	0.0651592
		0.3	0.72	0.409321	1.92768	0.263288	0.187316	0.289543	0.674942	0.186243	0.0655852
		0.3	0.726	0.398535	1.92862	0.264966	0.188658	0.28383	0.674836	0.188704	0.0660127
		0.3	0.732	0.387819	1.92958	0.266623	0.19001	0.278077	0.674726	0.191176	0.0664419
		0.3	0.738	0.377172	1.93056	0.268259	0.191372	0.272282	0.674614	0.193658	0.066873
		0.3	0.744	0.366595	1.93157	0.269873	0.192744	0.266447	0.674499	0.196148	0.0673057
		0.3	0.75	0.356088	1.9326	0.271463	0.194127	0.260572	0.674381	0.198647	0.0677405
		0.3	0.756	0.345651	1.93366	0.27303	0.19552	0.254656	0.674261	0.201153	0.068177
		0.3	0.762	0.335284	1.93475	0.274572	0.196923	0.2487	0.674138	0.203666	0.0686152
		0.3	0.768	0.324987	1.93586	0.27609	0.198338	0.242704	0.674011	0.206187	0.0690556
		0.3	0.774	0.314761	1.937	0.277582	0.199763	0.236668	0.673882	0.208713	0.0694976
		0.3	0.78	0.304606	1.93816	0.279048	0.201199	0.230593	0.67375	0.211245	0.0699415
		0.3	0.786	0.294521	1.93935	0.280487	0.202647	0.224478	0.673615	0.213781	0.0703876
		0.3	0.792	0.284506	1.94056	0.281899	0.204107	0.218323	0.673477	0.216322	0.0708358
		0.3	0.798	0.274562	1.9418	0.283283	0.205578	0.212129	0.673336	0.218867	0.0712859
		0.3	0.804	0.264689	1.94307	0.284638	0.207061	0.205896	0.673193	0.221414	0.0717381
		0.3	0.81	0.254886	1.94436	0.285965	0.208556	0.199624	0.673046	0.223965	0.0721923
		0.3	0.816	0.245153	1.94568	0.287262	0.210064	0.193313	0.672897	0.226517	0.0726489
		0.3	0.822	0.23549	1.94702	0.288529	0.211584	0.186962	0.672745	0.229071	0.0731075
		0.3	0.828	0.225898	1.94839	0.289766	0.213117	0.180573	0.67259	0.231626	0.0735684
		0.3	0.834	0.216376	1.94979	0.290972	0.214663	0.174145	0.672432	0.234181	0.0740316
		0.3	0.84	0.206923	1.95121	0.292146	0.216223	0.167677	0.67227	0.236736	0.0744974
		0.3	0.846	0.19754	1.95266	0.293289	0.217795	0.161171	0.672107	0.239291	0.074965
		0.3	0.852	0.188227	1.95414	0.2944	0.219382	0.154625	0.67194	0.241844	0.0754355
		0.3	0.858	0.178982	1.95564	0.295479	0.220983	0.14804	0.67177	0.244397	0.0759085
		0.3	0.864	0.169807	1.95717	0.296525	0.222597	0.141416	0.671598	0.246947	0.0763835
		0.3	0.87	0.160701	1.95873	0.297538	0.224227	0.134752	0.671422	0.249494	0.0768617
		0.3	0.876	0.151664	1.96031	0.298518	0.225871	0.12805	0.671244	0.252038	0.0773422
		0.3	0.882	0.142695	1.96192	0.299465	0.227529	0.121307	0.671063	0.25458	0.0778251
		0.3	0.888	0.133795	1.96355	0.300378	0.229204	0.114526	0.670878	0.257117	0.0783112
		0.3	0.894	0.124963	1.96521	0.301257	0.230893	0.107704	0.670692	0.25965	0.0787997
		0.3	0.9	0.116199	1.9669	0.302103	0.232599	0.100843	0.670502	0.262179	0.0792914
		0.4	0	1.91361	1.91361	0.057514	0.057514	0.676553	0.676553	0.020334	0.020334
		0.4	0.006	1.90063	1.91293	0.058274	0.058053	0.675165	0.676631	0.0207008	0.0205342
		0.4	0.012	1.88766	1.91225	0.059042	0.058594	0.673764	0.67671	0.0210739	0.0207353
		0.4	0.018	1.87461	1.91156	0.059818	0.059138	0.672338	0.676787	0.021454	0.0209378
		0.4	0.024	1.86159	1.91089	0.060603	0.059684	0.6709	0.676866	0.0218408	0.021141
		0.4	0.03	1.84849	1.9102	0.061397	0.060234	0.669438	0.676942	0.0222351	0.0213459
		0.4	0.036	1.8354	1.90952	0.062199	0.060786	0.66796	0.67702	0.0226362	0.0215516
		0.4	0.042	1.82228	1.90885	0.06301	0.061341	0.666462	0.677098	0.0230446	0.0217586
		0.4	0.048	1.80914	1.90817	0.06383	0.061899	0.664944	0.677175	0.0234605	0.0219668
		0.4	0.054	1.79599	1.9075	0.064659	0.062459	0.663409	0.677253	0.0238839	0.0221759
		0.4	0.06	1.78279	1.90682	0.065498	0.063023	0.661849	0.677329	0.0243157	0.0223866
		0.4	0.066	1.76957	1.90615	0.066346	0.063589	0.66027	0.677407	0.0247553	0.0225982
		0.4	0.072	1.75635	1.90549	0.067203	0.064159	0.658672	0.677484	0.0252027	0.0228113
		0.4	0.078	1.74307	1.90482	0.06807	0.064732	0.657048	0.67756	0.0256588	0.0230257
		0.4	0.084	1.72979	1.90419	0.068946	0.065307	0.655405	0.67764	0.0261231	0.0232407
		0.4	0.09	1.71648	1.90352	0.069832	0.065886	0.653739	0.677716	0.0265962	0.0234575
		0.4	0.096	1.70315	1.90283	0.070728	0.066468	0.652051	0.677788	0.0270782	0.0236759
		0.4	0.102	1.68979	1.90218	0.071634	0.067053	0.650337	0.677864	0.0275693	0.0238952
		0.4	0.108	1.67642	1.90152	0.072551	0.067641	0.648603	0.677939	0.0280698	0.0241157
		0.4	0.114	1.66301	1.90086	0.073477	0.068233	0.646843	0.678014	0.0285795	0.0243378
		0.4	0.12	1.64959	1.90021	0.074414	0.068827	0.645059	0.678089	0.029099	0.0245608
		0.4	0.126	1.63613	1.89957	0.075362	0.069425	0.643248	0.678163	0.0296287	0.0247854
		0.4	0.132	1.62266	1.89892	0.07632	0.070027	0.641413	0.678237	0.0301682	0.0250115
		0.4	0.138	1.60916	1.89828	0.077289	0.070632	0.639552	0.678311	0.030718	0.0252389
		0.4	0.144	1.59564	1.89764	0.078268	0.07124	0.637664	0.678385	0.0312781	0.0254675
		0.4	0.15	1.5821	1.89701	0.079259	0.071852	0.635749	0.678458	0.0318494	0.0256976
		0.4	0.156	1.56853	1.89638	0.080261	0.072467	0.633807	0.67853	0.0324316	0.0259289
		0.4	0.162	1.55494	1.89575	0.081274	0.073086	0.631836	0.678603	0.033025	0.0261619
		0.4	0.168	1.54133	1.89513	0.082298	0.073708	0.629837	0.678674	0.0336297	0.026396
		0.4	0.174	1.52769	1.89451	0.083334	0.074334	0.627808	0.678746	0.0342463	0.0266317
		0.4	0.18	1.51404	1.89389	0.084381	0.074964	0.62575	0.678817	0.0348746	0.0268689
		0.4	0.186	1.50036	1.89328	0.08544	0.075598	0.623662	0.678887	0.0355154	0.0271077
		0.4	0.192	1.48666	1.89268	0.086511	0.076235	0.621543	0.678957	0.0361686	0.0273476
		0.4	0.198	1.47293	1.89208	0.087594	0.076876	0.619392	0.679026	0.0368347	0.0275892
		0.4	0.204	1.45919	1.89148	0.088688	0.077521	0.617209	0.679095	0.0375133	0.0278322
		0.4	0.21	1.44543	1.89089	0.089795	0.078169	0.614994	0.679163	0.0382056	0.0280764
		0.4	0.216	1.43164	1.89031	0.090914	0.078822	0.612745	0.67923	0.0389113	0.0283226
		0.4	0.222	1.41784	1.88973	0.092045	0.079479	0.610463	0.679297	0.0396308	0.0285702
		0.4	0.228	1.40401	1.88915	0.093188	0.080139	0.608146	0.679363	0.0403642	0.028819
		0.4	0.234	1.39017	1.88859	0.094344	0.080804	0.605794	0.679429	0.0411122	0.0290697
		0.4	0.24	1.37631	1.88803	0.095512	0.081473	0.603406	0.679494	0.0418747	0.0293218
		0.4	0.246	1.36243	1.88747	0.096693	0.082146	0.600982	0.679558	0.0426523	0.0295755
		0.4	0.252	1.34853	1.88692	0.097886	0.082823	0.598521	0.679621	0.0434449	0.0298307
		0.4	0.258	1.33462	1.88638	0.099092	0.083504	0.596023	0.679683	0.0442531	0.0300873
		0.4	0.264	1.32069	1.88585	0.100311	0.08419	0.593485	0.679745	0.0450773	0.0303458
		0.4	0.27	1.30674	1.88533	0.101543	0.08488	0.590909	0.679805	0.0459177	0.0306058
		0.4	0.276	1.29278	1.88481	0.102787	0.085574	0.588293	0.679865	0.0467743	0.0308672
		0.4	0.282	1.2788	1.8843	0.104045	0.086273	0.585637	0.679924	0.047648	0.0311304
		0.4	0.288	1.26482	1.8838	0.105315	0.086976	0.582939	0.679982	0.0485385	0.0313951
		0.4	0.294	1.25081	1.88331	0.106598	0.087684	0.5802	0.680039	0.0494464	0.0316616
		0.4	0.3	1.2368	1.88282	0.107894	0.088396	0.577418	0.680095	0.050372	0.0319295
		0.4	0.306	1.22277	1.88239	0.109203	0.089113	0.574593	0.680154	0.0513157	0.0321988
		0.4	0.312	1.20873	1.88189	0.110524	0.089835	0.571724	0.680203	0.0522772	0.0324706
		0.4	0.318	1.19469	1.88143	0.111858	0.090561	0.56881	0.680256	0.0532575	0.0327434
		0.4	0.324	1.18063	1.88099	0.113206	0.091292	0.565851	0.680307	0.0542572	0.033018
		0.4	0.33	1.16657	1.88056	0.114565	0.092027	0.562846	0.680357	0.0552754	0.0332939
		0.4	0.336	1.1525	1.88014	0.115938	0.092768	0.559794	0.680406	0.0563137	0.0335719
		0.4	0.342	1.13842	1.87973	0.117323	0.093513	0.556694	0.680453	0.0573716	0.0338513
		0.4	0.348	1.12434	1.87933	0.118721	0.094263	0.553546	0.680499	0.0584499	0.0341323
		0.4	0.354	1.11026	1.87894	0.120131	0.095019	0.550349	0.680544	0.0595484	0.0344154
		0.4	0.36	1.09617	1.87857	0.121553	0.095779	0.547102	0.680587	0.0606676	0.0346998
		0.4	0.366	1.08208	1.87821	0.122987	0.096544	0.543805	0.680629	0.0618077	0.0349858
		0.4	0.372	1.06799	1.87786	0.124434	0.097314	0.540456	0.68067	0.0629696	0.0352735
		0.4	0.378	1.05391	1.87753	0.125892	0.098089	0.537056	0.680708	0.0641527	0.0355628
		0.4	0.384	1.03982	1.87721	0.127362	0.09887	0.533603	0.680745	0.0653579	0.035854
		0.4	0.39	1.02574	1.8769	0.128842	0.099656	0.530097	0.680781	0.0665846	0.0361468
		0.4	0.396	1.01167	1.87661	0.130335	0.100446	0.526537	0.680815	0.0678345	0.0364408
		0.4	0.402	0.997604	1.87633	0.131838	0.101243	0.522922	0.680846	0.0691066	0.036737
		0.4	0.408	0.983546	1.87607	0.133351	0.102044	0.519252	0.680877	0.0704012	0.0370345
		0.4	0.414	0.969497	1.87583	0.134875	0.102851	0.515526	0.680905	0.0717192	0.0373338
		0.4	0.42	0.95546	1.8756	0.136409	0.103663	0.511743	0.680931	0.0730605	0.0376346
		0.4	0.426	0.941436	1.87539	0.137953	0.104481	0.507904	0.680956	0.0744255	0.0379372
		0.4	0.432	0.927426	1.87519	0.139505	0.105304	0.504006	0.680978	0.0758134	0.0382412
		0.4	0.438	0.913433	1.87502	0.141067	0.106133	0.50005	0.680999	0.0772257	0.0385471
		0.4	0.444	0.899458	1.87486	0.142637	0.106967	0.496035	0.681017	0.0786617	0.0388543
		0.4	0.45	0.885502	1.87472	0.144216	0.107807	0.49196	0.681033	0.0801223	0.0391633
		0.4	0.456	0.871568	1.8746	0.145802	0.108653	0.487825	0.681047	0.0816067	0.0394739
		0.4	0.462	0.857657	1.8745	0.147395	0.109504	0.483629	0.681059	0.0831154	0.0397859
		0.4	0.468	0.84377	1.87442	0.148994	0.110361	0.479372	0.681069	0.0846482	0.0400996
		0.4	0.474	0.829911	1.87436	0.1506	0.111224	0.475054	0.681076	0.0862058	0.0404149
		0.4	0.48	0.816079	1.87431	0.152211	0.112093	0.470673	0.68108	0.0877876	0.0407319
		0.4	0.486	0.802279	1.8743	0.153828	0.112967	0.46623	0.681083	0.0893944	0.04105
		0.4	0.492	0.78851	1.8743	0.155448	0.113848	0.461724	0.681082	0.091025	0.0413701
		0.4	0.498	0.774775	1.87432	0.157073	0.114734	0.457155	0.68108	0.0926806	0.0416914
		0.4	0.504	0.761075	1.87437	0.1587	0.115627	0.452521	0.681074	0.0943601	0.0420145
		0.4	0.51	0.747414	1.87444	0.16033	0.116525	0.447824	0.681066	0.0960641	0.0423388
		0.4	0.516	0.733791	1.87453	0.161962	0.11743	0.443062	0.681056	0.0977925	0.0426648
		0.4	0.522	0.72021	1.87464	0.163594	0.118341	0.438236	0.681042	0.0995443	0.0429923
		0.4	0.528	0.706672	1.87478	0.165227	0.119258	0.433345	0.681026	0.10132	0.0433212
		0.4	0.534	0.693178	1.87495	0.16686	0.120181	0.428388	0.681007	0.10312	0.0436514
		0.4	0.54	0.679731	1.87513	0.168491	0.121111	0.423366	0.680985	0.104944	0.0439834
		0.4	0.546	0.666333	1.87535	0.17012	0.122047	0.418279	0.68096	0.10679	0.0443166
		0.4	0.552	0.652984	1.87559	0.171746	0.122989	0.413126	0.680932	0.108659	0.0446512
		0.4	0.558	0.639688	1.87585	0.173368	0.123938	0.407907	0.680902	0.110551	0.0449873
		0.4	0.564	0.626445	1.87615	0.174986	0.124894	0.402622	0.680868	0.112465	0.045325
		0.4	0.57	0.613256	1.87647	0.176598	0.125856	0.397271	0.680831	0.114401	0.0456639
		0.4	0.576	0.600125	1.87681	0.178204	0.126825	0.391854	0.680791	0.116359	0.0460043
		0.4	0.582	0.587052	1.87718	0.179802	0.127801	0.38637	0.680747	0.118337	0.0463461
		0.4	0.588	0.574038	1.87758	0.181392	0.128784	0.38082	0.680701	0.120337	0.0466895
		0.4	0.594	0.561086	1.87801	0.182973	0.129773	0.375204	0.680651	0.122356	0.0470338
		0.4	0.6	0.548197	1.87847	0.184544	0.13077	0.369522	0.680598	0.124395	0.04738
		0.4	0.606	0.535372	1.87895	0.186104	0.131773	0.363774	0.680542	0.126454	0.0477271
		0.4	0.612	0.522612	1.87947	0.187651	0.132784	0.357959	0.680482	0.12853	0.0480759
		0.4	0.618	0.509919	1.88001	0.189186	0.133803	0.352078	0.680419	0.130625	0.0484263
		0.4	0.624	0.497294	1.88059	0.190706	0.134828	0.346131	0.680353	0.132737	0.0487776
		0.4	0.63	0.484738	1.88119	0.192211	0.135861	0.340118	0.680283	0.134866	0.0491305
		0.4	0.636	0.472252	1.88183	0.193701	0.136902	0.334039	0.68021	0.137011	0.0494849
		0.4	0.642	0.459838	1.88249	0.195173	0.137951	0.327894	0.680132	0.139171	0.0498409
		0.4	0.648	0.447495	1.88319	0.196627	0.139007	0.321683	0.680052	0.141346	0.0501979
		0.4	0.654	0.435226	1.88391	0.198062	0.140071	0.315406	0.679968	0.143534	0.0505564
		0.4	0.66	0.423031	1.88467	0.199477	0.141144	0.309063	0.679881	0.145736	0.0509167
		0.4	0.666	0.41091	1.88546	0.200871	0.142225	0.302654	0.679789	0.147951	0.0512783
		0.4	0.672	0.398865	1.88628	0.202243	0.143314	0.296179	0.679694	0.150177	0.0516413
		0.4	0.678	0.386896	1.88713	0.203591	0.144411	0.289639	0.679596	0.152413	0.0520056
		0.4	0.684	0.375003	1.88801	0.204916	0.145518	0.283033	0.679494	0.15466	0.0523718
		0.4	0.69	0.363188	1.88893	0.206216	0.146633	0.276361	0.679388	0.156916	0.0527392
		0.4	0.696	0.35145	1.88988	0.207489	0.147757	0.269623	0.679278	0.15918	0.0531083
		0.4	0.702	0.33979	1.89086	0.208736	0.14889	0.262818	0.679165	0.161452	0.0534788
		0.4	0.708	0.328208	1.89187	0.209954	0.150033	0.255948	0.679048	0.163729	0.0538511
		0.4	0.714	0.316705	1.89292	0.211144	0.151185	0.249011	0.678927	0.166013	0.0542249
		0.4	0.72	0.30528	1.894	0.212304	0.152347	0.242008	0.678802	0.168302	0.0546005
		0.4	0.726	0.293934	1.89512	0.213432	0.153519	0.234938	0.678674	0.170594	0.0549778
		0.4	0.732	0.282667	1.89627	0.21453	0.154701	0.227801	0.678542	0.17289	0.0553567
		0.4	0.738	0.271479	1.89745	0.215594	0.155894	0.220597	0.678405	0.175186	0.0557376
		0.4	0.744	0.260369	1.89867	0.216625	0.157097	0.213325	0.678265	0.177485	0.0561202
		0.4	0.75	0.249338	1.89992	0.217622	0.158311	0.205985	0.678121	0.179783	0.0565046
		0.4	0.756	0.238385	1.9012	0.218583	0.159536	0.198576	0.677973	0.182081	0.056891
		0.4	0.762	0.227511	1.90252	0.219508	0.160773	0.191099	0.677822	0.184377	0.0572795
		0.4	0.768	0.216714	1.90388	0.220396	0.162021	0.183551	0.677666	0.18667	0.0576698
		0.4	0.774	0.205995	1.90527	0.221246	0.16328	0.175933	0.677506	0.188959	0.0580618
		0.4	0.78	0.195353	1.90669	0.222058	0.164552	0.168245	0.677343	0.191244	0.0584563
		0.4	0.786	0.184788	1.90815	0.22283	0.165837	0.160484	0.677175	0.193523	0.0588531
		0.4	0.792	0.174299	1.90965	0.223562	0.167134	0.152651	0.677003	0.195795	0.0592519
		0.4	0.798	0.163886	1.91118	0.224253	0.168444	0.144744	0.676828	0.19806	0.059653
		0.4	0.804	0.153548	1.91275	0.224902	0.169768	0.136763	0.676648	0.200317	0.0600566
		0.4	0.81	0.143285	1.91435	0.225509	0.171105	0.128706	0.676464	0.202564	0.0604625
		0.4	0.816	0.133096	1.91599	0.226073	0.172457	0.120572	0.676277	0.204801	0.0608711
		0.4	0.822	0.122981	1.91767	0.226593	0.173823	0.112361	0.676085	0.207026	0.0612822
		0.4	0.828	0.112938	1.91938	0.227069	0.175203	0.10407	0.675889	0.209239	0.0616957
		0.4	0.834	0.102968	1.92114	0.2275	0.176599	0.0956986	0.675688	0.211439	0.0621121
		0.4	0.84	0.09307	1.92293	0.227885	0.17801	0.0872457	0.675484	0.213624	0.0625312
		0.4	0.846	0.083243	1.92475	0.228224	0.179437	0.0787094	0.675276	0.215794	0.0629532
		0.4	0.852	0.073486	1.92662	0.228517	0.18088	0.0700876	0.675063	0.217949	0.0633781
		0.4	0.858	5e-06	1.30574	0.178727	0.188689	5.12104e-06	0.569679	0.183054	0.0823229
		0.4	0.864	5e-06	1.03632	0.161887	0.185658	5.09507e-06	0.507645	0.164965	0.0909451
		0.4	0.87	5e-06	1.42904	0.192054	0.193385	5.12332e-06	0.593876	0.196791	0.0803663
		0.4	0.876	5e-06	1.31896	0.18855	0.196122	5.11746e-06	0.57257	0.192979	0.0851383
		0.4	0.882	0	0.85515	0.153003	0.183293	0	0.456611	0.154959	0.0978701
		0.4	0.888	4e-06	1.3071	0.193822	0.20101	4.09093e-06	0.570273	0.198228	0.0876987
		0.4	0.894	4e-06	1.33909	0.198911	0.203466	4.09061e-06	0.576823	0.203417	0.0876447
		0.4	0.9	5e-06	1.62965	0.217794	0.202064	5.11432e-06	0.628828	0.222774	0.0779701
		0.5	0	1.90056	1.90054	0.047145	0.047142	0.678057	0.678055	0.0168198	0.0168189
		0.5	0.006	1.88733	1.89973	0.047779	0.04759	0.67667	0.678147	0.0171304	0.0169882
		0.5	0.012	1.87404	1.89894	0.048416	0.048046	0.675263	0.67824	0.0174455	0.0171605
		0.5	0.018	1.86077	1.89814	0.049062	0.048497	0.673841	0.678334	0.0177669	0.0173312
		0.5	0.024	1.84748	1.89732	0.049721	0.048948	0.672401	0.678425	0.0180963	0.0175024
		0.5	0.03	1.83413	1.89651	0.050384	0.049406	0.670939	0.678517	0.0184308	0.0176761
		0.5	0.036	1.82074	1.8957	0.051051	0.049867	0.669455	0.678609	0.0187705	0.017851
		0.5	0.042	1.80736	1.89491	0.05174	0.050339	0.667952	0.6787	0.0191217	0.0180299
		0.5	0.048	1.79396	1.89412	0.052426	0.050804	0.666432	0.678793	0.0194756	0.0182066
		0.5	0.054	1.78049	1.89331	0.05312	0.051272	0.664886	0.678884	0.0198366	0.0183846
		0.5	0.06	1.767	1.89251	0.053822	0.051743	0.663321	0.678976	0.0202044	0.0185638
		0.5	0.066	1.7535	1.89175	0.054533	0.052215	0.661734	0.679072	0.0205797	0.0187434
		0.5	0.072	1.73996	1.89092	0.055251	0.052691	0.660124	0.67916	0.0209618	0.018925
		0.5	0.078	1.72637	1.89014	0.055979	0.05317	0.65849	0.679253	0.021352	0.0191075
		0.5	0.084	1.71278	1.88934	0.056714	0.053651	0.656835	0.679344	0.0217493	0.0192911
		0.5	0.09	1.69916	1.88854	0.057459	0.054135	0.655156	0.679434	0.0221548	0.019476
		0.5	0.096	1.68551	1.88775	0.058212	0.054622	0.653452	0.679526	0.0225681	0.0196621
		0.5	0.102	1.67182	1.88696	0.058974	0.055111	0.651723	0.679617	0.0229897	0.019849
		0.5	0.108	1.65811	1.88618	0.059745	0.055604	0.649969	0.679707	0.0234197	0.0200376
		0.5	0.114	1.64436	1.88539	0.060526	0.056099	0.648189	0.679798	0.0238586	0.0202271
		0.5	0.12	1.63059	1.88461	0.061315	0.056598	0.646383	0.679888	0.0243059	0.0204182
		0.5	0.126	1.61678	1.88384	0.062115	0.057099	0.644548	0.679979	0.0247629	0.0206101
		0.5	0.132	1.60296	1.88306	0.062923	0.057604	0.642688	0.680068	0.0252283	0.0208037
		0.5	0.138	1.58909	1.88228	0.063741	0.058111	0.640799	0.680158	0.0257034	0.0209982
		0.5	0.144	1.5752	1.88151	0.064569	0.058622	0.638881	0.680247	0.0261883	0.0211943
		0.5	0.15	1.56128	1.88075	0.065407	0.059136	0.636934	0.680335	0.0266831	0.0213917
		0.5	0.156	1.54734	1.87998	0.066255	0.059653	0.634957	0.680424	0.0271881	0.0215903
		0.5	0.162	1.53336	1.87922	0.067113	0.060173	0.63295	0.680512	0.0277033	0.0217901
		0.5	0.168	1.51935	1.87847	0.067981	0.060697	0.630911	0.680599	0.0282291	0.0219915
		0.5	0.174	1.50531	1.87772	0.068859	0.061223	0.62884	0.680687	0.0287656	0.0221938
		0.5	0.18	1.49125	1.87697	0.069748	0.061754	0.626737	0.680773	0.0293134	0.0223981
		0.5	0.186	1.47716	1.87622	0.070648	0.062287	0.624601	0.68086	0.0298728	0.0226033
		0.5	0.192	1.46304	1.87548	0.071558	0.062824	0.622431	0.680946	0.0304435	0.02281
		0.5	0.198	1.44889	1.87475	0.072479	0.063365	0.620226	0.681031	0.0310261	0.0230183
		0.5	0.204	1.43471	1.87405	0.073411	0.063909	0.617987	0.68112	0.031621	0.0232276
		0.5	0.21	1.42051	1.87329	0.074354	0.064457	0.615711	0.6812	0.0322283	0.023439
		0.5	0.216	1.40628	1.87258	0.075307	0.065008	0.613398	0.681283	0.0328478	0.0236513
		0.5	0.222	1.39202	1.87186	0.076273	0.065563	0.611047	0.681366	0.0334811	0.0238652
		0.5	0.228	1.37774	1.87115	0.077249	0.066121	0.608659	0.681448	0.0341272	0.0240803
		0.5	0.234	1.36343	1.87045	0.078236	0.066683	0.606231	0.68153	0.0347867	0.024297
		0.5	0.24	1.34909	1.86976	0.079236	0.067249	0.603764	0.68161	0.0354608	0.0245152
		0.5	0.246	1.33473	1.86907	0.080246	0.067819	0.601255	0.68169	0.0361484	0.024735
		0.5	0.252	1.32035	1.86839	0.081268	0.068393	0.598706	0.681769	0.0368507	0.0249564
		0.5	0.258	1.30594	1.86772	0.082302	0.068971	0.596113	0.681847	0.0375679	0.0251792
		0.5	0.264	1.2915	1.86705	0.083348	0.069552	0.593477	0.681925	0.0383005	0.0254033
		0.5	0.27	1.27705	1.8664	0.084405	0.070138	0.590798	0.682001	0.0390481	0.0256292
		0.5	0.276	1.26257	1.86575	0.085474	0.070727	0.588073	0.682077	0.0398116	0.0258563
		0.5	0.282	1.24807	1.86511	0.086555	0.071321	0.585302	0.682151	0.0405913	0.0260852
		0.5	0.288	1.23355	1.86448	0.087647	0.071919	0.582485	0.682225	0.0413871	0.0263156
		0.5	0.294	1.21901	1.86386	0.088752	0.072521	0.579619	0.682297	0.0422001	0.0265476
		0.5	0.3	1.20445	1.86324	0.089868	0.073127	0.576706	0.682368	0.0430298	0.026781
		0.5	0.306	1.18988	1.86264	0.090996	0.073737	0.573742	0.682438	0.0438771	0.0270159
		0.5	0.312	1.17528	1.86205	0.092136	0.074352	0.570728	0.682507	0.0447421	0.0272526
		0.5	0.318	1.16067	1.86147	0.093288	0.074971	0.567662	0.682575	0.0456254	0.0274908
		0.5	0.324	1.14605	1.86091	0.094452	0.075594	0.564544	0.682641	0.0465272	0.0277304
		0.5	0.33	1.13141	1.86035	0.095627	0.076222	0.561373	0.682706	0.0474475	0.0279717
		0.5	0.336	1.11675	1.8598	0.096814	0.076854	0.558147	0.682769	0.0483871	0.0282145
		0.5	0.342	1.10209	1.85927	0.098013	0.077491	0.554865	0.682831	0.0493463	0.0284591
		0.5	0.348	1.08741	1.85876	0.099223	0.078133	0.551528	0.682891	0.0503251	0.0287054
		0.5	0.354	1.07273	1.85825	0.100444	0.078778	0.548133	0.68295	0.0513239	0.0289527
		0.5	0.36	1.05804	1.85776	0.101677	0.079429	0.544679	0.683007	0.0523435	0.0292021
		0.5	0.366	1.04334	1.85729	0.10292	0.080084	0.541166	0.683063	0.0533833	0.0294529
		0.5	0.372	1.02863	1.85682	0.104174	0.080744	0.537593	0.683116	0.0544442	0.0297053
		0.5	0.378	1.01393	1.85638	0.105439	0.081408	0.533959	0.683169	0.0555267	0.0299591
		0.5	0.384	0.999219	1.85595	0.106715	0.082078	0.530262	0.683218	0.0566311	0.0302148
		0.5	0.39	0.984509	1.85554	0.108	0.082752	0.526502	0.683267	0.0577569	0.0304718
		0.5	0.396	0.969801	1.85514	0.109296	0.083431	0.522677	0.683313	0.0589054	0.0307305
		0.5	0.402	0.955096	1.85477	0.110601	0.084115	0.518788	0.683357	0.0600761	0.0309907
		0.5	0.408	0.940396	1.85441	0.111915	0.084804	0.514832	0.683399	0.0612694	0.0312525
		0.5	0.414	0.925703	1.85407	0.113239	0.085497	0.510809	0.683439	0.0624861	0.0315156
		0.5	0.42	0.911019	1.85374	0.114571	0.086196	0.506719	0.683476	0.0637256	0.0317805
		0.5	0.426	0.896345	1.85344	0.115911	0.0869	0.502559	0.683511	0.0649885	0.0320469
		0.5	0.432	0.881683	1.85316	0.117259	0.087609	0.498329	0.683544	0.066275	0.0323148
		0.5	0.438	0.867036	1.8529	0.118614	0.088323	0.494029	0.683575	0.0675851	0.0325842
		0.5	0.444	0.852406	1.85266	0.119977	0.089042	0.489656	0.683603	0.0689196	0.032855
		0.5	0.45	0.837795	1.85245	0.121345	0.089766	0.485212	0.683628	0.0702774	0.0331273
		0.5	0.456	0.823205	1.85225	0.12272	0.090496	0.480694	0.68365	0.0716599	0.0334013
		0.5	0.462	0.808638	1.85208	0.1241	0.091231	0.476103	0.68367	0.0730665	0.0336767
		0.5	0.468	0.794096	1.85194	0.125484	0.091971	0.471436	0.683688	0.0744969	0.0339534
		0.5	0.474	0.779582	1.85181	0.126873	0.092716	0.466694	0.683702	0.0759521	0.0342314
		0.5	0.48	0.765098	1.85171	0.128265	0.093467	0.461876	0.683713	0.0774313	0.0345111
		0.5	0.486	0.750645	1.85164	0.12966	0.094223	0.45698	0.683722	0.0789349	0.034792
		0.5	0.492	0.736228	1.8516	0.131056	0.094984	0.452008	0.683727	0.080462	0.0350742
		0.5	0.498	0.721847	1.85157	0.132454	0.095751	0.446957	0.68373	0.0820135	0.0353579
		0.5	0.504	0.707505	1.85158	0.133853	0.096524	0.441827	0.683729	0.0835893	0.0356432
		0.5	0.51	0.693204	1.85162	0.135251	0.097302	0.436618	0.683725	0.0851884	0.0359296
		0.5	0.516	0.678947	1.85168	0.136649	0.098085	0.431328	0.683717	0.0868117	0.0362171
		0.5	0.522	0.664737	1.85177	0.138044	0.098875	0.425959	0.683707	0.0884577	0.0365064
		0.5	0.528	0.650574	1.85189	0.139437	0.099669	0.420509	0.683693	0.0901273	0.0367964
		0.5	0.534	0.636462	1.85204	0.140825	0.10047	0.414977	0.683675	0.0918188	0.0370881
		0.5	0.54	0.622403	1.85222	0.142209	0.101276	0.409364	0.683654	0.0935331	0.0373808
		0.5	0.546	0.608398	1.85244	0.143588	0.102088	0.403669	0.683629	0.0952698	0.0376749
		0.5	0.552	0.594451	1.85268	0.14496	0.102907	0.397891	0.6836	0.0970279	0.0379706
		0.5	0.558	0.580563	1.85295	0.146324	0.10373	0.392031	0.683568	0.0988068	0.0382668
		0.5	0.564	0.566736	1.85326	0.14768	0.10456	0.386088	0.683532	0.100607	0.0385645
		0.5	0.57	0.552972	1.8536	0.149026	0.105396	0.380061	0.683493	0.102427	0.0388635
		0.5	0.576	0.539274	1.85397	0.150361	0.106238	0.373952	0.683449	0.104266	0.0391636
		0.5	0.582	0.525644	1.85438	0.151685	0.107087	0.367759	0.683402	0.106124	0.0394652
		0.5	0.588	0.512082	1.85482	0.152995	0.107941	0.361482	0.68335	0.108	0.0397675
		0.5	0.594	0.498591	1.85529	0.154292	0.108802	0.35512	0.683295	0.109894	0.0400712
		0.5	0.6	0.485172	1.8558	0.155574	0.109669	0.348675	0.683235	0.111805	0.0403759
		0.5	0.606	0.471828	1.85635	0.156839	0.110543	0.342146	0.683171	0.113732	0.0406819
		0.5	0.612	0.458559	1.85693	0.158087	0.111423	0.335532	0.683104	0.115674	0.0409889
		0.5	0.618	0.445368	1.85754	0.159317	0.11231	0.328834	0.683032	0.11763	0.0412972
		0.5	0.624	0.432255	1.8582	0.160527	0.113204	0.322051	0.682956	0.1196	0.0416067
		0.5	0.63	0.419222	1.85888	0.161716	0.114104	0.315183	0.682876	0.121583	0.041917
		0.5	0.636	0.40627	1.85961	0.162883	0.115012	0.30823	0.682791	0.123577	0.0422289
		0.5	0.642	0.3934	1.86037	0.164027	0.115927	0.301193	0.682702	0.125581	0.0425419
		0.5	0.648	0.380613	1.86117	0.165147	0.116849	0.29407	0.682609	0.127596	0.0428559
		0.5	0.654	0.36791	1.86201	0.166242	0.117778	0.286861	0.682511	0.12962	0.0431711
		0.5	0.66	0.355291	1.86288	0.16731	0.118715	0.279566	0.682409	0.131651	0.0434876
		0.5	0.666	0.342758	1.8638	0.168351	0.119659	0.272186	0.682303	0.133688	0.0438051
		0.5	0.672	0.330311	1.86475	0.169363	0.120612	0.264719	0.682192	0.135732	0.0441242
		0.5	0.678	0.317951	1.86574	0.170345	0.121572	0.257166	0.682077	0.137779	0.0444443
		0.5	0.684	0.305678	1.86677	0.171295	0.12254	0.249526	0.681957	0.139829	0.0447656
		0.5	0.69	0.293492	1.86784	0.172214	0.123517	0.241798	0.681833	0.141881	0.0450885
		0.5	0.696	0.281394	1.86894	0.1731	0.124503	0.233983	0.681704	0.143935	0.0454129
		0.5	0.702	0.269383	1.87009	0.173951	0.125497	0.226079	0.68157	0.145988	0.0457384
		0.5	0.708	0.25746	1.87128	0.174766	0.1265	0.218086	0.681432	0.148038	0.0460654
		0.5	0.714	0.245624	1.87251	0.175546	0.127512	0.210002	0.681289	0.150087	0.0463938
		0.5	0.72	0.233876	1.87377	0.176287	0.128533	0.201829	0.681142	0.152131	0.0467235
		0.5	0.726	0.222216	1.87508	0.176991	0.129564	0.193564	0.680991	0.15417	0.0470549
		0.5	0.732	0.210642	1.87643	0.177654	0.130605	0.185206	0.680834	0.156202	0.047388
		0.5	0.738	0.199155	1.87782	0.178277	0.131656	0.176755	0.680673	0.158225	0.0477227
		0.5	0.744	0.187754	1.87925	0.178858	0.132717	0.16821	0.680507	0.16024	0.0480589
		0.5	0.75	0.176438	1.88073	0.179396	0.133789	0.159568	0.680336	0.162243	0.048397
		0.5	0.756	0.165207	1.88224	0.179891	0.134872	0.150828	0.680161	0.164234	0.0487369
		0.5	0.762	0.154061	1.8838	0.180342	0.135967	0.14199	0.67998	0.166212	0.049079
		0.5	0.768	0.142998	1.8854	0.180746	0.137072	0.133052	0.679796	0.168175	0.0494224
		0.5	0.774	0.132018	1.88704	0.181104	0.13819	0.124012	0.679606	0.170121	0.0497682
		0.5	0.78	0.12112	1.88873	0.181415	0.13932	0.114867	0.679411	0.172049	0.0501161
		0.5	0.786	0.110303	1.89045	0.181677	0.140462	0.105617	0.679211	0.173958	0.0504658
		0.5	0.792	0.099566	1.89223	0.18189	0.141618	0.0962578	0.679007	0.175846	0.0508182
		0.5	0.798	0.088908	1.89404	0.182053	0.142786	0.0867883	0.678797	0.177713	0.0511724
		0.5	0.804	0.078327	1.8959	0.182165	0.143968	0.0772048	0.678583	0.179555	0.0515291
		0.5	0.81	0.067824	1.89781	0.182225	0.145165	0.0675065	0.678363	0.181372	0.0518886
		0.5	0.816	0.057397	1.89976	0.182232	0.146376	0.0576898	0.678139	0.183162	0.0522504
		0.5	0.822	0.046209	1.90116	0.181921	0.147567	0.0469407	0.677774	0.184802	0.0526084
		0.5	0.828	5e-06	1.29422	0.145113	0.153708	5.28619e-06	0.575549	0.153419	0.068355
		0.5	0.834	5e-06	1.37501	0.152253	0.156194	5.296e-06	0.591897	0.161266	0.0672365
		0.5	0.84	5e-06	1.28081	0.149822	0.158147	5.28694e-06	0.573107	0.15842	0.0707637
		0.5	0.846	5e-06	1.32432	0.155082	0.160618	5.29285e-06	0.582242	0.164165	0.0706161
		0.5	0.852	3e-06	1.12858	0.145503	0.160559	3.16033e-06	0.539242	0.153279	0.0767159
		0.5	0.858	3e-06	1.18041	0.151755	0.163883	3.166e-06	0.551568	0.160152	0.076577
		0.5	0.864	0	1.14969	0.152377	0.165661	0	0.544566	0.160697	0.0784679
		0.5	0.87	0	1.23871	0.161088	0.169212	0	0.564934	0.170314	0.0771717
		0.5	0.876	0	1.15614	0.158302	0.170433	0	0.546383	0.167035	0.0805455
		0.5	0.882	0	1.09791	0.156778	0.171542	0	0.53247	0.16516	0.083195
		0.5	0.888	0	1.30129	0.173487	0.176363	0	0.57873	0.183708	0.0784346
		0.5	0.894	0	1.14492	0.165789	0.177222	0	0.544167	0.17495	0.0842312
		0.5	0.9	0	1.29015	0.178521	0.18087	0	0.576734	0.189012	0.080854
