# Supplementary material for: On maternity and the stronger immune response in women
Source: Nat Commun. 2022 Aug 18;13:4858. doi: 10.1038/s41467-022-32569-6 (PMC9386672; doi:10.1038/s41467-022-32569-6)
Supplement: Supplementary file 3 — Source Data [file 41467_2022_32569_MOESM3_ESM.zip › Source Data/Source Data Suppl Fig 9/demo4_betaC1_1pt3_a.csv]

bmax	mu	betaC1	betaC2	base_c	diff_c	prVert	alphaf	alpham	gammaf	gammam	p_ESS?	h_ESS?	NormGrad	Iter	Sfbar	Smbar	Ifbar	Imbar
2.000	0.100	1.300	4.000	0.100000	-0.075000	0.000000	2.518191	1.968473	0.775430	0.158794	True	True	9.99941e-08	3009	3.800176	3.663052	0.268364	0.361423
2.000	0.100	1.300	4.000	0.100000	-0.071250	0.000000	2.463553	1.970886	0.711251	0.165042	True	True	9.98653e-08	2840	3.766603	3.640513	0.280424	0.366766
2.000	0.100	1.300	4.000	0.100000	-0.067500	0.000000	2.417307	1.973668	0.658030	0.170998	True	True	9.96726e-08	2247	3.738061	3.622088	0.291005	0.371029
2.000	0.100	1.300	4.000	0.100000	-0.063750	0.000000	2.377473	1.976772	0.612987	0.176770	True	True	9.96937e-08	2613	3.713455	3.606824	0.300390	0.374453
2.000	0.100	1.300	4.000	0.100000	-0.060000	0.000000	2.342697	1.980170	0.574253	0.182436	True	True	9.99173e-08	2328	3.692015	3.594072	0.308785	0.377204
2.000	0.100	1.300	4.000	0.100000	-0.056250	0.000000	2.311989	1.983844	0.540497	0.188056	True	True	9.99117e-08	2325	3.673175	3.583363	0.316347	0.379399
2.000	0.100	1.300	4.000	0.100000	-0.052500	0.000000	2.284619	1.987783	0.510755	0.193677	True	True	9.96659e-08	2322	3.656509	3.574350	0.323194	0.381128
2.000	0.100	1.300	4.000	0.100000	-0.048750	0.000000	2.260031	1.991983	0.484302	0.199340	True	True	9.95157e-08	2394	3.641690	3.566773	0.329423	0.382453
2.000	0.100	1.300	4.000	0.100000	-0.045000	0.000000	2.237792	1.996442	0.460584	0.205077	True	True	9.97309e-08	2245	3.628461	3.560433	0.335110	0.383428
2.000	0.100	1.300	4.000	0.100000	-0.041250	0.000000	2.217557	2.001164	0.439169	0.210920	True	True	9.97763e-08	2115	3.616620	3.555175	0.340316	0.384088
2.000	0.100	1.300	4.000	0.100000	-0.037500	0.000000	2.199052	2.006154	0.419712	0.216897	True	True	9.95227e-08	2071	3.606001	3.550876	0.345092	0.384466
2.000	0.100	1.300	4.000	0.100000	-0.033750	0.000000	2.182052	2.011420	0.401937	0.223035	True	True	9.97924e-08	1988	3.596472	3.547439	0.349482	0.384585
2.000	0.100	1.300	4.000	0.100000	-0.030000	0.000000	2.166370	2.016981	0.385618	0.229360	True	True	9.98178e-08	2083	3.587923	3.544787	0.353520	0.384462
2.000	0.100	1.300	4.000	0.100000	-0.026250	0.000000	2.151854	2.022840	0.370568	0.235900	True	True	9.99319e-08	2029	3.580265	3.542859	0.357235	0.384113
2.000	0.100	1.300	4.000	0.100000	-0.022500	0.000000	2.138374	2.029014	0.356632	0.242683	True	True	9.95104e-08	1961	3.573424	3.541608	0.360654	0.383548
2.000	0.100	1.300	4.000	0.100000	-0.018750	0.000000	2.125816	2.035532	0.343678	0.249737	True	True	9.95627e-08	1941	3.567338	3.540996	0.363797	0.382775
2.000	0.100	1.300	4.000	0.100000	-0.015000	0.000000	2.114090	2.042405	0.331595	0.257094	True	True	9.98604e-08	1909	3.561958	3.540994	0.366682	0.381800
2.000	0.100	1.300	4.000	0.100000	-0.011250	0.000000	2.103114	2.049664	0.320289	0.264785	True	True	9.99433e-08	1963	3.557242	3.541583	0.369325	0.380625
2.000	0.100	1.300	4.000	0.100000	-0.007500	0.000000	2.092820	2.057329	0.309675	0.272848	True	True	9.98684e-08	1940	3.553159	3.542750	0.371736	0.379252
2.000	0.100	1.300	4.000	0.100000	-0.003750	0.000000	2.083138	2.065452	0.299683	0.281321	True	True	9.96959e-08	2046	3.549684	3.544487	0.373928	0.377679
2.000	0.100	1.300	4.000	0.100000	0.000000	0.000000	2.074029	2.074037	0.290251	0.290250	True	True	9.97691e-08	1927	3.546797	3.546797	0.375907	0.375906
2.000	0.100	1.300	4.000	0.100000	0.003750	0.000000	2.065440	2.083145	0.281322	0.299683	True	True	9.99559e-08	1904	3.544488	3.549684	0.377681	0.373927
2.000	0.100	1.300	4.000	0.100000	0.007500	0.000000	2.057333	2.092818	0.272848	0.309675	True	True	9.97905e-08	1929	3.542750	3.553159	0.379252	0.371736
2.000	0.100	1.300	4.000	0.100000	0.011250	0.000000	2.049662	2.103115	0.264785	0.320288	True	True	9.98404e-08	1941	3.541583	3.557242	0.380625	0.369325
2.000	0.100	1.300	4.000	0.100000	0.015000	0.000000	2.042407	2.114090	0.257094	0.331596	True	True	9.97402e-08	1953	3.540994	3.561958	0.381800	0.366682
2.000	0.100	1.300	4.000	0.100000	0.018750	0.000000	2.035530	2.125817	0.249737	0.343678	True	True	9.96809e-08	1894	3.540996	3.567338	0.382775	0.363797
2.000	0.100	1.300	4.000	0.100000	0.022500	0.000000	2.029015	2.138373	0.242683	0.356632	True	True	9.95679e-08	1963	3.541608	3.573424	0.383548	0.360654
2.000	0.100	1.300	4.000	0.100000	0.026250	0.000000	2.022836	2.151855	0.235901	0.370568	True	True	9.95841e-08	1940	3.542860	3.580265	0.384113	0.357235
2.000	0.100	1.300	4.000	0.100000	0.030000	0.000000	2.016980	2.166370	0.229360	0.385618	True	True	9.99026e-08	2084	3.544787	3.587923	0.384462	0.353520
2.000	0.100	1.300	4.000	0.100000	0.033750	0.000000	2.011423	2.182052	0.223034	0.401937	True	True	9.97741e-08	2068	3.547439	3.596472	0.384585	0.349482
2.000	0.100	1.300	4.000	0.100000	0.037500	0.000000	2.006154	2.199052	0.216897	0.419712	True	True	9.97108e-08	2109	3.550876	3.606001	0.384466	0.345092
2.000	0.100	1.300	4.000	0.100000	0.041250	0.000000	2.001163	2.217557	0.210920	0.439169	True	True	9.96309e-08	2067	3.555175	3.616620	0.384088	0.340316
2.000	0.100	1.300	4.000	0.100000	0.045000	0.000000	1.996442	2.237792	0.205077	0.460584	True	True	9.96626e-08	2207	3.560433	3.628461	0.383428	0.335110
2.000	0.100	1.300	4.000	0.100000	0.048750	0.000000	1.991982	2.260031	0.199340	0.484302	True	True	9.96284e-08	2140	3.566773	3.641690	0.382454	0.329423
2.000	0.100	1.300	4.000	0.100000	0.052500	0.000000	1.987783	2.284619	0.193677	0.510755	True	True	9.96334e-08	2356	3.574350	3.656509	0.381128	0.323194
2.000	0.100	1.300	4.000	0.100000	0.056250	0.000000	1.983843	2.311990	0.188056	0.540498	True	True	9.9673e-08	2076	3.583363	3.673175	0.379400	0.316346
2.000	0.100	1.300	4.000	0.100000	0.060000	0.000000	1.980170	2.342697	0.182436	0.574253	True	True	9.98662e-08	2360	3.594072	3.692015	0.377204	0.308785
2.000	0.100	1.300	4.000	0.100000	0.063750	0.000000	1.976772	2.377473	0.176770	0.612987	True	True	9.98667e-08	2510	3.606824	3.713455	0.374453	0.300390
2.000	0.100	1.300	4.000	0.100000	0.067500	0.000000	1.973668	2.417304	0.170998	0.658027	True	True	9.98025e-08	2568	3.622086	3.738060	0.371029	0.291006
2.000	0.100	1.300	4.000	0.100000	0.071250	0.000000	1.970884	2.463598	0.165041	0.711266	True	True	9.96709e-08	2117	3.640519	3.766610	0.366764	0.280418
2.000	0.100	1.300	4.000	0.100000	0.075000	0.000000	1.968473	2.518191	0.158794	0.775430	True	True	9.999e-08	3060	3.663052	3.800176	0.361423	0.268364
2.000	0.100	1.300	4.000	0.100000	-0.075000	0.022500	2.488773	1.968310	0.788768	0.160968	True	True	9.99077e-08	3013	3.787091	3.644965	0.272590	0.365036
2.000	0.100	1.300	4.000	0.100000	-0.071250	0.022500	2.433282	1.970766	0.724002	0.167334	True	True	9.97739e-08	2616	3.752862	3.621879	0.285010	0.370454
2.000	0.100	1.300	4.000	0.100000	-0.067500	0.022500	2.386261	1.973594	0.670262	0.173403	True	True	9.99836e-08	2694	3.723721	3.602973	0.295928	0.374782
2.000	0.100	1.300	4.000	0.100000	-0.063750	0.022500	2.345730	1.976749	0.624763	0.179284	True	True	9.95722e-08	2587	3.698567	3.587286	0.305631	0.378262
2.000	0.100	1.300	4.000	0.100000	-0.060000	0.022500	2.310310	1.980201	0.585614	0.185058	True	True	9.9648e-08	2383	3.676619	3.574156	0.314325	0.381062
2.000	0.100	1.300	4.000	0.100000	-0.056250	0.022500	2.279010	1.983933	0.551481	0.190784	True	True	9.94719e-08	2327	3.657306	3.563106	0.322171	0.383300
2.000	0.100	1.300	4.000	0.100000	-0.052500	0.022500	2.251091	1.987933	0.521392	0.196511	True	True	9.97796e-08	2257	3.640197	3.553786	0.329288	0.385065
2.000	0.100	1.300	4.000	0.100000	-0.048750	0.022500	2.225993	1.992197	0.494619	0.202278	True	True	9.99102e-08	2118	3.624963	3.545931	0.335773	0.386423
2.000	0.100	1.300	4.000	0.100000	-0.045000	0.022500	2.203277	1.996724	0.470603	0.208121	True	True	9.95095e-08	2141	3.611344	3.539338	0.341704	0.387425
2.000	0.100	1.300	4.000	0.100000	-0.041250	0.022500	2.182601	2.001509	0.448909	0.214071	True	True	9.99464e-08	1842	3.599133	3.533849	0.347142	0.388110
2.000	0.100	1.300	4.000	0.100000	-0.037500	0.022500	2.163675	2.006585	0.429192	0.220155	True	True	9.96721e-08	2249	3.588165	3.529339	0.352141	0.388505
2.000	0.100	1.300	4.000	0.100000	-0.033750	0.022500	2.146284	2.011927	0.411170	0.226403	True	True	9.97031e-08	1937	3.578303	3.525710	0.356742	0.388640
2.000	0.100	1.300	4.000	0.100000	-0.030000	0.022500	2.130234	2.017568	0.394619	0.232841	True	True	9.98673e-08	1968	3.569439	3.522883	0.360982	0.388529
2.000	0.100	1.300	4.000	0.100000	-0.026250	0.022500	2.115372	2.023515	0.379349	0.239496	True	True	9.96991e-08	1980	3.561480	3.520795	0.364891	0.388188
2.000	0.100	1.300	4.000	0.100000	-0.022500	0.022500	2.101565	2.029782	0.365204	0.246397	True	True	9.96375e-08	1973	3.554352	3.519398	0.368494	0.387629
2.000	0.100	1.300	4.000	0.100000	-0.018750	0.022500	2.088701	2.036392	0.352051	0.253573	True	True	9.95765e-08	1962	3.547991	3.518653	0.371814	0.386858
2.000	0.100	1.300	4.000	0.100000	-0.015000	0.022500	2.076688	2.043362	0.339778	0.261055	True	True	9.97215e-08	1854	3.542348	3.518531	0.374867	0.385882
2.000	0.100	1.300	4.000	0.100000	-0.011250	0.022500	2.065442	2.050721	0.328289	0.268877	True	True	9.98972e-08	1812	3.537381	3.519012	0.377670	0.384703
2.000	0.100	1.300	4.000	0.100000	-0.007500	0.022500	2.054886	2.058505	0.317501	0.277075	True	True	9.97836e-08	1892	3.533056	3.520081	0.380236	0.383323
2.000	0.100	1.300	4.000	0.100000	-0.003750	0.022500	2.044971	2.066728	0.307342	0.285690	True	True	9.94287e-08	1850	3.529349	3.521733	0.382574	0.381742
2.000	0.100	1.300	4.000	0.100000	0.000000	0.022500	2.035636	2.075437	0.297748	0.294766	True	True	9.96725e-08	1927	3.526239	3.523966	0.384693	0.379956
2.000	0.100	1.300	4.000	0.100000	0.003750	0.022500	2.026829	2.084678	0.288664	0.304353	True	True	9.98296e-08	1883	3.523715	3.526786	0.386600	0.377960
2.000	0.100	1.300	4.000	0.100000	0.007500	0.022500	2.018522	2.094486	0.280041	0.314508	True	True	9.9552e-08	1958	3.521770	3.530205	0.388299	0.375751
2.000	0.100	1.300	4.000	0.100000	0.011250	0.022500	2.010672	2.104922	0.271833	0.325294	True	True	9.94978e-08	1929	3.520403	3.534242	0.389792	0.373317
2.000	0.100	1.300	4.000	0.100000	0.015000	0.022500	2.003236	2.116052	0.264001	0.336782	True	True	9.99593e-08	1843	3.519622	3.538920	0.391082	0.370650
2.000	0.100	1.300	4.000	0.100000	0.018750	0.022500	1.996208	2.127933	0.256508	0.349059	True	True	9.98238e-08	1885	3.519437	3.544273	0.392164	0.367738
2.000	0.100	1.300	4.000	0.100000	0.022500	0.022500	1.989550	2.140657	0.249322	0.362219	True	True	9.96344e-08	2042	3.519870	3.550341	0.393039	0.364564
2.000	0.100	1.300	4.000	0.100000	0.026250	0.022500	1.983240	2.154318	0.242410	0.376375	True	True	9.97748e-08	2054	3.520947	3.557175	0.393699	0.361111
2.000	0.100	1.300	4.000	0.100000	0.030000	0.022500	1.977261	2.169026	0.235743	0.391662	True	True	9.97828e-08	2080	3.522705	3.564835	0.394138	0.357358
2.000	0.100	1.300	4.000	0.100000	0.033750	0.022500	1.971601	2.184912	0.229294	0.408237	True	True	9.95823e-08	2369	3.525193	3.573397	0.394343	0.353279
2.000	0.100	1.300	4.000	0.100000	0.037500	0.022500	1.966238	2.202133	0.223036	0.426289	True	True	9.97927e-08	2148	3.528471	3.582950	0.394301	0.348845
2.000	0.100	1.300	4.000	0.100000	0.041250	0.022500	1.961170	2.220876	0.216940	0.446048	True	True	9.97423e-08	2207	3.532616	3.593604	0.393994	0.344020
2.000	0.100	1.300	4.000	0.100000	0.045000	0.022500	1.956386	2.241368	0.210980	0.467796	True	True	9.96724e-08	2173	3.537723	3.605493	0.393396	0.338762
2.000	0.100	1.300	4.000	0.100000	0.048750	0.022500	1.951882	2.263889	0.205126	0.491880	True	True	9.95941e-08	2267	3.543916	3.618783	0.392478	0.333018
2.000	0.100	1.300	4.000	0.100000	0.052500	0.022500	1.947655	2.288786	0.199349	0.518741	True	True	9.94967e-08	2390	3.551349	3.633678	0.391200	0.326728
2.000	0.100	1.300	4.000	0.100000	0.056250	0.022500	1.943708	2.316496	0.193612	0.548943	True	True	9.99419e-08	2195	3.560221	3.650437	0.389512	0.319814
2.000	0.100	1.300	4.000	0.100000	0.060000	0.022500	1.940048	2.347583	0.187877	0.583219	True	True	9.99538e-08	2329	3.570793	3.669389	0.387347	0.312180
2.000	0.100	1.300	4.000	0.100000	0.063750	0.022500	1.936689	2.382786	0.182094	0.622553	True	True	9.95199e-08	2628	3.583408	3.690962	0.384617	0.303707
2.000	0.100	1.300	4.000	0.100000	0.067500	0.022500	1.933652	2.423104	0.176203	0.668294	True	True	9.95212e-08	2391	3.598537	3.715727	0.381203	0.294236
2.000	0.100	1.300	4.000	0.100000	0.071250	0.022500	1.930971	2.469914	0.170126	0.722349	True	True	9.98271e-08	2775	3.616830	3.744460	0.376936	0.283562
2.000	0.100	1.300	4.000	0.100000	0.075000	0.022500	1.928701	2.525215	0.163750	0.787542	True	True	9.97492e-08	2929	3.639237	3.778264	0.371574	0.271399
2.000	0.100	1.300	4.000	0.100000	-0.075000	0.045000	2.459590	1.968160	0.802206	0.163151	True	True	9.98736e-08	2250	3.774093	3.626843	0.276824	0.368617
2.000	0.100	1.300	4.000	0.100000	-0.071250	0.045000	2.403213	1.970661	0.736844	0.169638	True	True	9.96609e-08	2723	3.739200	3.603195	0.289615	0.374111
2.000	0.100	1.300	4.000	0.100000	-0.067500	0.045000	2.355423	1.973537	0.682598	0.175822	True	True	9.97304e-08	2710	3.709462	3.583802	0.300877	0.378502
2.000	0.100	1.300	4.000	0.100000	-0.063750	0.045000	2.314191	1.976744	0.636648	0.181815	True	True	9.94972e-08	2224	3.683759	3.567684	0.310903	0.382038
2.000	0.100	1.300	4.000	0.100000	-0.060000	0.045000	2.278126	1.980252	0.597090	0.187698	True	True	9.96756e-08	2374	3.661301	3.554168	0.319905	0.384885
2.000	0.100	1.300	4.000	0.100000	-0.056250	0.045000	2.246231	1.984042	0.562586	0.193532	True	True	9.99848e-08	2118	3.641513	3.542770	0.328041	0.387166
2.000	0.100	1.300	4.000	0.100000	-0.052500	0.045000	2.217761	1.988105	0.532155	0.199366	True	True	9.96443e-08	2159	3.623960	3.533136	0.335436	0.388968
2.000	0.100	1.300	4.000	0.100000	-0.048750	0.045000	2.192149	1.992435	0.505065	0.205240	True	True	9.99832e-08	2071	3.608308	3.524996	0.342185	0.390357
2.000	0.100	1.300	4.000	0.100000	-0.045000	0.045000	2.168954	1.997029	0.480755	0.211190	True	True	9.98204e-08	1984	3.594294	3.518144	0.348367	0.391386
2.000	0.100	1.300	4.000	0.100000	-0.041250	0.045000	2.147825	2.001899	0.458787	0.217248	True	True	9.99351e-08	2134	3.581711	3.512417	0.354047	0.392092
2.000	0.100	1.300	4.000	0.100000	-0.037500	0.045000	2.128483	2.007034	0.438810	0.223443	True	True	9.96222e-08	1902	3.570388	3.507691	0.359275	0.392509
2.000	0.100	1.300	4.000	0.100000	-0.033750	0.045000	2.110696	2.012460	0.420546	0.229802	True	True	9.95715e-08	1832	3.560191	3.503864	0.364095	0.392658
2.000	0.100	1.300	4.000	0.100000	-0.030000	0.045000	2.094273	2.018188	0.403765	0.236353	True	True	9.94228e-08	1981	3.551007	3.500855	0.368546	0.392559
2.000	0.100	1.300	4.000	0.100000	-0.026250	0.045000	2.079061	2.024217	0.388276	0.243125	True	True	9.97168e-08	1930	3.542742	3.498602	0.372656	0.392227
2.000	0.100	1.300	4.000	0.100000	-0.022500	0.045000	2.064923	2.030578	0.373923	0.250146	True	True	9.96234e-08	1898	3.535322	3.497053	0.376451	0.391672
2.000	0.100	1.300	4.000	0.100000	-0.018750	0.045000	2.051746	2.037287	0.360573	0.257445	True	True	9.98632e-08	1941	3.528682	3.496170	0.379955	0.390903
2.000	0.100	1.300	4.000	0.100000	-0.015000	0.045000	2.039440	2.044355	0.348111	0.265054	True	True	9.96413e-08	1847	3.522771	3.495923	0.383185	0.389927
2.000	0.100	1.300	4.000	0.100000	-0.011250	0.045000	2.027919	2.051819	0.336441	0.273009	True	True	9.95521e-08	1853	3.517546	3.496290	0.386156	0.388744
2.000	0.100	1.300	4.000	0.100000	-0.007500	0.045000	2.017106	2.059708	0.325479	0.281344	True	True	9.99815e-08	1855	3.512975	3.497257	0.388883	0.387358
2.000	0.100	1.300	4.000	0.100000	-0.003750	0.045000	2.006942	2.068050	0.315154	0.290103	True	True	9.99914e-08	1847	3.509030	3.498818	0.391375	0.385766
2.000	0.100	1.300	4.000	0.100000	0.000000	0.045000	1.997374	2.076884	0.305400	0.299329	True	True	9.92853e-08	1908	3.505692	3.500970	0.393641	0.383967
2.000	0.100	1.300	4.000	0.100000	0.003750	0.045000	1.988352	2.086250	0.296161	0.309073	True	True	9.97719e-08	1896	3.502947	3.503720	0.395689	0.381957
2.000	0.100	1.300	4.000	0.100000	0.007500	0.045000	1.979833	2.096200	0.287388	0.319392	True	True	9.97599e-08	1911	3.500790	3.507078	0.397522	0.379728
2.000	0.100	1.300	4.000	0.100000	0.011250	0.045000	1.971794	2.106777	0.279036	0.330352	True	True	9.95721e-08	1918	3.499218	3.511064	0.399142	0.377273
2.000	0.100	1.300	4.000	0.100000	0.015000	0.045000	1.964191	2.118052	0.271063	0.342025	True	True	9.98675e-08	1988	3.498237	3.515701	0.400552	0.374582
2.000	0.100	1.300	4.000	0.100000	0.018750	0.045000	1.956991	2.130097	0.263435	0.354497	True	True	9.95705e-08	1945	3.497860	3.521022	0.401750	0.371642
2.000	0.100	1.300	4.000	0.100000	0.022500	0.045000	1.950181	2.142992	0.256115	0.367865	True	True	9.98417e-08	1853	3.498106	3.527069	0.402733	0.368438
2.000	0.100	1.300	4.000	0.100000	0.026250	0.045000	1.943733	2.156833	0.249074	0.382245	True	True	9.97958e-08	1987	3.499002	3.533891	0.403495	0.364951
2.000	0.100	1.300	4.000	0.100000	0.030000	0.045000	1.937630	2.171733	0.242282	0.397772	True	True	9.98809e-08	2028	3.500585	3.541549	0.404029	0.361161
2.000	0.100	1.300	4.000	0.100000	0.033750	0.045000	1.931857	2.187826	0.235709	0.414605	True	True	9.98972e-08	2059	3.502903	3.550120	0.404323	0.357042
2.000	0.100	1.300	4.000	0.100000	0.037500	0.045000	1.926400	2.205269	0.229329	0.432938	True	True	9.97261e-08	2126	3.506014	3.559693	0.404363	0.352563
2.000	0.100	1.300	4.000	0.100000	0.041250	0.045000	1.921250	2.224251	0.223113	0.453003	True	True	9.99933e-08	2114	3.509997	3.570378	0.404131	0.347690
2.000	0.100	1.300	4.000	0.100000	0.045000	0.045000	1.916400	2.245003	0.217035	0.475086	True	True	9.97007e-08	2141	3.514946	3.582312	0.403601	0.342379
2.000	0.100	1.300	4.000	0.100000	0.048750	0.045000	1.911845	2.267806	0.211065	0.499541	True	True	9.96862e-08	2304	3.520984	3.595659	0.402744	0.336580
2.000	0.100	1.300	4.000	0.100000	0.052500	0.045000	1.907585	2.293013	0.205172	0.526815	True	True	9.98112e-08	2278	3.528265	3.610627	0.401519	0.330228
2.000	0.100	1.300	4.000	0.100000	0.056250	0.045000	1.903624	2.321066	0.199319	0.557480	True	True	9.97173e-08	2051	3.536989	3.627475	0.399875	0.323248
2.000	0.100	1.300	4.000	0.100000	0.060000	0.045000	1.899974	2.352532	0.193467	0.592282	True	True	9.98999e-08	2535	3.547413	3.646534	0.397745	0.315543
2.000	0.100	1.300	4.000	0.100000	0.063750	0.045000	1.896647	2.388163	0.187567	0.632221	True	True	9.95564e-08	2634	3.559883	3.668237	0.395040	0.306992
2.000	0.100	1.300	4.000	0.100000	0.067500	0.045000	1.893672	2.428967	0.181556	0.678667	True	True	9.95773e-08	2624	3.574866	3.693156	0.391639	0.297438
2.000	0.100	1.300	4.000	0.100000	0.071250	0.045000	1.891087	2.476342	0.175355	0.733563	True	True	9.96579e-08	2827	3.593015	3.722077	0.387372	0.286671
2.000	0.100	1.300	4.000	0.100000	0.075000	0.045000	1.888953	2.532308	0.168851	0.799779	True	True	9.99909e-08	2922	3.615276	3.756107	0.381993	0.274406
2.000	0.100	1.300	4.000	0.100000	-0.075000	0.067500	2.430545	1.968026	0.815689	0.165348	True	True	9.97201e-08	2924	3.761159	3.608666	0.281082	0.372173
2.000	0.100	1.300	4.000	0.100000	-0.071250	0.067500	2.373351	1.970571	0.749776	0.171956	True	True	9.98314e-08	2669	3.725622	3.584463	0.294238	0.377736
2.000	0.100	1.300	4.000	0.100000	-0.067500	0.067500	2.324795	1.973496	0.695034	0.178257	True	True	9.98781e-08	2238	3.695288	3.564576	0.305849	0.382189
2.000	0.100	1.300	4.000	0.100000	-0.063750	0.067500	2.282858	1.976757	0.648637	0.184363	True	True	9.99617e-08	2438	3.669034	3.548019	0.316207	0.385779
2.000	0.100	1.300	4.000	0.100000	-0.060000	0.067500	2.246150	1.980323	0.608679	0.190357	True	True	9.97565e-08	2369	3.646066	3.534109	0.325522	0.388674
2.000	0.100	1.300	4.000	0.100000	-0.056250	0.067500	2.213659	1.984174	0.573808	0.196300	True	True	9.98065e-08	2314	3.625802	3.522358	0.333958	0.390996
2.000	0.100	1.300	4.000	0.100000	-0.052500	0.067500	2.184635	1.988301	0.543041	0.202242	True	True	9.94586e-08	2237	3.607802	3.512403	0.341637	0.392833
2.000	0.100	1.300	4.000	0.100000	-0.048750	0.067500	2.158507	1.992698	0.515640	0.208225	True	True	9.98073e-08	2173	3.591729	3.503971	0.348657	0.394254
2.000	0.100	1.300	4.000	0.100000	-0.045000	0.067500	2.134829	1.997362	0.491040	0.214285	True	True	9.98248e-08	1987	3.577319	3.496853	0.355099	0.395309
2.000	0.100	1.300	4.000	0.100000	-0.041250	0.067500	2.113248	2.002304	0.468799	0.220452	True	True	9.96728e-08	1985	3.564359	3.490883	0.361027	0.396038
2.000	0.100	1.300	4.000	0.100000	-0.037500	0.067500	2.093486	2.007513	0.448567	0.226759	True	True	9.93035e-08	1812	3.552679	3.485934	0.366492	0.396474
2.000	0.100	1.300	4.000	0.100000	-0.033750	0.067500	2.075291	2.013032	0.430063	0.233231	True	True	9.9732e-08	1978	3.542142	3.481902	0.371541	0.396637
2.000	0.100	1.300	4.000	0.100000	-0.030000	0.067500	2.058494	2.018838	0.413054	0.239898	True	True	9.93966e-08	1911	3.532634	3.478706	0.376210	0.396550
2.000	0.100	1.300	4.000	0.100000	-0.026250	0.067500	2.042926	2.024958	0.397350	0.246788	True	True	9.95723e-08	1892	3.524059	3.476282	0.380529	0.396226
2.000	0.100	1.300	4.000	0.100000	-0.022500	0.067500	2.028451	2.031414	0.382791	0.253930	True	True	9.98639e-08	1927	3.516343	3.474576	0.384525	0.395676
2.000	0.100	1.300	4.000	0.100000	-0.018750	0.067500	2.014969	2.038207	0.369244	0.261355	True	True	9.92636e-08	1869	3.509418	3.473550	0.388220	0.394911
2.000	0.100	1.300	4.000	0.100000	-0.015000	0.067500	2.002365	2.045382	0.356594	0.269094	True	True	9.97839e-08	1905	3.503234	3.473172	0.391633	0.393932
2.000	0.100	1.300	4.000	0.100000	-0.011250	0.067500	1.990544	2.052963	0.344746	0.277182	True	True	9.95515e-08	1825	3.497749	3.473420	0.394783	0.392745
2.000	0.100	1.300	4.000	0.100000	-0.007500	0.067500	1.979470	2.060959	0.333612	0.285657	True	True	9.94025e-08	1845	3.492925	3.474280	0.397678	0.391352
2.000	0.100	1.300	4.000	0.100000	-0.003750	0.067500	1.969056	2.069418	0.323120	0.294560	True	True	9.98651e-08	1865	3.488737	3.475744	0.400332	0.389751
2.000	0.100	1.300	4.000	0.100000	0.000000	0.067500	1.959253	2.078375	0.313207	0.303938	True	True	9.98673e-08	1905	3.485164	3.477811	0.402753	0.387939
2.000	0.100	1.300	4.000	0.100000	0.003750	0.067500	1.950008	2.087871	0.303814	0.313842	True	True	9.99323e-08	1996	3.482194	3.480486	0.404949	0.385913
2.000	0.100	1.300	4.000	0.100000	0.007500	0.067500	1.941282	2.097954	0.294892	0.324329	True	True	9.96826e-08	1879	3.479818	3.483779	0.406923	0.383666
2.000	0.100	1.300	4.000	0.100000	0.011250	0.067500	1.933043	2.108678	0.286395	0.335465	True	True	9.98553e-08	1864	3.478035	3.487709	0.408678	0.381190
2.000	0.100	1.300	4.000	0.100000	0.015000	0.067500	1.925255	2.120107	0.278283	0.347325	True	True	9.98563e-08	1886	3.476849	3.492301	0.410216	0.378475
2.000	0.100	1.300	4.000	0.100000	0.018750	0.067500	1.917892	2.132311	0.270518	0.359995	True	True	9.97431e-08	2004	3.476274	3.497586	0.411534	0.375507
2.000	0.100	1.300	4.000	0.100000	0.022500	0.067500	1.910924	2.145377	0.263066	0.373574	True	True	9.96396e-08	2023	3.476327	3.503607	0.412632	0.372273
2.000	0.100	1.300	4.000	0.100000	0.026250	0.067500	1.904333	2.159400	0.255895	0.388180	True	True	9.99979e-08	2110	3.477036	3.510413	0.413503	0.368752
2.000	0.100	1.300	4.000	0.100000	0.030000	0.067500	1.898100	2.174495	0.248976	0.403949	True	True	9.98651e-08	2039	3.478437	3.518066	0.414138	0.364925
2.000	0.100	1.300	4.000	0.100000	0.033750	0.067500	1.892210	2.190796	0.242280	0.421044	True	True	9.99302e-08	2070	3.480577	3.526642	0.414528	0.360766
2.000	0.100	1.300	4.000	0.100000	0.037500	0.067500	1.886650	2.208462	0.235778	0.439660	True	True	9.97957e-08	1979	3.483516	3.536230	0.414656	0.356244
2.000	0.100	1.300	4.000	0.100000	0.041250	0.067500	1.881414	2.227685	0.229443	0.460035	True	True	9.96121e-08	2214	3.487329	3.546944	0.414504	0.351323
2.000	0.100	1.300	4.000	0.100000	0.045000	0.067500	1.876491	2.248697	0.223246	0.482457	True	True	9.99782e-08	2240	3.492113	3.558918	0.414048	0.345960
2.000	0.100	1.300	4.000	0.100000	0.048750	0.067500	1.871880	2.271785	0.217159	0.507286	True	True	9.9641e-08	2371	3.497988	3.572319	0.413257	0.340105
2.000	0.100	1.300	4.000	0.100000	0.052500	0.067500	1.867583	2.297302	0.211148	0.534977	True	True	9.99426e-08	2371	3.505109	3.587355	0.412089	0.333693
2.000	0.100	1.300	4.000	0.100000	0.056250	0.067500	1.863603	2.325698	0.205179	0.566110	True	True	9.97433e-08	2260	3.513675	3.604288	0.410494	0.326647
2.000	0.100	1.300	4.000	0.100000	0.060000	0.067500	1.859955	2.357547	0.199210	0.601445	True	True	9.98741e-08	2508	3.523943	3.623452	0.408404	0.318872
2.000	0.100	1.300	4.000	0.100000	0.063750	0.067500	1.856655	2.393609	0.193191	0.641996	True	True	9.97904e-08	2304	3.536257	3.645280	0.405727	0.310244
2.000	0.100	1.300	4.000	0.100000	0.067500	0.067500	1.853736	2.434899	0.187060	0.689153	True	True	9.96508e-08	2896	3.551084	3.670350	0.402343	0.300607
2.000	0.100	1.300	4.000	0.100000	0.071250	0.067500	1.851240	2.482841	0.180734	0.744898	True	True	9.99632e-08	2583	3.569077	3.699453	0.398079	0.289748
2.000	0.100	1.300	4.000	0.100000	0.075000	0.067500	1.849237	2.539470	0.174100	0.812143	True	True	9.98771e-08	3015	3.591178	3.733704	0.392687	0.277384
2.000	0.100	1.300	4.000	0.100000	-0.075000	0.090000	2.401739	1.967906	0.829268	0.167556	True	True	9.96876e-08	2758	3.748318	3.590458	0.285345	0.375695
2.000	0.100	1.300	4.000	0.100000	-0.071250	0.090000	2.343700	1.970497	0.762798	0.174287	True	True	9.96828e-08	2380	3.712130	3.565685	0.298878	0.381328
2.000	0.100	1.300	4.000	0.100000	-0.067500	0.090000	2.294419	1.973468	0.707572	0.180705	True	True	9.98697e-08	1914	3.681203	3.545300	0.310839	0.385842
2.000	0.100	1.300	4.000	0.100000	-0.063750	0.090000	2.251739	1.976789	0.660731	0.186927	True	True	9.97617e-08	2269	3.654396	3.528293	0.321540	0.389486
2.000	0.100	1.300	4.000	0.100000	-0.060000	0.090000	2.214386	1.980413	0.620378	0.193034	True	True	9.97534e-08	2228	3.630918	3.513984	0.331177	0.392427
2.000	0.100	1.300	4.000	0.100000	-0.056250	0.090000	2.181298	1.984326	0.585148	0.199088	True	True	9.99372e-08	2101	3.610176	3.501871	0.339918	0.394789
2.000	0.100	1.300	4.000	0.100000	-0.052500	0.090000	2.151719	1.988517	0.554049	0.205141	True	True	9.98014e-08	1986	3.591729	3.491589	0.347889	0.396662
2.000	0.100	1.300	4.000	0.100000	-0.048750	0.090000	2.125072	1.992983	0.526341	0.211234	True	True	9.98698e-08	1989	3.575234	3.482858	0.355189	0.398112
2.000	0.100	1.300	4.000	0.100000	-0.045000	0.090000	2.100908	1.997725	0.501455	0.217404	True	True	9.97813e-08	2108	3.560424	3.475467	0.361898	0.399193
2.000	0.100	1.300	4.000	0.100000	-0.041250	0.090000	2.078871	2.002741	0.478946	0.223684	True	True	9.98976e-08	2040	3.547085	3.469248	0.368082	0.399944
2.000	0.100	1.300	4.000	0.100000	-0.037500	0.090000	2.058674	2.008040	0.458463	0.230103	True	True	9.98088e-08	1973	3.535045	3.464069	0.373794	0.400397
2.000	0.100	1.300	4.000	0.100000	-0.033750	0.090000	2.040085	2.013624	0.439720	0.236691	True	True	9.9898e-08	1888	3.524164	3.459828	0.379078	0.400576
2.000	0.100	1.300	4.000	0.100000	-0.030000	0.090000	2.022905	2.019521	0.422486	0.243475	True	True	9.97992e-08	1890	3.514328	3.456439	0.383973	0.400500
2.000	0.100	1.300	4.000	0.100000	-0.026250	0.090000	2.006977	2.025733	0.406568	0.250486	True	True	9.99342e-08	1880	3.505440	3.453836	0.388509	0.400184
2.000	0.100	1.300	4.000	0.100000	-0.022500	0.090000	1.992168	2.032275	0.391806	0.257751	True	True	9.99375e-08	1830	3.497422	3.451968	0.392714	0.399640
2.000	0.100	1.300	4.000	0.100000	-0.018750	0.090000	1.978353	2.039178	0.378065	0.265303	True	True	9.9917e-08	1874	3.490212	3.450795	0.396609	0.398874
2.000	0.100	1.300	4.000	0.100000	-0.015000	0.090000	1.965446	2.046455	0.365230	0.273173	True	True	9.98173e-08	1899	3.483751	3.450281	0.400215	0.397895
2.000	0.100	1.300	4.000	0.100000	-0.011250	0.090000	1.953348	2.054138	0.353203	0.281397	True	True	9.93308e-08	1897	3.477998	3.450406	0.403548	0.396704
2.000	0.100	1.300	4.000	0.100000	-0.007500	0.090000	1.941992	2.062254	0.341898	0.290014	True	True	9.9321e-08	1835	3.472918	3.451154	0.406622	0.395303
2.000	0.100	1.300	4.000	0.100000	-0.003750	0.090000	1.931329	2.070829	0.331241	0.299065	True	True	9.98557e-08	1926	3.468481	3.452517	0.409445	0.393693
2.000	0.100	1.300	4.000	0.100000	0.000000	0.090000	1.921279	2.079911	0.321169	0.308596	True	True	9.96117e-08	1909	3.464670	3.454493	0.412029	0.391869
2.000	0.100	1.300	4.000	0.100000	0.003750	0.090000	1.911810	2.089537	0.311623	0.318661	True	True	9.98902e-08	1959	3.461465	3.457085	0.414380	0.389828
2.000	0.100	1.300	4.000	0.100000	0.007500	0.090000	1.902873	2.099758	0.302553	0.329318	True	True	9.98528e-08	1958	3.458865	3.460309	0.416503	0.387563
2.000	0.100	1.300	4.000	0.100000	0.011250	0.090000	1.894433	2.110628	0.293912	0.340633	True	True	9.96164e-08	1963	3.456865	3.464179	0.418400	0.385066
2.000	0.100	1.300	4.000	0.100000	0.015000	0.090000	1.886454	2.122211	0.285660	0.352682	True	True	9.9332e-08	1865	3.455469	3.468721	0.420074	0.382326
2.000	0.100	1.300	4.000	0.100000	0.018750	0.090000	1.878917	2.134579	0.277759	0.365553	True	True	9.95455e-08	2046	3.454689	3.473966	0.421521	0.379331
2.000	0.100	1.300	4.000	0.100000	0.022500	0.090000	1.871787	2.147817	0.270175	0.379346	True	True	9.97737e-08	2094	3.454544	3.479957	0.422740	0.376066
2.000	0.100	1.300	4.000	0.100000	0.026250	0.090000	1.865047	2.162024	0.262875	0.394180	True	True	9.94756e-08	2076	3.455059	3.486743	0.423726	0.372513
2.000	0.100	1.300	4.000	0.100000	0.030000	0.090000	1.858679	2.177314	0.255829	0.410195	True	True	9.96231e-08	1988	3.456272	3.494387	0.424470	0.368649
2.000	0.100	1.300	4.000	0.100000	0.033750	0.090000	1.852668	2.193824	0.249009	0.427555	True	True	9.98356e-08	2187	3.458227	3.502963	0.424961	0.364450
2.000	0.100	1.300	4.000	0.100000	0.037500	0.090000	1.847001	2.211714	0.242385	0.446458	True	True	9.99532e-08	2252	3.460986	3.512564	0.425183	0.359884
2.000	0.100	1.300	4.000	0.100000	0.041250	0.090000	1.841670	2.231180	0.235930	0.467145	True	True	9.97008e-08	2125	3.464623	3.523302	0.425119	0.354916
2.000	0.100	1.300	4.000	0.100000	0.045000	0.090000	1.836670	2.252455	0.229615	0.489910	True	True	9.99752e-08	2209	3.469234	3.535312	0.424742	0.349502
2.000	0.100	1.300	4.000	0.100000	0.048750	0.090000	1.831998	2.275828	0.223409	0.515118	True	True	9.97109e-08	2155	3.474939	3.548763	0.424022	0.343591
2.000	0.100	1.300	4.000	0.100000	0.052500	0.090000	1.827656	2.301658	0.217282	0.543231	True	True	9.97884e-08	2186	3.481892	3.563864	0.422918	0.337120
2.000	0.100	1.300	4.000	0.100000	0.056250	0.090000	1.823653	2.330398	0.211195	0.574837	True	True	9.97075e-08	2374	3.490290	3.580878	0.421376	0.330010
2.000	0.100	1.300	4.000	0.100000	0.060000	0.090000	1.820001	2.362630	0.205109	0.610708	True	True	9.97363e-08	2407	3.500393	3.600141	0.419330	0.322164
2.000	0.100	1.300	4.000	0.100000	0.063750	0.090000	1.816722	2.399124	0.198970	0.651877	True	True	9.99795e-08	2221	3.512542	3.622092	0.416686	0.313460
2.000	0.100	1.300	4.000	0.100000	0.067500	0.090000	1.813852	2.440903	0.192718	0.699753	True	True	9.96662e-08	2738	3.527202	3.647308	0.413323	0.303741
2.000	0.100	1.300	4.000	0.100000	0.071250	0.090000	1.811439	2.489408	0.186266	0.756351	True	True	9.96488e-08	2953	3.545026	3.676587	0.409066	0.292794
2.000	0.100	1.300	4.000	0.100000	0.075000	0.090000	1.809559	2.546705	0.179501	0.824639	True	True	9.9739e-08	3090	3.566955	3.711054	0.403664	0.280331
2.000	0.100	1.300	4.000	0.100000	-0.075000	0.112500	2.373140	1.967799	0.842921	0.169775	True	True	9.98644e-08	2912	3.735561	3.572211	0.289619	0.379186
2.000	0.100	1.300	4.000	0.100000	-0.071250	0.112500	2.314257	1.970440	0.775902	0.176632	True	True	9.98143e-08	2671	3.698725	3.546861	0.303534	0.384888
2.000	0.100	1.300	4.000	0.100000	-0.067500	0.112500	2.264169	1.973470	0.720187	0.183171	True	True	9.97544e-08	2569	3.667202	3.525965	0.315863	0.389462
2.000	0.100	1.300	4.000	0.100000	-0.063750	0.112500	2.220837	1.976841	0.672927	0.189509	True	True	9.99882e-08	2117	3.639851	3.508509	0.326901	0.393156
2.000	0.100	1.300	4.000	0.100000	-0.060000	0.112500	2.182838	1.980525	0.632186	0.195729	True	True	9.97054e-08	2161	3.615861	3.493793	0.336866	0.396142
2.000	0.100	1.300	4.000	0.100000	-0.056250	0.112500	2.149152	1.984503	0.596601	0.201896	True	True	9.98306e-08	2200	3.594642	3.481312	0.345920	0.398543
2.000	0.100	1.300	4.000	0.100000	-0.052500	0.112500	2.119017	1.988762	0.565176	0.208061	True	True	9.99836e-08	2120	3.575745	3.470695	0.354191	0.400450
2.000	0.100	1.300	4.000	0.100000	-0.048750	0.112500	2.091851	1.993296	0.537166	0.214267	True	True	9.95539e-08	1945	3.558826	3.461660	0.361778	0.401931
2.000	0.100	1.300	4.000	0.100000	-0.045000	0.112500	2.067199	1.998111	0.511998	0.220549	True	True	9.93584e-08	1975	3.543615	3.453989	0.368763	0.403037
2.000	0.100	1.300	4.000	0.100000	-0.041250	0.112500	2.044704	2.003205	0.489226	0.226942	True	True	9.96894e-08	1950	3.529895	3.447514	0.375211	0.403809
2.000	0.100	1.300	4.000	0.100000	-0.037500	0.112500	2.024076	2.008582	0.468494	0.233477	True	True	9.96662e-08	1919	3.517492	3.442100	0.381177	0.404280
2.000	0.100	1.300	4.000	0.100000	-0.033750	0.112500	2.005079	2.014254	0.449517	0.240181	True	True	9.89875e-08	1820	3.506265	3.437642	0.386705	0.404473
2.000	0.100	1.300	4.000	0.100000	-0.030000	0.112500	1.987516	2.020235	0.432061	0.247085	True	True	9.95953e-08	1834	3.496097	3.434054	0.391834	0.404408
2.000	0.100	1.300	4.000	0.100000	-0.026250	0.112500	1.971225	2.026539	0.415931	0.254218	True	True	9.95993e-08	1864	3.486894	3.431271	0.396596	0.404099
2.000	0.100	1.300	4.000	0.100000	-0.022500	0.112500	1.956073	2.033179	0.400967	0.261609	True	True	9.95626e-08	1854	3.478571	3.429234	0.401017	0.403559
2.000	0.100	1.300	4.000	0.100000	-0.018750	0.112500	1.941936	2.040181	0.387034	0.269290	True	True	9.96112e-08	1886	3.471066	3.427905	0.405122	0.402796
2.000	0.100	1.300	4.000	0.100000	-0.015000	0.112500	1.928713	2.047566	0.374016	0.277293	True	True	9.98024e-08	1847	3.464324	3.427249	0.408929	0.401815
2.000	0.100	1.300	4.000	0.100000	-0.011250	0.112500	1.916323	2.055359	0.361812	0.285656	True	True	9.98603e-08	1860	3.458300	3.427245	0.412456	0.400620
2.000	0.100	1.300	4.000	0.100000	-0.007500	0.112500	1.904695	2.063588	0.350337	0.294416	True	True	9.9894e-08	1837	3.452958	3.427875	0.415714	0.399213
2.000	0.100	1.300	4.000	0.100000	-0.003750	0.112500	1.893767	2.072286	0.339517	0.303616	True	True	9.95951e-08	1940	3.448269	3.429132	0.418715	0.397592
2.000	0.100	1.300	4.000	0.100000	0.000000	0.112500	1.883473	2.081493	0.329287	0.313304	True	True	9.94478e-08	1901	3.444213	3.431013	0.421470	0.395755
2.000	0.100	1.300	4.000	0.100000	0.003750	0.112500	1.873768	2.091253	0.319589	0.323532	True	True	9.99143e-08	1957	3.440774	3.433523	0.423985	0.393698
2.000	0.100	1.300	4.000	0.100000	0.007500	0.112500	1.864613	2.101613	0.310371	0.334361	True	True	9.96526e-08	1973	3.437944	3.436672	0.426264	0.391415
2.000	0.100	1.300	4.000	0.100000	0.011250	0.112500	1.855966	2.112630	0.301587	0.345857	True	True	9.95685e-08	1967	3.435721	3.440478	0.428311	0.388896
2.000	0.100	1.300	4.000	0.100000	0.015000	0.112500	1.847797	2.124368	0.293196	0.358098	True	True	9.94178e-08	1964	3.434110	3.444965	0.430127	0.386133
2.000	0.100	1.300	4.000	0.100000	0.018750	0.112500	1.840077	2.136900	0.285160	0.371172	True	True	9.99977e-08	2109	3.433117	3.450164	0.431711	0.383112
2.000	0.100	1.300	4.000	0.100000	0.022500	0.112500	1.832781	2.150312	0.277443	0.385182	True	True	9.9662e-08	2118	3.432767	3.456120	0.433060	0.379817
2.000	0.100	1.300	4.000	0.100000	0.026250	0.112500	1.825888	2.164704	0.270014	0.400248	True	True	9.98307e-08	2231	3.433083	3.462882	0.434168	0.376230
2.000	0.100	1.300	4.000	0.100000	0.030000	0.112500	1.819379	2.180192	0.262842	0.416511	True	True	9.9577e-08	2158	3.434100	3.470512	0.435027	0.372330
2.000	0.100	1.300	4.000	0.100000	0.033750	0.112500	1.813241	2.196912	0.255898	0.434139	True	True	9.9777e-08	2054	3.435865	3.479085	0.435626	0.368091
2.000	0.100	1.300	4.000	0.100000	0.037500	0.112500	1.807461	2.215029	0.249152	0.453332	True	True	9.95375e-08	2256	3.438437	3.488695	0.435950	0.363482
2.000	0.100	1.300	4.000	0.100000	0.041250	0.112500	1.802031	2.234738	0.242576	0.474336	True	True	9.96908e-08	2191	3.441891	3.499452	0.435978	0.358467
2.000	0.100	1.300	4.000	0.100000	0.045000	0.112500	1.796948	2.256277	0.236142	0.497447	True	True	9.99186e-08	2363	3.446321	3.511495	0.435687	0.353003
2.000	0.100	1.300	4.000	0.100000	0.048750	0.112500	1.792208	2.279937	0.229819	0.523038	True	True	9.96672e-08	2415	3.451847	3.524992	0.435044	0.347037
2.000	0.100	1.300	4.000	0.100000	0.052500	0.112500	1.787817	2.306081	0.223574	0.551576	True	True	9.94992e-08	2225	3.458624	3.540154	0.434008	0.340506
2.000	0.100	1.300	4.000	0.100000	0.056250	0.112500	1.783783	2.335167	0.217370	0.583660	True	True	9.96353e-08	2430	3.466847	3.557245	0.432526	0.333332
2.000	0.100	1.300	4.000	0.100000	0.060000	0.112500	1.780121	2.367784	0.211165	0.620074	True	True	9.97102e-08	2577	3.476774	3.576603	0.430529	0.325418
2.000	0.100	1.300	4.000	0.100000	0.063750	0.112500	1.776858	2.404708	0.204907	0.661864	True	True	9.98161e-08	2567	3.488748	3.598670	0.427923	0.316640
2.000	0.100	1.300	4.000	0.100000	0.067500	0.112500	1.774030	2.446980	0.198531	0.710468	True	True	9.99695e-08	2804	3.503231	3.624028	0.424585	0.306839
2.000	0.100	1.300	4.000	0.100000	0.071250	0.112500	1.771693	2.496053	0.191954	0.767931	True	True	9.95774e-08	2783	3.520873	3.653480	0.420338	0.295803
2.000	0.100	1.300	4.000	0.100000	0.075000	0.112500	1.769929	2.554017	0.185056	0.837270	True	True	9.99345e-08	2929	3.542615	3.688158	0.414929	0.283243
2.000	0.100	1.300	4.000	0.100000	-0.075000	0.135000	2.344752	1.967708	0.856648	0.172006	True	True	9.95813e-08	2704	3.722894	3.553930	0.293903	0.382644
2.000	0.100	1.300	4.000	0.100000	-0.071250	0.135000	2.285032	1.970399	0.789090	0.178990	True	True	9.95689e-08	2535	3.685412	3.527996	0.308205	0.388413
2.000	0.100	1.300	4.000	0.100000	-0.067500	0.135000	2.234183	1.973483	0.732903	0.185651	True	True	9.9848e-08	2489	3.653298	3.506584	0.320901	0.393045
2.000	0.100	1.300	4.000	0.100000	-0.063750	0.135000	2.190152	1.976914	0.685220	0.192107	True	True	9.98441e-08	2337	3.625399	3.488668	0.332290	0.396789
2.000	0.100	1.300	4.000	0.100000	-0.060000	0.135000	2.151511	1.980660	0.644099	0.198444	True	True	9.93516e-08	2262	3.600900	3.473538	0.342589	0.399819
2.000	0.100	1.300	4.000	0.100000	-0.056250	0.135000	2.117264	1.984695	0.608162	0.204726	True	True	9.96856e-08	1974	3.579199	3.460682	0.351960	0.402259
2.000	0.100	1.300	4.000	0.100000	-0.052500	0.135000	2.086536	1.989030	0.576421	0.211004	True	True	9.96964e-08	2060	3.559857	3.449725	0.360541	0.404198
2.000	0.100	1.300	4.000	0.100000	-0.048750	0.135000	2.058850	1.993633	0.548113	0.217324	True	True	9.96771e-08	1894	3.542514	3.440378	0.368423	0.405708
2.000	0.100	1.300	4.000	0.100000	-0.045000	0.135000	2.033711	1.998519	0.522668	0.223721	True	True	9.98288e-08	1863	3.526899	3.432422	0.375691	0.406839
2.000	0.100	1.300	4.000	0.100000	-0.041250	0.135000	2.010753	2.003697	0.499636	0.230229	True	True	9.93673e-08	1878	3.512796	3.425684	0.382412	0.407631
2.000	0.100	1.300	4.000	0.100000	-0.037500	0.135000	1.989690	2.009159	0.478660	0.236880	True	True	9.95091e-08	1919	3.500028	3.420029	0.388640	0.408118
2.000	0.100	1.300	4.000	0.100000	-0.033750	0.135000	1.970282	2.014918	0.459451	0.243704	True	True	9.9118e-08	1892	3.488454	3.415350	0.394420	0.408324
2.000	0.100	1.300	4.000	0.100000	-0.030000	0.135000	1.952336	2.020986	0.441775	0.250729	True	True	9.97615e-08	1834	3.477951	3.411558	0.399792	0.408270
2.000	0.100	1.300	4.000	0.100000	-0.026250	0.135000	1.935677	2.027384	0.425438	0.257986	True	True	9.95968e-08	1875	3.468425	3.408583	0.404788	0.407969
2.000	0.100	1.300	4.000	0.100000	-0.022500	0.135000	1.920169	2.034127	0.410276	0.265504	True	True	9.95673e-08	1857	3.459796	3.406373	0.409436	0.407433
2.000	0.100	1.300	4.000	0.100000	-0.018750	0.135000	1.905709	2.041228	0.396152	0.273316	True	True	9.98003e-08	1846	3.451994	3.404883	0.413757	0.406672
2.000	0.100	1.300	4.000	0.100000	-0.015000	0.135000	1.892173	2.048719	0.382951	0.281455	True	True	9.98357e-08	1912	3.444967	3.404081	0.417774	0.405689
2.000	0.100	1.300	4.000	0.100000	-0.011250	0.135000	1.879490	2.056622	0.370573	0.289958	True	True	9.99897e-08	1911	3.438667	3.403942	0.421502	0.404490
2.000	0.100	1.300	4.000	0.100000	-0.007500	0.135000	1.867582	2.064967	0.358930	0.298864	True	True	9.98327e-08	1910	3.433059	3.404450	0.424954	0.403075
2.000	0.100	1.300	4.000	0.100000	-0.003750	0.135000	1.856383	2.073789	0.347948	0.308216	True	True	9.96825e-08	1935	3.428113	3.405596	0.428142	0.401444
2.000	0.100	1.300	4.000	0.100000	0.000000	0.135000	1.845837	2.083124	0.337561	0.318062	True	True	9.99059e-08	1911	3.423807	3.407377	0.431076	0.399595
2.000	0.100	1.300	4.000	0.100000	0.003750	0.135000	1.835896	2.093018	0.327711	0.328456	True	True	9.99272e-08	1860	3.420127	3.409797	0.433763	0.397523
2.000	0.100	1.300	4.000	0.100000	0.007500	0.135000	1.826517	2.103519	0.318347	0.339459	True	True	9.99571e-08	2040	3.417062	3.412866	0.436207	0.395221
2.000	0.100	1.300	4.000	0.100000	0.011250	0.135000	1.817658	2.114685	0.309420	0.351139	True	True	9.95651e-08	1918	3.414612	3.416603	0.438412	0.392681
2.000	0.100	1.300	4.000	0.100000	0.015000	0.135000	1.809292	2.126579	0.300891	0.363574	True	True	9.9391e-08	1984	3.412778	3.421032	0.440379	0.389894
2.000	0.100	1.300	4.000	0.100000	0.018750	0.135000	1.801387	2.139278	0.292720	0.376854	True	True	9.93898e-08	2053	3.411572	3.426184	0.442106	0.386845
2.000	0.100	1.300	4.000	0.100000	0.022500	0.135000	1.793919	2.152866	0.284872	0.391084	True	True	9.9756e-08	2039	3.411009	3.432099	0.443593	0.383521
2.000	0.100	1.300	4.000	0.100000	0.026250	0.135000	1.786866	2.167444	0.277314	0.406384	True	True	9.98238e-08	2101	3.411119	3.438833	0.444831	0.379901
2.000	0.100	1.300	4.000	0.100000	0.030000	0.135000	1.780212	2.183131	0.270016	0.422898	True	True	9.99378e-08	2156	3.411935	3.446444	0.445812	0.375965
2.000	0.100	1.300	4.000	0.100000	0.033750	0.135000	1.773941	2.200064	0.262948	0.440797	True	True	9.99018e-08	2254	3.413503	3.455010	0.446527	0.371686
2.000	0.100	1.300	4.000	0.100000	0.037500	0.135000	1.768042	2.218409	0.256080	0.460285	True	True	9.97169e-08	2063	3.415881	3.464624	0.446958	0.367034
2.000	0.100	1.300	4.000	0.100000	0.041250	0.135000	1.762509	2.238363	0.249384	0.481608	True	True	9.96544e-08	2220	3.419144	3.475396	0.447087	0.361973
2.000	0.100	1.300	4.000	0.100000	0.045000	0.135000	1.757336	2.260167	0.242831	0.505071	True	True	9.97154e-08	2287	3.423386	3.487467	0.446887	0.356459
2.000	0.100	1.300	4.000	0.100000	0.048750	0.135000	1.752523	2.284115	0.236390	0.531049	True	True	9.99441e-08	2403	3.428726	3.501006	0.446328	0.350439
2.000	0.100	1.300	4.000	0.100000	0.052500	0.135000	1.748076	2.310575	0.230027	0.560017	True	True	9.96062e-08	2308	3.435318	3.516224	0.445367	0.343849
2.000	0.100	1.300	4.000	0.100000	0.056250	0.135000	1.744005	2.340008	0.223705	0.592584	True	True	9.99446e-08	2550	3.443357	3.533388	0.443949	0.336612
2.000	0.100	1.300	4.000	0.100000	0.060000	0.135000	1.740328	2.373012	0.217381	0.629545	True	True	9.9655e-08	2362	3.453100	3.552838	0.442006	0.328629
2.000	0.100	1.300	4.000	0.100000	0.063750	0.135000	1.737073	2.410368	0.211003	0.671964	True	True	9.98147e-08	2699	3.464887	3.575017	0.439444	0.319778
2.000	0.100	1.300	4.000	0.100000	0.067500	0.135000	1.734281	2.453133	0.204504	0.721302	True	True	9.9609e-08	2849	3.479181	3.600513	0.436135	0.309897
2.000	0.100	1.300	4.000	0.100000	0.071250	0.135000	1.732011	2.502774	0.197800	0.779636	True	True	9.98626e-08	2745	3.496630	3.630132	0.431903	0.298775
2.000	0.100	1.300	4.000	0.100000	0.075000	0.135000	1.730355	2.561406	0.190770	0.850034	True	True	9.96586e-08	3178	3.518171	3.665014	0.426492	0.286121
2.000	0.100	1.300	4.000	0.100000	-0.075000	0.157500	2.316577	1.967632	0.870445	0.174249	True	True	9.95242e-08	2631	3.710316	3.535615	0.298194	0.386070
2.000	0.100	1.300	4.000	0.100000	-0.071250	0.157500	2.256024	1.970375	0.802358	0.181361	True	True	9.96215e-08	2622	3.672194	3.509091	0.312889	0.391904
2.000	0.100	1.300	4.000	0.100000	-0.067500	0.157500	2.204418	1.973516	0.745708	0.188146	True	True	9.97223e-08	2386	3.639491	3.487156	0.325958	0.396591
2.000	0.100	1.300	4.000	0.100000	-0.063750	0.157500	2.159697	1.977000	0.697613	0.194723	True	True	9.97897e-08	1943	3.611048	3.468775	0.337702	0.400384
2.000	0.100	1.300	4.000	0.100000	-0.060000	0.157500	2.120410	1.980817	0.656116	0.201177	True	True	9.97264e-08	2233	3.586040	3.453223	0.348343	0.403455
2.000	0.100	1.300	4.000	0.100000	-0.056250	0.157500	2.085531	1.984924	0.619841	0.207575	True	True	9.96884e-08	2035	3.563866	3.439987	0.358045	0.405932
2.000	0.100	1.300	4.000	0.100000	-0.052500	0.157500	2.054287	1.989314	0.587780	0.213971	True	True	9.97191e-08	1809	3.544070	3.428681	0.366937	0.407905
2.000	0.100	1.300	4.000	0.100000	-0.048750	0.157500	2.026072	1.994008	0.559181	0.220405	True	True	9.97888e-08	2057	3.526301	3.419015	0.375122	0.409440
2.000	0.100	1.300	4.000	0.100000	-0.045000	0.157500	2.000442	1.998971	0.533463	0.226919	True	True	9.97503e-08	1973	3.510283	3.410767	0.382681	0.410595
2.000	0.100	1.300	4.000	0.100000	-0.041250	0.157500	1.977023	2.004226	0.510175	0.233544	True	True	9.88248e-08	1950	3.495795	3.403761	0.389682	0.411408
2.000	0.100	1.300	4.000	0.100000	-0.037500	0.157500	1.955527	2.009766	0.488958	0.240314	True	True	9.95351e-08	1849	3.482661	3.397860	0.396180	0.411911
2.000	0.100	1.300	4.000	0.100000	-0.033750	0.157500	1.935706	2.015616	0.469522	0.247259	True	True	9.94997e-08	1808	3.470734	3.392951	0.402222	0.412131
2.000	0.100	1.300	4.000	0.100000	-0.030000	0.157500	1.917374	2.021773	0.451629	0.254408	True	True	9.98433e-08	1850	3.459894	3.388948	0.407845	0.412087
2.000	0.100	1.300	4.000	0.100000	-0.026250	0.157500	1.900336	2.028271	0.435086	0.261790	True	True	9.99897e-08	1850	3.450047	3.385779	0.413085	0.411792
2.000	0.100	1.300	4.000	0.100000	-0.022500	0.157500	1.884481	2.035111	0.419728	0.269438	True	True	9.98871e-08	1840	3.441106	3.383389	0.417967	0.411260
2.000	0.100	1.300	4.000	0.100000	-0.018750	0.157500	1.869680	2.042319	0.405417	0.277383	True	True	9.97877e-08	1799	3.433005	3.381733	0.422516	0.410499
2.000	0.100	1.300	4.000	0.100000	-0.015000	0.157500	1.855829	2.049919	0.392036	0.285659	True	True	9.981e-08	1800	3.425688	3.380779	0.426751	0.409515
2.000	0.100	1.300	4.000	0.100000	-0.011250	0.157500	1.842851	2.057932	0.379484	0.294305	True	True	9.9821e-08	1828	3.419109	3.380500	0.430688	0.408311
2.000	0.100	1.300	4.000	0.100000	-0.007500	0.157500	1.830657	2.066395	0.367675	0.303358	True	True	9.98376e-08	1869	3.413230	3.380881	0.434343	0.406889
2.000	0.100	1.300	4.000	0.100000	-0.003750	0.157500	1.819189	2.075340	0.356533	0.312864	True	True	9.97837e-08	1833	3.408023	3.381910	0.437726	0.405248
2.000	0.100	1.300	4.000	0.100000	0.000000	0.157500	1.808389	2.084806	0.345991	0.322871	True	True	9.956e-08	1925	3.403463	3.383586	0.440848	0.403386
2.000	0.100	1.300	4.000	0.100000	0.003750	0.157500	1.798205	2.094835	0.335991	0.333434	True	True	9.95407e-08	1969	3.399537	3.385911	0.443715	0.401298
2.000	0.100	1.300	4.000	0.100000	0.007500	0.157500	1.788596	2.105480	0.326480	0.344614	True	True	9.96405e-08	2045	3.396233	3.388897	0.446332	0.398978
2.000	0.100	1.300	4.000	0.100000	0.011250	0.157500	1.779523	2.116795	0.317412	0.356480	True	True	9.97228e-08	2027	3.393549	3.392560	0.448704	0.396417
2.000	0.100	1.300	4.000	0.100000	0.015000	0.157500	1.770953	2.128848	0.308745	0.369112	True	True	9.98151e-08	2047	3.391488	3.396924	0.450830	0.393606
2.000	0.100	1.300	4.000	0.100000	0.018750	0.157500	1.762858	2.141714	0.300440	0.382600	True	True	9.85526e-08	2107	3.390061	3.402023	0.452709	0.390530
2.000	0.100	1.300	4.000	0.100000	0.022500	0.157500	1.755213	2.155480	0.292461	0.397052	True	True	9.93457e-08	2075	3.389282	3.407896	0.454341	0.387176
2.000	0.100	1.300	4.000	0.100000	0.026250	0.157500	1.747996	2.170247	0.284775	0.412590	True	True	9.9903e-08	1983	3.389180	3.414596	0.455716	0.383524
2.000	0.100	1.300	4.000	0.100000	0.030000	0.157500	1.741190	2.186134	0.277352	0.429359	True	True	9.96952e-08	1913	3.389789	3.422185	0.456828	0.379552
2.000	0.100	1.300	4.000	0.100000	0.033750	0.157500	1.734782	2.203281	0.270160	0.447532	True	True	9.96831e-08	2253	3.391153	3.430740	0.457665	0.375234
2.000	0.100	1.300	4.000	0.100000	0.037500	0.157500	1.728759	2.221855	0.263170	0.467317	True	True	9.97746e-08	2203	3.393330	3.440352	0.458211	0.370539
2.000	0.100	1.300	4.000	0.100000	0.041250	0.157500	1.723115	2.242056	0.256355	0.488964	True	True	9.98747e-08	2225	3.396395	3.451137	0.458447	0.365432
2.000	0.100	1.300	4.000	0.100000	0.045000	0.157500	1.717847	2.264127	0.249683	0.512781	True	True	9.98606e-08	2187	3.400442	3.463232	0.458347	0.359868
2.000	0.100	1.300	4.000	0.100000	0.048750	0.157500	1.712956	2.288366	0.243123	0.539150	True	True	9.9703e-08	2423	3.405589	3.476808	0.457878	0.353794
2.000	0.100	1.300	4.000	0.100000	0.052500	0.157500	1.708447	2.315142	0.236642	0.568554	True	True	9.994e-08	2368	3.411987	3.492078	0.456997	0.347147
2.000	0.100	1.300	4.000	0.100000	0.056250	0.157500	1.704333	2.344925	0.230202	0.601609	True	True	9.97683e-08	2535	3.419834	3.509311	0.455651	0.339847
2.000	0.100	1.300	4.000	0.100000	0.060000	0.157500	1.700633	2.378316	0.223759	0.639124	True	True	9.97222e-08	2537	3.429382	3.528847	0.453768	0.331798
2.000	0.100	1.300	4.000	0.100000	0.063750	0.157500	1.697379	2.416107	0.217260	0.682178	True	True	9.99184e-08	2691	3.440973	3.551134	0.451253	0.322874
2.000	0.100	1.300	4.000	0.100000	0.067500	0.157500	1.694615	2.459365	0.210639	0.732257	True	True	9.9649e-08	2840	3.455067	3.576762	0.447979	0.312914
2.000	0.100	1.300	4.000	0.100000	0.071250	0.157500	1.692406	2.509574	0.203807	0.791470	True	True	9.98055e-08	3174	3.472309	3.606543	0.443767	0.301707
2.000	0.100	1.300	4.000	0.100000	0.075000	0.157500	1.690849	2.568877	0.196643	0.862939	True	True	9.97838e-08	3137	3.493635	3.641624	0.438357	0.288960
2.000	0.100	1.300	4.000	0.100000	-0.075000	0.180000	2.288618	1.967572	0.884311	0.176504	True	True	9.95891e-08	2473	3.697832	3.517268	0.302492	0.389462
2.000	0.100	1.300	4.000	0.100000	-0.071250	0.180000	2.227236	1.970369	0.815704	0.183747	True	True	9.96673e-08	2524	3.659072	3.490147	0.317584	0.395358
2.000	0.100	1.300	4.000	0.100000	-0.067500	0.180000	2.174879	1.973568	0.758598	0.190657	True	True	9.95691e-08	2266	3.625784	3.467683	0.331033	0.400099
2.000	0.100	1.300	4.000	0.100000	-0.063750	0.180000	2.129462	1.977121	0.710096	0.197356	True	True	9.99719e-08	2283	3.596798	3.448827	0.343140	0.403938
2.000	0.100	1.300	4.000	0.100000	-0.060000	0.180000	2.089540	1.980996	0.668233	0.203930	True	True	9.97195e-08	2195	3.571284	3.432850	0.354128	0.407051
2.000	0.100	1.300	4.000	0.100000	-0.056250	0.180000	2.054090	1.985159	0.631620	0.210447	True	True	9.99851e-08	1793	3.548632	3.419225	0.364162	0.409565
2.000	0.100	1.300	4.000	0.100000	-0.052500	0.180000	2.022260	1.989646	0.599254	0.216959	True	True	9.96733e-08	2076	3.528390	3.407565	0.373378	0.411565
2.000	0.100	1.300	4.000	0.100000	-0.048750	0.180000	1.993529	1.994399	0.570366	0.223512	True	True	9.94493e-08	1885	3.510195	3.397575	0.381872	0.413130
2.000	0.100	1.300	4.000	0.100000	-0.045000	0.180000	1.967406	1.999447	0.544380	0.230143	True	True	9.97175e-08	1942	3.493774	3.389031	0.389730	0.414305
2.000	0.100	1.300	4.000	0.100000	-0.041250	0.180000	1.943528	2.004778	0.520840	0.236888	True	True	9.94818e-08	1859	3.478900	3.381750	0.397020	0.415138
2.000	0.100	1.300	4.000	0.100000	-0.037500	0.180000	1.921593	2.010409	0.499386	0.243779	True	True	9.97915e-08	1872	3.465397	3.375594	0.403797	0.415657
2.000	0.100	1.300	4.000	0.100000	-0.033750	0.180000	1.901360	2.016345	0.479725	0.250846	True	True	9.96266e-08	1842	3.453116	3.370450	0.410108	0.415890
2.000	0.100	1.300	4.000	0.100000	-0.030000	0.180000	1.882627	2.022601	0.461620	0.258120	True	True	9.98233e-08	1850	3.441939	3.366229	0.415993	0.415854
2.000	0.100	1.300	4.000	0.100000	-0.026250	0.180000	1.865229	2.029191	0.444874	0.265631	True	True	9.96283e-08	1937	3.431764	3.362860	0.421483	0.415566
2.000	0.100	1.300	4.000	0.100000	-0.022500	0.180000	1.849010	2.036164	0.429324	0.273409	True	True	9.98003e-08	1885	3.422510	3.360283	0.426610	0.415033
2.000	0.100	1.300	4.000	0.100000	-0.018750	0.180000	1.833877	2.043448	0.414826	0.281490	True	True	9.96257e-08	1848	3.414106	3.358458	0.431393	0.414277
2.000	0.100	1.300	4.000	0.100000	-0.015000	0.180000	1.819711	2.051157	0.401267	0.289907	True	True	9.987e-08	1899	3.406497	3.357346	0.435854	0.413291
2.000	0.100	1.300	4.000	0.100000	-0.011250	0.180000	1.806420	2.059289	0.388545	0.298696	True	True	9.96331e-08	1885	3.399636	3.356923	0.440011	0.412082
2.000	0.100	1.300	4.000	0.100000	-0.007500	0.180000	1.793940	2.067872	0.376571	0.307900	True	True	9.95816e-08	1908	3.393484	3.357170	0.443878	0.410652
2.000	0.100	1.300	4.000	0.100000	-0.003750	0.180000	1.782198	2.076942	0.365270	0.317562	True	True	9.98178e-08	1896	3.388010	3.358078	0.447465	0.409001
2.000	0.100	1.300	4.000	0.100000	0.000000	0.180000	1.771136	2.086539	0.354574	0.327733	True	True	9.99753e-08	1985	3.383193	3.359643	0.450784	0.407125
2.000	0.100	1.300	4.000	0.100000	0.003750	0.180000	1.760706	2.096706	0.344425	0.338466	True	True	9.98752e-08	1964	3.379016	3.361869	0.453840	0.405022
2.000	0.100	1.300	4.000	0.100000	0.007500	0.180000	1.750864	2.107495	0.334770	0.349825	True	True	9.99304e-08	2065	3.375468	3.364766	0.456640	0.402683
2.000	0.100	1.300	4.000	0.100000	0.011250	0.180000	1.741570	2.118963	0.325562	0.361880	True	True	9.98561e-08	2127	3.372547	3.368350	0.459186	0.400101
2.000	0.100	1.300	4.000	0.100000	0.015000	0.180000	1.732793	2.131177	0.316758	0.374711	True	True	9.98343e-08	2225	3.370254	3.372647	0.461480	0.397266
2.000	0.100	1.300	4.000	0.100000	0.018750	0.180000	1.724503	2.144212	0.308320	0.388412	True	True	9.98334e-08	2100	3.368600	3.377688	0.463520	0.394164
2.000	0.100	1.300	4.000	0.100000	0.022500	0.180000	1.716676	2.158156	0.300211	0.403089	True	True	9.95334e-08	2157	3.367599	3.383512	0.465305	0.390780
2.000	0.100	1.300	4.000	0.100000	0.026250	0.180000	1.709290	2.173113	0.292398	0.418867	True	True	9.96847e-08	2115	3.367280	3.390175	0.466826	0.387095
2.000	0.100	1.300	4.000	0.100000	0.030000	0.180000	1.702328	2.189202	0.284849	0.435894	True	True	9.99198e-08	2079	3.367675	3.397737	0.468076	0.383087
2.000	0.100	1.300	4.000	0.100000	0.033750	0.180000	1.695776	2.206565	0.277534	0.454345	True	True	9.99365e-08	2217	3.368828	3.406276	0.469044	0.378730
2.000	0.100	1.300	4.000	0.100000	0.037500	0.180000	1.689624	2.225371	0.270423	0.474431	True	True	9.99965e-08	2291	3.370799	3.415884	0.469713	0.373994
2.000	0.100	1.300	4.000	0.100000	0.041250	0.180000	1.683865	2.245821	0.263488	0.496405	True	True	9.97819e-08	2368	3.373660	3.426676	0.470064	0.368841
2.000	0.100	1.300	4.000	0.100000	0.045000	0.180000	1.678496	2.268160	0.256697	0.520581	True	True	9.98222e-08	2353	3.377504	3.438790	0.470069	0.363227
2.000	0.100	1.300	4.000	0.100000	0.048750	0.180000	1.673519	2.292690	0.250020	0.547346	True	True	9.96837e-08	2459	3.382449	3.452399	0.469697	0.357100
2.000	0.100	1.300	4.000	0.100000	0.052500	0.180000	1.668942	2.319785	0.243421	0.577189	True	True	9.97707e-08	2398	3.388646	3.467717	0.468904	0.350396
2.000	0.100	1.300	4.000	0.100000	0.056250	0.180000	1.664778	2.349918	0.236863	0.610737	True	True	9.99158e-08	2628	3.396291	3.485014	0.467635	0.343035
2.000	0.100	1.300	4.000	0.100000	0.060000	0.180000	1.661050	2.383699	0.230301	0.648811	True	True	9.99485e-08	2656	3.405636	3.504632	0.465818	0.334919
2.000	0.100	1.300	4.000	0.100000	0.063750	0.180000	1.657790	2.421926	0.223681	0.692507	True	True	9.96882e-08	2716	3.417020	3.527021	0.463357	0.325924
2.000	0.100	1.300	4.000	0.100000	0.067500	0.180000	1.655046	2.465679	0.216936	0.743335	True	True	9.97844e-08	2811	3.430902	3.552777	0.460124	0.315888
2.000	0.100	1.300	4.000	0.100000	0.071250	0.180000	1.652889	2.516459	0.209977	0.803437	True	True	9.98438e-08	2873	3.447925	3.582715	0.455936	0.304597
2.000	0.100	1.300	4.000	0.100000	0.075000	0.180000	1.651423	2.576431	0.202679	0.875985	True	True	9.97463e-08	3205	3.469021	3.617989	0.450532	0.291759
2.000	0.100	1.300	4.000	0.100000	-0.075000	0.202500	2.260872	1.967528	0.898239	0.178771	True	True	9.95932e-08	2761	3.685441	3.498891	0.306797	0.392819
2.000	0.100	1.300	4.000	0.100000	-0.071250	0.202500	2.198672	1.970381	0.829125	0.186146	True	True	9.93631e-08	2663	3.646050	3.471166	0.322291	0.398775
2.000	0.100	1.300	4.000	0.100000	-0.067500	0.202500	2.145567	1.973639	0.771572	0.193184	True	True	9.95637e-08	2294	3.612181	3.448168	0.336123	0.403568
2.000	0.100	1.300	4.000	0.100000	-0.063750	0.202500	2.099463	1.977257	0.722672	0.200006	True	True	9.97737e-08	2308	3.582655	3.428832	0.348599	0.407453
2.000	0.100	1.300	4.000	0.100000	-0.060000	0.202500	2.058904	1.981200	0.680448	0.206702	True	True	9.96123e-08	2187	3.556637	3.412421	0.359941	0.410605
2.000	0.100	1.300	4.000	0.100000	-0.056250	0.202500	2.022836	1.985449	0.643509	0.213339	True	True	9.96122e-08	2089	3.533513	3.398402	0.370318	0.413151
2.000	0.100	1.300	4.000	0.100000	-0.052500	0.202500	1.990481	1.989983	0.610835	0.219972	True	True	9.88553e-08	1751	3.512820	3.386381	0.379860	0.415184
2.000	0.100	1.300	4.000	0.100000	-0.048750	0.202500	1.961223	1.994829	0.581666	0.226643	True	True	9.96687e-08	1951	3.494203	3.376062	0.388672	0.416771
2.000	0.100	1.300	4.000	0.100000	-0.045000	0.202500	1.934615	1.999946	0.555416	0.233395	True	True	9.99896e-08	1820	3.477375	3.367212	0.396837	0.417971
2.000	0.100	1.300	4.000	0.100000	-0.041250	0.202500	1.910277	2.005362	0.531629	0.240262	True	True	9.96747e-08	1795	3.462115	3.359649	0.404423	0.418821
2.000	0.100	1.300	4.000	0.100000	-0.037500	0.202500	1.887903	2.011083	0.509941	0.247275	True	True	9.9483e-08	1816	3.448242	3.353233	0.411488	0.419355
2.000	0.100	1.300	4.000	0.100000	-0.033750	0.202500	1.867247	2.017115	0.490061	0.254467	True	True	9.98033e-08	1845	3.435609	3.347849	0.418078	0.419598
2.000	0.100	1.300	4.000	0.100000	-0.030000	0.202500	1.848120	2.023467	0.471746	0.261868	True	True	9.96119e-08	1838	3.424091	3.343406	0.424231	0.419571
2.000	0.100	1.300	4.000	0.100000	-0.026250	0.202500	1.830343	2.030157	0.454800	0.269509	True	True	9.99715e-08	1824	3.413589	3.339831	0.429983	0.419289
2.000	0.100	1.300	4.000	0.100000	-0.022500	0.202500	1.813775	2.037202	0.439058	0.277422	True	True	9.97827e-08	1861	3.404018	3.337064	0.435360	0.418763
2.000	0.100	1.300	4.000	0.100000	-0.018750	0.202500	1.798297	2.044624	0.424379	0.285640	True	True	9.97206e-08	1839	3.395310	3.335061	0.440388	0.418002
2.000	0.100	1.300	4.000	0.100000	-0.015000	0.202500	1.783808	2.052444	0.410644	0.294198	True	True	9.98879e-08	1899	3.387406	3.333786	0.445086	0.417013
2.000	0.100	1.300	4.000	0.100000	-0.011250	0.202500	1.770214	2.060692	0.397753	0.303134	True	True	9.99036e-08	1943	3.380259	3.333212	0.449471	0.415799
2.000	0.100	1.300	4.000	0.100000	-0.007500	0.202500	1.757440	2.069398	0.385617	0.312490	True	True	9.9502e-08	1974	3.373829	3.333321	0.453558	0.414361
2.000	0.100	1.300	4.000	0.100000	-0.003750	0.202500	1.745419	2.078596	0.374158	0.322311	True	True	9.97639e-08	2028	3.368087	3.334103	0.457359	0.412699
2.000	0.100	1.300	4.000	0.100000	0.000000	0.202500	1.734093	2.088326	0.363311	0.332647	True	True	9.99673e-08	1987	3.363008	3.335553	0.460884	0.410811
2.000	0.100	1.300	4.000	0.100000	0.003750	0.202500	1.723412	2.098633	0.353015	0.343554	True	True	9.95014e-08	1941	3.358576	3.337674	0.464139	0.408691
2.000	0.100	1.300	4.000	0.100000	0.007500	0.202500	1.713333	2.109568	0.343217	0.355095	True	True	9.97163e-08	2019	3.354781	3.340477	0.467130	0.406334
2.000	0.100	1.300	4.000	0.100000	0.011250	0.202500	1.703815	2.121190	0.333869	0.367341	True	True	9.99434e-08	2079	3.351617	3.343978	0.469860	0.403731
2.000	0.100	1.300	4.000	0.100000	0.015000	0.202500	1.694826	2.133566	0.324930	0.380375	True	True	9.9909e-08	2018	3.349087	3.348202	0.472330	0.400871
2.000	0.100	1.300	4.000	0.100000	0.018750	0.202500	1.686337	2.146772	0.316359	0.394290	True	True	9.96574e-08	2094	3.347201	3.353180	0.474540	0.397742
2.000	0.100	1.300	4.000	0.100000	0.022500	0.202500	1.678323	2.160898	0.308121	0.409194	True	True	9.99556e-08	2178	3.345975	3.358954	0.476485	0.394328
2.000	0.100	1.300	4.000	0.100000	0.026250	0.202500	1.670763	2.176047	0.300181	0.425216	True	True	9.97045e-08	2063	3.345433	3.365575	0.478161	0.390611
2.000	0.100	1.300	4.000	0.100000	0.030000	0.202500	1.663639	2.192340	0.292508	0.442505	True	True	9.97811e-08	2224	3.345607	3.373104	0.479559	0.386568
2.000	0.100	1.300	4.000	0.100000	0.033750	0.202500	1.656939	2.209920	0.285071	0.461237	True	True	9.99314e-08	2084	3.346545	3.381622	0.480665	0.382173
2.000	0.100	1.300	4.000	0.100000	0.037500	0.202500	1.650652	2.228959	0.277840	0.481627	True	True	9.99745e-08	2304	3.348302	3.391221	0.481465	0.377394
2.000	0.100	1.300	4.000	0.100000	0.041250	0.202500	1.644771	2.249659	0.270785	0.503933	True	True	9.95539e-08	2234	3.350951	3.402015	0.481938	0.372196
2.000	0.100	1.300	4.000	0.100000	0.045000	0.202500	1.639296	2.272268	0.263876	0.528472	True	True	9.98642e-08	2262	3.354585	3.414145	0.482057	0.366534
2.000	0.100	1.300	4.000	0.100000	0.048750	0.202500	1.634228	2.297092	0.257081	0.555637	True	True	9.95495e-08	2465	3.359321	3.427783	0.481789	0.360355
2.000	0.100	1.300	4.000	0.100000	0.052500	0.202500	1.629577	2.324507	0.250365	0.585924	True	True	9.99606e-08	2477	3.365309	3.443144	0.481091	0.353594
2.000	0.100	1.300	4.000	0.100000	0.056250	0.202500	1.625356	2.354992	0.243689	0.619971	True	True	9.97094e-08	2591	3.372743	3.460500	0.479906	0.346172
2.000	0.100	1.300	4.000	0.100000	0.060000	0.202500	1.621592	2.389163	0.237008	0.658610	True	True	9.99532e-08	2437	3.381875	3.480196	0.478162	0.337991
2.000	0.100	1.300	4.000	0.100000	0.063750	0.202500	1.618318	2.427828	0.230268	0.702955	True	True	9.97709e-08	2677	3.393042	3.502682	0.475761	0.328926
2.000	0.100	1.300	4.000	0.100000	0.067500	0.202500	1.615587	2.472077	0.223399	0.754537	True	True	9.98937e-08	2864	3.406701	3.528560	0.472574	0.318814
2.000	0.100	1.300	4.000	0.100000	0.071250	0.202500	1.613473	2.523428	0.216312	0.815536	True	True	9.98346e-08	3134	3.423492	3.558648	0.468416	0.307442
2.000	0.100	1.300	4.000	0.100000	0.075000	0.202500	1.612088	2.584072	0.208880	0.889174	True	True	9.98906e-08	3260	3.444343	3.594110	0.463024	0.294514
2.000	0.100	1.300	4.000	0.100000	-0.075000	0.225000	2.233348	1.967500	0.912233	0.181050	True	True	9.96534e-08	2449	3.673149	3.480487	0.311105	0.396141
2.000	0.100	1.300	4.000	0.100000	-0.071250	0.225000	2.170334	1.970410	0.842617	0.188559	True	True	9.98915e-08	2528	3.633130	3.452153	0.327006	0.402155
2.000	0.100	1.300	4.000	0.100000	-0.067500	0.225000	2.116488	1.973731	0.784627	0.195726	True	True	9.98306e-08	2214	3.598684	3.428612	0.341228	0.406998
2.000	0.100	1.300	4.000	0.100000	-0.063750	0.225000	2.069701	1.977411	0.735336	0.202675	True	True	9.97015e-08	1983	3.568623	3.408791	0.354078	0.410926
2.000	0.100	1.300	4.000	0.100000	-0.060000	0.225000	2.028508	1.981426	0.692758	0.209494	True	True	9.96188e-08	2123	3.542103	3.391939	0.365780	0.414115
2.000	0.100	1.300	4.000	0.100000	-0.056250	0.225000	1.991858	1.985735	0.655494	0.216254	True	True	9.95688e-08	1808	3.518508	3.377522	0.376503	0.416694
2.000	0.100	1.300	4.000	0.100000	-0.052500	0.225000	1.958935	1.990370	0.622524	0.223007	True	True	9.94341e-08	2005	3.497370	3.365134	0.386383	0.418753
2.000	0.100	1.300	4.000	0.100000	-0.048750	0.225000	1.929163	1.995284	0.593078	0.229800	True	True	9.95526e-08	1945	3.478327	3.354476	0.395520	0.420366
2.000	0.100	1.300	4.000	0.100000	-0.045000	0.225000	1.902061	2.000489	0.566570	0.236675	True	True	9.9576e-08	1870	3.461096	3.345314	0.404000	0.421585
2.000	0.100	1.300	4.000	0.100000	-0.041250	0.225000	1.877263	2.005988	0.542539	0.243664	True	True	9.96708e-08	1850	3.445449	3.337465	0.411891	0.422453
2.000	0.100	1.300	4.000	0.100000	-0.037500	0.225000	1.854449	2.011798	0.520623	0.250803	True	True	9.94604e-08	1878	3.431207	3.330783	0.419251	0.423001
2.000	0.100	1.300	4.000	0.100000	-0.033750	0.225000	1.833371	2.017929	0.500526	0.258121	True	True	9.94595e-08	1805	3.418220	3.325153	0.426128	0.423254
2.000	0.100	1.300	4.000	0.100000	-0.030000	0.225000	1.813856	2.024372	0.482004	0.265651	True	True	9.97189e-08	1891	3.406359	3.320482	0.432559	0.423236
2.000	0.100	1.300	4.000	0.100000	-0.026250	0.225000	1.795702	2.031163	0.464862	0.273425	True	True	9.99491e-08	1901	3.395528	3.316694	0.438580	0.422958
2.000	0.100	1.300	4.000	0.100000	-0.022500	0.225000	1.778776	2.038314	0.448931	0.281473	True	True	9.94355e-08	1899	3.385641	3.313731	0.444218	0.422434
2.000	0.100	1.300	4.000	0.100000	-0.018750	0.225000	1.762959	2.045845	0.434072	0.289831	True	True	9.94629e-08	1941	3.376625	3.311546	0.449499	0.421673
2.000	0.100	1.300	4.000	0.100000	-0.015000	0.225000	1.748141	2.053780	0.420165	0.298533	True	True	9.96248e-08	1939	3.368424	3.310102	0.454442	0.420681
2.000	0.100	1.300	4.000	0.100000	-0.011250	0.225000	1.734237	2.062146	0.407107	0.307619	True	True	9.97095e-08	1971	3.360988	3.309373	0.459065	0.419461
2.000	0.100	1.300	4.000	0.100000	-0.007500	0.225000	1.721161	2.070979	0.394810	0.317129	True	True	9.99763e-08	1697	3.354280	3.309338	0.463384	0.418014
2.000	0.100	1.300	4.000	0.100000	-0.003750	0.225000	1.708866	2.080303	0.383196	0.327111	True	True	9.9536e-08	1906	3.348265	3.309988	0.467406	0.416341
2.000	0.100	1.300	4.000	0.100000	0.000000	0.225000	1.697273	2.090168	0.372199	0.337615	True	True	9.97032e-08	1961	3.342921	3.311318	0.471146	0.414439
2.000	0.100	1.300	4.000	0.100000	0.003750	0.225000	1.686338	2.100617	0.361757	0.348698	True	True	9.96995e-08	2047	3.338231	3.313330	0.474609	0.412303
2.000	0.100	1.300	4.000	0.100000	0.007500	0.225000	1.676017	2.111701	0.351817	0.360423	True	True	9.99231e-08	2076	3.334183	3.316034	0.477800	0.409927
2.000	0.100	1.300	4.000	0.100000	0.011250	0.225000	1.666271	2.123479	0.342332	0.372864	True	True	9.99156e-08	2100	3.330773	3.319447	0.480723	0.407303
2.000	0.100	1.300	4.000	0.100000	0.015000	0.225000	1.657066	2.136019	0.333259	0.386103	True	True	9.99421e-08	2063	3.328002	3.323593	0.483380	0.404419
2.000	0.100	1.300	4.000	0.100000	0.018750	0.225000	1.648374	2.149398	0.324557	0.400235	True	True	9.97593e-08	2172	3.325880	3.328503	0.485768	0.401264
2.000	0.100	1.300	4.000	0.100000	0.022500	0.225000	1.640168	2.163706	0.316190	0.415371	True	True	9.94668e-08	2093	3.324422	3.334221	0.487884	0.397820
2.000	0.100	1.300	4.000	0.100000	0.026250	0.225000	1.632429	2.179049	0.308125	0.431639	True	True	9.96326e-08	2310	3.323650	3.340793	0.489724	0.394071
2.000	0.100	1.300	4.000	0.100000	0.030000	0.225000	1.625139	2.195548	0.300328	0.449192	True	True	9.96105e-08	2218	3.323600	3.348288	0.491276	0.389992
2.000	0.100	1.300	4.000	0.100000	0.033750	0.225000	1.618285	2.213348	0.292769	0.468210	True	True	9.98724e-08	2239	3.324317	3.356781	0.492530	0.385558
2.000	0.100	1.300	4.000	0.100000	0.037500	0.225000	1.611858	2.232621	0.285418	0.488908	True	True	9.98263e-08	2225	3.325854	3.366366	0.493469	0.380738
2.000	0.100	1.300	4.000	0.100000	0.041250	0.225000	1.605850	2.253573	0.278245	0.511549	True	True	9.97392e-08	2222	3.328285	3.377159	0.494072	0.375495
2.000	0.100	1.300	4.000	0.100000	0.045000	0.225000	1.600263	2.276455	0.271218	0.536455	True	True	9.99893e-08	2422	3.331702	3.389299	0.494313	0.369785
2.000	0.100	1.300	4.000	0.100000	0.048750	0.225000	1.595098	2.301573	0.264306	0.564024	True	True	9.97501e-08	2141	3.336222	3.402961	0.494157	0.363554
2.000	0.100	1.300	4.000	0.100000	0.052500	0.225000	1.590366	2.329310	0.257473	0.594761	True	True	9.97651e-08	2548	3.341993	3.418361	0.493561	0.356738
2.000	0.100	1.300	4.000	0.100000	0.056250	0.225000	1.586083	2.360149	0.250680	0.629312	True	True	9.96105e-08	2558	3.349207	3.435771	0.492467	0.349256
2.000	0.100	1.300	4.000	0.100000	0.060000	0.225000	1.582275	2.394712	0.243881	0.668522	True	True	9.99546e-08	2709	3.358117	3.455539	0.490803	0.341011
2.000	0.100	1.300	4.000	0.100000	0.063750	0.225000	1.578980	2.433815	0.237020	0.713522	True	True	9.98717e-08	2827	3.369056	3.478119	0.488470	0.331877
2.000	0.100	1.300	4.000	0.100000	0.067500	0.225000	1.576253	2.478562	0.230028	0.765867	True	True	9.99935e-08	2785	3.382481	3.504113	0.485334	0.321691
2.000	0.100	1.300	4.000	0.100000	0.071250	0.225000	1.574174	2.530486	0.222813	0.827771	True	True	9.97574e-08	3030	3.399026	3.534346	0.481213	0.310239
2.000	0.100	1.300	4.000	0.100000	0.075000	0.225000	1.572859	2.591802	0.215248	0.902510	True	True	9.97319e-08	3316	3.419618	3.569988	0.475837	0.297225
2.000	0.100	1.300	4.000	0.100000	-0.075000	0.247500	2.206044	1.967488	0.926284	0.183341	True	True	9.99743e-08	2570	3.660954	3.462057	0.315417	0.399428
2.000	0.100	1.300	4.000	0.100000	-0.071250	0.247500	2.142225	1.970459	0.856179	0.190986	True	True	9.99681e-08	2393	3.620316	3.433107	0.331729	0.405497
2.000	0.100	1.300	4.000	0.100000	-0.067500	0.247500	2.087643	1.973845	0.797759	0.198285	True	True	9.96261e-08	2367	3.585298	3.409019	0.346345	0.410387
2.000	0.100	1.300	4.000	0.100000	-0.063750	0.247500	2.040181	1.977586	0.748084	0.205361	True	True	9.94407e-08	1866	3.554705	3.388706	0.359574	0.414356
2.000	0.100	1.300	4.000	0.100000	-0.060000	0.247500	1.998355	1.981679	0.705160	0.212306	True	True	9.94601e-08	2111	3.527687	3.371407	0.371643	0.417580
2.000	0.100	1.300	4.000	0.100000	-0.056250	0.247500	1.961109	1.986074	0.667580	0.219189	True	True	9.98159e-08	1991	3.503624	3.356582	0.382721	0.420189
2.000	0.100	1.300	4.000	0.100000	-0.052500	0.247500	1.927673	1.990767	0.634312	0.226067	True	True	9.99919e-08	2041	3.482036	3.343821	0.392941	0.422277
2.000	0.100	1.300	4.000	0.100000	-0.048750	0.247500	1.897356	1.995766	0.604598	0.232984	True	True	9.94987e-08	1903	3.462575	3.332822	0.402413	0.423912
2.000	0.100	1.300	4.000	0.100000	-0.045000	0.247500	1.869764	2.001060	0.577837	0.239982	True	True	9.9956e-08	1883	3.444941	3.323343	0.411216	0.425150
2.000	0.100	1.300	4.000	0.100000	-0.041250	0.247500	1.844502	2.006649	0.553567	0.247097	True	True	9.96555e-08	1824	3.428910	3.315201	0.419419	0.426034
2.000	0.100	1.300	4.000	0.100000	-0.037500	0.247500	1.821245	2.012552	0.531426	0.254362	True	True	9.97603e-08	1802	3.414299	3.308248	0.427084	0.426594
2.000	0.100	1.300	4.000	0.100000	-0.033750	0.247500	1.799764	2.018770	0.511114	0.261809	True	True	9.97526e-08	1844	3.400954	3.302365	0.434254	0.426858
2.000	0.100	1.300	4.000	0.100000	-0.030000	0.247500	1.779831	2.025327	0.492392	0.269470	True	True	9.9694e-08	1799	3.388755	3.297459	0.440974	0.426844
2.000	0.100	1.300	4.000	0.100000	-0.026250	0.247500	1.761309	2.032214	0.475055	0.277379	True	True	9.95607e-08	1845	3.377593	3.293454	0.447272	0.426571
2.000	0.100	1.300	4.000	0.100000	-0.022500	0.247500	1.744025	2.039471	0.458940	0.285565	True	True	9.99323e-08	1932	3.367387	3.290290	0.453181	0.426049
2.000	0.100	1.300	4.000	0.100000	-0.018750	0.247500	1.727863	2.047113	0.443903	0.294065	True	True	9.99178e-08	1883	3.358063	3.287917	0.458724	0.425287
2.000	0.100	1.300	4.000	0.100000	-0.015000	0.247500	1.712720	2.055164	0.429825	0.302913	True	True	9.94903e-08	1916	3.349562	3.286299	0.463922	0.424290
2.000	0.100	1.300	4.000	0.100000	-0.011250	0.247500	1.698504	2.063652	0.416604	0.312150	True	True	9.98745e-08	1998	3.341836	3.285408	0.468792	0.423064
2.000	0.100	1.300	4.000	0.100000	-0.007500	0.247500	1.685136	2.072607	0.404148	0.321818	True	True	9.96038e-08	1924	3.334845	3.285225	0.473349	0.421609
2.000	0.100	1.300	4.000	0.100000	-0.003750	0.247500	1.672547	2.082067	0.392382	0.331963	True	True	9.99842e-08	1690	3.328556	3.285738	0.477605	0.419924
2.000	0.100	1.300	4.000	0.100000	0.000000	0.247500	1.660688	2.092068	0.381235	0.342638	True	True	9.99955e-08	2008	3.322944	3.286942	0.481569	0.418008
2.000	0.100	1.300	4.000	0.100000	0.003750	0.247500	1.649496	2.102661	0.370650	0.353899	True	True	9.95641e-08	2035	3.317992	3.288840	0.485249	0.415856
2.000	0.100	1.300	4.000	0.100000	0.007500	0.247500	1.638931	2.113895	0.360570	0.365812	True	True	9.98757e-08	2028	3.313688	3.291441	0.488650	0.413461
2.000	0.100	1.300	4.000	0.100000	0.011250	0.247500	1.628953	2.125831	0.350949	0.378449	True	True	9.99669e-08	1932	3.310028	3.294761	0.491776	0.410815
2.000	0.100	1.300	4.000	0.100000	0.015000	0.247500	1.619528	2.138537	0.341743	0.391896	True	True	9.98525e-08	2139	3.307012	3.298824	0.494628	0.407907
2.000	0.100	1.300	4.000	0.100000	0.018750	0.247500	1.610628	2.152091	0.332911	0.406249	True	True	9.97098e-08	2135	3.304649	3.303663	0.497203	0.404725
2.000	0.100	1.300	4.000	0.100000	0.022500	0.247500	1.602227	2.166584	0.324417	0.421619	True	True	9.95944e-08	2184	3.302953	3.309316	0.499501	0.401252
2.000	0.100	1.300	4.000	0.100000	0.026250	0.247500	1.594305	2.182122	0.316227	0.438137	True	True	9.97362e-08	2218	3.301950	3.315839	0.501512	0.397470
2.000	0.100	1.300	4.000	0.100000	0.030000	0.247500	1.586844	2.198829	0.308308	0.455958	True	True	9.96991e-08	2235	3.301671	3.323294	0.503229	0.393356
2.000	0.100	1.300	4.000	0.100000	0.033750	0.247500	1.579831	2.216851	0.300629	0.475264	True	True	9.99979e-08	2212	3.302159	3.331758	0.504639	0.388884
2.000	0.100	1.300	4.000	0.100000	0.037500	0.247500	1.573258	2.236360	0.293159	0.496274	True	True	9.99794e-08	2325	3.303471	3.341325	0.505726	0.384023
2.000	0.100	1.300	4.000	0.100000	0.041250	0.247500	1.567119	2.257566	0.285868	0.519255	True	True	9.96247e-08	2467	3.305678	3.352111	0.506468	0.378736
2.000	0.100	1.300	4.000	0.100000	0.045000	0.247500	1.561413	2.280722	0.278724	0.544532	True	True	9.98016e-08	2393	3.308872	3.364257	0.506839	0.372978
2.000	0.100	1.300	4.000	0.100000	0.048750	0.247500	1.556145	2.306137	0.271696	0.572511	True	True	9.96226e-08	2436	3.313167	3.377938	0.506804	0.366695
2.000	0.100	1.300	4.000	0.100000	0.052500	0.247500	1.551326	2.334197	0.264746	0.603702	True	True	9.9613e-08	2542	3.318713	3.393372	0.506317	0.359824
2.000	0.100	1.300	4.000	0.100000	0.056250	0.247500	1.546973	2.365391	0.257836	0.638762	True	True	9.96687e-08	2529	3.325699	3.410832	0.505323	0.352284
2.000	0.100	1.300	4.000	0.100000	0.060000	0.247500	1.543115	2.400348	0.250919	0.678549	True	True	9.98039e-08	2589	3.334377	3.430667	0.503745	0.343976
2.000	0.100	1.300	4.000	0.100000	0.063750	0.247500	1.539791	2.439891	0.243938	0.724210	True	True	9.96556e-08	2813	3.345079	3.453334	0.501486	0.334774
2.000	0.100	1.300	4.000	0.100000	0.067500	0.247500	1.537060	2.485137	0.236823	0.777326	True	True	9.98679e-08	2956	3.358257	3.479439	0.498410	0.324516
2.000	0.100	1.300	4.000	0.100000	0.071250	0.247500	1.535006	2.537634	0.229481	0.840144	True	True	9.97331e-08	3147	3.374545	3.509811	0.494331	0.312985
2.000	0.100	1.300	4.000	0.100000	0.075000	0.247500	1.533751	2.599624	0.221783	0.915993	True	True	9.96871e-08	3370	3.394862	3.545628	0.488978	0.299887
2.000	0.100	1.300	4.000	0.100000	-0.075000	0.270000	2.178964	1.967494	0.940393	0.185645	True	True	9.98001e-08	2485	3.648861	3.443604	0.319730	0.402677
2.000	0.100	1.300	4.000	0.100000	-0.071250	0.270000	2.114348	1.970526	0.869807	0.193428	True	True	9.96184e-08	2416	3.607608	3.414032	0.336457	0.408799
2.000	0.100	1.300	4.000	0.100000	-0.067500	0.270000	2.059036	1.973978	0.810965	0.200859	True	True	9.99773e-08	2274	3.572024	3.389391	0.351473	0.413734
2.000	0.100	1.300	4.000	0.100000	-0.063750	0.270000	2.010899	1.977794	0.760914	0.208065	True	True	9.98905e-08	1936	3.540904	3.368578	0.365087	0.417742
2.000	0.100	1.300	4.000	0.100000	-0.060000	0.270000	1.968451	1.981956	0.717650	0.215138	True	True	9.96499e-08	2073	3.513394	3.350831	0.377528	0.420999
2.000	0.100	1.300	4.000	0.100000	-0.056250	0.270000	1.930622	1.986429	0.679759	0.222147	True	True	9.96153e-08	1985	3.488863	3.335591	0.388967	0.423637
2.000	0.100	1.300	4.000	0.100000	-0.052500	0.270000	1.896610	1.991208	0.646209	0.229149	True	True	9.99844e-08	1953	3.466838	3.322452	0.399539	0.425749
2.000	0.100	1.300	4.000	0.100000	-0.048750	0.270000	1.865806	1.996283	0.616224	0.236193	True	True	9.96961e-08	1865	3.446952	3.311102	0.409348	0.427407
2.000	0.100	1.300	4.000	0.100000	-0.045000	0.270000	1.837728	2.001663	0.589213	0.243317	True	True	9.95367e-08	1868	3.428918	3.301301	0.418481	0.428663
2.000	0.100	1.300	4.000	0.100000	-0.041250	0.270000	1.811994	2.007349	0.564711	0.250559	True	True	9.97337e-08	1844	3.412504	3.292860	0.427006	0.429560
2.000	0.100	1.300	4.000	0.100000	-0.037500	0.270000	1.788308	2.013342	0.542348	0.257953	True	True	9.99324e-08	1898	3.397524	3.285629	0.434982	0.430132
2.000	0.100	1.300	4.000	0.100000	-0.033750	0.270000	1.766405	2.019659	0.521827	0.265531	True	True	9.96343e-08	1844	3.383825	3.279489	0.442457	0.430404
2.000	0.100	1.300	4.000	0.100000	-0.030000	0.270000	1.746089	2.026309	0.502904	0.273327	True	True	9.97558e-08	1860	3.371283	3.274344	0.449470	0.430397
2.000	0.100	1.300	4.000	0.100000	-0.026250	0.270000	1.727181	2.033308	0.485378	0.281371	True	True	9.96846e-08	1902	3.359791	3.270116	0.456056	0.430127
2.000	0.100	1.300	4.000	0.100000	-0.022500	0.270000	1.709536	2.040675	0.469080	0.289698	True	True	9.99355e-08	1887	3.349265	3.266743	0.462244	0.429605
2.000	0.100	1.300	4.000	0.100000	-0.018750	0.270000	1.693030	2.048431	0.453869	0.298342	True	True	9.96747e-08	1955	3.339632	3.264177	0.468059	0.428841
2.000	0.100	1.300	4.000	0.100000	-0.015000	0.270000	1.677557	2.056600	0.439624	0.307339	True	True	9.9994e-08	1915	3.330831	3.262380	0.473521	0.427840
2.000	0.100	1.300	4.000	0.100000	-0.011250	0.270000	1.663027	2.065210	0.426240	0.316730	True	True	9.97534e-08	1992	3.322813	3.261323	0.478648	0.426606
2.000	0.100	1.300	4.000	0.100000	-0.007500	0.270000	1.649361	2.074293	0.413629	0.326558	True	True	9.98457e-08	2016	3.315537	3.260986	0.483454	0.425142
2.000	0.100	1.300	4.000	0.100000	-0.003750	0.270000	1.636488	2.083886	0.401711	0.336869	True	True	9.96432e-08	1852	3.308971	3.261357	0.487951	0.423445
2.000	0.100	1.300	4.000	0.100000	0.000000	0.270000	1.624354	2.094027	0.390419	0.347716	True	True	9.98386e-08	2023	3.303089	3.262431	0.492150	0.421515
2.000	0.100	1.300	4.000	0.100000	0.003750	0.270000	1.612902	2.104766	0.379691	0.359158	True	True	9.98681e-08	2038	3.297873	3.264210	0.496057	0.419346
2.000	0.100	1.300	4.000	0.100000	0.007500	0.270000	1.602089	2.116153	0.369473	0.371261	True	True	9.97956e-08	2140	3.293311	3.266702	0.499678	0.416931
2.000	0.100	1.300	4.000	0.100000	0.011250	0.270000	1.591875	2.128248	0.359718	0.384098	True	True	9.96797e-08	2136	3.289397	3.269924	0.503017	0.414264
2.000	0.100	1.300	4.000	0.100000	0.015000	0.270000	1.582227	2.141122	0.350380	0.397756	True	True	9.99249e-08	2183	3.286132	3.273900	0.506073	0.411331
2.000	0.100	1.300	4.000	0.100000	0.018750	0.270000	1.573116	2.154854	0.341420	0.412332	True	True	9.86316e-08	2166	3.283523	3.278660	0.508847	0.408123
2.000	0.100	1.300	4.000	0.100000	0.022500	0.270000	1.564515	2.169534	0.332800	0.427940	True	True	9.9999e-08	2253	3.281590	3.284251	0.511332	0.404619
2.000	0.100	1.300	4.000	0.100000	0.026250	0.270000	1.556405	2.185270	0.324487	0.444712	True	True	9.97565e-08	2222	3.280347	3.290717	0.513526	0.400805
2.000	0.100	1.300	4.000	0.100000	0.030000	0.270000	1.548769	2.202186	0.316446	0.462804	True	True	9.97912e-08	2264	3.279833	3.298126	0.515417	0.396656
2.000	0.100	1.300	4.000	0.100000	0.033750	0.270000	1.541594	2.220431	0.308648	0.482401	True	True	9.96281e-08	2245	3.280089	3.306556	0.516992	0.392147
2.000	0.100	1.300	4.000	0.100000	0.037500	0.270000	1.534870	2.240179	0.301060	0.503728	True	True	9.98468e-08	2338	3.281170	3.316100	0.518236	0.387245
2.000	0.100	1.300	4.000	0.100000	0.041250	0.270000	1.528594	2.261641	0.293652	0.527052	True	True	9.97789e-08	2364	3.283147	3.326875	0.519127	0.381913
2.000	0.100	1.300	4.000	0.100000	0.045000	0.270000	1.522764	2.285072	0.286392	0.552704	True	True	9.96449e-08	2368	3.286110	3.339023	0.519636	0.376108
2.000	0.100	1.300	4.000	0.100000	0.048750	0.270000	1.517388	2.310785	0.279248	0.581097	True	True	9.97121e-08	2414	3.290174	3.352719	0.519730	0.369776
2.000	0.100	1.300	4.000	0.100000	0.052500	0.270000	1.512475	2.339171	0.272183	0.612748	True	True	9.96333e-08	2506	3.295487	3.368181	0.519362	0.362850
2.000	0.100	1.300	4.000	0.100000	0.056250	0.270000	1.508046	2.370722	0.265157	0.648323	True	True	9.97939e-08	2722	3.302237	3.385685	0.518474	0.355253
2.000	0.100	1.300	4.000	0.100000	0.060000	0.270000	1.504129	2.406073	0.258123	0.688693	True	True	9.96055e-08	2613	3.310674	3.405583	0.516992	0.346883
2.000	0.100	1.300	4.000	0.100000	0.063750	0.270000	1.500768	2.446058	0.251023	0.735022	True	True	9.96783e-08	2718	3.321128	3.428332	0.514814	0.337615
2.000	0.100	1.300	4.000	0.100000	0.067500	0.270000	1.498025	2.491804	0.243786	0.788916	True	True	9.99656e-08	2930	3.334048	3.454542	0.511804	0.327286
2.000	0.100	1.300	4.000	0.100000	0.071250	0.270000	1.495986	2.544876	0.236317	0.852657	True	True	9.99569e-08	2974	3.350065	3.485047	0.507774	0.315679
2.000	0.100	1.300	4.000	0.100000	0.075000	0.270000	1.494781	2.607540	0.228486	0.929627	True	True	9.99003e-08	3314	3.370092	3.521031	0.502451	0.302498
2.000	0.100	1.300	4.000	0.100000	-0.075000	0.292500	2.152110	1.967516	0.954557	0.187961	True	True	9.97113e-08	2402	3.636871	3.425130	0.324045	0.405890
2.000	0.100	1.300	4.000	0.100000	-0.071250	0.292500	2.086704	1.970613	0.883498	0.195884	True	True	9.95426e-08	2306	3.595011	3.394931	0.341190	0.412061
2.000	0.100	1.300	4.000	0.100000	-0.067500	0.292500	2.030671	1.974132	0.824242	0.203450	True	True	9.95427e-08	2160	3.558866	3.369730	0.356610	0.417039
2.000	0.100	1.300	4.000	0.100000	-0.063750	0.292500	1.981873	1.978013	0.773822	0.210788	True	True	9.94167e-08	1818	3.527223	3.348414	0.370613	0.421084
2.000	0.100	1.300	4.000	0.100000	-0.060000	0.292500	1.938801	1.982256	0.730224	0.217990	True	True	9.96624e-08	1963	3.499225	3.330208	0.383432	0.424372
2.000	0.100	1.300	4.000	0.100000	-0.056250	0.292500	1.900393	1.986811	0.692029	0.225127	True	True	9.99197e-08	1996	3.474232	3.314550	0.395239	0.427037
2.000	0.100	1.300	4.000	0.100000	-0.052500	0.292500	1.865838	1.991670	0.658197	0.232257	True	True	9.98132e-08	1860	3.451769	3.301026	0.406167	0.429172
2.000	0.100	1.300	4.000	0.100000	-0.048750	0.292500	1.834520	1.996834	0.627952	0.239428	True	True	9.96054e-08	1863	3.431466	3.289322	0.416323	0.430849
2.000	0.100	1.300	4.000	0.100000	-0.045000	0.292500	1.805963	2.002299	0.600696	0.246681	True	True	9.99919e-08	1830	3.413032	3.279192	0.425792	0.432121
2.000	0.100	1.300	4.000	0.100000	-0.041250	0.292500	1.779767	2.008079	0.575964	0.254052	True	True	9.96277e-08	1817	3.396237	3.270447	0.434647	0.433031
2.000	0.100	1.300	4.000	0.100000	-0.037500	0.292500	1.755641	2.014170	0.553384	0.261577	True	True	9.99553e-08	1846	3.380889	3.262933	0.442943	0.433614
2.000	0.100	1.300	4.000	0.100000	-0.033750	0.292500	1.733325	2.020587	0.532658	0.269289	True	True	9.98241e-08	1857	3.366837	3.256529	0.450729	0.433893
2.000	0.100	1.300	4.000	0.100000	-0.030000	0.292500	1.712610	2.027341	0.513539	0.277220	True	True	9.95944e-08	1892	3.353954	3.251139	0.458046	0.433891
2.000	0.100	1.300	4.000	0.100000	-0.026250	0.292500	1.693323	2.034448	0.495826	0.285403	True	True	9.98846e-08	1926	3.342133	3.246682	0.464929	0.433622
2.000	0.100	1.300	4.000	0.100000	-0.022500	0.292500	1.675317	2.041926	0.479350	0.293872	True	True	9.98045e-08	1875	3.331287	3.243097	0.471406	0.433100
2.000	0.100	1.300	4.000	0.100000	-0.018750	0.292500	1.658467	2.049798	0.463967	0.302663	True	True	9.9965e-08	2022	3.321344	3.240332	0.477501	0.432333
2.000	0.100	1.300	4.000	0.100000	-0.015000	0.292500	1.642664	2.058087	0.449557	0.311811	True	True	9.98463e-08	1941	3.312242	3.238351	0.483237	0.431327
2.000	0.100	1.300	4.000	0.100000	-0.011250	0.292500	1.627820	2.066823	0.436014	0.321358	True	True	9.98208e-08	1949	3.303931	3.237123	0.488629	0.430085
2.000	0.100	1.300	4.000	0.100000	-0.007500	0.292500	1.613852	2.076036	0.423248	0.331348	True	True	9.98981e-08	1941	3.296369	3.236627	0.493694	0.428611
2.000	0.100	1.300	4.000	0.100000	-0.003750	0.292500	1.600693	2.085764	0.411182	0.341828	True	True	9.98984e-08	2073	3.289524	3.236851	0.498443	0.426902
2.000	0.100	1.300	4.000	0.100000	0.000000	0.292500	1.588282	2.096048	0.399745	0.352851	True	True	9.95969e-08	2082	3.283370	3.237789	0.502886	0.424956
2.000	0.100	1.300	4.000	0.100000	0.003750	0.292500	1.576568	2.106934	0.388877	0.364477	True	True	9.96264e-08	2028	3.277887	3.239443	0.507031	0.422770
2.000	0.100	1.300	4.000	0.100000	0.007500	0.292500	1.565505	2.118475	0.378523	0.376772	True	True	9.99209e-08	2140	3.273064	3.241823	0.510881	0.420336
2.000	0.100	1.300	4.000	0.100000	0.011250	0.292500	1.555054	2.130733	0.368635	0.389812	True	True	9.97054e-08	2091	3.268894	3.244942	0.514442	0.417646
2.000	0.100	1.300	4.000	0.100000	0.015000	0.292500	1.545179	2.143777	0.359167	0.403684	True	True	9.99083e-08	2123	3.265377	3.248826	0.517713	0.414689
2.000	0.100	1.300	4.000	0.100000	0.018750	0.292500	1.535853	2.157688	0.350080	0.418487	True	True	9.99686e-08	2194	3.262520	3.253505	0.520694	0.411453
2.000	0.100	1.300	4.000	0.100000	0.022500	0.292500	1.527050	2.172557	0.341337	0.434335	True	True	9.96863e-08	2254	3.260340	3.259023	0.523380	0.407921
2.000	0.100	1.300	4.000	0.100000	0.026250	0.292500	1.518749	2.188493	0.332901	0.451363	True	True	9.97267e-08	2189	3.258857	3.265430	0.525764	0.404074
2.000	0.100	1.300	4.000	0.100000	0.030000	0.292500	1.510933	2.205621	0.324741	0.469730	True	True	9.98971e-08	2269	3.258104	3.272790	0.527838	0.399890
2.000	0.100	1.300	4.000	0.100000	0.033750	0.292500	1.503590	2.224091	0.316824	0.489623	True	True	9.97686e-08	2288	3.258122	3.281181	0.529589	0.395343
2.000	0.100	1.300	4.000	0.100000	0.037500	0.292500	1.496712	2.244079	0.309119	0.511269	True	True	9.99316e-08	2378	3.258967	3.290697	0.530999	0.390400
2.000	0.100	1.300	4.000	0.100000	0.041250	0.292500	1.490293	2.265799	0.301595	0.534941	True	True	9.98876e-08	2301	3.260708	3.301456	0.532047	0.385026
2.000	0.100	1.300	4.000	0.100000	0.045000	0.292500	1.484335	2.289507	0.294221	0.560974	True	True	9.99549e-08	2435	3.263434	3.313601	0.532705	0.379174
2.000	0.100	1.300	4.000	0.100000	0.048750	0.292500	1.478843	2.315521	0.286963	0.589785	True	True	9.96086e-08	2523	3.267261	3.327307	0.532936	0.372791
2.000	0.100	1.300	4.000	0.100000	0.052500	0.292500	1.473831	2.344233	0.279783	0.621901	True	True	9.96156e-08	2603	3.272333	3.342793	0.532695	0.365813
2.000	0.100	1.300	4.000	0.100000	0.056250	0.292500	1.469318	2.376143	0.272642	0.657996	True	True	9.97429e-08	2670	3.278839	3.360337	0.531924	0.358159
2.000	0.100	1.300	4.000	0.100000	0.060000	0.292500	1.465337	2.411891	0.265491	0.698954	True	True	9.96746e-08	2822	3.287026	3.380291	0.530544	0.349728
2.000	0.100	1.300	4.000	0.100000	0.063750	0.292500	1.461931	2.452319	0.258273	0.745959	True	True	9.97533e-08	2851	3.297222	3.403117	0.528456	0.340396
2.000	0.100	1.300	4.000	0.100000	0.067500	0.292500	1.459165	2.498565	0.250915	0.800639	True	True	9.98458e-08	3040	3.309873	3.429426	0.525521	0.329997
2.000	0.100	1.300	4.000	0.100000	0.071250	0.292500	1.457132	2.552213	0.243321	0.865312	True	True	9.97144e-08	3229	3.325606	3.460058	0.521548	0.318316
2.000	0.100	1.300	4.000	0.100000	0.075000	0.292500	1.455965	2.615552	0.235358	0.943413	True	True	9.98217e-08	3456	3.345329	3.496201	0.516261	0.305056
2.000	0.100	1.300	4.000	0.100000	-0.075000	0.315000	2.125481	1.967556	0.968770	0.190289	True	True	9.97518e-08	2519	3.624986	3.406636	0.328358	0.409064
2.000	0.100	1.300	4.000	0.100000	-0.071250	0.315000	2.059297	1.970720	0.897248	0.198354	True	True	9.95575e-08	2421	3.582525	3.375804	0.345926	0.415282
2.000	0.100	1.300	4.000	0.100000	-0.067500	0.315000	2.002550	1.974310	0.837587	0.206058	True	True	9.9946e-08	2191	3.545827	3.350039	0.361753	0.420300
2.000	0.100	1.300	4.000	0.100000	-0.063750	0.315000	1.953087	1.978276	0.786804	0.213529	True	True	9.97035e-08	2079	3.513670	3.328215	0.376152	0.424377
2.000	0.100	1.300	4.000	0.100000	-0.060000	0.315000	1.909408	1.982584	0.742880	0.220862	True	True	9.95019e-08	1955	3.485185	3.309545	0.389355	0.427697
2.000	0.100	1.300	4.000	0.100000	-0.056250	0.315000	1.870426	1.987222	0.704387	0.228129	True	True	9.97829e-08	1939	3.459735	3.293463	0.401534	0.430386
2.000	0.100	1.300	4.000	0.100000	-0.052500	0.315000	1.835330	1.992169	0.670280	0.235389	True	True	9.96739e-08	1945	3.436838	3.279549	0.412825	0.432542
2.000	0.100	1.300	4.000	0.100000	-0.048750	0.315000	1.803502	1.997422	0.639778	0.242689	True	True	9.96038e-08	1832	3.416121	3.267484	0.423334	0.434236
2.000	0.100	1.300	4.000	0.100000	-0.045000	0.315000	1.774465	2.002975	0.612282	0.250073	True	True	9.96863e-08	1847	3.397291	3.257021	0.433148	0.435524
2.000	0.100	1.300	4.000	0.100000	-0.041250	0.315000	1.747813	2.008849	0.587325	0.257576	True	True	9.94964e-08	1855	3.380116	3.247965	0.442339	0.436446
2.000	0.100	1.300	4.000	0.100000	-0.037500	0.315000	1.723250	2.015040	0.564532	0.265234	True	True	9.97878e-08	1894	3.364404	3.240163	0.450963	0.437036
2.000	0.100	1.300	4.000	0.100000	-0.033750	0.315000	1.700521	2.021558	0.543603	0.273081	True	True	9.99653e-08	1911	3.350000	3.233490	0.459070	0.437322
2.000	0.100	1.300	4.000	0.100000	-0.030000	0.315000	1.679411	2.028418	0.524293	0.281150	True	True	9.97236e-08	1940	3.336777	3.227849	0.466699	0.437323
2.000	0.100	1.300	4.000	0.100000	-0.026250	0.315000	1.659747	2.035635	0.506396	0.289475	True	True	9.97605e-08	1920	3.324627	3.223158	0.473887	0.437056
2.000	0.100	1.300	4.000	0.100000	-0.022500	0.315000	1.641380	2.043227	0.489744	0.298089	True	True	9.94636e-08	1897	3.313462	3.219355	0.480661	0.436532
2.000	0.100	1.300	4.000	0.100000	-0.018750	0.315000	1.624186	2.051217	0.474192	0.307028	True	True	9.95515e-08	1984	3.303209	3.216387	0.487047	0.435761
2.000	0.100	1.300	4.000	0.100000	-0.015000	0.315000	1.608054	2.059628	0.459619	0.316330	True	True	9.98013e-08	1991	3.293805	3.214216	0.493065	0.434748
2.000	0.100	1.300	4.000	0.100000	-0.011250	0.315000	1.592893	2.068491	0.445920	0.326036	True	True	9.96053e-08	2016	3.285200	3.212811	0.498734	0.433498
2.000	0.100	1.300	4.000	0.100000	-0.007500	0.315000	1.578624	2.077837	0.433003	0.336190	True	True	9.98239e-08	2047	3.277352	3.212152	0.504067	0.432013
2.000	0.100	1.300	4.000	0.100000	-0.003750	0.315000	1.565176	2.087703	0.420790	0.346841	True	True	9.97938e-08	2041	3.270227	3.212224	0.509078	0.430291
2.000	0.100	1.300	4.000	0.100000	0.000000	0.315000	1.552489	2.098130	0.409211	0.358043	True	True	9.97901e-08	2061	3.263799	3.213022	0.513775	0.428330
2.000	0.100	1.300	4.000	0.100000	0.003750	0.315000	1.540511	2.109167	0.398205	0.369855	True	True	9.94744e-08	2118	3.258048	3.214547	0.518166	0.426126
2.000	0.100	1.300	4.000	0.100000	0.007500	0.315000	1.529196	2.120865	0.387717	0.382346	True	True	9.99848e-08	2102	3.252962	3.216808	0.522256	0.423672
2.000	0.100	1.300	4.000	0.100000	0.011250	0.315000	1.518504	2.133288	0.377697	0.395592	True	True	9.96296e-08	2253	3.248533	3.219820	0.526049	0.420959
2.000	0.100	1.300	4.000	0.100000	0.015000	0.315000	1.508401	2.146504	0.368102	0.409680	True	True	9.98035e-08	2179	3.244762	3.223608	0.529545	0.417977
2.000	0.100	1.300	4.000	0.100000	0.018750	0.315000	1.498857	2.160596	0.358890	0.424712	True	True	9.9863e-08	2239	3.241654	3.228201	0.532743	0.414714
2.000	0.100	1.300	4.000	0.100000	0.022500	0.315000	1.489847	2.175656	0.350023	0.440804	True	True	9.98764e-08	2232	3.239226	3.233643	0.535639	0.411152
2.000	0.100	1.300	4.000	0.100000	0.026250	0.315000	1.481352	2.191794	0.341467	0.458093	True	True	9.99438e-08	2179	3.237498	3.239985	0.538225	0.407273
2.000	0.100	1.300	4.000	0.100000	0.030000	0.315000	1.473353	2.209136	0.333188	0.476738	True	True	9.97849e-08	2316	3.236501	3.247290	0.540492	0.403054
2.000	0.100	1.300	4.000	0.100000	0.033750	0.315000	1.465839	2.227833	0.325154	0.496931	True	True	9.96387e-08	2356	3.236277	3.255638	0.542428	0.398469
2.000	0.100	1.300	4.000	0.100000	0.037500	0.315000	1.458801	2.248064	0.317334	0.518901	True	True	9.98631e-08	2460	3.236880	3.265122	0.544015	0.393487
2.000	0.100	1.300	4.000	0.100000	0.041250	0.315000	1.452235	2.270043	0.309696	0.542924	True	True	9.97515e-08	2391	3.238380	3.275861	0.545230	0.388069
2.000	0.100	1.300	4.000	0.100000	0.045000	0.315000	1.446143	2.294031	0.302208	0.569341	True	True	9.99497e-08	2461	3.240864	3.287997	0.546044	0.382171
2.000	0.100	1.300	4.000	0.100000	0.048750	0.315000	1.440531	2.320346	0.294836	0.598576	True	True	9.98388e-08	2582	3.244447	3.301708	0.546423	0.375740
2.000	0.100	1.300	4.000	0.100000	0.052500	0.315000	1.435413	2.349388	0.287543	0.631161	True	True	9.97869e-08	2580	3.249271	3.317214	0.546319	0.368709
2.000	0.100	1.300	4.000	0.100000	0.056250	0.315000	1.430810	2.381657	0.280288	0.667783	True	True	9.99786e-08	2768	3.255525	3.334792	0.545672	0.360999
2.000	0.100	1.300	4.000	0.100000	0.060000	0.315000	1.426757	2.417803	0.273022	0.709336	True	True	9.99091e-08	2878	3.263453	3.354798	0.544404	0.352509
2.000	0.100	1.300	4.000	0.100000	0.063750	0.315000	1.423298	2.458676	0.265687	0.757023	True	True	9.97886e-08	2941	3.273381	3.377694	0.542414	0.343113
2.000	0.100	1.300	4.000	0.100000	0.067500	0.315000	1.420502	2.505425	0.258209	0.812497	True	True	9.96806e-08	3106	3.285752	3.404096	0.539561	0.332648
2.000	0.100	1.300	4.000	0.100000	0.071250	0.315000	1.418463	2.559649	0.250491	0.878110	True	True	9.99815e-08	3273	3.301188	3.434848	0.535653	0.320895
2.000	0.100	1.300	4.000	0.100000	0.075000	0.315000	1.417323	2.623664	0.242398	0.957353	True	True	9.96856e-08	3480	3.320591	3.471144	0.530411	0.307557
2.000	0.100	1.300	4.000	0.100000	-0.075000	0.337500	2.099083	1.967614	0.983032	0.192630	True	True	9.96821e-08	2553	3.613208	3.388125	0.332669	0.412199
2.000	0.100	1.300	4.000	0.100000	-0.071250	0.337500	2.032129	1.970846	0.911055	0.200839	True	True	9.93523e-08	2244	3.570155	3.356657	0.350663	0.418461
2.000	0.100	1.300	4.000	0.100000	-0.067500	0.337500	1.974677	1.974510	0.850996	0.208681	True	True	9.99254e-08	2243	3.532910	3.330322	0.366902	0.423516
2.000	0.100	1.300	4.000	0.100000	-0.063750	0.337500	1.924563	1.978553	0.799859	0.216288	True	True	9.95329e-08	2102	3.500243	3.307983	0.381701	0.427625
2.000	0.100	1.300	4.000	0.100000	-0.060000	0.337500	1.880277	1.982947	0.755615	0.223755	True	True	9.94644e-08	2071	3.471280	3.288844	0.395291	0.430971
2.000	0.100	1.300	4.000	0.100000	-0.056250	0.337500	1.840727	1.987662	0.716828	0.231154	True	True	9.95562e-08	1964	3.445377	3.272332	0.407849	0.433684
2.000	0.100	1.300	4.000	0.100000	-0.052500	0.337500	1.805104	1.992685	0.682449	0.238546	True	True	9.96944e-08	1842	3.422048	3.258023	0.419508	0.435861
2.000	0.100	1.300	4.000	0.100000	-0.048750	0.337500	1.772767	1.998034	0.651697	0.245978	True	True	9.95479e-08	1851	3.400923	3.245593	0.430379	0.437570
2.000	0.100	1.300	4.000	0.100000	-0.045000	0.337500	1.743246	2.003688	0.623967	0.253494	True	True	9.97259e-08	1877	3.381701	3.234790	0.440545	0.438869
2.000	0.100	1.300	4.000	0.100000	-0.041250	0.337500	1.716143	2.009658	0.598788	0.261130	True	True	9.95217e-08	1885	3.364149	3.225419	0.450079	0.439801
2.000	0.100	1.300	4.000	0.100000	-0.037500	0.337500	1.691149	2.015949	0.575787	0.268924	True	True	9.96633e-08	1922	3.348075	3.217323	0.459039	0.440399
2.000	0.100	1.300	4.000	0.100000	-0.033750	0.337500	1.668006	2.022573	0.554660	0.276909	True	True	9.9692e-08	1947	3.333321	3.210377	0.467474	0.440689
2.000	0.100	1.300	4.000	0.100000	-0.030000	0.337500	1.646503	2.029541	0.535160	0.285118	True	True	9.95836e-08	1940	3.319759	3.204479	0.475425	0.440692
2.000	0.100	1.300	4.000	0.100000	-0.026250	0.337500	1.626464	2.036869	0.517083	0.293586	True	True	9.98821e-08	1966	3.307282	3.199550	0.482926	0.440425
2.000	0.100	1.300	4.000	0.100000	-0.022500	0.337500	1.607738	2.044578	0.500259	0.302347	True	True	9.96376e-08	1973	3.295799	3.195523	0.490006	0.439898
2.000	0.100	1.300	4.000	0.100000	-0.018750	0.337500	1.590198	2.052688	0.484541	0.311438	True	True	9.97258e-08	1997	3.285237	3.192347	0.496692	0.439122
2.000	0.100	1.300	4.000	0.100000	-0.015000	0.337500	1.573738	2.061224	0.469808	0.320896	True	True	9.96236e-08	2038	3.275532	3.189981	0.503002	0.438102
2.000	0.100	1.300	4.000	0.100000	-0.011250	0.337500	1.558262	2.070217	0.455955	0.330763	True	True	9.98243e-08	2000	3.266634	3.188395	0.508956	0.436843
2.000	0.100	1.300	4.000	0.100000	-0.007500	0.337500	1.543690	2.079698	0.442889	0.341085	True	True	9.98012e-08	2074	3.258499	3.187566	0.514568	0.435346
2.000	0.100	1.300	4.000	0.100000	-0.003750	0.337500	1.529952	2.089704	0.430532	0.351910	True	True	9.9905e-08	2084	3.251093	3.187482	0.519849	0.433610
2.000	0.100	1.300	4.000	0.100000	0.000000	0.337500	1.516988	2.100277	0.418813	0.363292	True	True	9.99318e-08	2127	3.244391	3.188135	0.524811	0.431633
2.000	0.100	1.300	4.000	0.100000	0.003750	0.337500	1.504745	2.111466	0.407671	0.375294	True	True	9.9868e-08	2134	3.238370	3.189526	0.529459	0.429410
2.000	0.100	1.300	4.000	0.100000	0.007500	0.337500	1.493176	2.123324	0.397050	0.387983	True	True	9.97279e-08	2085	3.233019	3.191664	0.533799	0.426935
2.000	0.100	1.300	4.000	0.100000	0.011250	0.337500	1.482242	2.135913	0.386901	0.401438	True	True	9.98272e-08	2184	3.228328	3.194563	0.537836	0.424201
2.000	0.100	1.300	4.000	0.100000	0.015000	0.337500	1.471908	2.149305	0.377180	0.415746	True	True	9.91085e-08	2114	3.224300	3.198249	0.541567	0.421194
2.000	0.100	1.300	4.000	0.100000	0.018750	0.337500	1.462144	2.163580	0.367844	0.431011	True	True	9.9674e-08	2286	3.220940	3.202753	0.544992	0.417903
2.000	0.100	1.300	4.000	0.100000	0.022500	0.337500	1.452926	2.178833	0.358856	0.447350	True	True	9.99182e-08	2224	3.218261	3.208115	0.548107	0.414311
2.000	0.100	1.300	4.000	0.100000	0.026250	0.337500	1.444233	2.195175	0.350181	0.464902	True	True	9.97119e-08	2268	3.216284	3.214388	0.550905	0.410399
2.000	0.100	1.300	4.000	0.100000	0.030000	0.337500	1.436047	2.212733	0.341785	0.483829	True	True	9.99527e-08	2332	3.215041	3.221634	0.553376	0.406146
2.000	0.100	1.300	4.000	0.100000	0.033750	0.337500	1.428358	2.231660	0.333636	0.504326	True	True	9.97334e-08	2409	3.214571	3.229933	0.555507	0.401523
2.000	0.100	1.300	4.000	0.100000	0.037500	0.337500	1.421157	2.252135	0.325702	0.526623	True	True	9.99925e-08	2438	3.214928	3.239381	0.557280	0.396501
2.000	0.100	1.300	4.000	0.100000	0.041250	0.337500	1.414439	2.274376	0.317951	0.551002	True	True	9.98482e-08	2524	3.216181	3.250095	0.558671	0.391040
2.000	0.100	1.300	4.000	0.100000	0.045000	0.337500	1.408208	2.298645	0.310350	0.577808	True	True	9.99524e-08	2509	3.218418	3.262218	0.559654	0.385097
2.000	0.100	1.300	4.000	0.100000	0.048750	0.337500	1.402471	2.325264	0.302867	0.607471	True	True	9.99751e-08	2666	3.221750	3.275929	0.560189	0.378617
2.000	0.100	1.300	4.000	0.100000	0.052500	0.337500	1.397241	2.354637	0.295462	0.640532	True	True	9.97431e-08	2058	3.226321	3.291449	0.560230	0.371535
2.000	0.100	1.300	4.000	0.100000	0.056250	0.337500	1.392543	2.387267	0.288094	0.677685	True	True	9.99565e-08	2653	3.232315	3.309056	0.559718	0.363770
2.000	0.100	1.300	4.000	0.100000	0.060000	0.337500	1.388409	2.423812	0.280714	0.719840	True	True	9.99788e-08	2973	3.239975	3.329108	0.558572	0.355222
2.000	0.100	1.300	4.000	0.100000	0.063750	0.337500	1.384889	2.465131	0.273264	0.768216	True	True	9.99465e-08	3019	3.249625	3.352069	0.556688	0.345765
2.000	0.100	1.300	4.000	0.100000	0.067500	0.337500	1.382053	2.512383	0.265667	0.824490	True	True	9.99009e-08	3121	3.261705	3.378558	0.553927	0.335234
2.000	0.100	1.300	4.000	0.100000	0.071250	0.337500	1.380000	2.567186	0.257826	0.891053	True	True	9.98558e-08	3097	3.276832	3.409423	0.550092	0.323411
2.000	0.100	1.300	4.000	0.100000	0.075000	0.337500	1.378875	2.631877	0.249604	0.971448	True	True	9.97827e-08	3369	3.295901	3.445864	0.544903	0.309999
2.000	0.100	1.300	4.000	0.100000	-0.075000	0.360000	2.072915	1.967689	0.997339	0.194983	True	True	9.95071e-08	2554	3.601538	3.369600	0.336977	0.415295
2.000	0.100	1.300	4.000	0.100000	-0.071250	0.360000	2.005202	1.970993	0.924916	0.203338	True	True	9.99544e-08	2387	3.557901	3.337490	0.355400	0.421598
2.000	0.100	1.300	4.000	0.100000	-0.067500	0.360000	1.947054	1.974732	0.864465	0.211321	True	True	9.98294e-08	2217	3.520118	3.310583	0.372054	0.426686
2.000	0.100	1.300	4.000	0.100000	-0.063750	0.360000	1.896297	1.978850	0.812981	0.219066	True	True	9.99724e-08	1946	3.486947	3.287723	0.387257	0.430826
2.000	0.100	1.300	4.000	0.100000	-0.060000	0.360000	1.851414	1.983319	0.768422	0.226669	True	True	9.99201e-08	1874	3.457510	3.268110	0.401241	0.434197
2.000	0.100	1.300	4.000	0.100000	-0.056250	0.360000	1.811303	1.988123	0.729347	0.234203	True	True	9.95124e-08	1827	3.431161	3.251163	0.414182	0.436930
2.000	0.100	1.300	4.000	0.100000	-0.052500	0.360000	1.775148	1.993245	0.694705	0.241728	True	True	9.97597e-08	1846	3.407408	3.236453	0.426216	0.439123
2.000	0.100	1.300	4.000	0.100000	-0.048750	0.360000	1.742317	1.998683	0.663705	0.249294	True	True	9.96884e-08	1876	3.385876	3.223652	0.437453	0.440846
2.000	0.100	1.300	4.000	0.100000	-0.045000	0.360000	1.712311	2.004442	0.635746	0.256943	True	True	9.96203e-08	1811	3.366269	3.212505	0.447979	0.442155
2.000	0.100	1.300	4.000	0.100000	-0.041250	0.360000	1.684765	2.010506	0.610350	0.264716	True	True	9.99137e-08	1921	3.348343	3.202813	0.457863	0.443096
2.000	0.100	1.300	4.000	0.100000	-0.037500	0.360000	1.659341	2.016901	0.587144	0.272648	True	True	9.98047e-08	1924	3.331909	3.194418	0.467167	0.443699
2.000	0.100	1.300	4.000	0.100000	-0.033750	0.360000	1.635790	2.023631	0.565822	0.280773	True	True	9.986e-08	1896	3.316808	3.187193	0.475938	0.443992
2.000	0.100	1.300	4.000	0.100000	-0.030000	0.360000	1.613896	2.030710	0.546137	0.289125	True	True	9.99213e-08	1979	3.302911	3.181035	0.484218	0.443996
2.000	0.100	1.300	4.000	0.100000	-0.026250	0.360000	1.593483	2.038153	0.527884	0.297739	True	True	9.96475e-08	1921	3.290108	3.175861	0.492041	0.443727
2.000	0.100	1.300	4.000	0.100000	-0.022500	0.360000	1.574399	2.045980	0.510889	0.306649	True	True	9.99164e-08	1966	3.278309	3.171606	0.499437	0.443196
2.000	0.100	1.300	4.000	0.100000	-0.018750	0.360000	1.556517	2.054212	0.495009	0.315893	True	True	9.9509e-08	1989	3.267438	3.168216	0.506431	0.442414
2.000	0.100	1.300	4.000	0.100000	-0.015000	0.360000	1.539728	2.062877	0.480119	0.325510	True	True	9.96058e-08	2009	3.257434	3.165651	0.513043	0.441386
2.000	0.100	1.300	4.000	0.100000	-0.011250	0.360000	1.523937	2.072001	0.466114	0.335541	True	True	9.952e-08	2073	3.248242	3.163879	0.519292	0.440116
2.000	0.100	1.300	4.000	0.100000	-0.007500	0.360000	1.509063	2.081619	0.452902	0.346033	True	True	9.96968e-08	2092	3.239821	3.162876	0.525192	0.438606
2.000	0.100	1.300	4.000	0.100000	-0.003750	0.360000	1.495036	2.091768	0.440403	0.357034	True	True	9.97921e-08	2090	3.232135	3.162631	0.530754	0.436856
2.000	0.100	1.300	4.000	0.100000	0.000000	0.360000	1.481795	2.102490	0.428546	0.368600	True	True	9.9847e-08	2211	3.225157	3.163134	0.535990	0.434862
2.000	0.100	1.300	4.000	0.100000	0.003750	0.360000	1.469285	2.113834	0.417270	0.380794	True	True	9.99233e-08	2115	3.218866	3.164387	0.540905	0.432620
2.000	0.100	1.300	4.000	0.100000	0.007500	0.360000	1.457462	2.125854	0.406518	0.393685	True	True	9.93159e-08	2159	3.213247	3.166396	0.545507	0.430125
2.000	0.100	1.300	4.000	0.100000	0.011250	0.360000	1.446284	2.138612	0.396242	0.407351	True	True	9.95579e-08	2109	3.208297	3.169180	0.549795	0.427366
2.000	0.100	1.300	4.000	0.100000	0.015000	0.360000	1.435718	2.152181	0.386396	0.421883	True	True	9.95851e-08	2135	3.204010	3.172761	0.553771	0.424334
2.000	0.100	1.300	4.000	0.100000	0.018750	0.360000	1.425732	2.166642	0.376939	0.437383	True	True	9.97577e-08	2234	3.200395	3.177169	0.557434	0.421015
2.000	0.100	1.300	4.000	0.100000	0.022500	0.360000	1.416303	2.182091	0.367831	0.453973	True	True	9.98341e-08	2314	3.197463	3.182446	0.560780	0.417393
2.000	0.100	1.300	4.000	0.100000	0.026250	0.360000	1.407410	2.198639	0.359039	0.471792	True	True	9.96526e-08	2339	3.195235	3.188645	0.563800	0.413449
2.000	0.100	1.300	4.000	0.100000	0.030000	0.360000	1.399035	2.216415	0.350528	0.491005	True	True	9.95716e-08	2390	3.193741	3.195828	0.566485	0.409160
2.000	0.100	1.300	4.000	0.100000	0.033750	0.360000	1.391167	2.235573	0.342265	0.511808	True	True	9.98036e-08	2428	3.193021	3.204074	0.568822	0.404501
2.000	0.100	1.300	4.000	0.100000	0.037500	0.360000	1.383799	2.256295	0.334218	0.534437	True	True	9.96993e-08	2404	3.193129	3.213481	0.570791	0.399438
2.000	0.100	1.300	4.000	0.100000	0.041250	0.360000	1.376926	2.278800	0.326355	0.559176	True	True	9.9782e-08	2579	3.194131	3.224165	0.572370	0.393936
2.000	0.100	1.300	4.000	0.100000	0.045000	0.360000	1.370552	2.303351	0.318644	0.586377	True	True	9.97737e-08	2569	3.196115	3.236271	0.573530	0.387947
2.000	0.100	1.300	4.000	0.100000	0.048750	0.360000	1.364684	2.330277	0.311050	0.616472	True	True	9.98142e-08	2649	3.199191	3.249977	0.574232	0.381420
2.000	0.100	1.300	4.000	0.100000	0.052500	0.360000	1.359337	2.359981	0.303534	0.650013	True	True	9.98172e-08	2720	3.203501	3.265505	0.574430	0.374287
2.000	0.100	1.300	4.000	0.100000	0.056250	0.360000	1.354535	2.392976	0.296056	0.687703	True	True	9.98047e-08	2752	3.209228	3.283136	0.574061	0.366469
2.000	0.100	1.300	4.000	0.100000	0.060000	0.360000	1.350315	2.429922	0.288564	0.730466	True	True	9.97879e-08	2901	3.216613	3.303228	0.573046	0.357865
2.000	0.100	1.300	4.000	0.100000	0.063750	0.360000	1.346727	2.471687	0.280999	0.779538	True	True	9.97654e-08	2884	3.225977	3.326248	0.571279	0.348348
2.000	0.100	1.300	4.000	0.100000	0.067500	0.360000	1.343842	2.519444	0.273286	0.836621	True	True	9.98121e-08	3155	3.237755	3.352818	0.568618	0.337753
2.000	0.100	1.300	4.000	0.100000	0.071250	0.360000	1.341763	2.574826	0.265324	0.904142	True	True	9.98411e-08	3197	3.252559	3.383789	0.564866	0.325863
2.000	0.100	1.300	4.000	0.100000	0.075000	0.360000	1.340641	2.640193	0.256975	0.985701	True	True	9.98323e-08	3541	3.271279	3.420368	0.559739	0.312378
2.000	0.100	1.300	4.000	0.100000	-0.075000	0.382500	2.046980	1.967783	1.011688	0.197349	True	True	9.97532e-08	2539	3.589979	3.351063	0.341280	0.418351
2.000	0.100	1.300	4.000	0.100000	-0.071250	0.382500	1.978518	1.971160	0.938826	0.205852	True	True	9.97777e-08	2380	3.545767	3.318306	0.360134	0.424691
2.000	0.100	1.300	4.000	0.100000	-0.067500	0.382500	1.919686	1.974975	0.877992	0.213978	True	True	9.97101e-08	2129	3.507452	3.290820	0.377207	0.429811
2.000	0.100	1.300	4.000	0.100000	-0.063750	0.382500	1.868295	1.979173	0.826166	0.221863	True	True	9.96902e-08	1911	3.473786	3.267436	0.392818	0.433977
2.000	0.100	1.300	4.000	0.100000	-0.060000	0.382500	1.822825	1.983725	0.781298	0.229603	True	True	9.99753e-08	1831	3.443882	3.247344	0.407199	0.437371
2.000	0.100	1.300	4.000	0.100000	-0.056250	0.382500	1.782151	1.988629	0.741944	0.237273	True	True	9.96004e-08	1912	3.417093	3.229959	0.420530	0.440120
2.000	0.100	1.300	4.000	0.100000	-0.052500	0.382500	1.745473	1.993840	0.707041	0.244934	True	True	9.9484e-08	1834	3.392922	3.214843	0.432945	0.442328
2.000	0.100	1.300	4.000	0.100000	-0.048750	0.382500	1.712147	1.999372	0.675801	0.252636	True	True	9.99394e-08	1836	3.370990	3.201666	0.444554	0.444063
2.000	0.100	1.300	4.000	0.100000	-0.045000	0.382500	1.681685	2.005222	0.647614	0.260423	True	True	9.9827e-08	1895	3.350996	3.190170	0.455444	0.445382
2.000	0.100	1.300	4.000	0.100000	-0.041250	0.382500	1.653686	2.011394	0.622006	0.268334	True	True	9.95165e-08	1942	3.332703	3.180153	0.465687	0.446328
2.000	0.100	1.300	4.000	0.100000	-0.037500	0.382500	1.627837	2.017895	0.598598	0.276405	True	True	9.99097e-08	1936	3.315914	3.171454	0.475342	0.446935
2.000	0.100	1.300	4.000	0.100000	-0.033750	0.382500	1.603880	2.024734	0.577086	0.284672	True	True	9.97911e-08	1921	3.300470	3.163945	0.484457	0.447229
2.000	0.100	1.300	4.000	0.100000	-0.030000	0.382500	1.581599	2.031926	0.557219	0.293170	True	True	9.97222e-08	1952	3.286239	3.157521	0.493074	0.447232
2.000	0.100	1.300	4.000	0.100000	-0.026250	0.382500	1.560815	2.039486	0.538792	0.301932	True	True	9.98455e-08	1979	3.273113	3.152098	0.501228	0.446960
2.000	0.100	1.300	4.000	0.100000	-0.022500	0.382500	1.541376	2.047434	0.521630	0.310994	True	True	9.9467e-08	1969	3.261000	3.147610	0.508949	0.446424
2.000	0.100	1.300	4.000	0.100000	-0.018750	0.382500	1.523154	2.055792	0.505590	0.320395	True	True	9.98664e-08	2007	3.249824	3.144002	0.516260	0.445634
2.000	0.100	1.300	4.000	0.100000	-0.015000	0.382500	1.506037	2.064586	0.490546	0.330173	True	True	9.98736e-08	2066	3.239521	3.141233	0.523183	0.444597
2.000	0.100	1.300	4.000	0.100000	-0.011250	0.382500	1.489933	2.073846	0.476392	0.340370	True	True	9.98295e-08	2150	3.230037	3.139269	0.529736	0.443316
2.000	0.100	1.300	4.000	0.100000	-0.007500	0.382500	1.474758	2.083604	0.463036	0.351034	True	True	9.95665e-08	2124	3.221331	3.138089	0.535933	0.441792
2.000	0.100	1.300	4.000	0.100000	-0.003750	0.382500	1.460442	2.093898	0.450397	0.362214	True	True	9.9739e-08	2100	3.213365	3.137677	0.541787	0.440026
2.000	0.100	1.300	4.000	0.100000	0.000000	0.382500	1.446923	2.104771	0.438404	0.373968	True	True	9.99925e-08	2163	3.206112	3.138026	0.547307	0.438014
2.000	0.100	1.300	4.000	0.100000	0.003750	0.382500	1.434148	2.116272	0.426996	0.386356	True	True	9.9863e-08	2155	3.199549	3.139134	0.552500	0.435753
2.000	0.100	1.300	4.000	0.100000	0.007500	0.382500	1.422069	2.128456	0.416117	0.399451	True	True	9.97704e-08	2287	3.193666	3.141014	0.557371	0.433236
2.000	0.100	1.300	4.000	0.100000	0.011250	0.382500	1.410648	2.141386	0.405715	0.413332	True	True	9.98118e-08	2209	3.188453	3.143677	0.561923	0.430453
2.000	0.100	1.300	4.000	0.100000	0.015000	0.382500	1.399847	2.155134	0.395746	0.428090	True	True	9.9562e-08	2273	3.183907	3.147147	0.566155	0.427395
2.000	0.100	1.300	4.000	0.100000	0.018750	0.382500	1.389639	2.169783	0.386169	0.443830	True	True	9.98098e-08	2320	3.180034	3.151456	0.570067	0.424047
2.000	0.100	1.300	4.000	0.100000	0.022500	0.382500	1.379997	2.185430	0.376944	0.460674	True	True	9.9888e-08	2285	3.176847	3.156644	0.573653	0.420395
2.000	0.100	1.300	4.000	0.100000	0.026250	0.382500	1.370901	2.202187	0.368036	0.478763	True	True	9.98843e-08	2368	3.174366	3.162763	0.576906	0.416418
2.000	0.100	1.300	4.000	0.100000	0.030000	0.382500	1.362335	2.220184	0.359411	0.498266	True	True	9.96324e-08	2412	3.172619	3.169879	0.579816	0.412095
2.000	0.100	1.300	4.000	0.100000	0.033750	0.382500	1.354286	2.239575	0.351035	0.519380	True	True	9.96186e-08	2378	3.171647	3.178068	0.582369	0.407399
2.000	0.100	1.300	4.000	0.100000	0.037500	0.382500	1.346748	2.260546	0.342878	0.542344	True	True	9.96141e-08	2464	3.171502	3.187429	0.584545	0.402297
2.000	0.100	1.300	4.000	0.100000	0.041250	0.382500	1.339716	2.283316	0.334905	0.567448	True	True	9.96945e-08	2445	3.172249	3.198078	0.586322	0.396752
2.000	0.100	1.300	4.000	0.100000	0.045000	0.382500	1.333194	2.308153	0.327085	0.595047	True	True	9.96926e-08	2647	3.173975	3.210162	0.587670	0.390720
2.000	0.100	1.300	4.000	0.100000	0.048750	0.382500	1.327190	2.335386	0.319382	0.625580	True	True	9.96374e-08	2645	3.176790	3.223858	0.588550	0.384145
2.000	0.100	1.300	4.000	0.100000	0.052500	0.382500	1.321721	2.365424	0.311758	0.659606	True	True	9.98731e-08	2716	3.180833	3.239390	0.588914	0.376963
2.000	0.100	1.300	4.000	0.100000	0.056250	0.382500	1.316811	2.398784	0.304169	0.697840	True	True	9.99291e-08	2801	3.186287	3.257040	0.588699	0.369092
2.000	0.100	1.300	4.000	0.100000	0.060000	0.382500	1.312497	2.436133	0.296567	0.741216	True	True	9.97382e-08	2905	3.193389	3.277167	0.587825	0.360433
2.000	0.100	1.300	4.000	0.100000	0.063750	0.382500	1.308832	2.478347	0.288890	0.790991	True	True	9.97274e-08	2948	3.202456	3.300240	0.586185	0.350857
2.000	0.100	1.300	4.000	0.100000	0.067500	0.382500	1.305889	2.526610	0.281062	0.848891	True	True	9.99856e-08	3186	3.213922	3.326884	0.583635	0.340201
2.000	0.100	1.300	4.000	0.100000	0.071250	0.382500	1.303775	2.582570	0.272981	0.917380	True	True	9.99537e-08	3446	3.228393	3.357954	0.579975	0.328246
2.000	0.100	1.300	4.000	0.100000	0.075000	0.382500	1.302643	2.648615	0.264508	1.000111	True	True	9.97894e-08	3631	3.246749	3.394662	0.574920	0.314693
2.000	0.100	1.300	4.000	0.100000	-0.075000	0.405000	2.021279	1.967895	1.026076	0.199728	True	True	9.94754e-08	2604	3.578531	3.332516	0.345576	0.421366
2.000	0.100	1.300	4.000	0.100000	-0.071250	0.405000	1.952081	1.971348	0.952782	0.208380	True	True	9.96643e-08	2318	3.533755	3.299111	0.364864	0.427740
2.000	0.100	1.300	4.000	0.100000	-0.067500	0.405000	1.892574	1.975245	0.891573	0.216652	True	True	9.98652e-08	2195	3.494917	3.271040	0.382359	0.432888
2.000	0.100	1.300	4.000	0.100000	-0.063750	0.405000	1.840557	1.979529	0.839412	0.224678	True	True	9.94931e-08	1968	3.460762	3.247127	0.398381	0.437077
2.000	0.100	1.300	4.000	0.100000	-0.060000	0.405000	1.794497	1.984176	0.794243	0.232558	True	True	9.97381e-08	1976	3.430401	3.226553	0.413166	0.440488
2.000	0.100	1.300	4.000	0.100000	-0.056250	0.405000	1.753286	1.989156	0.754610	0.240367	True	True	9.9928e-08	1889	3.403176	3.208723	0.426890	0.443256
2.000	0.100	1.300	4.000	0.100000	-0.052500	0.405000	1.716096	1.994461	0.719452	0.248166	True	True	9.98201e-08	1824	3.378591	3.193197	0.439690	0.445476
2.000	0.100	1.300	4.000	0.100000	-0.048750	0.405000	1.682279	2.000094	0.687975	0.256007	True	True	9.96551e-08	1932	3.356265	3.179640	0.451678	0.447220
2.000	0.100	1.300	4.000	0.100000	-0.045000	0.405000	1.651351	2.006046	0.659567	0.263932	True	True	9.97571e-08	1852	3.335894	3.167790	0.462940	0.448545
2.000	0.100	1.300	4.000	0.100000	-0.041250	0.405000	1.622913	2.012323	0.633750	0.271984	True	True	9.9859e-08	1900	3.317236	3.157443	0.473548	0.449496
2.000	0.100	1.300	4.000	0.100000	-0.037500	0.405000	1.596645	2.018932	0.610146	0.280197	True	True	9.94588e-08	1951	3.300096	3.148436	0.483560	0.450104
2.000	0.100	1.300	4.000	0.100000	-0.033750	0.405000	1.572286	2.025884	0.588446	0.288609	True	True	9.96001e-08	1901	3.284313	3.140637	0.493027	0.450399
2.000	0.100	1.300	4.000	0.100000	-0.030000	0.405000	1.549622	2.033191	0.568401	0.297253	True	True	9.95923e-08	1938	3.269753	3.133943	0.501989	0.450399
2.000	0.100	1.300	4.000	0.100000	-0.026250	0.405000	1.528470	2.040870	0.549802	0.306166	True	True	9.97655e-08	2008	3.256307	3.128267	0.510482	0.450122
2.000	0.100	1.300	4.000	0.100000	-0.022500	0.405000	1.508679	2.048942	0.532477	0.315383	True	True	9.98766e-08	2032	3.243883	3.123541	0.518535	0.449579
2.000	0.100	1.300	4.000	0.100000	-0.018750	0.405000	1.490119	2.057428	0.516279	0.324943	True	True	9.99913e-08	2023	3.232403	3.119711	0.526172	0.448781
2.000	0.100	1.300	4.000	0.100000	-0.015000	0.405000	1.472678	2.066355	0.501084	0.334884	True	True	9.96209e-08	2068	3.221804	3.116732	0.533415	0.447733
2.000	0.100	1.300	4.000	0.100000	-0.011250	0.405000	1.456261	2.075751	0.486783	0.345251	True	True	9.95029e-08	2110	3.212031	3.114573	0.540282	0.446439
2.000	0.100	1.300	4.000	0.100000	-0.007500	0.405000	1.440787	2.085651	0.473285	0.356090	True	True	9.99427e-08	2133	3.203040	3.113210	0.546786	0.444900
2.000	0.100	1.300	4.000	0.100000	-0.003750	0.405000	1.426183	2.096094	0.460509	0.367452	True	True	9.95285e-08	2114	3.194795	3.112628	0.552941	0.443117
2.000	0.100	1.300	4.000	0.100000	0.000000	0.405000	1.412388	2.107120	0.448383	0.379395	True	True	9.96175e-08	2087	3.187269	3.112818	0.558755	0.441087
2.000	0.100	1.300	4.000	0.100000	0.003750	0.405000	1.399348	2.118781	0.436846	0.391982	True	True	9.97506e-08	2149	3.180437	3.113780	0.564236	0.438806
2.000	0.100	1.300	4.000	0.100000	0.007500	0.405000	1.387015	2.131132	0.425839	0.405284	True	True	9.97839e-08	2154	3.174288	3.115522	0.569388	0.436266
2.000	0.100	1.300	4.000	0.100000	0.011250	0.405000	1.375349	2.144235	0.415314	0.419382	True	True	9.96032e-08	2272	3.168811	3.118060	0.574213	0.433458
2.000	0.100	1.300	4.000	0.100000	0.015000	0.405000	1.364315	2.158165	0.405225	0.434369	True	True	9.99048e-08	2284	3.164005	3.121416	0.578712	0.430374
2.000	0.100	1.300	4.000	0.100000	0.018750	0.405000	1.353882	2.173006	0.395529	0.450352	True	True	9.98729e-08	2432	3.159875	3.125620	0.582883	0.426998
2.000	0.100	1.300	4.000	0.100000	0.022500	0.405000	1.344027	2.188853	0.386188	0.467453	True	True	9.97996e-08	2386	3.156432	3.130715	0.586720	0.423315
2.000	0.100	1.300	4.000	0.100000	0.026250	0.405000	1.334727	2.205821	0.377166	0.485817	True	True	9.98943e-08	2299	3.153695	3.136752	0.590217	0.419305
2.000	0.100	1.300	4.000	0.100000	0.030000	0.405000	1.325967	2.224040	0.368429	0.505612	True	True	9.98569e-08	2481	3.151694	3.143795	0.593363	0.414947
2.000	0.100	1.300	4.000	0.100000	0.033750	0.405000	1.317735	2.243668	0.359943	0.527041	True	True	9.962e-08	2470	3.150467	3.151923	0.596142	0.410214
2.000	0.100	1.300	4.000	0.100000	0.037500	0.405000	1.310023	2.264890	0.351676	0.550346	True	True	9.97225e-08	2575	3.150065	3.161233	0.598537	0.405073
2.000	0.100	1.300	4.000	0.100000	0.041250	0.405000	1.302829	2.287928	0.343595	0.575818	True	True	9.99487e-08	2575	3.150554	3.171843	0.600523	0.399486
2.000	0.100	1.300	4.000	0.100000	0.045000	0.405000	1.296156	2.313052	0.335667	0.603820	True	True	9.97248e-08	2638	3.152019	3.183900	0.602069	0.393410
2.000	0.100	1.300	4.000	0.100000	0.048750	0.405000	1.290012	2.340595	0.327857	0.634796	True	True	9.97622e-08	2750	3.154567	3.197581	0.603137	0.386789
2.000	0.100	1.300	4.000	0.100000	0.052500	0.405000	1.284415	2.370968	0.320126	0.669313	True	True	9.98225e-08	2797	3.158339	3.213113	0.603678	0.379559
2.000	0.100	1.300	4.000	0.100000	0.056250	0.405000	1.279391	2.404695	0.312430	0.708095	True	True	9.97249e-08	2923	3.163512	3.230776	0.603628	0.371637
2.000	0.100	1.300	4.000	0.100000	0.060000	0.405000	1.274977	2.442448	0.304720	0.752092	True	True	9.96677e-08	2923	3.170324	3.250932	0.602906	0.362923
2.000	0.100	1.300	4.000	0.100000	0.063750	0.405000	1.271227	2.485111	0.296932	0.802576	True	True	9.98878e-08	3060	3.179087	3.274052	0.601403	0.353291
2.000	0.100	1.300	4.000	0.100000	0.067500	0.405000	1.268218	2.533881	0.288991	0.861301	True	True	9.96972e-08	3169	3.190231	3.300763	0.598974	0.342575
2.000	0.100	1.300	4.000	0.100000	0.071250	0.405000	1.266058	2.590422	0.280794	0.930766	True	True	9.97554e-08	3479	3.204356	3.331925	0.595418	0.330558
2.000	0.100	1.300	4.000	0.100000	0.075000	0.405000	1.264904	2.657144	0.272199	1.014681	True	True	9.97985e-08	3525	3.222335	3.368754	0.590444	0.316938
2.000	0.100	1.300	4.000	0.100000	-0.075000	0.427500	1.995814	1.968026	1.040500	0.202119	True	True	9.99892e-08	2443	3.567197	3.313961	0.349864	0.424339
2.000	0.100	1.300	4.000	0.100000	-0.071250	0.427500	1.925892	1.971558	0.966782	0.210923	True	True	9.98691e-08	2323	3.521865	3.279903	0.369588	0.430744
2.000	0.100	1.300	4.000	0.100000	-0.067500	0.427500	1.865721	1.975536	0.905203	0.219342	True	True	9.97234e-08	2170	3.482513	3.251245	0.387508	0.435917
2.000	0.100	1.300	4.000	0.100000	-0.063750	0.427500	1.813089	1.979911	0.852714	0.227512	True	True	9.99995e-08	2044	3.447879	3.226799	0.403945	0.440126
2.000	0.100	1.300	4.000	0.100000	-0.060000	0.427500	1.766457	1.984641	0.807248	0.235534	True	True	9.989e-08	1932	3.417067	3.205738	0.419136	0.443554
2.000	0.100	1.300	4.000	0.100000	-0.056250	0.427500	1.724708	1.989715	0.767344	0.243484	True	True	9.98115e-08	1871	3.389415	3.187460	0.433258	0.446335
2.000	0.100	1.300	4.000	0.100000	-0.052500	0.427500	1.687008	1.995120	0.731936	0.251423	True	True	9.96665e-08	1898	3.364424	3.171520	0.446450	0.448564
2.000	0.100	1.300	4.000	0.100000	-0.048750	0.427500	1.652712	2.000853	0.700226	0.259404	True	True	9.9572e-08	1870	3.341710	3.157577	0.458821	0.450315
2.000	0.100	1.300	4.000	0.100000	-0.045000	0.427500	1.621327	2.006909	0.671601	0.267471	True	True	9.96129e-08	1897	3.320966	3.145369	0.470461	0.451645
2.000	0.100	1.300	4.000	0.100000	-0.041250	0.427500	1.592454	2.013293	0.645579	0.275665	True	True	9.95947e-08	1926	3.301950	3.134687	0.481439	0.452597
2.000	0.100	1.300	4.000	0.100000	-0.037500	0.427500	1.565771	2.020013	0.621780	0.284023	True	True	9.95125e-08	1884	3.284463	3.125367	0.491817	0.453206
2.000	0.100	1.300	4.000	0.100000	-0.033750	0.427500	1.541017	2.027079	0.599897	0.292582	True	True	9.9758e-08	1969	3.268345	3.117276	0.501642	0.453498
2.000	0.100	1.300	4.000	0.100000	-0.030000	0.427500	1.517974	2.034505	0.579676	0.301376	True	True	9.9469e-08	1952	3.253460	3.110307	0.510958	0.453494
2.000	0.100	1.300	4.000	0.100000	-0.026250	0.427500	1.496459	2.042307	0.560910	0.310442	True	True	9.96976e-08	2015	3.239698	3.104373	0.519797	0.453211
2.000	0.100	1.300	4.000	0.100000	-0.022500	0.427500	1.476319	2.050504	0.543424	0.319816	True	True	9.99342e-08	2058	3.226966	3.099405	0.528191	0.452660
2.000	0.100	1.300	4.000	0.100000	-0.018750	0.427500	1.457424	2.059121	0.527071	0.329537	True	True	9.98817e-08	2036	3.215186	3.095348	0.536163	0.451851
2.000	0.100	1.300	4.000	0.100000	-0.015000	0.427500	1.439661	2.068183	0.511726	0.339645	True	True	9.98116e-08	2087	3.204293	3.092156	0.543735	0.450791
2.000	0.100	1.300	4.000	0.100000	-0.011250	0.427500	1.422936	2.077719	0.497282	0.350183	True	True	9.9896e-08	2125	3.194233	3.089798	0.550924	0.449483
2.000	0.100	1.300	4.000	0.100000	-0.007500	0.427500	1.407165	2.087765	0.483645	0.361200	True	True	9.96509e-08	2137	3.184960	3.088248	0.557745	0.447929
2.000	0.100	1.300	4.000	0.100000	-0.003750	0.427500	1.392275	2.098357	0.470733	0.372747	True	True	9.95862e-08	2153	3.176439	3.087490	0.564210	0.446128
2.000	0.100	1.300	4.000	0.100000	0.000000	0.427500	1.378205	2.109540	0.458476	0.384882	True	True	9.95628e-08	2200	3.168639	3.087516	0.570329	0.444079
2.000	0.100	1.300	4.000	0.100000	0.003750	0.427500	1.364900	2.121363	0.446811	0.397670	True	True	9.96628e-08	2174	3.161540	3.088328	0.576107	0.441775
2.000	0.100	1.300	4.000	0.100000	0.007500	0.427500	1.352314	2.133883	0.435680	0.411182	True	True	9.99324e-08	2215	3.155125	3.089930	0.581549	0.439212
2.000	0.100	1.300	4.000	0.100000	0.011250	0.427500	1.340404	2.147163	0.425033	0.425502	True	True	9.99893e-08	2280	3.149387	3.092338	0.586658	0.436379
2.000	0.100	1.300	4.000	0.100000	0.015000	0.427500	1.329136	2.161278	0.414825	0.440722	True	True	9.97262e-08	2191	3.144321	3.095575	0.591434	0.433267
2.000	0.100	1.300	4.000	0.100000	0.018750	0.427500	1.318480	2.176311	0.405012	0.456950	True	True	9.96479e-08	2369	3.139933	3.099671	0.595875	0.429862
2.000	0.100	1.300	4.000	0.100000	0.022500	0.427500	1.308410	2.192362	0.395558	0.474312	True	True	9.97513e-08	2407	3.136233	3.104668	0.599975	0.426148
2.000	0.100	1.300	4.000	0.100000	0.026250	0.427500	1.298906	2.209543	0.386423	0.492953	True	True	9.98522e-08	2450	3.133240	3.110618	0.603726	0.422106
2.000	0.100	1.300	4.000	0.100000	0.030000	0.427500	1.289951	2.227987	0.377576	0.513046	True	True	9.99732e-08	2550	3.130983	3.117584	0.607118	0.417713
2.000	0.100	1.300	4.000	0.100000	0.033750	0.427500	1.281533	2.247854	0.368981	0.534794	True	True	9.99916e-08	2441	3.129499	3.125646	0.610135	0.412942
2.000	0.100	1.300	4.000	0.100000	0.037500	0.427500	1.273646	2.269329	0.360606	0.558442	True	True	9.97123e-08	2561	3.128838	3.134902	0.612759	0.407762
2.000	0.100	1.300	4.000	0.100000	0.041250	0.427500	1.266287	2.292636	0.352419	0.584288	True	True	9.96603e-08	2670	3.129066	3.145469	0.614965	0.402135
2.000	0.100	1.300	4.000	0.100000	0.045000	0.427500	1.259459	2.318050	0.344386	0.612697	True	True	9.97049e-08	2650	3.130266	3.157493	0.616721	0.396015
2.000	0.100	1.300	4.000	0.100000	0.048750	0.427500	1.253172	2.345904	0.336470	0.644121	True	True	9.96616e-08	2646	3.132544	3.171155	0.617988	0.389349
2.000	0.100	1.300	4.000	0.100000	0.052500	0.427500	1.247443	2.376615	0.328634	0.679134	True	True	9.98978e-08	2840	3.136039	3.186681	0.618717	0.382071
2.000	0.100	1.300	4.000	0.100000	0.056250	0.427500	1.242299	2.410710	0.320833	0.718470	True	True	9.98657e-08	2969	3.140926	3.204352	0.618843	0.374099
2.000	0.100	1.300	4.000	0.100000	0.060000	0.427500	1.237778	2.448868	0.313016	0.763093	True	True	9.96876e-08	3062	3.147440	3.224531	0.618283	0.365333
2.000	0.100	1.300	4.000	0.100000	0.063750	0.427500	1.233937	2.491983	0.305121	0.814294	True	True	9.96876e-08	3185	3.155892	3.247692	0.616929	0.355646
2.000	0.100	1.300	4.000	0.100000	0.067500	0.427500	1.230852	2.541260	0.297069	0.873852	True	True	9.98481e-08	3167	3.166705	3.274465	0.614632	0.344873
2.000	0.100	1.300	4.000	0.100000	0.071250	0.427500	1.228635	2.598382	0.288758	0.944302	True	True	9.99991e-08	3498	3.180473	3.305710	0.611190	0.332795
2.000	0.100	1.300	4.000	0.100000	0.075000	0.427500	1.227448	2.665782	0.280043	1.029410	True	True	9.97375e-08	3640	3.198061	3.342654	0.606309	0.319112
2.000	0.100	1.300	4.000	0.100000	-0.075000	0.450000	1.970586	1.968176	1.054955	0.204523	True	True	9.97745e-08	2410	3.555978	3.295402	0.354143	0.427271
2.000	0.100	1.300	4.000	0.100000	-0.071250	0.450000	1.899954	1.971788	0.980822	0.213481	True	True	9.9767e-08	2321	3.510100	3.260687	0.374304	0.433702
2.000	0.100	1.300	4.000	0.100000	-0.067500	0.450000	1.839129	1.975852	0.918879	0.222049	True	True	9.9994e-08	2124	3.470243	3.231438	0.392651	0.438897
2.000	0.100	1.300	4.000	0.100000	-0.063750	0.450000	1.785893	1.980313	0.866067	0.230366	True	True	9.9866e-08	1998	3.435139	3.206456	0.409507	0.443123
2.000	0.100	1.300	4.000	0.100000	-0.060000	0.450000	1.738697	1.985139	0.820310	0.238531	True	True	9.99422e-08	1910	3.403884	3.184903	0.425107	0.446565
2.000	0.100	1.300	4.000	0.100000	-0.056250	0.450000	1.696417	1.990310	0.780140	0.246624	True	True	9.97731e-08	1862	3.375813	3.166173	0.439632	0.449355
2.000	0.100	1.300	4.000	0.100000	-0.052500	0.450000	1.658220	1.995813	0.744486	0.254706	True	True	9.9568e-08	1899	3.350423	3.149815	0.453219	0.451592
2.000	0.100	1.300	4.000	0.100000	-0.048750	0.450000	1.623453	2.001648	0.712548	0.262829	True	True	9.95071e-08	1916	3.327327	3.135483	0.465980	0.453348
2.000	0.100	1.300	4.000	0.100000	-0.045000	0.450000	1.591617	2.007811	0.683709	0.271040	True	True	9.97174e-08	1917	3.306217	3.122913	0.478002	0.454680
2.000	0.100	1.300	4.000	0.100000	-0.041250	0.450000	1.562316	2.014306	0.657486	0.279379	True	True	9.98841e-08	1874	3.286848	3.111893	0.489358	0.455632
2.000	0.100	1.300	4.000	0.100000	-0.037500	0.450000	1.535226	2.021139	0.633497	0.287884	True	True	9.96773e-08	1972	3.269021	3.102255	0.500107	0.456238
2.000	0.100	1.300	4.000	0.100000	-0.033750	0.450000	1.510081	2.028322	0.611433	0.296592	True	True	9.95393e-08	1960	3.252573	3.093867	0.510298	0.456526
2.000	0.100	1.300	4.000	0.100000	-0.030000	0.450000	1.486664	2.035869	0.591040	0.305539	True	True	9.97172e-08	1957	3.237368	3.086619	0.519973	0.456516
2.000	0.100	1.300	4.000	0.100000	-0.026250	0.450000	1.464790	2.043795	0.572109	0.314760	True	True	9.96339e-08	2018	3.223295	3.080423	0.529167	0.456224
2.000	0.100	1.300	4.000	0.100000	-0.022500	0.450000	1.444306	2.052122	0.554465	0.324294	True	True	9.99271e-08	2005	3.210260	3.075209	0.537909	0.455663
2.000	0.100	1.300	4.000	0.100000	-0.018750	0.450000	1.425080	2.060872	0.537960	0.334179	True	True	9.9805e-08	2032	3.198183	3.070920	0.546225	0.454843
2.000	0.100	1.300	4.000	0.100000	-0.015000	0.450000	1.407000	2.070072	0.522468	0.344455	True	True	9.96451e-08	2120	3.187000	3.067511	0.554134	0.453769
2.000	0.100	1.300	4.000	0.100000	-0.011250	0.450000	1.389969	2.079751	0.507882	0.355168	True	True	9.96852e-08	2047	3.176656	3.064949	0.561655	0.452445
2.000	0.100	1.300	4.000	0.100000	-0.007500	0.450000	1.373903	2.089944	0.494108	0.366366	True	True	9.974e-08	2119	3.167104	3.063208	0.568802	0.450874
2.000	0.100	1.300	4.000	0.100000	-0.003750	0.450000	1.358731	2.100689	0.481063	0.378101	True	True	9.96434e-08	2150	3.158307	3.062270	0.575588	0.449055
2.000	0.100	1.300	4.000	0.100000	0.000000	0.450000	1.344388	2.112031	0.468677	0.390431	True	True	9.98629e-08	2226	3.150238	3.062131	0.582019	0.446985
2.000	0.100	1.300	4.000	0.100000	0.003750	0.450000	1.330821	2.124020	0.456885	0.403422	True	True	9.99026e-08	2201	3.142872	3.062787	0.588105	0.444659
2.000	0.100	1.300	4.000	0.100000	0.007500	0.450000	1.317982	2.136711	0.445632	0.417148	True	True	9.9962e-08	2272	3.136194	3.064245	0.593848	0.442071
2.000	0.100	1.300	4.000	0.100000	0.011250	0.450000	1.305830	2.150171	0.434865	0.431691	True	True	9.99139e-08	2321	3.130195	3.066520	0.599251	0.439212
2.000	0.100	1.300	4.000	0.100000	0.015000	0.450000	1.294329	2.164472	0.424540	0.447147	True	True	9.97261e-08	2331	3.124870	3.069633	0.604315	0.436073
2.000	0.100	1.300	4.000	0.100000	0.018750	0.450000	1.283450	2.179702	0.414613	0.463625	True	True	9.99291e-08	2339	3.120224	3.073617	0.609036	0.432638
2.000	0.100	1.300	4.000	0.100000	0.022500	0.450000	1.273166	2.195957	0.405046	0.481251	True	True	9.95131e-08	2408	3.116267	3.078513	0.613409	0.428893
2.000	0.100	1.300	4.000	0.100000	0.026250	0.450000	1.263456	2.213354	0.395801	0.500174	True	True	9.97497e-08	2442	3.113018	3.084371	0.617426	0.424817
2.000	0.100	1.300	4.000	0.100000	0.030000	0.450000	1.254306	2.232027	0.386845	0.520567	True	True	9.99001e-08	2415	3.110504	3.091256	0.621075	0.420389
2.000	0.100	1.300	4.000	0.100000	0.033750	0.450000	1.245702	2.252134	0.378143	0.542638	True	True	9.96287e-08	2543	3.108762	3.099249	0.624341	0.415582
2.000	0.100	1.300	4.000	0.100000	0.037500	0.450000	1.237638	2.273864	0.369663	0.566634	True	True	9.98653e-08	2510	3.107841	3.108445	0.627205	0.410363
2.000	0.100	1.300	4.000	0.100000	0.041250	0.450000	1.230111	2.297444	0.361371	0.592858	True	True	9.97951e-08	2599	3.107805	3.118964	0.629642	0.404695
2.000	0.100	1.300	4.000	0.100000	0.045000	0.450000	1.223126	2.323148	0.353233	0.621678	True	True	9.97843e-08	2705	3.108737	3.130952	0.631619	0.398532
2.000	0.100	1.300	4.000	0.100000	0.048750	0.450000	1.216692	2.351316	0.345214	0.653556	True	True	9.99735e-08	2777	3.110742	3.144590	0.633097	0.391821
2.000	0.100	1.300	4.000	0.100000	0.052500	0.450000	1.210826	2.382366	0.337275	0.689070	True	True	9.98295e-08	2789	3.113955	3.160104	0.634025	0.384496
2.000	0.100	1.300	4.000	0.100000	0.056250	0.450000	1.205557	2.416831	0.329370	0.728966	True	True	9.9706e-08	2905	3.118551	3.177777	0.634338	0.376475
2.000	0.100	1.300	4.000	0.100000	0.060000	0.450000	1.200924	2.455397	0.321449	0.774222	True	True	9.97494e-08	3092	3.124762	3.197975	0.633953	0.367659
2.000	0.100	1.300	4.000	0.100000	0.063750	0.450000	1.196983	2.498963	0.313448	0.826146	True	True	9.99963e-08	3195	3.132894	3.221171	0.632758	0.357919
2.000	0.100	1.300	4.000	0.100000	0.067500	0.450000	1.193815	2.548750	0.305289	0.886544	True	True	9.99675e-08	3215	3.143366	3.247997	0.630605	0.347090
2.000	0.100	1.300	4.000	0.100000	0.071250	0.450000	1.191531	2.606452	0.296867	0.957988	True	True	9.97833e-08	3471	3.156766	3.279320	0.627289	0.334955
2.000	0.100	1.300	4.000	0.100000	0.075000	0.450000	1.190298	2.674531	0.288036	1.044301	True	True	9.9717e-08	3589	3.173951	3.316368	0.622513	0.321212
2.000	0.100	1.300	4.000	0.100000	-0.075000	0.472500	1.945598	1.968344	1.069440	0.206940	True	True	9.95045e-08	2288	3.544877	3.276843	0.358410	0.430158
2.000	0.100	1.300	4.000	0.100000	-0.071250	0.472500	1.874267	1.972041	0.994897	0.216054	True	True	9.97923e-08	2280	3.498462	3.241465	0.379011	0.436614
2.000	0.100	1.300	4.000	0.100000	-0.067500	0.472500	1.812802	1.976190	0.932598	0.224774	True	True	9.97341e-08	2093	3.458111	3.211622	0.397788	0.441828
2.000	0.100	1.300	4.000	0.100000	-0.063750	0.472500	1.758975	1.980738	0.879468	0.233238	True	True	9.98729e-08	1905	3.422544	3.186101	0.415063	0.446068
2.000	0.100	1.300	4.000	0.100000	-0.060000	0.472500	1.711224	1.985664	0.833425	0.241550	True	True	9.94502e-08	1836	3.390856	3.164054	0.431077	0.449519
2.000	0.100	1.300	4.000	0.100000	-0.056250	0.472500	1.668426	1.990933	0.792993	0.249787	True	True	9.98906e-08	1864	3.362374	3.144868	0.446007	0.452317
2.000	0.100	1.300	4.000	0.100000	-0.052500	0.472500	1.629734	1.996541	0.757099	0.258014	True	True	9.95979e-08	1859	3.336593	3.128087	0.459995	0.454557
2.000	0.100	1.300	4.000	0.100000	-0.048750	0.472500	1.594505	2.002481	0.724936	0.266282	True	True	9.95296e-08	1912	3.313122	3.113363	0.473149	0.456315
2.000	0.100	1.300	4.000	0.100000	-0.045000	0.472500	1.562228	2.008754	0.695887	0.274639	True	True	9.94403e-08	1878	3.291654	3.100426	0.485560	0.457647
2.000	0.100	1.300	4.000	0.100000	-0.041250	0.472500	1.532507	2.015361	0.669467	0.283125	True	True	9.96448e-08	1908	3.271939	3.089063	0.497298	0.458597
2.000	0.100	1.300	4.000	0.100000	-0.037500	0.472500	1.505014	2.022310	0.645291	0.291780	True	True	9.98858e-08	1954	3.253777	3.079105	0.508425	0.459199
2.000	0.100	1.300	4.000	0.100000	-0.033750	0.472500	1.479486	2.029613	0.623049	0.300640	True	True	9.96527e-08	1985	3.237005	3.070416	0.518988	0.459480
2.000	0.100	1.300	4.000	0.100000	-0.030000	0.472500	1.455701	2.037283	0.602486	0.309741	True	True	9.97615e-08	2015	3.221485	3.062885	0.529030	0.459462
2.000	0.100	1.300	4.000	0.100000	-0.026250	0.472500	1.433474	2.045338	0.583393	0.319121	True	True	9.98581e-08	2065	3.207106	3.056423	0.538586	0.459160
2.000	0.100	1.300	4.000	0.100000	-0.022500	0.472500	1.412651	2.053796	0.565593	0.328816	True	True	9.98627e-08	2055	3.193772	3.050959	0.547685	0.458588
2.000	0.100	1.300	4.000	0.100000	-0.018750	0.472500	1.393100	2.062682	0.548939	0.338867	True	True	9.96364e-08	2075	3.181403	3.046435	0.556351	0.457753
2.000	0.100	1.300	4.000	0.100000	-0.015000	0.472500	1.374706	2.072022	0.533303	0.349316	True	True	9.97357e-08	2156	3.169934	3.042805	0.564606	0.456664
2.000	0.100	1.300	4.000	0.100000	-0.011250	0.472500	1.357373	2.081847	0.518577	0.360206	True	True	9.99124e-08	2134	3.159309	3.040035	0.572468	0.455324
2.000	0.100	1.300	4.000	0.100000	-0.007500	0.472500	1.341017	2.092190	0.504667	0.371587	True	True	9.9742e-08	2134	3.149481	3.038098	0.579950	0.453735
2.000	0.100	1.300	4.000	0.100000	-0.003750	0.472500	1.325564	2.103092	0.491492	0.383512	True	True	9.96216e-08	2192	3.140414	3.036979	0.587064	0.451895
2.000	0.100	1.300	4.000	0.100000	0.000000	0.472500	1.310952	2.114595	0.478978	0.396041	True	True	9.99632e-08	2267	3.132077	3.036669	0.593819	0.449803
2.000	0.100	1.300	4.000	0.100000	0.003750	0.472500	1.297126	2.126751	0.467063	0.409239	True	True	9.98983e-08	2252	3.124448	3.037165	0.600221	0.447453
2.000	0.100	1.300	4.000	0.100000	0.007500	0.472500	1.284037	2.139617	0.455688	0.423181	True	True	9.99884e-08	2220	3.117508	3.038475	0.606276	0.444840
2.000	0.100	1.300	4.000	0.100000	0.011250	0.472500	1.271644	2.153259	0.444804	0.437952	True	True	9.95553e-08	2317	3.111249	3.040612	0.611984	0.441955
2.000	0.100	1.300	4.000	0.100000	0.015000	0.472500	1.259912	2.167750	0.434363	0.453647	True	True	9.96121e-08	2377	3.105667	3.043599	0.617345	0.438787
2.000	0.100	1.300	4.000	0.100000	0.018750	0.472500	1.248809	2.183178	0.424323	0.470378	True	True	9.98665e-08	2333	3.100764	3.047467	0.622357	0.435322
2.000	0.100	1.300	4.000	0.100000	0.022500	0.472500	1.238312	2.199641	0.414645	0.488272	True	True	9.97453e-08	2466	3.096552	3.052257	0.627013	0.431545
2.000	0.100	1.300	4.000	0.100000	0.026250	0.472500	1.228398	2.217257	0.405292	0.507479	True	True	9.96375e-08	2490	3.093046	3.058020	0.631306	0.427436
2.000	0.100	1.300	4.000	0.100000	0.030000	0.472500	1.219052	2.236159	0.396228	0.528177	True	True	9.98418e-08	2478	3.090275	3.064821	0.635224	0.422973
2.000	0.100	1.300	4.000	0.100000	0.033750	0.472500	1.210261	2.256509	0.387421	0.550574	True	True	9.97677e-08	2583	3.088273	3.072739	0.638750	0.418128
2.000	0.100	1.300	4.000	0.100000	0.037500	0.472500	1.202018	2.278497	0.378837	0.574923	True	True	9.98664e-08	2607	3.087091	3.081871	0.641866	0.412870
2.000	0.100	1.300	4.000	0.100000	0.041250	0.472500	1.194323	2.302351	0.370442	0.601529	True	True	9.98852e-08	2722	3.086790	3.092338	0.644544	0.407162
2.000	0.100	1.300	4.000	0.100000	0.045000	0.472500	1.187178	2.328349	0.362203	0.630766	True	True	9.99397e-08	2704	3.087452	3.104286	0.646754	0.400957
2.000	0.100	1.300	4.000	0.100000	0.048750	0.472500	1.180593	2.356832	0.354082	0.663101	True	True	9.96146e-08	2795	3.089180	3.117895	0.648454	0.394202
2.000	0.100	1.300	4.000	0.100000	0.052500	0.472500	1.174588	2.388223	0.346041	0.699121	True	True	9.98956e-08	2903	3.092108	3.133393	0.649593	0.386831
2.000	0.100	1.300	4.000	0.100000	0.056250	0.472500	1.169189	2.423060	0.338035	0.739584	True	True	9.98126e-08	2988	3.096409	3.151064	0.650106	0.378763
2.000	0.100	1.300	4.000	0.100000	0.060000	0.472500	1.164438	2.462034	0.330012	0.785479	True	True	9.96486e-08	3014	3.102311	3.171274	0.649906	0.369897
2.000	0.100	1.300	4.000	0.100000	0.063750	0.472500	1.160391	2.506054	0.321909	0.838133	True	True	9.99385e-08	3249	3.110116	3.194498	0.648883	0.360106
2.000	0.100	1.300	4.000	0.100000	0.067500	0.472500	1.157130	2.556350	0.313645	0.899379	True	True	9.9842e-08	3409	3.120240	3.221372	0.646887	0.349225
2.000	0.100	1.300	4.000	0.100000	0.071250	0.472500	1.154771	2.614635	0.305114	0.971825	True	True	9.97568e-08	3437	3.133263	3.252765	0.643708	0.337034
2.000	0.100	1.300	4.000	0.100000	0.075000	0.472500	1.153479	2.683392	0.296172	1.059353	True	True	9.99553e-08	3757	3.150029	3.289908	0.639051	0.323235
2.000	0.100	1.300	4.000	0.100000	-0.075000	0.495000	1.920850	1.968533	1.083951	0.209369	True	True	9.97732e-08	2439	3.533893	3.258282	0.362665	0.433003
2.000	0.100	1.300	4.000	0.100000	-0.071250	0.495000	1.848835	1.972313	1.009005	0.218642	True	True	9.9361e-08	2173	3.486952	3.222241	0.383707	0.439479
2.000	0.100	1.300	4.000	0.100000	-0.067500	0.495000	1.786743	1.976557	0.946355	0.227515	True	True	9.94796e-08	2110	3.446117	3.191801	0.402914	0.444707
2.000	0.100	1.300	4.000	0.100000	-0.063750	0.495000	1.732332	1.981202	0.892914	0.236129	True	True	9.97552e-08	1947	3.410100	3.165737	0.420613	0.448957
2.000	0.100	1.300	4.000	0.100000	-0.060000	0.495000	1.684040	1.986221	0.846588	0.244589	True	True	9.94331e-08	1891	3.377986	3.143192	0.437042	0.452416
2.000	0.100	1.300	4.000	0.100000	-0.056250	0.495000	1.640732	1.991592	0.805900	0.252974	True	True	9.98666e-08	1897	3.349101	3.123547	0.452382	0.455218
2.000	0.100	1.300	4.000	0.100000	-0.052500	0.495000	1.601561	1.997304	0.769768	0.261347	True	True	9.94863e-08	1891	3.322938	3.106341	0.466773	0.457460
2.000	0.100	1.300	4.000	0.100000	-0.048750	0.495000	1.565874	2.003352	0.737385	0.269763	True	True	9.99776e-08	1914	3.299101	3.091221	0.480325	0.459217
2.000	0.100	1.300	4.000	0.100000	-0.045000	0.495000	1.533166	2.009736	0.708129	0.278268	True	True	9.974e-08	1942	3.277280	3.077914	0.493129	0.460546
2.000	0.100	1.300	4.000	0.100000	-0.041250	0.495000	1.503032	2.016459	0.681515	0.286904	True	True	9.98282e-08	1959	3.257226	3.066206	0.505255	0.461491
2.000	0.100	1.300	4.000	0.100000	-0.037500	0.495000	1.475146	2.023527	0.657155	0.295711	True	True	9.98198e-08	2098	3.238737	3.055923	0.516765	0.462086
2.000	0.100	1.300	4.000	0.100000	-0.033750	0.495000	1.449240	2.030953	0.634738	0.304724	True	True	9.96591e-08	1975	3.221647	3.046929	0.527707	0.462359
2.000	0.100	1.300	4.000	0.100000	-0.030000	0.495000	1.425094	2.038749	0.614009	0.313983	True	True	9.99863e-08	2060	3.205819	3.039111	0.538122	0.462330
2.000	0.100	1.300	4.000	0.100000	-0.026250	0.495000	1.402521	2.046934	0.594756	0.323524	True	True	9.96559e-08	2038	3.191139	3.032380	0.548047	0.462016
2.000	0.100	1.300	4.000	0.100000	-0.022500	0.495000	1.381365	2.055527	0.576803	0.333384	True	True	9.98989e-08	2080	3.177511	3.026662	0.557509	0.461430
2.000	0.100	1.300	4.000	0.100000	-0.018750	0.495000	1.361492	2.064552	0.560001	0.343604	True	True	9.96094e-08	2113	3.164856	3.021899	0.566535	0.460581
2.000	0.100	1.300	4.000	0.100000	-0.015000	0.495000	1.342790	2.074035	0.544223	0.354227	True	True	9.99766e-08	2138	3.153105	3.018045	0.575144	0.459475
2.000	0.100	1.300	4.000	0.100000	-0.011250	0.495000	1.325160	2.084008	0.529360	0.365297	True	True	9.90361e-08	2120	3.142203	3.015062	0.583355	0.458117
2.000	0.100	1.300	4.000	0.100000	-0.007500	0.495000	1.308518	2.094505	0.515317	0.376864	True	True	9.98926e-08	2164	3.132105	3.012928	0.591180	0.456507
2.000	0.100	1.300	4.000	0.100000	-0.003750	0.495000	1.292789	2.105565	0.502012	0.388983	True	True	9.99911e-08	2165	3.122770	3.011623	0.598632	0.454646
2.000	0.100	1.300	4.000	0.100000	0.000000	0.495000	1.277911	2.117233	0.489373	0.401713	True	True	9.98536e-08	2217	3.114169	3.011138	0.605719	0.452530
2.000	0.100	1.300	4.000	0.100000	0.003750	0.495000	1.263828	2.129560	0.477335	0.415121	True	True	9.95381e-08	2242	3.106278	3.011472	0.612448	0.450156
2.000	0.100	1.300	4.000	0.100000	0.007500	0.495000	1.250492	2.142603	0.465841	0.429283	True	True	9.9795e-08	2288	3.099080	3.012630	0.618823	0.447517
2.000	0.100	1.300	4.000	0.100000	0.011250	0.495000	1.237861	2.156429	0.454841	0.444284	True	True	9.98006e-08	2340	3.092564	3.014626	0.624845	0.444604
2.000	0.100	1.300	4.000	0.100000	0.015000	0.495000	1.225900	2.171113	0.444286	0.460221	True	True	9.99891e-08	2389	3.086727	3.017483	0.630514	0.441407
2.000	0.100	1.300	4.000	0.100000	0.018750	0.495000	1.214577	2.186741	0.434135	0.477208	True	True	9.96104e-08	2456	3.081569	3.021231	0.635827	0.437911
2.000	0.100	1.300	4.000	0.100000	0.022500	0.495000	1.203867	2.203415	0.424348	0.495374	True	True	9.99664e-08	2472	3.077102	3.025911	0.640778	0.434102
2.000	0.100	1.300	4.000	0.100000	0.026250	0.495000	1.193749	2.221251	0.414887	0.514870	True	True	9.9727e-08	2537	3.073341	3.031575	0.645358	0.429959
2.000	0.100	1.300	4.000	0.100000	0.030000	0.495000	1.184207	2.240386	0.405719	0.535876	True	True	9.99683e-08	2520	3.070313	3.038287	0.649555	0.425460
2.000	0.100	1.300	4.000	0.100000	0.033750	0.495000	1.175230	2.260982	0.396807	0.558604	True	True	9.97571e-08	2603	3.068053	3.046127	0.653353	0.420578
2.000	0.100	1.300	4.000	0.100000	0.037500	0.495000	1.166809	2.283229	0.388121	0.583309	True	True	9.97151e-08	2610	3.066608	3.055192	0.656731	0.415282
2.000	0.100	1.300	4.000	0.100000	0.041250	0.495000	1.158943	2.307360	0.379625	0.610301	True	True	9.99938e-08	2721	3.066041	3.065603	0.659663	0.409534
2.000	0.100	1.300	4.000	0.100000	0.045000	0.495000	1.151636	2.333654	0.371285	0.639960	True	True	9.96772e-08	2777	3.066431	3.077505	0.662117	0.403287
2.000	0.100	1.300	4.000	0.100000	0.048750	0.495000	1.144899	2.362454	0.363065	0.672757	True	True	9.96629e-08	2842	3.067880	3.091081	0.664051	0.396489
2.000	0.100	1.300	4.000	0.100000	0.052500	0.495000	1.138750	2.394188	0.354926	0.709290	True	True	9.98304e-08	2866	3.070520	3.106557	0.665413	0.389073
2.000	0.100	1.300	4.000	0.100000	0.056250	0.495000	1.133218	2.429398	0.346821	0.750324	True	True	9.99826e-08	2975	3.074522	3.124221	0.666136	0.380959
2.000	0.100	1.300	4.000	0.100000	0.060000	0.495000	1.128343	2.468782	0.338698	0.796864	True	True	9.98175e-08	3129	3.080109	3.144438	0.666135	0.372045
2.000	0.100	1.300	4.000	0.100000	0.063750	0.495000	1.124185	2.513256	0.330494	0.850255	True	True	9.97311e-08	3199	3.087582	3.167685	0.665296	0.362205
2.000	0.100	1.300	4.000	0.100000	0.067500	0.495000	1.120824	2.564062	0.322128	0.912356	True	True	9.97852e-08	3437	3.097351	3.194601	0.663467	0.351272
2.000	0.100	1.300	4.000	0.100000	0.071250	0.495000	1.118378	2.622930	0.313493	0.985814	True	True	9.97263e-08	3514	3.109985	3.226054	0.660440	0.339030
2.000	0.100	1.300	4.000	0.100000	0.075000	0.495000	1.117016	2.692366	0.304442	1.074566	True	True	9.97869e-08	3854	3.126323	3.263284	0.655916	0.325177
2.000	0.100	1.300	4.000	0.100000	-0.075000	0.517500	1.896343	1.968740	1.098485	0.211812	True	True	9.98771e-08	2446	3.523027	3.239724	0.366906	0.435805
2.000	0.100	1.300	4.000	0.100000	-0.071250	0.517500	1.823658	1.972610	1.023143	0.221244	True	True	9.97501e-08	2169	3.475573	3.203018	0.388389	0.442296
2.000	0.100	1.300	4.000	0.100000	-0.067500	0.517500	1.760953	1.976936	0.960146	0.230273	True	True	9.95069e-08	1907	3.434264	3.171979	0.408028	0.447536
2.000	0.100	1.300	4.000	0.100000	-0.063750	0.517500	1.705979	1.981676	0.906397	0.239040	True	True	9.98867e-08	1900	3.397804	3.145369	0.426151	0.451794
2.000	0.100	1.300	4.000	0.100000	-0.060000	0.517500	1.657151	1.986804	0.859796	0.247650	True	True	9.96724e-08	1879	3.365276	3.122324	0.442999	0.455256
2.000	0.100	1.300	4.000	0.100000	-0.056250	0.517500	1.613343	1.992281	0.818854	0.256184	True	True	9.9695e-08	1808	3.335999	3.102217	0.458751	0.458058
2.000	0.100	1.300	4.000	0.100000	-0.052500	0.517500	1.573702	1.998101	0.782490	0.264707	True	True	9.97104e-08	1923	3.309461	3.084581	0.473549	0.460299
2.000	0.100	1.300	4.000	0.100000	-0.048750	0.517500	1.537568	2.004262	0.749890	0.273272	True	True	9.99596e-08	1921	3.285266	3.069062	0.487504	0.462052
2.000	0.100	1.300	4.000	0.100000	-0.045000	0.517500	1.504436	2.010760	0.720431	0.281928	True	True	9.9646e-08	1933	3.263102	3.055383	0.500705	0.463375
2.000	0.100	1.300	4.000	0.100000	-0.041250	0.517500	1.473898	2.017601	0.693625	0.290716	True	True	9.98665e-08	1978	3.242716	3.043325	0.513224	0.464313
2.000	0.100	1.300	4.000	0.100000	-0.037500	0.517500	1.445627	2.024791	0.669084	0.299676	True	True	9.97293e-08	1976	3.223907	3.032715	0.525122	0.464899
2.000	0.100	1.300	4.000	0.100000	-0.033750	0.517500	1.419352	2.032342	0.646495	0.308847	True	True	9.99778e-08	2049	3.206506	3.023413	0.536448	0.465160
2.000	0.100	1.300	4.000	0.100000	-0.030000	0.517500	1.394851	2.040268	0.625601	0.318265	True	True	9.99416e-08	2068	3.190375	3.015305	0.547243	0.465119
2.000	0.100	1.300	4.000	0.100000	-0.026250	0.517500	1.371938	2.048585	0.606191	0.327969	True	True	9.97279e-08	2102	3.175401	3.008301	0.557543	0.464791
2.000	0.100	1.300	4.000	0.100000	-0.022500	0.517500	1.350455	2.057316	0.588087	0.337997	True	True	9.96923e-08	2098	3.161486	3.002326	0.567376	0.464189
2.000	0.100	1.300	4.000	0.100000	-0.018750	0.517500	1.330269	2.066482	0.571140	0.348389	True	True	9.99681e-08	2103	3.148549	2.997321	0.576768	0.463323
2.000	0.100	1.300	4.000	0.100000	-0.015000	0.517500	1.311264	2.076112	0.555221	0.359188	True	True	9.98844e-08	2155	3.136523	2.993239	0.585738	0.462198
2.000	0.100	1.300	4.000	0.100000	-0.011250	0.517500	1.293342	2.086235	0.540223	0.370442	True	True	9.98949e-08	2148	3.125350	2.990041	0.594306	0.460820
2.000	0.100	1.300	4.000	0.100000	-0.007500	0.517500	1.276418	2.096888	0.526048	0.382198	True	True	9.99527e-08	2235	3.114984	2.987705	0.602482	0.459189
2.000	0.100	1.300	4.000	0.100000	-0.003750	0.517500	1.260419	2.108109	0.512616	0.394513	True	True	9.99035e-08	2248	3.105387	2.986211	0.610281	0.457304
2.000	0.100	1.300	4.000	0.100000	0.000000	0.517500	1.245279	2.119945	0.499853	0.407447	True	True	9.98163e-08	2199	3.096526	2.985548	0.617709	0.455165
2.000	0.100	1.300	4.000	0.100000	0.003750	0.517500	1.230943	2.132445	0.487694	0.421068	True	True	9.99939e-08	2275	3.088377	2.985715	0.624774	0.452765
2.000	0.100	1.300	4.000	0.100000	0.007500	0.517500	1.217364	2.145669	0.476083	0.435452	True	True	9.94985e-08	2363	3.080924	2.986718	0.631479	0.450098
2.000	0.100	1.300	4.000	0.100000	0.011250	0.517500	1.204498	2.159682	0.464968	0.450687	True	True	9.98298e-08	2338	3.074154	2.988570	0.637825	0.447157
2.000	0.100	1.300	4.000	0.100000	0.015000	0.517500	1.192310	2.174561	0.454301	0.466871	True	True	9.98761e-08	2412	3.068064	2.991293	0.643812	0.443929
2.000	0.100	1.300	4.000	0.100000	0.018750	0.517500	1.180769	2.190393	0.444040	0.484117	True	True	9.9927e-08	2427	3.062654	2.994918	0.649437	0.440402
2.000	0.100	1.300	4.000	0.100000	0.022500	0.517500	1.169849	2.207280	0.434145	0.502558	True	True	9.96148e-08	2485	3.057933	2.999485	0.654693	0.436560
2.000	0.100	1.300	4.000	0.100000	0.026250	0.517500	1.159529	2.225339	0.424579	0.522346	True	True	9.96532e-08	2555	3.053919	3.005046	0.659570	0.432383
2.000	0.100	1.300	4.000	0.100000	0.030000	0.517500	1.149793	2.244709	0.415307	0.543664	True	True	9.97281e-08	2535	3.050635	3.011666	0.664057	0.427848
2.000	0.100	1.300	4.000	0.100000	0.033750	0.517500	1.140628	2.265552	0.406293	0.566727	True	True	9.99169e-08	2572	3.048117	3.019424	0.668137	0.422930
2.000	0.100	1.300	4.000	0.100000	0.037500	0.517500	1.132029	2.288062	0.397506	0.591793	True	True	9.97526e-08	2656	3.046410	3.028418	0.671789	0.417595
2.000	0.100	1.300	4.000	0.100000	0.041250	0.517500	1.123992	2.312472	0.388911	0.619176	True	True	9.96654e-08	2755	3.045577	3.038768	0.674986	0.411807
2.000	0.100	1.300	4.000	0.100000	0.045000	0.517500	1.116523	2.339063	0.380473	0.649261	True	True	9.99338e-08	2828	3.045694	3.050621	0.677695	0.405519
2.000	0.100	1.300	4.000	0.100000	0.048750	0.517500	1.109631	2.368183	0.372155	0.682525	True	True	9.98027e-08	2929	3.046862	3.064159	0.679875	0.398679
2.000	0.100	1.300	4.000	0.100000	0.052500	0.517500	1.103336	2.400262	0.363918	0.719575	True	True	9.98431e-08	2929	3.049212	3.079610	0.681472	0.391219
2.000	0.100	1.300	4.000	0.100000	0.056250	0.517500	1.097667	2.435847	0.355717	0.761187	True	True	9.98104e-08	3084	3.052911	3.097261	0.682419	0.383059
2.000	0.100	1.300	4.000	0.100000	0.060000	0.517500	1.092664	2.475641	0.347497	0.808377	True	True	9.96819e-08	3150	3.058180	3.117478	0.682628	0.374099
2.000	0.100	1.300	4.000	0.100000	0.063750	0.517500	1.088387	2.520571	0.339195	0.862513	True	True	9.97285e-08	3295	3.065316	3.140744	0.681985	0.364211
2.000	0.100	1.300	4.000	0.100000	0.067500	0.517500	1.084919	2.571889	0.330730	0.925476	True	True	9.9933e-08	3510	3.074720	3.167692	0.680339	0.353231
2.000	0.100	1.300	4.000	0.100000	0.071250	0.517500	1.082377	2.631339	0.321994	0.999954	True	True	9.97538e-08	3631	3.086959	3.199199	0.677478	0.340939
2.000	0.100	1.300	4.000	0.100000	0.075000	0.517500	1.080934	2.701453	0.312838	1.089941	True	True	9.98986e-08	3945	3.102856	3.236508	0.673099	0.327037
2.000	0.100	1.300	4.000	0.100000	-0.075000	0.540000	1.872080	1.968967	1.113039	0.214267	True	True	9.95805e-08	2326	3.512282	3.221171	0.371131	0.438561
2.000	0.100	1.300	4.000	0.100000	-0.071250	0.540000	1.798740	1.972929	1.037305	0.223862	True	True	9.95068e-08	2177	3.464326	3.183798	0.393056	0.445064
2.000	0.100	1.300	4.000	0.100000	-0.067500	0.540000	1.735432	1.977355	0.973968	0.233048	True	True	9.97108e-08	1978	3.422554	3.152157	0.413129	0.450311
2.000	0.100	1.300	4.000	0.100000	-0.063750	0.540000	1.679898	1.982197	0.919918	0.241969	True	True	9.97838e-08	1908	3.385664	3.125000	0.431678	0.454572
2.000	0.100	1.300	4.000	0.100000	-0.060000	0.540000	1.630557	1.987419	0.873042	0.250732	True	True	9.95305e-08	1901	3.352729	3.101451	0.448945	0.458035
2.000	0.100	1.300	4.000	0.100000	-0.056250	0.540000	1.586264	1.993002	0.831852	0.259418	True	True	9.96096e-08	1913	3.323068	3.080880	0.465112	0.460835
2.000	0.100	1.300	4.000	0.100000	-0.052500	0.540000	1.546160	1.998935	0.795258	0.268092	True	True	9.9777e-08	1903	3.296166	3.062814	0.480320	0.463071
2.000	0.100	1.300	4.000	0.100000	-0.048750	0.540000	1.509592	2.005209	0.762444	0.276809	True	True	9.95163e-08	1947	3.271623	3.046893	0.494680	0.464818
2.000	0.100	1.300	4.000	0.100000	-0.045000	0.540000	1.476045	2.011825	0.732785	0.285618	True	True	9.96043e-08	1937	3.249123	3.032837	0.508283	0.466133
2.000	0.100	1.300	4.000	0.100000	-0.041250	0.540000	1.445113	2.018786	0.705791	0.294560	True	True	9.96939e-08	2025	3.228414	3.020427	0.521199	0.467060
2.000	0.100	1.300	4.000	0.100000	-0.037500	0.540000	1.416464	2.026101	0.681071	0.303677	True	True	9.99886e-08	2013	3.209292	3.009486	0.533491	0.467634
2.000	0.100	1.300	4.000	0.100000	-0.033750	0.540000	1.389828	2.033780	0.658313	0.313007	True	True	9.99645e-08	2038	3.191587	2.999873	0.545206	0.467883
2.000	0.100	1.300	4.000	0.100000	-0.030000	0.540000	1.364981	2.041838	0.637257	0.322588	True	True	9.9867e-08	2042	3.175162	2.991473	0.556386	0.467827
2.000	0.100	1.300	4.000	0.100000	-0.026250	0.540000	1.341736	2.050292	0.617692	0.332457	True	True	9.97178e-08	2091	3.159900	2.984193	0.567067	0.467483
2.000	0.100	1.300	4.000	0.100000	-0.022500	0.540000	1.319934	2.059163	0.599439	0.342655	True	True	9.9761e-08	2086	3.145704	2.977958	0.577277	0.466863
2.000	0.100	1.300	4.000	0.100000	-0.018750	0.540000	1.299439	2.068473	0.582348	0.353222	True	True	9.98575e-08	2111	3.132492	2.972708	0.587042	0.465977
2.000	0.100	1.300	4.000	0.100000	-0.015000	0.540000	1.280138	2.078252	0.566291	0.364201	True	True	9.98911e-08	2232	3.120195	2.968393	0.596382	0.464833
2.000	0.100	1.300	4.000	0.100000	-0.011250	0.540000	1.261931	2.088530	0.551159	0.375640	True	True	9.98263e-08	2181	3.108757	2.964980	0.605312	0.463432
2.000	0.100	1.300	4.000	0.100000	-0.007500	0.540000	1.244731	2.099341	0.536855	0.387588	True	True	9.97996e-08	2212	3.098130	2.962438	0.613848	0.461778
2.000	0.100	1.300	4.000	0.100000	-0.003750	0.540000	1.228465	2.110727	0.523296	0.400102	True	True	9.96354e-08	2252	3.088274	2.960751	0.622002	0.459869
2.000	0.100	1.300	4.000	0.100000	0.000000	0.540000	1.213069	2.122732	0.510411	0.413243	True	True	9.99124e-08	2320	3.079158	2.959908	0.629780	0.457703
2.000	0.100	1.300	4.000	0.100000	0.003750	0.540000	1.198486	2.135409	0.498133	0.427081	True	True	9.96482e-08	2298	3.070757	2.959905	0.637189	0.455276
2.000	0.100	1.300	4.000	0.100000	0.007500	0.540000	1.184667	2.148815	0.486406	0.441691	True	True	9.97347e-08	2353	3.063052	2.960750	0.644233	0.452582
2.000	0.100	1.300	4.000	0.100000	0.011250	0.540000	1.171570	2.163018	0.475177	0.457163	True	True	9.99573e-08	2426	3.056032	2.962454	0.650913	0.449610
2.000	0.100	1.300	4.000	0.100000	0.015000	0.540000	1.159159	2.178095	0.464399	0.473596	True	True	9.9823e-08	2374	3.049692	2.965040	0.657228	0.446352
2.000	0.100	1.300	4.000	0.100000	0.018750	0.540000	1.147402	2.194134	0.454030	0.491105	True	True	9.99458e-08	2431	3.044032	2.968538	0.663174	0.442793
2.000	0.100	1.300	4.000	0.100000	0.022500	0.540000	1.136275	2.211236	0.444029	0.509824	True	True	9.97506e-08	2457	3.039062	2.972989	0.668744	0.438917
2.000	0.100	1.300	4.000	0.100000	0.026250	0.540000	1.125755	2.229522	0.434358	0.529909	True	True	9.9972e-08	2565	3.034796	2.978445	0.673930	0.434705
2.000	0.100	1.300	4.000	0.100000	0.030000	0.540000	1.115826	2.249129	0.424983	0.551543	True	True	9.9985e-08	2642	3.031258	2.984969	0.678717	0.430135
2.000	0.100	1.300	4.000	0.100000	0.033750	0.540000	1.106476	2.270222	0.415870	0.574945	True	True	9.98706e-08	2648	3.028483	2.992642	0.683090	0.425179
2.000	0.100	1.300	4.000	0.100000	0.037500	0.540000	1.097699	2.292997	0.406983	0.600376	True	True	9.97025e-08	2713	3.026516	3.001561	0.687027	0.419806
2.000	0.100	1.300	4.000	0.100000	0.041250	0.540000	1.089491	2.317688	0.398290	0.628154	True	True	9.97819e-08	2813	3.025416	3.011846	0.690501	0.413978
2.000	0.100	1.300	4.000	0.100000	0.045000	0.540000	1.081859	2.344578	0.389755	0.658669	True	True	9.97713e-08	2854	3.025260	3.023645	0.693478	0.407650
2.000	0.100	1.300	4.000	0.100000	0.048750	0.540000	1.074811	2.374019	0.381342	0.692406	True	True	9.97788e-08	2895	3.026147	3.037141	0.695915	0.400767
2.000	0.100	1.300	4.000	0.100000	0.052500	0.540000	1.068368	2.406445	0.373010	0.729978	True	True	9.9952e-08	3000	3.028204	3.052562	0.697759	0.393265
2.000	0.100	1.300	4.000	0.100000	0.056250	0.540000	1.062558	2.442406	0.364714	0.772172	True	True	9.96903e-08	3107	3.031598	3.070195	0.698941	0.385062
2.000	0.100	1.300	4.000	0.100000	0.060000	0.540000	1.057423	2.482613	0.356400	0.820020	True	True	9.99807e-08	3136	3.036546	3.090409	0.699373	0.376057
2.000	0.100	1.300	4.000	0.100000	0.063750	0.540000	1.053022	2.528000	0.348003	0.874906	True	True	9.9713e-08	3279	3.043338	3.113683	0.698941	0.366124
2.000	0.100	1.300	4.000	0.100000	0.067500	0.540000	1.049440	2.579829	0.339443	0.938740	True	True	9.98169e-08	3473	3.052372	3.140659	0.697491	0.355097
2.000	0.100	1.300	4.000	0.100000	0.071250	0.540000	1.046794	2.639863	0.330609	1.014246	True	True	9.99228e-08	3641	3.064207	3.172213	0.694808	0.342759
2.000	0.100	1.300	4.000	0.100000	0.075000	0.540000	1.045257	2.710654	0.321352	1.105478	True	True	9.97453e-08	3911	3.079654	3.209591	0.690590	0.328810
2.000	0.100	1.300	4.000	0.100000	-0.075000	0.562500	1.848060	1.969214	1.127609	0.216735	True	True	9.98282e-08	2308	3.501657	3.202627	0.375339	0.441272
2.000	0.100	1.300	4.000	0.100000	-0.071250	0.562500	1.774080	1.973270	1.051489	0.226494	True	True	9.96202e-08	2151	3.453212	3.164585	0.397706	0.447783
2.000	0.100	1.300	4.000	0.100000	-0.067500	0.562500	1.710186	1.977797	0.987817	0.235840	True	True	9.97753e-08	2031	3.410989	3.132341	0.418212	0.453033
2.000	0.100	1.300	4.000	0.100000	-0.063750	0.562500	1.654108	1.982742	0.933469	0.244918	True	True	9.9955e-08	1967	3.373679	3.104634	0.437188	0.457293
2.000	0.100	1.300	4.000	0.100000	-0.060000	0.562500	1.604260	1.988069	0.886325	0.253836	True	True	9.93584e-08	1880	3.340350	3.080580	0.454877	0.460754
2.000	0.100	1.300	4.000	0.100000	-0.056250	0.562500	1.559493	1.993759	0.844888	0.262675	True	True	9.96274e-08	1898	3.310315	3.059542	0.471460	0.463549
2.000	0.100	1.300	4.000	0.100000	-0.052500	0.562500	1.518941	1.999804	0.808068	0.271503	True	True	9.97825e-08	1917	3.283057	3.041042	0.487081	0.465777
2.000	0.100	1.300	4.000	0.100000	-0.048750	0.562500	1.481948	2.006195	0.775044	0.280375	True	True	9.9701e-08	1912	3.258174	3.024717	0.501850	0.467514
2.000	0.100	1.300	4.000	0.100000	-0.045000	0.562500	1.447997	2.012931	0.745187	0.289338	True	True	9.99995e-08	1975	3.235348	3.010283	0.515857	0.468818
2.000	0.100	1.300	4.000	0.100000	-0.041250	0.562500	1.416680	2.020017	0.718007	0.298438	True	True	9.97043e-08	1998	3.214324	2.997518	0.529175	0.469732
2.000	0.100	1.300	4.000	0.100000	-0.037500	0.562500	1.387664	2.027459	0.693111	0.307714	True	True	9.99944e-08	2058	3.194897	2.986244	0.541863	0.470292
2.000	0.100	1.300	4.000	0.100000	-0.033750	0.562500	1.360676	2.035269	0.670185	0.317205	True	True	9.97986e-08	2070	3.176898	2.976318	0.553972	0.470525
2.000	0.100	1.300	4.000	0.100000	-0.030000	0.562500	1.335492	2.043462	0.648969	0.326951	True	True	9.96422e-08	2113	3.160185	2.967622	0.565543	0.470451
2.000	0.100	1.300	4.000	0.100000	-0.026250	0.562500	1.311922	2.052055	0.629251	0.336989	True	True	9.96319e-08	2152	3.144643	2.960064	0.576611	0.470088
2.000	0.100	1.300	4.000	0.100000	-0.022500	0.562500	1.289808	2.061068	0.610851	0.347359	True	True	9.9867e-08	2164	3.130173	2.953566	0.587204	0.469449
2.000	0.100	1.300	4.000	0.100000	-0.018750	0.562500	1.269013	2.070526	0.593618	0.358103	True	True	9.94953e-08	2178	3.116691	2.948066	0.597349	0.468543
2.000	0.100	1.300	4.000	0.100000	-0.015000	0.562500	1.249423	2.080457	0.577425	0.369265	True	True	9.96545e-08	2203	3.104132	2.943519	0.607063	0.467375
2.000	0.100	1.300	4.000	0.100000	-0.011250	0.562500	1.230936	2.090891	0.562160	0.380892	True	True	9.9663e-08	2224	3.092435	2.939885	0.616365	0.465951
2.000	0.100	1.300	4.000	0.100000	-0.007500	0.562500	1.213468	2.101864	0.547727	0.393035	True	True	9.99692e-08	2231	3.081552	2.937136	0.625268	0.464272
2.000	0.100	1.300	4.000	0.100000	-0.003750	0.562500	1.196942	2.113417	0.534044	0.405752	True	True	9.98014e-08	2307	3.071444	2.935254	0.633783	0.462337
2.000	0.100	1.300	4.000	0.100000	0.000000	0.562500	1.181294	2.125595	0.521038	0.419103	True	True	9.96582e-08	2289	3.062077	2.934226	0.641919	0.460144
2.000	0.100	1.300	4.000	0.100000	0.003750	0.562500	1.166468	2.138451	0.508642	0.433159	True	True	9.99879e-08	2365	3.053428	2.934052	0.649682	0.457689
2.000	0.100	1.300	4.000	0.100000	0.007500	0.562500	1.152415	2.152043	0.496800	0.447999	True	True	9.97561e-08	2402	3.045476	2.934735	0.657073	0.454964
2.000	0.100	1.300	4.000	0.100000	0.011250	0.562500	1.139091	2.166439	0.485459	0.463711	True	True	9.9912e-08	2432	3.038211	2.936289	0.664096	0.451962
2.000	0.100	1.300	4.000	0.100000	0.015000	0.562500	1.126461	2.181716	0.474571	0.480397	True	True	9.995e-08	2418	3.031625	2.938735	0.670748	0.448672
2.000	0.100	1.300	4.000	0.100000	0.018750	0.562500	1.114493	2.197964	0.464095	0.498173	True	True	9.96387e-08	2505	3.025719	2.942103	0.677024	0.445080
2.000	0.100	1.300	4.000	0.100000	0.022500	0.562500	1.103161	2.215285	0.453989	0.517174	True	True	9.96716e-08	2523	3.020502	2.946435	0.682920	0.441170
2.000	0.100	1.300	4.000	0.100000	0.026250	0.562500	1.092444	2.233799	0.444215	0.537559	True	True	9.98869e-08	2585	3.015987	2.951781	0.688423	0.436923
2.000	0.100	1.300	4.000	0.100000	0.030000	0.562500	1.082325	2.253646	0.434740	0.559512	True	True	9.99343e-08	2623	3.012198	2.958206	0.693522	0.432316
2.000	0.100	1.300	4.000	0.100000	0.033750	0.562500	1.072792	2.274992	0.425526	0.583257	True	True	9.97168e-08	2715	3.009168	2.965790	0.698199	0.427323
2.000	0.100	1.300	4.000	0.100000	0.037500	0.562500	1.063837	2.298034	0.416542	0.609057	True	True	9.98368e-08	2767	3.006941	2.974631	0.702432	0.421912
2.000	0.100	1.300	4.000	0.100000	0.041250	0.562500	1.055460	2.323008	0.407753	0.637234	True	True	9.98767e-08	2839	3.005576	2.984848	0.706193	0.416045
2.000	0.100	1.300	4.000	0.100000	0.045000	0.562500	1.047664	2.350200	0.399123	0.668185	True	True	9.98166e-08	2816	3.005147	2.996590	0.709449	0.409676
2.000	0.100	1.300	4.000	0.100000	0.048750	0.562500	1.040460	2.379964	0.390617	0.702399	True	True	9.99815e-08	3026	3.005752	3.010039	0.712155	0.402753
2.000	0.100	1.300	4.000	0.100000	0.052500	0.562500	1.033867	2.412738	0.382192	0.740499	True	True	9.9857e-08	3002	3.007516	3.025425	0.714258	0.395209
2.000	0.100	1.300	4.000	0.100000	0.056250	0.562500	1.027914	2.449077	0.373803	0.783281	True	True	9.97663e-08	3180	3.010604	3.043037	0.715688	0.386963
2.000	0.100	1.300	4.000	0.100000	0.060000	0.562500	1.022643	2.489698	0.365397	0.831792	True	True	9.96793e-08	3280	3.015226	3.063240	0.716358	0.377915
2.000	0.100	1.300	4.000	0.100000	0.063750	0.562500	1.018114	2.535542	0.356908	0.887436	True	True	9.98498e-08	3428	3.021671	3.086519	0.716150	0.367939
2.000	0.100	1.300	4.000	0.100000	0.067500	0.562500	1.014410	2.587885	0.348255	0.952148	True	True	9.97904e-08	3451	3.030331	3.113515	0.714909	0.356869
2.000	0.100	1.300	4.000	0.100000	0.071250	0.562500	1.011652	2.648502	0.339327	1.028690	True	True	9.98129e-08	3793	3.041754	3.145108	0.712421	0.344488
2.000	0.100	1.300	4.000	0.100000	0.075000	0.562500	1.010011	2.719971	0.329974	1.121175	True	True	9.98729e-08	4011	3.056742	3.182547	0.708379	0.330496
2.000	0.100	1.300	4.000	0.100000	-0.075000	0.585000	1.824285	1.969480	1.142192	0.219216	True	True	9.98547e-08	2195	3.491156	3.184094	0.379529	0.443938
2.000	0.100	1.300	4.000	0.100000	-0.071250	0.585000	1.749681	1.973634	1.065692	0.229141	True	True	9.98512e-08	2164	3.442232	3.145382	0.402336	0.450452
2.000	0.100	1.300	4.000	0.100000	-0.067500	0.585000	1.685216	1.978255	1.001688	0.238649	True	True	9.95265e-08	1951	3.399569	3.112533	0.423276	0.455702
2.000	0.100	1.300	4.000	0.100000	-0.063750	0.585000	1.628611	1.983304	0.947045	0.247886	True	True	9.9516e-08	1868	3.361850	3.084274	0.442680	0.459959
2.000	0.100	1.300	4.000	0.100000	-0.060000	0.585000	1.578270	1.988742	0.899636	0.256961	True	True	9.95543e-08	1904	3.328137	3.059714	0.460791	0.463412
2.000	0.100	1.300	4.000	0.100000	-0.056250	0.585000	1.533037	1.994549	0.857958	0.265956	True	True	9.99285e-08	1928	3.297740	3.038207	0.477793	0.466198
2.000	0.100	1.300	4.000	0.100000	-0.052500	0.585000	1.492049	2.000710	0.820915	0.274940	True	True	9.95128e-08	1937	3.270137	3.019272	0.493828	0.468415
2.000	0.100	1.300	4.000	0.100000	-0.048750	0.585000	1.454641	2.007221	0.787683	0.283968	True	True	9.9683e-08	2020	3.244924	3.002540	0.509008	0.470140
2.000	0.100	1.300	4.000	0.100000	-0.045000	0.585000	1.420298	2.014080	0.757631	0.293089	True	True	9.95273e-08	1970	3.221781	2.987726	0.523423	0.471429
2.000	0.100	1.300	4.000	0.100000	-0.041250	0.585000	1.388607	2.021292	0.730267	0.302348	True	True	9.97547e-08	2025	3.200452	2.974605	0.537145	0.472328
2.000	0.100	1.300	4.000	0.100000	-0.037500	0.585000	1.359232	2.028864	0.705198	0.311786	True	True	9.97933e-08	2051	3.180729	2.962995	0.550235	0.472870
2.000	0.100	1.300	4.000	0.100000	-0.033750	0.585000	1.331903	2.036808	0.682106	0.321442	True	True	9.99965e-08	2106	3.162443	2.952753	0.562742	0.473084
2.000	0.100	1.300	4.000	0.100000	-0.030000	0.585000	1.306390	2.045138	0.660732	0.331354	True	True	9.99481e-08	2047	3.145451	2.943759	0.574708	0.472991
2.000	0.100	1.300	4.000	0.100000	-0.026250	0.585000	1.282505	2.053873	0.640862	0.341563	True	True	9.99822e-08	2124	3.129636	2.935920	0.586167	0.472607
2.000	0.100	1.300	4.000	0.100000	-0.022500	0.585000	1.260087	2.063032	0.622316	0.352109	True	True	9.99979e-08	2091	3.114899	2.929157	0.597149	0.471946
2.000	0.100	1.300	4.000	0.100000	-0.018750	0.585000	1.239001	2.072641	0.604943	0.363033	True	True	9.96761e-08	2172	3.101157	2.923407	0.607678	0.471016
2.000	0.100	1.300	4.000	0.100000	-0.015000	0.585000	1.219128	2.082727	0.588614	0.374380	True	True	9.99934e-08	2212	3.088341	2.918624	0.617774	0.469824
2.000	0.100	1.300	4.000	0.100000	-0.011250	0.585000	1.200370	2.093320	0.573218	0.386198	True	True	9.97478e-08	2251	3.076391	2.914767	0.627453	0.468374
2.000	0.100	1.300	4.000	0.100000	-0.007500	0.585000	1.182639	2.104458	0.558658	0.398540	True	True	9.99838e-08	2307	3.065259	2.911808	0.636730	0.466668
2.000	0.100	1.300	4.000	0.100000	-0.003750	0.585000	1.165860	2.116181	0.544852	0.411461	True	True	9.98592e-08	2320	3.054904	2.909727	0.645615	0.464706
2.000	0.100	1.300	4.000	0.100000	0.000000	0.585000	1.149967	2.128535	0.531725	0.425026	True	True	9.97326e-08	2285	3.045294	2.908514	0.654117	0.462484
2.000	0.100	1.300	4.000	0.100000	0.003750	0.585000	1.134905	2.141573	0.519213	0.439304	True	True	9.96062e-08	2384	3.036402	2.908164	0.662240	0.459999
2.000	0.100	1.300	4.000	0.100000	0.007500	0.585000	1.120622	2.155353	0.507257	0.454377	True	True	9.98531e-08	2395	3.028209	2.908683	0.669988	0.457244
2.000	0.100	1.300	4.000	0.100000	0.011250	0.585000	1.107077	2.169945	0.495804	0.470332	True	True	9.96662e-08	2460	3.020702	2.910084	0.677361	0.454210
2.000	0.100	1.300	4.000	0.100000	0.015000	0.585000	1.094233	2.185425	0.484809	0.487274	True	True	9.98387e-08	2489	3.013875	2.912387	0.684359	0.450887
2.000	0.100	1.300	4.000	0.100000	0.018750	0.585000	1.082058	2.201885	0.474226	0.505320	True	True	9.97317e-08	2581	3.007728	2.915624	0.690976	0.447261
2.000	0.100	1.300	4.000	0.100000	0.022500	0.585000	1.070525	2.219427	0.464016	0.524607	True	True	9.98847e-08	2583	3.002267	2.919833	0.697205	0.443316
2.000	0.100	1.300	4.000	0.100000	0.026250	0.585000	1.059614	2.238172	0.454141	0.545295	True	True	9.99984e-08	2653	2.997507	2.925067	0.703036	0.439033
2.000	0.100	1.300	4.000	0.100000	0.030000	0.585000	1.049307	2.258262	0.444565	0.567573	True	True	9.98205e-08	2693	2.993469	2.931390	0.708457	0.434390
2.000	0.100	1.300	4.000	0.100000	0.033750	0.585000	1.039593	2.279863	0.435254	0.591664	True	True	9.99247e-08	2711	2.990187	2.938882	0.713448	0.429360
2.000	0.100	1.300	4.000	0.100000	0.037500	0.585000	1.030464	2.303174	0.426173	0.617837	True	True	9.98169e-08	2805	2.987703	2.947641	0.717987	0.423910
2.000	0.100	1.300	4.000	0.100000	0.041250	0.585000	1.021918	2.328433	0.417289	0.646418	True	True	9.99854e-08	2869	2.986074	2.957786	0.722048	0.418004
2.000	0.100	1.300	4.000	0.100000	0.045000	0.585000	1.013959	2.355929	0.408566	0.677809	True	True	9.97444e-08	2966	2.985373	2.969467	0.725594	0.411596
2.000	0.100	1.300	4.000	0.100000	0.048750	0.585000	1.006598	2.386018	0.399967	0.712505	True	True	9.99056e-08	3031	2.985697	2.982866	0.728581	0.404632
2.000	0.100	1.300	4.000	0.100000	0.052500	0.585000	0.999854	2.419142	0.391451	0.751138	True	True	9.9778e-08	3145	2.987168	2.998213	0.730956	0.397048
2.000	0.100	1.300	4.000	0.100000	0.056250	0.585000	0.993756	2.455860	0.382972	0.794514	True	True	9.97713e-08	3242	2.989947	3.015796	0.732647	0.388761
2.000	0.100	1.300	4.000	0.100000	0.060000	0.585000	0.988346	2.496896	0.374477	0.843694	True	True	9.98993e-08	3333	2.994242	3.035985	0.733566	0.379672
2.000	0.100	1.300	4.000	0.100000	0.063750	0.585000	0.983684	2.543199	0.365899	0.900102	True	True	9.97319e-08	3497	3.000338	3.059263	0.733596	0.369655
2.000	0.100	1.300	4.000	0.100000	0.067500	0.585000	0.979853	2.596055	0.357156	0.965698	True	True	9.97645e-08	3630	3.008618	3.086273	0.732579	0.358544
2.000	0.100	1.300	4.000	0.100000	0.071250	0.585000	0.976974	2.657256	0.348138	1.043286	True	True	9.97834e-08	3780	3.019624	3.117897	0.730300	0.346122
2.000	0.100	1.300	4.000	0.100000	0.075000	0.585000	0.975220	2.729401	0.338693	1.137034	True	True	9.98432e-08	4123	3.034143	3.155388	0.726452	0.332090
2.000	0.100	1.300	4.000	0.100000	-0.075000	0.607500	1.800757	1.969768	1.156785	0.221709	True	True	9.96885e-08	2289	3.480777	3.165573	0.383698	0.446557
2.000	0.100	1.300	4.000	0.100000	-0.071250	0.607500	1.725543	1.974019	1.079909	0.231803	True	True	9.98503e-08	2132	3.431388	3.126191	0.406946	0.453071
2.000	0.100	1.300	4.000	0.100000	-0.067500	0.607500	1.660521	1.978752	1.015579	0.241475	True	True	9.96734e-08	2031	3.388299	3.092737	0.428318	0.458315
2.000	0.100	1.300	4.000	0.100000	-0.063750	0.607500	1.603400	1.983904	0.960646	0.250873	True	True	9.97949e-08	1883	3.350182	3.063926	0.448150	0.462564
2.000	0.100	1.300	4.000	0.100000	-0.060000	0.607500	1.552580	1.989452	0.912975	0.260107	True	True	9.99659e-08	1901	3.316096	3.038858	0.466685	0.466008
2.000	0.100	1.300	4.000	0.100000	-0.056250	0.607500	1.506900	1.995372	0.871057	0.269261	True	True	9.99798e-08	1953	3.285347	3.016881	0.484106	0.468781
2.000	0.100	1.300	4.000	0.100000	-0.052500	0.607500	1.465486	2.001653	0.833793	0.278403	True	True	9.96147e-08	1982	3.257409	2.997508	0.500557	0.470984
2.000	0.100	1.300	4.000	0.100000	-0.048750	0.607500	1.427677	2.008286	0.800355	0.287590	True	True	9.9898e-08	1968	3.231876	2.980369	0.516150	0.472693
2.000	0.100	1.300	4.000	0.100000	-0.045000	0.607500	1.392953	2.015270	0.770111	0.296871	True	True	9.97857e-08	2001	3.208425	2.965173	0.530974	0.473965
2.000	0.100	1.300	4.000	0.100000	-0.041250	0.607500	1.360897	2.022611	0.742566	0.306292	True	True	9.96516e-08	2072	3.186800	2.951693	0.545104	0.474844
2.000	0.100	1.300	4.000	0.100000	-0.037500	0.607500	1.331176	2.030317	0.717324	0.315893	True	True	9.9722e-08	2029	3.166791	2.939746	0.558598	0.475367
2.000	0.100	1.300	4.000	0.100000	-0.033750	0.607500	1.303514	2.038398	0.694068	0.325716	True	True	9.97565e-08	2085	3.148227	2.929185	0.571507	0.475560
2.000	0.100	1.300	4.000	0.100000	-0.030000	0.607500	1.277683	2.046869	0.672537	0.335798	True	True	9.98123e-08	2095	3.130964	2.919892	0.583871	0.475444
2.000	0.100	1.300	4.000	0.100000	-0.026250	0.607500	1.253492	2.055748	0.652517	0.346181	True	True	9.96866e-08	2169	3.114886	2.911770	0.595727	0.475037
2.000	0.100	1.300	4.000	0.100000	-0.022500	0.607500	1.230780	2.065056	0.633827	0.356905	True	True	9.89353e-08	2197	3.099891	2.904740	0.607102	0.474351
2.000	0.100	1.300	4.000	0.100000	-0.018750	0.607500	1.209409	2.074818	0.616315	0.368012	True	True	9.99165e-08	2225	3.085895	2.898738	0.618021	0.473396
2.000	0.100	1.300	4.000	0.100000	-0.015000	0.607500	1.189264	2.085061	0.599852	0.379547	True	True	9.98746e-08	2242	3.072830	2.893716	0.628504	0.472178
2.000	0.100	1.300	4.000	0.100000	-0.011250	0.607500	1.170242	2.095817	0.584325	0.391559	True	True	9.99569e-08	2306	3.060635	2.889634	0.638567	0.470700
2.000	0.100	1.300	4.000	0.100000	-0.007500	0.607500	1.152256	2.107123	0.569640	0.404101	True	True	9.96346e-08	2298	3.049260	2.886463	0.648224	0.468966
2.000	0.100	1.300	4.000	0.100000	-0.003750	0.607500	1.135230	2.119019	0.555711	0.417230	True	True	9.96204e-08	2351	3.038666	2.884182	0.657485	0.466974
2.000	0.100	1.300	4.000	0.100000	0.000000	0.607500	1.119100	2.131551	0.542465	0.431011	True	True	9.96454e-08	2353	3.028817	2.882780	0.666359	0.464721
2.000	0.100	1.300	4.000	0.100000	0.003750	0.607500	1.103807	2.144774	0.529836	0.445516	True	True	9.97933e-08	2384	3.019688	2.882253	0.674850	0.462205
2.000	0.100	1.300	4.000	0.100000	0.007500	0.607500	1.089301	2.158745	0.517767	0.460823	True	True	9.99504e-08	2479	3.011259	2.882606	0.682962	0.459418
2.000	0.100	1.300	4.000	0.100000	0.011250	0.607500	1.075540	2.173535	0.506205	0.477026	True	True	9.98409e-08	2491	3.003517	2.883851	0.690694	0.456351
2.000	0.100	1.300	4.000	0.100000	0.015000	0.607500	1.062487	2.189222	0.495101	0.494227	True	True	9.98899e-08	2517	2.996454	2.886009	0.698046	0.452994
2.000	0.100	1.300	4.000	0.100000	0.018750	0.607500	1.050109	2.205896	0.484413	0.512546	True	True	9.97703e-08	2624	2.990070	2.889111	0.705012	0.449333
2.000	0.100	1.300	4.000	0.100000	0.022500	0.607500	1.038381	2.223662	0.474100	0.532123	True	True	9.97403e-08	2546	2.984370	2.893195	0.711585	0.445353
2.000	0.100	1.300	4.000	0.100000	0.026250	0.607500	1.027280	2.242640	0.464124	0.553118	True	True	9.9802e-08	2643	2.979369	2.898315	0.717754	0.441034
2.000	0.100	1.300	4.000	0.100000	0.030000	0.607500	1.016789	2.262975	0.454449	0.575724	True	True	9.96615e-08	2704	2.975087	2.904533	0.723505	0.436354
2.000	0.100	1.300	4.000	0.100000	0.033750	0.607500	1.006897	2.284834	0.445041	0.600165	True	True	9.96721e-08	2821	2.971555	2.911930	0.728820	0.431286
2.000	0.100	1.300	4.000	0.100000	0.037500	0.607500	0.997595	2.308416	0.435866	0.626716	True	True	9.987e-08	2841	2.968816	2.920603	0.733677	0.425798
2.000	0.100	1.300	4.000	0.100000	0.041250	0.607500	0.988882	2.333963	0.426888	0.655706	True	True	9.98397e-08	2833	2.966926	2.930674	0.738047	0.419853
2.000	0.100	1.300	4.000	0.100000	0.045000	0.607500	0.980761	2.361765	0.418073	0.687540	True	True	9.98885e-08	3007	2.965956	2.942290	0.741895	0.413406
2.000	0.100	1.300	4.000	0.100000	0.048750	0.607500	0.973244	2.392180	0.409383	0.722724	True	True	9.9948e-08	3109	2.966001	2.955636	0.745174	0.406403
2.000	0.100	1.300	4.000	0.100000	0.052500	0.607500	0.966349	2.425656	0.400778	0.761894	True	True	9.9702e-08	3144	2.967178	2.970938	0.747833	0.398778
2.000	0.100	1.300	4.000	0.100000	0.056250	0.607500	0.960104	2.462756	0.392211	0.805870	True	True	9.97413e-08	3341	2.969647	2.988489	0.749799	0.390452
2.000	0.100	1.300	4.000	0.100000	0.060000	0.607500	0.954553	2.504208	0.383628	0.855726	True	True	9.99378e-08	3398	2.973614	3.008657	0.750981	0.381324
2.000	0.100	1.300	4.000	0.100000	0.063750	0.607500	0.949754	2.550971	0.374964	0.912903	True	True	9.99497e-08	3465	2.979357	3.031928	0.751262	0.371268
2.000	0.100	1.300	4.000	0.100000	0.067500	0.607500	0.945791	2.604340	0.366134	0.979392	True	True	9.993e-08	3694	2.987254	3.058946	0.750485	0.360118
2.000	0.100	1.300	4.000	0.100000	0.071250	0.607500	0.942784	2.666124	0.357030	1.058032	True	True	9.99026e-08	3929	2.997837	3.090594	0.748431	0.347659
2.000	0.100	1.300	4.000	0.100000	0.075000	0.607500	0.940906	2.738947	0.347497	1.153052	True	True	9.97518e-08	4040	3.011881	3.128128	0.744793	0.333592
2.000	0.100	1.300	4.000	0.100000	-0.075000	0.630000	1.777476	1.970075	1.171385	0.224215	True	True	9.94549e-08	2347	3.470522	3.147070	0.387845	0.449129
2.000	0.100	1.300	4.000	0.100000	-0.071250	0.630000	1.701670	1.974429	1.094137	0.234480	True	True	9.9803e-08	2102	3.420681	3.107017	0.411532	0.455638
2.000	0.100	1.300	4.000	0.100000	-0.067500	0.630000	1.636107	1.979260	1.029483	0.244318	True	True	9.98897e-08	1936	3.377176	3.072957	0.433337	0.460875
2.000	0.100	1.300	4.000	0.100000	-0.063750	0.630000	1.578485	1.984531	0.974264	0.253879	True	True	9.92477e-08	1919	3.338675	3.043592	0.453596	0.465111
2.000	0.100	1.300	4.000	0.100000	-0.060000	0.630000	1.527200	1.990192	0.926333	0.263274	True	True	9.95943e-08	1902	3.304227	3.018015	0.472554	0.468540
2.000	0.100	1.300	4.000	0.100000	-0.056250	0.630000	1.481082	1.996230	0.884180	0.272589	True	True	9.97235e-08	1944	3.273137	2.995567	0.490395	0.471297
2.000	0.100	1.300	4.000	0.100000	-0.052500	0.630000	1.439257	2.002632	0.846697	0.281891	True	True	9.98779e-08	2003	3.244876	2.975756	0.507263	0.473483
2.000	0.100	1.300	4.000	0.100000	-0.048750	0.630000	1.401059	2.009390	0.813056	0.291239	True	True	9.95777e-08	1965	3.219033	2.958207	0.523270	0.475172
2.000	0.100	1.300	4.000	0.100000	-0.045000	0.630000	1.365965	2.016503	0.782621	0.300683	True	True	9.98307e-08	1984	3.195285	2.942628	0.538507	0.476423
2.000	0.100	1.300	4.000	0.100000	-0.041250	0.630000	1.333558	2.023976	0.754896	0.310268	True	True	9.99336e-08	2036	3.173374	2.928788	0.553045	0.477282
2.000	0.100	1.300	4.000	0.100000	-0.037500	0.630000	1.303501	2.031818	0.729483	0.320036	True	True	9.96405e-08	2104	3.153088	2.916502	0.566946	0.477781
2.000	0.100	1.300	4.000	0.100000	-0.033750	0.630000	1.275517	2.040038	0.706065	0.330028	True	True	9.96328e-08	2138	3.134255	2.905623	0.580260	0.477950
2.000	0.100	1.300	4.000	0.100000	-0.030000	0.630000	1.249377	2.048653	0.684379	0.340283	True	True	9.9942e-08	2109	3.116731	2.896028	0.593027	0.477810
2.000	0.100	1.300	4.000	0.100000	-0.026250	0.630000	1.224890	2.057680	0.664210	0.350842	True	True	9.9752e-08	2161	3.100397	2.887622	0.605282	0.477376
2.000	0.100	1.300	4.000	0.100000	-0.022500	0.630000	1.201893	2.067140	0.645377	0.361746	True	True	9.9974e-08	2179	3.085151	2.880322	0.617055	0.476664
2.000	0.100	1.300	4.000	0.100000	-0.018750	0.630000	1.180248	2.077058	0.627727	0.373039	True	True	9.95954e-08	2279	3.070911	2.874067	0.628368	0.475681
2.000	0.100	1.300	4.000	0.100000	-0.015000	0.630000	1.159838	2.087461	0.611129	0.384765	True	True	9.98351e-08	2311	3.057605	2.868805	0.639242	0.474433
2.000	0.100	1.300	4.000	0.100000	-0.011250	0.630000	1.140560	2.098383	0.595474	0.396974	True	True	9.98095e-08	2303	3.045172	2.864496	0.649694	0.472926
2.000	0.100	1.300	4.000	0.100000	-0.007500	0.630000	1.122328	2.109859	0.580663	0.409719	True	True	9.98535e-08	2333	3.033563	2.861110	0.659737	0.471161
2.000	0.100	1.300	4.000	0.100000	-0.003750	0.630000	1.105064	2.121930	0.566612	0.423060	True	True	9.96511e-08	2281	3.022736	2.858627	0.669381	0.469138
2.000	0.100	1.300	4.000	0.100000	0.000000	0.630000	1.088703	2.134644	0.553248	0.437061	True	True	9.9959e-08	2524	3.012656	2.857035	0.678633	0.466854
2.000	0.100	1.300	4.000	0.100000	0.003750	0.630000	1.073186	2.148054	0.540504	0.451793	True	True	9.99723e-08	2370	3.003297	2.856329	0.687499	0.464305
2.000	0.100	1.300	4.000	0.100000	0.007500	0.630000	1.058465	2.162220	0.528322	0.467340	True	True	9.97471e-08	2456	2.994639	2.856513	0.695982	0.461484
2.000	0.100	1.300	4.000	0.100000	0.011250	0.630000	1.044494	2.177211	0.516650	0.483793	True	True	9.98736e-08	2485	2.986667	2.857601	0.704081	0.458383
2.000	0.100	1.300	4.000	0.100000	0.015000	0.630000	1.031238	2.193107	0.505439	0.501256	True	True	9.99601e-08	2545	2.979374	2.859612	0.711795	0.454991
2.000	0.100	1.300	4.000	0.100000	0.018750	0.630000	1.018663	2.209998	0.494647	0.519853	True	True	9.99716e-08	2571	2.972758	2.862576	0.719118	0.451294
2.000	0.100	1.300	4.000	0.100000	0.022500	0.630000	1.006744	2.227990	0.484231	0.539722	True	True	9.97428e-08	2662	2.966824	2.866533	0.726042	0.447278
2.000	0.100	1.300	4.000	0.100000	0.026250	0.630000	0.995457	2.247205	0.474155	0.561029	True	True	9.99304e-08	2697	2.961586	2.871535	0.732558	0.442922
2.000	0.100	1.300	4.000	0.100000	0.030000	0.630000	0.984787	2.267787	0.464382	0.583966	True	True	9.98698e-08	2761	2.957063	2.877646	0.738649	0.438205
2.000	0.100	1.300	4.000	0.100000	0.033750	0.630000	0.974720	2.289905	0.454878	0.608762	True	True	9.96306e-08	2800	2.953287	2.884945	0.744299	0.433099
2.000	0.100	1.300	4.000	0.100000	0.037500	0.630000	0.965248	2.313762	0.445608	0.635695	True	True	9.99214e-08	2896	2.950297	2.893530	0.749484	0.427573
2.000	0.100	1.300	4.000	0.100000	0.041250	0.630000	0.956371	2.339598	0.436538	0.665097	True	True	9.971e-08	2915	2.948147	2.903523	0.754174	0.421590
2.000	0.100	1.300	4.000	0.100000	0.045000	0.630000	0.948090	2.367707	0.427633	0.697380	True	True	9.97868e-08	3022	2.946909	2.915070	0.758334	0.415105
2.000	0.100	1.300	4.000	0.100000	0.048750	0.630000	0.940417	2.398452	0.418854	0.733056	True	True	9.97509e-08	3094	2.946675	2.928358	0.761919	0.408062
2.000	0.100	1.300	4.000	0.100000	0.052500	0.630000	0.933370	2.432281	0.410161	0.772769	True	True	9.99642e-08	3176	2.947561	2.943613	0.764873	0.400400
2.000	0.100	1.300	4.000	0.100000	0.056250	0.630000	0.926978	2.469763	0.401508	0.817350	True	True	9.97945e-08	3300	2.949721	2.961127	0.767125	0.392035
2.000	0.100	1.300	4.000	0.100000	0.060000	0.630000	0.921283	2.511633	0.392840	0.867887	True	True	9.99034e-08	3382	2.953360	2.981271	0.768585	0.382869
2.000	0.100	1.300	4.000	0.100000	0.063750	0.630000	0.916344	2.558856	0.384091	0.925841	True	True	9.9762e-08	3593	2.958749	3.004529	0.769131	0.372776
2.000	0.100	1.300	4.000	0.100000	0.067500	0.630000	0.912244	2.612740	0.375178	0.993228	True	True	9.97485e-08	3690	2.966260	3.031548	0.768608	0.361591
2.000	0.100	1.300	4.000	0.100000	0.071250	0.630000	0.909103	2.675108	0.365991	1.072929	True	True	9.99501e-08	3952	2.976416	3.063212	0.766796	0.349097
2.000	0.100	1.300	4.000	0.100000	0.075000	0.630000	0.907092	2.748606	0.356375	1.169230	True	True	9.99471e-08	4139	2.989978	3.100781	0.763386	0.334998
2.000	0.100	1.300	4.000	0.100000	-0.075000	0.652500	1.754441	1.970402	1.185988	0.226734	True	True	9.94083e-08	2320	3.460392	3.128585	0.391968	0.451654
2.000	0.100	1.300	4.000	0.100000	-0.071250	0.652500	1.678060	1.974863	1.108373	0.237171	True	True	9.96183e-08	2156	3.410112	3.087861	0.416092	0.458153
2.000	0.100	1.300	4.000	0.100000	-0.067500	0.652500	1.611971	1.979808	1.043399	0.247177	True	True	9.99194e-08	2003	3.366205	3.053195	0.438329	0.463376
2.000	0.100	1.300	4.000	0.100000	-0.063750	0.652500	1.553870	1.985178	0.987895	0.256904	True	True	9.98272e-08	1938	3.327328	3.023277	0.459014	0.467599
2.000	0.100	1.300	4.000	0.100000	-0.060000	0.652500	1.502131	1.990961	0.939709	0.266463	True	True	9.98955e-08	1937	3.292532	2.997191	0.478395	0.471009
2.000	0.100	1.300	4.000	0.100000	-0.056250	0.652500	1.455587	1.997122	0.897321	0.275940	True	True	9.98854e-08	1924	3.261113	2.974271	0.496657	0.473746
2.000	0.100	1.300	4.000	0.100000	-0.052500	0.652500	1.413365	2.003648	0.859622	0.285406	True	True	9.98153e-08	1972	3.232539	2.954021	0.513942	0.475910
2.000	0.100	1.300	4.000	0.100000	-0.048750	0.652500	1.374791	2.010534	0.825779	0.294917	True	True	9.9739e-08	2016	3.206398	2.936062	0.530364	0.477577
2.000	0.100	1.300	4.000	0.100000	-0.045000	0.652500	1.339339	2.017778	0.795155	0.304526	True	True	9.97587e-08	2047	3.182364	2.920099	0.546013	0.478805
2.000	0.100	1.300	4.000	0.100000	-0.041250	0.652500	1.306592	2.025387	0.767251	0.314277	True	True	9.94746e-08	2057	3.160176	2.905898	0.560963	0.479638
2.000	0.100	1.300	4.000	0.100000	-0.037500	0.652500	1.276210	2.033366	0.741670	0.324214	True	True	9.9931e-08	2094	3.139624	2.893272	0.575273	0.480112
2.000	0.100	1.300	4.000	0.100000	-0.033750	0.652500	1.247916	2.041729	0.718090	0.334377	True	True	9.99342e-08	2082	3.120532	2.882072	0.588993	0.480254
2.000	0.100	1.300	4.000	0.100000	-0.030000	0.652500	1.221479	2.050491	0.696250	0.344808	True	True	9.954e-08	2132	3.102756	2.872175	0.602165	0.480085
2.000	0.100	1.300	4.000	0.100000	-0.026250	0.652500	1.196706	2.059668	0.675933	0.355546	True	True	9.98188e-08	2193	3.086176	2.863483	0.614823	0.479624
2.000	0.100	1.300	4.000	0.100000	-0.022500	0.652500	1.173434	2.069283	0.656957	0.366634	True	True	9.95963e-08	2219	3.070689	2.855913	0.626997	0.478882
2.000	0.100	1.300	4.000	0.100000	-0.018750	0.652500	1.151524	2.079359	0.639169	0.378114	True	True	9.96471e-08	2258	3.056213	2.849402	0.638708	0.477868
2.000	0.100	1.300	4.000	0.100000	-0.015000	0.652500	1.130859	2.089926	0.622439	0.390034	True	True	9.98088e-08	2254	3.042674	2.843899	0.649979	0.476590
2.000	0.100	1.300	4.000	0.100000	-0.011250	0.652500	1.111335	2.101016	0.606655	0.402443	True	True	9.98037e-08	2284	3.030011	2.839362	0.660824	0.475051
2.000	0.100	1.300	4.000	0.100000	-0.007500	0.652500	1.092864	2.112665	0.591719	0.415395	True	True	9.97598e-08	2352	3.018175	2.835760	0.671258	0.473254
2.000	0.100	1.300	4.000	0.100000	-0.003750	0.652500	1.075370	2.124916	0.577547	0.428950	True	True	9.99869e-08	2406	3.007122	2.833073	0.681289	0.471198
2.000	0.100	1.300	4.000	0.100000	0.000000	0.652500	1.058786	2.137814	0.564065	0.443173	True	True	9.97847e-08	2394	2.996819	2.831289	0.690926	0.468880
2.000	0.100	1.300	4.000	0.100000	0.003750	0.652500	1.043054	2.151414	0.551206	0.458138	True	True	9.9629e-08	2468	2.987237	2.830402	0.700173	0.466296
2.000	0.100	1.300	4.000	0.100000	0.007500	0.652500	1.028123	2.165777	0.538912	0.473926	True	True	9.97077e-08	2483	2.978356	2.830416	0.709033	0.463440
2.000	0.100	1.300	4.000	0.100000	0.011250	0.652500	1.013950	2.180972	0.527131	0.490632	True	True	9.98041e-08	2536	2.970161	2.831344	0.717506	0.460304
2.000	0.100	1.300	4.000	0.100000	0.015000	0.652500	1.000497	2.197079	0.515814	0.508362	True	True	9.96941e-08	2555	2.962643	2.833206	0.725589	0.456876
2.000	0.100	1.300	4.000	0.100000	0.018750	0.652500	0.987732	2.214190	0.504917	0.527239	True	True	9.98814e-08	2596	2.955802	2.836031	0.733276	0.453143
2.000	0.100	1.300	4.000	0.100000	0.022500	0.652500	0.975627	2.232410	0.494399	0.547405	True	True	9.98817e-08	2688	2.949640	2.839859	0.740561	0.449089
2.000	0.100	1.300	4.000	0.100000	0.026250	0.652500	0.964160	2.251864	0.484224	0.569027	True	True	9.98665e-08	2742	2.944170	2.844741	0.747431	0.444696
2.000	0.100	1.300	4.000	0.100000	0.030000	0.652500	0.953314	2.272696	0.474353	0.592299	True	True	9.96641e-08	2763	2.939412	2.850742	0.753872	0.439941
2.000	0.100	1.300	4.000	0.100000	0.033750	0.652500	0.943077	2.295077	0.464754	0.617454	True	True	9.97872e-08	2871	2.935394	2.857941	0.759865	0.434797
2.000	0.100	1.300	4.000	0.100000	0.037500	0.652500	0.933439	2.319209	0.455391	0.644772	True	True	9.9738e-08	2853	2.932157	2.866436	0.765387	0.429233
2.000	0.100	1.300	4.000	0.100000	0.041250	0.652500	0.924400	2.345337	0.446229	0.674592	True	True	9.97416e-08	2928	2.929752	2.876347	0.770408	0.423212
2.000	0.100	1.300	4.000	0.100000	0.045000	0.652500	0.915961	2.373757	0.437234	0.707328	True	True	9.96371e-08	3056	2.928251	2.887824	0.774891	0.416688
2.000	0.100	1.300	4.000	0.100000	0.048750	0.652500	0.908134	2.404832	0.428367	0.743500	True	True	9.98749e-08	3118	2.927739	2.901049	0.778793	0.409609
2.000	0.100	1.300	4.000	0.100000	0.052500	0.652500	0.900936	2.439016	0.419588	0.783761	True	True	9.98721e-08	3216	2.928334	2.916253	0.782055	0.401908
2.000	0.100	1.300	4.000	0.100000	0.056250	0.652500	0.894397	2.476882	0.410850	0.828953	True	True	9.9743e-08	3285	2.930188	2.933726	0.784607	0.393507
2.000	0.100	1.300	4.000	0.100000	0.060000	0.652500	0.888557	2.519170	0.402099	0.880176	True	True	9.97819e-08	3475	2.933498	2.953840	0.786356	0.384306
2.000	0.100	1.300	4.000	0.100000	0.063750	0.652500	0.883475	2.566855	0.393269	0.938913	True	True	9.99401e-08	3740	2.938532	2.977080	0.787183	0.374177
2.000	0.100	1.300	4.000	0.100000	0.067500	0.652500	0.879234	2.621253	0.384275	1.007206	True	True	9.9809e-08	3851	2.945655	3.004093	0.786929	0.362959
2.000	0.100	1.300	4.000	0.100000	0.071250	0.652500	0.875951	2.684205	0.375008	1.087975	True	True	9.98461e-08	3994	2.955379	3.035766	0.785376	0.350435
2.000	0.100	1.300	4.000	0.100000	0.075000	0.652500	0.873798	2.758379	0.365314	1.185567	True	True	9.97615e-08	4252	2.968453	3.073360	0.782212	0.336307
2.000	0.100	1.300	4.000	0.100000	-0.075000	0.675000	1.731655	1.970749	1.200591	0.229266	True	True	9.973e-08	2186	3.450387	3.110122	0.396066	0.454132
2.000	0.100	1.300	4.000	0.100000	-0.071250	0.675000	1.654716	1.975314	1.122612	0.239878	True	True	9.94663e-08	2070	3.399681	3.068728	0.420626	0.460617
2.000	0.100	1.300	4.000	0.100000	-0.067500	0.675000	1.588117	1.980375	1.057322	0.250054	True	True	9.94511e-08	1984	3.355384	3.033456	0.443293	0.465821
2.000	0.100	1.300	4.000	0.100000	-0.063750	0.675000	1.529545	1.985862	1.001536	0.259948	True	True	9.95398e-08	1919	3.316147	3.002985	0.464403	0.470024
2.000	0.100	1.300	4.000	0.100000	-0.060000	0.675000	1.477370	1.991764	0.953096	0.269673	True	True	9.9625e-08	1953	3.281014	2.976389	0.484206	0.473413
2.000	0.100	1.300	4.000	0.100000	-0.056250	0.675000	1.430420	1.998048	0.910476	0.279315	True	True	9.99408e-08	2008	3.249277	2.952997	0.502887	0.476127
2.000	0.100	1.300	4.000	0.100000	-0.052500	0.675000	1.387812	2.004701	0.872562	0.288946	True	True	9.96889e-08	1974	3.220402	2.932308	0.520589	0.478266
2.000	0.100	1.300	4.000	0.100000	-0.048750	0.675000	1.348875	2.011717	0.838520	0.298623	True	True	9.97409e-08	2033	3.193973	2.913939	0.537426	0.479906
2.000	0.100	1.300	4.000	0.100000	-0.045000	0.675000	1.313079	2.019096	0.807708	0.308399	True	True	9.95691e-08	2043	3.169663	2.897591	0.553489	0.481107
2.000	0.100	1.300	4.000	0.100000	-0.041250	0.675000	1.280005	2.026842	0.779627	0.318319	True	True	9.95635e-08	2108	3.147211	2.883028	0.568850	0.481912
2.000	0.100	1.300	4.000	0.100000	-0.037500	0.675000	1.249311	2.034963	0.753877	0.328427	True	True	9.9972e-08	2115	3.126401	2.870062	0.583570	0.482357
2.000	0.100	1.300	4.000	0.100000	-0.033750	0.675000	1.220717	2.043472	0.730136	0.338765	True	True	9.95796e-08	2143	3.107061	2.858541	0.597699	0.482469
2.000	0.100	1.300	4.000	0.100000	-0.030000	0.675000	1.193994	2.052382	0.708143	0.349373	True	True	9.95369e-08	2172	3.089043	2.848341	0.611278	0.482270
2.000	0.100	1.300	4.000	0.100000	-0.026250	0.675000	1.168946	2.061713	0.687678	0.360293	True	True	9.97127e-08	2235	3.072225	2.839360	0.624342	0.481778
2.000	0.100	1.300	4.000	0.100000	-0.022500	0.675000	1.145409	2.071485	0.668561	0.371566	True	True	9.98062e-08	2245	3.056508	2.831520	0.636919	0.481003
2.000	0.100	1.300	4.000	0.100000	-0.018750	0.675000	1.123246	2.081723	0.650636	0.383238	True	True	9.98171e-08	2250	3.041804	2.824754	0.649032	0.479957
2.000	0.100	1.300	4.000	0.100000	-0.015000	0.675000	1.102335	2.092457	0.633773	0.395354	True	True	9.9863e-08	2327	3.028041	2.819007	0.660702	0.478646
2.000	0.100	1.300	4.000	0.100000	-0.011250	0.675000	1.082574	2.103718	0.617860	0.407966	True	True	9.96241e-08	2325	3.015158	2.814241	0.671945	0.477073
2.000	0.100	1.300	4.000	0.100000	-0.007500	0.675000	1.063874	2.115543	0.602800	0.421128	True	True	9.98053e-08	2346	3.003102	2.810422	0.682773	0.475241
2.000	0.100	1.300	4.000	0.100000	-0.003750	0.675000	1.046159	2.127975	0.588507	0.434900	True	True	9.9871e-08	2382	2.991833	2.807530	0.693196	0.473150
2.000	0.100	1.300	4.000	0.100000	0.000000	0.675000	1.029360	2.141060	0.574907	0.449348	True	True	9.98012e-08	2425	2.981313	2.805552	0.703223	0.470797
2.000	0.100	1.300	4.000	0.100000	0.003750	0.675000	1.013420	2.154853	0.561934	0.464548	True	True	9.99914e-08	2464	2.971516	2.804483	0.712856	0.468177
2.000	0.100	1.300	4.000	0.100000	0.007500	0.675000	0.998288	2.169416	0.549528	0.480582	True	True	9.95592e-08	2504	2.962419	2.804326	0.722100	0.465285
2.000	0.100	1.300	4.000	0.100000	0.011250	0.675000	0.983920	2.184817	0.537638	0.497545	True	True	9.99314e-08	2550	2.954008	2.805093	0.730952	0.462111
2.000	0.100	1.300	4.000	0.100000	0.015000	0.675000	0.970277	2.201138	0.526214	0.515544	True	True	9.96824e-08	2609	2.946273	2.806803	0.739411	0.458646
2.000	0.100	1.300	4.000	0.100000	0.018750	0.675000	0.957327	2.218472	0.515213	0.534705	True	True	9.97548e-08	2605	2.939212	2.809487	0.747470	0.454876
2.000	0.100	1.300	4.000	0.100000	0.022500	0.675000	0.945042	2.236924	0.504594	0.555172	True	True	9.97913e-08	2657	2.932828	2.813184	0.755122	0.450784
2.000	0.100	1.300	4.000	0.100000	0.026250	0.675000	0.933401	2.256619	0.494319	0.577111	True	True	9.98156e-08	2755	2.927132	2.817945	0.762355	0.446353
2.000	0.100	1.300	4.000	0.100000	0.030000	0.675000	0.922385	2.277703	0.484352	0.600723	True	True	9.96339e-08	2810	2.922143	2.823834	0.769154	0.441560
2.000	0.100	1.300	4.000	0.100000	0.033750	0.675000	0.911981	2.300348	0.474657	0.626241	True	True	9.96649e-08	2845	2.917890	2.830930	0.775499	0.436379
2.000	0.100	1.300	4.000	0.100000	0.037500	0.675000	0.902182	2.324759	0.465201	0.653949	True	True	9.94037e-08	2935	2.914409	2.839331	0.781368	0.430777
2.000	0.100	1.300	4.000	0.100000	0.041250	0.675000	0.892983	2.351181	0.455949	0.684189	True	True	9.98274e-08	2972	2.911754	2.849160	0.786728	0.424717
2.000	0.100	1.300	4.000	0.100000	0.045000	0.675000	0.884390	2.379912	0.446865	0.717384	True	True	9.98576e-08	3095	2.909990	2.860561	0.791546	0.418156
2.000	0.100	1.300	4.000	0.100000	0.048750	0.675000	0.876410	2.411320	0.437911	0.754057	True	True	9.99295e-08	3203	2.909206	2.873721	0.795775	0.411040
2.000	0.100	1.300	4.000	0.100000	0.052500	0.675000	0.869063	2.445861	0.429047	0.794872	True	True	9.97921e-08	3243	2.909513	2.888870	0.799357	0.403303
2.000	0.100	1.300	4.000	0.100000	0.056250	0.675000	0.862376	2.484112	0.420226	0.840678	True	True	9.98307e-08	3411	2.911061	2.906298	0.802221	0.394867
2.000	0.100	1.300	4.000	0.100000	0.060000	0.675000	0.856390	2.526820	0.411394	0.892594	True	True	9.98709e-08	3591	2.914043	2.926377	0.804273	0.385631
2.000	0.100	1.300	4.000	0.100000	0.063750	0.675000	0.851163	2.574967	0.402484	0.952120	True	True	9.97722e-08	3726	2.918722	2.949593	0.805395	0.375470
2.000	0.100	1.300	4.000	0.100000	0.067500	0.675000	0.846777	2.629880	0.393413	1.021326	True	True	9.99661e-08	3842	2.925456	2.976595	0.805427	0.364222
2.000	0.100	1.300	4.000	0.100000	0.071250	0.675000	0.843348	2.693415	0.384070	1.103171	True	True	9.99909e-08	4094	2.934746	3.008270	0.804149	0.351670
2.000	0.100	1.300	4.000	0.100000	0.075000	0.675000	0.841046	2.768264	0.374300	1.202061	True	True	9.97817e-08	4304	2.947328	3.045880	0.801252	0.337517
2.000	0.100	1.300	4.000	0.100000	-0.075000	0.697500	1.709118	1.971118	1.215192	0.231810	True	True	9.98547e-08	2288	3.440509	3.091684	0.400137	0.456560
2.000	0.100	1.300	4.000	0.100000	-0.071250	0.697500	1.631638	1.975795	1.136852	0.242599	True	True	9.9638e-08	2118	3.389390	3.049620	0.425130	0.463027
2.000	0.100	1.300	4.000	0.100000	-0.067500	0.697500	1.564547	1.980963	1.071247	0.252947	True	True	9.97173e-08	1958	3.344716	3.013743	0.448225	0.468211
2.000	0.100	1.300	4.000	0.100000	-0.063750	0.697500	1.505518	1.986576	1.015183	0.263011	True	True	9.96883e-08	1907	3.305132	2.982719	0.469759	0.472388
2.000	0.100	1.300	4.000	0.100000	-0.060000	0.697500	1.452925	1.992598	0.966491	0.272904	True	True	9.9754e-08	1953	3.269673	2.955614	0.489982	0.475751
2.000	0.100	1.300	4.000	0.100000	-0.056250	0.697500	1.405580	1.999008	0.923640	0.282713	True	True	9.94836e-08	2050	3.237631	2.931751	0.509081	0.478438
2.000	0.100	1.300	4.000	0.100000	-0.052500	0.697500	1.362602	2.005790	0.885513	0.292511	True	True	9.99863e-08	2018	3.208465	2.910623	0.527200	0.480548
2.000	0.100	1.300	4.000	0.100000	-0.048750	0.697500	1.323316	2.012940	0.851272	0.302357	True	True	9.95238e-08	2056	3.181760	2.891843	0.544452	0.482159
2.000	0.100	1.300	4.000	0.100000	-0.045000	0.697500	1.287189	2.020456	0.820273	0.312302	True	True	9.96676e-08	2053	3.157187	2.875110	0.560928	0.483329
2.000	0.100	1.300	4.000	0.100000	-0.041250	0.697500	1.253800	2.028342	0.792016	0.322394	True	True	9.96918e-08	2092	3.134479	2.860186	0.576701	0.484103
2.000	0.100	1.300	4.000	0.100000	-0.037500	0.697500	1.222805	2.036608	0.766098	0.332676	True	True	9.9866e-08	2158	3.113425	2.846879	0.591832	0.484516
2.000	0.100	1.300	4.000	0.100000	-0.033750	0.697500	1.193925	2.045265	0.742198	0.343190	True	True	9.98638e-08	2192	3.093845	2.835036	0.606370	0.484595
2.000	0.100	1.300	4.000	0.100000	-0.030000	0.697500	1.166927	2.054327	0.720051	0.353979	True	True	9.97087e-08	2167	3.075595	2.824532	0.620357	0.484363
2.000	0.100	1.300	4.000	0.100000	-0.026250	0.697500	1.141615	2.063814	0.699440	0.365083	True	True	9.9586e-08	2216	3.058551	2.815264	0.633828	0.483836
2.000	0.100	1.300	4.000	0.100000	-0.022500	0.697500	1.117826	2.073746	0.680180	0.376545	True	True	9.99968e-08	2270	3.042612	2.807153	0.646810	0.483027
2.000	0.100	1.300	4.000	0.100000	-0.018750	0.697500	1.095418	2.084149	0.662119	0.388410	True	True	9.95655e-08	2288	3.027690	2.800129	0.659328	0.481946
2.000	0.100	1.300	4.000	0.100000	-0.015000	0.697500	1.074272	2.095052	0.645124	0.400726	True	True	9.97112e-08	2319	3.013712	2.794140	0.671400	0.480599
2.000	0.100	1.300	4.000	0.100000	-0.011250	0.697500	1.054284	2.106487	0.629083	0.413543	True	True	9.9714e-08	2325	3.000617	2.789143	0.683043	0.478990
2.000	0.100	1.300	4.000	0.100000	-0.007500	0.697500	1.035365	2.118491	0.613898	0.426917	True	True	9.97383e-08	2456	2.988352	2.785106	0.694269	0.477122
2.000	0.100	1.300	4.000	0.100000	-0.003750	0.697500	1.017437	2.131107	0.599484	0.440909	True	True	9.97318e-08	2447	2.976873	2.782009	0.705089	0.474994
2.000	0.100	1.300	4.000	0.100000	0.000000	0.697500	1.000433	2.144382	0.585766	0.455587	True	True	9.96124e-08	2479	2.966146	2.779836	0.715509	0.472603
2.000	0.100	1.300	4.000	0.100000	0.003750	0.697500	0.984294	2.158371	0.572678	0.471024	True	True	9.98798e-08	2559	2.956141	2.778583	0.725534	0.469946
2.000	0.100	1.300	4.000	0.100000	0.007500	0.697500	0.968969	2.173136	0.560160	0.487307	True	True	9.9764e-08	2544	2.946836	2.778254	0.735165	0.467016
2.000	0.100	1.300	4.000	0.100000	0.011250	0.697500	0.954412	2.188747	0.548161	0.504530	True	True	9.98235e-08	2600	2.938216	2.778858	0.744403	0.463804
2.000	0.100	1.300	4.000	0.100000	0.015000	0.697500	0.940587	2.205284	0.536631	0.522802	True	True	9.9964e-08	2588	2.930271	2.780416	0.753243	0.460301
2.000	0.100	1.300	4.000	0.100000	0.018750	0.697500	0.927459	2.222843	0.525526	0.542251	True	True	9.97126e-08	2673	2.922996	2.782958	0.761681	0.456492
2.000	0.100	1.300	4.000	0.100000	0.022500	0.697500	0.915002	2.241529	0.514805	0.563021	True	True	9.97985e-08	2716	2.916397	2.786522	0.769707	0.452362
2.000	0.100	1.300	4.000	0.100000	0.026250	0.697500	0.903192	2.261468	0.504431	0.585283	True	True	9.9704e-08	2726	2.910481	2.791160	0.777310	0.447892
2.000	0.100	1.300	4.000	0.100000	0.030000	0.697500	0.892011	2.282806	0.494367	0.609237	True	True	9.99169e-08	2831	2.905268	2.796934	0.784474	0.443061
2.000	0.100	1.300	4.000	0.100000	0.033750	0.697500	0.881446	2.305718	0.484578	0.635122	True	True	9.9966e-08	2859	2.900783	2.803926	0.791180	0.437841
2.000	0.100	1.300	4.000	0.100000	0.037500	0.697500	0.871489	2.330409	0.475029	0.663224	True	True	9.97918e-08	2951	2.897066	2.812232	0.797403	0.432200
2.000	0.100	1.300	4.000	0.100000	0.041250	0.697500	0.862136	2.357127	0.465686	0.693890	True	True	9.97485e-08	3059	2.894163	2.821973	0.803115	0.426104
2.000	0.100	1.300	4.000	0.100000	0.045000	0.697500	0.853391	2.386173	0.456514	0.727547	True	True	9.98346e-08	3193	2.892142	2.833297	0.808277	0.419506
2.000	0.100	1.300	4.000	0.100000	0.048750	0.697500	0.845262	2.417914	0.447475	0.764727	True	True	9.98277e-08	3248	2.891087	2.846389	0.812843	0.412354
2.000	0.100	1.300	4.000	0.100000	0.052500	0.697500	0.837766	2.452813	0.438527	0.806099	True	True	9.99646e-08	3258	2.891110	2.861479	0.816757	0.404582
2.000	0.100	1.300	4.000	0.100000	0.056250	0.697500	0.830933	2.491451	0.429624	0.852526	True	True	9.98388e-08	3439	2.892354	2.878857	0.819945	0.396112
2.000	0.100	1.300	4.000	0.100000	0.060000	0.697500	0.824800	2.534580	0.420712	0.905141	True	True	9.99729e-08	3646	2.895011	2.898897	0.822315	0.386844
2.000	0.100	1.300	4.000	0.100000	0.063750	0.697500	0.819426	2.583189	0.411725	0.965461	True	True	9.98236e-08	3746	2.899335	2.922084	0.823746	0.376653
2.000	0.100	1.300	4.000	0.100000	0.067500	0.697500	0.814891	2.638619	0.402579	1.035587	True	True	9.98764e-08	3942	2.905679	2.949068	0.824079	0.365377
2.000	0.100	1.300	4.000	0.100000	0.071250	0.697500	0.811311	2.702737	0.393162	1.118514	True	True	9.99424e-08	4100	2.914534	2.980737	0.823095	0.352800
2.000	0.100	1.300	4.000	0.100000	0.075000	0.697500	0.808852	2.778259	0.383322	1.218712	True	True	9.99038e-08	4354	2.926620	3.018355	0.820484	0.338627
2.000	0.100	1.300	4.000	0.100000	-0.075000	0.720000	1.686830	1.971505	1.229786	0.234367	True	True	9.9987e-08	2201	3.430756	3.073273	0.404180	0.458941
2.000	0.100	1.300	4.000	0.100000	-0.071250	0.720000	1.608826	1.976295	1.151088	0.245334	True	True	9.96823e-08	2074	3.379238	3.030542	0.429604	0.465384
2.000	0.100	1.300	4.000	0.100000	-0.067500	0.720000	1.541259	1.981583	1.085172	0.255857	True	True	9.94919e-08	1964	3.334201	2.994060	0.453123	0.470541
2.000	0.100	1.300	4.000	0.100000	-0.063750	0.720000	1.481794	1.987316	1.028830	0.266093	True	True	9.97226e-08	1919	3.294282	2.962485	0.475079	0.474690
2.000	0.100	1.300	4.000	0.100000	-0.060000	0.720000	1.428794	1.993463	0.979888	0.276155	True	True	9.97454e-08	1938	3.258511	2.934872	0.495721	0.478024
2.000	0.100	1.300	4.000	0.100000	-0.056250	0.720000	1.381070	2.000002	0.936808	0.286135	True	True	9.98921e-08	1942	3.226175	2.910537	0.515236	0.480679
2.000	0.100	1.300	4.000	0.100000	-0.052500	0.720000	1.337737	2.006917	0.898469	0.296102	True	True	9.95366e-08	2055	3.196732	2.888971	0.533770	0.482757
2.000	0.100	1.300	4.000	0.100000	-0.048750	0.720000	1.298115	2.014202	0.864030	0.306118	True	True	9.96682e-08	2078	3.169763	2.869781	0.551435	0.484335
2.000	0.100	1.300	4.000	0.100000	-0.045000	0.720000	1.261671	2.021858	0.832846	0.316235	True	True	9.99407e-08	2045	3.144936	2.852663	0.568324	0.485471
2.000	0.100	1.300	4.000	0.100000	-0.041250	0.720000	1.227980	2.029888	0.804412	0.326501	True	True	9.96838e-08	2113	3.121986	2.837377	0.584508	0.486210
2.000	0.100	1.300	4.000	0.100000	-0.037500	0.720000	1.196698	2.038301	0.778327	0.336959	True	True	9.98108e-08	2181	3.100696	2.823730	0.600050	0.486587
2.000	0.100	1.300	4.000	0.100000	-0.033750	0.720000	1.167544	2.047108	0.754267	0.347653	True	True	9.96219e-08	2180	3.080889	2.811565	0.614998	0.486631
2.000	0.100	1.300	4.000	0.100000	-0.030000	0.720000	1.140283	2.056325	0.731968	0.358624	True	True	9.98959e-08	2173	3.062417	2.800758	0.629394	0.486362
2.000	0.100	1.300	4.000	0.100000	-0.026250	0.720000	1.114720	2.065971	0.711209	0.369915	True	True	9.9665e-08	2232	3.045156	2.791203	0.643273	0.485799
2.000	0.100	1.300	4.000	0.100000	-0.022500	0.720000	1.090688	2.076066	0.691808	0.381569	True	True	9.98286e-08	2260	3.029005	2.782819	0.656662	0.484952
2.000	0.100	1.300	4.000	0.100000	-0.018750	0.720000	1.068047	2.086637	0.673610	0.393630	True	True	9.97747e-08	2263	3.013875	2.775538	0.669584	0.483833
2.000	0.100	1.300	4.000	0.100000	-0.015000	0.720000	1.046677	2.097711	0.656483	0.406148	True	True	9.96059e-08	2351	2.999692	2.769305	0.682061	0.482448
2.000	0.100	1.300	4.000	0.100000	-0.011250	0.720000	1.026472	2.109322	0.640313	0.419174	True	True	9.98987e-08	2394	2.986394	2.764077	0.694106	0.480801
2.000	0.100	1.300	4.000	0.100000	-0.007500	0.720000	1.007344	2.121508	0.625003	0.432763	True	True	9.96848e-08	2413	2.973928	2.759823	0.705734	0.478895
2.000	0.100	1.300	4.000	0.100000	-0.003750	0.720000	0.989213	2.134311	0.610468	0.446979	True	True	9.99057e-08	2422	2.962249	2.756519	0.716953	0.476727
2.000	0.100	1.300	4.000	0.100000	0.000000	0.720000	0.972013	2.147779	0.596632	0.461888	True	True	9.99215e-08	2516	2.951323	2.754151	0.727770	0.474298
2.000	0.100	1.300	4.000	0.100000	0.003750	0.720000	0.955684	2.161967	0.583429	0.477566	True	True	9.98282e-08	2527	2.941118	2.752714	0.738190	0.471601
2.000	0.100	1.300	4.000	0.100000	0.007500	0.720000	0.940173	2.176936	0.570800	0.494100	True	True	9.99173e-08	2597	2.931614	2.752211	0.748214	0.468632
2.000	0.100	1.300	4.000	0.100000	0.011250	0.720000	0.925437	2.192759	0.558691	0.511587	True	True	9.99913e-08	2619	2.922792	2.752652	0.757841	0.465381
2.000	0.100	1.300	4.000	0.100000	0.015000	0.720000	0.911437	2.209516	0.547054	0.530136	True	True	9.97175e-08	2680	2.914644	2.754056	0.767068	0.461837
2.000	0.100	1.300	4.000	0.100000	0.018750	0.720000	0.898139	2.227302	0.535845	0.549876	True	True	9.96968e-08	2684	2.907164	2.756454	0.775889	0.457989
2.000	0.100	1.300	4.000	0.100000	0.022500	0.720000	0.885516	2.246224	0.525023	0.570953	True	True	9.98159e-08	2715	2.900355	2.759884	0.784296	0.453820
2.000	0.100	1.300	4.000	0.100000	0.026250	0.720000	0.873543	2.266409	0.514549	0.593541	True	True	9.97005e-08	2805	2.894226	2.764397	0.792275	0.449311
2.000	0.100	1.300	4.000	0.100000	0.030000	0.720000	0.862204	2.288005	0.504388	0.617842	True	True	9.99413e-08	2870	2.888794	2.770056	0.799812	0.444441
2.000	0.100	1.300	4.000	0.100000	0.033750	0.720000	0.851483	2.311186	0.494504	0.644097	True	True	9.97157e-08	2966	2.884085	2.776941	0.806885	0.439182
2.000	0.100	1.300	4.000	0.100000	0.037500	0.720000	0.841373	2.336160	0.484863	0.672597	True	True	9.97282e-08	2974	2.880134	2.785149	0.813473	0.433504
2.000	0.100	1.300	4.000	0.100000	0.041250	0.720000	0.831870	2.363176	0.475430	0.703693	True	True	9.99676e-08	3080	2.876990	2.794800	0.819543	0.427370
2.000	0.100	1.300	4.000	0.100000	0.045000	0.720000	0.822976	2.392536	0.466171	0.737817	True	True	9.9895e-08	3157	2.874716	2.806044	0.825059	0.420736
2.000	0.100	1.300	4.000	0.100000	0.048750	0.720000	0.814700	2.424614	0.457046	0.775507	True	True	9.97504e-08	3269	2.873396	2.819065	0.829974	0.413549
2.000	0.100	1.300	4.000	0.100000	0.052500	0.720000	0.807059	2.459873	0.448015	0.817442	True	True	9.97072e-08	3376	2.873137	2.834093	0.834230	0.405743
2.000	0.100	1.300	4.000	0.100000	0.056250	0.720000	0.800079	2.498899	0.439031	0.864496	True	True	9.9861e-08	3531	2.874081	2.851418	0.837755	0.397241
2.000	0.100	1.300	4.000	0.100000	0.060000	0.720000	0.793800	2.542449	0.430041	0.917814	True	True	9.98654e-08	3597	2.876413	2.871414	0.840455	0.387942
2.000	0.100	1.300	4.000	0.100000	0.063750	0.720000	0.788278	2.591522	0.420978	0.978936	True	True	9.99307e-08	3824	2.880385	2.894567	0.842211	0.377724
2.000	0.100	1.300	4.000	0.100000	0.067500	0.720000	0.783592	2.647467	0.411759	1.049987	True	True	9.99579e-08	4034	2.886339	2.921526	0.842862	0.366423
2.000	0.100	1.300	4.000	0.100000	0.071250	0.720000	0.779856	2.712169	0.402272	1.134006	True	True	9.97466e-08	4333	2.894757	2.953182	0.842189	0.353825
2.000	0.100	1.300	4.000	0.100000	0.075000	0.720000	0.777234	2.788365	0.392364	1.235520	True	True	9.9907e-08	4445	2.906344	2.990800	0.839885	0.339636
2.000	0.100	1.300	4.000	0.100000	-0.075000	0.742500	1.664792	1.971916	1.244372	0.236937	True	True	9.9924e-08	2251	3.421131	3.054892	0.408193	0.461271
2.000	0.100	1.300	4.000	0.100000	-0.071250	0.742500	1.586282	1.976820	1.165318	0.248084	True	True	9.95124e-08	2051	3.369228	3.011495	0.434043	0.467686
2.000	0.100	1.300	4.000	0.100000	-0.067500	0.742500	1.518256	1.982228	1.099092	0.258784	True	True	9.98345e-08	1961	3.323840	2.974411	0.457985	0.472813
2.000	0.100	1.300	4.000	0.100000	-0.063750	0.742500	1.458374	1.988081	1.042475	0.269193	True	True	9.98004e-08	1959	3.283598	2.942285	0.480359	0.476930
2.000	0.100	1.300	4.000	0.100000	-0.060000	0.742500	1.404980	1.994359	0.993283	0.279428	True	True	9.99288e-08	1950	3.247528	2.914165	0.501417	0.480229
2.000	0.100	1.300	4.000	0.100000	-0.056250	0.742500	1.356893	2.001030	0.949975	0.289579	True	True	9.962e-08	2005	3.214911	2.889361	0.521347	0.482849
2.000	0.100	1.300	4.000	0.100000	-0.052500	0.742500	1.313219	2.008080	0.911425	0.299718	True	True	9.95106e-08	2024	3.185203	2.867357	0.540294	0.484891
2.000	0.100	1.300	4.000	0.100000	-0.048750	0.742500	1.273275	2.015504	0.876789	0.309907	True	True	9.96478e-08	2077	3.157981	2.847758	0.558371	0.486432
2.000	0.100	1.300	4.000	0.100000	-0.045000	0.742500	1.236528	2.023302	0.845419	0.320198	True	True	9.98388e-08	2087	3.132913	2.830257	0.575671	0.487530
2.000	0.100	1.300	4.000	0.100000	-0.041250	0.742500	1.202549	2.031478	0.816810	0.330640	True	True	9.99372e-08	2140	3.109731	2.814610	0.592266	0.488231
2.000	0.100	1.300	4.000	0.100000	-0.037500	0.742500	1.170993	2.040041	0.790558	0.341277	True	True	9.98588e-08	2147	3.088217	2.800622	0.608217	0.488570
2.000	0.100	1.300	4.000	0.100000	-0.033750	0.742500	1.141577	2.049002	0.766339	0.352153	True	True	9.99069e-08	2251	3.068193	2.788136	0.623575	0.488575
2.000	0.100	1.300	4.000	0.100000	-0.030000	0.742500	1.114066	2.058377	0.743887	0.363310	True	True	9.99891e-08	2243	3.049510	2.777024	0.638380	0.488267
2.000	0.100	1.300	4.000	0.100000	-0.026250	0.742500	1.088263	2.068184	0.722981	0.374790	True	True	9.99532e-08	2248	3.032044	2.767184	0.652666	0.487664
2.000	0.100	1.300	4.000	0.100000	-0.022500	0.742500	1.064001	2.078445	0.703438	0.386637	True	True	9.96236e-08	2295	3.015692	2.758528	0.666462	0.486778
2.000	0.100	1.300	4.000	0.100000	-0.018750	0.742500	1.041139	2.089185	0.685102	0.398898	True	True	9.9986e-08	2336	3.000363	2.750990	0.679791	0.485618
2.000	0.100	1.300	4.000	0.100000	-0.015000	0.742500	1.019554	2.100434	0.667842	0.411621	True	True	9.97876e-08	2374	2.985985	2.744513	0.692672	0.484193
2.000	0.100	1.300	4.000	0.100000	-0.011250	0.742500	0.999144	2.112225	0.651544	0.424858	True	True	9.9616e-08	2394	2.972493	2.739054	0.705122	0.482505
2.000	0.100	1.300	4.000	0.100000	-0.007500	0.742500	0.979817	2.124595	0.636109	0.438666	True	True	9.97212e-08	2390	2.959835	2.734581	0.717153	0.480557
2.000	0.100	1.300	4.000	0.100000	-0.003750	0.742500	0.961494	2.137587	0.621452	0.453107	True	True	9.98716e-08	2447	2.947966	2.731070	0.728773	0.478349
2.000	0.100	1.300	4.000	0.100000	0.000000	0.742500	0.944107	2.151250	0.607498	0.468251	True	True	9.99118e-08	2538	2.936848	2.728507	0.739990	0.475879
2.000	0.100	1.300	4.000	0.100000	0.003750	0.742500	0.927596	2.165639	0.594179	0.484174	True	True	9.98239e-08	2548	2.926453	2.726886	0.750807	0.473141
2.000	0.100	1.300	4.000	0.100000	0.007500	0.742500	0.911910	2.180816	0.581437	0.500963	True	True	9.96071e-08	2559	2.916757	2.726208	0.761227	0.470131
2.000	0.100	1.300	4.000	0.100000	0.011250	0.742500	0.897003	2.196854	0.569219	0.518716	True	True	9.97675e-08	2662	2.907742	2.726485	0.771248	0.466839
2.000	0.100	1.300	4.000	0.100000	0.015000	0.742500	0.882836	2.213833	0.557475	0.537545	True	True	9.97089e-08	2689	2.899398	2.727736	0.780866	0.463255
2.000	0.100	1.300	4.000	0.100000	0.018750	0.742500	0.869375	2.231848	0.546161	0.557579	True	True	9.9975e-08	2746	2.891720	2.729989	0.790076	0.459366
2.000	0.100	1.300	4.000	0.100000	0.022500	0.742500	0.856593	2.251009	0.535237	0.578967	True	True	9.97102e-08	2760	2.884709	2.733283	0.798868	0.455157
2.000	0.100	1.300	4.000	0.100000	0.026250	0.742500	0.844465	2.271443	0.524663	0.601884	True	True	9.96498e-08	2866	2.878374	2.737670	0.807229	0.450609
2.000	0.100	1.300	4.000	0.100000	0.030000	0.742500	0.832973	2.293298	0.514405	0.626535	True	True	9.99493e-08	2910	2.872730	2.743212	0.815144	0.445699
2.000	0.100	1.300	4.000	0.100000	0.033750	0.742500	0.822103	2.316750	0.504426	0.653166	True	True	9.98335e-08	2974	2.867802	2.749988	0.822594	0.440402
2.000	0.100	1.300	4.000	0.100000	0.037500	0.742500	0.811845	2.342008	0.494693	0.682068	True	True	9.98074e-08	3052	2.863624	2.758096	0.829553	0.434686
2.000	0.100	1.300	4.000	0.100000	0.041250	0.742500	0.802196	2.369324	0.485170	0.713598	True	True	9.98228e-08	3098	2.860244	2.767656	0.835991	0.428515
2.000	0.100	1.300	4.000	0.100000	0.045000	0.742500	0.793157	2.399002	0.475823	0.748194	True	True	9.97771e-08	3225	2.857722	2.778818	0.841869	0.421845
2.000	0.100	1.300	4.000	0.100000	0.048750	0.742500	0.784737	2.431418	0.466613	0.786399	True	True	9.99341e-08	3298	2.856141	2.791764	0.847142	0.414624
2.000	0.100	1.300	4.000	0.100000	0.052500	0.742500	0.776953	2.467037	0.457500	0.828902	True	True	9.97449e-08	3444	2.855605	2.806726	0.851752	0.406785
2.000	0.100	1.300	4.000	0.100000	0.056250	0.742500	0.769829	2.506453	0.448436	0.876586	True	True	9.99666e-08	3543	2.856251	2.823994	0.855625	0.398252
2.000	0.100	1.300	4.000	0.100000	0.060000	0.742500	0.763404	2.550426	0.439369	0.930614	True	True	9.97548e-08	3725	2.858262	2.843942	0.858669	0.388926
2.000	0.100	1.300	4.000	0.100000	0.063750	0.742500	0.757733	2.599963	0.430232	0.992543	True	True	9.99414e-08	3840	2.861883	2.867055	0.860764	0.378682
2.000	0.100	1.300	4.000	0.100000	0.067500	0.742500	0.752894	2.656425	0.420942	1.064526	True	True	9.97437e-08	4028	2.867448	2.893984	0.861749	0.367359
2.000	0.100	1.300	4.000	0.100000	0.071250	0.742500	0.748998	2.721710	0.411387	1.149643	True	True	9.98675e-08	4292	2.875430	2.925620	0.861407	0.354743
2.000	0.100	1.300	4.000	0.100000	0.075000	0.742500	0.746206	2.798578	0.401415	1.252481	True	True	9.98655e-08	4587	2.886517	2.963228	0.859429	0.340542
2.000	0.100	1.300	4.000	0.100000	-0.075000	0.765000	1.643003	1.972346	1.258945	0.239518	True	True	9.97836e-08	2276	3.411632	3.036544	0.412174	0.463552
2.000	0.100	1.300	4.000	0.100000	-0.071250	0.765000	1.564006	1.977368	1.179537	0.250849	True	True	9.99806e-08	2078	3.359358	2.992483	0.438448	0.469935
2.000	0.100	1.300	4.000	0.100000	-0.067500	0.765000	1.495541	1.982893	1.113003	0.261727	True	True	9.97777e-08	1920	3.313633	2.954799	0.462808	0.475027
2.000	0.100	1.300	4.000	0.100000	-0.063750	0.765000	1.435248	1.988881	1.056112	0.272312	True	True	9.95596e-08	1905	3.273083	2.922125	0.485598	0.479106
2.000	0.100	1.300	4.000	0.100000	-0.060000	0.765000	1.381484	1.995287	1.006673	0.282721	True	True	9.95154e-08	1934	3.236726	2.893500	0.507069	0.482367
2.000	0.100	1.300	4.000	0.100000	-0.056250	0.765000	1.333049	2.002092	0.963137	0.293046	True	True	9.96079e-08	2014	3.203841	2.868227	0.527410	0.484947
2.000	0.100	1.300	4.000	0.100000	-0.052500	0.765000	1.289049	2.009280	0.924376	0.303360	True	True	9.95468e-08	2063	3.173879	2.845787	0.546767	0.486949
2.000	0.100	1.300	4.000	0.100000	-0.048750	0.765000	1.248799	2.016845	0.889543	0.313723	True	True	9.99168e-08	2094	3.146417	2.825780	0.565255	0.488450
2.000	0.100	1.300	4.000	0.100000	-0.045000	0.765000	1.211762	2.024788	0.857988	0.324191	True	True	9.99742e-08	2111	3.121119	2.807896	0.582963	0.489507
2.000	0.100	1.300	4.000	0.100000	-0.041250	0.765000	1.177509	2.033113	0.829203	0.334811	True	True	9.99021e-08	2171	3.097717	2.791889	0.599967	0.490167
2.000	0.100	1.300	4.000	0.100000	-0.037500	0.765000	1.145693	2.041828	0.802784	0.345630	True	True	9.98841e-08	2197	3.075991	2.777562	0.616327	0.490464
2.000	0.100	1.300	4.000	0.100000	-0.033750	0.765000	1.116028	2.050946	0.778405	0.356690	True	True	9.9767e-08	2219	3.055761	2.764757	0.632092	0.490426
2.000	0.100	1.300	4.000	0.100000	-0.030000	0.765000	1.088280	2.060481	0.755800	0.368034	True	True	9.98677e-08	2279	3.036878	2.753342	0.647305	0.490076
2.000	0.100	1.300	4.000	0.100000	-0.026250	0.765000	1.062249	2.070452	0.734747	0.379707	True	True	9.98012e-08	2302	3.019217	2.743215	0.661998	0.489430
2.000	0.100	1.300	4.000	0.100000	-0.022500	0.765000	1.037769	2.080881	0.715062	0.391751	True	True	9.99507e-08	2342	3.002673	2.734289	0.676200	0.488501
2.000	0.100	1.300	4.000	0.100000	-0.018750	0.765000	1.014697	2.091794	0.696589	0.404213	True	True	9.97468e-08	2369	2.987157	2.726493	0.689936	0.487299
2.000	0.100	1.300	4.000	0.100000	-0.015000	0.765000	0.992910	2.103220	0.679195	0.417144	True	True	9.98738e-08	2397	2.972593	2.719773	0.703223	0.485831
2.000	0.100	1.300	4.000	0.100000	-0.011250	0.765000	0.972305	2.115193	0.662768	0.430595	True	True	9.98363e-08	2430	2.958918	2.714084	0.716077	0.484100
2.000	0.100	1.300	4.000	0.100000	-0.007500	0.765000	0.952789	2.127750	0.647207	0.444624	True	True	9.96415e-08	2467	2.946077	2.709393	0.728511	0.482110
2.000	0.100	1.300	4.000	0.100000	-0.003750	0.765000	0.934284	2.140935	0.632428	0.459294	True	True	9.9715e-08	2523	2.934026	2.705675	0.740534	0.479859
2.000	0.100	1.300	4.000	0.100000	0.000000	0.765000	0.916720	2.154795	0.618354	0.474676	True	True	9.96764e-08	2549	2.922727	2.702916	0.752152	0.477345
2.000	0.100	1.300	4.000	0.100000	0.003750	0.765000	0.900038	2.169388	0.604920	0.490846	True	True	9.99849e-08	2581	2.912150	2.701110	0.763370	0.474565
2.000	0.100	1.300	4.000	0.100000	0.007500	0.765000	0.884185	2.184775	0.592064	0.507893	True	True	9.96433e-08	2606	2.902271	2.700258	0.774188	0.471512
2.000	0.100	1.300	4.000	0.100000	0.011250	0.765000	0.869116	2.201029	0.579735	0.525916	True	True	9.97135e-08	2702	2.893071	2.700370	0.784605	0.468178
2.000	0.100	1.300	4.000	0.100000	0.015000	0.765000	0.854790	2.218232	0.567883	0.545028	True	True	9.99483e-08	2737	2.884540	2.701466	0.794618	0.464552
2.000	0.100	1.300	4.000	0.100000	0.018750	0.765000	0.841175	2.236480	0.556464	0.565360	True	True	9.96957e-08	2781	2.876671	2.703573	0.804220	0.460622
2.000	0.100	1.300	4.000	0.100000	0.022500	0.765000	0.828241	2.255882	0.545437	0.587063	True	True	9.98553e-08	2824	2.869465	2.706732	0.813402	0.456372
2.000	0.100	1.300	4.000	0.100000	0.026250	0.765000	0.815965	2.276566	0.534764	0.610313	True	True	9.99158e-08	2910	2.862931	2.710991	0.822150	0.451783
2.000	0.100	1.300	4.000	0.100000	0.030000	0.765000	0.804327	2.298683	0.524408	0.635318	True	True	9.97177e-08	2941	2.857082	2.716414	0.830450	0.446834
2.000	0.100	1.300	4.000	0.100000	0.033750	0.765000	0.793313	2.322408	0.514334	0.662327	True	True	9.98511e-08	2996	2.851941	2.723080	0.838281	0.441498
2.000	0.100	1.300	4.000	0.100000	0.037500	0.765000	0.782913	2.347953	0.504508	0.691635	True	True	9.97602e-08	3077	2.847543	2.731086	0.845619	0.435745
2.000	0.100	1.300	4.000	0.100000	0.041250	0.765000	0.773123	2.375571	0.494895	0.723604	True	True	9.98508e-08	3180	2.843932	2.740553	0.852431	0.429537
2.000	0.100	1.300	4.000	0.100000	0.045000	0.765000	0.763944	2.405568	0.485460	0.758675	True	True	9.97549e-08	3299	2.841168	2.751630	0.858682	0.422833
2.000	0.100	1.300	4.000	0.100000	0.048750	0.765000	0.755384	2.438323	0.476166	0.797400	True	True	9.97884e-08	3371	2.839331	2.764499	0.864323	0.415577
2.000	0.100	1.300	4.000	0.100000	0.052500	0.765000	0.747458	2.474305	0.466970	0.840476	True	True	9.98311e-08	3451	2.838521	2.779392	0.869296	0.407708
2.000	0.100	1.300	4.000	0.100000	0.056250	0.765000	0.740192	2.514111	0.457827	0.888797	True	True	9.97718e-08	3590	2.838874	2.796599	0.873530	0.399145
2.000	0.100	1.300	4.000	0.100000	0.060000	0.765000	0.733622	2.558508	0.448684	0.943539	True	True	9.97925e-08	3725	2.840567	2.816494	0.876931	0.389793
2.000	0.100	1.300	4.000	0.100000	0.063750	0.765000	0.727802	2.608511	0.439474	1.006281	True	True	9.98577e-08	3969	2.843840	2.839563	0.879379	0.379525
2.000	0.100	1.300	4.000	0.100000	0.067500	0.765000	0.722808	2.665489	0.430114	1.079204	True	True	9.98714e-08	4116	2.849018	2.866456	0.880715	0.368183
2.000	0.100	1.300	4.000	0.100000	0.071250	0.765000	0.718748	2.731357	0.420494	1.165426	True	True	9.9902e-08	4286	2.856563	2.898064	0.880722	0.355554
2.000	0.100	1.300	4.000	0.100000	0.075000	0.765000	0.715781	2.808897	0.410460	1.269595	True	True	9.98754e-08	4599	2.867150	2.935655	0.879092	0.341344
2.000	0.100	1.300	4.000	0.100000	-0.075000	0.787500	1.621465	1.972795	1.273503	0.242112	True	True	9.9505e-08	2268	3.402260	3.018232	0.416122	0.465783
2.000	0.100	1.300	4.000	0.100000	-0.071250	0.787500	1.541998	1.977939	1.193744	0.253628	True	True	9.98504e-08	2040	3.349629	2.973510	0.442815	0.472128
2.000	0.100	1.300	4.000	0.100000	-0.067500	0.787500	1.473109	1.983589	1.126903	0.264687	True	True	9.97305e-08	1962	3.303581	2.935229	0.467590	0.477180
2.000	0.100	1.300	4.000	0.100000	-0.063750	0.787500	1.412432	1.989704	1.069738	0.275450	True	True	9.99911e-08	1972	3.262735	2.902008	0.490791	0.481219
2.000	0.100	1.300	4.000	0.100000	-0.060000	0.787500	1.358307	1.996246	1.020051	0.286035	True	True	9.95226e-08	1980	3.226105	2.872879	0.512672	0.484436
2.000	0.100	1.300	4.000	0.100000	-0.056250	0.787500	1.309539	2.003187	0.976289	0.296536	True	True	9.95315e-08	2075	3.192964	2.847141	0.533422	0.486974
2.000	0.100	1.300	4.000	0.100000	-0.052500	0.787500	1.265229	2.010516	0.937317	0.307026	True	True	9.96846e-08	2059	3.162762	2.824266	0.553186	0.488932
2.000	0.100	1.300	4.000	0.100000	-0.048750	0.787500	1.224688	2.018226	0.902287	0.317567	True	True	9.97543e-08	2096	3.135071	2.803853	0.572080	0.490388
2.000	0.100	1.300	4.000	0.100000	-0.045000	0.787500	1.187376	2.026316	0.870547	0.328213	True	True	9.97909e-08	2152	3.109556	2.785588	0.590195	0.491401
2.000	0.100	1.300	4.000	0.100000	-0.041250	0.787500	1.152863	2.034793	0.841586	0.339015	True	True	9.9672e-08	2183	3.085945	2.769223	0.607605	0.492015
2.000	0.100	1.300	4.000	0.100000	-0.037500	0.787500	1.120800	2.043663	0.815000	0.350016	True	True	9.99392e-08	2214	3.064018	2.754559	0.624370	0.492267
2.000	0.100	1.300	4.000	0.100000	-0.033750	0.787500	1.090900	2.052939	0.790461	0.361263	True	True	9.99329e-08	2248	3.043594	2.741434	0.640541	0.492184
2.000	0.100	1.300	4.000	0.100000	-0.030000	0.787500	1.062927	2.062637	0.767702	0.372798	True	True	9.98948e-08	2271	3.024522	2.729718	0.656160	0.491789
2.000	0.100	1.300	4.000	0.100000	-0.026250	0.787500	1.036682	2.072774	0.746501	0.384665	True	True	9.9815e-08	2280	3.006677	2.719306	0.671259	0.491097
2.000	0.100	1.300	4.000	0.100000	-0.022500	0.787500	1.011995	2.083375	0.726673	0.396908	True	True	9.95829e-08	2360	2.989952	2.710109	0.685867	0.490123
2.000	0.100	1.300	4.000	0.100000	-0.018750	0.787500	0.988725	2.094463	0.708062	0.409575	True	True	9.97534e-08	2376	2.974258	2.702058	0.700007	0.488875
2.000	0.100	1.300	4.000	0.100000	-0.015000	0.787500	0.966749	2.106069	0.690534	0.422716	True	True	9.98995e-08	2476	2.959519	2.695095	0.713699	0.487362
2.000	0.100	1.300	4.000	0.100000	-0.011250	0.787500	0.945959	2.118226	0.673976	0.436384	True	True	9.98745e-08	2415	2.945670	2.689176	0.726957	0.485586
2.000	0.100	1.300	4.000	0.100000	-0.007500	0.787500	0.926266	2.130973	0.658289	0.450637	True	True	9.96508e-08	2486	2.932657	2.684266	0.739795	0.483550
2.000	0.100	1.300	4.000	0.100000	-0.003750	0.787500	0.907589	2.144352	0.643387	0.465539	True	True	9.96757e-08	2556	2.920434	2.680342	0.752221	0.481254
2.000	0.100	1.300	4.000	0.100000	0.000000	0.787500	0.889859	2.158412	0.629193	0.481161	True	True	9.98139e-08	2534	2.908963	2.677388	0.764242	0.478696
2.000	0.100	1.300	4.000	0.100000	0.003750	0.787500	0.873015	2.173211	0.615642	0.497582	True	True	9.97399e-08	2586	2.898213	2.675397	0.775860	0.475872
2.000	0.100	1.300	4.000	0.100000	0.007500	0.787500	0.857005	2.188810	0.602672	0.514890	True	True	9.95792e-08	2662	2.888159	2.674370	0.787078	0.472775
2.000	0.100	1.300	4.000	0.100000	0.011250	0.787500	0.841782	2.205284	0.590232	0.533186	True	True	9.99598e-08	2662	2.878783	2.674318	0.797894	0.469397
2.000	0.100	1.300	4.000	0.100000	0.015000	0.787500	0.827307	2.222713	0.578271	0.552585	True	True	9.97983e-08	2743	2.870072	2.675259	0.808304	0.465728
2.000	0.100	1.300	4.000	0.100000	0.018750	0.787500	0.813545	2.241196	0.566746	0.573218	True	True	9.99382e-08	2824	2.862021	2.677221	0.818301	0.461756
2.000	0.100	1.300	4.000	0.100000	0.022500	0.787500	0.800467	2.260841	0.555616	0.595239	True	True	9.97677e-08	2883	2.854629	2.680243	0.827875	0.457463
2.000	0.100	1.300	4.000	0.100000	0.026250	0.787500	0.788050	2.281778	0.544842	0.618826	True	True	9.98006e-08	2895	2.847902	2.684373	0.837016	0.452834
2.000	0.100	1.300	4.000	0.100000	0.030000	0.787500	0.776272	2.304158	0.534387	0.644189	True	True	9.9921e-08	2997	2.841855	2.689676	0.845705	0.447844
2.000	0.100	1.300	4.000	0.100000	0.033750	0.787500	0.765121	2.328159	0.524218	0.671580	True	True	9.98437e-08	3083	2.836509	2.696230	0.853924	0.442470
2.000	0.100	1.300	4.000	0.100000	0.037500	0.787500	0.754585	2.353992	0.514299	0.701299	True	True	9.99073e-08	3147	2.831896	2.704133	0.861645	0.436679
2.000	0.100	1.300	4.000	0.100000	0.041250	0.787500	0.744659	2.381914	0.504595	0.733710	True	True	9.97277e-08	3199	2.828061	2.713505	0.868840	0.430436
2.000	0.100	1.300	4.000	0.100000	0.045000	0.787500	0.735344	2.412232	0.495072	0.769261	True	True	9.99499e-08	3308	2.825061	2.724494	0.875470	0.423697
2.000	0.100	1.300	4.000	0.100000	0.048750	0.787500	0.726648	2.445327	0.485692	0.808511	True	True	9.98603e-08	3399	2.822972	2.737283	0.881488	0.416409
2.000	0.100	1.300	4.000	0.100000	0.052500	0.787500	0.718584	2.481674	0.476415	0.852163	True	True	9.97865e-08	3560	2.821895	2.752104	0.886836	0.408509
2.000	0.100	1.300	4.000	0.100000	0.056250	0.787500	0.711178	2.521871	0.467193	0.901126	True	True	9.99083e-08	3664	2.821959	2.769247	0.891441	0.399919
2.000	0.100	1.300	4.000	0.100000	0.060000	0.787500	0.704464	2.566694	0.457974	0.956588	True	True	9.98113e-08	3829	2.823337	2.789084	0.895212	0.390542
2.000	0.100	1.300	4.000	0.100000	0.063750	0.787500	0.698495	2.617162	0.448691	1.020149	True	True	9.98362e-08	3935	2.826264	2.812103	0.898028	0.380255
2.000	0.100	1.300	4.000	0.100000	0.067500	0.787500	0.693344	2.674657	0.439263	1.094018	True	True	9.99119e-08	4202	2.831057	2.838953	0.899732	0.368897
2.000	0.100	1.300	4.000	0.100000	0.071250	0.787500	0.689118	2.741108	0.429579	1.181352	True	True	9.97963e-08	4358	2.838168	2.870528	0.900107	0.356256
2.000	0.100	1.300	4.000	0.100000	0.075000	0.787500	0.685971	2.819319	0.419486	1.286862	True	True	9.98868e-08	4741	2.848254	2.908092	0.898848	0.342042
2.000	0.100	1.300	4.000	0.100000	-0.075000	0.810000	1.600176	1.973265	1.288043	0.244719	True	True	9.97317e-08	2202	3.393016	2.999958	0.420035	0.467964
2.000	0.100	1.300	4.000	0.100000	-0.071250	0.810000	1.520259	1.978534	1.207933	0.256421	True	True	9.99852e-08	2060	3.340041	2.954578	0.447143	0.474266
2.000	0.100	1.300	4.000	0.100000	-0.067500	0.810000	1.450965	1.984310	1.140786	0.267662	True	True	9.95294e-08	1945	3.293685	2.915702	0.472328	0.479274
2.000	0.100	1.300	4.000	0.100000	-0.063750	0.810000	1.389915	1.990559	1.083349	0.278605	True	True	9.95876e-08	1956	3.252556	2.881938	0.495937	0.483266
2.000	0.100	1.300	4.000	0.100000	-0.060000	0.810000	1.335450	1.997236	1.033415	0.289370	True	True	9.98904e-08	2000	3.215665	2.852309	0.518223	0.486437
2.000	0.100	1.300	4.000	0.100000	-0.056250	0.810000	1.286366	2.004317	0.989426	0.300048	True	True	9.98381e-08	2025	3.182281	2.826107	0.539377	0.488927
2.000	0.100	1.300	4.000	0.100000	-0.052500	0.810000	1.241761	2.011788	0.950244	0.310717	True	True	9.98166e-08	2126	3.151851	2.802800	0.559545	0.490838
2.000	0.100	1.300	4.000	0.100000	-0.048750	0.810000	1.200943	2.019645	0.915017	0.321437	True	True	9.98008e-08	2125	3.123945	2.781984	0.578842	0.492246
2.000	0.100	1.300	4.000	0.100000	-0.045000	0.810000	1.163371	2.027886	0.883091	0.332264	True	True	9.95145e-08	2159	3.098224	2.763340	0.597359	0.493210
2.000	0.100	1.300	4.000	0.100000	-0.041250	0.810000	1.128612	2.036516	0.853954	0.343249	True	True	9.97333e-08	2212	3.074417	2.746618	0.615172	0.493776
2.000	0.100	1.300	4.000	0.100000	-0.037500	0.810000	1.096316	2.045543	0.827200	0.354437	True	True	9.98586e-08	2209	3.052301	2.731617	0.632341	0.493979
2.000	0.100	1.300	4.000	0.100000	-0.033750	0.810000	1.066195	2.054981	0.802500	0.365873	True	True	9.96898e-08	2256	3.031694	2.718175	0.648915	0.493848
2.000	0.100	1.300	4.000	0.100000	-0.030000	0.810000	1.038011	2.064844	0.779587	0.377600	True	True	9.99527e-08	2277	3.012444	2.706160	0.664937	0.493404
2.000	0.100	1.300	4.000	0.100000	-0.026250	0.810000	1.011563	2.075151	0.758237	0.389664	True	True	9.99844e-08	2272	2.994425	2.695463	0.680438	0.492664
2.000	0.100	1.300	4.000	0.100000	-0.022500	0.810000	0.986683	2.085925	0.738265	0.402109	True	True	9.99795e-08	2365	2.977531	2.685998	0.695449	0.491642
2.000	0.100	1.300	4.000	0.100000	-0.018750	0.810000	0.963227	2.097191	0.719514	0.414983	True	True	9.98856e-08	2385	2.961670	2.677692	0.709993	0.490346
2.000	0.100	1.300	4.000	0.100000	-0.015000	0.810000	0.941072	2.108979	0.701852	0.428337	True	True	9.97902e-08	2419	2.946765	2.670488	0.724088	0.488784
2.000	0.100	1.300	4.000	0.100000	-0.011250	0.810000	0.920111	2.121323	0.685163	0.442225	True	True	9.97904e-08	2491	2.932753	2.664340	0.737750	0.486961
2.000	0.100	1.300	4.000	0.100000	-0.007500	0.810000	0.900251	2.134261	0.669348	0.456705	True	True	9.98644e-08	2465	2.919577	2.659213	0.750990	0.484878
2.000	0.100	1.300	4.000	0.100000	-0.003750	0.810000	0.881413	2.147837	0.654322	0.471842	True	True	9.96953e-08	2574	2.907191	2.655084	0.763819	0.482535
2.000	0.100	1.300	4.000	0.100000	0.000000	0.810000	0.863526	2.162100	0.640007	0.487708	True	True	9.98367e-08	2623	2.895557	2.651935	0.776241	0.479930
2.000	0.100	1.300	4.000	0.100000	0.003750	0.810000	0.846531	2.177107	0.626338	0.504382	True	True	9.96397e-08	2651	2.884643	2.649759	0.788261	0.477060
2.000	0.100	1.300	4.000	0.100000	0.007500	0.810000	0.830373	2.192921	0.613253	0.521954	True	True	9.95909e-08	2689	2.874424	2.648558	0.799879	0.473917
2.000	0.100	1.300	4.000	0.100000	0.011250	0.810000	0.815006	2.209616	0.600700	0.540526	True	True	9.97241e-08	2878	2.864880	2.648341	0.811095	0.470495
2.000	0.100	1.300	4.000	0.100000	0.015000	0.810000	0.800390	2.227274	0.588630	0.560215	True	True	9.98838e-08	2781	2.855999	2.649127	0.821903	0.466782
2.000	0.100	1.300	4.000	0.100000	0.018750	0.810000	0.786490	2.245993	0.576998	0.581153	True	True	9.97703e-08	2867	2.847773	2.650942	0.832297	0.462766
2.000	0.100	1.300	4.000	0.100000	0.022500	0.810000	0.773277	2.265884	0.565763	0.603494	True	True	9.96645e-08	2901	2.840203	2.653826	0.842268	0.458431
2.000	0.100	1.300	4.000	0.100000	0.026250	0.810000	0.760725	2.287076	0.554887	0.627422	True	True	9.99466e-08	2984	2.833291	2.657828	0.851803	0.453760
2.000	0.100	1.300	4.000	0.100000	0.030000	0.810000	0.748816	2.309721	0.544334	0.653147	True	True	9.97943e-08	3053	2.827053	2.663010	0.860886	0.448730
2.000	0.100	1.300	4.000	0.100000	0.033750	0.810000	0.737533	2.333999	0.534068	0.680924	True	True	9.98852e-08	3063	2.821508	2.669452	0.869496	0.443317
2.000	0.100	1.300	4.000	0.100000	0.037500	0.810000	0.726867	2.360123	0.524055	0.711057	True	True	9.98378e-08	3149	2.816688	2.677250	0.877608	0.437489
2.000	0.100	1.300	4.000	0.100000	0.041250	0.810000	0.716811	2.388350	0.514260	0.743915	True	True	9.99456e-08	3269	2.812635	2.686524	0.885191	0.431210
2.000	0.100	1.300	4.000	0.100000	0.045000	0.810000	0.707365	2.418991	0.504649	0.779950	True	True	9.99363e-08	3439	2.809405	2.697423	0.892208	0.424437
2.000	0.100	1.300	4.000	0.100000	0.048750	0.810000	0.698536	2.452429	0.495183	0.819729	True	True	9.98921e-08	3455	2.807071	2.710131	0.898611	0.417118
2.000	0.100	1.300	4.000	0.100000	0.052500	0.810000	0.690338	2.489140	0.485823	0.863964	True	True	9.99606e-08	3543	2.805730	2.724876	0.904343	0.409189
2.000	0.100	1.300	4.000	0.100000	0.056250	0.810000	0.682794	2.529731	0.476522	0.913573	True	True	9.98422e-08	3726	2.805510	2.741950	0.909331	0.400574
2.000	0.100	1.300	4.000	0.100000	0.060000	0.810000	0.675937	2.574979	0.467227	0.969761	True	True	9.97718e-08	3893	2.806579	2.761726	0.913484	0.391175
2.000	0.100	1.300	4.000	0.100000	0.063750	0.810000	0.669819	2.625914	0.457873	1.034147	True	True	9.97963e-08	4094	2.809164	2.784691	0.916683	0.380869
2.000	0.100	1.300	4.000	0.100000	0.067500	0.810000	0.664512	2.683927	0.448377	1.108968	True	True	9.98091e-08	4261	2.813575	2.811493	0.918771	0.369498
2.000	0.100	1.300	4.000	0.100000	0.071250	0.810000	0.660117	2.750961	0.438631	1.197421	True	True	9.99158e-08	4434	2.820253	2.843025	0.919533	0.356850
2.000	0.100	1.300	4.000	0.100000	0.075000	0.810000	0.656785	2.829842	0.428481	1.304279	True	True	9.99234e-08	4816	2.829839	2.880554	0.918668	0.342635
2.000	0.100	1.300	4.000	0.100000	-0.075000	0.832500	1.579137	1.973754	1.302562	0.247337	True	True	9.93938e-08	2171	3.383899	2.981726	0.423912	0.470095
2.000	0.100	1.300	4.000	0.100000	-0.071250	0.832500	1.498788	1.979145	1.222103	0.259228	True	True	9.9672e-08	1995	3.330595	2.935692	0.451430	0.476350
2.000	0.100	1.300	4.000	0.100000	-0.067500	0.832500	1.429104	1.985060	1.154651	0.270654	True	True	9.96766e-08	1946	3.283943	2.896224	0.477020	0.481307
2.000	0.100	1.300	4.000	0.100000	-0.063750	0.832500	1.367702	1.991441	1.096942	0.281779	True	True	9.98085e-08	1966	3.242546	2.861920	0.501032	0.485249
2.000	0.100	1.300	4.000	0.100000	-0.060000	0.832500	1.312913	1.998256	1.046760	0.292724	True	True	9.97902e-08	2021	3.205408	2.831794	0.523719	0.488369
2.000	0.100	1.300	4.000	0.100000	-0.056250	0.832500	1.263529	2.005479	1.002544	0.303583	True	True	9.99432e-08	2067	3.171794	2.805130	0.545273	0.490808
2.000	0.100	1.300	4.000	0.100000	-0.052500	0.832500	1.218645	2.013097	0.963151	0.314432	True	True	9.96572e-08	2091	3.141148	2.781395	0.565839	0.492666
2.000	0.100	1.300	4.000	0.100000	-0.048750	0.832500	1.177566	2.021102	0.927727	0.325334	True	True	9.96856e-08	2111	3.113038	2.760176	0.585535	0.494022
2.000	0.100	1.300	4.000	0.100000	-0.045000	0.832500	1.139749	2.029496	0.895614	0.336344	True	True	9.99756e-08	2184	3.087125	2.741156	0.604451	0.494935
2.000	0.100	1.300	4.000	0.100000	-0.041250	0.832500	1.104758	2.038282	0.866300	0.347514	True	True	9.97474e-08	2192	3.063132	2.724080	0.622663	0.495449
2.000	0.100	1.300	4.000	0.100000	-0.037500	0.832500	1.072243	2.047470	0.839378	0.358891	True	True	9.97698e-08	2243	3.040839	2.708746	0.640230	0.495600
2.000	0.100	1.300	4.000	0.100000	-0.033750	0.832500	1.041914	2.057071	0.814517	0.370518	True	True	9.97164e-08	2263	3.020059	2.694988	0.657205	0.495418
2.000	0.100	1.300	4.000	0.100000	-0.030000	0.832500	1.013532	2.067102	0.791448	0.382441	True	True	9.96283e-08	2308	3.000644	2.682675	0.673625	0.494922
2.000	0.100	1.300	4.000	0.100000	-0.026250	0.832500	0.986896	2.077580	0.769948	0.394704	True	True	9.99546e-08	2375	2.982463	2.671697	0.689527	0.494130
2.000	0.100	1.300	4.000	0.100000	-0.022500	0.832500	0.961835	2.088530	0.749831	0.407353	True	True	9.99694e-08	2371	2.965409	2.661965	0.704938	0.493057
2.000	0.100	1.300	4.000	0.100000	-0.018750	0.832500	0.938206	2.099976	0.730940	0.420437	True	True	9.98811e-08	2411	2.949392	2.653406	0.719882	0.491710
2.000	0.100	1.300	4.000	0.100000	-0.015000	0.832500	0.915884	2.111948	0.713142	0.434007	True	True	9.99505e-08	2480	2.934333	2.645961	0.734378	0.490098
2.000	0.100	1.300	4.000	0.100000	-0.011250	0.832500	0.894761	2.124481	0.696321	0.448116	True	True	9.96816e-08	2479	2.920167	2.639585	0.748441	0.488225
2.000	0.100	1.300	4.000	0.100000	-0.007500	0.832500	0.874746	2.137614	0.680377	0.462826	True	True	9.97338e-08	2510	2.906838	2.634243	0.762082	0.486092
2.000	0.100	1.300	4.000	0.100000	-0.003750	0.832500	0.855758	2.151389	0.665225	0.478201	True	True	9.97337e-08	2599	2.894300	2.629909	0.775311	0.483700
2.000	0.100	1.300	4.000	0.100000	0.000000	0.832500	0.837726	2.165857	0.650789	0.494313	True	True	9.95998e-08	2648	2.882513	2.626566	0.788134	0.481047
2.000	0.100	1.300	4.000	0.100000	0.003750	0.832500	0.820589	2.181074	0.637000	0.511244	True	True	9.96745e-08	2651	2.871444	2.624207	0.800554	0.478129
2.000	0.100	1.300	4.000	0.100000	0.007500	0.832500	0.804293	2.197105	0.623799	0.529084	True	True	9.99553e-08	2696	2.861068	2.622832	0.812573	0.474939
2.000	0.100	1.300	4.000	0.100000	0.011250	0.832500	0.788792	2.214024	0.611133	0.547935	True	True	9.99704e-08	2735	2.851365	2.622451	0.824188	0.471470
2.000	0.100	1.300	4.000	0.100000	0.015000	0.832500	0.774044	2.231913	0.598952	0.567916	True	True	9.97455e-08	2803	2.842322	2.623081	0.835395	0.467712
2.000	0.100	1.300	4.000	0.100000	0.018750	0.832500	0.760014	2.250870	0.587211	0.589162	True	True	9.99898e-08	2868	2.833931	2.624751	0.846187	0.463651
2.000	0.100	1.300	4.000	0.100000	0.022500	0.832500	0.746673	2.271009	0.575871	0.611829	True	True	9.96637e-08	2955	2.826189	2.627496	0.856556	0.459274
2.000	0.100	1.300	4.000	0.100000	0.026250	0.832500	0.733996	2.292457	0.564892	0.636100	True	True	9.9757e-08	2966	2.819101	2.631368	0.866489	0.454561
2.000	0.100	1.300	4.000	0.100000	0.030000	0.832500	0.721962	2.315370	0.554239	0.662191	True	True	9.98946e-08	3092	2.812679	2.636429	0.875968	0.449491
2.000	0.100	1.300	4.000	0.100000	0.033750	0.832500	0.710555	2.339927	0.543875	0.690358	True	True	9.98776e-08	3140	2.806943	2.642757	0.884974	0.444038
2.000	0.100	1.300	4.000	0.100000	0.037500	0.832500	0.699764	2.366344	0.533767	0.720909	True	True	9.99981e-08	3205	2.801923	2.650449	0.893480	0.438173
2.000	0.100	1.300	4.000	0.100000	0.041250	0.832500	0.689583	2.394877	0.523881	0.754217	True	True	9.97011e-08	3268	2.797658	2.659624	0.901458	0.431859
2.000	0.100	1.300	4.000	0.100000	0.045000	0.832500	0.680011	2.425842	0.514180	0.790741	True	True	9.98739e-08	3437	2.794204	2.670432	0.908867	0.425053
2.000	0.100	1.300	4.000	0.100000	0.048750	0.832500	0.671054	2.459624	0.504629	0.831053	True	True	9.99116e-08	3533	2.791630	2.683054	0.915664	0.417703
2.000	0.100	1.300	4.000	0.100000	0.052500	0.832500	0.662725	2.496702	0.495186	0.875875	True	True	9.99597e-08	3640	2.790032	2.697721	0.921789	0.409748
2.000	0.100	1.300	4.000	0.100000	0.056250	0.832500	0.655045	2.537687	0.485805	0.926136	True	True	9.98803e-08	3739	2.789532	2.714723	0.927171	0.401108
2.000	0.100	1.300	4.000	0.100000	0.060000	0.832500	0.648048	2.583362	0.476435	0.983055	True	True	9.98287e-08	3934	2.790296	2.734433	0.931719	0.391689
2.000	0.100	1.300	4.000	0.100000	0.063750	0.832500	0.641782	2.634764	0.467009	1.048272	True	True	9.975e-08	4128	2.792542	2.757337	0.935316	0.381368
2.000	0.100	1.300	4.000	0.100000	0.067500	0.832500	0.636317	2.693295	0.457446	1.124051	True	True	9.97833e-08	4274	2.796576	2.784085	0.937804	0.369986
2.000	0.100	1.300	4.000	0.100000	0.071250	0.832500	0.631751	2.760912	0.447638	1.213631	True	True	9.97824e-08	4562	2.802823	2.815569	0.938973	0.357334
2.000	0.100	1.300	4.000	0.100000	0.075000	0.832500	0.628230	2.840464	0.437433	1.321846	True	True	9.98948e-08	4803	2.811911	2.853054	0.938524	0.343124
2.000	0.100	1.300	4.000	0.100000	-0.075000	0.855000	1.558348	1.974267	1.317057	0.249968	True	True	9.9996e-08	2237	3.374909	2.963538	0.427751	0.472173
2.000	0.100	1.300	4.000	0.100000	-0.071250	0.855000	1.477586	1.979788	1.236249	0.262049	True	True	9.9551e-08	2035	3.321290	2.916854	0.455673	0.478376
2.000	0.100	1.300	4.000	0.100000	-0.067500	0.855000	1.407532	1.985832	1.168492	0.273661	True	True	9.96016e-08	1954	3.274357	2.876799	0.481664	0.483280
2.000	0.100	1.300	4.000	0.100000	-0.063750	0.855000	1.345794	1.992351	1.110511	0.284970	True	True	9.96231e-08	1964	3.232704	2.841957	0.506073	0.487167
2.000	0.100	1.300	4.000	0.100000	-0.060000	0.855000	1.290697	1.999307	1.060083	0.296098	True	True	9.96318e-08	2060	3.195332	2.811337	0.529156	0.490232
2.000	0.100	1.300	4.000	0.100000	-0.056250	0.855000	1.241029	2.006675	1.015639	0.307139	True	True	9.96812e-08	2094	3.161501	2.784216	0.551104	0.492614
2.000	0.100	1.300	4.000	0.100000	-0.052500	0.855000	1.195881	2.014440	0.976034	0.318171	True	True	9.97504e-08	2139	3.130652	2.760055	0.572065	0.494417
2.000	0.100	1.300	4.000	0.100000	-0.048750	0.855000	1.154557	2.022597	0.940412	0.329256	True	True	9.97384e-08	2165	3.102352	2.738438	0.592154	0.495717
2.000	0.100	1.300	4.000	0.100000	-0.045000	0.855000	1.116509	2.031146	0.908112	0.340453	True	True	9.99586e-08	2209	3.076257	2.719044	0.611464	0.496574
2.000	0.100	1.300	4.000	0.100000	-0.041250	0.855000	1.081302	2.040091	0.878621	0.351810	True	True	9.98391e-08	2217	3.052092	2.701617	0.630070	0.497032
2.000	0.100	1.300	4.000	0.100000	-0.037500	0.855000	1.048582	2.049441	0.851528	0.363377	True	True	9.95282e-08	2271	3.029632	2.685952	0.648032	0.497129
2.000	0.100	1.300	4.000	0.100000	-0.033750	0.855000	1.018059	2.059209	0.826505	0.375198	True	True	9.99638e-08	2311	3.008693	2.671881	0.665401	0.496891
2.000	0.100	1.300	4.000	0.100000	-0.030000	0.855000	0.989493	2.069409	0.803279	0.387319	True	True	9.99866e-08	2360	2.989122	2.659273	0.682217	0.496341
2.000	0.100	1.300	4.000	0.100000	-0.026250	0.855000	0.962681	2.080062	0.781628	0.399784	True	True	9.96375e-08	2326	2.970790	2.648015	0.698514	0.495495
2.000	0.100	1.300	4.000	0.100000	-0.022500	0.855000	0.937452	2.091189	0.761366	0.412640	True	True	9.96699e-08	2400	2.953589	2.638018	0.714322	0.494367
2.000	0.100	1.300	4.000	0.100000	-0.018750	0.855000	0.913662	2.102817	0.742333	0.425936	True	True	9.98102e-08	2419	2.937425	2.629207	0.729663	0.492968
2.000	0.100	1.300	4.000	0.100000	-0.015000	0.855000	0.891185	2.114977	0.724397	0.439724	True	True	9.9862e-08	2491	2.922222	2.621525	0.744556	0.491303
2.000	0.100	1.300	4.000	0.100000	-0.011250	0.855000	0.869914	2.127701	0.707443	0.454058	True	True	9.99804e-08	2543	2.907913	2.614923	0.759016	0.489377
2.000	0.100	1.300	4.000	0.100000	-0.007500	0.855000	0.849755	2.141030	0.691369	0.469000	True	True	9.97033e-08	2551	2.894442	2.609366	0.773055	0.487192
2.000	0.100	1.300	4.000	0.100000	-0.003750	0.855000	0.830628	2.155006	0.676091	0.484616	True	True	9.99357e-08	2631	2.881760	2.604829	0.786682	0.484750
2.000	0.100	1.300	4.000	0.100000	0.000000	0.855000	0.812461	2.169681	0.661530	0.500977	True	True	9.97344e-08	2675	2.869829	2.601293	0.799904	0.482046
2.000	0.100	1.300	4.000	0.100000	0.003750	0.855000	0.795192	2.185111	0.647621	0.518167	True	True	9.97269e-08	2686	2.858615	2.598751	0.812722	0.479078
2.000	0.100	1.300	4.000	0.100000	0.007500	0.855000	0.778768	2.201361	0.634303	0.536277	True	True	9.98291e-08	2780	2.848092	2.597204	0.825140	0.475840
2.000	0.100	1.300	4.000	0.100000	0.011250	0.855000	0.763142	2.218505	0.621522	0.555411	True	True	9.9692e-08	2800	2.838240	2.596659	0.837153	0.472324
2.000	0.100	1.300	4.000	0.100000	0.015000	0.855000	0.748271	2.236627	0.609229	0.575689	True	True	9.98912e-08	2878	2.829043	2.597134	0.848759	0.468519
2.000	0.100	1.300	4.000	0.100000	0.018750	0.855000	0.734121	2.255825	0.597379	0.597245	True	True	9.97402e-08	2865	2.820494	2.598657	0.859950	0.464413
2.000	0.100	1.300	4.000	0.100000	0.022500	0.855000	0.720660	2.276212	0.585932	0.620241	True	True	9.98478e-08	2921	2.812589	2.601265	0.870718	0.459991
2.000	0.100	1.300	4.000	0.100000	0.026250	0.855000	0.707865	2.297920	0.574849	0.644859	True	True	9.99279e-08	3011	2.805332	2.605007	0.881049	0.455236
2.000	0.100	1.300	4.000	0.100000	0.030000	0.855000	0.695713	2.321102	0.564094	0.671319	True	True	9.97774e-08	3111	2.798735	2.609945	0.890926	0.450125
2.000	0.100	1.300	4.000	0.100000	0.033750	0.855000	0.684188	2.345940	0.553632	0.699880	True	True	9.99052e-08	3176	2.792815	2.616158	0.900330	0.444634
2.000	0.100	1.300	4.000	0.100000	0.037500	0.855000	0.673280	2.372650	0.543428	0.730852	True	True	9.99525e-08	3269	2.787602	2.623743	0.909236	0.438731
2.000	0.100	1.300	4.000	0.100000	0.041250	0.855000	0.662979	2.401492	0.533449	0.764615	True	True	9.98613e-08	3373	2.783132	2.632818	0.917612	0.432382
2.000	0.100	1.300	4.000	0.100000	0.045000	0.855000	0.653287	2.432783	0.523658	0.801632	True	True	9.99331e-08	3458	2.779460	2.643531	0.925421	0.425544
2.000	0.100	1.300	4.000	0.100000	0.048750	0.855000	0.644206	2.466909	0.514020	0.842482	True	True	9.99871e-08	3525	2.776653	2.656066	0.932618	0.418166
2.000	0.100	1.300	4.000	0.100000	0.052500	0.855000	0.635749	2.504356	0.504493	0.887896	True	True	9.9733e-08	3660	2.774803	2.670651	0.939145	0.410184
2.000	0.100	1.300	4.000	0.100000	0.056250	0.855000	0.627937	2.545735	0.495033	0.938813	True	True	9.99585e-08	3779	2.774030	2.687578	0.944931	0.401522
2.000	0.100	1.300	4.000	0.100000	0.060000	0.855000	0.620801	2.591839	0.485586	0.996470	True	True	9.98294e-08	4058	2.774492	2.707217	0.949886	0.392085
2.000	0.100	1.300	4.000	0.100000	0.063750	0.855000	0.614388	2.643709	0.476088	1.062523	True	True	9.98016e-08	4177	2.776405	2.730057	0.953894	0.381751
2.000	0.100	1.300	4.000	0.100000	0.067500	0.855000	0.608764	2.702758	0.466458	1.139267	True	True	9.98523e-08	4364	2.780064	2.756745	0.956800	0.370362
2.000	0.100	1.300	4.000	0.100000	0.071250	0.855000	0.604025	2.770959	0.456588	1.229981	True	True	9.99409e-08	4643	2.785885	2.788172	0.958396	0.357710
2.000	0.100	1.300	4.000	0.100000	0.075000	0.855000	0.600311	2.851181	0.446329	1.339561	True	True	9.98492e-08	5036	2.794476	2.825605	0.958388	0.343508
2.000	0.100	1.300	4.000	0.100000	-0.075000	0.877500	1.537808	1.974797	1.331526	0.252610	True	True	9.94999e-08	2158	3.366046	2.945397	0.431551	0.474201
2.000	0.100	1.300	4.000	0.100000	-0.071250	0.877500	1.456653	1.980446	1.250369	0.264884	True	True	9.98975e-08	2031	3.312126	2.898067	0.459872	0.480347
2.000	0.100	1.300	4.000	0.100000	-0.067500	0.877500	1.386248	1.986628	1.182308	0.276685	True	True	9.95047e-08	1974	3.264925	2.857428	0.486256	0.485192
2.000	0.100	1.300	4.000	0.100000	-0.063750	0.877500	1.324190	1.993289	1.124054	0.288179	True	True	9.96141e-08	1987	3.223031	2.822055	0.511057	0.489019
2.000	0.100	1.300	4.000	0.100000	-0.060000	0.877500	1.268802	2.000389	1.073378	0.299492	True	True	9.95273e-08	2066	3.185437	2.790945	0.534530	0.492024
2.000	0.100	1.300	4.000	0.100000	-0.056250	0.877500	1.218866	2.007904	1.028706	0.310717	True	True	9.98034e-08	2117	3.151402	2.763370	0.556867	0.494347
2.000	0.100	1.300	4.000	0.100000	-0.052500	0.877500	1.173471	2.015819	0.988889	0.321934	True	True	9.97974e-08	2094	3.120364	2.738786	0.578217	0.496090
2.000	0.100	1.300	4.000	0.100000	-0.048750	0.877500	1.131917	2.024130	0.953067	0.333205	True	True	9.99266e-08	2169	3.091885	2.716774	0.598694	0.497331
2.000	0.100	1.300	4.000	0.100000	-0.045000	0.877500	1.093654	2.032836	0.920579	0.344589	True	True	9.99087e-08	2246	3.065621	2.697010	0.618392	0.498128
2.000	0.100	1.300	4.000	0.100000	-0.041250	0.877500	1.058245	2.041942	0.890909	0.356137	True	True	9.9695e-08	2238	3.041295	2.679235	0.637387	0.498527
2.000	0.100	1.300	4.000	0.100000	-0.037500	0.877500	1.025334	2.051457	0.863646	0.367896	True	True	9.97731e-08	2252	3.018682	2.663242	0.655737	0.498565
2.000	0.100	1.300	4.000	0.100000	-0.033750	0.877500	0.994631	2.061393	0.838458	0.379913	True	True	9.9871e-08	2326	2.997594	2.648862	0.673496	0.498269
2.000	0.100	1.300	4.000	0.100000	-0.030000	0.877500	0.965894	2.071765	0.815075	0.392233	True	True	9.99952e-08	2300	2.977879	2.635961	0.690702	0.497661
2.000	0.100	1.300	4.000	0.100000	-0.026250	0.877500	0.938919	2.082594	0.793272	0.404903	True	True	9.9905e-08	2356	2.959407	2.624426	0.707391	0.496758
2.000	0.100	1.300	4.000	0.100000	-0.022500	0.877500	0.913536	2.093902	0.772862	0.417968	True	True	9.99468e-08	2430	2.942068	2.614166	0.723590	0.495573
2.000	0.100	1.300	4.000	0.100000	-0.018750	0.877500	0.889597	2.105714	0.753687	0.431479	True	True	9.99231e-08	2456	2.925770	2.605106	0.739322	0.494118
2.000	0.100	1.300	4.000	0.100000	-0.015000	0.877500	0.866978	2.118062	0.735613	0.445488	True	True	9.9666e-08	2499	2.910433	2.597187	0.754608	0.492397
2.000	0.100	1.300	4.000	0.100000	-0.011250	0.877500	0.845569	2.130980	0.718523	0.460050	True	True	9.97334e-08	2871	2.895991	2.590362	0.769462	0.490417
2.000	0.100	1.300	4.000	0.100000	-0.007500	0.877500	0.825278	2.144507	0.702318	0.475227	True	True	9.95912e-08	2578	2.882387	2.584593	0.783895	0.488178
2.000	0.100	1.300	4.000	0.100000	-0.003750	0.877500	0.806023	2.158687	0.686911	0.491085	True	True	9.96538e-08	2700	2.869573	2.579853	0.797917	0.485683
2.000	0.100	1.300	4.000	0.100000	0.000000	0.877500	0.787732	2.173571	0.672226	0.507699	True	True	9.97896e-08	2694	2.857507	2.576127	0.811534	0.482927
2.000	0.100	1.300	4.000	0.100000	0.003750	0.877500	0.770342	2.189215	0.658195	0.525151	True	True	9.97757e-08	2693	2.846157	2.573403	0.824748	0.479908
2.000	0.100	1.300	4.000	0.100000	0.007500	0.877500	0.753800	2.205686	0.644758	0.543534	True	True	9.98953e-08	2771	2.835496	2.571684	0.837561	0.476620
2.000	0.100	1.300	4.000	0.100000	0.011250	0.877500	0.738058	2.223057	0.631860	0.562954	True	True	9.9709e-08	2816	2.825503	2.570976	0.849972	0.473055
2.000	0.100	1.300	4.000	0.100000	0.015000	0.877500	0.723073	2.241414	0.619453	0.583530	True	True	9.9998e-08	2898	2.816162	2.571297	0.861974	0.469202
2.000	0.100	1.300	4.000	0.100000	0.018750	0.877500	0.708811	2.260855	0.607493	0.605401	True	True	9.98519e-08	2941	2.807463	2.572674	0.873564	0.465050
2.000	0.100	1.300	4.000	0.100000	0.022500	0.877500	0.695240	2.281493	0.595938	0.628728	True	True	9.97687e-08	2986	2.799403	2.575144	0.884730	0.460584
2.000	0.100	1.300	4.000	0.100000	0.026250	0.877500	0.682334	2.303461	0.584750	0.653697	True	True	9.96939e-08	3053	2.791986	2.578756	0.895459	0.455785
2.000	0.100	1.300	4.000	0.100000	0.030000	0.877500	0.670072	2.326914	0.573893	0.680530	True	True	9.97314e-08	3151	2.785221	2.583571	0.905737	0.450634
2.000	0.100	1.300	4.000	0.100000	0.033750	0.877500	0.658436	2.352034	0.563330	0.709487	True	True	9.9744e-08	3203	2.779125	2.589669	0.915541	0.445103
2.000	0.100	1.300	4.000	0.100000	0.037500	0.877500	0.647416	2.379039	0.553029	0.740886	True	True	9.98575e-08	3357	2.773725	2.597144	0.924848	0.439164
2.000	0.100	1.300	4.000	0.100000	0.041250	0.877500	0.637002	2.408192	0.542956	0.775107	True	True	9.99497e-08	3383	2.769058	2.606117	0.933627	0.432781
2.000	0.100	1.300	4.000	0.100000	0.045000	0.877500	0.627194	2.439809	0.533074	0.812622	True	True	9.97533e-08	3516	2.765175	2.616734	0.941841	0.425912
2.000	0.100	1.300	4.000	0.100000	0.048750	0.877500	0.617994	2.474282	0.523347	0.854014	True	True	9.97535e-08	3584	2.762141	2.629179	0.949444	0.418505
2.000	0.100	1.300	4.000	0.100000	0.052500	0.877500	0.609413	2.512098	0.513736	0.900024	True	True	9.98769e-08	3738	2.760045	2.643680	0.956381	0.410499
2.000	0.100	1.300	4.000	0.100000	0.056250	0.877500	0.601472	2.553874	0.504195	0.951604	True	True	9.98294e-08	3872	2.759003	2.660527	0.962581	0.401816
2.000	0.100	1.300	4.000	0.100000	0.060000	0.877500	0.594199	2.600407	0.494671	1.010002	True	True	9.99118e-08	4005	2.759170	2.680092	0.967955	0.392364
2.000	0.100	1.300	4.000	0.100000	0.063750	0.877500	0.587639	2.652746	0.485101	1.076898	True	True	9.98121e-08	4256	2.760755	2.702861	0.972388	0.382019
2.000	0.100	1.300	4.000	0.100000	0.067500	0.877500	0.581856	2.712313	0.475403	1.154613	True	True	9.9984e-08	4446	2.764043	2.729483	0.975728	0.370626
2.000	0.100	1.300	4.000	0.100000	0.071250	0.877500	0.576943	2.781098	0.465472	1.246469	True	True	9.99179e-08	4709	2.769440	2.760846	0.977772	0.357978
2.000	0.100	1.300	4.000	0.100000	0.075000	0.877500	0.573033	2.861990	0.455158	1.357422	True	True	9.99914e-08	4992	2.777537	2.798218	0.978229	0.343787
2.000	0.100	1.300	4.000	0.100000	-0.075000	0.900000	1.517517	1.975349	1.345965	0.255264	True	True	9.95534e-08	2157	3.357310	2.927305	0.435309	0.476177
2.000	0.100	1.300	4.000	0.100000	-0.071250	0.900000	1.435988	1.981129	1.264460	0.267733	True	True	9.92431e-08	2034	3.303103	2.879335	0.464023	0.482261
2.000	0.100	1.300	4.000	0.100000	-0.067500	0.900000	1.365246	1.987453	1.196094	0.279723	True	True	9.9978e-08	1958	3.255649	2.838118	0.490796	0.487042
2.000	0.100	1.300	4.000	0.100000	-0.063750	0.900000	1.302888	1.994256	1.137566	0.291406	True	True	9.97568e-08	1989	3.213526	2.802216	0.515983	0.490806
2.000	0.100	1.300	4.000	0.100000	-0.060000	0.900000	1.247227	2.001501	1.086642	0.302905	True	True	9.98741e-08	2102	3.175724	2.770620	0.539839	0.493746
2.000	0.100	1.300	4.000	0.100000	-0.056250	0.900000	1.197040	2.009165	1.041741	0.314317	True	True	9.96752e-08	2109	3.141498	2.742596	0.562559	0.496005
2.000	0.100	1.300	4.000	0.100000	-0.052500	0.900000	1.151414	2.017233	1.001711	0.325720	True	True	9.99126e-08	2160	3.110282	2.717593	0.584290	0.497684
2.000	0.100	1.300	4.000	0.100000	-0.048750	0.900000	1.109645	2.025700	0.965689	0.337179	True	True	9.96903e-08	2224	3.081637	2.695191	0.605150	0.498861
2.000	0.100	1.300	4.000	0.100000	-0.045000	0.900000	1.071182	2.034565	0.933012	0.348753	True	True	9.97737e-08	2226	3.055216	2.675060	0.625230	0.499595
2.000	0.100	1.300	4.000	0.100000	-0.041250	0.900000	1.035586	2.043835	0.903162	0.360492	True	True	9.97736e-08	2230	3.030742	2.656941	0.644606	0.499932
2.000	0.100	1.300	4.000	0.100000	-0.037500	0.900000	1.002499	2.053516	0.875726	0.372446	True	True	9.99732e-08	2305	3.007986	2.640623	0.663340	0.499908
2.000	0.100	1.300	4.000	0.100000	-0.033750	0.900000	0.971630	2.063623	0.850373	0.384662	True	True	9.95974e-08	2336	2.986762	2.625936	0.681482	0.499550
2.000	0.100	1.300	4.000	0.100000	-0.030000	0.900000	0.942736	2.074170	0.826831	0.397184	True	True	9.9724e-08	2400	2.966914	2.612746	0.699072	0.498881
2.000	0.100	1.300	4.000	0.100000	-0.026250	0.900000	0.915612	2.085176	0.804874	0.410060	True	True	9.98158e-08	2407	2.948313	2.600937	0.716146	0.497918
2.000	0.100	1.300	4.000	0.100000	-0.022500	0.900000	0.890086	2.096666	0.784315	0.423337	True	True	9.96782e-08	2450	2.930848	2.590417	0.732730	0.496674
2.000	0.100	1.300	4.000	0.100000	-0.018750	0.900000	0.866011	2.108665	0.764996	0.437065	True	True	9.95759e-08	2473	2.914425	2.581111	0.748850	0.495160
2.000	0.100	1.300	4.000	0.100000	-0.015000	0.900000	0.843262	2.121204	0.746781	0.451297	True	True	9.97062e-08	2526	2.898965	2.572959	0.764523	0.493382
2.000	0.100	1.300	4.000	0.100000	-0.011250	0.900000	0.821728	2.134317	0.729555	0.466089	True	True	9.9735e-08	2580	2.884400	2.565912	0.779765	0.491344
2.000	0.100	1.300	4.000	0.100000	-0.007500	0.900000	0.801316	2.148044	0.713218	0.481503	True	True	9.9989e-08	2592	2.870674	2.559932	0.794587	0.489050
2.000	0.100	1.300	4.000	0.100000	-0.003750	0.900000	0.781944	2.162429	0.697681	0.497608	True	True	9.99073e-08	2674	2.857736	2.554993	0.808999	0.486499
2.000	0.100	1.300	4.000	0.100000	0.000000	0.900000	0.763539	2.177523	0.682870	0.514476	True	True	9.99991e-08	2689	2.845546	2.551077	0.823007	0.483690
2.000	0.100	1.300	4.000	0.100000	0.003750	0.900000	0.746040	2.193384	0.668715	0.532193	True	True	9.97231e-08	2758	2.834070	2.548174	0.836613	0.480618
2.000	0.100	1.300	4.000	0.100000	0.007500	0.900000	0.729389	2.210078	0.655157	0.550853	True	True	9.98959e-08	2821	2.823280	2.546283	0.849819	0.477278
2.000	0.100	1.300	4.000	0.100000	0.011250	0.900000	0.713541	2.227678	0.642142	0.570561	True	True	9.99898e-08	3072	2.813154	2.545413	0.862623	0.473663
2.000	0.100	1.300	4.000	0.100000	0.015000	0.900000	0.698452	2.246271	0.629621	0.591439	True	True	9.99299e-08	2875	2.803677	2.545582	0.875020	0.469761
2.000	0.100	1.300	4.000	0.100000	0.018750	0.900000	0.684086	2.265956	0.617548	0.613628	True	True	9.99781e-08	2974	2.794837	2.546813	0.887005	0.465563
2.000	0.100	1.300	4.000	0.100000	0.022500	0.900000	0.670412	2.286847	0.605884	0.637289	True	True	9.98239e-08	3059	2.786632	2.549145	0.898568	0.461051
2.000	0.100	1.300	4.000	0.100000	0.026250	0.900000	0.657404	2.309077	0.594589	0.662613	True	True	9.97274e-08	3101	2.779062	2.552627	0.909696	0.456209
2.000	0.100	1.300	4.000	0.100000	0.030000	0.900000	0.645039	2.332801	0.583627	0.689821	True	True	9.99783e-08	3202	2.772137	2.557319	0.920373	0.451016
2.000	0.100	1.300	4.000	0.100000	0.033750	0.900000	0.633300	2.358206	0.572964	0.719180	True	True	9.9637e-08	3236	2.765872	2.563300	0.930579	0.445447
2.000	0.100	1.300	4.000	0.100000	0.037500	0.900000	0.622173	2.385508	0.562564	0.751008	True	True	9.9729e-08	3351	2.760293	2.570666	0.940290	0.439471
2.000	0.100	1.300	4.000	0.100000	0.041250	0.900000	0.611652	2.414972	0.552395	0.785692	True	True	9.9805e-08	3441	2.755436	2.579535	0.949475	0.433055
2.000	0.100	1.300	4.000	0.100000	0.045000	0.900000	0.601733	2.446918	0.542421	0.823708	True	True	9.99972e-08	3534	2.751348	2.590054	0.958098	0.426155
2.000	0.100	1.300	4.000	0.100000	0.048750	0.900000	0.592418	2.481739	0.532605	0.865647	True	True	9.98937e-08	3645	2.748093	2.602406	0.966114	0.418721
2.000	0.100	1.300	4.000	0.100000	0.052500	0.900000	0.583718	2.519925	0.522908	0.912258	True	True	9.98162e-08	3785	2.745758	2.616819	0.973468	0.410692
2.000	0.100	1.300	4.000	0.100000	0.056250	0.900000	0.575650	2.562099	0.513284	0.964505	True	True	9.98945e-08	3929	2.744453	2.633583	0.980091	0.401991
2.000	0.100	1.300	4.000	0.100000	0.060000	0.900000	0.568243	2.609061	0.503682	1.023650	True	True	9.98261e-08	4056	2.744330	2.653070	0.985895	0.392525
2.000	0.100	1.300	4.000	0.100000	0.063750	0.900000	0.561537	2.661869	0.494038	1.091394	True	True	9.98484e-08	4280	2.745591	2.675763	0.990767	0.382172
2.000	0.100	1.300	4.000	0.100000	0.067500	0.900000	0.555596	2.721957	0.484273	1.170088	True	True	9.99303e-08	4521	2.748513	2.702312	0.994559	0.370779
2.000	0.100	1.300	4.000	0.100000	0.071250	0.900000	0.550506	2.791327	0.474280	1.263093	True	True	9.98101e-08	4740	2.753490	2.733604	0.997070	0.358137
2.000	0.100	1.300	4.000	0.100000	0.075000	0.900000	0.546397	2.872889	0.463911	1.375428	True	True	9.99116e-08	5063	2.761096	2.770905	0.998017	0.343963
