# Supplementary material for: On maternity and the stronger immune response in women
Source: Nat Commun. 2022 Aug 18;13:4858. doi: 10.1038/s41467-022-32569-6 (PMC9386672; doi:10.1038/s41467-022-32569-6)
Supplement: Supplementary file 3 — Source Data [file 41467_2022_32569_MOESM3_ESM.zip › Source Data/Source Data Suppl Fig 9/demo4_betaC1_1pt6_a.csv]

bmax	mu	betaC1	betaC2	base_c	diff_c	prVert	alphaf	alpham	gammaf	gammam	p_ESS?	h_ESS?	NormGrad	Iter	Sfbar	Smbar	Ifbar	Imbar
2.000	0.100	1.600	4.000	0.100000	-0.075000	0.000000	2.670310	1.937499	1.083067	0.238861	True	True	9.98488e-08	3306	3.191024	2.979048	0.335222	0.484596
2.000	0.100	1.600	4.000	0.100000	-0.071250	0.000000	2.598764	1.941097	0.992932	0.246464	True	True	9.96629e-08	3078	3.152532	2.958659	0.349612	0.487947
2.000	0.100	1.600	4.000	0.100000	-0.067500	0.000000	2.538189	1.945169	0.918536	0.253820	True	True	9.9922e-08	2879	3.119758	2.942168	0.362375	0.490453
2.000	0.100	1.600	4.000	0.100000	-0.063750	0.000000	2.485984	1.949656	0.855816	0.261042	True	True	9.92959e-08	2614	3.091441	2.928676	0.373817	0.492293
2.000	0.100	1.600	4.000	0.100000	-0.060000	0.000000	2.440353	1.954521	0.802037	0.268212	True	True	9.99312e-08	2455	3.066691	2.917561	0.384163	0.493592
2.000	0.100	1.600	4.000	0.100000	-0.056250	0.000000	2.400008	1.959742	0.755289	0.275396	True	True	9.98692e-08	2561	3.044864	2.908386	0.393580	0.494435
2.000	0.100	1.600	4.000	0.100000	-0.052500	0.000000	2.363995	1.965306	0.714183	0.282643	True	True	9.97133e-08	2458	3.025475	2.900825	0.402200	0.494889
2.000	0.100	1.600	4.000	0.100000	-0.048750	0.000000	2.331589	1.971207	0.677689	0.289998	True	True	9.98615e-08	2349	3.008150	2.894635	0.410127	0.495000
2.000	0.100	1.600	4.000	0.100000	-0.045000	0.000000	2.302228	1.977446	0.645017	0.297499	True	True	9.96827e-08	2269	2.992600	2.889630	0.417444	0.494806
2.000	0.100	1.600	4.000	0.100000	-0.041250	0.000000	2.275466	1.984025	0.615556	0.305183	True	True	9.97205e-08	2184	2.978593	2.885667	0.424219	0.494333
2.000	0.100	1.600	4.000	0.100000	-0.037500	0.000000	2.250947	1.990956	0.588822	0.313083	True	True	9.96581e-08	2087	2.965943	2.882632	0.430508	0.493604
2.000	0.100	1.600	4.000	0.100000	-0.033750	0.000000	2.228380	1.998246	0.564426	0.321231	True	True	9.9937e-08	2043	2.954500	2.880437	0.436358	0.492633
2.000	0.100	1.600	4.000	0.100000	-0.030000	0.000000	2.207524	2.005916	0.542050	0.329661	True	True	9.98139e-08	2055	2.944138	2.879013	0.441809	0.491435
2.000	0.100	1.600	4.000	0.100000	-0.026250	0.000000	2.188181	2.013978	0.521435	0.338408	True	True	9.96088e-08	2026	2.934756	2.878304	0.446894	0.490016
2.000	0.100	1.600	4.000	0.100000	-0.022500	0.000000	2.170183	2.022456	0.502363	0.347506	True	True	9.95627e-08	1948	2.926270	2.878269	0.451641	0.488385
2.000	0.100	1.600	4.000	0.100000	-0.018750	0.000000	2.153386	2.031376	0.484653	0.356993	True	True	9.96886e-08	1940	2.918609	2.878874	0.456075	0.486543
2.000	0.100	1.600	4.000	0.100000	-0.015000	0.000000	2.137668	2.040768	0.468150	0.366910	True	True	9.99311e-08	1998	2.911714	2.880098	0.460218	0.484493
2.000	0.100	1.600	4.000	0.100000	-0.011250	0.000000	2.122928	2.050658	0.452722	0.377301	True	True	9.9463e-08	1956	2.905538	2.881925	0.464086	0.482235
2.000	0.100	1.600	4.000	0.100000	-0.007500	0.000000	2.109072	2.061085	0.438256	0.388214	True	True	9.95217e-08	1929	2.900043	2.884347	0.467695	0.479767
2.000	0.100	1.600	4.000	0.100000	-0.003750	0.000000	2.096027	2.072087	0.424653	0.399703	True	True	9.98949e-08	1874	2.895196	2.887363	0.471057	0.477086
2.000	0.100	1.600	4.000	0.100000	0.000000	0.000000	2.083714	2.083724	0.411827	0.411827	True	True	9.96913e-08	1912	2.890975	2.890975	0.474185	0.474184
2.000	0.100	1.600	4.000	0.100000	0.003750	0.000000	2.072090	2.096025	0.399703	0.424653	True	True	9.94724e-08	1930	2.887362	2.895196	0.477085	0.471058
2.000	0.100	1.600	4.000	0.100000	0.007500	0.000000	2.061082	2.109074	0.388214	0.438256	True	True	9.94515e-08	1877	2.884348	2.900042	0.479768	0.467695
2.000	0.100	1.600	4.000	0.100000	0.011250	0.000000	2.050655	2.122929	0.377301	0.452722	True	True	9.95852e-08	1894	2.881926	2.905538	0.482236	0.464086
2.000	0.100	1.600	4.000	0.100000	0.015000	0.000000	2.040765	2.137669	0.366910	0.468150	True	True	9.96461e-08	1907	2.880099	2.911714	0.484493	0.460218
2.000	0.100	1.600	4.000	0.100000	0.018750	0.000000	2.031375	2.153386	0.356993	0.484653	True	True	9.99829e-08	1934	2.878874	2.918608	0.486543	0.456075
2.000	0.100	1.600	4.000	0.100000	0.022500	0.000000	2.022456	2.170182	0.347506	0.502363	True	True	9.96032e-08	1942	2.878268	2.926270	0.488385	0.451641
2.000	0.100	1.600	4.000	0.100000	0.026250	0.000000	2.013980	2.188181	0.338407	0.521435	True	True	9.96383e-08	2089	2.878304	2.934757	0.490016	0.446894
2.000	0.100	1.600	4.000	0.100000	0.030000	0.000000	2.005916	2.207524	0.329661	0.542050	True	True	9.98451e-08	2117	2.879013	2.944138	0.491435	0.441809
2.000	0.100	1.600	4.000	0.100000	0.033750	0.000000	1.998248	2.228380	0.321231	0.564426	True	True	9.99921e-08	2217	2.880437	2.954500	0.492633	0.436358
2.000	0.100	1.600	4.000	0.100000	0.037500	0.000000	1.990955	2.250947	0.313083	0.588822	True	True	9.99473e-08	2088	2.882632	2.965943	0.493604	0.430508
2.000	0.100	1.600	4.000	0.100000	0.041250	0.000000	1.984025	2.275466	0.305183	0.615556	True	True	9.97992e-08	2129	2.885667	2.978593	0.494333	0.424219
2.000	0.100	1.600	4.000	0.100000	0.045000	0.000000	1.977446	2.302228	0.297499	0.645017	True	True	9.98053e-08	2168	2.889630	2.992600	0.494806	0.417444
2.000	0.100	1.600	4.000	0.100000	0.048750	0.000000	1.971207	2.331589	0.289998	0.677689	True	True	9.98755e-08	2242	2.894635	3.008150	0.495000	0.410127
2.000	0.100	1.600	4.000	0.100000	0.052500	0.000000	1.965306	2.363995	0.282643	0.714183	True	True	9.97633e-08	2433	2.900825	3.025475	0.494889	0.402200
2.000	0.100	1.600	4.000	0.100000	0.056250	0.000000	1.959742	2.400008	0.275396	0.755289	True	True	9.96828e-08	2548	2.908386	3.044864	0.494435	0.393580
2.000	0.100	1.600	4.000	0.100000	0.060000	0.000000	1.954521	2.440353	0.268212	0.802037	True	True	9.97103e-08	2493	2.917561	3.066691	0.493592	0.384163
2.000	0.100	1.600	4.000	0.100000	0.063750	0.000000	1.949656	2.485984	0.261042	0.855816	True	True	9.95904e-08	2678	2.928676	3.091441	0.492293	0.373817
2.000	0.100	1.600	4.000	0.100000	0.067500	0.000000	1.945169	2.538189	0.253820	0.918536	True	True	9.98878e-08	2803	2.942168	3.119758	0.490453	0.362375
2.000	0.100	1.600	4.000	0.100000	0.071250	0.000000	1.941097	2.598764	0.246464	0.992932	True	True	9.98583e-08	3091	2.958659	3.152532	0.487947	0.349612
2.000	0.100	1.600	4.000	0.100000	0.075000	0.000000	1.937499	2.670310	0.238861	1.083067	True	True	9.99915e-08	3252	2.979048	3.191024	0.484596	0.335222
2.000	0.100	1.600	4.000	0.100000	-0.075000	0.022500	2.641882	1.937559	1.095344	0.240767	True	True	9.99357e-08	3105	3.182002	2.964625	0.338400	0.486381
2.000	0.100	1.600	4.000	0.100000	-0.071250	0.022500	2.569596	1.941205	1.004792	0.248476	True	True	9.99007e-08	3107	3.143030	2.943791	0.353104	0.489752
2.000	0.100	1.600	4.000	0.100000	-0.067500	0.022500	2.508344	1.945327	0.930024	0.255933	True	True	9.99492e-08	2753	3.109814	2.926907	0.366166	0.492274
2.000	0.100	1.600	4.000	0.100000	-0.063750	0.022500	2.455517	1.949867	0.866964	0.263252	True	True	9.97066e-08	2601	3.081082	2.913062	0.377896	0.494130
2.000	0.100	1.600	4.000	0.100000	-0.060000	0.022500	2.409309	1.954787	0.812875	0.270519	True	True	9.95828e-08	2499	3.055947	2.901633	0.388517	0.495441
2.000	0.100	1.600	4.000	0.100000	-0.056250	0.022500	2.368427	1.960065	0.765839	0.277796	True	True	9.95887e-08	2515	3.033756	2.892171	0.398201	0.496296
2.000	0.100	1.600	4.000	0.100000	-0.052500	0.022500	2.331913	1.965687	0.724466	0.285136	True	True	9.98592e-08	2196	3.014021	2.884349	0.407077	0.496759
2.000	0.100	1.600	4.000	0.100000	-0.048750	0.022500	2.299038	1.971650	0.687721	0.292583	True	True	9.98862e-08	2270	2.996370	2.877920	0.415251	0.496878
2.000	0.100	1.600	4.000	0.100000	-0.045000	0.022500	2.269237	1.977952	0.654814	0.300178	True	True	9.99066e-08	2278	2.980507	2.872697	0.422807	0.496689
2.000	0.100	1.600	4.000	0.100000	-0.041250	0.022500	2.242061	1.984597	0.625130	0.307955	True	True	9.97133e-08	2199	2.966202	2.868532	0.429812	0.496221
2.000	0.100	1.600	4.000	0.100000	-0.037500	0.022500	2.217153	1.991595	0.598185	0.315948	True	True	9.97814e-08	2125	2.953268	2.865311	0.436322	0.495495
2.000	0.100	1.600	4.000	0.100000	-0.033750	0.022500	2.194219	1.998957	0.573588	0.324192	True	True	9.99806e-08	2010	2.941550	2.862944	0.442387	0.494526
2.000	0.100	1.600	4.000	0.100000	-0.030000	0.022500	2.173017	2.006699	0.551021	0.332720	True	True	9.98605e-08	2098	2.930926	2.861361	0.448044	0.493327
2.000	0.100	1.600	4.000	0.100000	-0.026250	0.022500	2.153348	2.014834	0.530223	0.341566	True	True	9.99217e-08	1895	2.921291	2.860505	0.453328	0.491908
2.000	0.100	1.600	4.000	0.100000	-0.022500	0.022500	2.135040	2.023394	0.510977	0.350765	True	True	9.97471e-08	1974	2.912561	2.860333	0.458268	0.490273
2.000	0.100	1.600	4.000	0.100000	-0.018750	0.022500	2.117953	2.032395	0.493099	0.360358	True	True	9.94329e-08	1976	2.904663	2.860813	0.462889	0.488427
2.000	0.100	1.600	4.000	0.100000	-0.015000	0.022500	2.101963	2.041866	0.476434	0.370383	True	True	9.93711e-08	1863	2.897540	2.861921	0.467210	0.486372
2.000	0.100	1.600	4.000	0.100000	-0.011250	0.022500	2.086966	2.051842	0.460850	0.380886	True	True	9.99343e-08	1916	2.891143	2.863641	0.471250	0.484107
2.000	0.100	1.600	4.000	0.100000	-0.007500	0.022500	2.072871	2.062358	0.446234	0.391915	True	True	9.98578e-08	1866	2.885432	2.865963	0.475025	0.481631
2.000	0.100	1.600	4.000	0.100000	-0.003750	0.022500	2.059597	2.073458	0.432486	0.403524	True	True	9.97904e-08	1874	2.880377	2.868887	0.478548	0.478939
2.000	0.100	1.600	4.000	0.100000	0.000000	0.022500	2.047071	2.085191	0.419521	0.415773	True	True	9.97684e-08	1914	2.875953	2.872416	0.481830	0.476026
2.000	0.100	1.600	4.000	0.100000	0.003750	0.022500	2.035239	2.097605	0.407261	0.428730	True	True	9.94756e-08	1871	2.872143	2.876560	0.484880	0.472885
2.000	0.100	1.600	4.000	0.100000	0.007500	0.022500	2.024050	2.110759	0.395641	0.442471	True	True	9.96804e-08	1880	2.868934	2.881337	0.487703	0.469509
2.000	0.100	1.600	4.000	0.100000	0.011250	0.022500	2.013453	2.124726	0.384599	0.457083	True	True	9.97632e-08	1984	2.866323	2.886770	0.490306	0.465884
2.000	0.100	1.600	4.000	0.100000	0.015000	0.022500	2.003405	2.139586	0.374084	0.472664	True	True	9.97633e-08	1990	2.864311	2.892889	0.492694	0.461999
2.000	0.100	1.600	4.000	0.100000	0.018750	0.022500	1.993871	2.155428	0.364045	0.489330	True	True	9.9816e-08	1996	2.862905	2.899734	0.494868	0.457838
2.000	0.100	1.600	4.000	0.100000	0.022500	0.022500	1.984820	2.172357	0.354439	0.507213	True	True	9.97389e-08	2070	2.862120	2.907352	0.496828	0.453384
2.000	0.100	1.600	4.000	0.100000	0.026250	0.022500	1.976221	2.190496	0.345226	0.526469	True	True	9.95945e-08	2014	2.861979	2.915801	0.498572	0.448615
2.000	0.100	1.600	4.000	0.100000	0.030000	0.022500	1.968055	2.209987	0.336366	0.547282	True	True	9.94952e-08	2104	2.862514	2.925151	0.500097	0.443508
2.000	0.100	1.600	4.000	0.100000	0.033750	0.022500	1.960298	2.231000	0.327824	0.569871	True	True	9.98296e-08	2163	2.863765	2.935488	0.501395	0.438033
2.000	0.100	1.600	4.000	0.100000	0.037500	0.022500	1.952932	2.253735	0.319566	0.594499	True	True	9.97028e-08	2300	2.865788	2.946913	0.502459	0.432157
2.000	0.100	1.600	4.000	0.100000	0.041250	0.022500	1.945944	2.278433	0.311558	0.621484	True	True	9.97485e-08	2189	2.868652	2.959550	0.503276	0.425841
2.000	0.100	1.600	4.000	0.100000	0.045000	0.022500	1.939323	2.305388	0.303768	0.651220	True	True	9.96729e-08	2351	2.872443	2.973552	0.503830	0.419037
2.000	0.100	1.600	4.000	0.100000	0.048750	0.022500	1.933061	2.334959	0.296160	0.684195	True	True	9.97105e-08	2403	2.877275	2.989104	0.504098	0.411690
2.000	0.100	1.600	4.000	0.100000	0.052500	0.022500	1.927156	2.367592	0.288700	0.721027	True	True	9.96523e-08	2515	2.883289	3.006438	0.504053	0.403731
2.000	0.100	1.600	4.000	0.100000	0.056250	0.022500	1.921610	2.403855	0.281347	0.762510	True	True	9.9865e-08	2573	2.890670	3.025844	0.503658	0.395078
2.000	0.100	1.600	4.000	0.100000	0.060000	0.022500	1.916430	2.444475	0.274058	0.809687	True	True	9.96526e-08	2593	2.899661	3.047697	0.502865	0.385626
2.000	0.100	1.600	4.000	0.100000	0.063750	0.022500	1.911633	2.490413	0.266781	0.863957	True	True	9.9915e-08	2596	2.910583	3.072482	0.501608	0.375244
2.000	0.100	1.600	4.000	0.100000	0.067500	0.022500	1.907246	2.542965	0.259450	0.927251	True	True	9.96552e-08	2911	2.923874	3.100846	0.499800	0.363765
2.000	0.100	1.600	4.000	0.100000	0.071250	0.022500	1.903311	2.603938	0.251983	1.002327	True	True	9.98946e-08	3049	2.940149	3.133680	0.497315	0.350963
2.000	0.100	1.600	4.000	0.100000	0.075000	0.022500	1.899896	2.675950	0.244265	1.093288	True	True	9.99791e-08	3292	2.960302	3.172249	0.493973	0.336533
2.000	0.100	1.600	4.000	0.100000	-0.075000	0.045000	2.613680	1.937634	1.107683	0.242686	True	True	9.96392e-08	3119	3.173049	2.950181	0.341580	0.488139
2.000	0.100	1.600	4.000	0.100000	-0.071250	0.045000	2.540659	1.941329	1.016722	0.250502	True	True	9.97876e-08	2935	3.133601	2.928897	0.356599	0.491527
2.000	0.100	1.600	4.000	0.100000	-0.067500	0.045000	2.478735	1.945504	0.941587	0.258062	True	True	9.9908e-08	2680	3.099942	2.911613	0.369965	0.494066
2.000	0.100	1.600	4.000	0.100000	-0.063750	0.045000	2.425287	1.950098	0.878196	0.265481	True	True	9.97373e-08	2473	3.070802	2.897413	0.381986	0.495934
2.000	0.100	1.600	4.000	0.100000	-0.060000	0.045000	2.378504	1.955074	0.823802	0.272844	True	True	9.9537e-08	2338	3.045282	2.885662	0.392888	0.497257
2.000	0.100	1.600	4.000	0.100000	-0.056250	0.045000	2.337086	1.960411	0.776483	0.280217	True	True	9.97586e-08	2370	3.022728	2.875908	0.402842	0.498121
2.000	0.100	1.600	4.000	0.100000	-0.052500	0.045000	2.300072	1.966094	0.734847	0.287652	True	True	9.96235e-08	2320	3.002650	2.867820	0.411980	0.498592
2.000	0.100	1.600	4.000	0.100000	-0.048750	0.045000	2.266728	1.972120	0.697855	0.295194	True	True	9.99905e-08	2329	2.984671	2.861148	0.420406	0.498718
2.000	0.100	1.600	4.000	0.100000	-0.045000	0.045000	2.236486	1.978485	0.664716	0.302883	True	True	9.9764e-08	2115	2.968497	2.855700	0.428205	0.498535
2.000	0.100	1.600	4.000	0.100000	-0.041250	0.045000	2.208896	1.985198	0.634813	0.310755	True	True	9.95656e-08	2060	2.953894	2.851329	0.435446	0.498071
2.000	0.100	1.600	4.000	0.100000	-0.037500	0.045000	2.183596	1.992266	0.607660	0.318844	True	True	9.98681e-08	2049	2.940674	2.847917	0.442185	0.497347
2.000	0.100	1.600	4.000	0.100000	-0.033750	0.045000	2.160293	1.999699	0.582865	0.327186	True	True	9.94131e-08	1970	2.928682	2.845374	0.448469	0.496379
2.000	0.100	1.600	4.000	0.100000	-0.030000	0.045000	2.138743	2.007516	0.560110	0.335812	True	True	9.95258e-08	2056	2.917794	2.843627	0.454340	0.495180
2.000	0.100	1.600	4.000	0.100000	-0.026250	0.045000	2.118744	2.015731	0.539131	0.344759	True	True	9.97042e-08	1992	2.907904	2.842620	0.459830	0.493758
2.000	0.100	1.600	4.000	0.100000	-0.022500	0.045000	2.100127	2.024368	0.519712	0.354063	True	True	9.99304e-08	1978	2.898928	2.842308	0.464969	0.492120
2.000	0.100	1.600	4.000	0.100000	-0.018750	0.045000	2.082746	2.033450	0.501668	0.363761	True	True	9.99403e-08	1939	2.890793	2.842658	0.469781	0.490270
2.000	0.100	1.600	4.000	0.100000	-0.015000	0.045000	2.066479	2.043010	0.484844	0.373896	True	True	9.9497e-08	1918	2.883440	2.843646	0.474288	0.488208
2.000	0.100	1.600	4.000	0.100000	-0.011250	0.045000	2.051218	2.053077	0.469106	0.384513	True	True	9.98926e-08	1899	2.876819	2.845254	0.478508	0.485936
2.000	0.100	1.600	4.000	0.100000	-0.007500	0.045000	2.036878	2.063684	0.454341	0.395660	True	True	9.97472e-08	1854	2.870892	2.847474	0.482455	0.483451
2.000	0.100	1.600	4.000	0.100000	-0.003750	0.045000	2.023369	2.074883	0.440450	0.407391	True	True	9.98159e-08	1852	2.865626	2.850303	0.486145	0.480749
2.000	0.100	1.600	4.000	0.100000	0.000000	0.045000	2.010630	2.086712	0.427345	0.419768	True	True	9.97689e-08	1870	2.860996	2.853744	0.489587	0.477825
2.000	0.100	1.600	4.000	0.100000	0.003750	0.045000	1.998597	2.099230	0.414951	0.432859	True	True	9.96689e-08	1898	2.856985	2.857809	0.492790	0.474672
2.000	0.100	1.600	4.000	0.100000	0.007500	0.045000	1.987220	2.112494	0.403200	0.446740	True	True	9.9697e-08	1975	2.853580	2.862513	0.495761	0.471281
2.000	0.100	1.600	4.000	0.100000	0.011250	0.045000	1.976443	2.126578	0.392031	0.461499	True	True	9.96846e-08	1904	2.850777	2.867879	0.498508	0.467640
2.000	0.100	1.600	4.000	0.100000	0.015000	0.045000	1.966231	2.141558	0.381392	0.477236	True	True	9.99427e-08	1979	2.848576	2.873939	0.501032	0.463738
2.000	0.100	1.600	4.000	0.100000	0.018750	0.045000	1.956548	2.157527	0.371232	0.494067	True	True	9.99739e-08	2037	2.846985	2.880731	0.503335	0.459559
2.000	0.100	1.600	4.000	0.100000	0.022500	0.045000	1.947359	2.174590	0.361508	0.512126	True	True	9.96811e-08	2050	2.846018	2.888302	0.505419	0.455085
2.000	0.100	1.600	4.000	0.100000	0.026250	0.045000	1.938640	2.192869	0.352179	0.531569	True	True	9.96845e-08	2067	2.845698	2.896711	0.507282	0.450295
2.000	0.100	1.600	4.000	0.100000	0.030000	0.045000	1.930363	2.212510	0.343205	0.552583	True	True	9.98974e-08	2018	2.846054	2.906027	0.508918	0.445165
2.000	0.100	1.600	4.000	0.100000	0.033750	0.045000	1.922512	2.233682	0.334552	0.575388	True	True	9.97964e-08	2169	2.847130	2.916336	0.510322	0.439666
2.000	0.100	1.600	4.000	0.100000	0.037500	0.045000	1.915067	2.256586	0.326185	0.600249	True	True	9.95911e-08	2273	2.848977	2.927740	0.511485	0.433765
2.000	0.100	1.600	4.000	0.100000	0.041250	0.045000	1.908015	2.281466	0.318069	0.627489	True	True	9.98866e-08	2193	2.851665	2.940363	0.512394	0.427422
2.000	0.100	1.600	4.000	0.100000	0.045000	0.045000	1.901347	2.308616	0.310172	0.657504	True	True	9.96687e-08	2363	2.855280	2.954356	0.513033	0.420590
2.000	0.100	1.600	4.000	0.100000	0.048750	0.045000	1.895056	2.338398	0.302458	0.690786	True	True	9.95292e-08	2327	2.859934	2.969908	0.513380	0.413213
2.000	0.100	1.600	4.000	0.100000	0.052500	0.045000	1.889141	2.371260	0.294892	0.727959	True	True	9.99644e-08	2476	2.865768	2.987248	0.513406	0.405224
2.000	0.100	1.600	4.000	0.100000	0.056250	0.045000	1.883606	2.407774	0.287434	0.769825	True	True	9.99388e-08	2555	2.872965	3.006669	0.513074	0.396538
2.000	0.100	1.600	4.000	0.100000	0.060000	0.045000	1.878462	2.448671	0.280039	0.817435	True	True	9.99152e-08	2703	2.881767	3.028546	0.512334	0.387052
2.000	0.100	1.600	4.000	0.100000	0.063750	0.045000	1.873726	2.494918	0.272654	0.872202	True	True	9.96081e-08	2766	2.892491	3.053364	0.511123	0.376635
2.000	0.100	1.600	4.000	0.100000	0.067500	0.045000	1.869431	2.547819	0.265214	0.936076	True	True	9.97973e-08	2907	2.905573	3.081772	0.509350	0.365120
2.000	0.100	1.600	4.000	0.100000	0.071250	0.045000	1.865625	2.609192	0.257635	1.011839	True	True	9.98646e-08	3129	2.921625	3.114663	0.506890	0.352280
2.000	0.100	1.600	4.000	0.100000	0.075000	0.045000	1.862383	2.681670	0.249800	1.103636	True	True	9.98233e-08	3362	2.941535	3.153305	0.503559	0.337811
2.000	0.100	1.600	4.000	0.100000	-0.075000	0.067500	2.585704	1.937725	1.120081	0.244618	True	True	9.97615e-08	3109	3.164164	2.935716	0.344759	0.489870
2.000	0.100	1.600	4.000	0.100000	-0.071250	0.067500	2.511954	1.941471	1.028720	0.252543	True	True	9.99102e-08	2856	3.124244	2.913977	0.360097	0.493273
2.000	0.100	1.600	4.000	0.100000	-0.067500	0.067500	2.449362	1.945699	0.953226	0.260207	True	True	9.87043e-08	2768	3.090150	2.896289	0.373770	0.495825
2.000	0.100	1.600	4.000	0.100000	-0.063750	0.067500	2.395297	1.950349	0.889507	0.267728	True	True	9.98789e-08	2592	3.060602	2.881727	0.386086	0.497705
2.000	0.100	1.600	4.000	0.100000	-0.060000	0.067500	2.347942	1.955384	0.834814	0.275190	True	True	9.9536e-08	2521	3.034699	2.869650	0.397273	0.499038
2.000	0.100	1.600	4.000	0.100000	-0.056250	0.067500	2.305991	1.960781	0.787218	0.282660	True	True	9.96095e-08	2429	3.011784	2.859600	0.407502	0.499911
2.000	0.100	1.600	4.000	0.100000	-0.052500	0.067500	2.268476	1.966527	0.745324	0.290191	True	True	9.94898e-08	2321	2.991363	2.851241	0.416906	0.500390
2.000	0.100	1.600	4.000	0.100000	-0.048750	0.067500	2.234664	1.972616	0.708090	0.297830	True	True	9.96643e-08	2148	2.973058	2.844320	0.425590	0.500521
2.000	0.100	1.600	4.000	0.100000	-0.045000	0.067500	2.203980	1.979050	0.674723	0.305615	True	True	9.96133e-08	2163	2.956573	2.838643	0.433639	0.500342
2.000	0.100	1.600	4.000	0.100000	-0.041250	0.067500	2.175975	1.985830	0.644604	0.313583	True	True	9.97906e-08	1961	2.941672	2.834060	0.441121	0.499881
2.000	0.100	1.600	4.000	0.100000	-0.037500	0.067500	2.150283	1.992969	0.617246	0.321771	True	True	9.95373e-08	2030	2.928166	2.830454	0.448093	0.499159
2.000	0.100	1.600	4.000	0.100000	-0.033750	0.067500	2.126610	2.000476	0.592256	0.330211	True	True	9.9408e-08	1977	2.915900	2.827730	0.454604	0.498191
2.000	0.100	1.600	4.000	0.100000	-0.030000	0.067500	2.104710	2.008370	0.569315	0.338939	True	True	9.93886e-08	2027	2.904747	2.825815	0.460694	0.496991
2.000	0.100	1.600	4.000	0.100000	-0.026250	0.067500	2.084381	2.016661	0.548158	0.347989	True	True	9.98769e-08	1919	2.894602	2.824653	0.466396	0.495567
2.000	0.100	1.600	4.000	0.100000	-0.022500	0.067500	2.065449	2.025381	0.528568	0.357398	True	True	9.95057e-08	1929	2.885379	2.824196	0.471740	0.493925
2.000	0.100	1.600	4.000	0.100000	-0.018750	0.067500	2.047776	2.034543	0.510359	0.367205	True	True	9.97209e-08	1897	2.877004	2.824413	0.476750	0.492071
2.000	0.100	1.600	4.000	0.100000	-0.015000	0.067500	2.031227	2.044191	0.493378	0.377452	True	True	9.98941e-08	1847	2.869419	2.825276	0.481450	0.490003
2.000	0.100	1.600	4.000	0.100000	-0.011250	0.067500	2.015702	2.054350	0.477488	0.388184	True	True	9.97215e-08	1875	2.862574	2.826769	0.485855	0.487722
2.000	0.100	1.600	4.000	0.100000	-0.007500	0.067500	2.001109	2.065056	0.462577	0.399450	True	True	9.98296e-08	1844	2.856428	2.828882	0.489983	0.485228
2.000	0.100	1.600	4.000	0.100000	-0.003750	0.067500	1.987367	2.076350	0.448543	0.411306	True	True	9.99781e-08	1859	2.850949	2.831612	0.493845	0.482516
2.000	0.100	1.600	4.000	0.100000	0.000000	0.067500	1.974404	2.088285	0.435301	0.423813	True	True	9.94911e-08	1834	2.846111	2.834962	0.497454	0.479580
2.000	0.100	1.600	4.000	0.100000	0.003750	0.067500	1.962167	2.100907	0.422772	0.437040	True	True	9.95299e-08	1983	2.841896	2.838944	0.500817	0.476414
2.000	0.100	1.600	4.000	0.100000	0.007500	0.067500	1.950591	2.114284	0.410891	0.451063	True	True	9.96834e-08	1902	2.838293	2.843571	0.503944	0.473008
2.000	0.100	1.600	4.000	0.100000	0.011250	0.067500	1.939635	2.128484	0.399596	0.465972	True	True	9.97456e-08	1902	2.835296	2.848868	0.506839	0.469352
2.000	0.100	1.600	4.000	0.100000	0.015000	0.067500	1.929256	2.143587	0.388833	0.481867	True	True	9.98599e-08	1949	2.832904	2.854866	0.509505	0.465433
2.000	0.100	1.600	4.000	0.100000	0.018750	0.067500	1.919417	2.159684	0.378554	0.498865	True	True	9.97427e-08	1943	2.831125	2.861601	0.511945	0.461236
2.000	0.100	1.600	4.000	0.100000	0.022500	0.067500	1.910090	2.176882	0.368712	0.517102	True	True	9.98334e-08	2084	2.829972	2.869123	0.514159	0.456742
2.000	0.100	1.600	4.000	0.100000	0.026250	0.067500	1.901242	2.195304	0.359267	0.536736	True	True	9.99057e-08	2058	2.829469	2.877488	0.516145	0.451931
2.000	0.100	1.600	4.000	0.100000	0.030000	0.067500	1.892853	2.215096	0.350181	0.557953	True	True	9.98286e-08	2147	2.829644	2.886768	0.517899	0.446779
2.000	0.100	1.600	4.000	0.100000	0.033750	0.067500	1.884902	2.236428	0.341417	0.580977	True	True	9.97403e-08	2149	2.830539	2.897046	0.519414	0.441256
2.000	0.100	1.600	4.000	0.100000	0.037500	0.067500	1.877372	2.259504	0.332940	0.606076	True	True	9.98481e-08	2262	2.832207	2.908426	0.520682	0.435330
2.000	0.100	1.600	4.000	0.100000	0.041250	0.067500	1.870252	2.284567	0.324716	0.633574	True	True	9.96219e-08	2320	2.834715	2.921032	0.521689	0.428961
2.000	0.100	1.600	4.000	0.100000	0.045000	0.067500	1.863531	2.311914	0.316712	0.663870	True	True	9.96633e-08	2299	2.838150	2.935015	0.522418	0.422101
2.000	0.100	1.600	4.000	0.100000	0.048750	0.067500	1.857205	2.341907	0.308892	0.697464	True	True	9.96157e-08	2467	2.842622	2.950563	0.522848	0.414695
2.000	0.100	1.600	4.000	0.100000	0.052500	0.067500	1.851274	2.375001	0.301221	0.734982	True	True	9.98901e-08	2468	2.848271	2.967907	0.522949	0.406675
2.000	0.100	1.600	4.000	0.100000	0.056250	0.067500	1.845743	2.411767	0.293657	0.777235	True	True	9.99238e-08	2506	2.855281	2.987342	0.522684	0.397957
2.000	0.100	1.600	4.000	0.100000	0.060000	0.067500	1.840627	2.452943	0.286155	0.825284	True	True	9.9851e-08	2617	2.863886	3.009238	0.522003	0.388438
2.000	0.100	1.600	4.000	0.100000	0.063750	0.067500	1.835945	2.499501	0.278663	0.880554	True	True	9.99255e-08	2855	2.874407	3.034086	0.520841	0.377988
2.000	0.100	1.600	4.000	0.100000	0.067500	0.067500	1.831735	2.552752	0.271114	0.945013	True	True	9.98432e-08	2923	2.887274	3.062536	0.519107	0.366437
2.000	0.100	1.600	4.000	0.100000	0.071250	0.067500	1.828049	2.614526	0.263422	1.021471	True	True	9.98397e-08	3141	2.903096	3.095482	0.516673	0.353562
2.000	0.100	1.600	4.000	0.100000	0.075000	0.067500	1.824971	2.687474	0.255469	1.114111	True	True	9.9691e-08	3267	2.922755	3.134195	0.513356	0.339055
2.000	0.100	1.600	4.000	0.100000	-0.075000	0.090000	2.557957	1.937831	1.132538	0.246562	True	True	9.99279e-08	3121	3.155350	2.921233	0.347937	0.491572
2.000	0.100	1.600	4.000	0.100000	-0.071250	0.090000	2.483484	1.941631	1.040783	0.254599	True	True	9.97609e-08	2885	3.114963	2.899033	0.363597	0.494989
2.000	0.100	1.600	4.000	0.100000	-0.067500	0.090000	2.420229	1.945914	0.964937	0.262369	True	True	9.99962e-08	2512	3.080436	2.880937	0.377579	0.497553
2.000	0.100	1.600	4.000	0.100000	-0.063750	0.090000	2.365551	1.950622	0.900898	0.269993	True	True	9.96024e-08	2633	3.050484	2.866008	0.390194	0.499443
2.000	0.100	1.600	4.000	0.100000	-0.060000	0.090000	2.317626	1.955717	0.845911	0.277556	True	True	9.96546e-08	2394	3.024201	2.853599	0.401670	0.500784
2.000	0.100	1.600	4.000	0.100000	-0.056250	0.090000	2.275144	1.961176	0.798043	0.285125	True	True	9.96048e-08	2328	3.000926	2.843247	0.412179	0.501665
2.000	0.100	1.600	4.000	0.100000	-0.052500	0.090000	2.237131	1.966986	0.755895	0.292755	True	True	9.99387e-08	2203	2.980164	2.834612	0.421855	0.502149
2.000	0.100	1.600	4.000	0.100000	-0.048750	0.090000	2.202851	1.973141	0.718423	0.300491	True	True	9.98639e-08	2087	2.961535	2.827438	0.430802	0.502286
2.000	0.100	1.600	4.000	0.100000	-0.045000	0.090000	2.171727	1.979643	0.684831	0.308374	True	True	9.99853e-08	2113	2.944739	2.821528	0.439105	0.502110
2.000	0.100	1.600	4.000	0.100000	-0.041250	0.090000	2.143306	1.986493	0.654501	0.316441	True	True	9.98794e-08	1945	2.929541	2.816729	0.446834	0.501651
2.000	0.100	1.600	4.000	0.100000	-0.037500	0.090000	2.117222	1.993703	0.626941	0.324728	True	True	9.97113e-08	2017	2.915749	2.812923	0.454046	0.500930
2.000	0.100	1.600	4.000	0.100000	-0.033750	0.090000	2.093176	2.001289	0.601759	0.333270	True	True	9.96303e-08	1974	2.903208	2.810014	0.460789	0.499961
2.000	0.100	1.600	4.000	0.100000	-0.030000	0.090000	2.070926	2.009255	0.578634	0.342100	True	True	9.97905e-08	1863	2.891790	2.807927	0.467104	0.498760
2.000	0.100	1.600	4.000	0.100000	-0.026250	0.090000	2.050263	2.017630	0.557302	0.351255	True	True	9.98439e-08	1896	2.881389	2.806605	0.473024	0.497333
2.000	0.100	1.600	4.000	0.100000	-0.022500	0.090000	2.031017	2.026432	0.537544	0.360772	True	True	9.96463e-08	1872	2.871918	2.806000	0.478580	0.495687
2.000	0.100	1.600	4.000	0.100000	-0.018750	0.090000	2.013042	2.035685	0.519173	0.370689	True	True	9.94237e-08	1864	2.863304	2.806078	0.483796	0.493826
2.000	0.100	1.600	4.000	0.100000	-0.015000	0.090000	1.996216	2.045418	0.502035	0.381050	True	True	9.97258e-08	1893	2.855486	2.806813	0.488693	0.491752
2.000	0.100	1.600	4.000	0.100000	-0.011250	0.090000	1.980427	2.055667	0.485995	0.391900	True	True	9.96107e-08	1881	2.848413	2.808187	0.493291	0.489464
2.000	0.100	1.600	4.000	0.100000	-0.007500	0.090000	1.965579	2.066470	0.470938	0.403288	True	True	9.98016e-08	1871	2.842047	2.810189	0.497604	0.486960
2.000	0.100	1.600	4.000	0.100000	-0.003750	0.090000	1.951599	2.077866	0.456763	0.415271	True	True	9.97314e-08	1836	2.836353	2.812817	0.501646	0.484237
2.000	0.100	1.600	4.000	0.100000	0.000000	0.090000	1.938411	2.089904	0.443385	0.427909	True	True	9.98393e-08	1910	2.831305	2.816073	0.505429	0.481289
2.000	0.100	1.600	4.000	0.100000	0.003750	0.090000	1.925958	2.102637	0.430724	0.441274	True	True	9.96982e-08	1881	2.826886	2.819967	0.508960	0.478110
2.000	0.100	1.600	4.000	0.100000	0.007500	0.090000	1.914186	2.116128	0.418714	0.455442	True	True	9.9622e-08	1960	2.823082	2.824515	0.512248	0.474690
2.000	0.100	1.600	4.000	0.100000	0.011250	0.090000	1.903033	2.130453	0.407294	0.470502	True	True	9.94583e-08	1762	2.819888	2.829739	0.515300	0.471017
2.000	0.100	1.600	4.000	0.100000	0.015000	0.090000	1.892492	2.145673	0.396408	0.486559	True	True	9.96193e-08	1969	2.817301	2.835671	0.518113	0.467082
2.000	0.100	1.600	4.000	0.100000	0.018750	0.090000	1.882495	2.161900	0.386009	0.503727	True	True	9.97502e-08	1975	2.815331	2.842348	0.520696	0.462867
2.000	0.100	1.600	4.000	0.100000	0.022500	0.090000	1.873022	2.179235	0.376051	0.522144	True	True	9.97649e-08	2126	2.813991	2.849816	0.523046	0.458353
2.000	0.100	1.600	4.000	0.100000	0.026250	0.090000	1.864042	2.197802	0.366491	0.541970	True	True	9.96958e-08	2109	2.813301	2.858136	0.525162	0.453522
2.000	0.100	1.600	4.000	0.100000	0.030000	0.090000	1.855534	2.217747	0.357293	0.563394	True	True	9.95958e-08	2041	2.813292	2.867375	0.527040	0.448347
2.000	0.100	1.600	4.000	0.100000	0.033750	0.090000	1.847479	2.239241	0.348418	0.586641	True	True	9.96947e-08	2144	2.814003	2.877621	0.528672	0.442801
2.000	0.100	1.600	4.000	0.100000	0.037500	0.090000	1.839860	2.262489	0.339832	0.611980	True	True	9.99303e-08	2199	2.815488	2.888973	0.530050	0.436850
2.000	0.100	1.600	4.000	0.100000	0.041250	0.090000	1.832665	2.287737	0.331501	0.639739	True	True	9.96026e-08	2303	2.817813	2.901559	0.531160	0.430455
2.000	0.100	1.600	4.000	0.100000	0.045000	0.090000	1.825886	2.315282	0.323390	0.670321	True	True	9.95764e-08	2257	2.821064	2.915529	0.531985	0.423568
2.000	0.100	1.600	4.000	0.100000	0.048750	0.090000	1.819519	2.345490	0.315464	0.704229	True	True	9.9368e-08	2446	2.825349	2.931070	0.532503	0.416134
2.000	0.100	1.600	4.000	0.100000	0.052500	0.090000	1.813565	2.378816	0.307686	0.742097	True	True	9.99148e-08	2543	2.830810	2.948417	0.532684	0.408084
2.000	0.100	1.600	4.000	0.100000	0.056250	0.090000	1.808033	2.415836	0.300016	0.784742	True	True	9.98747e-08	2457	2.837624	2.967860	0.532491	0.399335
2.000	0.100	1.600	4.000	0.100000	0.060000	0.090000	1.802937	2.457293	0.292409	0.833235	True	True	9.96632e-08	2745	2.846029	2.989775	0.531873	0.389784
2.000	0.100	1.600	4.000	0.100000	0.063750	0.090000	1.798302	2.504163	0.284809	0.889013	True	True	9.98758e-08	2891	2.856340	3.014651	0.530764	0.379301
2.000	0.100	1.600	4.000	0.100000	0.067500	0.090000	1.794168	2.557767	0.277150	0.954065	True	True	9.9871e-08	2833	2.868987	3.043140	0.529072	0.367716
2.000	0.100	1.600	4.000	0.100000	0.071250	0.090000	1.790594	2.619944	0.269345	1.031224	True	True	9.99652e-08	3201	2.884572	3.076138	0.526669	0.354805
2.000	0.100	1.600	4.000	0.100000	0.075000	0.090000	1.787670	2.693362	0.261274	1.124717	True	True	9.98115e-08	3349	2.903972	3.114918	0.523369	0.340263
2.000	0.100	1.600	4.000	0.100000	-0.075000	0.112500	2.530439	1.937953	1.145051	0.248520	True	True	9.99684e-08	3048	3.146608	2.906731	0.351112	0.493246
2.000	0.100	1.600	4.000	0.100000	-0.071250	0.112500	2.455251	1.941808	1.052909	0.256669	True	True	9.99458e-08	2820	3.105757	2.884065	0.367097	0.496675
2.000	0.100	1.600	4.000	0.100000	-0.067500	0.112500	2.391338	1.946149	0.976718	0.264548	True	True	9.97658e-08	2753	3.070802	2.865557	0.381391	0.499247
2.000	0.100	1.600	4.000	0.100000	-0.063750	0.112500	2.336052	1.950916	0.912365	0.272277	True	True	9.95979e-08	2646	3.040450	2.850257	0.394309	0.501146
2.000	0.100	1.600	4.000	0.100000	-0.060000	0.112500	2.287562	1.956073	0.857090	0.279942	True	True	9.97055e-08	2464	3.013790	2.837512	0.406079	0.502494
2.000	0.100	1.600	4.000	0.100000	-0.056250	0.112500	2.244550	1.961595	0.808955	0.287612	True	True	9.96022e-08	2208	2.990158	2.826853	0.416872	0.503381
2.000	0.100	1.600	4.000	0.100000	-0.052500	0.112500	2.206042	1.967472	0.766558	0.295342	True	True	9.98365e-08	2256	2.969058	2.817937	0.426823	0.503870
2.000	0.100	1.600	4.000	0.100000	-0.048750	0.112500	2.171294	1.973695	0.728852	0.303178	True	True	9.95186e-08	2139	2.950105	2.810505	0.436038	0.504010
2.000	0.100	1.600	4.000	0.100000	-0.045000	0.112500	2.139731	1.980268	0.695040	0.311161	True	True	9.97855e-08	2136	2.933000	2.804356	0.444601	0.503837
2.000	0.100	1.600	4.000	0.100000	-0.041250	0.112500	2.110894	1.987190	0.664501	0.319329	True	True	9.96322e-08	1957	2.917506	2.799338	0.452583	0.503379
2.000	0.100	1.600	4.000	0.100000	-0.037500	0.112500	2.084417	1.994478	0.636743	0.327717	True	True	9.95178e-08	2022	2.903429	2.795327	0.460040	0.502657
2.000	0.100	1.600	4.000	0.100000	-0.033750	0.112500	2.060001	2.002134	0.611372	0.336362	True	True	9.97828e-08	1891	2.890613	2.792228	0.467022	0.501688
2.000	0.100	1.600	4.000	0.100000	-0.030000	0.112500	2.037401	2.010177	0.588066	0.345297	True	True	9.98226e-08	1825	2.878929	2.789966	0.473568	0.500485
2.000	0.100	1.600	4.000	0.100000	-0.026250	0.112500	2.016400	2.018639	0.566562	0.354559	True	True	9.99838e-08	1862	2.868273	2.788479	0.479714	0.499054
2.000	0.100	1.600	4.000	0.100000	-0.022500	0.112500	1.996841	2.027522	0.546637	0.364185	True	True	9.97667e-08	1800	2.858553	2.787722	0.485487	0.497403
2.000	0.100	1.600	4.000	0.100000	-0.018750	0.112500	1.978560	2.036869	0.528107	0.374214	True	True	9.95322e-08	1851	2.849699	2.787657	0.490915	0.495535
2.000	0.100	1.600	4.000	0.100000	-0.015000	0.112500	1.961454	2.046690	0.510815	0.384691	True	True	9.99987e-08	1851	2.841645	2.788260	0.496017	0.493455
2.000	0.100	1.600	4.000	0.100000	-0.011250	0.112500	1.945389	2.057037	0.494626	0.395660	True	True	9.94331e-08	1888	2.834346	2.789510	0.500814	0.491158
2.000	0.100	1.600	4.000	0.100000	-0.007500	0.112500	1.930288	2.067936	0.479425	0.407172	True	True	9.94922e-08	1834	2.827758	2.791399	0.505320	0.488645
2.000	0.100	1.600	4.000	0.100000	-0.003750	0.112500	1.916067	2.079434	0.465112	0.419284	True	True	9.94823e-08	1893	2.821847	2.793921	0.509549	0.485911
2.000	0.100	1.600	4.000	0.100000	0.000000	0.112500	1.902652	2.091578	0.451597	0.432057	True	True	9.96955e-08	1949	2.816588	2.797079	0.513511	0.482951
2.000	0.100	1.600	4.000	0.100000	0.003750	0.112500	1.889983	2.104421	0.438806	0.445561	True	True	9.97975e-08	1872	2.811961	2.800883	0.517217	0.479758
2.000	0.100	1.600	4.000	0.100000	0.007500	0.112500	1.878008	2.118027	0.426668	0.459877	True	True	9.97796e-08	1915	2.807954	2.805347	0.520673	0.476324
2.000	0.100	1.600	4.000	0.100000	0.011250	0.112500	1.866679	2.132466	0.415123	0.475092	True	True	9.9758e-08	2038	2.804559	2.810496	0.523884	0.472636
2.000	0.100	1.600	4.000	0.100000	0.015000	0.112500	1.855952	2.147818	0.404116	0.491311	True	True	9.96842e-08	2074	2.801777	2.816358	0.526855	0.468683
2.000	0.100	1.600	4.000	0.100000	0.018750	0.112500	1.845792	2.164177	0.393598	0.508652	True	True	9.95728e-08	2060	2.799614	2.822972	0.529587	0.464450
2.000	0.100	1.600	4.000	0.100000	0.022500	0.112500	1.836168	2.181651	0.383524	0.527252	True	True	9.95626e-08	2070	2.798083	2.830385	0.532080	0.459917
2.000	0.100	1.600	4.000	0.100000	0.026250	0.112500	1.827052	2.200364	0.373851	0.547274	True	True	9.97133e-08	2078	2.797204	2.838655	0.534333	0.455065
2.000	0.100	1.600	4.000	0.100000	0.030000	0.112500	1.818422	2.220464	0.364540	0.568908	True	True	9.97487e-08	2194	2.797007	2.847852	0.536340	0.449868
2.000	0.100	1.600	4.000	0.100000	0.033750	0.112500	1.810257	2.242122	0.355555	0.592380	True	True	9.96386e-08	2096	2.797532	2.858061	0.538095	0.444299
2.000	0.100	1.600	4.000	0.100000	0.037500	0.112500	1.802543	2.265545	0.346861	0.617962	True	True	9.97317e-08	2330	2.798830	2.869384	0.539589	0.438324
2.000	0.100	1.600	4.000	0.100000	0.041250	0.112500	1.795268	2.290979	0.338422	0.645986	True	True	9.99811e-08	2258	2.800968	2.881947	0.540808	0.431903
2.000	0.100	1.600	4.000	0.100000	0.045000	0.112500	1.788425	2.318724	0.330204	0.676858	True	True	9.9699e-08	2415	2.804031	2.895902	0.541734	0.424989
2.000	0.100	1.600	4.000	0.100000	0.048750	0.112500	1.782011	2.349148	0.322173	0.711085	True	True	9.97043e-08	2469	2.808126	2.911434	0.542345	0.417527
2.000	0.100	1.600	4.000	0.100000	0.052500	0.112500	1.776029	2.382708	0.314290	0.749307	True	True	9.98195e-08	2593	2.813391	2.928779	0.542612	0.409448
2.000	0.100	1.600	4.000	0.100000	0.056250	0.112500	1.770488	2.419984	0.306514	0.792349	True	True	9.98538e-08	2495	2.820006	2.948228	0.542496	0.400669
2.000	0.100	1.600	4.000	0.100000	0.060000	0.112500	1.765406	2.461723	0.298800	0.841290	True	True	9.99828e-08	2686	2.828206	2.970158	0.541946	0.391088
2.000	0.100	1.600	4.000	0.100000	0.063750	0.112500	1.760810	2.508908	0.291092	0.897583	True	True	9.97885e-08	2841	2.838302	2.995059	0.540895	0.380572
2.000	0.100	1.600	4.000	0.100000	0.067500	0.112500	1.756744	2.562865	0.283323	0.963232	True	True	9.98869e-08	2993	2.850722	3.023584	0.539249	0.368954
2.000	0.100	1.600	4.000	0.100000	0.071250	0.112500	1.753272	2.625448	0.275405	1.041102	True	True	9.96947e-08	3143	2.866063	3.056631	0.536880	0.356010
2.000	0.100	1.600	4.000	0.100000	0.075000	0.112500	1.750491	2.699338	0.267217	1.135455	True	True	9.98648e-08	3323	2.885196	3.095475	0.533600	0.341434
2.000	0.100	1.600	4.000	0.100000	-0.075000	0.135000	2.503154	1.938091	1.157617	0.250490	True	True	9.95504e-08	3056	3.137939	2.892215	0.354285	0.494891
2.000	0.100	1.600	4.000	0.100000	-0.071250	0.135000	2.427257	1.942002	1.065098	0.258754	True	True	9.91414e-08	2756	3.096633	2.869081	0.370595	0.498327
2.000	0.100	1.600	4.000	0.100000	-0.067500	0.135000	2.362692	1.946403	0.988567	0.266743	True	True	9.99293e-08	2650	3.061252	2.850152	0.385206	0.500909
2.000	0.100	1.600	4.000	0.100000	-0.063750	0.135000	2.306803	1.951232	0.923907	0.274579	True	True	9.97305e-08	2401	3.030503	2.834476	0.398430	0.502814
2.000	0.100	1.600	4.000	0.100000	-0.060000	0.135000	2.257751	1.956452	0.868349	0.282348	True	True	9.98113e-08	2371	3.003469	2.821390	0.410496	0.504168
2.000	0.100	1.600	4.000	0.100000	-0.056250	0.135000	2.214214	1.962041	0.819952	0.290121	True	True	9.99645e-08	2260	2.979484	2.810420	0.421578	0.505059
2.000	0.100	1.600	4.000	0.100000	-0.052500	0.135000	2.175212	1.967985	0.777311	0.297953	True	True	9.97816e-08	2247	2.958046	2.801219	0.431810	0.505551
2.000	0.100	1.600	4.000	0.100000	-0.048750	0.135000	2.140000	1.974277	0.739376	0.305890	True	True	9.98724e-08	2008	2.938772	2.793523	0.441297	0.505694
2.000	0.100	1.600	4.000	0.100000	-0.045000	0.135000	2.107998	1.980923	0.705347	0.313975	True	True	9.97645e-08	2105	2.921360	2.787132	0.450126	0.505521
2.000	0.100	1.600	4.000	0.100000	-0.041250	0.135000	2.078746	1.987920	0.674603	0.322245	True	True	9.96256e-08	1958	2.905570	2.781888	0.458365	0.505064
2.000	0.100	1.600	4.000	0.100000	-0.037500	0.135000	2.051877	1.995281	0.646650	0.330738	True	True	9.98217e-08	1874	2.891209	2.777669	0.466074	0.504341
2.000	0.100	1.600	4.000	0.100000	-0.033750	0.135000	2.027089	2.003017	0.621094	0.339487	True	True	9.98929e-08	1836	2.878120	2.774376	0.473300	0.503371
2.000	0.100	1.600	4.000	0.100000	-0.030000	0.135000	2.004133	2.011146	0.597610	0.348529	True	True	9.95788e-08	1831	2.866171	2.771933	0.480084	0.502163
2.000	0.100	1.600	4.000	0.100000	-0.026250	0.135000	1.982802	2.019687	0.575935	0.357899	True	True	9.9677e-08	1830	2.855258	2.770278	0.486460	0.500728
2.000	0.100	1.600	4.000	0.100000	-0.022500	0.135000	1.962920	2.028662	0.555847	0.367637	True	True	9.95198e-08	1818	2.845290	2.769363	0.492459	0.499072
2.000	0.100	1.600	4.000	0.100000	-0.018750	0.135000	1.944339	2.038097	0.537160	0.377781	True	True	9.97477e-08	1821	2.836194	2.769153	0.498105	0.497198
2.000	0.100	1.600	4.000	0.100000	-0.015000	0.135000	1.926945	2.048011	0.519715	0.388376	True	True	9.98566e-08	1807	2.827907	2.769619	0.503419	0.495109
2.000	0.100	1.600	4.000	0.100000	-0.011250	0.135000	1.910608	2.058454	0.503380	0.399466	True	True	9.95204e-08	1829	2.820379	2.770743	0.508422	0.492803
2.000	0.100	1.600	4.000	0.100000	-0.007500	0.135000	1.895251	2.069453	0.488037	0.411105	True	True	9.98242e-08	1884	2.813567	2.772513	0.513127	0.490280
2.000	0.100	1.600	4.000	0.100000	-0.003750	0.135000	1.880782	2.081055	0.473586	0.423347	True	True	9.9731e-08	1848	2.807439	2.774926	0.517550	0.487535
2.000	0.100	1.600	4.000	0.100000	0.000000	0.135000	1.867139	2.093305	0.459938	0.436257	True	True	9.99705e-08	1938	2.801966	2.777982	0.521699	0.484563
2.000	0.100	1.600	4.000	0.100000	0.003750	0.135000	1.854254	2.106261	0.447016	0.449904	True	True	9.95604e-08	1950	2.797130	2.781692	0.525585	0.481357
2.000	0.100	1.600	4.000	0.100000	0.007500	0.135000	1.842074	2.119984	0.434752	0.464368	True	True	9.99025e-08	1940	2.792918	2.786070	0.529216	0.477908
2.000	0.100	1.600	4.000	0.100000	0.011250	0.135000	1.830551	2.134544	0.423083	0.479741	True	True	9.98507e-08	2043	2.789322	2.791139	0.532596	0.474205
2.000	0.100	1.600	4.000	0.100000	0.015000	0.135000	1.819645	2.150024	0.411956	0.496125	True	True	9.95868e-08	2092	2.786342	2.796929	0.535729	0.470235
2.000	0.100	1.600	4.000	0.100000	0.018750	0.135000	1.809319	2.166517	0.401321	0.513642	True	True	9.98919e-08	2037	2.783983	2.803477	0.538617	0.465983
2.000	0.100	1.600	4.000	0.100000	0.022500	0.135000	1.799541	2.184131	0.391131	0.532429	True	True	9.99222e-08	2176	2.782258	2.810832	0.541260	0.461431
2.000	0.100	1.600	4.000	0.100000	0.026250	0.135000	1.790284	2.202993	0.381344	0.552649	True	True	9.97142e-08	2180	2.781187	2.819049	0.543655	0.456558
2.000	0.100	1.600	4.000	0.100000	0.030000	0.135000	1.781526	2.223249	0.371922	0.574495	True	True	9.96607e-08	2194	2.780799	2.828200	0.545798	0.451340
2.000	0.100	1.600	4.000	0.100000	0.033750	0.135000	1.773248	2.245073	0.362828	0.598195	True	True	9.97837e-08	2291	2.781134	2.838370	0.547683	0.445748
2.000	0.100	1.600	4.000	0.100000	0.037500	0.135000	1.765434	2.268672	0.354025	0.624025	True	True	9.99452e-08	2337	2.782242	2.849660	0.549299	0.439749
2.000	0.100	1.600	4.000	0.100000	0.041250	0.135000	1.758074	2.294294	0.345480	0.652317	True	True	9.97357e-08	2337	2.784191	2.862198	0.550632	0.433302
2.000	0.100	1.600	4.000	0.100000	0.045000	0.135000	1.751161	2.322241	0.337156	0.683482	True	True	9.98457e-08	2446	2.787060	2.876133	0.551666	0.426363
2.000	0.100	1.600	4.000	0.100000	0.048750	0.135000	1.744694	2.352882	0.329019	0.718032	True	True	9.9574e-08	2507	2.790960	2.891654	0.552377	0.418873
2.000	0.100	1.600	4.000	0.100000	0.052500	0.135000	1.738677	2.386679	0.321031	0.756613	True	True	9.97671e-08	2527	2.796027	2.908994	0.552735	0.410766
2.000	0.100	1.600	4.000	0.100000	0.056250	0.135000	1.733121	2.424213	0.313150	0.800056	True	True	9.95971e-08	2667	2.802439	2.928448	0.552701	0.401958
2.000	0.100	1.600	4.000	0.100000	0.060000	0.135000	1.728045	2.466236	0.305329	0.849451	True	True	9.99136e-08	2665	2.810427	2.950390	0.552223	0.392347
2.000	0.100	1.600	4.000	0.100000	0.063750	0.135000	1.723481	2.513736	0.297514	0.906264	True	True	9.97092e-08	2911	2.820303	2.975314	0.551233	0.381800
2.000	0.100	1.600	4.000	0.100000	0.067500	0.135000	1.719474	2.568050	0.289635	0.972519	True	True	9.97613e-08	2981	2.832490	3.003872	0.549638	0.370151
2.000	0.100	1.600	4.000	0.100000	0.071250	0.135000	1.716095	2.631038	0.281603	1.051105	True	True	9.97836e-08	3265	2.847580	3.036963	0.547307	0.357175
2.000	0.100	1.600	4.000	0.100000	0.075000	0.135000	1.713448	2.705402	0.273297	1.146329	True	True	9.97123e-08	3456	2.866438	3.075868	0.544052	0.342566
2.000	0.100	1.600	4.000	0.100000	-0.075000	0.157500	2.476101	1.938245	1.170236	0.252474	True	True	9.98182e-08	3011	3.129344	2.877683	0.357453	0.496506
2.000	0.100	1.600	4.000	0.100000	-0.071250	0.157500	2.399503	1.942216	1.077345	0.260855	True	True	9.98428e-08	2794	3.087585	2.854074	0.374093	0.499950
2.000	0.100	1.600	4.000	0.100000	-0.067500	0.157500	2.334294	1.946677	1.000482	0.268956	True	True	9.96404e-08	2590	3.051787	2.834724	0.389021	0.502536
2.000	0.100	1.600	4.000	0.100000	-0.063750	0.157500	2.277808	1.951570	0.935520	0.276899	True	True	9.95874e-08	2269	3.020645	2.818668	0.402554	0.504446
2.000	0.100	1.600	4.000	0.100000	-0.060000	0.157500	2.228198	1.956856	0.879685	0.284775	True	True	9.96326e-08	2235	2.993241	2.805235	0.414921	0.505804
2.000	0.100	1.600	4.000	0.100000	-0.056250	0.157500	2.184139	1.962512	0.831032	0.292653	True	True	9.96543e-08	2176	2.968905	2.793950	0.426296	0.506698
2.000	0.100	1.600	4.000	0.100000	-0.052500	0.157500	2.144647	1.968526	0.788151	0.300589	True	True	9.94741e-08	2175	2.947134	2.784458	0.436812	0.507192
2.000	0.100	1.600	4.000	0.100000	-0.048750	0.157500	2.108972	1.974892	0.749991	0.308629	True	True	9.97794e-08	2111	2.927541	2.776495	0.446577	0.507335
2.000	0.100	1.600	4.000	0.100000	-0.045000	0.157500	2.076533	1.981610	0.715750	0.316818	True	True	9.97594e-08	2037	2.909823	2.769857	0.455676	0.507163
2.000	0.100	1.600	4.000	0.100000	-0.041250	0.157500	2.046869	1.988681	0.684804	0.325193	True	True	9.95519e-08	1871	2.893740	2.764384	0.464179	0.506705
2.000	0.100	1.600	4.000	0.100000	-0.037500	0.157500	2.019607	1.996125	0.656660	0.333790	True	True	9.99445e-08	1951	2.879096	2.759951	0.472145	0.505979
2.000	0.100	1.600	4.000	0.100000	-0.033750	0.157500	1.994446	2.003943	0.630921	0.342646	True	True	9.95374e-08	1900	2.865733	2.756460	0.479621	0.505005
2.000	0.100	1.600	4.000	0.100000	-0.030000	0.157500	1.971136	2.012156	0.607263	0.351796	True	True	9.9599e-08	1880	2.853521	2.753832	0.486649	0.503794
2.000	0.100	1.600	4.000	0.100000	-0.026250	0.157500	1.949471	2.020780	0.585420	0.361278	True	True	9.93153e-08	1869	2.842352	2.752004	0.493262	0.502354
2.000	0.100	1.600	4.000	0.100000	-0.022500	0.157500	1.929270	2.029844	0.565171	0.371129	True	True	9.93989e-08	1849	2.832136	2.750929	0.499492	0.500692
2.000	0.100	1.600	4.000	0.100000	-0.018750	0.157500	1.910397	2.039363	0.546327	0.381390	True	True	9.99861e-08	1892	2.822797	2.750569	0.505362	0.498812
2.000	0.100	1.600	4.000	0.100000	-0.015000	0.157500	1.892703	2.049379	0.528734	0.392104	True	True	9.98375e-08	1807	2.814275	2.750894	0.510896	0.496714
2.000	0.100	1.600	4.000	0.100000	-0.011250	0.157500	1.876098	2.059918	0.512253	0.403319	True	True	9.98755e-08	1879	2.806517	2.751888	0.516110	0.494399
2.000	0.100	1.600	4.000	0.100000	-0.007500	0.157500	1.860477	2.071020	0.496770	0.415086	True	True	9.98058e-08	1848	2.799482	2.753536	0.521023	0.491865
2.000	0.100	1.600	4.000	0.100000	-0.003750	0.157500	1.845765	2.082727	0.482183	0.427461	True	True	9.98965e-08	1980	2.793135	2.755835	0.525645	0.489109
2.000	0.100	1.600	4.000	0.100000	0.000000	0.157500	1.831885	2.095088	0.468403	0.440510	True	True	9.95684e-08	1958	2.787448	2.758787	0.529989	0.486124
2.000	0.100	1.600	4.000	0.100000	0.003750	0.157500	1.818774	2.108159	0.455354	0.454301	True	True	9.99039e-08	1774	2.782403	2.762399	0.534064	0.482904
2.000	0.100	1.600	4.000	0.100000	0.007500	0.157500	1.806392	2.121999	0.442964	0.468918	True	True	9.96478e-08	1940	2.777984	2.766687	0.537875	0.479440
2.000	0.100	1.600	4.000	0.100000	0.011250	0.157500	1.794675	2.136683	0.431174	0.484450	True	True	9.95948e-08	1983	2.774185	2.771673	0.541431	0.475721
2.000	0.100	1.600	4.000	0.100000	0.015000	0.157500	1.783586	2.152293	0.419927	0.501003	True	True	9.95518e-08	2089	2.771004	2.777387	0.544733	0.471734
2.000	0.100	1.600	4.000	0.100000	0.018750	0.157500	1.773089	2.168921	0.409175	0.518697	True	True	9.95378e-08	2085	2.768447	2.783867	0.547784	0.467464
2.000	0.100	1.600	4.000	0.100000	0.022500	0.157500	1.763154	2.186678	0.398870	0.537673	True	True	9.98725e-08	2187	2.766526	2.791159	0.550583	0.462893
2.000	0.100	1.600	4.000	0.100000	0.026250	0.157500	1.753752	2.205689	0.388972	0.558095	True	True	9.96922e-08	2198	2.765260	2.799321	0.553128	0.458000
2.000	0.100	1.600	4.000	0.100000	0.030000	0.157500	1.744862	2.226103	0.379439	0.580157	True	True	9.97521e-08	2218	2.764681	2.808425	0.555413	0.452760
2.000	0.100	1.600	4.000	0.100000	0.033750	0.157500	1.736465	2.248095	0.370236	0.604089	True	True	9.99532e-08	2367	2.764822	2.818552	0.557434	0.447145
2.000	0.100	1.600	4.000	0.100000	0.037500	0.157500	1.728547	2.271872	0.361326	0.630168	True	True	9.957e-08	2321	2.765737	2.829807	0.559178	0.441123
2.000	0.100	1.600	4.000	0.100000	0.041250	0.157500	1.721096	2.297685	0.352674	0.658733	True	True	9.97921e-08	2377	2.767490	2.842315	0.560633	0.434652
2.000	0.100	1.600	4.000	0.100000	0.045000	0.157500	1.714108	2.325835	0.344245	0.690196	True	True	9.96876e-08	2440	2.770164	2.856228	0.561781	0.427687
2.000	0.100	1.600	4.000	0.100000	0.048750	0.157500	1.707583	2.356696	0.336003	0.725073	True	True	9.99952e-08	2518	2.773865	2.871734	0.562597	0.420171
2.000	0.100	1.600	4.000	0.100000	0.052500	0.157500	1.701525	2.390731	0.327910	0.764017	True	True	9.98089e-08	2512	2.778729	2.889067	0.563051	0.412036
2.000	0.100	1.600	4.000	0.100000	0.056250	0.157500	1.695947	2.428525	0.319924	0.807865	True	True	9.97745e-08	2634	2.784932	2.908521	0.563105	0.403200
2.000	0.100	1.600	4.000	0.100000	0.060000	0.157500	1.690870	2.470833	0.311997	0.857720	True	True	9.99747e-08	2686	2.792705	2.930474	0.562705	0.393559
2.000	0.100	1.600	4.000	0.100000	0.063750	0.157500	1.686329	2.518651	0.304075	0.915059	True	True	9.97036e-08	2961	2.802355	2.955416	0.561782	0.382983
2.000	0.100	1.600	4.000	0.100000	0.067500	0.157500	1.682374	2.573321	0.296086	0.981926	True	True	9.99169e-08	3074	2.814302	2.984004	0.560242	0.371303
2.000	0.100	1.600	4.000	0.100000	0.071250	0.157500	1.679078	2.636718	0.287941	1.061237	True	True	9.99076e-08	3161	2.829134	3.017138	0.557953	0.358297
2.000	0.100	1.600	4.000	0.100000	0.075000	0.157500	1.676554	2.711558	0.279516	1.157339	True	True	9.9806e-08	3440	2.847708	3.056100	0.554725	0.343657
2.000	0.100	1.600	4.000	0.100000	-0.075000	0.180000	2.449282	1.938415	1.182904	0.254470	True	True	9.99154e-08	2945	3.120825	2.863140	0.360616	0.498090
2.000	0.100	1.600	4.000	0.100000	-0.071250	0.180000	2.371992	1.942447	1.089649	0.262970	True	True	9.98639e-08	2764	3.078620	2.839052	0.377586	0.501539
2.000	0.100	1.600	4.000	0.100000	-0.067500	0.180000	2.306146	1.946972	1.012460	0.271185	True	True	9.95772e-08	2538	3.042408	2.819276	0.392836	0.504129
2.000	0.100	1.600	4.000	0.100000	-0.063750	0.180000	2.249068	1.951930	0.947203	0.279239	True	True	9.96381e-08	2259	3.010878	2.802833	0.406681	0.506042
2.000	0.100	1.600	4.000	0.100000	-0.060000	0.180000	2.198906	1.957284	0.891096	0.287223	True	True	9.99064e-08	2330	2.983108	2.789051	0.419352	0.507402
2.000	0.100	1.600	4.000	0.100000	-0.056250	0.180000	2.154329	1.963010	0.842191	0.295207	True	True	9.98275e-08	2157	2.958425	2.777445	0.431023	0.508296
2.000	0.100	1.600	4.000	0.100000	-0.052500	0.180000	2.114351	1.969093	0.799075	0.303249	True	True	9.96415e-08	1954	2.936323	2.767659	0.441828	0.508792
2.000	0.100	1.600	4.000	0.100000	-0.048750	0.180000	2.078217	1.975535	0.760695	0.311395	True	True	9.99593e-08	2110	2.916414	2.759424	0.451875	0.508934
2.000	0.100	1.600	4.000	0.100000	-0.045000	0.180000	2.045344	1.982328	0.726245	0.319689	True	True	9.99389e-08	2004	2.898393	2.752534	0.461250	0.508761
2.000	0.100	1.600	4.000	0.100000	-0.041250	0.180000	2.015272	1.989472	0.695101	0.328170	True	True	9.94692e-08	1827	2.882017	2.746828	0.470021	0.508301
2.000	0.100	1.600	4.000	0.100000	-0.037500	0.180000	1.987617	1.996999	0.666770	0.336875	True	True	9.97422e-08	1885	2.867093	2.742177	0.478250	0.507572
2.000	0.100	1.600	4.000	0.100000	-0.033750	0.180000	1.962084	2.004904	0.640851	0.345839	True	True	9.98263e-08	1834	2.853459	2.738483	0.485982	0.506593
2.000	0.100	1.600	4.000	0.100000	-0.030000	0.180000	1.938429	2.013194	0.617021	0.355101	True	True	9.99652e-08	1813	2.840982	2.735667	0.493258	0.505378
2.000	0.100	1.600	4.000	0.100000	-0.026250	0.180000	1.916425	2.021910	0.595013	0.364696	True	True	9.99733e-08	1839	2.829558	2.733662	0.500116	0.503932
2.000	0.100	1.600	4.000	0.100000	-0.022500	0.180000	1.895900	2.031069	0.574606	0.374662	True	True	9.94128e-08	1812	2.819095	2.732422	0.506584	0.502262
2.000	0.100	1.600	4.000	0.100000	-0.018750	0.180000	1.876723	2.040682	0.555610	0.385042	True	True	9.97404e-08	1883	2.809515	2.731907	0.512685	0.500374
2.000	0.100	1.600	4.000	0.100000	-0.015000	0.180000	1.858744	2.050794	0.537868	0.395878	True	True	9.95773e-08	1904	2.800758	2.732089	0.518444	0.498267
2.000	0.100	1.600	4.000	0.100000	-0.011250	0.180000	1.841861	2.061434	0.521246	0.407219	True	True	9.99001e-08	1927	2.792771	2.732948	0.523878	0.495943
2.000	0.100	1.600	4.000	0.100000	-0.007500	0.180000	1.825979	2.072639	0.505624	0.419116	True	True	9.9557e-08	1954	2.785512	2.734470	0.529003	0.493398
2.000	0.100	1.600	4.000	0.100000	-0.003750	0.180000	1.811017	2.084454	0.490903	0.431627	True	True	9.95603e-08	1920	2.778945	2.736652	0.533833	0.490629
2.000	0.100	1.600	4.000	0.100000	0.000000	0.180000	1.796903	2.096926	0.476993	0.444817	True	True	9.95755e-08	1960	2.773043	2.739495	0.538378	0.487632
2.000	0.100	1.600	4.000	0.100000	0.003750	0.180000	1.783575	2.110112	0.463815	0.458756	True	True	9.95716e-08	1996	2.767786	2.743006	0.542647	0.484398
2.000	0.100	1.600	4.000	0.100000	0.007500	0.180000	1.770976	2.124074	0.451302	0.473527	True	True	9.95061e-08	1996	2.763159	2.747201	0.546648	0.480919
2.000	0.100	1.600	4.000	0.100000	0.011250	0.180000	1.759061	2.138884	0.439391	0.489221	True	True	9.98367e-08	2080	2.759155	2.752101	0.550386	0.477184
2.000	0.100	1.600	4.000	0.100000	0.015000	0.180000	1.747787	2.154625	0.428027	0.505945	True	True	9.9901e-08	2120	2.755772	2.757736	0.553865	0.473180
2.000	0.100	1.600	4.000	0.100000	0.018750	0.180000	1.737117	2.171391	0.417159	0.523820	True	True	9.95332e-08	2207	2.753016	2.764144	0.557085	0.468892
2.000	0.100	1.600	4.000	0.100000	0.022500	0.180000	1.727020	2.189292	0.406741	0.542988	True	True	9.96687e-08	2164	2.750896	2.771370	0.560048	0.464302
2.000	0.100	1.600	4.000	0.100000	0.026250	0.180000	1.717470	2.208455	0.396731	0.563614	True	True	9.96627e-08	2153	2.749434	2.779473	0.562749	0.459388
2.000	0.100	1.600	4.000	0.100000	0.030000	0.180000	1.708444	2.229029	0.387089	0.585894	True	True	9.97838e-08	2280	2.748659	2.788525	0.565184	0.454127
2.000	0.100	1.600	4.000	0.100000	0.033750	0.180000	1.699924	2.251191	0.377778	0.610062	True	True	9.98057e-08	2247	2.748605	2.798607	0.567347	0.448490
2.000	0.100	1.600	4.000	0.100000	0.037500	0.180000	1.691896	2.275148	0.368762	0.636395	True	True	9.97542e-08	2267	2.749323	2.809823	0.569227	0.442444
2.000	0.100	1.600	4.000	0.100000	0.041250	0.180000	1.684350	2.301152	0.360004	0.665236	True	True	9.99428e-08	2434	2.750879	2.822300	0.570810	0.435949
2.000	0.100	1.600	4.000	0.100000	0.045000	0.180000	1.677282	2.329509	0.351470	0.697000	True	True	9.9875e-08	2511	2.753354	2.836188	0.572077	0.428959
2.000	0.100	1.600	4.000	0.100000	0.048750	0.180000	1.670692	2.360591	0.343124	0.732208	True	True	9.97603e-08	2476	2.756852	2.851676	0.573004	0.421417
2.000	0.100	1.600	4.000	0.100000	0.052500	0.180000	1.664587	2.394865	0.334926	0.771519	True	True	9.98089e-08	2518	2.761509	2.868999	0.573561	0.413256
2.000	0.100	1.600	4.000	0.100000	0.056250	0.180000	1.658980	2.432921	0.326836	0.815779	True	True	9.9686e-08	2709	2.767499	2.888452	0.573708	0.404392
2.000	0.100	1.600	4.000	0.100000	0.060000	0.180000	1.653896	2.475517	0.318804	0.866099	True	True	9.97622e-08	2941	2.775051	2.910411	0.573391	0.394723
2.000	0.100	1.600	4.000	0.100000	0.063750	0.180000	1.649370	2.523654	0.310774	0.923970	True	True	9.96728e-08	2945	2.784469	2.935369	0.572540	0.384118
2.000	0.100	1.600	4.000	0.100000	0.067500	0.180000	1.645457	2.578683	0.302675	0.991455	True	True	9.99424e-08	3086	2.796169	2.963983	0.571060	0.372410
2.000	0.100	1.600	4.000	0.100000	0.071250	0.180000	1.642235	2.642490	0.294418	1.071498	True	True	9.97542e-08	3238	2.810736	2.997156	0.568819	0.359374
2.000	0.100	1.600	4.000	0.100000	0.075000	0.180000	1.639822	2.717807	0.285875	1.168489	True	True	9.99334e-08	3548	2.829019	3.036172	0.565623	0.344707
2.000	0.100	1.600	4.000	0.100000	-0.075000	0.202500	2.422699	1.938602	1.195619	0.256480	True	True	9.83567e-08	3010	3.112383	2.848586	0.363772	0.499645
2.000	0.100	1.600	4.000	0.100000	-0.071250	0.202500	2.344726	1.942697	1.102007	0.265100	True	True	9.98176e-08	2641	3.069738	2.824015	0.381075	0.503095
2.000	0.100	1.600	4.000	0.100000	-0.067500	0.202500	2.278249	1.947288	1.024499	0.273430	True	True	9.99749e-08	2564	3.033117	2.803808	0.396648	0.505687
2.000	0.100	1.600	4.000	0.100000	-0.063750	0.202500	2.220586	1.952313	0.958952	0.281597	True	True	9.99854e-08	2413	3.001204	2.786976	0.410808	0.507600
2.000	0.100	1.600	4.000	0.100000	-0.060000	0.202500	2.169879	1.957737	0.902580	0.289691	True	True	9.95613e-08	2348	2.973073	2.772839	0.423786	0.508960
2.000	0.100	1.600	4.000	0.100000	-0.056250	0.202500	2.124790	1.963534	0.853428	0.297784	True	True	9.98435e-08	2140	2.948047	2.760909	0.435757	0.509854
2.000	0.100	1.600	4.000	0.100000	-0.052500	0.202500	2.084328	1.969693	0.810082	0.305933	True	True	9.96805e-08	2211	2.925618	2.750824	0.446856	0.510348
2.000	0.100	1.600	4.000	0.100000	-0.048750	0.202500	2.047739	1.976206	0.771484	0.314187	True	True	9.95664e-08	1947	2.905396	2.742313	0.457190	0.510489
2.000	0.100	1.600	4.000	0.100000	-0.045000	0.202500	2.014435	1.983076	0.736831	0.322589	True	True	9.94728e-08	1856	2.887074	2.735167	0.466844	0.510313
2.000	0.100	1.600	4.000	0.100000	-0.041250	0.202500	1.983949	1.990312	0.705494	0.331178	True	True	9.95996e-08	1933	2.870410	2.729222	0.475890	0.509848
2.000	0.100	1.600	4.000	0.100000	-0.037500	0.202500	1.955915	1.997907	0.676976	0.339992	True	True	9.94467e-08	1813	2.855205	2.724351	0.484385	0.509118
2.000	0.100	1.600	4.000	0.100000	-0.033750	0.202500	1.930010	2.005898	0.650882	0.349068	True	True	9.9775e-08	1805	2.841301	2.720450	0.492379	0.508133
2.000	0.100	1.600	4.000	0.100000	-0.030000	0.202500	1.906000	2.014282	0.626883	0.358442	True	True	9.95265e-08	1834	2.828563	2.717439	0.499912	0.506911
2.000	0.100	1.600	4.000	0.100000	-0.026250	0.202500	1.883663	2.023087	0.604713	0.368151	True	True	9.98444e-08	1859	2.816885	2.715255	0.507019	0.505459
2.000	0.100	1.600	4.000	0.100000	-0.022500	0.202500	1.862824	2.032334	0.584149	0.378236	True	True	9.94657e-08	1813	2.806174	2.713845	0.513730	0.503781
2.000	0.100	1.600	4.000	0.100000	-0.018750	0.202500	1.843336	2.042048	0.565003	0.388736	True	True	9.97182e-08	1880	2.796354	2.713172	0.520069	0.501884
2.000	0.100	1.600	4.000	0.100000	-0.015000	0.202500	1.825068	2.052259	0.547117	0.399697	True	True	9.98213e-08	1923	2.787363	2.713206	0.526060	0.499768
2.000	0.100	1.600	4.000	0.100000	-0.011250	0.202500	1.807908	2.063001	0.530354	0.411166	True	True	9.99762e-08	1916	2.779147	2.713926	0.531721	0.497433
2.000	0.100	1.600	4.000	0.100000	-0.007500	0.202500	1.791765	2.074312	0.514596	0.423196	True	True	9.9754e-08	1933	2.771663	2.715320	0.537066	0.494876
2.000	0.100	1.600	4.000	0.100000	-0.003750	0.202500	1.776554	2.086236	0.499742	0.435845	True	True	9.96499e-08	1909	2.764876	2.717381	0.542109	0.492096
2.000	0.100	1.600	4.000	0.100000	0.000000	0.202500	1.762203	2.098822	0.485703	0.449178	True	True	9.96583e-08	1895	2.758758	2.720112	0.546863	0.489085
2.000	0.100	1.600	4.000	0.100000	0.003750	0.202500	1.748650	2.112126	0.472401	0.463268	True	True	9.97073e-08	1953	2.753289	2.723518	0.551334	0.485837
2.000	0.100	1.600	4.000	0.100000	0.007500	0.202500	1.735840	2.126210	0.459765	0.478196	True	True	9.96879e-08	2041	2.748454	2.727616	0.555531	0.482342
2.000	0.100	1.600	4.000	0.100000	0.011250	0.202500	1.723724	2.141148	0.447735	0.494055	True	True	9.99011e-08	2091	2.744244	2.732427	0.559459	0.478591
2.000	0.100	1.600	4.000	0.100000	0.015000	0.202500	1.712260	2.157022	0.436254	0.510952	True	True	9.98277e-08	1952	2.740658	2.737979	0.563121	0.474570
2.000	0.100	1.600	4.000	0.100000	0.018750	0.202500	1.701415	2.173928	0.425271	0.529011	True	True	9.97717e-08	2152	2.737701	2.744312	0.566518	0.470263
2.000	0.100	1.600	4.000	0.100000	0.022500	0.202500	1.691153	2.191975	0.414741	0.548373	True	True	9.95519e-08	2134	2.735382	2.751470	0.569650	0.465653
2.000	0.100	1.600	4.000	0.100000	0.026250	0.202500	1.681451	2.211292	0.404621	0.569207	True	True	9.99176e-08	2231	2.733721	2.759512	0.572515	0.460720
2.000	0.100	1.600	4.000	0.100000	0.030000	0.202500	1.672285	2.232029	0.394871	0.591710	True	True	9.95786e-08	2275	2.732745	2.768507	0.575108	0.455438
2.000	0.100	1.600	4.000	0.100000	0.033750	0.202500	1.663638	2.254362	0.385453	0.616115	True	True	9.98445e-08	2348	2.732493	2.778541	0.577420	0.449780
2.000	0.100	1.600	4.000	0.100000	0.037500	0.202500	1.655496	2.278501	0.376330	0.642707	True	True	9.98192e-08	2283	2.733013	2.789716	0.579442	0.443711
2.000	0.100	1.600	4.000	0.100000	0.041250	0.202500	1.647851	2.304699	0.367468	0.671826	True	True	9.97307e-08	2425	2.734368	2.802157	0.581159	0.437192
2.000	0.100	1.600	4.000	0.100000	0.045000	0.202500	1.640697	2.333263	0.358830	0.703896	True	True	9.97355e-08	2508	2.736640	2.816017	0.582552	0.430177
2.000	0.100	1.600	4.000	0.100000	0.048750	0.202500	1.634037	2.364569	0.350380	0.739440	True	True	9.9583e-08	2585	2.739932	2.831486	0.583597	0.422610
2.000	0.100	1.600	4.000	0.100000	0.052500	0.202500	1.627878	2.399084	0.342079	0.779123	True	True	9.96661e-08	2596	2.744378	2.848796	0.584263	0.414423
2.000	0.100	1.600	4.000	0.100000	0.056250	0.202500	1.622236	2.437403	0.333884	0.823799	True	True	9.97109e-08	2691	2.750151	2.868243	0.584509	0.405533
2.000	0.100	1.600	4.000	0.100000	0.060000	0.202500	1.617137	2.480288	0.325748	0.874589	True	True	9.96421e-08	2854	2.757477	2.890205	0.584281	0.395837
2.000	0.100	1.600	4.000	0.100000	0.063750	0.202500	1.612618	2.528746	0.317611	0.932998	True	True	9.96942e-08	2883	2.766657	2.915176	0.583508	0.385205
2.000	0.100	1.600	4.000	0.100000	0.067500	0.202500	1.608738	2.584137	0.309404	1.001108	True	True	9.96741e-08	3067	2.778105	2.943813	0.582094	0.373469
2.000	0.100	1.600	4.000	0.100000	0.071250	0.202500	1.605580	2.648355	0.301034	1.081892	True	True	9.96721e-08	3321	2.792400	2.977021	0.579904	0.360406
2.000	0.100	1.600	4.000	0.100000	0.075000	0.202500	1.603268	2.724151	0.292374	1.179779	True	True	9.98227e-08	3533	2.810382	3.016086	0.576745	0.345712
2.000	0.100	1.600	4.000	0.100000	-0.075000	0.225000	2.396353	1.938806	1.208380	0.258503	True	True	9.91765e-08	2926	3.104019	2.834023	0.366922	0.501168
2.000	0.100	1.600	4.000	0.100000	-0.071250	0.225000	2.317706	1.942966	1.114417	0.267245	True	True	9.98901e-08	2689	3.060941	2.808966	0.384558	0.504618
2.000	0.100	1.600	4.000	0.100000	-0.067500	0.225000	2.250608	1.947624	1.036596	0.275693	True	True	9.99684e-08	2573	3.023917	2.788323	0.400457	0.507209
2.000	0.100	1.600	4.000	0.100000	-0.063750	0.225000	2.192367	1.952719	0.970766	0.283974	True	True	9.97959e-08	2347	2.991626	2.771098	0.414934	0.509121
2.000	0.100	1.600	4.000	0.100000	-0.060000	0.225000	2.141119	1.958214	0.914133	0.292181	True	True	9.97905e-08	2321	2.963138	2.756602	0.428222	0.510479
2.000	0.100	1.600	4.000	0.100000	-0.056250	0.225000	2.095524	1.964084	0.864740	0.300384	True	True	9.95629e-08	2015	2.937773	2.744343	0.440497	0.511371
2.000	0.100	1.600	4.000	0.100000	-0.052500	0.225000	2.054585	1.970322	0.821168	0.308642	True	True	9.97648e-08	2231	2.915021	2.733955	0.451893	0.511861
2.000	0.100	1.600	4.000	0.100000	-0.048750	0.225000	2.017543	1.976914	0.782358	0.317005	True	True	9.99698e-08	2038	2.894490	2.725164	0.462517	0.511998
2.000	0.100	1.600	4.000	0.100000	-0.045000	0.225000	1.983812	1.983860	0.747504	0.325517	True	True	9.94734e-08	1883	2.875870	2.717758	0.472456	0.511819
2.000	0.100	1.600	4.000	0.100000	-0.041250	0.225000	1.952923	1.991172	0.715976	0.334217	True	True	9.98051e-08	1767	2.858919	2.711571	0.481781	0.511350
2.000	0.100	1.600	4.000	0.100000	-0.037500	0.225000	1.924496	1.998863	0.687279	0.343142	True	True	9.96507e-08	1864	2.843438	2.706474	0.490549	0.510612
2.000	0.100	1.600	4.000	0.100000	-0.033750	0.225000	1.898226	2.006939	0.661011	0.352331	True	True	9.96974e-08	1792	2.829266	2.702362	0.498810	0.509622
2.000	0.100	1.600	4.000	0.100000	-0.030000	0.225000	1.873863	2.015413	0.636846	0.361820	True	True	9.97566e-08	1839	2.816269	2.699154	0.506605	0.508393
2.000	0.100	1.600	4.000	0.100000	-0.026250	0.225000	1.851197	2.024308	0.614517	0.371647	True	True	9.95158e-08	1816	2.804338	2.696785	0.513967	0.506933
2.000	0.100	1.600	4.000	0.100000	-0.022500	0.225000	1.830033	2.033654	0.593800	0.381850	True	True	9.94962e-08	1783	2.793382	2.695203	0.520929	0.505246
2.000	0.100	1.600	4.000	0.100000	-0.018750	0.225000	1.810245	2.043462	0.574506	0.392474	True	True	9.95606e-08	1834	2.783322	2.694368	0.527512	0.503340
2.000	0.100	1.600	4.000	0.100000	-0.015000	0.225000	1.791687	2.053774	0.556477	0.403562	True	True	9.98217e-08	1847	2.774096	2.694250	0.533742	0.501213
2.000	0.100	1.600	4.000	0.100000	-0.011250	0.225000	1.774255	2.064620	0.539574	0.415161	True	True	9.97933e-08	2022	2.765651	2.694828	0.539634	0.498867
2.000	0.100	1.600	4.000	0.100000	-0.007500	0.225000	1.757848	2.076039	0.523682	0.427327	True	True	9.96497e-08	1961	2.757943	2.696089	0.545206	0.496299
2.000	0.100	1.600	4.000	0.100000	-0.003750	0.225000	1.742387	2.088075	0.508698	0.440116	True	True	9.97732e-08	2011	2.750937	2.698026	0.550471	0.493505
2.000	0.100	1.600	4.000	0.100000	0.000000	0.225000	1.727798	2.100776	0.494532	0.453595	True	True	9.98755e-08	2042	2.744603	2.700640	0.555439	0.490481
2.000	0.100	1.600	4.000	0.100000	0.003750	0.225000	1.714019	2.114200	0.481106	0.467837	True	True	9.99001e-08	2039	2.738922	2.703939	0.560120	0.487218
2.000	0.100	1.600	4.000	0.100000	0.007500	0.225000	1.700994	2.128409	0.468350	0.482925	True	True	9.91287e-08	2086	2.733878	2.707938	0.564520	0.483707
2.000	0.100	1.600	4.000	0.100000	0.011250	0.225000	1.688676	2.143477	0.456202	0.498951	True	True	9.98809e-08	2048	2.729461	2.712655	0.568644	0.479940
2.000	0.100	1.600	4.000	0.100000	0.015000	0.225000	1.677022	2.159486	0.444605	0.516025	True	True	9.97065e-08	2073	2.725670	2.718122	0.572497	0.475901
2.000	0.100	1.600	4.000	0.100000	0.018750	0.225000	1.665997	2.176534	0.433510	0.534270	True	True	9.96684e-08	2119	2.722509	2.724375	0.576079	0.471577
2.000	0.100	1.600	4.000	0.100000	0.022500	0.225000	1.655568	2.194730	0.422869	0.553831	True	True	9.98604e-08	2138	2.719989	2.731462	0.579389	0.466948
2.000	0.100	1.600	4.000	0.100000	0.026250	0.225000	1.645711	2.214203	0.412640	0.574876	True	True	9.97931e-08	2216	2.718128	2.739438	0.582424	0.461994
2.000	0.100	1.600	4.000	0.100000	0.030000	0.225000	1.636401	2.235103	0.402782	0.597603	True	True	9.97287e-08	2226	2.716952	2.748375	0.585181	0.456692
2.000	0.100	1.600	4.000	0.100000	0.033750	0.225000	1.627623	2.257609	0.393258	0.622251	True	True	9.9861e-08	2279	2.716500	2.758357	0.587650	0.451012
2.000	0.100	1.600	4.000	0.100000	0.037500	0.225000	1.619363	2.281933	0.384031	0.649103	True	True	9.97892e-08	2384	2.716818	2.769488	0.589821	0.444920
2.000	0.100	1.600	4.000	0.100000	0.041250	0.225000	1.611613	2.308327	0.375065	0.678506	True	True	9.97038e-08	2473	2.717970	2.781891	0.591679	0.438379
2.000	0.100	1.600	4.000	0.100000	0.045000	0.225000	1.604369	2.337100	0.366324	0.710885	True	True	9.99966e-08	2561	2.720036	2.795721	0.593205	0.431340
2.000	0.100	1.600	4.000	0.100000	0.048750	0.225000	1.597633	2.368631	0.357771	0.746769	True	True	9.97142e-08	2636	2.723119	2.811165	0.594375	0.423748
2.000	0.100	1.600	4.000	0.100000	0.052500	0.225000	1.591415	2.403390	0.349367	0.786829	True	True	9.97357e-08	2650	2.727350	2.828459	0.595156	0.415535
2.000	0.100	1.600	4.000	0.100000	0.056250	0.225000	1.585731	2.441974	0.341069	0.831926	True	True	9.97185e-08	2785	2.732901	2.847898	0.595507	0.406620
2.000	0.100	1.600	4.000	0.100000	0.060000	0.225000	1.580609	2.485150	0.332828	0.883192	True	True	9.97455e-08	2800	2.739995	2.869860	0.595374	0.396898
2.000	0.100	1.600	4.000	0.100000	0.063750	0.225000	1.576090	2.533931	0.324586	0.942145	True	True	9.97163e-08	2963	2.748933	2.894841	0.594684	0.386240
2.000	0.100	1.600	4.000	0.100000	0.067500	0.225000	1.572235	2.589684	0.316270	1.010888	True	True	9.98157e-08	3198	2.760123	2.923498	0.593342	0.374478
2.000	0.100	1.600	4.000	0.100000	0.071250	0.225000	1.569130	2.654315	0.307788	1.092419	True	True	9.99299e-08	3267	2.774138	2.956737	0.591210	0.361390
2.000	0.100	1.600	4.000	0.100000	0.075000	0.225000	1.566907	2.730591	0.299011	1.191213	True	True	9.98379e-08	3593	2.791812	2.995848	0.588093	0.346672
2.000	0.100	1.600	4.000	0.100000	-0.075000	0.247500	2.370245	1.939026	1.221184	0.260539	True	True	9.98241e-08	2857	3.095733	2.819451	0.370063	0.502661
2.000	0.100	1.600	4.000	0.100000	-0.071250	0.247500	2.290934	1.943254	1.126878	0.269405	True	True	9.96095e-08	2540	3.052230	2.793905	0.388034	0.506107
2.000	0.100	1.600	4.000	0.100000	-0.067500	0.247500	2.223223	1.947981	1.048750	0.277973	True	True	9.9743e-08	2465	3.014809	2.772824	0.404260	0.508694
2.000	0.100	1.600	4.000	0.100000	-0.063750	0.247500	2.164412	1.953148	0.982641	0.286370	True	True	9.98106e-08	2301	2.982146	2.755201	0.419057	0.510602
2.000	0.100	1.600	4.000	0.100000	-0.060000	0.247500	2.112631	1.958717	0.925752	0.294691	True	True	9.9652e-08	2255	2.953306	2.740343	0.432658	0.511956
2.000	0.100	1.600	4.000	0.100000	-0.056250	0.247500	2.066535	1.964664	0.876122	0.303007	True	True	9.95929e-08	2151	2.927607	2.727751	0.445239	0.512844
2.000	0.100	1.600	4.000	0.100000	-0.052500	0.247500	2.025123	1.970978	0.832329	0.311377	True	True	9.95892e-08	2138	2.904536	2.717056	0.456936	0.513330
2.000	0.100	1.600	4.000	0.100000	-0.048750	0.247500	1.987637	1.977643	0.793311	0.319852	True	True	9.97126e-08	1812	2.883698	2.707981	0.467855	0.513463
2.000	0.100	1.600	4.000	0.100000	-0.045000	0.247500	1.953479	1.984683	0.758261	0.328474	True	True	9.97875e-08	1958	2.864786	2.700310	0.478084	0.513276
2.000	0.100	1.600	4.000	0.100000	-0.041250	0.247500	1.922189	1.992076	0.726547	0.337287	True	True	9.95785e-08	1812	2.847551	2.693878	0.487691	0.512802
2.000	0.100	1.600	4.000	0.100000	-0.037500	0.247500	1.893384	1.999848	0.697671	0.346326	True	True	9.97483e-08	1829	2.831795	2.688551	0.496737	0.512058
2.000	0.100	1.600	4.000	0.100000	-0.033750	0.247500	1.866745	2.008017	0.671234	0.355629	True	True	9.93954e-08	1812	2.817358	2.684224	0.505271	0.511059
2.000	0.100	1.600	4.000	0.100000	-0.030000	0.247500	1.842037	2.016581	0.646906	0.365235	True	True	9.95984e-08	1839	2.804103	2.680815	0.513332	0.509822
2.000	0.100	1.600	4.000	0.100000	-0.026250	0.247500	1.819032	2.025574	0.624421	0.375181	True	True	9.95302e-08	1836	2.791922	2.678257	0.520957	0.508352
2.000	0.100	1.600	4.000	0.100000	-0.022500	0.247500	1.797560	2.035012	0.603553	0.385508	True	True	9.97498e-08	1826	2.780721	2.676498	0.528173	0.506657
2.000	0.100	1.600	4.000	0.100000	-0.018750	0.247500	1.777465	2.044924	0.584114	0.396256	True	True	9.99802e-08	1864	2.770424	2.675498	0.535008	0.504740
2.000	0.100	1.600	4.000	0.100000	-0.015000	0.247500	1.758618	2.055339	0.565943	0.407473	True	True	9.9768e-08	1908	2.760966	2.675224	0.541482	0.502602
2.000	0.100	1.600	4.000	0.100000	-0.011250	0.247500	1.740908	2.066292	0.548905	0.419206	True	True	9.97546e-08	1937	2.752293	2.675657	0.547615	0.500244
2.000	0.100	1.600	4.000	0.100000	-0.007500	0.247500	1.724238	2.077821	0.532881	0.431509	True	True	9.97665e-08	1933	2.744361	2.676781	0.553421	0.497664
2.000	0.100	1.600	4.000	0.100000	-0.003750	0.247500	1.708526	2.089970	0.517768	0.444441	True	True	9.9805e-08	2003	2.737135	2.678590	0.558913	0.494856
2.000	0.100	1.600	4.000	0.100000	0.000000	0.247500	1.693698	2.102790	0.503477	0.458069	True	True	9.85597e-08	2029	2.730587	2.681087	0.564103	0.491817
2.000	0.100	1.600	4.000	0.100000	0.003750	0.247500	1.679692	2.116335	0.489929	0.472465	True	True	9.97721e-08	2087	2.724693	2.684274	0.569000	0.488539
2.000	0.100	1.600	4.000	0.100000	0.007500	0.247500	1.666452	2.130671	0.477054	0.487715	True	True	9.96579e-08	2070	2.719438	2.688167	0.573611	0.485013
2.000	0.100	1.600	4.000	0.100000	0.011250	0.247500	1.653930	2.145871	0.464789	0.503912	True	True	9.99301e-08	2142	2.714815	2.692789	0.577940	0.481229
2.000	0.100	1.600	4.000	0.100000	0.015000	0.247500	1.642084	2.162019	0.453079	0.521165	True	True	9.97582e-08	2099	2.710818	2.698166	0.581990	0.477173
2.000	0.100	1.600	4.000	0.100000	0.018750	0.247500	1.630877	2.179210	0.441872	0.539600	True	True	9.99876e-08	2165	2.707454	2.704338	0.585763	0.472830
2.000	0.100	1.600	4.000	0.100000	0.022500	0.247500	1.620279	2.197556	0.431121	0.559362	True	True	9.9907e-08	2162	2.704731	2.711349	0.589258	0.468182
2.000	0.100	1.600	4.000	0.100000	0.026250	0.247500	1.610263	2.217187	0.420784	0.580620	True	True	9.96566e-08	2291	2.702667	2.719258	0.592472	0.463209
2.000	0.100	1.600	4.000	0.100000	0.030000	0.247500	1.600807	2.238254	0.410820	0.603576	True	True	9.99012e-08	2294	2.701290	2.728133	0.595399	0.457886
2.000	0.100	1.600	4.000	0.100000	0.033750	0.247500	1.591895	2.260936	0.401192	0.628469	True	True	9.96902e-08	2305	2.700635	2.738061	0.598032	0.452184
2.000	0.100	1.600	4.000	0.100000	0.037500	0.247500	1.583513	2.285445	0.391861	0.655586	True	True	9.97097e-08	2356	2.700750	2.749143	0.600359	0.446070
2.000	0.100	1.600	4.000	0.100000	0.041250	0.247500	1.575654	2.312037	0.382792	0.685276	True	True	9.98299e-08	2393	2.701696	2.761506	0.602366	0.439506
2.000	0.100	1.600	4.000	0.100000	0.045000	0.247500	1.568314	2.341022	0.373949	0.717968	True	True	9.97923e-08	2471	2.703553	2.775302	0.604032	0.432444
2.000	0.100	1.600	4.000	0.100000	0.048750	0.247500	1.561498	2.372779	0.365294	0.754197	True	True	9.99595e-08	2547	2.706423	2.790719	0.605333	0.424828
2.000	0.100	1.600	4.000	0.100000	0.052500	0.247500	1.555214	2.407784	0.356788	0.794638	True	True	9.96618e-08	2721	2.710436	2.807994	0.606236	0.416591
2.000	0.100	1.600	4.000	0.100000	0.056250	0.247500	1.549482	2.446634	0.348388	0.840162	True	True	9.985e-08	2817	2.715761	2.827421	0.606699	0.407651
2.000	0.100	1.600	4.000	0.100000	0.060000	0.247500	1.544331	2.490103	0.340043	0.891909	True	True	9.9746e-08	2936	2.722620	2.849381	0.606667	0.397905
2.000	0.100	1.600	4.000	0.100000	0.063750	0.247500	1.539803	2.539209	0.331696	0.951413	True	True	9.96507e-08	3016	2.731310	2.874367	0.606068	0.387222
2.000	0.100	1.600	4.000	0.100000	0.067500	0.247500	1.535963	2.595326	0.323274	1.020795	True	True	9.98608e-08	3214	2.742235	2.903040	0.604802	0.375436
2.000	0.100	1.600	4.000	0.100000	0.071250	0.247500	1.532902	2.660372	0.314681	1.103082	True	True	9.97009e-08	3399	2.755964	2.936307	0.602734	0.362325
2.000	0.100	1.600	4.000	0.100000	0.075000	0.247500	1.530755	2.737130	0.305788	1.202792	True	True	9.98485e-08	3521	2.773322	2.975459	0.599664	0.347584
2.000	0.100	1.600	4.000	0.100000	-0.075000	0.270000	2.344376	1.939264	1.234028	0.262588	True	True	9.9951e-08	2904	3.087528	2.804875	0.373194	0.504120
2.000	0.100	1.600	4.000	0.100000	-0.071250	0.270000	2.264412	1.943561	1.139385	0.271581	True	True	9.97304e-08	2461	3.043605	2.778836	0.391502	0.507561
2.000	0.100	1.600	4.000	0.100000	-0.067500	0.270000	2.196097	1.948360	1.060956	0.280270	True	True	9.98443e-08	2452	3.005795	2.757312	0.408056	0.510142
2.000	0.100	1.600	4.000	0.100000	-0.063750	0.270000	2.136725	1.953601	0.994575	0.288786	True	True	9.95886e-08	2319	2.972766	2.739289	0.423174	0.512045
2.000	0.100	1.600	4.000	0.100000	-0.060000	0.270000	2.084418	1.959244	0.937436	0.297222	True	True	9.976e-08	2066	2.943580	2.724064	0.437092	0.513393
2.000	0.100	1.600	4.000	0.100000	-0.056250	0.270000	2.037827	1.965271	0.887574	0.305652	True	True	9.98762e-08	2052	2.917551	2.711136	0.449982	0.514274
2.000	0.100	1.600	4.000	0.100000	-0.052500	0.270000	1.995949	1.971663	0.843564	0.314136	True	True	9.98662e-08	2001	2.894166	2.700130	0.461983	0.514753
2.000	0.100	1.600	4.000	0.100000	-0.048750	0.270000	1.958020	1.978414	0.804342	0.322724	True	True	9.97939e-08	1860	2.873027	2.690767	0.473201	0.514879
2.000	0.100	1.600	4.000	0.100000	-0.045000	0.270000	1.923445	1.985535	0.769099	0.331461	True	True	9.95391e-08	1953	2.853824	2.682828	0.483722	0.514685
2.000	0.100	1.600	4.000	0.100000	-0.041250	0.270000	1.891753	1.993021	0.737203	0.340387	True	True	9.95215e-08	1839	2.836310	2.676145	0.493619	0.514202
2.000	0.100	1.600	4.000	0.100000	-0.037500	0.270000	1.862569	2.000878	0.708152	0.349543	True	True	9.98127e-08	1834	2.820283	2.670584	0.502947	0.513451
2.000	0.100	1.600	4.000	0.100000	-0.033750	0.270000	1.835572	2.009136	0.681548	0.358963	True	True	9.98233e-08	1834	2.805583	2.666039	0.511759	0.512444
2.000	0.100	1.600	4.000	0.100000	-0.030000	0.270000	1.810519	2.017795	0.657061	0.368689	True	True	9.96174e-08	1836	2.792073	2.662426	0.520092	0.511197
2.000	0.100	1.600	4.000	0.100000	-0.026250	0.270000	1.787184	2.026884	0.634422	0.378756	True	True	9.95827e-08	1810	2.779644	2.659676	0.527984	0.509717
2.000	0.100	1.600	4.000	0.100000	-0.022500	0.270000	1.765397	2.036422	0.613406	0.389207	True	True	9.95513e-08	1903	2.768201	2.657736	0.535462	0.508012
2.000	0.100	1.600	4.000	0.100000	-0.018750	0.270000	1.745000	2.046436	0.593823	0.400083	True	True	9.97365e-08	2017	2.757667	2.656566	0.542553	0.506083
2.000	0.100	1.600	4.000	0.100000	-0.015000	0.270000	1.725865	2.056957	0.575515	0.411431	True	True	9.98902e-08	1948	2.747978	2.656134	0.549279	0.503934
2.000	0.100	1.600	4.000	0.100000	-0.011250	0.270000	1.707879	2.068018	0.558343	0.423299	True	True	9.95386e-08	1919	2.739078	2.656417	0.555657	0.501563
2.000	0.100	1.600	4.000	0.100000	-0.007500	0.270000	1.690947	2.079659	0.542188	0.435742	True	True	9.98876e-08	2005	2.730924	2.657401	0.561704	0.498969
2.000	0.100	1.600	4.000	0.100000	-0.003750	0.270000	1.674985	2.091924	0.526949	0.448820	True	True	9.95692e-08	2038	2.723481	2.659080	0.567431	0.496147
2.000	0.100	1.600	4.000	0.100000	0.000000	0.270000	1.659918	2.104863	0.512534	0.462599	True	True	9.98992e-08	2035	2.716716	2.661452	0.572850	0.493093
2.000	0.100	1.600	4.000	0.100000	0.003750	0.270000	1.645684	2.118533	0.498866	0.477153	True	True	9.97882e-08	2023	2.710610	2.664524	0.577971	0.489800
2.000	0.100	1.600	4.000	0.100000	0.007500	0.270000	1.632228	2.132999	0.485874	0.492568	True	True	9.97374e-08	2116	2.705146	2.668311	0.582799	0.486258
2.000	0.100	1.600	4.000	0.100000	0.011250	0.270000	1.619501	2.148333	0.473494	0.508938	True	True	9.97635e-08	2083	2.700314	2.672833	0.587339	0.482457
2.000	0.100	1.600	4.000	0.100000	0.015000	0.270000	1.607460	2.164620	0.461672	0.526373	True	True	9.97985e-08	2146	2.696113	2.678119	0.591595	0.478383
2.000	0.100	1.600	4.000	0.100000	0.018750	0.270000	1.596071	2.181957	0.450354	0.545001	True	True	9.99754e-08	2170	2.692544	2.684205	0.595567	0.474021
2.000	0.100	1.600	4.000	0.100000	0.022500	0.270000	1.585301	2.200456	0.439496	0.564966	True	True	9.98961e-08	2283	2.689617	2.691138	0.599254	0.469354
2.000	0.100	1.600	4.000	0.100000	0.026250	0.270000	1.575124	2.220247	0.429052	0.586441	True	True	9.95535e-08	2250	2.687351	2.698975	0.602653	0.464361
2.000	0.100	1.600	4.000	0.100000	0.030000	0.270000	1.565519	2.241482	0.418983	0.609630	True	True	9.98804e-08	2319	2.685771	2.707787	0.605759	0.459017
2.000	0.100	1.600	4.000	0.100000	0.033750	0.270000	1.556469	2.264342	0.409250	0.634771	True	True	9.97671e-08	2380	2.684911	2.717657	0.608563	0.453294
2.000	0.100	1.600	4.000	0.100000	0.037500	0.270000	1.547961	2.289039	0.399817	0.662157	True	True	9.99991e-08	2496	2.684821	2.728688	0.611054	0.447159
2.000	0.100	1.600	4.000	0.100000	0.041250	0.270000	1.539989	2.315831	0.390647	0.692138	True	True	9.98053e-08	2480	2.685559	2.741007	0.613215	0.440573
2.000	0.100	1.600	4.000	0.100000	0.045000	0.270000	1.532550	2.345029	0.381702	0.725148	True	True	9.99024e-08	2544	2.687205	2.754766	0.615029	0.433488
2.000	0.100	1.600	4.000	0.100000	0.048750	0.270000	1.525647	2.377016	0.372947	0.761725	True	True	9.97943e-08	2682	2.689859	2.770153	0.616468	0.425849
2.000	0.100	1.600	4.000	0.100000	0.052500	0.270000	1.519293	2.412267	0.364340	0.802553	True	True	9.97072e-08	2681	2.693649	2.787405	0.617500	0.417589
2.000	0.100	1.600	4.000	0.100000	0.056250	0.270000	1.513506	2.451387	0.355839	0.848508	True	True	9.96266e-08	2887	2.698745	2.806818	0.618082	0.408625
2.000	0.100	1.600	4.000	0.100000	0.060000	0.270000	1.508318	2.495151	0.347392	0.900742	True	True	9.98176e-08	2854	2.705364	2.828771	0.618159	0.398855
2.000	0.100	1.600	4.000	0.100000	0.063750	0.270000	1.503774	2.544582	0.338941	0.960803	True	True	9.99361e-08	3057	2.713801	2.853760	0.617656	0.388149
2.000	0.100	1.600	4.000	0.100000	0.067500	0.270000	1.499940	2.601065	0.330412	1.030831	True	True	9.98123e-08	3289	2.724456	2.882445	0.616474	0.376341
2.000	0.100	1.600	4.000	0.100000	0.071250	0.270000	1.496912	2.666528	0.321710	1.113883	True	True	9.97478e-08	3433	2.737891	2.915736	0.614475	0.363208
2.000	0.100	1.600	4.000	0.100000	0.075000	0.270000	1.494831	2.743769	0.312702	1.214518	True	True	9.97627e-08	3706	2.754926	2.954925	0.611459	0.348446
2.000	0.100	1.600	4.000	0.100000	-0.075000	0.292500	2.318748	1.939518	1.246910	0.264651	True	True	9.98936e-08	2877	3.079405	2.790295	0.376314	0.505548
2.000	0.100	1.600	4.000	0.100000	-0.071250	0.292500	2.238141	1.943887	1.151936	0.273771	True	True	9.98961e-08	2449	3.035070	2.763761	0.394959	0.508980
2.000	0.100	1.600	4.000	0.100000	-0.067500	0.292500	2.169233	1.948760	1.073213	0.282584	True	True	9.99347e-08	2312	2.996876	2.741791	0.411843	0.511553
2.000	0.100	1.600	4.000	0.100000	-0.063750	0.292500	2.109307	1.954077	1.006564	0.291220	True	True	9.99689e-08	2307	2.963487	2.723363	0.427285	0.513447
2.000	0.100	1.600	4.000	0.100000	-0.060000	0.292500	2.056483	1.959799	0.949180	0.299774	True	True	9.98939e-08	2125	2.933960	2.707769	0.441520	0.514787
2.000	0.100	1.600	4.000	0.100000	-0.056250	0.292500	2.009405	1.965905	0.899091	0.308321	True	True	9.97399e-08	2049	2.907608	2.694500	0.454724	0.515660
2.000	0.100	1.600	4.000	0.100000	-0.052500	0.292500	1.967067	1.972380	0.854869	0.316921	True	True	9.99015e-08	2000	2.883913	2.683180	0.467031	0.516131
2.000	0.100	1.600	4.000	0.100000	-0.048750	0.292500	1.928702	1.979215	0.815447	0.325625	True	True	9.98853e-08	1893	2.862477	2.673524	0.478551	0.516248
2.000	0.100	1.600	4.000	0.100000	-0.045000	0.292500	1.893718	1.986414	0.780014	0.334477	True	True	9.99173e-08	1816	2.842987	2.665314	0.489370	0.516047
2.000	0.100	1.600	4.000	0.100000	-0.041250	0.292500	1.861633	1.993990	0.747939	0.343520	True	True	9.94723e-08	1829	2.825197	2.658378	0.499558	0.515554
2.000	0.100	1.600	4.000	0.100000	-0.037500	0.292500	1.832067	2.001947	0.718718	0.352793	True	True	9.99014e-08	1787	2.808905	2.652580	0.509175	0.514791
2.000	0.100	1.600	4.000	0.100000	-0.033750	0.292500	1.804715	2.010295	0.691950	0.362333	True	True	9.96405e-08	1821	2.793945	2.647812	0.518268	0.513774
2.000	0.100	1.600	4.000	0.100000	-0.030000	0.292500	1.779320	2.019052	0.667306	0.372180	True	True	9.9726e-08	1883	2.780183	2.643990	0.526878	0.512517
2.000	0.100	1.600	4.000	0.100000	-0.026250	0.292500	1.755657	2.028240	0.644516	0.382371	True	True	9.96393e-08	1858	2.767509	2.641044	0.535043	0.511026
2.000	0.100	1.600	4.000	0.100000	-0.022500	0.292500	1.733556	2.037879	0.623354	0.392949	True	True	9.99459e-08	1904	2.755826	2.638921	0.542790	0.509308
2.000	0.100	1.600	4.000	0.100000	-0.018750	0.292500	1.712861	2.047998	0.603632	0.403955	True	True	9.96647e-08	1857	2.745058	2.637577	0.550144	0.507367
2.000	0.100	1.600	4.000	0.100000	-0.015000	0.292500	1.693439	2.058626	0.585187	0.415436	True	True	9.98332e-08	1961	2.735139	2.636982	0.557127	0.505205
2.000	0.100	1.600	4.000	0.100000	-0.011250	0.292500	1.675180	2.069799	0.567883	0.427442	True	True	9.941e-08	1989	2.726016	2.637114	0.563757	0.502820
2.000	0.100	1.600	4.000	0.100000	-0.007500	0.292500	1.657986	2.081554	0.551600	0.440028	True	True	9.96646e-08	1953	2.717641	2.637955	0.570050	0.500212
2.000	0.100	1.600	4.000	0.100000	-0.003750	0.292500	1.641773	2.093937	0.536236	0.453253	True	True	9.96907e-08	2031	2.709979	2.639498	0.576019	0.497376
2.000	0.100	1.600	4.000	0.100000	0.000000	0.292500	1.626468	2.106999	0.521701	0.467186	True	True	9.97603e-08	2082	2.703001	2.641743	0.581675	0.494307
2.000	0.100	1.600	4.000	0.100000	0.003750	0.292500	1.612007	2.120795	0.507914	0.481901	True	True	9.97289e-08	2076	2.696683	2.644698	0.587026	0.490997
2.000	0.100	1.600	4.000	0.100000	0.007500	0.292500	1.598334	2.135392	0.494806	0.497483	True	True	9.97774e-08	2067	2.691009	2.648374	0.592078	0.487439
2.000	0.100	1.600	4.000	0.100000	0.011250	0.292500	1.585401	2.150863	0.482313	0.514029	True	True	9.99999e-08	2098	2.685971	2.652793	0.596837	0.483620
2.000	0.100	1.600	4.000	0.100000	0.015000	0.292500	1.573166	2.167292	0.470380	0.531650	True	True	9.96479e-08	2169	2.681564	2.657984	0.601305	0.479528
2.000	0.100	1.600	4.000	0.100000	0.018750	0.292500	1.561592	2.184777	0.458954	0.550473	True	True	9.9868e-08	2175	2.677790	2.663982	0.605483	0.475148
2.000	0.100	1.600	4.000	0.100000	0.022500	0.292500	1.550648	2.203431	0.447988	0.570645	True	True	9.9739e-08	2248	2.674660	2.670833	0.609370	0.470462
2.000	0.100	1.600	4.000	0.100000	0.026250	0.292500	1.540308	2.223384	0.437439	0.592341	True	True	9.95696e-08	2250	2.672190	2.678596	0.612963	0.465449
2.000	0.100	1.600	4.000	0.100000	0.030000	0.292500	1.530552	2.244790	0.427267	0.615764	True	True	9.99698e-08	2248	2.670405	2.687340	0.616254	0.460085
2.000	0.100	1.600	4.000	0.100000	0.033750	0.292500	1.521361	2.267829	0.417432	0.641159	True	True	9.97619e-08	2363	2.669340	2.697150	0.619237	0.454341
2.000	0.100	1.600	4.000	0.100000	0.037500	0.292500	1.512725	2.292717	0.407897	0.668816	True	True	9.98642e-08	2459	2.669042	2.708127	0.621898	0.448184
2.000	0.100	1.600	4.000	0.100000	0.041250	0.292500	1.504635	2.319710	0.398626	0.699093	True	True	9.95472e-08	2553	2.669571	2.720399	0.624223	0.441576
2.000	0.100	1.600	4.000	0.100000	0.045000	0.292500	1.497092	2.349124	0.389582	0.732424	True	True	9.99895e-08	2644	2.671003	2.734117	0.626191	0.434469
2.000	0.100	1.600	4.000	0.100000	0.048750	0.292500	1.490099	2.381341	0.380727	0.769355	True	True	9.99912e-08	2625	2.673438	2.749472	0.627776	0.426808
2.000	0.100	1.600	4.000	0.100000	0.052500	0.292500	1.483668	2.416842	0.372021	0.810574	True	True	9.99157e-08	2734	2.677004	2.766698	0.628944	0.418525
2.000	0.100	1.600	4.000	0.100000	0.056250	0.292500	1.477821	2.456232	0.363419	0.856965	True	True	9.99829e-08	2913	2.681866	2.786093	0.629652	0.409539
2.000	0.100	1.600	4.000	0.100000	0.060000	0.292500	1.472589	2.500293	0.354871	0.909692	True	True	9.99437e-08	3020	2.688241	2.808036	0.629844	0.399747
2.000	0.100	1.600	4.000	0.100000	0.063750	0.292500	1.468021	2.550052	0.346318	0.970317	True	True	9.99698e-08	3146	2.696420	2.833024	0.629445	0.389019
2.000	0.100	1.600	4.000	0.100000	0.067500	0.292500	1.464184	2.606903	0.337684	1.040998	True	True	9.9716e-08	3301	2.706799	2.861718	0.628353	0.377190
2.000	0.100	1.600	4.000	0.100000	0.071250	0.292500	1.461179	2.672783	0.328873	1.124822	True	True	9.98564e-08	3492	2.719935	2.895028	0.626431	0.364037
2.000	0.100	1.600	4.000	0.100000	0.075000	0.292500	1.459151	2.750510	0.319752	1.226391	True	True	9.99464e-08	3658	2.736636	2.934248	0.623476	0.349259
2.000	0.100	1.600	4.000	0.100000	-0.075000	0.315000	2.293361	1.939790	1.259828	0.266727	True	True	9.97938e-08	2670	3.071363	2.775714	0.379423	0.506943
2.000	0.100	1.600	4.000	0.100000	-0.071250	0.315000	2.212122	1.944233	1.164530	0.275977	True	True	9.97617e-08	2621	3.026623	2.748680	0.398405	0.510364
2.000	0.100	1.600	4.000	0.100000	-0.067500	0.315000	2.142631	1.949182	1.085518	0.284916	True	True	9.98642e-08	2286	2.988053	2.726261	0.415620	0.512926
2.000	0.100	1.600	4.000	0.100000	-0.063750	0.315000	2.082162	1.954577	1.018607	0.293674	True	True	9.96127e-08	2148	2.954311	2.707426	0.431388	0.514809
2.000	0.100	1.600	4.000	0.100000	-0.060000	0.315000	2.028829	1.960379	0.960982	0.302348	True	True	9.96835e-08	2027	2.924450	2.691459	0.445942	0.516139
2.000	0.100	1.600	4.000	0.100000	-0.056250	0.315000	1.981271	1.966565	0.910670	0.311013	True	True	9.98701e-08	1935	2.897780	2.677846	0.459460	0.517001
2.000	0.100	1.600	4.000	0.100000	-0.052500	0.315000	1.938480	1.973129	0.866240	0.319731	True	True	9.94659e-08	2020	2.873781	2.666208	0.472078	0.517461
2.000	0.100	1.600	4.000	0.100000	-0.048750	0.315000	1.899685	1.980053	0.826623	0.328552	True	True	9.99027e-08	1907	2.852054	2.656257	0.483903	0.517567
2.000	0.100	1.600	4.000	0.100000	-0.045000	0.315000	1.864290	1.987341	0.791005	0.337523	True	True	9.99471e-08	1800	2.832283	2.647772	0.495023	0.517355
2.000	0.100	1.600	4.000	0.100000	-0.041250	0.315000	1.831820	1.995003	0.758753	0.346685	True	True	9.99824e-08	1826	2.814220	2.640579	0.505507	0.516851
2.000	0.100	1.600	4.000	0.100000	-0.037500	0.315000	1.801886	2.003053	0.729365	0.356077	True	True	9.96065e-08	1846	2.797665	2.634540	0.515415	0.516077
2.000	0.100	1.600	4.000	0.100000	-0.033750	0.315000	1.774182	2.011496	0.702436	0.365739	True	True	9.96247e-08	1841	2.782449	2.629547	0.524795	0.515049
2.000	0.100	1.600	4.000	0.100000	-0.030000	0.315000	1.748443	2.020354	0.677638	0.375709	True	True	9.94946e-08	1886	2.768440	2.625512	0.533689	0.513779
2.000	0.100	1.600	4.000	0.100000	-0.026250	0.315000	1.724459	2.029642	0.654700	0.386027	True	True	9.96068e-08	1884	2.755522	2.622367	0.542131	0.512276
2.000	0.100	1.600	4.000	0.100000	-0.022500	0.315000	1.702048	2.039386	0.633395	0.396733	True	True	9.96717e-08	1912	2.743603	2.620056	0.550151	0.510545
2.000	0.100	1.600	4.000	0.100000	-0.018750	0.315000	1.681055	2.049611	0.613535	0.407872	True	True	9.9629e-08	1884	2.732604	2.618536	0.557773	0.508591
2.000	0.100	1.600	4.000	0.100000	-0.015000	0.315000	1.661351	2.060349	0.594956	0.419489	True	True	9.99401e-08	2047	2.722459	2.617777	0.565019	0.506414
2.000	0.100	1.600	4.000	0.100000	-0.011250	0.315000	1.642820	2.071635	0.577522	0.431636	True	True	9.98383e-08	2065	2.713112	2.617751	0.571908	0.504015
2.000	0.100	1.600	4.000	0.100000	-0.007500	0.315000	1.625366	2.083507	0.561113	0.444366	True	True	9.9441e-08	2020	2.704518	2.618444	0.578455	0.501392
2.000	0.100	1.600	4.000	0.100000	-0.003750	0.315000	1.608904	2.096011	0.545627	0.457742	True	True	9.979e-08	2085	2.696640	2.619850	0.584672	0.498541
2.000	0.100	1.600	4.000	0.100000	0.000000	0.315000	1.593361	2.109197	0.530972	0.471831	True	True	9.98227e-08	2094	2.689448	2.621966	0.590571	0.495456
2.000	0.100	1.600	4.000	0.100000	0.003750	0.315000	1.578673	2.123122	0.517068	0.486710	True	True	9.97082e-08	2125	2.682920	2.624799	0.596159	0.492130
2.000	0.100	1.600	4.000	0.100000	0.007500	0.315000	1.564784	2.137852	0.503846	0.502462	True	True	9.95482e-08	2195	2.677038	2.628362	0.601443	0.488554
2.000	0.100	1.600	4.000	0.100000	0.011250	0.315000	1.551645	2.153462	0.491242	0.519187	True	True	9.99473e-08	2202	2.671793	2.632675	0.606428	0.484718
2.000	0.100	1.600	4.000	0.100000	0.015000	0.315000	1.539214	2.170035	0.479199	0.536996	True	True	9.98238e-08	2166	2.667181	2.637767	0.611116	0.480607
2.000	0.100	1.600	4.000	0.100000	0.018750	0.315000	1.527455	2.187671	0.467666	0.556017	True	True	9.97617e-08	2278	2.663203	2.643673	0.615508	0.476209
2.000	0.100	1.600	4.000	0.100000	0.022500	0.315000	1.516336	2.206482	0.456595	0.576400	True	True	9.96967e-08	2317	2.659869	2.650441	0.619601	0.471503
2.000	0.100	1.600	4.000	0.100000	0.026250	0.315000	1.505832	2.226599	0.445942	0.598320	True	True	9.98866e-08	2325	2.657194	2.658127	0.623394	0.466470
2.000	0.100	1.600	4.000	0.100000	0.030000	0.315000	1.495921	2.248178	0.435667	0.621982	True	True	9.99964e-08	2394	2.655205	2.666800	0.626879	0.461086
2.000	0.100	1.600	4.000	0.100000	0.033750	0.315000	1.486588	2.271399	0.425731	0.647632	True	True	9.98163e-08	2410	2.653934	2.676546	0.630048	0.455321
2.000	0.100	1.600	4.000	0.100000	0.037500	0.315000	1.477820	2.296479	0.416097	0.675566	True	True	9.96836e-08	2490	2.653428	2.687466	0.632888	0.449144
2.000	0.100	1.600	4.000	0.100000	0.041250	0.315000	1.469610	2.323677	0.406727	0.706141	True	True	9.98577e-08	2599	2.653745	2.699688	0.635383	0.442514
2.000	0.100	1.600	4.000	0.100000	0.045000	0.315000	1.461959	2.353307	0.397584	0.739799	True	True	9.98708e-08	2687	2.654961	2.713363	0.637513	0.435385
2.000	0.100	1.600	4.000	0.100000	0.048750	0.315000	1.454871	2.385758	0.388631	0.777088	True	True	9.9913e-08	2680	2.657176	2.728682	0.639251	0.427702
2.000	0.100	1.600	4.000	0.100000	0.052500	0.315000	1.448359	2.421510	0.379826	0.818702	True	True	9.96994e-08	2769	2.660513	2.745879	0.640563	0.419398
2.000	0.100	1.600	4.000	0.100000	0.056250	0.315000	1.442445	2.461172	0.371126	0.865536	True	True	9.97767e-08	2925	2.665139	2.765252	0.641404	0.410391
2.000	0.100	1.600	4.000	0.100000	0.060000	0.315000	1.437163	2.505531	0.362478	0.918761	True	True	9.97899e-08	3025	2.671266	2.787182	0.641719	0.400578
2.000	0.100	1.600	4.000	0.100000	0.063750	0.315000	1.432562	2.555621	0.353824	0.979955	True	True	9.96472e-08	3103	2.679183	2.812165	0.641430	0.389830
2.000	0.100	1.600	4.000	0.100000	0.067500	0.315000	1.428714	2.612840	0.345086	1.051296	True	True	9.97325e-08	3333	2.689280	2.840863	0.640436	0.377982
2.000	0.100	1.600	4.000	0.100000	0.071250	0.315000	1.425721	2.679141	0.336169	1.135901	True	True	9.97009e-08	3537	2.702108	2.874188	0.638598	0.364812
2.000	0.100	1.600	4.000	0.100000	0.075000	0.315000	1.423735	2.757354	0.326936	1.238414	True	True	9.98332e-08	3855	2.718471	2.913436	0.635710	0.350017
2.000	0.100	1.600	4.000	0.100000	-0.075000	0.337500	2.268217	1.940080	1.272779	0.268815	True	True	9.97319e-08	2685	3.063405	2.761133	0.382519	0.508305
2.000	0.100	1.600	4.000	0.100000	-0.071250	0.337500	2.186359	1.944598	1.177162	0.278198	True	True	9.96058e-08	2531	3.018268	2.733597	0.401839	0.511712
2.000	0.100	1.600	4.000	0.100000	-0.067500	0.337500	2.116294	1.949626	1.097867	0.287264	True	True	9.95925e-08	2270	2.979329	2.710727	0.419385	0.514260
2.000	0.100	1.600	4.000	0.100000	-0.063750	0.337500	2.055292	1.955101	1.030699	0.296146	True	True	9.98225e-08	2106	2.945241	2.691481	0.435479	0.516130
2.000	0.100	1.600	4.000	0.100000	-0.060000	0.337500	2.001458	1.960988	0.972839	0.304943	True	True	9.98966e-08	2135	2.915052	2.675137	0.450355	0.517446
2.000	0.100	1.600	4.000	0.100000	-0.056250	0.337500	1.953429	1.967259	0.922309	0.313729	True	True	9.97779e-08	2039	2.888070	2.661178	0.464190	0.518296
2.000	0.100	1.600	4.000	0.100000	-0.052500	0.337500	1.910193	1.973903	0.877674	0.322566	True	True	9.95021e-08	1954	2.863772	2.649219	0.477120	0.518744
2.000	0.100	1.600	4.000	0.100000	-0.048750	0.337500	1.870976	1.980918	0.837865	0.331507	True	True	9.97184e-08	1865	2.841758	2.638970	0.489254	0.518837
2.000	0.100	1.600	4.000	0.100000	-0.045000	0.337500	1.835185	1.988293	0.802065	0.340598	True	True	9.95024e-08	1790	2.821711	2.630206	0.500677	0.518613
2.000	0.100	1.600	4.000	0.100000	-0.041250	0.337500	1.802325	1.996056	0.769641	0.349881	True	True	9.98798e-08	1846	2.803383	2.622752	0.511462	0.518095
2.000	0.100	1.600	4.000	0.100000	-0.037500	0.337500	1.772027	2.004200	0.740088	0.359395	True	True	9.9527e-08	1815	2.786567	2.616469	0.521665	0.517308
2.000	0.100	1.600	4.000	0.100000	-0.033750	0.337500	1.743974	2.012742	0.713002	0.369181	True	True	9.9675e-08	1795	2.771101	2.611247	0.531337	0.516267
2.000	0.100	1.600	4.000	0.100000	-0.030000	0.337500	1.717902	2.021699	0.688053	0.379277	True	True	9.97368e-08	1873	2.756846	2.606997	0.540518	0.514983
2.000	0.100	1.600	4.000	0.100000	-0.026250	0.337500	1.693599	2.031092	0.664969	0.389723	True	True	9.98009e-08	1899	2.743690	2.603649	0.549243	0.513466
2.000	0.100	1.600	4.000	0.100000	-0.022500	0.337500	1.670881	2.040941	0.643524	0.400561	True	True	9.99858e-08	1897	2.731538	2.601147	0.557541	0.511721
2.000	0.100	1.600	4.000	0.100000	-0.018750	0.337500	1.649596	2.051276	0.623528	0.411834	True	True	9.9051e-08	1976	2.720311	2.599449	0.565437	0.509752
2.000	0.100	1.600	4.000	0.100000	-0.015000	0.337500	1.629610	2.062126	0.604818	0.423590	True	True	9.97394e-08	1981	2.709940	2.598519	0.572952	0.507561
2.000	0.100	1.600	4.000	0.100000	-0.011250	0.337500	1.610809	2.073527	0.587256	0.435880	True	True	9.9815e-08	1998	2.700373	2.598334	0.580106	0.505147
2.000	0.100	1.600	4.000	0.100000	-0.007500	0.337500	1.593098	2.085519	0.570724	0.448758	True	True	9.97203e-08	2064	2.691562	2.598877	0.586912	0.502508
2.000	0.100	1.600	4.000	0.100000	-0.003750	0.337500	1.576389	2.098145	0.555116	0.462287	True	True	9.95401e-08	2087	2.683470	2.600141	0.593384	0.499640
2.000	0.100	1.600	4.000	0.100000	0.000000	0.337500	1.560610	2.111458	0.540344	0.476535	True	True	9.95614e-08	2165	2.676068	2.602125	0.599532	0.496538
2.000	0.100	1.600	4.000	0.100000	0.003750	0.337500	1.545696	2.125515	0.526325	0.491579	True	True	9.98692e-08	2088	2.669330	2.604834	0.605364	0.493195
2.000	0.100	1.600	4.000	0.100000	0.007500	0.337500	1.531591	2.140381	0.512991	0.507505	True	True	9.95473e-08	2174	2.663242	2.608280	0.610887	0.489602
2.000	0.100	1.600	4.000	0.100000	0.011250	0.337500	1.518246	2.156131	0.500277	0.524412	True	True	9.98614e-08	2189	2.657792	2.612484	0.616105	0.485747
2.000	0.100	1.600	4.000	0.100000	0.015000	0.337500	1.505619	2.172851	0.488126	0.542412	True	True	9.95875e-08	2233	2.652975	2.617474	0.621019	0.481618
2.000	0.100	1.600	4.000	0.100000	0.018750	0.337500	1.493674	2.190639	0.476487	0.561635	True	True	9.9786e-08	2289	2.648793	2.623287	0.625632	0.477200
2.000	0.100	1.600	4.000	0.100000	0.022500	0.337500	1.482380	2.209609	0.465312	0.582231	True	True	9.95546e-08	2331	2.645255	2.629967	0.629940	0.472475
2.000	0.100	1.600	4.000	0.100000	0.026250	0.337500	1.471711	2.229894	0.454557	0.604378	True	True	9.96241e-08	2382	2.642376	2.637572	0.633941	0.467423
2.000	0.100	1.600	4.000	0.100000	0.030000	0.337500	1.461645	2.251647	0.444182	0.628282	True	True	9.99022e-08	2409	2.640182	2.646172	0.637627	0.462018
2.000	0.100	1.600	4.000	0.100000	0.033750	0.337500	1.452166	2.275052	0.434146	0.654192	True	True	9.99257e-08	2490	2.638704	2.655851	0.640989	0.456233
2.000	0.100	1.600	4.000	0.100000	0.037500	0.337500	1.443264	2.300327	0.424413	0.682406	True	True	9.99995e-08	2489	2.637988	2.666711	0.644015	0.450035
2.000	0.100	1.600	4.000	0.100000	0.041250	0.337500	1.434931	2.327731	0.414945	0.713284	True	True	9.99949e-08	2567	2.638092	2.678880	0.646688	0.443384
2.000	0.100	1.600	4.000	0.100000	0.045000	0.337500	1.427168	2.357581	0.405705	0.747272	True	True	9.97e-08	2655	2.639092	2.692509	0.648988	0.436235
2.000	0.100	1.600	4.000	0.100000	0.048750	0.337500	1.419981	2.390266	0.396655	0.784924	True	True	9.99355e-08	2696	2.641083	2.707788	0.650887	0.428531
2.000	0.100	1.600	4.000	0.100000	0.052500	0.337500	1.413382	2.426271	0.387753	0.826939	True	True	9.9852e-08	2782	2.644191	2.724953	0.652349	0.420206
2.000	0.100	1.600	4.000	0.100000	0.056250	0.337500	1.407396	2.466208	0.378955	0.874220	True	True	9.99652e-08	2946	2.648577	2.744302	0.653332	0.411178
2.000	0.100	1.600	4.000	0.100000	0.060000	0.337500	1.402058	2.510867	0.370210	0.927949	True	True	9.99599e-08	3005	2.654452	2.766215	0.653776	0.401346
2.000	0.100	1.600	4.000	0.100000	0.063750	0.337500	1.397417	2.561288	0.361455	0.989719	True	True	9.97454e-08	3134	2.662101	2.791187	0.653607	0.390580
2.000	0.100	1.600	4.000	0.100000	0.067500	0.337500	1.393549	2.618879	0.352616	1.061728	True	True	9.99298e-08	3307	2.671912	2.819887	0.652718	0.378714
2.000	0.100	1.600	4.000	0.100000	0.071250	0.337500	1.390558	2.685600	0.343593	1.147121	True	True	9.99775e-08	3497	2.684429	2.853223	0.650970	0.365529
2.000	0.100	1.600	4.000	0.100000	0.075000	0.337500	1.388600	2.764301	0.334250	1.250586	True	True	9.99265e-08	3752	2.700444	2.892495	0.648157	0.350721
2.000	0.100	1.600	4.000	0.100000	-0.075000	0.360000	2.243316	1.940387	1.285761	0.270918	True	True	9.95195e-08	2673	3.055530	2.746554	0.385600	0.509633
2.000	0.100	1.600	4.000	0.100000	-0.071250	0.360000	2.160850	1.944984	1.189832	0.280434	True	True	9.99476e-08	2531	3.010005	2.718514	0.405258	0.513023
2.000	0.100	1.600	4.000	0.100000	-0.067500	0.360000	2.090225	1.950092	1.110258	0.289630	True	True	9.9677e-08	2391	2.970705	2.695189	0.423136	0.515555
2.000	0.100	1.600	4.000	0.100000	-0.063750	0.360000	2.028699	1.955650	1.042839	0.298638	True	True	9.98493e-08	2193	2.936277	2.675530	0.439558	0.517409
2.000	0.100	1.600	4.000	0.100000	-0.060000	0.360000	1.974375	1.961621	0.984747	0.307559	True	True	9.96542e-08	2137	2.905767	2.658808	0.454757	0.518709
2.000	0.100	1.600	4.000	0.100000	-0.056250	0.360000	1.925883	1.967978	0.934003	0.316467	True	True	9.9796e-08	1996	2.878480	2.644499	0.468910	0.519544
2.000	0.100	1.600	4.000	0.100000	-0.052500	0.360000	1.882209	1.974714	0.889168	0.325427	True	True	9.9873e-08	1946	2.853890	2.632216	0.482155	0.519977
2.000	0.100	1.600	4.000	0.100000	-0.048750	0.360000	1.842582	1.981810	0.849170	0.334490	True	True	9.98558e-08	1820	2.831594	2.621665	0.494599	0.520057
2.000	0.100	1.600	4.000	0.100000	-0.045000	0.360000	1.806393	1.989286	0.813192	0.343703	True	True	9.94709e-08	1844	2.811276	2.612620	0.506329	0.519817
2.000	0.100	1.600	4.000	0.100000	-0.041250	0.360000	1.773157	1.997145	0.780600	0.353109	True	True	9.97991e-08	1847	2.792686	2.604902	0.517417	0.519285
2.000	0.100	1.600	4.000	0.100000	-0.037500	0.360000	1.742499	2.005387	0.750885	0.362748	True	True	9.98186e-08	1855	2.775617	2.598371	0.527920	0.518483
2.000	0.100	1.600	4.000	0.100000	-0.033750	0.360000	1.714101	2.014030	0.723644	0.372660	True	True	9.97359e-08	1867	2.759904	2.592917	0.537888	0.517427
2.000	0.100	1.600	4.000	0.100000	-0.030000	0.360000	1.687702	2.023091	0.698547	0.382884	True	True	9.95635e-08	1890	2.745409	2.588448	0.547360	0.516128
2.000	0.100	1.600	4.000	0.100000	-0.026250	0.360000	1.663084	2.032588	0.675320	0.393461	True	True	9.98997e-08	1932	2.732018	2.584895	0.556373	0.514596
2.000	0.100	1.600	4.000	0.100000	-0.022500	0.360000	1.640064	2.042547	0.653737	0.404432	True	True	9.94766e-08	1978	2.719637	2.582200	0.564953	0.512835
2.000	0.100	1.600	4.000	0.100000	-0.018750	0.360000	1.618489	2.052993	0.633607	0.415843	True	True	9.95481e-08	1984	2.708183	2.580318	0.573129	0.510850
2.000	0.100	1.600	4.000	0.100000	-0.015000	0.360000	1.598225	2.063958	0.614768	0.427740	True	True	9.94869e-08	2020	2.697592	2.579216	0.580920	0.508643
2.000	0.100	1.600	4.000	0.100000	-0.011250	0.360000	1.579159	2.075476	0.597081	0.440175	True	True	9.94972e-08	2060	2.687807	2.578868	0.588343	0.506212
2.000	0.100	1.600	4.000	0.100000	-0.007500	0.360000	1.561192	2.087589	0.580426	0.453203	True	True	9.98569e-08	2015	2.678782	2.579258	0.595415	0.503557
2.000	0.100	1.600	4.000	0.100000	-0.003750	0.360000	1.544239	2.100341	0.564700	0.466888	True	True	9.9949e-08	2109	2.670479	2.580378	0.602148	0.500672
2.000	0.100	1.600	4.000	0.100000	0.000000	0.360000	1.528225	2.113783	0.549812	0.481298	True	True	9.9925e-08	2066	2.662867	2.582226	0.608551	0.497552
2.000	0.100	1.600	4.000	0.100000	0.003750	0.360000	1.513087	2.127973	0.535680	0.496511	True	True	9.96086e-08	2188	2.655923	2.584807	0.614634	0.494191
2.000	0.100	1.600	4.000	0.100000	0.007500	0.360000	1.498767	2.142977	0.522235	0.512613	True	True	9.97205e-08	2122	2.649629	2.588134	0.620402	0.490580
2.000	0.100	1.600	4.000	0.100000	0.011250	0.360000	1.485218	2.158871	0.509413	0.529704	True	True	9.96904e-08	2233	2.643975	2.592227	0.625859	0.486706
2.000	0.100	1.600	4.000	0.100000	0.015000	0.360000	1.472396	2.175740	0.497156	0.547898	True	True	9.95725e-08	2256	2.638955	2.597112	0.631008	0.482559
2.000	0.100	1.600	4.000	0.100000	0.018750	0.360000	1.460266	2.193683	0.485413	0.567326	True	True	9.96052e-08	2356	2.634570	2.602827	0.635849	0.478122
2.000	0.100	1.600	4.000	0.100000	0.022500	0.360000	1.448795	2.212815	0.474135	0.588139	True	True	9.97614e-08	2338	2.630829	2.609417	0.640379	0.473377
2.000	0.100	1.600	4.000	0.100000	0.026250	0.360000	1.437959	2.233268	0.463279	0.610516	True	True	9.99067e-08	2382	2.627747	2.616939	0.644594	0.468304
2.000	0.100	1.600	4.000	0.100000	0.030000	0.360000	1.427737	2.255199	0.452804	0.634667	True	True	9.99798e-08	2430	2.625347	2.625462	0.648489	0.462880
2.000	0.100	1.600	4.000	0.100000	0.033750	0.360000	1.418112	2.278791	0.442670	0.660840	True	True	9.99831e-08	2432	2.623662	2.635072	0.652052	0.457074
2.000	0.100	1.600	4.000	0.100000	0.037500	0.360000	1.409073	2.304261	0.432840	0.689337	True	True	9.98575e-08	2479	2.622736	2.645869	0.655272	0.450856
2.000	0.100	1.600	4.000	0.100000	0.041250	0.360000	1.400615	2.331874	0.423275	0.720523	True	True	9.99918e-08	2593	2.622627	2.657981	0.658131	0.444185
2.000	0.100	1.600	4.000	0.100000	0.045000	0.360000	1.392737	2.361946	0.413940	0.754846	True	True	9.98768e-08	2647	2.623408	2.671561	0.660608	0.437015
2.000	0.100	1.600	4.000	0.100000	0.048750	0.360000	1.385447	2.394868	0.404794	0.792864	True	True	9.97519e-08	2734	2.625175	2.686798	0.662675	0.429291
2.000	0.100	1.600	4.000	0.100000	0.052500	0.360000	1.378758	2.431128	0.395797	0.835285	True	True	9.999e-08	2909	2.628050	2.703928	0.664297	0.420947
2.000	0.100	1.600	4.000	0.100000	0.056250	0.360000	1.372694	2.471341	0.386903	0.883018	True	True	9.99795e-08	2870	2.632194	2.723248	0.665428	0.411900
2.000	0.100	1.600	4.000	0.100000	0.060000	0.360000	1.367292	2.516302	0.378061	0.937258	True	True	9.99548e-08	3113	2.637815	2.745141	0.666011	0.402049
2.000	0.100	1.600	4.000	0.100000	0.063750	0.360000	1.362605	2.567057	0.369209	0.999610	True	True	9.99552e-08	3233	2.645193	2.770101	0.665967	0.391266
2.000	0.100	1.600	4.000	0.100000	0.067500	0.360000	1.358708	2.625019	0.360269	1.072294	True	True	9.96896e-08	3426	2.654713	2.798797	0.665192	0.379385
2.000	0.100	1.600	4.000	0.100000	0.071250	0.360000	1.355709	2.692163	0.351143	1.158482	True	True	9.97301e-08	3602	2.666911	2.832140	0.663542	0.366186
2.000	0.100	1.600	4.000	0.100000	0.075000	0.360000	1.353768	2.771353	0.341692	1.262911	True	True	9.98316e-08	3811	2.682572	2.871429	0.660812	0.351368
2.000	0.100	1.600	4.000	0.100000	-0.075000	0.382500	2.218659	1.940711	1.298772	0.273033	True	True	9.99869e-08	2692	3.047740	2.731979	0.388666	0.510927
2.000	0.100	1.600	4.000	0.100000	-0.071250	0.382500	2.135599	1.945389	1.202536	0.282686	True	True	9.98781e-08	2514	3.001835	2.703433	0.408662	0.514297
2.000	0.100	1.600	4.000	0.100000	-0.067500	0.382500	2.064424	1.950580	1.122689	0.292013	True	True	9.97008e-08	2253	2.962181	2.679652	0.426873	0.516810
2.000	0.100	1.600	4.000	0.100000	-0.063750	0.382500	2.002385	1.956222	1.055022	0.301150	True	True	9.94371e-08	2079	2.927422	2.659577	0.443622	0.518646
2.000	0.100	1.600	4.000	0.100000	-0.060000	0.382500	1.947580	1.962280	0.996704	0.310196	True	True	9.96793e-08	2000	2.896598	2.642473	0.459145	0.519928
2.000	0.100	1.600	4.000	0.100000	-0.056250	0.382500	1.898636	1.968725	0.945749	0.319230	True	True	9.9545e-08	1974	2.869012	2.627812	0.473618	0.520746
2.000	0.100	1.600	4.000	0.100000	-0.052500	0.382500	1.854533	1.975554	0.900718	0.328313	True	True	9.9977e-08	1937	2.844136	2.615202	0.487180	0.521161
2.000	0.100	1.600	4.000	0.100000	-0.048750	0.382500	1.814497	1.982747	0.860535	0.337500	True	True	9.98546e-08	1860	2.821566	2.604347	0.499937	0.521223
2.000	0.100	1.600	4.000	0.100000	-0.045000	0.382500	1.777917	1.990322	0.824384	0.346837	True	True	9.99205e-08	1797	2.800984	2.595016	0.511977	0.520966
2.000	0.100	1.600	4.000	0.100000	-0.041250	0.382500	1.744321	1.998271	0.791624	0.356369	True	True	9.94063e-08	1854	2.782135	2.587032	0.523370	0.520419
2.000	0.100	1.600	4.000	0.100000	-0.037500	0.382500	1.713309	2.006615	0.761751	0.366135	True	True	9.9855e-08	1862	2.764818	2.580252	0.534176	0.519600
2.000	0.100	1.600	4.000	0.100000	-0.033750	0.382500	1.684573	2.015361	0.734358	0.376175	True	True	9.96087e-08	1900	2.748863	2.574562	0.544443	0.518527
2.000	0.100	1.600	4.000	0.100000	-0.030000	0.382500	1.657850	2.024527	0.709115	0.386530	True	True	9.98423e-08	1889	2.734132	2.569872	0.554211	0.517212
2.000	0.100	1.600	4.000	0.100000	-0.026250	0.382500	1.632922	2.034133	0.685748	0.397240	True	True	9.96601e-08	1950	2.720511	2.566111	0.563515	0.515662
2.000	0.100	1.600	4.000	0.100000	-0.022500	0.382500	1.609605	2.044202	0.664029	0.408347	True	True	9.97704e-08	1912	2.707903	2.563218	0.572384	0.513885
2.000	0.100	1.600	4.000	0.100000	-0.018750	0.382500	1.587745	2.054762	0.643768	0.419898	True	True	9.97216e-08	1945	2.696228	2.561150	0.580844	0.511883
2.000	0.100	1.600	4.000	0.100000	-0.015000	0.382500	1.567208	2.065844	0.624802	0.431938	True	True	9.95078e-08	2041	2.685419	2.559872	0.588914	0.509659
2.000	0.100	1.600	4.000	0.100000	-0.011250	0.382500	1.547879	2.077483	0.606991	0.444521	True	True	9.95419e-08	2035	2.675420	2.559359	0.596614	0.507210
2.000	0.100	1.600	4.000	0.100000	-0.007500	0.382500	1.529660	2.089720	0.590217	0.457702	True	True	9.97499e-08	2044	2.666184	2.559594	0.603957	0.504537
2.000	0.100	1.600	4.000	0.100000	-0.003750	0.382500	1.512465	2.102599	0.574374	0.471546	True	True	9.97237e-08	2086	2.657673	2.560567	0.610956	0.501634
2.000	0.100	1.600	4.000	0.100000	0.000000	0.382500	1.496219	2.116172	0.559371	0.486120	True	True	9.99052e-08	2167	2.649855	2.562276	0.617622	0.498496
2.000	0.100	1.600	4.000	0.100000	0.003750	0.382500	1.480859	2.130499	0.545128	0.501504	True	True	9.98547e-08	2144	2.642706	2.564727	0.623961	0.495117
2.000	0.100	1.600	4.000	0.100000	0.007500	0.382500	1.466327	2.145644	0.531574	0.517786	True	True	9.95024e-08	2151	2.636209	2.567931	0.629981	0.491486
2.000	0.100	1.600	4.000	0.100000	0.011250	0.382500	1.452574	2.161683	0.518645	0.535065	True	True	9.97501e-08	2170	2.630353	2.571909	0.635685	0.487594
2.000	0.100	1.600	4.000	0.100000	0.015000	0.382500	1.439558	2.178703	0.506283	0.553456	True	True	9.96752e-08	2257	2.625131	2.576687	0.641074	0.483427
2.000	0.100	1.600	4.000	0.100000	0.018750	0.382500	1.427243	2.196804	0.494437	0.573092	True	True	9.97716e-08	2358	2.620545	2.582302	0.646150	0.478970
2.000	0.100	1.600	4.000	0.100000	0.022500	0.382500	1.415597	2.216099	0.483059	0.594125	True	True	9.97261e-08	2326	2.616602	2.588799	0.650909	0.474206
2.000	0.100	1.600	4.000	0.100000	0.026250	0.382500	1.404594	2.236724	0.472104	0.616736	True	True	9.99667e-08	2505	2.613316	2.596235	0.655347	0.469113
2.000	0.100	1.600	4.000	0.100000	0.030000	0.382500	1.394215	2.258834	0.461530	0.641135	True	True	9.96595e-08	2400	2.610712	2.604679	0.659457	0.463668
2.000	0.100	1.600	4.000	0.100000	0.033750	0.382500	1.384442	2.282614	0.451300	0.667576	True	True	9.99151e-08	2486	2.608820	2.614215	0.663229	0.457843
2.000	0.100	1.600	4.000	0.100000	0.037500	0.382500	1.375266	2.308284	0.441373	0.696361	True	True	9.99065e-08	2601	2.607685	2.624947	0.666650	0.451604
2.000	0.100	1.600	4.000	0.100000	0.041250	0.382500	1.366680	2.336107	0.431714	0.727858	True	True	9.97554e-08	2656	2.607361	2.637000	0.669703	0.444913
2.000	0.100	1.600	4.000	0.100000	0.045000	0.382500	1.358684	2.366402	0.422284	0.762520	True	True	9.96823e-08	2747	2.607923	2.650527	0.672365	0.437724
2.000	0.100	1.600	4.000	0.100000	0.048750	0.382500	1.351287	2.399564	0.413044	0.800910	True	True	9.97962e-08	2838	2.609464	2.665718	0.674608	0.429981
2.000	0.100	1.600	4.000	0.100000	0.052500	0.382500	1.344503	2.436081	0.403953	0.843741	True	True	9.97595e-08	2951	2.612105	2.682809	0.676397	0.421618
2.000	0.100	1.600	4.000	0.100000	0.056250	0.382500	1.338357	2.476573	0.394966	0.891933	True	True	9.96754e-08	3018	2.616003	2.702097	0.677686	0.412554
2.000	0.100	1.600	4.000	0.100000	0.060000	0.382500	1.332886	2.521837	0.386028	0.946688	True	True	9.96975e-08	3153	2.621366	2.723966	0.678414	0.402686
2.000	0.100	1.600	4.000	0.100000	0.063750	0.382500	1.328145	2.572927	0.377080	1.009629	True	True	9.99223e-08	3192	2.628471	2.748912	0.678504	0.391887
2.000	0.100	1.600	4.000	0.100000	0.067500	0.382500	1.324210	2.631263	0.368042	1.082994	True	True	9.99298e-08	3361	2.637695	2.777600	0.677850	0.379993
2.000	0.100	1.600	4.000	0.100000	0.071250	0.382500	1.321193	2.698831	0.358814	1.169987	True	True	9.97178e-08	3587	2.649570	2.810944	0.676308	0.366783
2.000	0.100	1.600	4.000	0.100000	0.075000	0.382500	1.319257	2.778511	0.349258	1.275387	True	True	9.99754e-08	3801	2.664869	2.850246	0.673669	0.351957
2.000	0.100	1.600	4.000	0.100000	-0.075000	0.405000	2.194247	1.941054	1.311809	0.275161	True	True	9.96715e-08	2696	3.040036	2.717411	0.391716	0.512187
2.000	0.100	1.600	4.000	0.100000	-0.071250	0.405000	2.110606	1.945814	1.215271	0.284952	True	True	9.97988e-08	2441	2.993759	2.688356	0.412048	0.515534
2.000	0.100	1.600	4.000	0.100000	-0.067500	0.405000	2.038893	1.951091	1.135155	0.294413	True	True	9.95675e-08	2329	2.953760	2.664116	0.430591	0.518024
2.000	0.100	1.600	4.000	0.100000	-0.063750	0.405000	1.976354	1.956821	1.067246	0.303680	True	True	9.94965e-08	2187	2.918676	2.643623	0.447669	0.519839
2.000	0.100	1.600	4.000	0.100000	-0.060000	0.405000	1.921078	1.962967	1.008705	0.312855	True	True	9.9823e-08	2077	2.887547	2.626135	0.463516	0.521101
2.000	0.100	1.600	4.000	0.100000	-0.056250	0.405000	1.871691	1.969506	0.957544	0.322015	True	True	9.95395e-08	1989	2.859668	2.611120	0.478311	0.521898
2.000	0.100	1.600	4.000	0.100000	-0.052500	0.405000	1.827169	1.976425	0.912320	0.331225	True	True	9.92991e-08	1920	2.834513	2.598180	0.492191	0.522294
2.000	0.100	1.600	4.000	0.100000	-0.048750	0.405000	1.786734	1.983714	0.871956	0.340538	True	True	9.98024e-08	1818	2.811674	2.587018	0.505263	0.522338
2.000	0.100	1.600	4.000	0.100000	-0.045000	0.405000	1.749779	1.991383	0.835633	0.350002	True	True	9.98529e-08	1828	2.790833	2.577401	0.517615	0.522062
2.000	0.100	1.600	4.000	0.100000	-0.041250	0.405000	1.715815	1.999438	0.802710	0.359661	True	True	9.98074e-08	1825	2.771735	2.569147	0.529317	0.521495
2.000	0.100	1.600	4.000	0.100000	-0.037500	0.405000	1.684459	2.007884	0.772682	0.369556	True	True	9.96214e-08	1857	2.754174	2.562114	0.540429	0.520659
2.000	0.100	1.600	4.000	0.100000	-0.033750	0.405000	1.655393	2.016735	0.745140	0.379727	True	True	9.97626e-08	1867	2.737982	2.556186	0.550998	0.519568
2.000	0.100	1.600	4.000	0.100000	-0.030000	0.405000	1.628353	2.026009	0.719753	0.390214	True	True	9.98451e-08	1897	2.723021	2.551274	0.561064	0.518233
2.000	0.100	1.600	4.000	0.100000	-0.026250	0.405000	1.603121	2.035726	0.696248	0.401060	True	True	9.98902e-08	1956	2.709173	2.547299	0.570665	0.516666
2.000	0.100	1.600	4.000	0.100000	-0.022500	0.405000	1.579513	2.045908	0.674396	0.412306	True	True	9.98351e-08	1914	2.696344	2.544207	0.579826	0.514870
2.000	0.100	1.600	4.000	0.100000	-0.018750	0.405000	1.557372	2.056584	0.654006	0.423999	True	True	9.94918e-08	2052	2.684452	2.541951	0.588574	0.512850
2.000	0.100	1.600	4.000	0.100000	-0.015000	0.405000	1.536566	2.067786	0.634915	0.436185	True	True	9.99144e-08	2013	2.673429	2.540495	0.596930	0.510607
2.000	0.100	1.600	4.000	0.100000	-0.011250	0.405000	1.516979	2.079547	0.616983	0.448918	True	True	9.95667e-08	2133	2.663220	2.539813	0.604910	0.508140
2.000	0.100	1.600	4.000	0.100000	-0.007500	0.405000	1.498512	2.091910	0.600090	0.462256	True	True	9.99426e-08	2083	2.653776	2.539889	0.612530	0.505447
2.000	0.100	1.600	4.000	0.100000	-0.003750	0.405000	1.481078	2.104920	0.584131	0.476260	True	True	9.9672e-08	2076	2.645059	2.540712	0.619801	0.502526
2.000	0.100	1.600	4.000	0.100000	0.000000	0.405000	1.464604	2.118627	0.569016	0.491002	True	True	9.96736e-08	2142	2.637038	2.542280	0.626734	0.499369
2.000	0.100	1.600	4.000	0.100000	0.003750	0.405000	1.449024	2.133092	0.554664	0.506560	True	True	9.96076e-08	2161	2.629688	2.544598	0.633337	0.495970
2.000	0.100	1.600	4.000	0.100000	0.007500	0.405000	1.434281	2.148380	0.541002	0.523024	True	True	9.99262e-08	2221	2.622990	2.547677	0.639615	0.492319
2.000	0.100	1.600	4.000	0.100000	0.011250	0.405000	1.420327	2.164567	0.527968	0.540493	True	True	9.98864e-08	2289	2.616934	2.551537	0.645572	0.488407
2.000	0.100	1.600	4.000	0.100000	0.015000	0.405000	1.407119	2.181741	0.515503	0.559085	True	True	9.95878e-08	2344	2.611512	2.556205	0.651209	0.484221
2.000	0.100	1.600	4.000	0.100000	0.018750	0.405000	1.394620	2.200001	0.503556	0.578932	True	True	9.95512e-08	2353	2.606726	2.561717	0.656526	0.479744
2.000	0.100	1.600	4.000	0.100000	0.022500	0.405000	1.382799	2.219463	0.492078	0.600189	True	True	9.97011e-08	2372	2.602583	2.568119	0.661521	0.474959
2.000	0.100	1.600	4.000	0.100000	0.026250	0.405000	1.371631	2.240262	0.481025	0.623037	True	True	9.96732e-08	2438	2.599096	2.575466	0.666188	0.469847
2.000	0.100	1.600	4.000	0.100000	0.030000	0.405000	1.361094	2.262553	0.470355	0.647690	True	True	9.999e-08	2439	2.596288	2.583827	0.670521	0.464382
2.000	0.100	1.600	4.000	0.100000	0.033750	0.405000	1.351173	2.286524	0.460029	0.674401	True	True	9.98371e-08	2591	2.594190	2.593289	0.674510	0.458537
2.000	0.100	1.600	4.000	0.100000	0.037500	0.405000	1.341857	2.312395	0.450008	0.703478	True	True	9.99571e-08	2613	2.592845	2.603952	0.678140	0.452278
2.000	0.100	1.600	4.000	0.100000	0.041250	0.405000	1.333142	2.340430	0.440255	0.735290	True	True	9.98777e-08	2691	2.592307	2.615943	0.681393	0.445568
2.000	0.100	1.600	4.000	0.100000	0.045000	0.405000	1.325027	2.370951	0.430733	0.770295	True	True	9.99988e-08	2749	2.592649	2.629414	0.684248	0.438359
2.000	0.100	1.600	4.000	0.100000	0.048750	0.405000	1.317520	2.404354	0.421400	0.809061	True	True	9.99359e-08	2861	2.593963	2.644557	0.686676	0.430598
2.000	0.100	1.600	4.000	0.100000	0.052500	0.405000	1.310637	2.441130	0.412217	0.852309	True	True	9.98245e-08	2855	2.596368	2.661605	0.688640	0.422218
2.000	0.100	1.600	4.000	0.100000	0.056250	0.405000	1.304404	2.481902	0.403137	0.900963	True	True	9.99938e-08	2982	2.600020	2.680859	0.690093	0.413136
2.000	0.100	1.600	4.000	0.100000	0.060000	0.405000	1.298858	2.527472	0.394106	0.956240	True	True	9.97183e-08	3180	2.605123	2.702700	0.690976	0.403253
2.000	0.100	1.600	4.000	0.100000	0.063750	0.405000	1.294056	2.578898	0.385063	1.019776	True	True	9.98604e-08	3305	2.611951	2.727626	0.691208	0.392441
2.000	0.100	1.600	4.000	0.100000	0.067500	0.405000	1.290076	2.637610	0.375929	1.093829	True	True	9.98996e-08	3408	2.620875	2.756302	0.690685	0.380535
2.000	0.100	1.600	4.000	0.100000	0.071250	0.405000	1.287031	2.705603	0.366602	1.181635	True	True	9.99806e-08	3690	2.632420	2.789643	0.689258	0.367316
2.000	0.100	1.600	4.000	0.100000	0.075000	0.405000	1.285087	2.785775	0.356943	1.288016	True	True	9.99973e-08	3972	2.647351	2.828952	0.686721	0.352485
2.000	0.100	1.600	4.000	0.100000	-0.075000	0.427500	2.170081	1.941414	1.324869	0.277303	True	True	9.96125e-08	2635	3.032417	2.702850	0.394748	0.513413
2.000	0.100	1.600	4.000	0.100000	-0.071250	0.427500	2.085873	1.946260	1.228034	0.287234	True	True	9.94622e-08	2548	2.985778	2.673286	0.415416	0.516733
2.000	0.100	1.600	4.000	0.100000	-0.067500	0.427500	2.013634	1.951623	1.147655	0.296830	True	True	9.96885e-08	2230	2.945442	2.648585	0.434291	0.519198
2.000	0.100	1.600	4.000	0.100000	-0.063750	0.427500	1.950606	1.957444	1.079507	0.306230	True	True	9.95853e-08	2237	2.910043	2.627672	0.451697	0.520988
2.000	0.100	1.600	4.000	0.100000	-0.060000	0.427500	1.894870	1.963678	1.020747	0.315535	True	True	9.93974e-08	1932	2.878614	2.609799	0.467869	0.522228
2.000	0.100	1.600	4.000	0.100000	-0.056250	0.427500	1.845052	1.970305	0.969383	0.324825	True	True	9.98476e-08	1852	2.850450	2.594427	0.482986	0.523004
2.000	0.100	1.600	4.000	0.100000	-0.052500	0.427500	1.800119	1.977327	0.923971	0.334162	True	True	9.94832e-08	1900	2.825023	2.581156	0.497185	0.523377
2.000	0.100	1.600	4.000	0.100000	-0.048750	0.427500	1.759294	1.984717	0.883429	0.343604	True	True	9.99635e-08	1846	2.801923	2.569684	0.510574	0.523398
2.000	0.100	1.600	4.000	0.100000	-0.045000	0.427500	1.721966	1.992488	0.846938	0.353197	True	True	9.9573e-08	1809	2.780829	2.559777	0.523240	0.523102
2.000	0.100	1.600	4.000	0.100000	-0.041250	0.427500	1.687649	2.000645	0.813855	0.362985	True	True	9.96268e-08	1810	2.761487	2.551252	0.535253	0.522514
2.000	0.100	1.600	4.000	0.100000	-0.037500	0.427500	1.655959	2.009194	0.783673	0.373011	True	True	9.98334e-08	1936	2.743688	2.543964	0.546673	0.521658
2.000	0.100	1.600	4.000	0.100000	-0.033750	0.427500	1.626568	2.018153	0.755985	0.383315	True	True	9.94584e-08	1879	2.727265	2.537795	0.557547	0.520546
2.000	0.100	1.600	4.000	0.100000	-0.030000	0.427500	1.599217	2.027537	0.730457	0.393938	True	True	9.99593e-08	1883	2.712078	2.532655	0.567916	0.519192
2.000	0.100	1.600	4.000	0.100000	-0.026250	0.427500	1.573688	2.037367	0.706816	0.404922	True	True	9.96391e-08	1955	2.698009	2.528467	0.577816	0.517604
2.000	0.100	1.600	4.000	0.100000	-0.022500	0.427500	1.549794	2.047665	0.684833	0.416309	True	True	9.9519e-08	2007	2.684964	2.525173	0.587274	0.515789
2.000	0.100	1.600	4.000	0.100000	-0.018750	0.427500	1.527379	2.058460	0.664316	0.428146	True	True	9.99552e-08	2014	2.672859	2.522725	0.596314	0.513749
2.000	0.100	1.600	4.000	0.100000	-0.015000	0.427500	1.506309	2.069783	0.645102	0.440481	True	True	9.98125e-08	2078	2.661627	2.521089	0.604959	0.511485
2.000	0.100	1.600	4.000	0.100000	-0.011250	0.427500	1.486468	2.081670	0.627050	0.453368	True	True	9.99409e-08	2031	2.651212	2.520237	0.613225	0.508999
2.000	0.100	1.600	4.000	0.100000	-0.007500	0.427500	1.467757	2.094161	0.610040	0.466863	True	True	9.96235e-08	2122	2.641564	2.520151	0.621126	0.506286
2.000	0.100	1.600	4.000	0.100000	-0.003750	0.427500	1.450090	2.107303	0.593969	0.481032	True	True	9.97989e-08	2118	2.632646	2.520822	0.628675	0.503344
2.000	0.100	1.600	4.000	0.100000	0.000000	0.427500	1.433390	2.121147	0.578743	0.495944	True	True	9.96106e-08	2119	2.624425	2.522246	0.635882	0.500167
2.000	0.100	1.600	4.000	0.100000	0.003750	0.427500	1.417594	2.135753	0.564282	0.511679	True	True	9.95111e-08	2135	2.616876	2.524428	0.642753	0.496748
2.000	0.100	1.600	4.000	0.100000	0.007500	0.427500	1.402644	2.151186	0.550515	0.528327	True	True	9.99284e-08	2267	2.609981	2.527380	0.649295	0.493078
2.000	0.100	1.600	4.000	0.100000	0.011250	0.427500	1.388491	2.167524	0.537377	0.545991	True	True	9.95918e-08	2235	2.603727	2.531120	0.655511	0.489145
2.000	0.100	1.600	4.000	0.100000	0.015000	0.427500	1.375093	2.184854	0.524810	0.564786	True	True	9.96226e-08	2284	2.598109	2.535675	0.661402	0.484938
2.000	0.100	1.600	4.000	0.100000	0.018750	0.427500	1.362412	2.203276	0.512763	0.584847	True	True	9.98769e-08	2355	2.593125	2.541082	0.666967	0.480441
2.000	0.100	1.600	4.000	0.100000	0.022500	0.427500	1.350417	2.222907	0.501187	0.606331	True	True	9.98485e-08	2401	2.588783	2.547384	0.672205	0.475636
2.000	0.100	1.600	4.000	0.100000	0.026250	0.427500	1.339084	2.243881	0.490037	0.629420	True	True	9.9875e-08	2454	2.585096	2.554640	0.677109	0.470504
2.000	0.100	1.600	4.000	0.100000	0.030000	0.427500	1.328390	2.266357	0.479272	0.654329	True	True	9.97875e-08	2485	2.582086	2.562917	0.681672	0.465019
2.000	0.100	1.600	4.000	0.100000	0.033750	0.427500	1.318321	2.290521	0.468852	0.681315	True	True	9.9714e-08	2607	2.579783	2.572300	0.685884	0.459154
2.000	0.100	1.600	4.000	0.100000	0.037500	0.427500	1.308865	2.316595	0.458739	0.710687	True	True	9.98787e-08	2630	2.578228	2.582892	0.689730	0.452876
2.000	0.100	1.600	4.000	0.100000	0.041250	0.427500	1.300019	2.344845	0.448894	0.742819	True	True	9.97499e-08	2626	2.577477	2.594817	0.693192	0.446146
2.000	0.100	1.600	4.000	0.100000	0.045000	0.427500	1.291782	2.375594	0.439280	0.778172	True	True	9.98088e-08	2814	2.577598	2.608230	0.696248	0.438920
2.000	0.100	1.600	4.000	0.100000	0.048750	0.427500	1.284163	2.409240	0.429857	0.817319	True	True	9.97344e-08	2803	2.578685	2.623321	0.698868	0.431141
2.000	0.100	1.600	4.000	0.100000	0.052500	0.427500	1.277178	2.446277	0.420583	0.860987	True	True	9.95751e-08	2913	2.580854	2.640325	0.701015	0.422744
2.000	0.100	1.600	4.000	0.100000	0.056250	0.427500	1.270853	2.487331	0.411411	0.910110	True	True	9.99303e-08	2992	2.584259	2.659541	0.702641	0.413647
2.000	0.100	1.600	4.000	0.100000	0.060000	0.427500	1.265228	2.533208	0.402289	0.965914	True	True	9.98604e-08	3155	2.589099	2.681350	0.703686	0.403750
2.000	0.100	1.600	4.000	0.100000	0.063750	0.427500	1.260358	2.584972	0.393154	1.030051	True	True	9.98388e-08	3317	2.595646	2.706252	0.704070	0.392926
2.000	0.100	1.600	4.000	0.100000	0.067500	0.427500	1.256324	2.644061	0.383926	1.104800	True	True	9.97976e-08	3511	2.604266	2.734912	0.703685	0.381010
2.000	0.100	1.600	4.000	0.100000	0.071250	0.427500	1.253242	2.712481	0.374502	1.193426	True	True	9.98421e-08	3738	2.615478	2.768246	0.702384	0.367785
2.000	0.100	1.600	4.000	0.100000	0.075000	0.427500	1.251279	2.793145	0.364742	1.300797	True	True	9.99501e-08	3992	2.630034	2.807557	0.699957	0.352952
2.000	0.100	1.600	4.000	0.100000	-0.075000	0.450000	2.146162	1.941792	1.337950	0.279458	True	True	9.96267e-08	2701	3.024886	2.688299	0.397761	0.514603
2.000	0.100	1.600	4.000	0.100000	-0.071250	0.450000	2.061399	1.946725	1.240824	0.289531	True	True	9.95938e-08	2318	2.977893	2.658224	0.418765	0.517894
2.000	0.100	1.600	4.000	0.100000	-0.067500	0.450000	1.988649	1.952178	1.160185	0.299264	True	True	9.95613e-08	2171	2.937229	2.633062	0.437971	0.520331
2.000	0.100	1.600	4.000	0.100000	-0.063750	0.450000	1.925142	1.958090	1.091803	0.308799	True	True	9.98256e-08	2092	2.901521	2.611728	0.455704	0.522094
2.000	0.100	1.600	4.000	0.100000	-0.060000	0.450000	1.868960	1.964422	1.032828	0.318236	True	True	9.98524e-08	2022	2.869802	2.593466	0.472201	0.523307
2.000	0.100	1.600	4.000	0.100000	-0.056250	0.450000	1.818718	1.971145	0.981265	0.327657	True	True	9.98124e-08	1869	2.841361	2.577735	0.487641	0.524058
2.000	0.100	1.600	4.000	0.100000	-0.052500	0.450000	1.773390	1.978254	0.935665	0.337126	True	True	9.96823e-08	1832	2.815668	2.564131	0.502159	0.524409
2.000	0.100	1.600	4.000	0.100000	-0.048750	0.450000	1.732187	1.985748	0.894949	0.346698	True	True	9.99166e-08	1836	2.792313	2.552348	0.515865	0.524406
2.000	0.100	1.600	4.000	0.100000	-0.045000	0.450000	1.694498	1.993623	0.858292	0.356421	True	True	9.97877e-08	1847	2.770974	2.542150	0.528846	0.524086
2.000	0.100	1.600	4.000	0.100000	-0.041250	0.450000	1.659836	2.001886	0.825052	0.366342	True	True	9.98074e-08	1903	2.751393	2.533351	0.541172	0.523475
2.000	0.100	1.600	4.000	0.100000	-0.037500	0.450000	1.627811	2.010545	0.794720	0.376501	True	True	9.98282e-08	1912	2.733364	2.525804	0.552903	0.522596
2.000	0.100	1.600	4.000	0.100000	-0.033750	0.450000	1.598104	2.019615	0.766888	0.386941	True	True	9.96618e-08	1961	2.716716	2.519395	0.564085	0.521461
2.000	0.100	1.600	4.000	0.100000	-0.030000	0.450000	1.570451	2.029112	0.741222	0.397701	True	True	9.96374e-08	1955	2.701308	2.514024	0.574760	0.520086
2.000	0.100	1.600	4.000	0.100000	-0.026250	0.450000	1.544630	2.039056	0.717447	0.408825	True	True	9.9541e-08	1964	2.687025	2.509620	0.584962	0.518477
2.000	0.100	1.600	4.000	0.100000	-0.022500	0.450000	1.520457	2.049473	0.695335	0.420356	True	True	9.97547e-08	1948	2.673768	2.506121	0.594720	0.516640
2.000	0.100	1.600	4.000	0.100000	-0.018750	0.450000	1.497774	2.060389	0.674693	0.432340	True	True	9.97918e-08	1999	2.661456	2.503480	0.604057	0.514578
2.000	0.100	1.600	4.000	0.100000	-0.015000	0.450000	1.476446	2.071836	0.655357	0.444827	True	True	9.96718e-08	2030	2.650020	2.501660	0.612995	0.512293
2.000	0.100	1.600	4.000	0.100000	-0.011250	0.450000	1.456357	2.083851	0.637187	0.457869	True	True	9.98117e-08	2110	2.639402	2.500635	0.621550	0.509785
2.000	0.100	1.600	4.000	0.100000	-0.007500	0.450000	1.437407	2.096473	0.620063	0.471525	True	True	9.97832e-08	2120	2.629555	2.500386	0.629738	0.507052
2.000	0.100	1.600	4.000	0.100000	-0.003750	0.450000	1.419510	2.109750	0.603879	0.485860	True	True	9.99434e-08	2145	2.620440	2.500902	0.637569	0.504089
2.000	0.100	1.600	4.000	0.100000	0.000000	0.450000	1.402590	2.123733	0.588544	0.500945	True	True	9.99186e-08	2113	2.612022	2.502180	0.645054	0.500891
2.000	0.100	1.600	4.000	0.100000	0.003750	0.450000	1.386581	2.138482	0.573977	0.516861	True	True	9.97723e-08	2244	2.604279	2.504224	0.652200	0.497450
2.000	0.100	1.600	4.000	0.100000	0.007500	0.450000	1.371427	2.154063	0.560105	0.533697	True	True	9.99031e-08	2278	2.597189	2.507045	0.659011	0.493759
2.000	0.100	1.600	4.000	0.100000	0.011250	0.450000	1.357079	2.170554	0.546865	0.551557	True	True	9.96785e-08	2304	2.590741	2.510663	0.665492	0.489805
2.000	0.100	1.600	4.000	0.100000	0.015000	0.450000	1.343492	2.188043	0.534199	0.570559	True	True	9.98436e-08	2370	2.584929	2.515103	0.671643	0.485577
2.000	0.100	1.600	4.000	0.100000	0.018750	0.450000	1.330632	2.206629	0.522053	0.590838	True	True	9.96081e-08	2340	2.579750	2.520402	0.677463	0.481060
2.000	0.100	1.600	4.000	0.100000	0.022500	0.450000	1.318465	2.226431	0.510380	0.612552	True	True	9.95995e-08	2421	2.575212	2.526603	0.682949	0.476234
2.000	0.100	1.600	4.000	0.100000	0.026250	0.450000	1.306968	2.247583	0.499135	0.635885	True	True	9.98243e-08	2444	2.571327	2.533765	0.688097	0.471081
2.000	0.100	1.600	4.000	0.100000	0.030000	0.450000	1.296118	2.270245	0.488276	0.661055	True	True	9.99264e-08	2562	2.568116	2.541954	0.692897	0.465576
2.000	0.100	1.600	4.000	0.100000	0.033750	0.450000	1.285901	2.294605	0.477763	0.688319	True	True	9.99235e-08	2549	2.565609	2.551257	0.697339	0.459692
2.000	0.100	1.600	4.000	0.100000	0.037500	0.450000	1.276305	2.320884	0.467558	0.717990	True	True	9.99745e-08	2680	2.563847	2.561774	0.701409	0.453395
2.000	0.100	1.600	4.000	0.100000	0.041250	0.450000	1.267327	2.349351	0.457623	0.750446	True	True	9.96548e-08	2739	2.562882	2.573632	0.705088	0.446647
2.000	0.100	1.600	4.000	0.100000	0.045000	0.450000	1.258967	2.380330	0.447919	0.786151	True	True	9.98768e-08	2793	2.562785	2.586984	0.708352	0.439403
2.000	0.100	1.600	4.000	0.100000	0.048750	0.450000	1.251234	2.414221	0.438407	0.825684	True	True	9.97205e-08	2912	2.563644	2.602020	0.711172	0.431607
2.000	0.100	1.600	4.000	0.100000	0.052500	0.450000	1.244144	2.451521	0.429044	0.869777	True	True	9.97151e-08	2975	2.565576	2.618976	0.713509	0.423194
2.000	0.100	1.600	4.000	0.100000	0.056250	0.450000	1.237724	2.492859	0.419783	0.919373	True	True	9.9765e-08	3037	2.568732	2.638150	0.715317	0.414083
2.000	0.100	1.600	4.000	0.100000	0.060000	0.450000	1.232014	2.539045	0.410572	0.975711	True	True	9.99789e-08	3180	2.573308	2.659925	0.716534	0.404174
2.000	0.100	1.600	4.000	0.100000	0.063750	0.450000	1.227070	2.591149	0.401346	1.040455	True	True	9.99357e-08	3353	2.579572	2.684799	0.717078	0.393339
2.000	0.100	1.600	4.000	0.100000	0.067500	0.450000	1.222976	2.650616	0.392026	1.115907	True	True	9.9704e-08	3564	2.587885	2.713438	0.716841	0.381416
2.000	0.100	1.600	4.000	0.100000	0.071250	0.450000	1.219846	2.719464	0.382508	1.205361	True	True	9.99564e-08	3793	2.598758	2.746760	0.715675	0.368187
2.000	0.100	1.600	4.000	0.100000	0.075000	0.450000	1.217853	2.800622	0.372651	1.313732	True	True	9.9809e-08	3998	2.612935	2.786067	0.713369	0.353354
2.000	0.100	1.600	4.000	0.100000	-0.075000	0.472500	2.122489	1.942188	1.351050	0.281626	True	True	9.97082e-08	2669	3.017442	2.673760	0.400754	0.515759
2.000	0.100	1.600	4.000	0.100000	-0.071250	0.472500	2.037187	1.947211	1.253636	0.291843	True	True	9.99528e-08	2324	2.970104	2.643173	0.422091	0.519016
2.000	0.100	1.600	4.000	0.100000	-0.067500	0.472500	1.963938	1.952756	1.172743	0.301716	True	True	9.93943e-08	2210	2.929121	2.617548	0.441627	0.521422
2.000	0.100	1.600	4.000	0.100000	-0.063750	0.472500	1.899966	1.958762	1.104129	0.311386	True	True	9.99513e-08	2108	2.893114	2.595791	0.459688	0.523155
2.000	0.100	1.600	4.000	0.100000	-0.060000	0.472500	1.843348	1.965191	1.044944	0.320958	True	True	9.95374e-08	2015	2.861111	2.577141	0.476510	0.524339
2.000	0.100	1.600	4.000	0.100000	-0.056250	0.472500	1.792695	1.972016	0.993185	0.330512	True	True	9.99442e-08	1929	2.832403	2.561049	0.492271	0.525062
2.000	0.100	1.600	4.000	0.100000	-0.052500	0.472500	1.746976	1.979225	0.947403	0.340114	True	True	9.99429e-08	1833	2.806452	2.547110	0.507110	0.525386
2.000	0.100	1.600	4.000	0.100000	-0.048750	0.472500	1.705403	1.986821	0.906515	0.349818	True	True	9.97927e-08	1863	2.782850	2.535014	0.521135	0.525357
2.000	0.100	1.600	4.000	0.100000	-0.045000	0.472500	1.667363	1.994800	0.869694	0.359676	True	True	9.95768e-08	1790	2.761271	2.524522	0.534432	0.525012
2.000	0.100	1.600	4.000	0.100000	-0.041250	0.472500	1.632367	2.003169	0.836299	0.369730	True	True	9.97938e-08	1914	2.741459	2.515448	0.547073	0.524376
2.000	0.100	1.600	4.000	0.100000	-0.037500	0.472500	1.600021	2.011938	0.805819	0.380026	True	True	9.98479e-08	1913	2.723205	2.507642	0.559115	0.523472
2.000	0.100	1.600	4.000	0.100000	-0.033750	0.472500	1.570007	2.021120	0.777845	0.390603	True	True	9.97846e-08	1899	2.706338	2.500987	0.570607	0.522314
2.000	0.100	1.600	4.000	0.100000	-0.030000	0.472500	1.542058	2.030732	0.752042	0.401504	True	True	9.97011e-08	1925	2.690717	2.495386	0.581590	0.520914
2.000	0.100	1.600	4.000	0.100000	-0.026250	0.472500	1.515954	2.040795	0.728136	0.412770	True	True	9.99562e-08	1827	2.676224	2.490763	0.592097	0.519282
2.000	0.100	1.600	4.000	0.100000	-0.022500	0.472500	1.491510	2.051332	0.705897	0.424448	True	True	9.99219e-08	2006	2.662761	2.487057	0.602157	0.517421
2.000	0.100	1.600	4.000	0.100000	-0.018750	0.472500	1.468565	2.062371	0.685131	0.436581	True	True	9.96978e-08	2090	2.650247	2.484221	0.611794	0.515337
2.000	0.100	1.600	4.000	0.100000	-0.015000	0.472500	1.446985	2.073945	0.665676	0.449222	True	True	9.98417e-08	2079	2.638611	2.482216	0.621029	0.513030
2.000	0.100	1.600	4.000	0.100000	-0.011250	0.472500	1.426653	2.086090	0.647390	0.462422	True	True	9.96348e-08	2109	2.627797	2.481015	0.629878	0.510499
2.000	0.100	1.600	4.000	0.100000	-0.007500	0.472500	1.407470	2.098846	0.630153	0.476242	True	True	9.98246e-08	2135	2.617756	2.480600	0.638356	0.507743
2.000	0.100	1.600	4.000	0.100000	-0.003750	0.472500	1.389348	2.112260	0.613859	0.490746	True	True	9.98992e-08	2153	2.608447	2.480959	0.646474	0.504757
2.000	0.100	1.600	4.000	0.100000	0.000000	0.472500	1.372212	2.126385	0.598416	0.506007	True	True	9.97723e-08	2212	2.599837	2.482089	0.654242	0.501537
2.000	0.100	1.600	4.000	0.100000	0.003750	0.472500	1.355996	2.141279	0.583743	0.522106	True	True	9.98405e-08	2227	2.591903	2.483992	0.661667	0.498075
2.000	0.100	1.600	4.000	0.100000	0.007500	0.472500	1.340642	2.157011	0.569768	0.539133	True	True	9.99624e-08	2294	2.584623	2.486681	0.668753	0.494361
2.000	0.100	1.600	4.000	0.100000	0.011250	0.472500	1.326101	2.173657	0.556427	0.557193	True	True	9.98712e-08	2319	2.577985	2.490174	0.675504	0.490386
2.000	0.100	1.600	4.000	0.100000	0.015000	0.472500	1.312330	2.191307	0.543662	0.576405	True	True	9.97985e-08	2377	2.571981	2.494497	0.681921	0.486137
2.000	0.100	1.600	4.000	0.100000	0.018750	0.472500	1.299293	2.210060	0.531419	0.596905	True	True	9.96195e-08	2468	2.566610	2.499685	0.688002	0.481598
2.000	0.100	1.600	4.000	0.100000	0.022500	0.472500	1.286957	2.230035	0.519650	0.618852	True	True	9.99155e-08	2472	2.561878	2.505784	0.693744	0.476752
2.000	0.100	1.600	4.000	0.100000	0.026250	0.472500	1.275297	2.251368	0.508312	0.642433	True	True	9.99177e-08	2478	2.557798	2.512849	0.699141	0.471578
2.000	0.100	1.600	4.000	0.100000	0.030000	0.472500	1.264293	2.274219	0.497360	0.667866	True	True	9.98107e-08	2575	2.554389	2.520949	0.704185	0.466053
2.000	0.100	1.600	4.000	0.100000	0.033750	0.472500	1.253929	2.298776	0.486757	0.695413	True	True	9.99051e-08	2605	2.551679	2.530167	0.708865	0.460150
2.000	0.100	1.600	4.000	0.100000	0.037500	0.472500	1.244194	2.325263	0.476461	0.725388	True	True	9.99888e-08	2673	2.549711	2.540608	0.713165	0.453834
2.000	0.100	1.600	4.000	0.100000	0.041250	0.472500	1.235084	2.353949	0.466437	0.758171	True	True	9.99163e-08	2748	2.548535	2.552396	0.717067	0.447068
2.000	0.100	1.600	4.000	0.100000	0.045000	0.472500	1.226600	2.385160	0.456644	0.794232	True	True	9.99268e-08	2883	2.548219	2.565684	0.720547	0.439806
2.000	0.100	1.600	4.000	0.100000	0.048750	0.472500	1.218751	2.419298	0.447044	0.834155	True	True	9.97937e-08	2949	2.548852	2.580663	0.723574	0.431995
2.000	0.100	1.600	4.000	0.100000	0.052500	0.472500	1.211553	2.456863	0.437594	0.878678	True	True	9.97151e-08	3029	2.550546	2.597567	0.726111	0.423567
2.000	0.100	1.600	4.000	0.100000	0.056250	0.472500	1.205034	2.498486	0.428246	0.928754	True	True	9.98964e-08	3156	2.553452	2.616697	0.728109	0.414443
2.000	0.100	1.600	4.000	0.100000	0.060000	0.472500	1.199234	2.544983	0.418947	0.985631	True	True	9.97887e-08	3196	2.557763	2.638433	0.729505	0.404523
2.000	0.100	1.600	4.000	0.100000	0.063750	0.472500	1.194212	2.597428	0.409633	1.050988	True	True	9.98341e-08	3350	2.563742	2.663275	0.730219	0.393680
2.000	0.100	1.600	4.000	0.100000	0.067500	0.472500	1.190049	2.657275	0.400223	1.127150	True	True	9.9952e-08	3629	2.571745	2.691890	0.730140	0.381752
2.000	0.100	1.600	4.000	0.100000	0.071250	0.472500	1.186864	2.726553	0.390614	1.217440	True	True	9.97361e-08	3834	2.582276	2.725193	0.729119	0.368521
2.000	0.100	1.600	4.000	0.100000	0.075000	0.472500	1.184829	2.808206	0.380662	1.326820	True	True	9.98945e-08	4126	2.596068	2.764491	0.726945	0.353692
2.000	0.100	1.600	4.000	0.100000	-0.075000	0.495000	2.099064	1.942602	1.364166	0.283807	True	True	9.96331e-08	2656	3.010085	2.659235	0.403726	0.516878
2.000	0.100	1.600	4.000	0.100000	-0.071250	0.495000	2.013237	1.947717	1.266469	0.294170	True	True	9.95477e-08	2399	2.962413	2.628136	0.425395	0.520100
2.000	0.100	1.600	4.000	0.100000	-0.067500	0.495000	1.939502	1.953357	1.185324	0.304184	True	True	9.97991e-08	2167	2.921119	2.602047	0.445260	0.522471
2.000	0.100	1.600	4.000	0.100000	-0.063750	0.495000	1.875079	1.959456	1.116483	0.313994	True	True	9.94642e-08	1966	2.884821	2.579867	0.463646	0.524172
2.000	0.100	1.600	4.000	0.100000	-0.060000	0.495000	1.818038	1.965979	1.057089	0.323702	True	True	9.97927e-08	1930	2.852544	2.560826	0.480792	0.525325
2.000	0.100	1.600	4.000	0.100000	-0.056250	0.495000	1.766986	1.972908	1.005139	0.333391	True	True	9.92949e-08	1844	2.823574	2.544373	0.496876	0.526017
2.000	0.100	1.600	4.000	0.100000	-0.052500	0.495000	1.720890	1.980222	0.959176	0.343128	True	True	9.98708e-08	1804	2.797375	2.530097	0.512035	0.526311
2.000	0.100	1.600	4.000	0.100000	-0.048750	0.495000	1.678958	1.987924	0.918119	0.352967	True	True	9.99448e-08	1796	2.773532	2.517686	0.526378	0.526253
2.000	0.100	1.600	4.000	0.100000	-0.045000	0.495000	1.640578	1.996011	0.881138	0.362960	True	True	9.95046e-08	1880	2.751722	2.506899	0.539992	0.525880
2.000	0.100	1.600	4.000	0.100000	-0.041250	0.495000	1.605252	2.004492	0.847590	0.373151	True	True	9.9765e-08	1898	2.731686	2.497548	0.552948	0.525217
2.000	0.100	1.600	4.000	0.100000	-0.037500	0.495000	1.572595	2.013373	0.816964	0.383584	True	True	9.94996e-08	1900	2.713215	2.489482	0.565303	0.524285
2.000	0.100	1.600	4.000	0.100000	-0.033750	0.495000	1.542281	2.022670	0.788850	0.394302	True	True	9.97814e-08	1999	2.696135	2.482579	0.577107	0.523102
2.000	0.100	1.600	4.000	0.100000	-0.030000	0.495000	1.514046	2.032399	0.762913	0.405345	True	True	9.96637e-08	2003	2.680306	2.476745	0.588400	0.521676
2.000	0.100	1.600	4.000	0.100000	-0.026250	0.495000	1.487668	2.042582	0.738878	0.416757	True	True	9.99813e-08	2029	2.665609	2.471902	0.599214	0.520018
2.000	0.100	1.600	4.000	0.100000	-0.022500	0.495000	1.462958	2.053242	0.716513	0.428583	True	True	9.99612e-08	2013	2.651947	2.467988	0.609579	0.518133
2.000	0.100	1.600	4.000	0.100000	-0.018750	0.495000	1.439758	2.064408	0.695626	0.440869	True	True	9.99071e-08	2047	2.639236	2.464954	0.619519	0.516024
2.000	0.100	1.600	4.000	0.100000	-0.015000	0.495000	1.417933	2.076111	0.676052	0.453665	True	True	9.99649e-08	2133	2.627407	2.462762	0.629054	0.513692
2.000	0.100	1.600	4.000	0.100000	-0.011250	0.495000	1.397366	2.088388	0.657652	0.467027	True	True	9.98011e-08	2153	2.616401	2.461384	0.638200	0.511138
2.000	0.100	1.600	4.000	0.100000	-0.007500	0.495000	1.377956	2.101280	0.640303	0.481013	True	True	9.97012e-08	2163	2.606170	2.460801	0.646972	0.508358
2.000	0.100	1.600	4.000	0.100000	-0.003750	0.495000	1.359615	2.114834	0.623900	0.495690	True	True	9.97572e-08	2203	2.596673	2.461001	0.655381	0.505349
2.000	0.100	1.600	4.000	0.100000	0.000000	0.495000	1.342268	2.129102	0.608351	0.511129	True	True	9.98023e-08	2246	2.587877	2.461980	0.663436	0.502105
2.000	0.100	1.600	4.000	0.100000	0.003750	0.495000	1.325849	2.144145	0.593574	0.527414	True	True	9.99945e-08	2261	2.579755	2.463742	0.671145	0.498620
2.000	0.100	1.600	4.000	0.100000	0.007500	0.495000	1.310300	2.160030	0.579498	0.544635	True	True	9.97848e-08	2330	2.572289	2.466296	0.678511	0.494884
2.000	0.100	1.600	4.000	0.100000	0.011250	0.495000	1.295571	2.176834	0.566057	0.562898	True	True	9.96172e-08	2361	2.565464	2.469662	0.685537	0.490886
2.000	0.100	1.600	4.000	0.100000	0.015000	0.495000	1.281619	2.194646	0.553194	0.582323	True	True	9.99148e-08	2366	2.559273	2.473865	0.692225	0.486615
2.000	0.100	1.600	4.000	0.100000	0.018750	0.495000	1.268408	2.213569	0.540855	0.603047	True	True	9.98805e-08	2458	2.553714	2.478941	0.698572	0.482054
2.000	0.100	1.600	4.000	0.100000	0.022500	0.495000	1.255906	2.233720	0.528992	0.625231	True	True	9.9744e-08	2517	2.548792	2.484935	0.704575	0.477187
2.000	0.100	1.600	4.000	0.100000	0.026250	0.495000	1.244087	2.255236	0.517561	0.649063	True	True	9.99197e-08	2538	2.544519	2.491901	0.710227	0.471993
2.000	0.100	1.600	4.000	0.100000	0.030000	0.495000	1.232930	2.278277	0.506518	0.674764	True	True	9.97642e-08	2589	2.540913	2.499908	0.715522	0.466448
2.000	0.100	1.600	4.000	0.100000	0.033750	0.495000	1.222420	2.303034	0.495824	0.702597	True	True	9.97422e-08	2652	2.538005	2.509041	0.720446	0.460525
2.000	0.100	1.600	4.000	0.100000	0.037500	0.495000	1.212546	2.329731	0.485440	0.732879	True	True	9.9812e-08	2743	2.535832	2.519403	0.724983	0.454190
2.000	0.100	1.600	4.000	0.100000	0.041250	0.495000	1.203304	2.358638	0.475328	0.765994	True	True	9.97172e-08	2822	2.534446	2.531118	0.729116	0.447407
2.000	0.100	1.600	4.000	0.100000	0.045000	0.495000	1.194696	2.390083	0.465449	0.802416	True	True	9.99785e-08	2878	2.533913	2.544340	0.732819	0.440129
2.000	0.100	1.600	4.000	0.100000	0.048750	0.495000	1.186729	2.424470	0.455762	0.842733	True	True	9.97973e-08	2997	2.534319	2.559257	0.736062	0.432302
2.000	0.100	1.600	4.000	0.100000	0.052500	0.495000	1.179422	2.462302	0.446226	0.887692	True	True	9.97749e-08	3106	2.535777	2.576108	0.738806	0.423861
2.000	0.100	1.600	4.000	0.100000	0.056250	0.495000	1.172801	2.504212	0.436793	0.938252	True	True	9.98839e-08	3125	2.538433	2.595189	0.741002	0.414725
2.000	0.100	1.600	4.000	0.100000	0.060000	0.495000	1.166908	2.551022	0.427408	0.995673	True	True	9.97415e-08	3311	2.542478	2.616883	0.742587	0.404796
2.000	0.100	1.600	4.000	0.100000	0.063750	0.495000	1.161801	2.603810	0.418008	1.061650	True	True	9.99065e-08	3440	2.548170	2.641689	0.743479	0.393946
2.000	0.100	1.600	4.000	0.100000	0.067500	0.495000	1.157563	2.664038	0.408512	1.138529	True	True	9.99099e-08	3609	2.555861	2.670275	0.743567	0.382015
2.000	0.100	1.600	4.000	0.100000	0.071250	0.495000	1.154313	2.733746	0.398814	1.229663	True	True	9.99091e-08	3888	2.566047	2.703556	0.742703	0.368785
2.000	0.100	1.600	4.000	0.100000	0.075000	0.495000	1.152226	2.815895	0.388770	1.340059	True	True	9.99166e-08	4089	2.579448	2.742839	0.740671	0.353962
2.000	0.100	1.600	4.000	0.100000	-0.075000	0.517500	2.075886	1.943034	1.377296	0.286000	True	True	9.9573e-08	2596	3.002817	2.644727	0.406676	0.517962
2.000	0.100	1.600	4.000	0.100000	-0.071250	0.517500	1.989549	1.948244	1.279319	0.296512	True	True	9.98508e-08	2316	2.954819	2.613114	0.428675	0.521144
2.000	0.100	1.600	4.000	0.100000	-0.067500	0.517500	1.915344	1.953981	1.197927	0.306670	True	True	9.95161e-08	2234	2.913224	2.586562	0.448866	0.523477
2.000	0.100	1.600	4.000	0.100000	-0.063750	0.517500	1.850482	1.960179	1.128863	0.316620	True	True	9.99476e-08	2008	2.876645	2.563956	0.467577	0.525142
2.000	0.100	1.600	4.000	0.100000	-0.060000	0.517500	1.793029	1.966806	1.069264	0.326467	True	True	9.96918e-08	1939	2.844102	2.544525	0.485046	0.526261
2.000	0.100	1.600	4.000	0.100000	-0.056250	0.517500	1.741591	1.973834	1.017123	0.336293	True	True	9.93428e-08	1889	2.814880	2.527709	0.501451	0.526919
2.000	0.100	1.600	4.000	0.100000	-0.052500	0.517500	1.695128	1.981255	0.970983	0.346167	True	True	9.99935e-08	1857	2.788439	2.513096	0.516930	0.527181
2.000	0.100	1.600	4.000	0.100000	-0.048750	0.517500	1.652852	1.989061	0.929758	0.356143	True	True	9.97742e-08	1869	2.764363	2.500369	0.531590	0.527093
2.000	0.100	1.600	4.000	0.100000	-0.045000	0.517500	1.614136	1.997260	0.892620	0.366274	True	True	9.959e-08	1863	2.742330	2.489286	0.545522	0.526688
2.000	0.100	1.600	4.000	0.100000	-0.041250	0.517500	1.578496	2.005853	0.858922	0.376604	True	True	9.94858e-08	1842	2.722077	2.479655	0.558794	0.525996
2.000	0.100	1.600	4.000	0.100000	-0.037500	0.517500	1.545537	2.014849	0.828152	0.387178	True	True	9.96613e-08	1983	2.703395	2.471327	0.571463	0.525036
2.000	0.100	1.600	4.000	0.100000	-0.033750	0.517500	1.514933	2.024263	0.799901	0.398037	True	True	9.95263e-08	1992	2.686110	2.464176	0.583580	0.523824
2.000	0.100	1.600	4.000	0.100000	-0.030000	0.517500	1.486420	2.034112	0.773831	0.409226	True	True	9.94679e-08	2026	2.670079	2.458108	0.595183	0.522371
2.000	0.100	1.600	4.000	0.100000	-0.026250	0.517500	1.459775	2.044418	0.749667	0.420785	True	True	9.9685e-08	2028	2.655186	2.453043	0.606307	0.520686
2.000	0.100	1.600	4.000	0.100000	-0.022500	0.517500	1.434809	2.055203	0.727179	0.432762	True	True	9.94875e-08	2071	2.641331	2.448918	0.616979	0.518774
2.000	0.100	1.600	4.000	0.100000	-0.018750	0.517500	1.411362	2.066497	0.706172	0.445203	True	True	9.96561e-08	2057	2.628429	2.445685	0.627224	0.516638
2.000	0.100	1.600	4.000	0.100000	-0.015000	0.517500	1.389300	2.078332	0.686482	0.458159	True	True	9.96349e-08	2164	2.616412	2.443305	0.637061	0.514281
2.000	0.100	1.600	4.000	0.100000	-0.011250	0.517500	1.368503	2.090744	0.667968	0.471684	True	True	9.99454e-08	2133	2.605221	2.441748	0.646507	0.511700
2.000	0.100	1.600	4.000	0.100000	-0.007500	0.517500	1.348873	2.103775	0.650508	0.485839	True	True	9.99623e-08	2198	2.594805	2.440995	0.655576	0.508895
2.000	0.100	1.600	4.000	0.100000	-0.003750	0.517500	1.330319	2.117471	0.633997	0.500691	True	True	9.97795e-08	2208	2.585125	2.441035	0.664280	0.505861
2.000	0.100	1.600	4.000	0.100000	0.000000	0.517500	1.312767	2.131886	0.618343	0.516312	True	True	9.97766e-08	2229	2.576146	2.441861	0.672626	0.502593
2.000	0.100	1.600	4.000	0.100000	0.003750	0.517500	1.296151	2.147079	0.603464	0.532785	True	True	9.95685e-08	2320	2.567843	2.443479	0.680622	0.499084
2.000	0.100	1.600	4.000	0.100000	0.007500	0.517500	1.280411	2.163119	0.589287	0.550203	True	True	9.98218e-08	2359	2.560195	2.445897	0.688272	0.495325
2.000	0.100	1.600	4.000	0.100000	0.011250	0.517500	1.265499	2.180083	0.575748	0.568672	True	True	9.99503e-08	2414	2.553187	2.449134	0.695578	0.491304
2.000	0.100	1.600	4.000	0.100000	0.015000	0.517500	1.251371	2.198061	0.562788	0.588313	True	True	9.99291e-08	2423	2.546813	2.453216	0.702541	0.487010
2.000	0.100	1.600	4.000	0.100000	0.018750	0.517500	1.237990	2.217155	0.550354	0.609265	True	True	9.99598e-08	2446	2.541069	2.458178	0.709160	0.482427
2.000	0.100	1.600	4.000	0.100000	0.022500	0.517500	1.225324	2.237484	0.538399	0.631689	True	True	9.96219e-08	2485	2.535960	2.464064	0.715429	0.477538
2.000	0.100	1.600	4.000	0.100000	0.026250	0.517500	1.213349	2.259186	0.526876	0.655776	True	True	9.98104e-08	2583	2.531497	2.470928	0.721344	0.472323
2.000	0.100	1.600	4.000	0.100000	0.030000	0.517500	1.202041	2.282420	0.515743	0.681748	True	True	9.98979e-08	2633	2.527700	2.478842	0.726894	0.466758
2.000	0.100	1.600	4.000	0.100000	0.033750	0.517500	1.191387	2.307379	0.504960	0.709870	True	True	9.99882e-08	2682	2.524595	2.487888	0.732068	0.460816
2.000	0.100	1.600	4.000	0.100000	0.037500	0.517500	1.181376	2.334287	0.494489	0.740463	True	True	9.96221e-08	2793	2.522220	2.498168	0.736849	0.454463
2.000	0.100	1.600	4.000	0.100000	0.041250	0.517500	1.172004	2.363418	0.484290	0.773915	True	True	9.96567e-08	2790	2.520625	2.509807	0.741219	0.447662
2.000	0.100	1.600	4.000	0.100000	0.045000	0.517500	1.163271	2.395099	0.474325	0.810701	True	True	9.99114e-08	2939	2.519876	2.522960	0.745153	0.440368
2.000	0.100	1.600	4.000	0.100000	0.048750	0.517500	1.155186	2.429738	0.464554	0.851418	True	True	9.97741e-08	2973	2.520058	2.537814	0.748619	0.432527
2.000	0.100	1.600	4.000	0.100000	0.052500	0.517500	1.147768	2.467837	0.454934	0.896817	True	True	9.97945e-08	3102	2.521280	2.554607	0.751578	0.424073
2.000	0.100	1.600	4.000	0.100000	0.056250	0.517500	1.141043	2.510037	0.445417	0.947866	True	True	9.96992e-08	3224	2.523686	2.573636	0.753981	0.414927
2.000	0.100	1.600	4.000	0.100000	0.060000	0.517500	1.135053	2.557161	0.435949	1.005837	True	True	9.9852e-08	3358	2.527465	2.595285	0.755763	0.404990
2.000	0.100	1.600	4.000	0.100000	0.063750	0.517500	1.129856	2.610293	0.426465	1.072441	True	True	9.99292e-08	3525	2.532870	2.620052	0.756843	0.394136
2.000	0.100	1.600	4.000	0.100000	0.067500	0.517500	1.125537	2.670904	0.416884	1.150043	True	True	9.97021e-08	3694	2.540247	2.648604	0.757109	0.382204
2.000	0.100	1.600	4.000	0.100000	0.071250	0.517500	1.122214	2.741044	0.407100	1.242028	True	True	9.98724e-08	3952	2.550084	2.681858	0.756411	0.368978
2.000	0.100	1.600	4.000	0.100000	0.075000	0.517500	1.120063	2.823689	0.396968	1.353450	True	True	9.99205e-08	4169	2.563091	2.721121	0.754532	0.354164
2.000	0.100	1.600	4.000	0.100000	-0.075000	0.540000	2.052957	1.943484	1.390437	0.288207	True	True	9.95075e-08	2580	2.995638	2.630236	0.409602	0.519010
2.000	0.100	1.600	4.000	0.100000	-0.071250	0.540000	1.966125	1.948791	1.292185	0.298868	True	True	9.94301e-08	2401	2.947324	2.598111	0.431928	0.522148
2.000	0.100	1.600	4.000	0.100000	-0.067500	0.540000	1.891463	1.954626	1.210548	0.309172	True	True	9.94392e-08	2171	2.905438	2.571094	0.452445	0.524441
2.000	0.100	1.600	4.000	0.100000	-0.063750	0.540000	1.826177	1.960929	1.141263	0.319265	True	True	9.96138e-08	2090	2.868586	2.548064	0.471478	0.526066
2.000	0.100	1.600	4.000	0.100000	-0.060000	0.540000	1.768327	1.967653	1.081462	0.329252	True	True	9.97112e-08	1912	2.835786	2.528241	0.489268	0.527148
2.000	0.100	1.600	4.000	0.100000	-0.056250	0.540000	1.716513	1.974805	1.029135	0.339218	True	True	9.95589e-08	1993	2.806320	2.511061	0.505993	0.527767
2.000	0.100	1.600	4.000	0.100000	-0.052500	0.540000	1.669697	1.982317	0.982820	0.349231	True	True	9.97895e-08	1847	2.779645	2.496110	0.521791	0.527997
2.000	0.100	1.600	4.000	0.100000	-0.048750	0.540000	1.627083	1.990235	0.941430	0.359347	True	True	9.98566e-08	1871	2.755346	2.483066	0.536770	0.527875
2.000	0.100	1.600	4.000	0.100000	-0.045000	0.540000	1.588048	1.998546	0.904136	0.369617	True	True	9.99215e-08	1919	2.733096	2.471686	0.551018	0.527438
2.000	0.100	1.600	4.000	0.100000	-0.041250	0.540000	1.552102	2.007253	0.870289	0.380088	True	True	9.91408e-08	1931	2.712635	2.461777	0.564604	0.526713
2.000	0.100	1.600	4.000	0.100000	-0.037500	0.540000	1.518850	2.016367	0.839378	0.390805	True	True	9.99914e-08	1915	2.693749	2.453183	0.577589	0.525722
2.000	0.100	1.600	4.000	0.100000	-0.033750	0.540000	1.487967	2.025900	0.810990	0.401810	True	True	9.97847e-08	2016	2.676265	2.445784	0.590019	0.524479
2.000	0.100	1.600	4.000	0.100000	-0.030000	0.540000	1.459185	2.035872	0.784789	0.413145	True	True	9.95098e-08	2009	2.660041	2.439480	0.601934	0.522997
2.000	0.100	1.600	4.000	0.100000	-0.026250	0.540000	1.432282	2.046302	0.760499	0.424855	True	True	9.96224e-08	2034	2.644957	2.434192	0.613368	0.521282
2.000	0.100	1.600	4.000	0.100000	-0.022500	0.540000	1.407068	2.057216	0.737888	0.436985	True	True	9.97114e-08	2072	2.630915	2.429856	0.624349	0.519342
2.000	0.100	1.600	4.000	0.100000	-0.018750	0.540000	1.383383	2.068641	0.716762	0.449583	True	True	9.98613e-08	2122	2.617829	2.426422	0.634900	0.517178
2.000	0.100	1.600	4.000	0.100000	-0.015000	0.540000	1.361090	2.080609	0.696957	0.462701	True	True	9.97013e-08	2177	2.605631	2.423851	0.645042	0.514793
2.000	0.100	1.600	4.000	0.100000	-0.011250	0.540000	1.340073	2.093159	0.678331	0.476393	True	True	9.9851e-08	2145	2.594259	2.422114	0.654790	0.512186
2.000	0.100	1.600	4.000	0.100000	-0.007500	0.540000	1.320228	2.106331	0.660763	0.490720	True	True	9.97205e-08	2204	2.583665	2.421190	0.664159	0.509354
2.000	0.100	1.600	4.000	0.100000	-0.003750	0.540000	1.301469	2.120171	0.644145	0.505749	True	True	9.99623e-08	2246	2.573807	2.421067	0.673160	0.506294
2.000	0.100	1.600	4.000	0.100000	0.000000	0.540000	1.283719	2.134735	0.628387	0.521554	True	True	9.95753e-08	2255	2.564651	2.421740	0.681800	0.503001
2.000	0.100	1.600	4.000	0.100000	0.003750	0.540000	1.266910	2.150081	0.613406	0.538219	True	True	9.96701e-08	2284	2.556171	2.423212	0.690087	0.499466
2.000	0.100	1.600	4.000	0.100000	0.007500	0.540000	1.250986	2.166278	0.599130	0.555837	True	True	9.96483e-08	2365	2.548346	2.425492	0.698025	0.495682
2.000	0.100	1.600	4.000	0.100000	0.011250	0.540000	1.235896	2.183405	0.585493	0.574516	True	True	9.96841e-08	2412	2.541161	2.428599	0.705615	0.491638
2.000	0.100	1.600	4.000	0.100000	0.015000	0.540000	1.221596	2.201551	0.572438	0.594376	True	True	9.99266e-08	2440	2.534608	2.432558	0.712858	0.487320
2.000	0.100	1.600	4.000	0.100000	0.018750	0.540000	1.208050	2.220819	0.559911	0.615558	True	True	9.9742e-08	2508	2.528684	2.437404	0.719753	0.482715
2.000	0.100	1.600	4.000	0.100000	0.022500	0.540000	1.195225	2.241328	0.547863	0.638226	True	True	9.99537e-08	2541	2.523391	2.443179	0.726294	0.477804
2.000	0.100	1.600	4.000	0.100000	0.026250	0.540000	1.183096	2.263217	0.536249	0.662571	True	True	9.98937e-08	2571	2.518743	2.449942	0.732475	0.472568
2.000	0.100	1.600	4.000	0.100000	0.030000	0.540000	1.171641	2.286647	0.525028	0.688817	True	True	9.97489e-08	2689	2.514756	2.457759	0.738287	0.466983
2.000	0.100	1.600	4.000	0.100000	0.033750	0.540000	1.160846	2.311810	0.514157	0.717233	True	True	9.99701e-08	2722	2.511458	2.466715	0.743716	0.461021
2.000	0.100	1.600	4.000	0.100000	0.037500	0.540000	1.150699	2.338933	0.503600	0.748141	True	True	9.97547e-08	2753	2.508884	2.476911	0.748748	0.454650
2.000	0.100	1.600	4.000	0.100000	0.041250	0.540000	1.141197	2.368288	0.493316	0.781933	True	True	9.99561e-08	2905	2.507083	2.488473	0.753362	0.447832
2.000	0.100	1.600	4.000	0.100000	0.045000	0.540000	1.132340	2.400208	0.483267	0.819089	True	True	9.98554e-08	3034	2.506121	2.501553	0.757533	0.440523
2.000	0.100	1.600	4.000	0.100000	0.048750	0.540000	1.124137	2.435099	0.473413	0.860209	True	True	9.98888e-08	3034	2.506079	2.516342	0.761229	0.432669
2.000	0.100	1.600	4.000	0.100000	0.052500	0.540000	1.116606	2.473469	0.463710	0.906053	True	True	9.99508e-08	3140	2.507067	2.533074	0.764411	0.424204
2.000	0.100	1.600	4.000	0.100000	0.056250	0.540000	1.109775	2.515960	0.454111	0.957597	True	True	9.9785e-08	3201	2.509224	2.552049	0.767029	0.415049
2.000	0.100	1.600	4.000	0.100000	0.060000	0.540000	1.103685	2.563399	0.444561	1.016124	True	True	9.97393e-08	3382	2.512736	2.573649	0.769018	0.405105
2.000	0.100	1.600	4.000	0.100000	0.063750	0.540000	1.098394	2.616878	0.434995	1.083360	True	True	9.98295e-08	3609	2.517853	2.598372	0.770295	0.394249
2.000	0.100	1.600	4.000	0.100000	0.067500	0.540000	1.093987	2.677873	0.425332	1.161691	True	True	9.97224e-08	3745	2.524915	2.626886	0.770749	0.382318
2.000	0.100	1.600	4.000	0.100000	0.071250	0.540000	1.090584	2.748444	0.415464	1.254535	True	True	9.99688e-08	3960	2.534401	2.660108	0.770227	0.369098
2.000	0.100	1.600	4.000	0.100000	0.075000	0.540000	1.088360	2.831587	0.405247	1.366992	True	True	9.97914e-08	4228	2.547010	2.699344	0.768516	0.354296
2.000	0.100	1.600	4.000	0.100000	-0.075000	0.562500	2.030276	1.943952	1.403586	0.290427	True	True	9.98897e-08	2570	2.988547	2.615766	0.412504	0.520021
2.000	0.100	1.600	4.000	0.100000	-0.071250	0.562500	1.942965	1.949358	1.305062	0.301240	True	True	9.97321e-08	2364	2.939928	2.583128	0.435155	0.523113
2.000	0.100	1.600	4.000	0.100000	-0.067500	0.562500	1.867861	1.955293	1.223184	0.311692	True	True	9.98471e-08	2067	2.897759	2.555647	0.455993	0.525362
2.000	0.100	1.600	4.000	0.100000	-0.063750	0.562500	1.802164	1.961699	1.153681	0.321929	True	True	9.95113e-08	2029	2.860644	2.532192	0.475348	0.526945
2.000	0.100	1.600	4.000	0.100000	-0.060000	0.562500	1.743929	1.968535	1.093681	0.332059	True	True	9.94211e-08	1966	2.827596	2.511977	0.493457	0.527985
2.000	0.100	1.600	4.000	0.100000	-0.056250	0.562500	1.691754	1.975774	1.041168	0.342167	True	True	9.94797e-08	1868	2.797894	2.494435	0.510500	0.528569
2.000	0.100	1.600	4.000	0.100000	-0.052500	0.562500	1.644595	1.983413	0.994681	0.352320	True	True	9.96322e-08	1856	2.770995	2.479143	0.526615	0.528758
2.000	0.100	1.600	4.000	0.100000	-0.048750	0.562500	1.601658	1.991442	0.953129	0.362578	True	True	9.95983e-08	1904	2.746480	2.465783	0.541911	0.528599
2.000	0.100	1.600	4.000	0.100000	-0.045000	0.562500	1.562314	1.999868	0.915681	0.372990	True	True	9.95358e-08	1899	2.724023	2.454104	0.556475	0.528127
2.000	0.100	1.600	4.000	0.100000	-0.041250	0.562500	1.526073	2.008692	0.881688	0.383605	True	True	9.9716e-08	1919	2.703360	2.443915	0.570377	0.527368
2.000	0.100	1.600	4.000	0.100000	-0.037500	0.562500	1.492539	2.017926	0.850637	0.394466	True	True	9.93891e-08	1941	2.684278	2.435057	0.583675	0.526343
2.000	0.100	1.600	4.000	0.100000	-0.033750	0.562500	1.461386	2.027581	0.822114	0.405618	True	True	9.97172e-08	1995	2.666603	2.427407	0.596419	0.525068
2.000	0.100	1.600	4.000	0.100000	-0.030000	0.562500	1.432346	2.037677	0.795784	0.417103	True	True	9.97911e-08	2056	2.650192	2.420867	0.608646	0.523553
2.000	0.100	1.600	4.000	0.100000	-0.026250	0.562500	1.405194	2.048235	0.771368	0.428966	True	True	9.96146e-08	2121	2.634926	2.415354	0.620390	0.521808
2.000	0.100	1.600	4.000	0.100000	-0.022500	0.562500	1.379741	2.059279	0.748636	0.441252	True	True	9.97808e-08	2120	2.620703	2.410806	0.631680	0.519837
2.000	0.100	1.600	4.000	0.100000	-0.018750	0.562500	1.355826	2.070837	0.727393	0.454010	True	True	9.96979e-08	2131	2.607441	2.407171	0.642539	0.517643
2.000	0.100	1.600	4.000	0.100000	-0.015000	0.562500	1.333312	2.082942	0.707474	0.467292	True	True	9.96917e-08	2158	2.595066	2.404409	0.652987	0.515229
2.000	0.100	1.600	4.000	0.100000	-0.011250	0.562500	1.312081	2.095631	0.688737	0.481153	True	True	9.99717e-08	2320	2.583521	2.402490	0.663040	0.512593
2.000	0.100	1.600	4.000	0.100000	-0.007500	0.562500	1.292031	2.108946	0.671060	0.495654	True	True	9.97325e-08	2209	2.572754	2.401394	0.672710	0.509733
2.000	0.100	1.600	4.000	0.100000	-0.003750	0.562500	1.273073	2.122934	0.654338	0.510864	True	True	9.9919e-08	2283	2.562725	2.401107	0.682010	0.506646
2.000	0.100	1.600	4.000	0.100000	0.000000	0.562500	1.255131	2.137649	0.638476	0.526857	True	True	9.95687e-08	2298	2.553398	2.401625	0.690948	0.503326
2.000	0.100	1.600	4.000	0.100000	0.003750	0.562500	1.238137	2.153150	0.623395	0.543716	True	True	9.96942e-08	2328	2.544747	2.402949	0.699529	0.499765
2.000	0.100	1.600	4.000	0.100000	0.007500	0.562500	1.222034	2.169507	0.609020	0.561537	True	True	9.96246e-08	2439	2.536750	2.405090	0.707757	0.495956
2.000	0.100	1.600	4.000	0.100000	0.011250	0.562500	1.206772	2.186799	0.595286	0.580428	True	True	9.98881e-08	2394	2.529392	2.408065	0.715635	0.491886
2.000	0.100	1.600	4.000	0.100000	0.015000	0.562500	1.192306	2.205115	0.582137	0.600510	True	True	9.98675e-08	2502	2.522665	2.411900	0.723162	0.487544
2.000	0.100	1.600	4.000	0.100000	0.018750	0.562500	1.178598	2.224560	0.569517	0.621927	True	True	9.97179e-08	2524	2.516563	2.416626	0.730337	0.482916
2.000	0.100	1.600	4.000	0.100000	0.022500	0.562500	1.165619	2.245252	0.557378	0.644842	True	True	9.98595e-08	2594	2.511094	2.422292	0.737154	0.477983
2.000	0.100	1.600	4.000	0.100000	0.026250	0.562500	1.153340	2.267330	0.545675	0.669448	True	True	9.99467e-08	2618	2.506264	2.428950	0.743606	0.472725
2.000	0.100	1.600	4.000	0.100000	0.030000	0.562500	1.141742	2.290957	0.534365	0.695973	True	True	9.98307e-08	2627	2.502091	2.436669	0.749684	0.467120
2.000	0.100	1.600	4.000	0.100000	0.033750	0.562500	1.130808	2.316326	0.523408	0.724686	True	True	9.97864e-08	2740	2.498602	2.445533	0.755375	0.461138
2.000	0.100	1.600	4.000	0.100000	0.037500	0.562500	1.120528	2.343665	0.512765	0.755913	True	True	9.97165e-08	2840	2.495832	2.455643	0.760663	0.454750
2.000	0.100	1.600	4.000	0.100000	0.041250	0.562500	1.110897	2.373248	0.502398	0.790048	True	True	9.9666e-08	2951	2.493829	2.467125	0.765527	0.447916
2.000	0.100	1.600	4.000	0.100000	0.045000	0.562500	1.101917	2.405408	0.492266	0.827578	True	True	9.99204e-08	3058	2.492655	2.480131	0.769942	0.440592
2.000	0.100	1.600	4.000	0.100000	0.048750	0.562500	1.093596	2.440554	0.482330	0.869107	True	True	9.99689e-08	3106	2.492393	2.494851	0.773876	0.432725
2.000	0.100	1.600	4.000	0.100000	0.052500	0.562500	1.085953	2.479196	0.472546	0.915400	True	True	9.99356e-08	3231	2.493147	2.511520	0.777289	0.424250
2.000	0.100	1.600	4.000	0.100000	0.056250	0.562500	1.079013	2.521980	0.462866	0.967443	True	True	9.97844e-08	3390	2.495056	2.530437	0.780129	0.415088
2.000	0.100	1.600	4.000	0.100000	0.060000	0.562500	1.072820	2.569736	0.453237	1.026531	True	True	9.9951e-08	3440	2.498303	2.551984	0.782333	0.405140
2.000	0.100	1.600	4.000	0.100000	0.063750	0.562500	1.067432	2.623562	0.443591	1.094405	True	True	9.99955e-08	3552	2.503132	2.576660	0.783817	0.394282
2.000	0.100	1.600	4.000	0.100000	0.067500	0.562500	1.062932	2.684941	0.433848	1.173473	True	True	9.98412e-08	3775	2.509878	2.605132	0.784468	0.382354
2.000	0.100	1.600	4.000	0.100000	0.071250	0.562500	1.059441	2.755947	0.423900	1.267183	True	True	9.97752e-08	4026	2.519011	2.638317	0.784135	0.369144
2.000	0.100	1.600	4.000	0.100000	0.075000	0.562500	1.057134	2.839588	0.413601	1.380684	True	True	9.99429e-08	4361	2.531219	2.677520	0.782603	0.354358
2.000	0.100	1.600	4.000	0.100000	-0.075000	0.585000	2.007843	1.944438	1.416742	0.292659	True	True	9.99257e-08	2479	2.981546	2.601318	0.415379	0.520995
2.000	0.100	1.600	4.000	0.100000	-0.071250	0.585000	1.920069	1.949946	1.317949	0.303626	True	True	9.96017e-08	2303	2.932631	2.568168	0.438352	0.524038
2.000	0.100	1.600	4.000	0.100000	-0.067500	0.585000	1.844539	1.955987	1.235832	0.314227	True	True	9.95793e-08	2178	2.890190	2.540223	0.459510	0.526238
2.000	0.100	1.600	4.000	0.100000	-0.063750	0.585000	1.778445	1.962493	1.166114	0.324611	True	True	9.98835e-08	1955	2.852821	2.516343	0.479183	0.527777
2.000	0.100	1.600	4.000	0.100000	-0.060000	0.585000	1.719841	1.969432	1.105917	0.334887	True	True	9.98951e-08	1893	2.819533	2.495737	0.497609	0.528774
2.000	0.100	1.600	4.000	0.100000	-0.056250	0.585000	1.667316	1.976788	1.053222	0.345138	True	True	9.9476e-08	1883	2.789605	2.477831	0.514969	0.529315
2.000	0.100	1.600	4.000	0.100000	-0.052500	0.585000	1.619830	1.984538	1.006564	0.355435	True	True	9.96121e-08	1878	2.762490	2.462201	0.531399	0.529464
2.000	0.100	1.600	4.000	0.100000	-0.048750	0.585000	1.576577	1.992685	0.964852	0.365836	True	True	9.98732e-08	1903	2.737768	2.448522	0.547010	0.529265
2.000	0.100	1.600	4.000	0.100000	-0.045000	0.585000	1.536937	2.001227	0.927252	0.376393	True	True	9.98996e-08	2013	2.715111	2.436546	0.561889	0.528755
2.000	0.100	1.600	4.000	0.100000	-0.041250	0.585000	1.500412	2.010171	0.893113	0.387153	True	True	9.95279e-08	1980	2.694255	2.426075	0.576105	0.527959
2.000	0.100	1.600	4.000	0.100000	-0.037500	0.585000	1.466608	2.019526	0.861923	0.398162	True	True	9.99715e-08	1933	2.674985	2.416952	0.589717	0.526899
2.000	0.100	1.600	4.000	0.100000	-0.033750	0.585000	1.435196	2.029306	0.833267	0.409463	True	True	9.98351e-08	2026	2.657127	2.409052	0.602773	0.525588
2.000	0.100	1.600	4.000	0.100000	-0.030000	0.585000	1.405907	2.039529	0.806809	0.421100	True	True	9.9562e-08	2059	2.640537	2.402274	0.615312	0.524040
2.000	0.100	1.600	4.000	0.100000	-0.026250	0.585000	1.378516	2.050216	0.782269	0.433118	True	True	9.98288e-08	2069	2.625095	2.396537	0.627367	0.522261
2.000	0.100	1.600	4.000	0.100000	-0.022500	0.585000	1.352834	2.061392	0.759418	0.445563	True	True	9.95836e-08	2113	2.610699	2.391775	0.638967	0.520258
2.000	0.100	1.600	4.000	0.100000	-0.018750	0.585000	1.328698	2.073086	0.738058	0.458483	True	True	9.9655e-08	2143	2.597266	2.387938	0.650134	0.518032
2.000	0.100	1.600	4.000	0.100000	-0.015000	0.585000	1.305971	2.085330	0.718026	0.471931	True	True	9.97153e-08	2145	2.584723	2.384983	0.660888	0.515587
2.000	0.100	1.600	4.000	0.100000	-0.011250	0.585000	1.284535	2.098162	0.699179	0.485964	True	True	9.96988e-08	2175	2.573010	2.382882	0.671246	0.512921
2.000	0.100	1.600	4.000	0.100000	-0.007500	0.585000	1.264287	2.111622	0.681395	0.500643	True	True	9.97457e-08	2269	2.562078	2.381613	0.681220	0.510032
2.000	0.100	1.600	4.000	0.100000	-0.003750	0.585000	1.245138	2.125759	0.664568	0.516036	True	True	9.9883e-08	2281	2.551882	2.381161	0.690821	0.506916
2.000	0.100	1.600	4.000	0.100000	0.000000	0.585000	1.227011	2.140627	0.648604	0.532218	True	True	9.97341e-08	2336	2.542390	2.381523	0.700057	0.503567
2.000	0.100	1.600	4.000	0.100000	0.003750	0.585000	1.209839	2.156286	0.633423	0.549275	True	True	9.98665e-08	2397	2.533573	2.382699	0.708934	0.499979
2.000	0.100	1.600	4.000	0.100000	0.007500	0.585000	1.193564	2.172805	0.618950	0.567302	True	True	9.96014e-08	2370	2.525410	2.384699	0.717456	0.496143
2.000	0.100	1.600	4.000	0.100000	0.011250	0.585000	1.178135	2.190265	0.605121	0.586408	True	True	9.97736e-08	2430	2.517884	2.387540	0.725625	0.492049
2.000	0.100	1.600	4.000	0.100000	0.015000	0.585000	1.163509	2.208753	0.591878	0.606716	True	True	9.99093e-08	2477	2.510988	2.391248	0.733440	0.487682
2.000	0.100	1.600	4.000	0.100000	0.018750	0.585000	1.149646	2.228376	0.579166	0.628370	True	True	9.9783e-08	2519	2.504716	2.395857	0.740897	0.483030
2.000	0.100	1.600	4.000	0.100000	0.022500	0.585000	1.136516	2.249253	0.566937	0.651535	True	True	9.96116e-08	2621	2.499073	2.401410	0.747994	0.478074
2.000	0.100	1.600	4.000	0.100000	0.026250	0.585000	1.124093	2.271523	0.555145	0.676407	True	True	9.99939e-08	2610	2.494066	2.407962	0.754722	0.472794
2.000	0.100	1.600	4.000	0.100000	0.030000	0.585000	1.112354	2.295350	0.543748	0.703213	True	True	9.98189e-08	2741	2.489712	2.415581	0.761071	0.467168
2.000	0.100	1.600	4.000	0.100000	0.033750	0.585000	1.101285	2.320928	0.532706	0.732227	True	True	9.9658e-08	2754	2.486036	2.424351	0.767028	0.461168
2.000	0.100	1.600	4.000	0.100000	0.037500	0.585000	1.090874	2.348484	0.521979	0.763777	True	True	9.9728e-08	2884	2.483074	2.434374	0.772577	0.454762
2.000	0.100	1.600	4.000	0.100000	0.041250	0.585000	1.081117	2.378297	0.511528	0.798260	True	True	9.97028e-08	2940	2.480871	2.445773	0.777698	0.447912
2.000	0.100	1.600	4.000	0.100000	0.045000	0.585000	1.072016	2.410699	0.501315	0.836168	True	True	9.96554e-08	2959	2.479489	2.458703	0.782363	0.440574
2.000	0.100	1.600	4.000	0.100000	0.048750	0.585000	1.063578	2.446101	0.491298	0.878109	True	True	9.9889e-08	3069	2.479008	2.473351	0.786541	0.432696
2.000	0.100	1.600	4.000	0.100000	0.052500	0.585000	1.055821	2.485017	0.481435	0.924857	True	True	9.99568e-08	3266	2.479531	2.489955	0.790191	0.424211
2.000	0.100	1.600	4.000	0.100000	0.056250	0.585000	1.048773	2.528095	0.471677	0.977405	True	True	9.98036e-08	3394	2.481194	2.508811	0.793262	0.415042
2.000	0.100	1.600	4.000	0.100000	0.060000	0.585000	1.042474	2.576169	0.461969	1.037059	True	True	9.97501e-08	3484	2.484177	2.530303	0.795689	0.405091
2.000	0.100	1.600	4.000	0.100000	0.063750	0.585000	1.036984	2.630344	0.452245	1.105576	True	True	9.98143e-08	3676	2.488718	2.554927	0.797389	0.394235
2.000	0.100	1.600	4.000	0.100000	0.067500	0.585000	1.032387	2.692110	0.442425	1.185388	True	True	9.97721e-08	3775	2.495147	2.583352	0.798249	0.382314
2.000	0.100	1.600	4.000	0.100000	0.071250	0.585000	1.028801	2.763550	0.432400	1.279972	True	True	9.99076e-08	4045	2.503926	2.616494	0.798117	0.369115
2.000	0.100	1.600	4.000	0.100000	0.075000	0.585000	1.026402	2.847690	0.422022	1.394524	True	True	9.98778e-08	4382	2.515731	2.655659	0.796777	0.354347
2.000	0.100	1.600	4.000	0.100000	-0.075000	0.607500	1.985659	1.944943	1.429902	0.294905	True	True	9.94876e-08	2548	2.974635	2.586894	0.418228	0.521933
2.000	0.100	1.600	4.000	0.100000	-0.071250	0.607500	1.897437	1.950554	1.330842	0.306027	True	True	9.982e-08	2241	2.925434	2.553234	0.441519	0.524922
2.000	0.100	1.600	4.000	0.100000	-0.067500	0.607500	1.821496	1.956701	1.248490	0.316780	True	True	9.9705e-08	2162	2.882730	2.524825	0.462994	0.527071
2.000	0.100	1.600	4.000	0.100000	-0.063750	0.607500	1.755020	1.963319	1.178559	0.327312	True	True	9.98862e-08	2032	2.845116	2.500522	0.482982	0.528561
2.000	0.100	1.600	4.000	0.100000	-0.060000	0.607500	1.696059	1.970364	1.118167	0.337734	True	True	9.99793e-08	1840	2.811599	2.479524	0.501723	0.529512
2.000	0.100	1.600	4.000	0.100000	-0.056250	0.607500	1.643199	1.977834	1.065291	0.348131	True	True	9.94503e-08	1867	2.781454	2.461255	0.519396	0.530008
2.000	0.100	1.600	4.000	0.100000	-0.052500	0.607500	1.595399	1.985696	1.018464	0.358574	True	True	9.97066e-08	1910	2.754130	2.445285	0.536139	0.530113
2.000	0.100	1.600	4.000	0.100000	-0.048750	0.607500	1.551843	1.993961	0.976594	0.369121	True	True	9.94359e-08	1906	2.729211	2.431290	0.552064	0.529873
2.000	0.100	1.600	4.000	0.100000	-0.045000	0.607500	1.511918	2.002622	0.938842	0.379824	True	True	9.97405e-08	1965	2.706362	2.419015	0.567255	0.529322
2.000	0.100	1.600	4.000	0.100000	-0.041250	0.607500	1.475123	2.011688	0.904560	0.390732	True	True	9.99012e-08	1943	2.685321	2.408264	0.581784	0.528486
2.000	0.100	1.600	4.000	0.100000	-0.037500	0.607500	1.441059	2.021167	0.873233	0.401891	True	True	9.98146e-08	2035	2.665871	2.398875	0.595708	0.527388
2.000	0.100	1.600	4.000	0.100000	-0.033750	0.607500	1.409399	2.031073	0.844445	0.413344	True	True	9.97624e-08	2018	2.647838	2.390724	0.609075	0.526040
2.000	0.100	1.600	4.000	0.100000	-0.030000	0.607500	1.379872	2.041426	0.817860	0.425135	True	True	9.97486e-08	2049	2.631077	2.383708	0.621925	0.524456
2.000	0.100	1.600	4.000	0.100000	-0.026250	0.607500	1.352253	2.052245	0.793197	0.437310	True	True	9.96477e-08	2097	2.615466	2.377746	0.634290	0.522641
2.000	0.100	1.600	4.000	0.100000	-0.022500	0.607500	1.326351	2.063556	0.770227	0.449916	True	True	9.99646e-08	2159	2.600905	2.372771	0.646199	0.520603
2.000	0.100	1.600	4.000	0.100000	-0.018750	0.607500	1.302003	2.075388	0.748752	0.463001	True	True	9.97819e-08	2191	2.587308	2.368730	0.657675	0.518345
2.000	0.100	1.600	4.000	0.100000	-0.015000	0.607500	1.279073	2.087773	0.728608	0.476619	True	True	9.95493e-08	2177	2.574604	2.365583	0.668736	0.515867
2.000	0.100	1.600	4.000	0.100000	-0.011250	0.607500	1.257440	2.100749	0.709651	0.490826	True	True	9.97633e-08	2253	2.562731	2.363298	0.679400	0.513169
2.000	0.100	1.600	4.000	0.100000	-0.007500	0.607500	1.237002	2.114357	0.691761	0.505685	True	True	9.98944e-08	2211	2.551638	2.361855	0.689678	0.510249
2.000	0.100	1.600	4.000	0.100000	-0.003750	0.607500	1.217670	2.128646	0.674830	0.521264	True	True	9.99523e-08	2345	2.541284	2.361238	0.699581	0.507102
2.000	0.100	1.600	4.000	0.100000	0.000000	0.607500	1.199367	2.143669	0.658765	0.537639	True	True	9.98416e-08	2364	2.531633	2.361442	0.709117	0.503725
2.000	0.100	1.600	4.000	0.100000	0.003750	0.607500	1.182025	2.159488	0.643484	0.554897	True	True	9.96398e-08	2372	2.522656	2.362469	0.718292	0.500108
2.000	0.100	1.600	4.000	0.100000	0.007500	0.607500	1.165584	2.176172	0.628915	0.573133	True	True	9.96445e-08	2385	2.514333	2.364328	0.727109	0.496244
2.000	0.100	1.600	4.000	0.100000	0.011250	0.607500	1.149996	2.193801	0.614991	0.592457	True	True	9.97359e-08	2506	2.506645	2.367035	0.735571	0.492123
2.000	0.100	1.600	4.000	0.100000	0.015000	0.607500	1.135214	2.212464	0.601654	0.612993	True	True	9.98141e-08	2513	2.499585	2.370616	0.743675	0.487731
2.000	0.100	1.600	4.000	0.100000	0.018750	0.607500	1.121202	2.232267	0.588851	0.634887	True	True	9.98951e-08	2565	2.493148	2.375104	0.751419	0.483054
2.000	0.100	1.600	4.000	0.100000	0.022500	0.607500	1.107927	2.253331	0.576532	0.658306	True	True	9.96377e-08	2604	2.487335	2.380543	0.758798	0.478075
2.000	0.100	1.600	4.000	0.100000	0.026250	0.607500	1.095364	2.275795	0.564653	0.683446	True	True	9.96106e-08	2699	2.482155	2.386987	0.765805	0.472774
2.000	0.100	1.600	4.000	0.100000	0.030000	0.607500	1.083489	2.299824	0.553170	0.710538	True	True	9.99564e-08	2782	2.477624	2.394505	0.772429	0.467127
2.000	0.100	1.600	4.000	0.100000	0.033750	0.607500	1.072288	2.325612	0.542043	0.739856	True	True	9.96354e-08	2767	2.473766	2.403180	0.778657	0.461108
2.000	0.100	1.600	4.000	0.100000	0.037500	0.607500	1.061750	2.353389	0.531233	0.771732	True	True	9.98808e-08	2926	2.470615	2.413113	0.784473	0.454684
2.000	0.100	1.600	4.000	0.100000	0.041250	0.607500	1.051870	2.383432	0.520700	0.806568	True	True	9.97266e-08	2937	2.468216	2.424428	0.789854	0.447819
2.000	0.100	1.600	4.000	0.100000	0.045000	0.607500	1.042648	2.416078	0.510406	0.844857	True	True	9.98893e-08	3058	2.466629	2.437279	0.794776	0.440468
2.000	0.100	1.600	4.000	0.100000	0.048750	0.607500	1.034094	2.451739	0.500310	0.887216	True	True	9.97515e-08	3149	2.465933	2.451853	0.799204	0.432578
2.000	0.100	1.600	4.000	0.100000	0.052500	0.607500	1.026224	2.490931	0.490368	0.934422	True	True	9.97813e-08	3267	2.466227	2.468388	0.803099	0.424086
2.000	0.100	1.600	4.000	0.100000	0.056250	0.607500	1.019066	2.534304	0.480533	0.987479	True	True	9.97604e-08	3422	2.467648	2.487181	0.806408	0.414912
2.000	0.100	1.600	4.000	0.100000	0.060000	0.607500	1.012661	2.582698	0.470749	1.047705	True	True	9.99733e-08	3520	2.470366	2.508613	0.809068	0.404960
2.000	0.100	1.600	4.000	0.100000	0.063750	0.607500	1.007067	2.637223	0.460950	1.116873	True	True	9.97281e-08	3745	2.474621	2.533182	0.810994	0.394107
2.000	0.100	1.600	4.000	0.100000	0.067500	0.607500	1.002367	2.699377	0.451054	1.197434	True	True	9.98229e-08	3893	2.480733	2.561556	0.812072	0.382194
2.000	0.100	1.600	4.000	0.100000	0.071250	0.607500	0.998680	2.771252	0.440954	1.292898	True	True	9.98304e-08	4185	2.489158	2.594651	0.812152	0.369009
2.000	0.100	1.600	4.000	0.100000	0.075000	0.607500	0.996181	2.855892	0.430501	1.408510	True	True	9.98085e-08	4468	2.500558	2.633772	0.811018	0.354264
2.000	0.100	1.600	4.000	0.100000	-0.075000	0.630000	1.963723	1.945465	1.443062	0.297162	True	True	9.96722e-08	2512	2.967813	2.572497	0.421048	0.522833
2.000	0.100	1.600	4.000	0.100000	-0.071250	0.630000	1.875070	1.951182	1.343739	0.308443	True	True	9.98233e-08	2213	2.918336	2.538327	0.444655	0.525765
2.000	0.100	1.600	4.000	0.100000	-0.067500	0.630000	1.798733	1.957437	1.261153	0.319349	True	True	9.97307e-08	2148	2.875380	2.509456	0.466442	0.527860
2.000	0.100	1.600	4.000	0.100000	-0.063750	0.630000	1.731890	1.964165	1.191012	0.330032	True	True	9.9899e-08	1932	2.837531	2.484730	0.486742	0.529298
2.000	0.100	1.600	4.000	0.100000	-0.060000	0.630000	1.672586	1.971328	1.130427	0.340603	True	True	9.96912e-08	1919	2.803795	2.463341	0.505794	0.530198
2.000	0.100	1.600	4.000	0.100000	-0.056250	0.630000	1.619407	1.978904	1.077372	0.351148	True	True	9.99247e-08	1835	2.773440	2.444710	0.523778	0.530647
2.000	0.100	1.600	4.000	0.100000	-0.052500	0.630000	1.571299	1.986888	1.030379	0.361738	True	True	9.9967e-08	1849	2.745920	2.428402	0.540833	0.530706
2.000	0.100	1.600	4.000	0.100000	-0.048750	0.630000	1.527461	1.995271	0.988350	0.372432	True	True	9.96315e-08	1913	2.720810	2.414089	0.557068	0.530421
2.000	0.100	1.600	4.000	0.100000	-0.045000	0.630000	1.487262	2.004054	0.950449	0.383284	True	True	9.95621e-08	1977	2.697779	2.401518	0.572569	0.529826
2.000	0.100	1.600	4.000	0.100000	-0.041250	0.630000	1.450208	2.013243	0.916025	0.394342	True	True	9.95675e-08	1970	2.676560	2.390484	0.587408	0.528949
2.000	0.100	1.600	4.000	0.100000	-0.037500	0.630000	1.415896	2.022848	0.884562	0.405653	True	True	9.96266e-08	2017	2.656939	2.380830	0.601643	0.527810
2.000	0.100	1.600	4.000	0.100000	-0.033750	0.630000	1.383999	2.032884	0.855643	0.417260	True	True	9.99403e-08	2022	2.638739	2.372429	0.615320	0.526423
2.000	0.100	1.600	4.000	0.100000	-0.030000	0.630000	1.354245	2.043367	0.828931	0.429208	True	True	9.98213e-08	2102	2.621813	2.365175	0.628479	0.524800
2.000	0.100	1.600	4.000	0.100000	-0.026250	0.630000	1.326408	2.054321	0.804147	0.441543	True	True	9.96421e-08	2156	2.606042	2.358987	0.641153	0.522948
2.000	0.100	1.600	4.000	0.100000	-0.022500	0.630000	1.300296	2.065769	0.781058	0.454312	True	True	9.99391e-08	2141	2.591323	2.353798	0.653371	0.520874
2.000	0.100	1.600	4.000	0.100000	-0.018750	0.630000	1.275747	2.077741	0.759469	0.467565	True	True	9.99342e-08	2210	2.577570	2.349554	0.665154	0.518580
2.000	0.100	1.600	4.000	0.100000	-0.015000	0.630000	1.252622	2.090269	0.739213	0.481355	True	True	9.99268e-08	2216	2.564711	2.346214	0.676522	0.516067
2.000	0.100	1.600	4.000	0.100000	-0.011250	0.630000	1.230802	2.103392	0.720148	0.495739	True	True	9.99916e-08	2267	2.552685	2.343746	0.687490	0.513336
2.000	0.100	1.600	4.000	0.100000	-0.007500	0.630000	1.210184	2.117150	0.702152	0.510780	True	True	9.9773e-08	2301	2.541439	2.342128	0.698072	0.510383
2.000	0.100	1.600	4.000	0.100000	-0.003750	0.630000	1.190677	2.131593	0.685118	0.526547	True	True	9.98096e-08	2348	2.530932	2.341345	0.708278	0.507205
2.000	0.100	1.600	4.000	0.100000	0.000000	0.630000	1.172205	2.146774	0.668953	0.543119	True	True	9.96193e-08	2344	2.521128	2.341392	0.718114	0.503796
2.000	0.100	1.600	4.000	0.100000	0.003750	0.630000	1.154700	2.162755	0.653573	0.560579	True	True	9.97344e-08	2425	2.511999	2.342269	0.727588	0.500150
2.000	0.100	1.600	4.000	0.100000	0.007500	0.630000	1.138102	2.179606	0.638907	0.579027	True	True	9.98134e-08	2487	2.503520	2.343984	0.736703	0.496259
2.000	0.100	1.600	4.000	0.100000	0.011250	0.630000	1.122360	2.197406	0.624889	0.598572	True	True	9.98661e-08	2524	2.495677	2.346557	0.745458	0.492110
2.000	0.100	1.600	4.000	0.100000	0.015000	0.630000	1.107430	2.216246	0.611459	0.619341	True	True	9.97055e-08	2541	2.488460	2.350009	0.753853	0.487691
2.000	0.100	1.600	4.000	0.100000	0.018750	0.630000	1.093275	2.236232	0.598566	0.641478	True	True	9.98084e-08	2597	2.481862	2.354376	0.761886	0.482989
2.000	0.100	1.600	4.000	0.100000	0.022500	0.630000	1.079861	2.257485	0.586158	0.665154	True	True	9.99514e-08	2638	2.475885	2.359700	0.769550	0.477986
2.000	0.100	1.600	4.000	0.100000	0.026250	0.630000	1.067162	2.280145	0.574191	0.690565	True	True	9.96782e-08	2688	2.470538	2.366036	0.776839	0.472662
2.000	0.100	1.600	4.000	0.100000	0.030000	0.630000	1.055156	2.304378	0.562623	0.717946	True	True	9.96367e-08	2794	2.465835	2.373451	0.783742	0.466995
2.000	0.100	1.600	4.000	0.100000	0.033750	0.630000	1.043828	2.330378	0.551412	0.747572	True	True	9.98285e-08	2840	2.461799	2.382028	0.790245	0.460957
2.000	0.100	1.600	4.000	0.100000	0.037500	0.630000	1.033166	2.358377	0.540519	0.779779	True	True	9.99241e-08	2889	2.458464	2.391870	0.796331	0.454516
2.000	0.100	1.600	4.000	0.100000	0.041250	0.630000	1.023165	2.388653	0.529906	0.814971	True	True	9.98949e-08	3019	2.455873	2.403099	0.801979	0.447636
2.000	0.100	1.600	4.000	0.100000	0.045000	0.630000	1.013826	2.421545	0.519532	0.853646	True	True	9.98098e-08	3078	2.454085	2.415869	0.807162	0.440273
2.000	0.100	1.600	4.000	0.100000	0.048750	0.630000	1.005157	2.457466	0.509358	0.896425	True	True	9.98409e-08	3243	2.453175	2.430368	0.811847	0.432373
2.000	0.100	1.600	4.000	0.100000	0.052500	0.630000	0.997175	2.496934	0.499339	0.944095	True	True	9.98257e-08	3336	2.453245	2.446832	0.815992	0.423873
2.000	0.100	1.600	4.000	0.100000	0.056250	0.630000	0.989907	2.540605	0.489428	0.997667	True	True	9.97987e-08	3448	2.454423	2.465557	0.819548	0.414696
2.000	0.100	1.600	4.000	0.100000	0.060000	0.630000	0.983393	2.589321	0.479569	1.058470	True	True	9.99293e-08	3606	2.456881	2.486926	0.822448	0.404745
2.000	0.100	1.600	4.000	0.100000	0.063750	0.630000	0.977692	2.644197	0.469697	1.128293	True	True	9.98795e-08	3749	2.460850	2.511437	0.824609	0.393897
2.000	0.100	1.600	4.000	0.100000	0.067500	0.630000	0.972886	2.706739	0.459728	1.209609	True	True	9.98338e-08	3927	2.466647	2.539755	0.825916	0.381994
2.000	0.100	1.600	4.000	0.100000	0.071250	0.630000	0.969093	2.779051	0.449555	1.305961	True	True	9.9821e-08	4144	2.474717	2.572797	0.826220	0.368826
2.000	0.100	1.600	4.000	0.100000	0.075000	0.630000	0.966485	2.864190	0.439030	1.422641	True	True	9.99081e-08	4504	2.485711	2.611868	0.825304	0.354106
2.000	0.100	1.600	4.000	0.100000	-0.075000	0.652500	1.942035	1.946005	1.456222	0.299433	True	True	9.98745e-08	2516	2.961081	2.558128	0.423839	0.523696
2.000	0.100	1.600	4.000	0.100000	-0.071250	0.652500	1.852968	1.951832	1.356638	0.310873	True	True	9.98386e-08	2317	2.911339	2.523450	0.447757	0.526567
2.000	0.100	1.600	4.000	0.100000	-0.067500	0.652500	1.776251	1.958196	1.273820	0.321934	True	True	9.94471e-08	2105	2.868139	2.494119	0.469854	0.528605
2.000	0.100	1.600	4.000	0.100000	-0.063750	0.652500	1.709056	1.965036	1.203470	0.332770	True	True	9.98119e-08	1969	2.830066	2.468970	0.490462	0.529987
2.000	0.100	1.600	4.000	0.100000	-0.060000	0.652500	1.649424	1.972314	1.142694	0.343491	True	True	9.94719e-08	1884	2.796119	2.447193	0.509822	0.530835
2.000	0.100	1.600	4.000	0.100000	-0.056250	0.652500	1.595937	1.980008	1.089462	0.354186	True	True	9.9431e-08	1864	2.765566	2.428199	0.528114	0.531233
2.000	0.100	1.600	4.000	0.100000	-0.052500	0.652500	1.547543	1.988109	1.042302	0.364926	True	True	9.97187e-08	1955	2.737855	2.411554	0.545475	0.531242
2.000	0.100	1.600	4.000	0.100000	-0.048750	0.652500	1.503428	1.996614	1.000117	0.375770	True	True	9.94189e-08	1915	2.712565	2.396925	0.562018	0.530910
2.000	0.100	1.600	4.000	0.100000	-0.045000	0.652500	1.462970	2.005521	0.962068	0.386773	True	True	9.9708e-08	2019	2.689361	2.384056	0.577827	0.530269
2.000	0.100	1.600	4.000	0.100000	-0.041250	0.652500	1.425668	2.014836	0.927503	0.397984	True	True	9.9981e-08	1991	2.667974	2.372742	0.592974	0.529348
2.000	0.100	1.600	4.000	0.100000	-0.037500	0.652500	1.391120	2.024570	0.895904	0.409448	True	True	9.96485e-08	2062	2.648189	2.362824	0.607516	0.528165
2.000	0.100	1.600	4.000	0.100000	-0.033750	0.652500	1.358998	2.034736	0.866855	0.421212	True	True	9.99204e-08	2082	2.629829	2.354172	0.621500	0.526736
2.000	0.100	1.600	4.000	0.100000	-0.030000	0.652500	1.329028	2.045354	0.840018	0.433319	True	True	9.99336e-08	2121	2.612749	2.346681	0.634967	0.525072
2.000	0.100	1.600	4.000	0.100000	-0.026250	0.652500	1.300984	2.056444	0.815113	0.445816	True	True	9.96485e-08	2114	2.596825	2.340268	0.647949	0.523181
2.000	0.100	1.600	4.000	0.100000	-0.022500	0.652500	1.274673	2.068031	0.791907	0.458751	True	True	9.95637e-08	2152	2.581955	2.334865	0.660472	0.521068
2.000	0.100	1.600	4.000	0.100000	-0.018750	0.652500	1.249933	2.080146	0.770203	0.472174	True	True	9.97814e-08	2207	2.568054	2.330418	0.672561	0.518736
2.000	0.100	1.600	4.000	0.100000	-0.015000	0.652500	1.226624	2.092819	0.749837	0.486138	True	True	9.96225e-08	2232	2.555047	2.326884	0.684235	0.516188
2.000	0.100	1.600	4.000	0.100000	-0.011250	0.652500	1.204626	2.106091	0.730664	0.500701	True	True	9.97713e-08	2275	2.542875	2.324232	0.695507	0.513421
2.000	0.100	1.600	4.000	0.100000	-0.007500	0.652500	1.183836	2.120001	0.712563	0.515927	True	True	9.97739e-08	2294	2.531484	2.322439	0.706393	0.510434
2.000	0.100	1.600	4.000	0.100000	-0.003750	0.652500	1.164164	2.134600	0.695426	0.531886	True	True	9.98865e-08	2341	2.520831	2.321490	0.716900	0.507223
2.000	0.100	1.600	4.000	0.100000	0.000000	0.652500	1.145531	2.149941	0.679160	0.548656	True	True	9.98664e-08	2373	2.510881	2.321379	0.727038	0.503782
2.000	0.100	1.600	4.000	0.100000	0.003750	0.652500	1.127870	2.166087	0.663683	0.566323	True	True	9.95912e-08	2438	2.501604	2.322105	0.736811	0.500106
2.000	0.100	1.600	4.000	0.100000	0.007500	0.652500	1.111122	2.183106	0.648921	0.584985	True	True	9.99558e-08	2513	2.492978	2.323678	0.746222	0.496184
2.000	0.100	1.600	4.000	0.100000	0.011250	0.652500	1.095235	2.201079	0.634808	0.604754	True	True	9.9906e-08	2552	2.484986	2.326115	0.755272	0.492007
2.000	0.100	1.600	4.000	0.100000	0.015000	0.652500	1.080164	2.220099	0.621287	0.625758	True	True	9.98778e-08	2615	2.477616	2.329439	0.763960	0.487561
2.000	0.100	1.600	4.000	0.100000	0.018750	0.652500	1.065871	2.240269	0.608303	0.648142	True	True	9.99222e-08	2627	2.470863	2.333683	0.772282	0.482833
2.000	0.100	1.600	4.000	0.100000	0.022500	0.652500	1.052324	2.261713	0.595807	0.672078	True	True	9.99565e-08	2706	2.464728	2.338891	0.780235	0.477806
2.000	0.100	1.600	4.000	0.100000	0.026250	0.652500	1.039496	2.284571	0.583754	0.697764	True	True	9.98512e-08	2736	2.459219	2.345117	0.787808	0.472460
2.000	0.100	1.600	4.000	0.100000	0.030000	0.652500	1.027364	2.309009	0.572100	0.725437	True	True	9.98559e-08	2768	2.454349	2.352428	0.794992	0.466771
2.000	0.100	1.600	4.000	0.100000	0.033750	0.652500	1.015913	2.335224	0.560806	0.755375	True	True	9.97701e-08	2867	2.450140	2.360907	0.801773	0.460714
2.000	0.100	1.600	4.000	0.100000	0.037500	0.652500	1.005131	2.363447	0.549831	0.787915	True	True	9.98246e-08	2934	2.446625	2.370655	0.808133	0.454257
2.000	0.100	1.600	4.000	0.100000	0.041250	0.652500	0.995012	2.393958	0.539138	0.823467	True	True	9.96908e-08	3019	2.443846	2.381797	0.814051	0.447362
2.000	0.100	1.600	4.000	0.100000	0.045000	0.652500	0.985558	2.427097	0.528685	0.862532	True	True	9.98852e-08	3110	2.441860	2.394484	0.819500	0.439987
2.000	0.100	1.600	4.000	0.100000	0.048750	0.652500	0.976777	2.463279	0.518434	0.905737	True	True	9.99733e-08	3211	2.440743	2.408905	0.824447	0.432078
2.000	0.100	1.600	4.000	0.100000	0.052500	0.652500	0.968684	2.503027	0.508339	0.953874	True	True	9.97615e-08	3377	2.440590	2.425295	0.828850	0.423573
2.000	0.100	1.600	4.000	0.100000	0.056250	0.652500	0.961306	2.546995	0.498354	1.007965	True	True	9.98048e-08	3454	2.441529	2.443950	0.832660	0.414394
2.000	0.100	1.600	4.000	0.100000	0.060000	0.652500	0.954683	2.596035	0.488422	1.069351	True	True	9.98591e-08	3616	2.443728	2.465253	0.835809	0.404444
2.000	0.100	1.600	4.000	0.100000	0.063750	0.652500	0.948873	2.651263	0.478478	1.139834	True	True	9.98759e-08	3832	2.447414	2.489701	0.838213	0.393603
2.000	0.100	1.600	4.000	0.100000	0.067500	0.652500	0.943957	2.714194	0.468438	1.221912	True	True	9.98017e-08	4014	2.452896	2.517960	0.839760	0.381714
2.000	0.100	1.600	4.000	0.100000	0.071250	0.652500	0.940052	2.786943	0.458195	1.319158	True	True	9.98789e-08	4218	2.460613	2.550945	0.840299	0.368566
2.000	0.100	1.600	4.000	0.100000	0.075000	0.652500	0.937328	2.872583	0.447601	1.436913	True	True	9.97984e-08	4553	2.471201	2.589959	0.839616	0.353873
2.000	0.100	1.600	4.000	0.100000	-0.075000	0.675000	1.920596	1.946564	1.469378	0.301715	True	True	9.97742e-08	2466	2.954439	2.543789	0.426600	0.524522
2.000	0.100	1.600	4.000	0.100000	-0.071250	0.675000	1.831131	1.952500	1.369534	0.313317	True	True	9.99364e-08	2255	2.904442	2.508605	0.450824	0.527329
2.000	0.100	1.600	4.000	0.100000	-0.067500	0.675000	1.754049	1.958978	1.286488	0.324536	True	True	9.97389e-08	2115	2.861009	2.478816	0.473227	0.529305
2.000	0.100	1.600	4.000	0.100000	-0.063750	0.675000	1.686518	1.965934	1.215930	0.335525	True	True	9.98317e-08	1974	2.822721	2.453247	0.494139	0.530628
2.000	0.100	1.600	4.000	0.100000	-0.060000	0.675000	1.626572	1.973328	1.154964	0.346400	True	True	9.95574e-08	1863	2.788573	2.431081	0.513803	0.531420
2.000	0.100	1.600	4.000	0.100000	-0.056250	0.675000	1.572795	1.981138	1.101556	0.357247	True	True	9.95078e-08	1859	2.757829	2.411728	0.532398	0.531764
2.000	0.100	1.600	4.000	0.100000	-0.052500	0.675000	1.524123	1.989363	1.054232	0.368138	True	True	9.97534e-08	1895	2.729940	2.394746	0.550064	0.531721
2.000	0.100	1.600	4.000	0.100000	-0.048750	0.675000	1.479748	1.997991	1.011892	0.379135	True	True	9.9935e-08	1949	2.704478	2.379802	0.566911	0.531338
2.000	0.100	1.600	4.000	0.100000	-0.045000	0.675000	1.439042	2.007024	0.973695	0.390290	True	True	9.98942e-08	1958	2.681108	2.366637	0.583024	0.530649
2.000	0.100	1.600	4.000	0.100000	-0.041250	0.675000	1.401506	2.016467	0.938990	0.401655	True	True	9.97311e-08	2060	2.659561	2.355043	0.598475	0.529680
2.000	0.100	1.600	4.000	0.100000	-0.037500	0.675000	1.366735	2.026331	0.907256	0.413276	True	True	9.9787e-08	2068	2.639622	2.344861	0.613322	0.528452
2.000	0.100	1.600	4.000	0.100000	-0.033750	0.675000	1.334399	2.036631	0.878078	0.425198	True	True	9.98832e-08	2086	2.621112	2.335959	0.627611	0.526979
2.000	0.100	1.600	4.000	0.100000	-0.030000	0.675000	1.304225	2.047384	0.851116	0.437467	True	True	9.99691e-08	2126	2.603884	2.328231	0.641382	0.525272
2.000	0.100	1.600	4.000	0.100000	-0.026250	0.675000	1.275985	2.058613	0.826090	0.450129	True	True	9.98014e-08	2168	2.587815	2.321594	0.654668	0.523339
2.000	0.100	1.600	4.000	0.100000	-0.022500	0.675000	1.249486	2.070342	0.802767	0.463232	True	True	9.98626e-08	2166	2.572803	2.315977	0.667496	0.521185
2.000	0.100	1.600	4.000	0.100000	-0.018750	0.675000	1.224564	2.082600	0.780950	0.476826	True	True	9.9719e-08	2209	2.558761	2.311327	0.679889	0.518815
2.000	0.100	1.600	4.000	0.100000	-0.015000	0.675000	1.201081	2.095422	0.760473	0.490967	True	True	9.99581e-08	2238	2.545615	2.307601	0.691866	0.516228
2.000	0.100	1.600	4.000	0.100000	-0.011250	0.675000	1.178915	2.108844	0.741193	0.505713	True	True	9.96755e-08	2328	2.533303	2.304765	0.703441	0.513424
2.000	0.100	1.600	4.000	0.100000	-0.007500	0.675000	1.157963	2.122909	0.722987	0.521127	True	True	9.99359e-08	2333	2.521774	2.302797	0.714629	0.510401
2.000	0.100	1.600	4.000	0.100000	-0.003750	0.675000	1.138134	2.137666	0.705748	0.537280	True	True	9.99425e-08	2407	2.510983	2.301682	0.725437	0.507155
2.000	0.100	1.600	4.000	0.100000	0.000000	0.675000	1.119350	2.153169	0.689382	0.554251	True	True	9.97453e-08	2420	2.500893	2.301411	0.735875	0.503682
2.000	0.100	1.600	4.000	0.100000	0.003750	0.675000	1.101543	2.169480	0.673807	0.572126	True	True	9.96996e-08	2438	2.491476	2.301988	0.745946	0.499973
2.000	0.100	1.600	4.000	0.100000	0.007500	0.675000	1.084652	2.186671	0.658949	0.591006	True	True	9.96394e-08	2501	2.482709	2.303418	0.755653	0.496021
2.000	0.100	1.600	4.000	0.100000	0.011250	0.675000	1.068627	2.204820	0.644743	0.611002	True	True	9.98916e-08	2517	2.474573	2.305719	0.764998	0.491814
2.000	0.100	1.600	4.000	0.100000	0.015000	0.675000	1.053422	2.224020	0.631130	0.632243	True	True	9.96685e-08	2627	2.467057	2.308913	0.773979	0.487340
2.000	0.100	1.600	4.000	0.100000	0.018750	0.675000	1.038999	2.244377	0.618056	0.654877	True	True	9.97188e-08	2634	2.460155	2.313034	0.782593	0.482586
2.000	0.100	1.600	4.000	0.100000	0.022500	0.675000	1.025325	2.266014	0.605472	0.679076	True	True	9.97246e-08	2730	2.453868	2.318125	0.790834	0.477534
2.000	0.100	1.600	4.000	0.100000	0.026250	0.675000	1.012372	2.289072	0.593333	0.705041	True	True	9.97207e-08	2762	2.448202	2.324240	0.798693	0.472165
2.000	0.100	1.600	4.000	0.100000	0.030000	0.675000	1.000120	2.313717	0.581595	0.733009	True	True	9.98946e-08	2858	2.443170	2.331446	0.806161	0.466456
2.000	0.100	1.600	4.000	0.100000	0.033750	0.675000	0.988550	2.340148	0.570218	0.763262	True	True	9.96258e-08	2926	2.438793	2.339826	0.813222	0.460380
2.000	0.100	1.600	4.000	0.100000	0.037500	0.675000	0.977653	2.368596	0.559162	0.796140	True	True	9.98912e-08	2987	2.435103	2.349480	0.819860	0.453906
2.000	0.100	1.600	4.000	0.100000	0.041250	0.675000	0.967421	2.399344	0.548389	0.832055	True	True	9.98012e-08	3108	2.432141	2.360532	0.826052	0.446997
2.000	0.100	1.600	4.000	0.100000	0.045000	0.675000	0.957855	2.432731	0.537858	0.871514	True	True	9.99727e-08	3165	2.429963	2.373135	0.831770	0.439610
2.000	0.100	1.600	4.000	0.100000	0.048750	0.675000	0.948963	2.469178	0.527530	0.915148	True	True	9.9805e-08	3276	2.428640	2.387475	0.836985	0.431693
2.000	0.100	1.600	4.000	0.100000	0.052500	0.675000	0.940760	2.509205	0.517361	0.963758	True	True	9.99884e-08	3369	2.428268	2.403788	0.841652	0.423183
2.000	0.100	1.600	4.000	0.100000	0.056250	0.675000	0.933273	2.553474	0.507303	1.018373	True	True	9.98069e-08	3514	2.428972	2.422372	0.845721	0.414004
2.000	0.100	1.600	4.000	0.100000	0.060000	0.675000	0.926541	2.602837	0.497299	1.080345	True	True	9.97891e-08	3724	2.430915	2.443605	0.849126	0.404058
2.000	0.100	1.600	4.000	0.100000	0.063750	0.675000	0.920620	2.658418	0.487284	1.151495	True	True	9.99464e-08	3923	2.434320	2.467987	0.851783	0.393227
2.000	0.100	1.600	4.000	0.100000	0.067500	0.675000	0.915591	2.721740	0.477176	1.234340	True	True	9.99321e-08	4008	2.439490	2.496182	0.853580	0.381352
2.000	0.100	1.600	4.000	0.100000	0.071250	0.675000	0.911569	2.794927	0.466866	1.332488	True	True	9.97859e-08	4400	2.446853	2.529104	0.854367	0.368227
2.000	0.100	1.600	4.000	0.100000	0.075000	0.675000	0.908722	2.881068	0.456205	1.451325	True	True	9.9991e-08	4627	2.457035	2.568056	0.853931	0.353566
2.000	0.100	1.600	4.000	0.100000	-0.075000	0.697500	1.899404	1.947140	1.482529	0.304010	True	True	9.96164e-08	2460	2.947887	2.529483	0.429329	0.525310
2.000	0.100	1.600	4.000	0.100000	-0.071250	0.697500	1.809558	1.953190	1.382427	0.315775	True	True	9.94586e-08	2288	2.897645	2.493796	0.453855	0.528048
2.000	0.100	1.600	4.000	0.100000	-0.067500	0.697500	1.732128	1.959782	1.299153	0.327153	True	True	9.95829e-08	2096	2.853990	2.463550	0.476559	0.529960
2.000	0.100	1.600	4.000	0.100000	-0.063750	0.697500	1.664276	1.966852	1.228389	0.338299	True	True	9.94847e-08	1958	2.815496	2.437563	0.497772	0.531222
2.000	0.100	1.600	4.000	0.100000	-0.060000	0.697500	1.604033	1.974364	1.167234	0.349329	True	True	9.97847e-08	1878	2.781156	2.415011	0.517735	0.531955
2.000	0.100	1.600	4.000	0.100000	-0.056250	0.697500	1.549978	1.982298	1.113651	0.360329	True	True	9.95313e-08	1901	2.750232	2.395298	0.536629	0.532241
2.000	0.100	1.600	4.000	0.100000	-0.052500	0.697500	1.501041	1.990647	1.066163	0.371374	True	True	9.95946e-08	1887	2.722173	2.377982	0.554595	0.532143
2.000	0.100	1.600	4.000	0.100000	-0.048750	0.697500	1.456421	1.999401	1.023669	0.382525	True	True	9.97575e-08	1953	2.696548	2.362724	0.571742	0.531707
2.000	0.100	1.600	4.000	0.100000	-0.045000	0.697500	1.415481	2.008562	0.985326	0.393835	True	True	9.9949e-08	1980	2.673022	2.349263	0.588155	0.530966
2.000	0.100	1.600	4.000	0.100000	-0.041250	0.697500	1.377723	2.018135	0.950480	0.405357	True	True	9.96131e-08	2071	2.651324	2.337392	0.603907	0.529948
2.000	0.100	1.600	4.000	0.100000	-0.037500	0.697500	1.342741	2.028132	0.918613	0.417136	True	True	9.97179e-08	2070	2.631239	2.326947	0.619055	0.528671
2.000	0.100	1.600	4.000	0.100000	-0.033750	0.697500	1.310203	2.038567	0.889306	0.429219	True	True	9.9579e-08	2116	2.612586	2.317796	0.633645	0.527151
2.000	0.100	1.600	4.000	0.100000	-0.030000	0.697500	1.279837	2.049458	0.862220	0.441651	True	True	9.95968e-08	2175	2.595219	2.309833	0.647718	0.525399
2.000	0.100	1.600	4.000	0.100000	-0.026250	0.697500	1.251412	2.060827	0.837074	0.454480	True	True	9.99317e-08	2184	2.579014	2.302971	0.661305	0.523422
2.000	0.100	1.600	4.000	0.100000	-0.022500	0.697500	1.224736	2.072700	0.813634	0.467753	True	True	9.99086e-08	2197	2.563868	2.297142	0.674435	0.521226
2.000	0.100	1.600	4.000	0.100000	-0.018750	0.697500	1.199645	2.085105	0.791704	0.481523	True	True	9.99185e-08	2209	2.549692	2.292289	0.687129	0.518814
2.000	0.100	1.600	4.000	0.100000	-0.015000	0.697500	1.175997	2.098076	0.771117	0.495843	True	True	9.97514e-08	2296	2.536414	2.288370	0.699406	0.516187
2.000	0.100	1.600	4.000	0.100000	-0.011250	0.697500	1.153674	2.111651	0.751730	0.510773	True	True	9.97327e-08	2339	2.523971	2.285352	0.711282	0.513344
2.000	0.100	1.600	4.000	0.100000	-0.007500	0.697500	1.132569	2.125872	0.733419	0.526377	True	True	9.96244e-08	2391	2.512311	2.283209	0.722769	0.510284
2.000	0.100	1.600	4.000	0.100000	-0.003750	0.697500	1.112593	2.140789	0.716078	0.542727	True	True	9.96685e-08	2412	2.501387	2.281927	0.733877	0.507003
2.000	0.100	1.600	4.000	0.100000	0.000000	0.697500	1.093666	2.156456	0.699612	0.559901	True	True	9.95785e-08	2460	2.491166	2.281500	0.744612	0.503494
2.000	0.100	1.600	4.000	0.100000	0.003750	0.697500	1.075720	2.172936	0.683939	0.577989	True	True	9.98577e-08	2477	2.481616	2.281926	0.754980	0.499752
2.000	0.100	1.600	4.000	0.100000	0.007500	0.697500	1.058696	2.190298	0.668986	0.597089	True	True	9.97299e-08	2588	2.472714	2.283213	0.764983	0.495768
2.000	0.100	1.600	4.000	0.100000	0.011250	0.697500	1.042540	2.208625	0.654687	0.617315	True	True	9.99169e-08	2613	2.464441	2.285376	0.774622	0.491531
2.000	0.100	1.600	4.000	0.100000	0.015000	0.697500	1.027209	2.228008	0.640982	0.638796	True	True	9.96467e-08	2604	2.456786	2.288441	0.783896	0.487029
2.000	0.100	1.600	4.000	0.100000	0.018750	0.697500	1.012662	2.248554	0.627819	0.661683	True	True	9.98955e-08	2707	2.449742	2.292439	0.792801	0.482247
2.000	0.100	1.600	4.000	0.100000	0.022500	0.697500	0.998868	2.270385	0.615147	0.686148	True	True	9.98197e-08	2756	2.443308	2.297412	0.801331	0.477170
2.000	0.100	1.600	4.000	0.100000	0.026250	0.697500	0.985798	2.293645	0.602922	0.712394	True	True	9.96596e-08	2843	2.437491	2.303416	0.809477	0.471778
2.000	0.100	1.600	4.000	0.100000	0.030000	0.697500	0.973430	2.318500	0.591100	0.740661	True	True	9.96883e-08	2908	2.432302	2.310516	0.817229	0.466048
2.000	0.100	1.600	4.000	0.100000	0.033750	0.697500	0.961748	2.345148	0.579640	0.771233	True	True	9.99146e-08	2978	2.427763	2.318795	0.824573	0.459953
2.000	0.100	1.600	4.000	0.100000	0.037500	0.697500	0.950739	2.373823	0.568504	0.804452	True	True	9.98673e-08	3012	2.423903	2.328353	0.831490	0.453462
2.000	0.100	1.600	4.000	0.100000	0.041250	0.697500	0.940397	2.404809	0.557651	0.840734	True	True	9.97152e-08	3160	2.420763	2.339315	0.837958	0.446540
2.000	0.100	1.600	4.000	0.100000	0.045000	0.697500	0.930723	2.438447	0.547044	0.880590	True	True	9.99823e-08	3171	2.418396	2.351830	0.843952	0.439142
2.000	0.100	1.600	4.000	0.100000	0.048750	0.697500	0.921723	2.475158	0.536641	0.924659	True	True	9.97269e-08	3336	2.416873	2.366088	0.849438	0.431218
2.000	0.100	1.600	4.000	0.100000	0.052500	0.697500	0.913413	2.515466	0.526398	0.973745	True	True	9.99908e-08	3403	2.416286	2.382323	0.854374	0.422705
2.000	0.100	1.600	4.000	0.100000	0.056250	0.697500	0.905817	2.560037	0.516267	1.028888	True	True	9.97398e-08	3570	2.416757	2.400831	0.858709	0.413526
2.000	0.100	1.600	4.000	0.100000	0.060000	0.697500	0.898976	2.609725	0.506193	1.091452	True	True	9.9779e-08	3663	2.418448	2.421993	0.862378	0.403586
2.000	0.100	1.600	4.000	0.100000	0.063750	0.697500	0.892943	2.665661	0.496109	1.163273	True	True	9.98988e-08	3864	2.421575	2.446305	0.865296	0.392766
2.000	0.100	1.600	4.000	0.100000	0.067500	0.697500	0.887798	2.729373	0.485934	1.246891	True	True	9.98282e-08	4072	2.426435	2.474431	0.867353	0.380909
2.000	0.100	1.600	4.000	0.100000	0.071250	0.697500	0.883655	2.802998	0.475558	1.345946	True	True	9.98485e-08	4331	2.433447	2.507285	0.868399	0.367809
2.000	0.100	1.600	4.000	0.100000	0.075000	0.697500	0.880680	2.889641	0.464833	1.465874	True	True	9.97949e-08	4657	2.443223	2.546169	0.868224	0.353183
2.000	0.100	1.600	4.000	0.100000	-0.075000	0.720000	1.878460	1.947734	1.495671	0.306317	True	True	9.95297e-08	2419	2.941425	2.515212	0.432025	0.526060
2.000	0.100	1.600	4.000	0.100000	-0.071250	0.720000	1.788250	1.953899	1.395314	0.318247	True	True	9.96491e-08	2240	2.890948	2.479024	0.456849	0.528727
2.000	0.100	1.600	4.000	0.100000	-0.067500	0.720000	1.710488	1.960609	1.311812	0.329786	True	True	9.93789e-08	2092	2.847080	2.448323	0.479849	0.530570
2.000	0.100	1.600	4.000	0.100000	-0.063750	0.720000	1.642331	1.967793	1.240843	0.341091	True	True	9.98596e-08	1904	2.808391	2.421920	0.501357	0.531768
2.000	0.100	1.600	4.000	0.100000	-0.060000	0.720000	1.581806	1.975427	1.179500	0.352277	True	True	9.96155e-08	1868	2.773869	2.398984	0.521615	0.532438
2.000	0.100	1.600	4.000	0.100000	-0.056250	0.720000	1.527482	1.983491	1.125744	0.363433	True	True	9.93915e-08	1870	2.742776	2.378915	0.540805	0.532663
2.000	0.100	1.600	4.000	0.100000	-0.052500	0.720000	1.478303	1.991962	1.078093	0.374634	True	True	9.97115e-08	1969	2.714554	2.361266	0.559065	0.532507
2.000	0.100	1.600	4.000	0.100000	-0.048750	0.720000	1.433447	2.000844	1.035445	0.385940	True	True	9.80537e-08	1979	2.688775	2.345696	0.576507	0.532015
2.000	0.100	1.600	4.000	0.100000	-0.045000	0.720000	1.392288	2.010134	0.996956	0.397408	True	True	9.99933e-08	1963	2.665102	2.331942	0.593217	0.531220
2.000	0.100	1.600	4.000	0.100000	-0.041250	0.720000	1.354321	2.019840	0.961971	0.409088	True	True	9.98364e-08	2065	2.643263	2.319794	0.609265	0.530149
2.000	0.100	1.600	4.000	0.100000	-0.037500	0.720000	1.319140	2.029972	0.929970	0.421028	True	True	9.97194e-08	2114	2.623040	2.309087	0.624709	0.528822
2.000	0.100	1.600	4.000	0.100000	-0.033750	0.720000	1.286413	2.040544	0.900535	0.433274	True	True	9.95961e-08	2136	2.604254	2.299688	0.639597	0.527253
2.000	0.100	1.600	4.000	0.100000	-0.030000	0.720000	1.255866	2.051575	0.873324	0.445872	True	True	9.99932e-08	2154	2.586756	2.291490	0.653967	0.525453
2.000	0.100	1.600	4.000	0.100000	-0.026250	0.720000	1.227268	2.063087	0.848058	0.458869	True	True	9.98182e-08	2173	2.570423	2.284406	0.667852	0.523430
2.000	0.100	1.600	4.000	0.100000	-0.022500	0.720000	1.200426	2.075104	0.824502	0.472316	True	True	9.96294e-08	2251	2.555150	2.278365	0.681279	0.521189
2.000	0.100	1.600	4.000	0.100000	-0.018750	0.720000	1.175176	2.087658	0.802460	0.486262	True	True	9.97706e-08	2266	2.540849	2.273311	0.694270	0.518733
2.000	0.100	1.600	4.000	0.100000	-0.015000	0.720000	1.151375	2.100780	0.781763	0.500764	True	True	9.9844e-08	2270	2.527447	2.269201	0.706845	0.516065
2.000	0.100	1.600	4.000	0.100000	-0.011250	0.720000	1.128904	2.114510	0.762268	0.515881	True	True	9.97582e-08	2327	2.514881	2.266000	0.719018	0.513182
2.000	0.100	1.600	4.000	0.100000	-0.007500	0.720000	1.107656	2.128890	0.743853	0.531678	True	True	9.96347e-08	2383	2.503096	2.263684	0.730802	0.510083
2.000	0.100	1.600	4.000	0.100000	-0.003750	0.720000	1.087542	2.143968	0.726410	0.548227	True	True	9.96601e-08	2455	2.492049	2.262236	0.742207	0.506764
2.000	0.100	1.600	4.000	0.100000	0.000000	0.720000	1.068482	2.159801	0.709845	0.565608	True	True	9.96798e-08	2485	2.481703	2.261651	0.753237	0.503219
2.000	0.100	1.600	4.000	0.100000	0.003750	0.720000	1.050407	2.176451	0.694074	0.583909	True	True	9.96319e-08	2519	2.472027	2.261926	0.763900	0.499443
2.000	0.100	1.600	4.000	0.100000	0.007500	0.720000	1.033257	2.193988	0.679026	0.603232	True	True	9.99424e-08	2553	2.462996	2.263070	0.774197	0.495425
2.000	0.100	1.600	4.000	0.100000	0.011250	0.720000	1.016980	2.212494	0.664633	0.623690	True	True	9.99045e-08	2622	2.454593	2.265098	0.784129	0.491157
2.000	0.100	1.600	4.000	0.100000	0.015000	0.720000	1.001529	2.232062	0.650837	0.645416	True	True	9.97629e-08	2677	2.446805	2.268032	0.793695	0.486625
2.000	0.100	1.600	4.000	0.100000	0.018750	0.720000	0.986866	2.252797	0.637585	0.668558	True	True	9.99947e-08	2735	2.439624	2.271906	0.802890	0.481817
2.000	0.100	1.600	4.000	0.100000	0.022500	0.720000	0.972959	2.274825	0.624826	0.693292	True	True	9.99813e-08	2805	2.433050	2.276762	0.811708	0.476714
2.000	0.100	1.600	4.000	0.100000	0.026250	0.720000	0.959778	2.298288	0.612515	0.719823	True	True	9.99191e-08	2855	2.427087	2.282653	0.820142	0.471298
2.000	0.100	1.600	4.000	0.100000	0.030000	0.720000	0.947301	2.323354	0.600609	0.748392	True	True	9.99082e-08	2920	2.421748	2.289647	0.828179	0.465546
2.000	0.100	1.600	4.000	0.100000	0.033750	0.720000	0.935511	2.350221	0.589067	0.779286	True	True	9.99332e-08	2967	2.417052	2.297824	0.835806	0.459433
2.000	0.100	1.600	4.000	0.100000	0.037500	0.720000	0.924396	2.379125	0.577850	0.812849	True	True	9.9884e-08	3072	2.413029	2.307286	0.843004	0.452926
2.000	0.100	1.600	4.000	0.100000	0.041250	0.720000	0.913949	2.410350	0.566920	0.849502	True	True	9.98201e-08	3192	2.409714	2.318154	0.849752	0.445990
2.000	0.100	1.600	4.000	0.100000	0.045000	0.720000	0.904169	2.444240	0.556236	0.889760	True	True	9.96773e-08	3270	2.407163	2.330582	0.856024	0.438583
2.000	0.100	1.600	4.000	0.100000	0.048750	0.720000	0.895065	2.481217	0.545757	0.934266	True	True	9.98778e-08	3405	2.405444	2.344756	0.861785	0.430653
2.000	0.100	1.600	4.000	0.100000	0.052500	0.720000	0.886649	2.521808	0.535441	0.983833	True	True	9.98205e-08	3532	2.404647	2.360910	0.866995	0.422137
2.000	0.100	1.600	4.000	0.100000	0.056250	0.720000	0.878946	2.566681	0.525239	1.039508	True	True	9.97412e-08	3555	2.404890	2.379340	0.871602	0.412960
2.000	0.100	1.600	4.000	0.100000	0.060000	0.720000	0.871995	2.616695	0.515095	1.102669	True	True	9.98248e-08	3806	2.406332	2.400426	0.875541	0.403028
2.000	0.100	1.600	4.000	0.100000	0.063750	0.720000	0.865850	2.672986	0.504944	1.175166	True	True	9.98705e-08	3973	2.409184	2.424664	0.878729	0.392220
2.000	0.100	1.600	4.000	0.100000	0.067500	0.720000	0.860587	2.737091	0.494703	1.259563	True	True	9.98159e-08	4231	2.413736	2.452718	0.881056	0.380384
2.000	0.100	1.600	4.000	0.100000	0.071250	0.720000	0.856320	2.811155	0.484264	1.359531	True	True	9.98116e-08	4477	2.420399	2.485499	0.882373	0.367312
2.000	0.100	1.600	4.000	0.100000	0.075000	0.720000	0.853210	2.898300	0.473478	1.480557	True	True	9.98805e-08	4789	2.429771	2.524309	0.882474	0.352724
2.000	0.100	1.600	4.000	0.100000	-0.075000	0.742500	1.857762	1.948346	1.508803	0.308636	True	True	9.95716e-08	2434	2.935052	2.500978	0.434688	0.526772
2.000	0.100	1.600	4.000	0.100000	-0.071250	0.742500	1.767205	1.954628	1.408191	0.320733	True	True	9.95413e-08	2256	2.884351	2.464291	0.459805	0.529364
2.000	0.100	1.600	4.000	0.100000	-0.067500	0.742500	1.689128	1.961456	1.324463	0.332435	True	True	9.98492e-08	2089	2.840281	2.433139	0.483095	0.531136
2.000	0.100	1.600	4.000	0.100000	-0.063750	0.742500	1.620681	1.968768	1.253291	0.343900	True	True	9.93566e-08	1928	2.801406	2.406323	0.504893	0.532264
2.000	0.100	1.600	4.000	0.100000	-0.060000	0.742500	1.559887	1.976524	1.191761	0.355244	True	True	9.95181e-08	1859	2.766712	2.383005	0.525441	0.532867
2.000	0.100	1.600	4.000	0.100000	-0.056250	0.742500	1.505318	1.984705	1.137831	0.366558	True	True	9.97993e-08	1943	2.735457	2.362582	0.544920	0.533031
2.000	0.100	1.600	4.000	0.100000	-0.052500	0.742500	1.455902	1.993307	1.090017	0.377916	True	True	9.99108e-08	1942	2.707084	2.344602	0.563472	0.532814
2.000	0.100	1.600	4.000	0.100000	-0.048750	0.742500	1.410828	2.002319	1.047215	0.389381	True	True	9.97109e-08	2010	2.681162	2.328723	0.581203	0.532262
2.000	0.100	1.600	4.000	0.100000	-0.045000	0.742500	1.369462	2.011741	1.008581	0.401008	True	True	9.97108e-08	2025	2.657350	2.314676	0.598204	0.531410
2.000	0.100	1.600	4.000	0.100000	-0.041250	0.742500	1.331299	2.021581	0.973457	0.412849	True	True	9.98723e-08	2077	2.635378	2.302253	0.614544	0.530285
2.000	0.100	1.600	4.000	0.100000	-0.037500	0.742500	1.295932	2.031849	0.941323	0.424951	True	True	9.9978e-08	2108	2.615026	2.291287	0.630280	0.528904
2.000	0.100	1.600	4.000	0.100000	-0.033750	0.742500	1.263029	2.042561	0.911759	0.437362	True	True	9.94672e-08	2114	2.596115	2.281642	0.645460	0.527283
2.000	0.100	1.600	4.000	0.100000	-0.030000	0.742500	1.232313	2.053734	0.884425	0.450128	True	True	9.99708e-08	2154	2.578495	2.273211	0.660122	0.525433
2.000	0.100	1.600	4.000	0.100000	-0.026250	0.742500	1.203554	2.065390	0.859040	0.463297	True	True	9.97576e-08	2212	2.562041	2.265905	0.674300	0.523362
2.000	0.100	1.600	4.000	0.100000	-0.022500	0.742500	1.176558	2.077555	0.835368	0.476918	True	True	9.99333e-08	2191	2.546650	2.259654	0.688021	0.521074
2.000	0.100	1.600	4.000	0.100000	-0.018750	0.742500	1.151159	2.090258	0.813212	0.491044	True	True	9.94795e-08	2222	2.532232	2.254400	0.701306	0.518574
2.000	0.100	1.600	4.000	0.100000	-0.015000	0.742500	1.127216	2.103534	0.792405	0.505730	True	True	9.99958e-08	2352	2.518714	2.250099	0.714174	0.515861
2.000	0.100	1.600	4.000	0.100000	-0.011250	0.742500	1.104607	2.117420	0.772804	0.521036	True	True	9.98431e-08	2352	2.506031	2.246716	0.726641	0.512936
2.000	0.100	1.600	4.000	0.100000	-0.007500	0.742500	1.083228	2.131960	0.754284	0.537028	True	True	9.99606e-08	2387	2.494130	2.244227	0.738718	0.509797
2.000	0.100	1.600	4.000	0.100000	-0.003750	0.742500	1.062986	2.147202	0.736739	0.553779	True	True	9.99095e-08	2443	2.482967	2.242615	0.750415	0.506439
2.000	0.100	1.600	4.000	0.100000	0.000000	0.742500	1.043802	2.163203	0.720074	0.571368	True	True	9.97785e-08	2483	2.472503	2.241873	0.761738	0.502857
2.000	0.100	1.600	4.000	0.100000	0.003750	0.742500	1.025606	2.180024	0.704206	0.589886	True	True	9.95945e-08	2531	2.462707	2.241999	0.772693	0.499044
2.000	0.100	1.600	4.000	0.100000	0.007500	0.742500	1.008339	2.197737	0.689063	0.609435	True	True	9.96254e-08	2562	2.453556	2.243000	0.783281	0.494993
2.000	0.100	1.600	4.000	0.100000	0.011250	0.742500	0.991948	2.216424	0.674577	0.630129	True	True	9.96429e-08	2654	2.445029	2.244891	0.793504	0.490692
2.000	0.100	1.600	4.000	0.100000	0.015000	0.742500	0.976386	2.236178	0.660690	0.652100	True	True	9.97774e-08	2745	2.437114	2.247696	0.803359	0.486131
2.000	0.100	1.600	4.000	0.100000	0.018750	0.742500	0.961615	2.257106	0.647348	0.675501	True	True	9.98697e-08	2768	2.429804	2.251446	0.812843	0.481294
2.000	0.100	1.600	4.000	0.100000	0.022500	0.742500	0.947601	2.279331	0.634501	0.700508	True	True	9.97701e-08	2799	2.423095	2.256184	0.821949	0.476165
2.000	0.100	1.600	4.000	0.100000	0.026250	0.742500	0.934315	2.302999	0.622105	0.727326	True	True	9.98686e-08	2840	2.416994	2.261963	0.830668	0.470725
2.000	0.100	1.600	4.000	0.100000	0.030000	0.742500	0.921736	2.328277	0.610115	0.756200	True	True	9.96869e-08	2958	2.411510	2.268849	0.838991	0.464952
2.000	0.100	1.600	4.000	0.100000	0.033750	0.742500	0.909844	2.355365	0.598492	0.787418	True	True	9.99326e-08	3004	2.406663	2.276923	0.846902	0.458820
2.000	0.100	1.600	4.000	0.100000	0.037500	0.742500	0.898627	2.384499	0.587195	0.821329	True	True	9.98626e-08	3180	2.402480	2.286287	0.854382	0.452297
2.000	0.100	1.600	4.000	0.100000	0.041250	0.742500	0.888079	2.415965	0.576186	0.858356	True	True	9.99931e-08	3231	2.398997	2.297062	0.861412	0.445349
2.000	0.100	1.600	4.000	0.100000	0.045000	0.742500	0.878199	2.450108	0.565426	0.899020	True	True	9.98692e-08	3312	2.396268	2.309400	0.867963	0.437932
2.000	0.100	1.600	4.000	0.100000	0.048750	0.742500	0.868993	2.487353	0.554873	0.943967	True	True	9.97308e-08	3396	2.394357	2.323488	0.874003	0.429997
2.000	0.100	1.600	4.000	0.100000	0.052500	0.742500	0.860474	2.528228	0.544485	0.994018	True	True	9.99053e-08	3546	2.393354	2.339559	0.879491	0.421480
2.000	0.100	1.600	4.000	0.100000	0.056250	0.742500	0.852666	2.573404	0.534212	1.050231	True	True	9.98814e-08	3665	2.393374	2.357909	0.884375	0.412307
2.000	0.100	1.600	4.000	0.100000	0.060000	0.742500	0.845606	2.623745	0.524000	1.113992	True	True	9.99944e-08	3852	2.394571	2.378916	0.888591	0.402383
2.000	0.100	1.600	4.000	0.100000	0.063750	0.742500	0.839348	2.680392	0.513783	1.187171	True	True	9.99638e-08	3988	2.397151	2.403077	0.892057	0.391591
2.000	0.100	1.600	4.000	0.100000	0.067500	0.742500	0.833966	2.744889	0.503478	1.272352	True	True	9.9862e-08	4271	2.401399	2.431054	0.894663	0.379777
2.000	0.100	1.600	4.000	0.100000	0.071250	0.742500	0.829570	2.819394	0.492977	1.373241	True	True	9.98052e-08	4461	2.407715	2.463757	0.896265	0.366736
2.000	0.100	1.600	4.000	0.100000	0.075000	0.742500	0.826320	2.907041	0.482132	1.495370	True	True	9.99706e-08	4842	2.416685	2.502487	0.896655	0.352189
2.000	0.100	1.600	4.000	0.100000	-0.075000	0.765000	1.837311	1.948975	1.521922	0.310967	True	True	9.98047e-08	2407	2.928768	2.486782	0.437316	0.527446
2.000	0.100	1.600	4.000	0.100000	-0.071250	0.765000	1.746424	1.955376	1.421056	0.323233	True	True	9.93779e-08	2173	2.877854	2.449601	0.462720	0.529960
2.000	0.100	1.600	4.000	0.100000	-0.067500	0.765000	1.668047	1.962322	1.337103	0.335100	True	True	9.96775e-08	1988	2.833592	2.418001	0.486296	0.531657
2.000	0.100	1.600	4.000	0.100000	-0.063750	0.765000	1.599327	1.969763	1.265728	0.346726	True	True	9.98284e-08	1988	2.794541	2.390773	0.508378	0.532711
2.000	0.100	1.600	4.000	0.100000	-0.060000	0.765000	1.538283	1.977638	1.204012	0.358231	True	True	9.96712e-08	1910	2.759684	2.367077	0.529211	0.533247
2.000	0.100	1.600	4.000	0.100000	-0.056250	0.765000	1.483476	1.985952	1.149908	0.369704	True	True	9.98533e-08	1945	2.728279	2.346302	0.548974	0.533343
2.000	0.100	1.600	4.000	0.100000	-0.052500	0.765000	1.433843	1.994682	1.101933	0.381222	True	True	9.95901e-08	2015	2.699763	2.327994	0.567810	0.533062
2.000	0.100	1.600	4.000	0.100000	-0.048750	0.765000	1.388563	2.003825	1.058978	0.392846	True	True	9.98931e-08	2027	2.673706	2.311807	0.585827	0.532448
2.000	0.100	1.600	4.000	0.100000	-0.045000	0.765000	1.347004	2.013381	1.020198	0.404634	True	True	9.99386e-08	2025	2.649764	2.297471	0.603113	0.531537
2.000	0.100	1.600	4.000	0.100000	-0.041250	0.765000	1.308658	2.023358	0.984935	0.416638	True	True	9.97474e-08	2088	2.627668	2.284776	0.619739	0.530354
2.000	0.100	1.600	4.000	0.100000	-0.037500	0.765000	1.273119	2.033765	0.952668	0.428905	True	True	9.95562e-08	2137	2.607196	2.273552	0.635761	0.528918
2.000	0.100	1.600	4.000	0.100000	-0.033750	0.765000	1.240052	2.044617	0.922976	0.441482	True	True	9.95408e-08	2146	2.588168	2.263663	0.651228	0.527243
2.000	0.100	1.600	4.000	0.100000	-0.030000	0.765000	1.209180	2.055933	0.895518	0.454419	True	True	9.97392e-08	2183	2.570434	2.255001	0.666178	0.525341
2.000	0.100	1.600	4.000	0.100000	-0.026250	0.765000	1.180271	2.067735	0.870013	0.467761	True	True	9.99268e-08	2195	2.553869	2.247475	0.680644	0.523219
2.000	0.100	1.600	4.000	0.100000	-0.022500	0.765000	1.153132	2.080049	0.846225	0.481560	True	True	9.99587e-08	2294	2.538368	2.241015	0.694653	0.520882
2.000	0.100	1.600	4.000	0.100000	-0.018750	0.765000	1.127597	2.092905	0.823956	0.495867	True	True	9.98233e-08	2322	2.523841	2.235562	0.708226	0.518335
2.000	0.100	1.600	4.000	0.100000	-0.015000	0.765000	1.103522	2.106336	0.803039	0.510739	True	True	9.97078e-08	2377	2.510214	2.231072	0.721383	0.515576
2.000	0.100	1.600	4.000	0.100000	-0.011250	0.765000	1.080786	2.120380	0.783331	0.526237	True	True	9.96436e-08	2371	2.497423	2.227509	0.734139	0.512607
2.000	0.100	1.600	4.000	0.100000	-0.007500	0.765000	1.059285	2.135082	0.764707	0.542427	True	True	9.98855e-08	2461	2.485414	2.224848	0.746505	0.509426
2.000	0.100	1.600	4.000	0.100000	-0.003750	0.765000	1.038924	2.150489	0.747060	0.559381	True	True	9.97791e-08	2472	2.474141	2.223073	0.758491	0.506027
2.000	0.100	1.600	4.000	0.100000	0.000000	0.765000	1.019626	2.166659	0.730295	0.577182	True	True	9.96064e-08	2536	2.463567	2.222175	0.770102	0.502407
2.000	0.100	1.600	4.000	0.100000	0.003750	0.765000	1.001319	2.183653	0.714330	0.595919	True	True	9.96759e-08	2576	2.453659	2.222151	0.781345	0.498557
2.000	0.100	1.600	4.000	0.100000	0.007500	0.765000	0.983944	2.201544	0.699091	0.615695	True	True	9.9897e-08	2586	2.444394	2.223010	0.792221	0.494471
2.000	0.100	1.600	4.000	0.100000	0.011250	0.765000	0.967448	2.220414	0.684512	0.636627	True	True	9.98536e-08	2656	2.435750	2.224766	0.802731	0.490137
2.000	0.100	1.600	4.000	0.100000	0.015000	0.765000	0.951783	2.240355	0.670534	0.658848	True	True	9.99411e-08	2727	2.427716	2.227441	0.812873	0.485544
2.000	0.100	1.600	4.000	0.100000	0.018750	0.765000	0.936911	2.261476	0.657102	0.682510	True	True	9.98324e-08	2751	2.420282	2.231068	0.822643	0.480679
2.000	0.100	1.600	4.000	0.100000	0.022500	0.765000	0.922798	2.283901	0.644169	0.707792	True	True	9.98216e-08	2852	2.413446	2.235688	0.832035	0.475523
2.000	0.100	1.600	4.000	0.100000	0.026250	0.765000	0.909414	2.307775	0.631687	0.734901	True	True	9.98514e-08	2912	2.407211	2.241354	0.841040	0.470059
2.000	0.100	1.600	4.000	0.100000	0.030000	0.765000	0.896738	2.333267	0.619614	0.764082	True	True	9.97172e-08	2978	2.401589	2.248132	0.849646	0.464265
2.000	0.100	1.600	4.000	0.100000	0.033750	0.765000	0.884750	2.360577	0.607909	0.795629	True	True	9.97609e-08	3083	2.396597	2.256104	0.857840	0.458113
2.000	0.100	1.600	4.000	0.100000	0.037500	0.765000	0.873437	2.389943	0.596532	0.829891	True	True	9.97457e-08	3148	2.392259	2.265368	0.865604	0.451575
2.000	0.100	1.600	4.000	0.100000	0.041250	0.765000	0.862793	2.421651	0.585446	0.867296	True	True	9.99086e-08	3231	2.388614	2.276048	0.872916	0.444615
2.000	0.100	1.600	4.000	0.100000	0.045000	0.765000	0.852816	2.456048	0.574609	0.908367	True	True	9.97069e-08	3355	2.385711	2.288295	0.879749	0.437190
2.000	0.100	1.600	4.000	0.100000	0.048750	0.765000	0.843511	2.493561	0.563982	0.953759	True	True	9.97252e-08	3472	2.383615	2.302294	0.886070	0.429250
2.000	0.100	1.600	4.000	0.100000	0.052500	0.765000	0.834892	2.534721	0.553522	1.004299	True	True	9.97062e-08	3585	2.382411	2.318280	0.891839	0.420733
2.000	0.100	1.600	4.000	0.100000	0.056250	0.765000	0.826981	2.580201	0.543179	1.061053	True	True	9.97991e-08	3700	2.382212	2.336547	0.897005	0.411565
2.000	0.100	1.600	4.000	0.100000	0.060000	0.765000	0.819814	2.630870	0.532900	1.125420	True	True	9.98318e-08	3873	2.383168	2.357474	0.901505	0.401652
2.000	0.100	1.600	4.000	0.100000	0.063750	0.765000	0.813442	2.687875	0.522617	1.199285	True	True	9.99056e-08	4090	2.385480	2.381554	0.905256	0.390877
2.000	0.100	1.600	4.000	0.100000	0.067500	0.765000	0.807939	2.752765	0.512249	1.285256	True	True	9.99397e-08	4280	2.389427	2.409449	0.908151	0.379088
2.000	0.100	1.600	4.000	0.100000	0.071250	0.765000	0.803413	2.827709	0.501688	1.387069	True	True	9.9856e-08	4601	2.395399	2.442070	0.910048	0.366081
2.000	0.100	1.600	4.000	0.100000	0.075000	0.765000	0.800018	2.915859	0.490786	1.510309	True	True	9.99432e-08	4865	2.403970	2.480713	0.910741	0.351578
2.000	0.100	1.600	4.000	0.100000	-0.075000	0.787500	1.817106	1.949623	1.535026	0.313310	True	True	9.96795e-08	2418	2.922574	2.472627	0.439908	0.528082
2.000	0.100	1.600	4.000	0.100000	-0.071250	0.787500	1.725906	1.956146	1.433907	0.325746	True	True	9.95959e-08	2228	2.871457	2.434955	0.465593	0.530513
2.000	0.100	1.600	4.000	0.100000	-0.067500	0.787500	1.647246	1.963214	1.349730	0.337779	True	True	9.9724e-08	1974	2.827012	2.402910	0.489449	0.532132
2.000	0.100	1.600	4.000	0.100000	-0.063750	0.787500	1.578271	1.970767	1.278151	0.349570	True	True	9.97078e-08	1957	2.787794	2.375276	0.511810	0.533114
2.000	0.100	1.600	4.000	0.100000	-0.060000	0.787500	1.516987	1.978782	1.216249	0.361236	True	True	9.94515e-08	1895	2.752786	2.351203	0.532921	0.533574
2.000	0.100	1.600	4.000	0.100000	-0.056250	0.787500	1.461963	1.987224	1.161973	0.372871	True	True	9.96419e-08	1959	2.721238	2.330079	0.552963	0.533601
2.000	0.100	1.600	4.000	0.100000	-0.052500	0.787500	1.412123	1.996087	1.113836	0.384550	True	True	9.99381e-08	1982	2.692590	2.311445	0.572078	0.533253
2.000	0.100	1.600	4.000	0.100000	-0.048750	0.787500	1.366652	2.005363	1.070728	0.396336	True	True	9.99262e-08	1991	2.666406	2.294954	0.590374	0.532575
2.000	0.100	1.600	4.000	0.100000	-0.045000	0.787500	1.324914	2.015055	1.031803	0.408287	True	True	9.98174e-08	2074	2.642345	2.280331	0.607939	0.531601
2.000	0.100	1.600	4.000	0.100000	-0.041250	0.787500	1.286399	2.025169	0.996401	0.420455	True	True	9.95941e-08	2139	2.620133	2.267366	0.624845	0.530357
2.000	0.100	1.600	4.000	0.100000	-0.037500	0.787500	1.250700	2.035716	0.964000	0.432888	True	True	9.99423e-08	2127	2.599551	2.255887	0.641148	0.528863
2.000	0.100	1.600	4.000	0.100000	-0.033750	0.787500	1.217481	2.046711	0.934180	0.445635	True	True	9.99767e-08	2144	2.580415	2.245756	0.656896	0.527132
2.000	0.100	1.600	4.000	0.100000	-0.030000	0.787500	1.186465	2.058173	0.906599	0.458744	True	True	9.96824e-08	2214	2.562575	2.236865	0.672128	0.525175
2.000	0.100	1.600	4.000	0.100000	-0.026250	0.787500	1.157420	2.070123	0.880973	0.472261	True	True	9.99732e-08	2208	2.545907	2.229122	0.686876	0.523000
2.000	0.100	1.600	4.000	0.100000	-0.022500	0.787500	1.130150	2.082588	0.857069	0.486239	True	True	9.97917e-08	2267	2.530303	2.222455	0.701167	0.520613
2.000	0.100	1.600	4.000	0.100000	-0.018750	0.787500	1.104488	2.095597	0.834687	0.500730	True	True	9.98113e-08	2397	2.515676	2.216805	0.715024	0.518016
2.000	0.100	1.600	4.000	0.100000	-0.015000	0.787500	1.080293	2.109184	0.813660	0.515791	True	True	9.95964e-08	2381	2.501948	2.212128	0.728464	0.515210
2.000	0.100	1.600	4.000	0.100000	-0.011250	0.787500	1.057441	2.123388	0.793845	0.531482	True	True	9.98588e-08	2432	2.489057	2.208386	0.741503	0.512196
2.000	0.100	1.600	4.000	0.100000	-0.007500	0.787500	1.035828	2.138253	0.775116	0.547872	True	True	9.96476e-08	2435	2.476946	2.205555	0.754153	0.508970
2.000	0.100	1.600	4.000	0.100000	-0.003750	0.787500	1.015359	2.153827	0.757367	0.565033	True	True	9.99315e-08	2484	2.465572	2.203617	0.766422	0.505530
2.000	0.100	1.600	4.000	0.100000	0.000000	0.787500	0.995956	2.170168	0.740502	0.583047	True	True	9.98246e-08	2524	2.454894	2.202564	0.778317	0.501869
2.000	0.100	1.600	4.000	0.100000	0.003750	0.787500	0.977548	2.187337	0.724440	0.602006	True	True	9.96814e-08	2556	2.444882	2.202392	0.789844	0.497982
2.000	0.100	1.600	4.000	0.100000	0.007500	0.787500	0.960073	2.205407	0.709105	0.622013	True	True	9.99866e-08	2625	2.435509	2.203110	0.801004	0.493859
2.000	0.100	1.600	4.000	0.100000	0.011250	0.787500	0.943480	2.224460	0.694433	0.643186	True	True	9.99589e-08	2663	2.426756	2.204731	0.811797	0.489491
2.000	0.100	1.600	4.000	0.100000	0.015000	0.787500	0.927720	2.244591	0.680364	0.665658	True	True	9.97823e-08	2763	2.418609	2.207277	0.822223	0.484867
2.000	0.100	1.600	4.000	0.100000	0.018750	0.787500	0.912755	2.265907	0.666843	0.689584	True	True	9.97288e-08	2816	2.411058	2.210780	0.832276	0.479972
2.000	0.100	1.600	4.000	0.100000	0.022500	0.787500	0.898550	2.288532	0.653822	0.715143	True	True	9.96746e-08	2966	2.404101	2.215282	0.841950	0.474789
2.000	0.100	1.600	4.000	0.100000	0.026250	0.787500	0.885076	2.312613	0.641255	0.742545	True	True	9.99328e-08	2974	2.397740	2.220835	0.851238	0.469301
2.000	0.100	1.600	4.000	0.100000	0.030000	0.787500	0.872309	2.338320	0.629098	0.772038	True	True	9.97926e-08	3056	2.391985	2.227506	0.860126	0.463485
2.000	0.100	1.600	4.000	0.100000	0.033750	0.787500	0.860231	2.365853	0.617311	0.803915	True	True	9.96748e-08	3111	2.386853	2.235373	0.868602	0.457315
2.000	0.100	1.600	4.000	0.100000	0.037500	0.787500	0.848828	2.395452	0.605855	0.838532	True	True	9.96596e-08	3208	2.382368	2.244538	0.876648	0.450762
2.000	0.100	1.600	4.000	0.100000	0.041250	0.787500	0.838093	2.427403	0.594691	0.876317	True	True	9.99309e-08	3263	2.378566	2.255122	0.884243	0.443790
2.000	0.100	1.600	4.000	0.100000	0.045000	0.787500	0.828023	2.462056	0.583779	0.917801	True	True	9.97628e-08	3376	2.375495	2.267276	0.891359	0.436357
2.000	0.100	1.600	4.000	0.100000	0.048750	0.787500	0.818624	2.499838	0.573078	0.963641	True	True	9.98016e-08	3503	2.373217	2.281186	0.897963	0.428413
2.000	0.100	1.600	4.000	0.100000	0.052500	0.787500	0.809907	2.541284	0.562546	1.014674	True	True	9.97749e-08	3608	2.371817	2.297085	0.904017	0.419898
2.000	0.100	1.600	4.000	0.100000	0.056250	0.787500	0.801895	2.587069	0.552134	1.071972	True	True	9.97667e-08	3757	2.371404	2.315266	0.909469	0.410736
2.000	0.100	1.600	4.000	0.100000	0.060000	0.787500	0.794621	2.638068	0.541788	1.136949	True	True	9.99496e-08	3933	2.372123	2.336108	0.914257	0.400836
2.000	0.100	1.600	4.000	0.100000	0.063750	0.787500	0.788137	2.695430	0.531441	1.211504	True	True	9.97815e-08	4142	2.374173	2.360104	0.918301	0.390080
2.000	0.100	1.600	4.000	0.100000	0.067500	0.787500	0.782513	2.760714	0.521011	1.298270	True	True	9.99285e-08	4337	2.377822	2.387913	0.921495	0.378318
2.000	0.100	1.600	4.000	0.100000	0.071250	0.787500	0.777853	2.836099	0.510391	1.401014	True	True	9.97778e-08	4633	2.383455	2.420446	0.923697	0.365347
2.000	0.100	1.600	4.000	0.100000	0.075000	0.787500	0.774309	2.924751	0.499434	1.525372	True	True	9.98837e-08	5041	2.391629	2.458997	0.924708	0.350892
2.000	0.100	1.600	4.000	0.100000	-0.075000	0.810000	1.797145	1.950287	1.548113	0.315664	True	True	9.99722e-08	2334	2.916469	2.458515	0.442463	0.528681
2.000	0.100	1.600	4.000	0.100000	-0.071250	0.810000	1.705650	1.956933	1.446742	0.328272	True	True	9.9539e-08	2186	2.865158	2.420355	0.468424	0.531025
2.000	0.100	1.600	4.000	0.100000	-0.067500	0.810000	1.626724	1.964130	1.362341	0.340474	True	True	9.94758e-08	2025	2.820542	2.387869	0.492554	0.532560
2.000	0.100	1.600	4.000	0.100000	-0.063750	0.810000	1.557505	1.971811	1.290559	0.352430	True	True	9.99174e-08	1913	2.781169	2.359831	0.515188	0.533464
2.000	0.100	1.600	4.000	0.100000	-0.060000	0.810000	1.496004	1.979948	1.228471	0.364260	True	True	9.99577e-08	1937	2.746016	2.335387	0.536570	0.533850
2.000	0.100	1.600	4.000	0.100000	-0.056250	0.810000	1.440772	1.988525	1.174022	0.376058	True	True	9.97154e-08	1962	2.714337	2.313918	0.556885	0.533804
2.000	0.100	1.600	4.000	0.100000	-0.052500	0.810000	1.390743	1.997520	1.125723	0.387899	True	True	9.9925e-08	1984	2.685564	2.294961	0.576272	0.533386
2.000	0.100	1.600	4.000	0.100000	-0.048750	0.810000	1.345095	2.006932	1.082462	0.399849	True	True	9.99233e-08	2031	2.659264	2.278168	0.594840	0.532640
2.000	0.100	1.600	4.000	0.100000	-0.045000	0.810000	1.303191	2.016761	1.043391	0.411965	True	True	9.97917e-08	2102	2.635091	2.263262	0.612679	0.531601
2.000	0.100	1.600	4.000	0.100000	-0.041250	0.810000	1.264521	2.027015	1.007851	0.424300	True	True	9.95832e-08	2164	2.612774	2.250029	0.629858	0.530295
2.000	0.100	1.600	4.000	0.100000	-0.037500	0.810000	1.228676	2.037704	0.975316	0.436902	True	True	9.96182e-08	2109	2.592088	2.238297	0.646435	0.528739
2.000	0.100	1.600	4.000	0.100000	-0.033750	0.810000	1.195318	2.048843	0.945368	0.449820	True	True	9.98856e-08	2183	2.572853	2.227928	0.662458	0.526949
2.000	0.100	1.600	4.000	0.100000	-0.030000	0.810000	1.164170	2.060452	0.917662	0.463102	True	True	9.9923e-08	2252	2.554916	2.218810	0.677965	0.524936
2.000	0.100	1.600	4.000	0.100000	-0.026250	0.810000	1.134999	2.072551	0.891917	0.476797	True	True	9.96985e-08	2256	2.538153	2.210851	0.692989	0.522706
2.000	0.100	1.600	4.000	0.100000	-0.022500	0.810000	1.107610	2.085168	0.867896	0.490956	True	True	9.97764e-08	2340	2.522455	2.203979	0.707556	0.520266
2.000	0.100	1.600	4.000	0.100000	-0.018750	0.810000	1.081834	2.098332	0.845401	0.505633	True	True	9.9576e-08	2357	2.507735	2.198135	0.721689	0.517618
2.000	0.100	1.600	4.000	0.100000	-0.015000	0.810000	1.057529	2.112078	0.824264	0.520884	True	True	9.991e-08	2426	2.493915	2.193272	0.735406	0.514763
2.000	0.100	1.600	4.000	0.100000	-0.011250	0.810000	1.034572	2.126443	0.804341	0.536772	True	True	9.99938e-08	2408	2.480930	2.189353	0.748723	0.511702
2.000	0.100	1.600	4.000	0.100000	-0.007500	0.810000	1.012857	2.141472	0.785508	0.553363	True	True	9.9795e-08	2480	2.468727	2.186354	0.761650	0.508430
2.000	0.100	1.600	4.000	0.100000	-0.003750	0.810000	0.992290	2.157215	0.767656	0.570733	True	True	9.99037e-08	2516	2.457258	2.184256	0.774197	0.504946
2.000	0.100	1.600	4.000	0.100000	0.000000	0.810000	0.972792	2.173727	0.750691	0.588963	True	True	9.97519e-08	2594	2.446485	2.183048	0.786371	0.501244
2.000	0.100	1.600	4.000	0.100000	0.003750	0.810000	0.954291	2.191073	0.734531	0.608146	True	True	9.97141e-08	2650	2.436375	2.182730	0.798176	0.497318
2.000	0.100	1.600	4.000	0.100000	0.007500	0.810000	0.936727	2.209323	0.719101	0.628386	True	True	9.99673e-08	2686	2.426902	2.183307	0.809615	0.493158
2.000	0.100	1.600	4.000	0.100000	0.011250	0.810000	0.920045	2.228562	0.704335	0.649801	True	True	9.9661e-08	2710	2.418047	2.184794	0.820687	0.488756
2.000	0.100	1.600	4.000	0.100000	0.015000	0.810000	0.904199	2.248883	0.690174	0.672527	True	True	9.98314e-08	2772	2.409793	2.187212	0.831391	0.484099
2.000	0.100	1.600	4.000	0.100000	0.018750	0.810000	0.889149	2.270394	0.676564	0.696720	True	True	9.98455e-08	2832	2.402132	2.190592	0.841723	0.479173
2.000	0.100	1.600	4.000	0.100000	0.022500	0.810000	0.874859	2.293221	0.663456	0.722559	True	True	9.99626e-08	2894	2.395059	2.194977	0.851677	0.473964
2.000	0.100	1.600	4.000	0.100000	0.026250	0.810000	0.861301	2.317511	0.650803	0.750257	True	True	9.971e-08	2985	2.388579	2.200418	0.861243	0.468450
2.000	0.100	1.600	4.000	0.100000	0.030000	0.810000	0.848450	2.343434	0.638563	0.780064	True	True	9.9789e-08	3053	2.382698	2.206979	0.870412	0.462613
2.000	0.100	1.600	4.000	0.100000	0.033750	0.810000	0.836288	2.371191	0.626695	0.812275	True	True	9.98715e-08	3143	2.377431	2.214742	0.879169	0.456425
2.000	0.100	1.600	4.000	0.100000	0.037500	0.810000	0.824801	2.401024	0.615159	0.847249	True	True	9.99463e-08	3249	2.372805	2.223807	0.887496	0.449856
2.000	0.100	1.600	4.000	0.100000	0.041250	0.810000	0.813980	2.433220	0.603917	0.885418	True	True	9.97364e-08	3306	2.368852	2.234295	0.895372	0.442873
2.000	0.100	1.600	4.000	0.100000	0.045000	0.810000	0.803822	2.468128	0.592929	0.927317	True	True	9.97352e-08	3431	2.365618	2.246355	0.902771	0.435433
2.000	0.100	1.600	4.000	0.100000	0.048750	0.810000	0.794332	2.506181	0.582156	0.973609	True	True	9.97687e-08	3520	2.363165	2.260174	0.909660	0.427487
2.000	0.100	1.600	4.000	0.100000	0.052500	0.810000	0.785521	2.547913	0.571552	1.025137	True	True	9.97579e-08	3707	2.361574	2.275983	0.916001	0.418974
2.000	0.100	1.600	4.000	0.100000	0.056250	0.810000	0.777410	2.594005	0.561071	1.082984	True	True	9.99082e-08	3818	2.360951	2.294076	0.921743	0.409820
2.000	0.100	1.600	4.000	0.100000	0.060000	0.810000	0.770031	2.645333	0.550658	1.148575	True	True	9.9918e-08	4004	2.361439	2.314830	0.926825	0.399934
2.000	0.100	1.600	4.000	0.100000	0.063750	0.810000	0.763434	2.703053	0.540247	1.223826	True	True	9.98921e-08	4210	2.363229	2.338737	0.931169	0.389200
2.000	0.100	1.600	4.000	0.100000	0.067500	0.810000	0.757688	2.768731	0.529757	1.311391	True	True	9.98422e-08	4439	2.366587	2.366458	0.934669	0.377467
2.000	0.100	1.600	4.000	0.100000	0.071250	0.810000	0.752893	2.844557	0.519079	1.415072	True	True	9.9812e-08	4686	2.371883	2.398897	0.937188	0.364535
2.000	0.100	1.600	4.000	0.100000	0.075000	0.810000	0.749197	2.933712	0.508068	1.540553	True	True	9.99188e-08	4998	2.379665	2.437349	0.938531	0.350131
2.000	0.100	1.600	4.000	0.100000	-0.075000	0.832500	1.777429	1.950969	1.561181	0.318030	True	True	9.97012e-08	2309	2.910452	2.444448	0.444980	0.529240
2.000	0.100	1.600	4.000	0.100000	-0.071250	0.832500	1.685655	1.957740	1.459557	0.330812	True	True	9.97111e-08	2149	2.858959	2.405805	0.471211	0.531495
2.000	0.100	1.600	4.000	0.100000	-0.067500	0.832500	1.606480	1.965063	1.374932	0.343183	True	True	9.94357e-08	2010	2.814180	2.372882	0.495608	0.532945
2.000	0.100	1.600	4.000	0.100000	-0.063750	0.832500	1.537036	1.972872	1.302948	0.355306	True	True	9.97356e-08	1939	2.774661	2.344444	0.518508	0.533766
2.000	0.100	1.600	4.000	0.100000	-0.060000	0.832500	1.475326	1.981144	1.240674	0.367302	True	True	9.99275e-08	1894	2.739376	2.319632	0.540156	0.534074
2.000	0.100	1.600	4.000	0.100000	-0.056250	0.832500	1.419907	1.989852	1.186052	0.379265	True	True	9.95139e-08	1954	2.707573	2.297820	0.560736	0.533952
2.000	0.100	1.600	4.000	0.100000	-0.052500	0.832500	1.369702	1.998983	1.137591	0.391271	True	True	9.99279e-08	1991	2.678686	2.278545	0.580389	0.533461
2.000	0.100	1.600	4.000	0.100000	-0.048750	0.832500	1.323892	2.008531	1.094176	0.403386	True	True	9.94431e-08	2068	2.652277	2.261453	0.599223	0.532644
2.000	0.100	1.600	4.000	0.100000	-0.045000	0.832500	1.281835	2.018500	1.054960	0.415669	True	True	9.97688e-08	2126	2.628003	2.246267	0.617328	0.531538
2.000	0.100	1.600	4.000	0.100000	-0.041250	0.832500	1.243023	2.028894	1.019280	0.428171	True	True	9.99107e-08	2159	2.605587	2.232770	0.634774	0.530166
2.000	0.100	1.600	4.000	0.100000	-0.037500	0.832500	1.207044	2.039727	0.986612	0.440944	True	True	9.95672e-08	2172	2.584808	2.220788	0.651618	0.528547
2.000	0.100	1.600	4.000	0.100000	-0.033750	0.832500	1.173560	2.051012	0.956535	0.454035	True	True	9.98652e-08	2179	2.565482	2.210183	0.667908	0.526696
2.000	0.100	1.600	4.000	0.100000	-0.030000	0.832500	1.142293	2.062769	0.928705	0.467493	True	True	9.97643e-08	2278	2.547457	2.200841	0.683683	0.524624
2.000	0.100	1.600	4.000	0.100000	-0.026250	0.832500	1.113009	2.075019	0.902839	0.481367	True	True	9.97921e-08	2308	2.530606	2.192670	0.698975	0.522337
2.000	0.100	1.600	4.000	0.100000	-0.022500	0.832500	1.085512	2.087790	0.878701	0.495710	True	True	9.98672e-08	2350	2.514823	2.185596	0.713812	0.519842
2.000	0.100	1.600	4.000	0.100000	-0.018750	0.832500	1.059633	2.101110	0.856093	0.510574	True	True	9.99237e-08	2362	2.500018	2.179559	0.728214	0.517141
2.000	0.100	1.600	4.000	0.100000	-0.015000	0.832500	1.035230	2.115015	0.834845	0.526018	True	True	9.99517e-08	2392	2.486113	2.174513	0.742202	0.514235
2.000	0.100	1.600	4.000	0.100000	-0.011250	0.832500	1.012179	2.129543	0.814815	0.542104	True	True	9.9995e-08	2445	2.473043	2.170419	0.755789	0.511125
2.000	0.100	1.600	4.000	0.100000	-0.007500	0.832500	0.990372	2.144738	0.795876	0.558899	True	True	9.98875e-08	2488	2.460754	2.167253	0.768987	0.507807
2.000	0.100	1.600	4.000	0.100000	-0.003750	0.832500	0.969718	2.160650	0.777922	0.576479	True	True	9.98474e-08	2538	2.449199	2.164996	0.781806	0.504278
2.000	0.100	1.600	4.000	0.100000	0.000000	0.832500	0.950134	2.177336	0.760857	0.594927	True	True	9.99772e-08	2598	2.438337	2.163636	0.794252	0.500533
2.000	0.100	1.600	4.000	0.100000	0.003750	0.832500	0.931550	2.194858	0.744599	0.614336	True	True	9.99378e-08	2670	2.428137	2.163173	0.806329	0.496566
2.000	0.100	1.600	4.000	0.100000	0.007500	0.832500	0.913905	2.213291	0.729073	0.634812	True	True	9.97644e-08	2714	2.418571	2.163611	0.818040	0.492368
2.000	0.100	1.600	4.000	0.100000	0.011250	0.832500	0.897143	2.232715	0.714214	0.656472	True	True	9.96239e-08	2743	2.409619	2.164964	0.829386	0.487930
2.000	0.100	1.600	4.000	0.100000	0.015000	0.832500	0.881219	2.253227	0.699961	0.679455	True	True	9.97661e-08	2840	2.401266	2.167255	0.840364	0.483240
2.000	0.100	1.600	4.000	0.100000	0.018750	0.832500	0.866091	2.274936	0.686262	0.703916	True	True	9.98079e-08	2878	2.393502	2.170513	0.850970	0.478284
2.000	0.100	1.600	4.000	0.100000	0.022500	0.832500	0.851725	2.297966	0.673066	0.730038	True	True	9.9749e-08	2956	2.386321	2.174780	0.861199	0.473047
2.000	0.100	1.600	4.000	0.100000	0.026250	0.832500	0.838090	2.322465	0.660327	0.758035	True	True	9.97667e-08	3011	2.379727	2.180109	0.871041	0.467508
2.000	0.100	1.600	4.000	0.100000	0.030000	0.832500	0.825162	2.348605	0.648003	0.788158	True	True	9.97718e-08	3122	2.373725	2.186562	0.880486	0.461649
2.000	0.100	1.600	4.000	0.100000	0.033750	0.832500	0.812922	2.376588	0.636054	0.820706	True	True	9.97558e-08	3179	2.368332	2.194221	0.889521	0.455443
2.000	0.100	1.600	4.000	0.100000	0.037500	0.832500	0.801355	2.406655	0.624438	0.856040	True	True	9.98478e-08	3243	2.363569	2.203185	0.898127	0.448860
2.000	0.100	1.600	4.000	0.100000	0.041250	0.832500	0.790453	2.439095	0.613119	0.894596	True	True	9.97391e-08	3334	2.359471	2.213574	0.906284	0.441866
2.000	0.100	1.600	4.000	0.100000	0.045000	0.832500	0.780212	2.474261	0.602056	0.936913	True	True	9.98911e-08	3463	2.356080	2.225540	0.913965	0.434420
2.000	0.100	1.600	4.000	0.100000	0.048750	0.832500	0.770635	2.512585	0.591208	0.983660	True	True	9.99898e-08	3535	2.353458	2.239265	0.921140	0.426472
2.000	0.100	1.600	4.000	0.100000	0.052500	0.832500	0.761733	2.554604	0.580534	1.035688	True	True	9.99218e-08	3757	2.351681	2.254983	0.927768	0.417962
2.000	0.100	1.600	4.000	0.100000	0.056250	0.832500	0.753526	2.601003	0.569984	1.094087	True	True	9.99691e-08	3887	2.350854	2.272986	0.933803	0.408817
2.000	0.100	1.600	4.000	0.100000	0.060000	0.832500	0.746045	2.652661	0.559505	1.160295	True	True	9.99116e-08	4083	2.351115	2.293650	0.939184	0.398947
2.000	0.100	1.600	4.000	0.100000	0.063750	0.832500	0.739336	2.710740	0.549031	1.236246	True	True	9.97721e-08	4204	2.352651	2.317465	0.943833	0.388237
2.000	0.100	1.600	4.000	0.100000	0.067500	0.832500	0.733467	2.776813	0.538480	1.324615	True	True	9.99485e-08	4495	2.355721	2.345092	0.947649	0.376535
2.000	0.100	1.600	4.000	0.100000	0.071250	0.832500	0.728536	2.853080	0.527746	1.429238	True	True	9.98873e-08	4742	2.360685	2.377433	0.950496	0.363646
2.000	0.100	1.600	4.000	0.100000	0.075000	0.832500	0.724684	2.942738	0.516681	1.555849	True	True	9.98858e-08	5080	2.368078	2.415779	0.952185	0.349295
2.000	0.100	1.600	4.000	0.100000	-0.075000	0.855000	1.757956	1.951668	1.574228	0.320407	True	True	9.97263e-08	2305	2.904524	2.430427	0.447459	0.529762
2.000	0.100	1.600	4.000	0.100000	-0.071250	0.855000	1.665921	1.958567	1.472352	0.333364	True	True	9.93525e-08	2151	2.852858	2.391306	0.473952	0.531923
2.000	0.100	1.600	4.000	0.100000	-0.067500	0.855000	1.586513	1.966014	1.387502	0.345907	True	True	9.99529e-08	1963	2.807926	2.357950	0.498610	0.533285
2.000	0.100	1.600	4.000	0.100000	-0.063750	0.855000	1.516858	1.973962	1.315316	0.358198	True	True	9.95537e-08	1909	2.768272	2.329117	0.521770	0.534019
2.000	0.100	1.600	4.000	0.100000	-0.060000	0.855000	1.454959	1.982363	1.252855	0.370361	True	True	9.95537e-08	1943	2.732862	2.303940	0.543677	0.534245
2.000	0.100	1.600	4.000	0.100000	-0.056250	0.855000	1.399364	1.991206	1.198060	0.382491	True	True	9.94498e-08	1988	2.700946	2.281791	0.564515	0.534045
2.000	0.100	1.600	4.000	0.100000	-0.052500	0.855000	1.348999	2.000473	1.149436	0.394664	True	True	9.95147e-08	2068	2.671953	2.262201	0.584426	0.533478
2.000	0.100	1.600	4.000	0.100000	-0.048750	0.855000	1.303040	2.010160	1.105868	0.406946	True	True	9.97466e-08	2059	2.645446	2.244814	0.603518	0.532589
2.000	0.100	1.600	4.000	0.100000	-0.045000	0.855000	1.260846	2.020269	1.066506	0.419397	True	True	9.94733e-08	2149	2.621078	2.229351	0.621882	0.531412
2.000	0.100	1.600	4.000	0.100000	-0.041250	0.855000	1.221905	2.030807	1.030686	0.432069	True	True	9.96085e-08	2143	2.598574	2.215593	0.639587	0.529972
2.000	0.100	1.600	4.000	0.100000	-0.037500	0.855000	1.185805	2.041784	0.997884	0.445014	True	True	9.99836e-08	2183	2.577709	2.203365	0.656690	0.528287
2.000	0.100	1.600	4.000	0.100000	-0.033750	0.855000	1.152208	2.053216	0.967678	0.458279	True	True	9.99394e-08	2291	2.558301	2.192527	0.673240	0.526373
2.000	0.100	1.600	4.000	0.100000	-0.030000	0.855000	1.120834	2.065123	0.939723	0.471915	True	True	9.98313e-08	2274	2.540195	2.182964	0.689276	0.524239
2.000	0.100	1.600	4.000	0.100000	-0.026250	0.855000	1.091449	2.077525	0.913736	0.485971	True	True	9.96852e-08	2316	2.523266	2.174583	0.704829	0.521893
2.000	0.100	1.600	4.000	0.100000	-0.022500	0.855000	1.063855	2.090451	0.889481	0.500499	True	True	9.96289e-08	2350	2.507406	2.167310	0.719927	0.519341
2.000	0.100	1.600	4.000	0.100000	-0.018750	0.855000	1.037885	2.103929	0.866759	0.515553	True	True	9.98353e-08	2386	2.492523	2.161084	0.734592	0.516585
2.000	0.100	1.600	4.000	0.100000	-0.015000	0.855000	1.013395	2.117994	0.845401	0.531191	True	True	9.9438e-08	2462	2.478541	2.155856	0.748842	0.513626
2.000	0.100	1.600	4.000	0.100000	-0.011250	0.855000	0.990259	2.132686	0.825262	0.547476	True	True	9.97517e-08	2659	2.465394	2.151591	0.762693	0.510466
2.000	0.100	1.600	4.000	0.100000	-0.007500	0.855000	0.968372	2.148048	0.806218	0.564478	True	True	9.97652e-08	2538	2.453027	2.148260	0.776154	0.507099
2.000	0.100	1.600	4.000	0.100000	-0.003750	0.855000	0.947640	2.164131	0.788161	0.582271	True	True	9.98873e-08	2591	2.441392	2.145845	0.789237	0.503524
2.000	0.100	1.600	4.000	0.100000	0.000000	0.855000	0.927980	2.180991	0.770996	0.600939	True	True	9.99791e-08	2600	2.430449	2.144335	0.801948	0.499736
2.000	0.100	1.600	4.000	0.100000	0.003750	0.855000	0.909323	2.198692	0.754639	0.620576	True	True	9.98739e-08	2664	2.420165	2.143728	0.814291	0.495727
2.000	0.100	1.600	4.000	0.100000	0.007500	0.855000	0.891605	2.217306	0.739017	0.641289	True	True	9.96582e-08	2716	2.410514	2.144029	0.826268	0.491490
2.000	0.100	1.600	4.000	0.100000	0.011250	0.855000	0.874773	2.236918	0.724064	0.663197	True	True	9.97255e-08	2754	2.401473	2.145251	0.837881	0.487016
2.000	0.100	1.600	4.000	0.100000	0.015000	0.855000	0.858779	2.257623	0.709720	0.686438	True	True	9.97064e-08	2813	2.393027	2.147415	0.849127	0.482292
2.000	0.100	1.600	4.000	0.100000	0.018750	0.855000	0.843581	2.279529	0.695930	0.711171	True	True	9.96906e-08	2889	2.385166	2.150552	0.860002	0.477305
2.000	0.100	1.600	4.000	0.100000	0.022500	0.855000	0.829145	2.302763	0.682646	0.737578	True	True	9.9805e-08	2982	2.377884	2.154703	0.870499	0.472039
2.000	0.100	1.600	4.000	0.100000	0.026250	0.855000	0.815441	2.327472	0.669822	0.765876	True	True	9.97715e-08	3002	2.371182	2.159918	0.880613	0.466476
2.000	0.100	1.600	4.000	0.100000	0.030000	0.855000	0.802442	2.353830	0.657415	0.796318	True	True	9.99134e-08	3099	2.365067	2.166263	0.890331	0.460595
2.000	0.100	1.600	4.000	0.100000	0.033750	0.855000	0.790131	2.382039	0.645383	0.829205	True	True	9.99229e-08	3209	2.359552	2.173817	0.899639	0.454371
2.000	0.100	1.600	4.000	0.100000	0.037500	0.855000	0.778491	2.412341	0.633688	0.864901	True	True	9.98877e-08	3327	2.354660	2.182680	0.908522	0.447774
2.000	0.100	1.600	4.000	0.100000	0.041250	0.855000	0.767513	2.445027	0.622291	0.903847	True	True	9.98136e-08	3475	2.350422	2.192971	0.916957	0.440769
2.000	0.100	1.600	4.000	0.100000	0.045000	0.855000	0.757193	2.480451	0.611152	0.946585	True	True	9.97404e-08	3520	2.346880	2.204840	0.924920	0.433317
2.000	0.100	1.600	4.000	0.100000	0.048750	0.855000	0.747534	2.519046	0.600232	0.993791	True	True	9.9844e-08	3578	2.344093	2.218472	0.932379	0.425369
2.000	0.100	1.600	4.000	0.100000	0.052500	0.855000	0.738544	2.561354	0.589487	1.046321	True	True	9.99272e-08	3766	2.342136	2.234096	0.939298	0.416864
2.000	0.100	1.600	4.000	0.100000	0.056250	0.855000	0.730244	2.608059	0.578869	1.105276	True	True	9.9843e-08	3957	2.341110	2.252006	0.945628	0.407730
2.000	0.100	1.600	4.000	0.100000	0.060000	0.855000	0.722662	2.660048	0.568323	1.172106	True	True	9.99215e-08	4069	2.341150	2.272576	0.951311	0.397878
2.000	0.100	1.600	4.000	0.100000	0.063750	0.855000	0.715842	2.718486	0.557786	1.248760	True	True	9.98395e-08	4309	2.342437	2.296297	0.956271	0.387192
2.000	0.100	1.600	4.000	0.100000	0.067500	0.855000	0.709851	2.784955	0.547175	1.337938	True	True	9.98221e-08	4572	2.345223	2.323825	0.960410	0.375525
2.000	0.100	1.600	4.000	0.100000	0.071250	0.855000	0.704781	2.861663	0.536384	1.443508	True	True	9.99994e-08	4880	2.349861	2.356062	0.963595	0.362680
2.000	0.100	1.600	4.000	0.100000	0.075000	0.855000	0.700771	2.951824	0.525268	1.571255	True	True	9.9925e-08	5163	2.356868	2.394297	0.965644	0.348386
2.000	0.100	1.600	4.000	0.100000	-0.075000	0.877500	1.738725	1.952385	1.587251	0.322795	True	True	9.96371e-08	2368	2.898683	2.416455	0.449897	0.530245
2.000	0.100	1.600	4.000	0.100000	-0.071250	0.877500	1.646445	1.959412	1.485122	0.335929	True	True	9.99892e-08	2127	2.846855	2.376860	0.476647	0.532309
2.000	0.100	1.600	4.000	0.100000	-0.067500	0.877500	1.566821	1.966993	1.400049	0.348645	True	True	9.96022e-08	2014	2.801781	2.343076	0.501559	0.533578
2.000	0.100	1.600	4.000	0.100000	-0.063750	0.877500	1.496972	1.975071	1.327659	0.361107	True	True	9.98757e-08	1935	2.761999	2.313852	0.524971	0.534224
2.000	0.100	1.600	4.000	0.100000	-0.060000	0.877500	1.434899	1.983606	1.265012	0.373438	True	True	9.96035e-08	1953	2.726475	2.288316	0.547129	0.534366
2.000	0.100	1.600	4.000	0.100000	-0.056250	0.877500	1.379144	1.992585	1.210043	0.385736	True	True	9.96179e-08	2030	2.694455	2.265833	0.568218	0.534083
2.000	0.100	1.600	4.000	0.100000	-0.052500	0.877500	1.328632	2.001991	1.161256	0.398077	True	True	9.98537e-08	2060	2.665366	2.245932	0.588380	0.533437
2.000	0.100	1.600	4.000	0.100000	-0.048750	0.877500	1.282539	2.011818	1.117533	0.410528	True	True	9.98134e-08	2068	2.638769	2.228255	0.607723	0.532472
2.000	0.100	1.600	4.000	0.100000	-0.045000	0.877500	1.240220	2.022069	1.078024	0.423149	True	True	9.95458e-08	2140	2.614316	2.212519	0.626337	0.531222
2.000	0.100	1.600	4.000	0.100000	-0.041250	0.877500	1.201164	2.032751	1.042065	0.435993	True	True	9.97111e-08	2186	2.591732	2.198504	0.644293	0.529712
2.000	0.100	1.600	4.000	0.100000	-0.037500	0.877500	1.164956	2.043874	1.009128	0.449111	True	True	9.9892e-08	2220	2.570790	2.186033	0.661648	0.527959
2.000	0.100	1.600	4.000	0.100000	-0.033750	0.877500	1.131259	2.055455	0.978792	0.462553	True	True	9.98971e-08	2217	2.551308	2.174965	0.678450	0.525979
2.000	0.100	1.600	4.000	0.100000	-0.030000	0.877500	1.099790	2.067512	0.950712	0.476369	True	True	9.99176e-08	2295	2.533130	2.165185	0.694738	0.523782
2.000	0.100	1.600	4.000	0.100000	-0.026250	0.877500	1.070316	2.080069	0.924604	0.490607	True	True	9.98623e-08	2335	2.516130	2.156598	0.710544	0.521375
2.000	0.100	1.600	4.000	0.100000	-0.022500	0.877500	1.042638	2.093150	0.900232	0.505322	True	True	9.98985e-08	2379	2.500200	2.149128	0.725895	0.518764
2.000	0.100	1.600	4.000	0.100000	-0.018750	0.877500	1.016588	2.106787	0.877395	0.520567	True	True	9.98472e-08	2428	2.485248	2.142715	0.740814	0.515951
2.000	0.100	1.600	4.000	0.100000	-0.015000	0.877500	0.992021	2.121014	0.855926	0.536402	True	True	9.95753e-08	2453	2.471196	2.137309	0.755319	0.512939
2.000	0.100	1.600	4.000	0.100000	-0.011250	0.877500	0.968812	2.135871	0.835678	0.552889	True	True	9.96976e-08	2496	2.457980	2.132874	0.769424	0.509725
2.000	0.100	1.600	4.000	0.100000	-0.007500	0.877500	0.946855	2.151401	0.816529	0.570098	True	True	9.96976e-08	2535	2.445542	2.129381	0.783141	0.506309
2.000	0.100	1.600	4.000	0.100000	-0.003750	0.877500	0.926054	2.167655	0.798368	0.588106	True	True	9.97539e-08	2592	2.433835	2.126811	0.796481	0.502687
2.000	0.100	1.600	4.000	0.100000	0.000000	0.877500	0.906329	2.184690	0.781102	0.606996	True	True	9.98834e-08	2677	2.422818	2.125153	0.809448	0.498853
2.000	0.100	1.600	4.000	0.100000	0.003750	0.877500	0.887607	2.202570	0.764647	0.626864	True	True	9.9768e-08	2687	2.412458	2.124404	0.822049	0.494802
2.000	0.100	1.600	4.000	0.100000	0.007500	0.877500	0.869826	2.221368	0.748929	0.647816	True	True	9.96649e-08	2763	2.402728	2.124569	0.834286	0.490526
2.000	0.100	1.600	4.000	0.100000	0.011250	0.877500	0.852932	2.241168	0.733882	0.669973	True	True	9.96809e-08	2859	2.393605	2.125660	0.846158	0.486014
2.000	0.100	1.600	4.000	0.100000	0.015000	0.877500	0.836876	2.262065	0.719446	0.693475	True	True	9.99251e-08	2852	2.385074	2.127699	0.857665	0.481255
2.000	0.100	1.600	4.000	0.100000	0.018750	0.877500	0.821617	2.284170	0.705566	0.718481	True	True	9.99859e-08	2966	2.377122	2.130716	0.868802	0.476237
2.000	0.100	1.600	4.000	0.100000	0.022500	0.877500	0.807119	2.307608	0.692195	0.745176	True	True	9.97204e-08	3011	2.369745	2.134751	0.879564	0.470942
2.000	0.100	1.600	4.000	0.100000	0.026250	0.877500	0.793352	2.332529	0.679285	0.773777	True	True	9.98096e-08	3082	2.362942	2.139855	0.889943	0.465354
2.000	0.100	1.600	4.000	0.100000	0.030000	0.877500	0.780290	2.359105	0.666793	0.804540	True	True	9.99719e-08	3145	2.356719	2.146092	0.899928	0.459451
2.000	0.100	1.600	4.000	0.100000	0.033750	0.877500	0.767913	2.387540	0.654680	0.837769	True	True	9.98706e-08	3251	2.351089	2.153542	0.909507	0.453209
2.000	0.100	1.600	4.000	0.100000	0.037500	0.877500	0.756205	2.418078	0.642905	0.873831	True	True	9.98231e-08	3372	2.346073	2.162302	0.918661	0.446598
2.000	0.100	1.600	4.000	0.100000	0.041250	0.877500	0.745157	2.451011	0.631430	0.913169	True	True	9.98357e-08	3472	2.341701	2.172494	0.927372	0.439584
2.000	0.100	1.600	4.000	0.100000	0.045000	0.877500	0.734763	2.486693	0.620216	0.956331	True	True	9.99888e-08	3549	2.338015	2.184266	0.935615	0.432127
2.000	0.100	1.600	4.000	0.100000	0.048750	0.877500	0.725025	2.525560	0.609222	1.003998	True	True	9.99542e-08	3714	2.335069	2.197802	0.943359	0.424179
2.000	0.100	1.600	4.000	0.100000	0.052500	0.877500	0.715952	2.568156	0.598406	1.057033	True	True	9.97583e-08	3832	2.332937	2.213331	0.950567	0.415680
2.000	0.100	1.600	4.000	0.100000	0.056250	0.877500	0.707561	2.615170	0.587719	1.116548	True	True	9.99303e-08	3996	2.331717	2.231145	0.957195	0.406558
2.000	0.100	1.600	4.000	0.100000	0.060000	0.877500	0.699880	2.667489	0.577108	1.184003	True	True	9.99397e-08	4182	2.331542	2.251619	0.963183	0.396725
2.000	0.100	1.600	4.000	0.100000	0.063750	0.877500	0.692951	2.726287	0.566508	1.261364	True	True	9.99441e-08	4364	2.332585	2.275241	0.968459	0.386067
2.000	0.100	1.600	4.000	0.100000	0.067500	0.877500	0.686838	2.793151	0.555837	1.351355	True	True	9.99134e-08	4602	2.335093	2.302666	0.972928	0.374436
2.000	0.100	1.600	4.000	0.100000	0.071250	0.877500	0.681629	2.870301	0.544991	1.457878	True	True	9.99662e-08	4853	2.339408	2.334794	0.976462	0.361638
2.000	0.100	1.600	4.000	0.100000	0.075000	0.877500	0.677458	2.960966	0.533823	1.586766	True	True	9.99088e-08	5249	2.346035	2.372911	0.978883	0.347404
2.000	0.100	1.600	4.000	0.100000	-0.075000	0.900000	1.719736	1.953118	1.600249	0.325194	True	True	9.97046e-08	2353	2.892929	2.402534	0.452296	0.530691
2.000	0.100	1.600	4.000	0.100000	-0.071250	0.900000	1.627229	1.960277	1.497867	0.338507	True	True	9.95527e-08	2128	2.840949	2.362471	0.479294	0.532654
2.000	0.100	1.600	4.000	0.100000	-0.067500	0.900000	1.547404	1.967991	1.412569	0.351396	True	True	9.98947e-08	1983	2.795742	2.328263	0.504453	0.533826
2.000	0.100	1.600	4.000	0.100000	-0.063750	0.900000	1.477381	1.976196	1.339975	0.364031	True	True	9.94318e-08	1950	2.755842	2.298654	0.528109	0.534382
2.000	0.100	1.600	4.000	0.100000	-0.060000	0.900000	1.415145	1.984873	1.277141	0.376533	True	True	9.97277e-08	1977	2.720214	2.272762	0.550512	0.534434
2.000	0.100	1.600	4.000	0.100000	-0.056250	0.900000	1.359244	1.993990	1.221998	0.388999	True	True	9.99024e-08	2022	2.688099	2.249950	0.571844	0.534067
2.000	0.100	1.600	4.000	0.100000	-0.052500	0.900000	1.308601	2.003536	1.173047	0.401510	True	True	9.97866e-08	2080	2.658922	2.229743	0.592248	0.533340
2.000	0.100	1.600	4.000	0.100000	-0.048750	0.900000	1.262387	2.013504	1.129170	0.414132	True	True	9.95521e-08	2096	2.632244	2.211779	0.611834	0.532296
2.000	0.100	1.600	4.000	0.100000	-0.045000	0.900000	1.219958	2.023898	1.089514	0.426924	True	True	9.99406e-08	2124	2.607716	2.195774	0.630691	0.530971
2.000	0.100	1.600	4.000	0.100000	-0.041250	0.900000	1.180799	2.034726	1.053413	0.439941	True	True	9.97965e-08	2177	2.585060	2.181506	0.648889	0.529387
2.000	0.100	1.600	4.000	0.100000	-0.037500	0.900000	1.144497	2.045997	1.020341	0.453235	True	True	9.97157e-08	2243	2.564050	2.168797	0.666487	0.527564
2.000	0.100	1.600	4.000	0.100000	-0.033750	0.900000	1.110711	2.057728	0.989875	0.466855	True	True	9.97265e-08	2286	2.544501	2.157503	0.683532	0.525516
2.000	0.100	1.600	4.000	0.100000	-0.030000	0.900000	1.079160	2.069937	0.961670	0.480851	True	True	9.98718e-08	2327	2.526260	2.147509	0.700064	0.523253
2.000	0.100	1.600	4.000	0.100000	-0.026250	0.900000	1.049609	2.082648	0.935440	0.495275	True	True	9.96427e-08	2368	2.509197	2.138718	0.716113	0.520783
2.000	0.100	1.600	4.000	0.100000	-0.022500	0.900000	1.021858	2.095886	0.910949	0.510178	True	True	9.95784e-08	2368	2.493205	2.131056	0.731709	0.518111
2.000	0.100	1.600	4.000	0.100000	-0.018750	0.900000	0.995739	2.109683	0.887998	0.525616	True	True	9.9666e-08	2585	2.478191	2.124459	0.746873	0.515240
2.000	0.100	1.600	4.000	0.100000	-0.015000	0.900000	0.971106	2.124073	0.866417	0.541649	True	True	9.98585e-08	2478	2.464078	2.118878	0.761624	0.512172
2.000	0.100	1.600	4.000	0.100000	-0.011250	0.900000	0.947835	2.139095	0.846061	0.558340	True	True	9.99356e-08	2514	2.450799	2.114276	0.775975	0.508905
2.000	0.100	1.600	4.000	0.100000	-0.007500	0.900000	0.925817	2.154794	0.826805	0.575759	True	True	9.99653e-08	2584	2.438298	2.110624	0.789939	0.505437
2.000	0.100	1.600	4.000	0.100000	-0.003750	0.900000	0.904959	2.171220	0.808541	0.593983	True	True	9.99922e-08	2625	2.426526	2.107901	0.803526	0.501766
2.000	0.100	1.600	4.000	0.100000	0.000000	0.900000	0.885177	2.188431	0.791174	0.613097	True	True	9.98664e-08	2678	2.415442	2.106098	0.816743	0.497887
2.000	0.100	1.600	4.000	0.100000	0.003750	0.900000	0.866400	2.206491	0.774620	0.633197	True	True	9.95992e-08	2703	2.405013	2.105209	0.829593	0.493792
2.000	0.100	1.600	4.000	0.100000	0.007500	0.900000	0.848565	2.225473	0.758805	0.654390	True	True	9.96682e-08	2788	2.395211	2.105239	0.842081	0.489474
2.000	0.100	1.600	4.000	0.100000	0.011250	0.900000	0.831617	2.245462	0.743664	0.676799	True	True	9.96689e-08	2854	2.386013	2.106202	0.854205	0.484924
2.000	0.100	1.600	4.000	0.100000	0.015000	0.900000	0.815507	2.266552	0.729135	0.700564	True	True	9.97736e-08	2890	2.377402	2.108117	0.865966	0.480131
2.000	0.100	1.600	4.000	0.100000	0.018750	0.900000	0.800194	2.288856	0.715166	0.725845	True	True	9.95447e-08	3016	2.369367	2.111015	0.877357	0.475080
2.000	0.100	1.600	4.000	0.100000	0.022500	0.900000	0.785642	2.312499	0.701706	0.752829	True	True	9.97916e-08	3077	2.361900	2.114935	0.888377	0.469757
2.000	0.100	1.600	4.000	0.100000	0.026250	0.900000	0.771819	2.337632	0.688710	0.781736	True	True	9.98776e-08	3139	2.355002	2.119927	0.899015	0.464144
2.000	0.100	1.600	4.000	0.100000	0.030000	0.900000	0.758700	2.364427	0.676135	0.812822	True	True	9.97757e-08	3190	2.348678	2.126057	0.909262	0.458220
2.000	0.100	1.600	4.000	0.100000	0.033750	0.900000	0.746264	2.393089	0.663939	0.846395	True	True	9.97136e-08	3271	2.342940	2.133402	0.919105	0.451960
2.000	0.100	1.600	4.000	0.100000	0.037500	0.900000	0.734495	2.423863	0.652084	0.882824	True	True	9.99115e-08	3413	2.337806	2.142061	0.928528	0.445335
2.000	0.100	1.600	4.000	0.100000	0.041250	0.900000	0.723382	2.457042	0.640532	0.922557	True	True	9.98557e-08	3497	2.333306	2.152153	0.937511	0.438312
2.000	0.100	1.600	4.000	0.100000	0.045000	0.900000	0.712919	2.492983	0.629242	0.966146	True	True	9.97107e-08	3582	2.329480	2.163826	0.946030	0.430851
2.000	0.100	1.600	4.000	0.100000	0.048750	0.900000	0.703107	2.532123	0.618174	1.014277	True	True	9.99071e-08	3752	2.326382	2.177264	0.954057	0.422904
2.000	0.100	1.600	4.000	0.100000	0.052500	0.900000	0.693953	2.575007	0.607287	1.067820	True	True	9.99672e-08	3859	2.324081	2.192696	0.961555	0.414412
2.000	0.100	1.600	4.000	0.100000	0.056250	0.900000	0.685474	2.622329	0.596532	1.127898	True	True	9.98153e-08	3988	2.322674	2.210413	0.968480	0.405304
2.000	0.100	1.600	4.000	0.100000	0.060000	0.900000	0.677697	2.674980	0.585855	1.195981	True	True	9.99318e-08	4238	2.322287	2.230787	0.974777	0.395492
2.000	0.100	1.600	4.000	0.100000	0.063750	0.900000	0.670661	2.734138	0.575191	1.274054	True	True	9.99105e-08	4370	2.323093	2.254307	0.980374	0.384862
2.000	0.100	1.600	4.000	0.100000	0.067500	0.900000	0.664425	2.801397	0.564461	1.364862	True	True	9.9978e-08	4628	2.325327	2.281624	0.985180	0.373270
2.000	0.100	1.600	4.000	0.100000	0.071250	0.900000	0.659078	2.878989	0.553559	1.472342	True	True	9.99093e-08	4967	2.329325	2.313638	0.989072	0.360521
2.000	0.100	1.600	4.000	0.100000	0.075000	0.900000	0.654744	2.970158	0.542340	1.602377	True	True	9.98342e-08	5370	2.335578	2.351631	0.991879	0.346350
