# Supplementary material for: On maternity and the stronger immune response in women
Source: Nat Commun. 2022 Aug 18;13:4858. doi: 10.1038/s41467-022-32569-6 (PMC9386672; doi:10.1038/s41467-022-32569-6)
Supplement: Supplementary file 3 — Source Data [file 41467_2022_32569_MOESM3_ESM.zip › Source Data/Source Data Suppl Fig 9/demo4_betaC1_2pt1_a.csv]

bmax	mu	betaC1	betaC2	base_c	diff_c	prVert	alphaf	alpham	gammaf	gammam	p_ESS?	h_ESS?	NormGrad	Iter	Sfbar	Smbar	Ifbar	Imbar
2.000	0.100	2.100	4.000	0.100000	-0.075000	0.000000	2.809622	1.893337	1.404272	0.326911	True	True	9.98949e-08	3548	2.512247	2.252312	0.363318	0.558573
2.000	0.100	2.100	4.000	0.100000	-0.071250	0.000000	2.721819	1.898403	1.286717	0.335581	True	True	9.98251e-08	3134	2.473301	2.236602	0.378526	0.559336
2.000	0.100	2.100	4.000	0.100000	-0.067500	0.000000	2.647421	1.904014	1.190028	0.344095	True	True	9.98175e-08	3034	2.440143	2.224059	0.392158	0.559615
2.000	0.100	2.100	4.000	0.100000	-0.063750	0.000000	2.583235	1.910108	1.108745	0.352559	True	True	9.9746e-08	2972	2.411471	2.213958	0.404505	0.559497
2.000	0.100	2.100	4.000	0.100000	-0.060000	0.000000	2.527061	1.916644	1.039220	0.361055	True	True	9.97574e-08	2656	2.386376	2.205800	0.415783	0.559041
2.000	0.100	2.100	4.000	0.100000	-0.056250	0.000000	2.477325	1.923599	0.978906	0.369645	True	True	9.9653e-08	2664	2.364198	2.199231	0.426151	0.558291
2.000	0.100	2.100	4.000	0.100000	-0.052500	0.000000	2.432862	1.930960	0.925967	0.378381	True	True	9.98732e-08	2593	2.344445	2.193991	0.435736	0.557276
2.000	0.100	2.100	4.000	0.100000	-0.048750	0.000000	2.392791	1.938724	0.879039	0.387309	True	True	9.97064e-08	2491	2.326739	2.189886	0.444635	0.556020
2.000	0.100	2.100	4.000	0.100000	-0.045000	0.000000	2.356425	1.946892	0.837086	0.396470	True	True	9.9626e-08	2257	2.310787	2.186769	0.452929	0.554539
2.000	0.100	2.100	4.000	0.100000	-0.041250	0.000000	2.323225	1.955473	0.799305	0.405902	True	True	9.98165e-08	2295	2.296355	2.184525	0.460683	0.552847
2.000	0.100	2.100	4.000	0.100000	-0.037500	0.000000	2.292755	1.964476	0.765060	0.415644	True	True	9.99419e-08	2278	2.283257	2.183064	0.467952	0.550951
2.000	0.100	2.100	4.000	0.100000	-0.033750	0.000000	2.264662	1.973919	0.733844	0.425734	True	True	9.9966e-08	2106	2.271340	2.182320	0.474781	0.548859
2.000	0.100	2.100	4.000	0.100000	-0.030000	0.000000	2.238656	1.983820	0.705245	0.436211	True	True	9.98456e-08	2140	2.260478	2.182236	0.481208	0.546574
2.000	0.100	2.100	4.000	0.100000	-0.026250	0.000000	2.214493	1.994200	0.678923	0.447114	True	True	9.99983e-08	2051	2.250570	2.182772	0.487267	0.544099
2.000	0.100	2.100	4.000	0.100000	-0.022500	0.000000	2.191969	2.005090	0.654596	0.458489	True	True	9.95323e-08	2051	2.241527	2.183897	0.492986	0.541434
2.000	0.100	2.100	4.000	0.100000	-0.018750	0.000000	2.170913	2.016516	0.632029	0.470380	True	True	9.97647e-08	1973	2.233281	2.185588	0.498389	0.538579
2.000	0.100	2.100	4.000	0.100000	-0.015000	0.000000	2.151176	2.028516	0.611023	0.482838	True	True	9.96444e-08	1915	2.225769	2.187829	0.503498	0.535531
2.000	0.100	2.100	4.000	0.100000	-0.011250	0.000000	2.132631	2.041129	0.591406	0.495917	True	True	9.99766e-08	1912	2.218944	2.190612	0.508330	0.532287
2.000	0.100	2.100	4.000	0.100000	-0.007500	0.000000	2.115171	2.054397	0.573033	0.509680	True	True	9.97277e-08	1886	2.212765	2.193935	0.512902	0.528842
2.000	0.100	2.100	4.000	0.100000	-0.003750	0.000000	2.098696	2.068374	0.555777	0.524192	True	True	9.97536e-08	1886	2.207197	2.197800	0.517228	0.525189
2.000	0.100	2.100	4.000	0.100000	0.000000	0.000000	2.083122	2.083119	0.539529	0.539530	True	True	9.95386e-08	1896	2.202216	2.202216	0.521320	0.521321
2.000	0.100	2.100	4.000	0.100000	0.003750	0.000000	2.068379	2.098691	0.524191	0.555778	True	True	9.99381e-08	1831	2.197799	2.207198	0.525188	0.517229
2.000	0.100	2.100	4.000	0.100000	0.007500	0.000000	2.054403	2.115167	0.509679	0.573033	True	True	9.98027e-08	1928	2.193934	2.212765	0.528841	0.512903
2.000	0.100	2.100	4.000	0.100000	0.011250	0.000000	2.041130	2.132631	0.495917	0.591406	True	True	9.94278e-08	1951	2.190612	2.218945	0.532287	0.508330
2.000	0.100	2.100	4.000	0.100000	0.015000	0.000000	2.028517	2.151176	0.482838	0.611023	True	True	9.96223e-08	1936	2.187829	2.225769	0.535531	0.503498
2.000	0.100	2.100	4.000	0.100000	0.018750	0.000000	2.016518	2.170913	0.470380	0.632029	True	True	9.97755e-08	1990	2.185588	2.233281	0.538579	0.498389
2.000	0.100	2.100	4.000	0.100000	0.022500	0.000000	2.005090	2.191969	0.458489	0.654596	True	True	9.96463e-08	1977	2.183897	2.241527	0.541434	0.492986
2.000	0.100	2.100	4.000	0.100000	0.026250	0.000000	1.994202	2.214493	0.447114	0.678923	True	True	9.97788e-08	2108	2.182772	2.250570	0.544099	0.487267
2.000	0.100	2.100	4.000	0.100000	0.030000	0.000000	1.983820	2.238656	0.436211	0.705245	True	True	9.96109e-08	2145	2.182236	2.260478	0.546574	0.481208
2.000	0.100	2.100	4.000	0.100000	0.033750	0.000000	1.973919	2.264662	0.425734	0.733845	True	True	9.97015e-08	2177	2.182320	2.271340	0.548859	0.474781
2.000	0.100	2.100	4.000	0.100000	0.037500	0.000000	1.964476	2.292755	0.415644	0.765060	True	True	9.95391e-08	2219	2.183065	2.283257	0.550951	0.467952
2.000	0.100	2.100	4.000	0.100000	0.041250	0.000000	1.955473	2.323225	0.405902	0.799305	True	True	9.9516e-08	2275	2.184525	2.296355	0.552847	0.460683
2.000	0.100	2.100	4.000	0.100000	0.045000	0.000000	1.946892	2.356425	0.396470	0.837086	True	True	9.97959e-08	2414	2.186769	2.310787	0.554539	0.452929
2.000	0.100	2.100	4.000	0.100000	0.048750	0.000000	1.938724	2.392791	0.387309	0.879039	True	True	9.98233e-08	2396	2.189886	2.326739	0.556020	0.444635
2.000	0.100	2.100	4.000	0.100000	0.052500	0.000000	1.930960	2.432862	0.378381	0.925967	True	True	9.98495e-08	2669	2.193991	2.344445	0.557276	0.435736
2.000	0.100	2.100	4.000	0.100000	0.056250	0.000000	1.923598	2.477325	0.369645	0.978906	True	True	9.97722e-08	2595	2.199231	2.364198	0.558291	0.426151
2.000	0.100	2.100	4.000	0.100000	0.060000	0.000000	1.916644	2.527061	0.361055	1.039220	True	True	9.99057e-08	2675	2.205800	2.386376	0.559041	0.415783
2.000	0.100	2.100	4.000	0.100000	0.063750	0.000000	1.910108	2.583235	0.352559	1.108745	True	True	9.99643e-08	2890	2.213957	2.411471	0.559497	0.404505
2.000	0.100	2.100	4.000	0.100000	0.067500	0.000000	1.904014	2.647421	0.344095	1.190028	True	True	9.96888e-08	3023	2.224059	2.440143	0.559615	0.392158
2.000	0.100	2.100	4.000	0.100000	0.071250	0.000000	1.898403	2.721819	0.335581	1.286717	True	True	9.98856e-08	3147	2.236602	2.473301	0.559336	0.378526
2.000	0.100	2.100	4.000	0.100000	0.075000	0.000000	1.893337	2.809622	0.326911	1.404272	True	True	9.98179e-08	3546	2.252312	2.512247	0.558573	0.363318
2.000	0.100	2.100	4.000	0.100000	-0.075000	0.022500	2.782621	1.893728	1.416073	0.328636	True	True	9.99438e-08	3410	2.506905	2.241629	0.365586	0.558780
2.000	0.100	2.100	4.000	0.100000	-0.071250	0.022500	2.694156	1.898851	1.298217	0.337406	True	True	9.98744e-08	3172	2.467638	2.225563	0.381052	0.559522
2.000	0.100	2.100	4.000	0.100000	-0.067500	0.022500	2.619147	1.904521	1.201251	0.346015	True	True	9.96405e-08	3050	2.434179	2.212702	0.394936	0.559783
2.000	0.100	2.100	4.000	0.100000	-0.063750	0.022500	2.554392	1.910673	1.119710	0.354571	True	True	9.97909e-08	2868	2.405224	2.202314	0.407530	0.559649
2.000	0.100	2.100	4.000	0.100000	-0.060000	0.022500	2.497689	1.917269	1.049944	0.363156	True	True	9.99481e-08	2644	2.379860	2.193896	0.419049	0.559180
2.000	0.100	2.100	4.000	0.100000	-0.056250	0.022500	2.447457	1.924284	0.989403	0.371833	True	True	9.991e-08	2611	2.357425	2.187090	0.429653	0.558419
2.000	0.100	2.100	4.000	0.100000	-0.052500	0.022500	2.402529	1.931707	0.936249	0.380655	True	True	9.98872e-08	2483	2.337427	2.181632	0.439468	0.557394
2.000	0.100	2.100	4.000	0.100000	-0.048750	0.022500	2.362020	1.939533	0.889117	0.389668	True	True	9.99491e-08	2436	2.319486	2.177326	0.448592	0.556129
2.000	0.100	2.100	4.000	0.100000	-0.045000	0.022500	2.325243	1.947765	0.846969	0.398914	True	True	9.95868e-08	2286	2.303308	2.174023	0.457106	0.554641
2.000	0.100	2.100	4.000	0.100000	-0.041250	0.022500	2.291653	1.956410	0.809001	0.408432	True	True	9.96784e-08	2157	2.288659	2.171606	0.465075	0.552941
2.000	0.100	2.100	4.000	0.100000	-0.037500	0.022500	2.260816	1.965480	0.774578	0.418260	True	True	9.96357e-08	2204	2.275350	2.169985	0.472553	0.551038
2.000	0.100	2.100	4.000	0.100000	-0.033750	0.022500	2.232377	1.974989	0.743191	0.428436	True	True	9.97721e-08	2177	2.263229	2.169091	0.479585	0.548940
2.000	0.100	2.100	4.000	0.100000	-0.030000	0.022500	2.206043	1.984959	0.714427	0.439001	True	True	9.95245e-08	2090	2.252171	2.168868	0.486212	0.546649
2.000	0.100	2.100	4.000	0.100000	-0.026250	0.022500	2.181571	1.995411	0.687946	0.449994	True	True	9.98582e-08	2079	2.242070	2.169273	0.492464	0.544168
2.000	0.100	2.100	4.000	0.100000	-0.022500	0.022500	2.158757	2.006369	0.663466	0.461460	True	True	9.99257e-08	1897	2.232842	2.170276	0.498372	0.541498
2.000	0.100	2.100	4.000	0.100000	-0.018750	0.022500	2.137425	2.017874	0.640751	0.473445	True	True	9.95416e-08	2000	2.224414	2.171852	0.503958	0.538636
2.000	0.100	2.100	4.000	0.100000	-0.015000	0.022500	2.117430	2.029946	0.619601	0.485999	True	True	9.98405e-08	1910	2.216726	2.173986	0.509244	0.535583
2.000	0.100	2.100	4.000	0.100000	-0.011250	0.022500	2.098646	2.042632	0.599844	0.499179	True	True	9.94072e-08	1890	2.209728	2.176669	0.514249	0.532334
2.000	0.100	2.100	4.000	0.100000	-0.007500	0.022500	2.080948	2.055992	0.581338	0.513043	True	True	9.97005e-08	1876	2.203381	2.179896	0.518989	0.528880
2.000	0.100	2.100	4.000	0.100000	-0.003750	0.022500	2.064263	2.070047	0.563950	0.527662	True	True	9.94002e-08	1808	2.197648	2.183673	0.523477	0.525222
2.000	0.100	2.100	4.000	0.100000	0.000000	0.022500	2.048494	2.084875	0.547574	0.543111	True	True	9.97684e-08	1863	2.192504	2.188006	0.527725	0.521348
2.000	0.100	2.100	4.000	0.100000	0.003750	0.022500	2.033561	2.100539	0.532113	0.559475	True	True	9.95339e-08	1826	2.187930	2.192909	0.531745	0.517249
2.000	0.100	2.100	4.000	0.100000	0.007500	0.022500	2.019413	2.117106	0.517480	0.576852	True	True	9.99551e-08	1949	2.183909	2.198404	0.535543	0.512917
2.000	0.100	2.100	4.000	0.100000	0.011250	0.022500	2.005987	2.134664	0.503599	0.595353	True	True	9.96597e-08	1956	2.180432	2.204515	0.539129	0.508338
2.000	0.100	2.100	4.000	0.100000	0.015000	0.022500	1.993229	2.153309	0.490404	0.615103	True	True	9.94512e-08	1992	2.177497	2.211276	0.542508	0.503498
2.000	0.100	2.100	4.000	0.100000	0.018750	0.022500	1.981100	2.173149	0.477833	0.636252	True	True	9.99949e-08	2052	2.175106	2.218727	0.545685	0.498382
2.000	0.100	2.100	4.000	0.100000	0.022500	0.022500	1.969556	2.194314	0.465832	0.658969	True	True	9.97579e-08	2051	2.173266	2.226918	0.548664	0.492972
2.000	0.100	2.100	4.000	0.100000	0.026250	0.022500	1.958566	2.216950	0.454349	0.683456	True	True	9.97963e-08	2004	2.171993	2.235909	0.551447	0.487246
2.000	0.100	2.100	4.000	0.100000	0.030000	0.022500	1.948100	2.241232	0.443338	0.709951	True	True	9.96438e-08	2089	2.171309	2.245769	0.554033	0.481180
2.000	0.100	2.100	4.000	0.100000	0.033750	0.022500	1.938130	2.267363	0.432757	0.738735	True	True	9.99311e-08	2205	2.171245	2.256586	0.556423	0.474745
2.000	0.100	2.100	4.000	0.100000	0.037500	0.022500	1.928634	2.295588	0.422563	0.770150	True	True	9.96749e-08	2278	2.171842	2.268462	0.558614	0.467910
2.000	0.100	2.100	4.000	0.100000	0.041250	0.022500	1.919593	2.326198	0.412718	0.804611	True	True	9.96813e-08	2291	2.173153	2.281523	0.560602	0.460634
2.000	0.100	2.100	4.000	0.100000	0.045000	0.022500	1.910994	2.359548	0.403184	0.842629	True	True	9.9551e-08	2413	2.175246	2.295920	0.562380	0.452874
2.000	0.100	2.100	4.000	0.100000	0.048750	0.022500	1.902826	2.396074	0.393923	0.884842	True	True	9.97315e-08	2509	2.178210	2.311841	0.563938	0.444574
2.000	0.100	2.100	4.000	0.100000	0.052500	0.022500	1.895084	2.436318	0.384894	0.932058	True	True	9.98681e-08	2436	2.182156	2.329518	0.565265	0.435670
2.000	0.100	2.100	4.000	0.100000	0.056250	0.022500	1.887767	2.480968	0.376058	0.985319	True	True	9.96614e-08	2673	2.187233	2.349246	0.566342	0.426082
2.000	0.100	2.100	4.000	0.100000	0.060000	0.022500	1.880882	2.530909	0.367366	1.045997	True	True	9.96939e-08	2911	2.193632	2.371401	0.567146	0.415711
2.000	0.100	2.100	4.000	0.100000	0.063750	0.022500	1.874444	2.587310	0.358768	1.115939	True	True	9.96957e-08	2950	2.201610	2.396476	0.567647	0.404432
2.000	0.100	2.100	4.000	0.100000	0.067500	0.022500	1.868482	2.651749	0.350199	1.197706	True	True	9.9842e-08	3080	2.211520	2.425130	0.567799	0.392086
2.000	0.100	2.100	4.000	0.100000	0.071250	0.022500	1.863041	2.726434	0.341578	1.294967	True	True	9.9719e-08	3226	2.223854	2.458274	0.567544	0.378458
2.000	0.100	2.100	4.000	0.100000	0.075000	0.022500	1.858192	2.814569	0.332797	1.413215	True	True	9.98261e-08	3465	2.239333	2.497207	0.566791	0.363258
2.000	0.100	2.100	4.000	0.100000	-0.075000	0.045000	2.755872	1.894134	1.427914	0.330374	True	True	9.98126e-08	3427	2.501617	2.230942	0.367843	0.558964
2.000	0.100	2.100	4.000	0.100000	-0.071250	0.045000	2.666754	1.899317	1.309764	0.339246	True	True	9.97099e-08	3223	2.462034	2.214515	0.383568	0.559681
2.000	0.100	2.100	4.000	0.100000	-0.067500	0.045000	2.591142	1.905047	1.212527	0.347952	True	True	9.96665e-08	2895	2.428279	2.201333	0.397706	0.559922
2.000	0.100	2.100	4.000	0.100000	-0.063750	0.045000	2.525827	1.911260	1.130735	0.356601	True	True	9.97356e-08	2812	2.399044	2.190656	0.410548	0.559771
2.000	0.100	2.100	4.000	0.100000	-0.060000	0.045000	2.468599	1.917917	1.060732	0.365277	True	True	9.99359e-08	2715	2.373414	2.181974	0.422310	0.559288
2.000	0.100	2.100	4.000	0.100000	-0.056250	0.045000	2.417876	1.924995	0.999969	0.374044	True	True	9.98769e-08	2514	2.350727	2.174927	0.433152	0.558514
2.000	0.100	2.100	4.000	0.100000	-0.052500	0.045000	2.372487	1.932481	0.946604	0.382954	True	True	9.99188e-08	2360	2.330486	2.169248	0.443199	0.557478
2.000	0.100	2.100	4.000	0.100000	-0.048750	0.045000	2.331544	1.940371	0.899272	0.392054	True	True	9.96977e-08	2363	2.312313	2.164738	0.452552	0.556203
2.000	0.100	2.100	4.000	0.100000	-0.045000	0.045000	2.294356	1.948668	0.856934	0.401387	True	True	9.98628e-08	2169	2.295911	2.161245	0.461289	0.554705
2.000	0.100	2.100	4.000	0.100000	-0.041250	0.045000	2.260380	1.957380	0.818783	0.410991	True	True	9.98652e-08	2224	2.281046	2.158653	0.469476	0.552997
2.000	0.100	2.100	4.000	0.100000	-0.037500	0.045000	2.229178	1.966517	0.784185	0.420907	True	True	9.9706e-08	2143	2.267528	2.156868	0.477167	0.551087
2.000	0.100	2.100	4.000	0.100000	-0.033750	0.045000	2.200393	1.976095	0.752629	0.431172	True	True	9.97078e-08	2083	2.255205	2.155821	0.484408	0.548981
2.000	0.100	2.100	4.000	0.100000	-0.030000	0.045000	2.173732	1.986134	0.723703	0.441827	True	True	9.95248e-08	1946	2.243951	2.155455	0.491237	0.546684
2.000	0.100	2.100	4.000	0.100000	-0.026250	0.045000	2.148951	1.996659	0.697065	0.452911	True	True	9.96494e-08	2011	2.233660	2.155726	0.497688	0.544196
2.000	0.100	2.100	4.000	0.100000	-0.022500	0.045000	2.125844	2.007695	0.672435	0.464471	True	True	9.95062e-08	1947	2.224246	2.156604	0.503788	0.541519
2.000	0.100	2.100	4.000	0.100000	-0.018750	0.045000	2.104238	2.019267	0.649573	0.476551	True	True	9.94869e-08	1871	2.215637	2.158063	0.509562	0.538653
2.000	0.100	2.100	4.000	0.100000	-0.015000	0.045000	2.083981	2.031423	0.628282	0.489204	True	True	9.95099e-08	1882	2.207773	2.160086	0.515031	0.535592
2.000	0.100	2.100	4.000	0.100000	-0.011250	0.045000	2.064947	2.044196	0.608389	0.502484	True	True	9.9785e-08	1910	2.200604	2.162665	0.520214	0.532335
2.000	0.100	2.100	4.000	0.100000	-0.007500	0.045000	2.047023	2.057634	0.589749	0.516454	True	True	9.9978e-08	1902	2.194087	2.165795	0.525126	0.528876
2.000	0.100	2.100	4.000	0.100000	-0.003750	0.045000	2.030122	2.071771	0.572232	0.531182	True	True	9.96715e-08	1899	2.188189	2.169481	0.529781	0.525212
2.000	0.100	2.100	4.000	0.100000	0.000000	0.045000	2.014149	2.086687	0.555730	0.546744	True	True	9.96207e-08	1877	2.182883	2.173728	0.534191	0.521331
2.000	0.100	2.100	4.000	0.100000	0.003750	0.045000	1.999035	2.102438	0.540145	0.563227	True	True	9.98097e-08	1925	2.178149	2.178551	0.538366	0.517226
2.000	0.100	2.100	4.000	0.100000	0.007500	0.045000	1.984710	2.119100	0.525392	0.580727	True	True	9.96299e-08	1888	2.173971	2.183970	0.542316	0.512887
2.000	0.100	2.100	4.000	0.100000	0.011250	0.045000	1.971121	2.136755	0.511395	0.599357	True	True	9.99539e-08	1958	2.170340	2.190010	0.546048	0.508301
2.000	0.100	2.100	4.000	0.100000	0.015000	0.045000	1.958219	2.155500	0.498085	0.619245	True	True	9.99295e-08	2024	2.167252	2.196705	0.549567	0.503455
2.000	0.100	2.100	4.000	0.100000	0.018750	0.045000	1.945955	2.175446	0.485402	0.640538	True	True	9.96521e-08	1952	2.164709	2.204094	0.552879	0.498332
2.000	0.100	2.100	4.000	0.100000	0.022500	0.045000	1.934294	2.196720	0.473291	0.663409	True	True	9.97829e-08	2061	2.162719	2.212228	0.555985	0.492915
2.000	0.100	2.100	4.000	0.100000	0.026250	0.045000	1.923200	2.219471	0.461700	0.688059	True	True	9.96915e-08	2101	2.161297	2.221164	0.558890	0.487182
2.000	0.100	2.100	4.000	0.100000	0.030000	0.045000	1.912643	2.243873	0.450583	0.714728	True	True	9.9493e-08	2145	2.160464	2.230975	0.561593	0.481109
2.000	0.100	2.100	4.000	0.100000	0.033750	0.045000	1.902598	2.270131	0.439897	0.743699	True	True	9.98048e-08	2202	2.160251	2.241745	0.564093	0.474667
2.000	0.100	2.100	4.000	0.100000	0.037500	0.045000	1.893043	2.298490	0.429600	0.775317	True	True	9.98096e-08	2218	2.160698	2.253578	0.566388	0.467825
2.000	0.100	2.100	4.000	0.100000	0.041250	0.045000	1.883961	2.329242	0.419654	0.809998	True	True	9.95856e-08	2296	2.161858	2.266599	0.568472	0.460544
2.000	0.100	2.100	4.000	0.100000	0.045000	0.045000	1.875337	2.362743	0.410018	0.848256	True	True	9.97019e-08	2445	2.163797	2.280960	0.570340	0.452778
2.000	0.100	2.100	4.000	0.100000	0.048750	0.045000	1.867164	2.399431	0.400656	0.890733	True	True	9.9705e-08	2473	2.166605	2.296848	0.571981	0.444473
2.000	0.100	2.100	4.000	0.100000	0.052500	0.045000	1.859436	2.439850	0.391527	0.938241	True	True	9.96987e-08	2624	2.170391	2.314495	0.573382	0.435565
2.000	0.100	2.100	4.000	0.100000	0.056250	0.045000	1.852157	2.484688	0.382590	0.991829	True	True	9.96775e-08	2766	2.175302	2.334196	0.574525	0.425973
2.000	0.100	2.100	4.000	0.100000	0.060000	0.045000	1.845334	2.534836	0.373797	1.052876	True	True	9.99217e-08	2854	2.181528	2.356326	0.575387	0.415601
2.000	0.100	2.100	4.000	0.100000	0.063750	0.045000	1.838986	2.591465	0.365097	1.123240	True	True	9.98059e-08	2948	2.189324	2.381380	0.575935	0.404323
2.000	0.100	2.100	4.000	0.100000	0.067500	0.045000	1.833147	2.656159	0.356423	1.205496	True	True	9.9994e-08	3082	2.199038	2.410015	0.576125	0.391979
2.000	0.100	2.100	4.000	0.100000	0.071250	0.045000	1.827865	2.731133	0.347695	1.303336	True	True	9.9953e-08	3276	2.211160	2.443142	0.575896	0.378357
2.000	0.100	2.100	4.000	0.100000	0.075000	0.045000	1.823222	2.819602	0.338802	1.422285	True	True	9.9184e-08	3461	2.226402	2.482061	0.575157	0.363165
2.000	0.100	2.100	4.000	0.100000	-0.075000	0.067500	2.729378	1.894555	1.439795	0.332125	True	True	9.98536e-08	3376	2.496385	2.220250	0.370089	0.559123
2.000	0.100	2.100	4.000	0.100000	-0.071250	0.067500	2.639617	1.899800	1.321357	0.341101	True	True	9.97252e-08	3201	2.456490	2.203460	0.386074	0.559814
2.000	0.100	2.100	4.000	0.100000	-0.067500	0.067500	2.563409	1.905593	1.223855	0.349906	True	True	9.95715e-08	2953	2.422443	2.189954	0.400465	0.560033
2.000	0.100	2.100	4.000	0.100000	-0.063750	0.067500	2.497540	1.911869	1.141817	0.358651	True	True	9.97965e-08	2735	2.392933	2.178984	0.413557	0.559864
2.000	0.100	2.100	4.000	0.100000	-0.060000	0.067500	2.439795	1.918589	1.071583	0.367420	True	True	9.96051e-08	2623	2.367042	2.170036	0.425564	0.559364
2.000	0.100	2.100	4.000	0.100000	-0.056250	0.067500	2.388586	1.925731	1.010603	0.376277	True	True	9.97785e-08	2472	2.344105	2.162745	0.436646	0.558575
2.000	0.100	2.100	4.000	0.100000	-0.052500	0.067500	2.342740	1.933282	0.957032	0.385277	True	True	9.99532e-08	2433	2.323625	2.156841	0.446929	0.557527
2.000	0.100	2.100	4.000	0.100000	-0.048750	0.067500	2.301366	1.941238	0.909504	0.394466	True	True	9.95591e-08	2270	2.305221	2.152124	0.456512	0.556241
2.000	0.100	2.100	4.000	0.100000	-0.045000	0.067500	2.263772	1.949602	0.866978	0.403887	True	True	9.99547e-08	2208	2.288598	2.148438	0.465476	0.554733
2.000	0.100	2.100	4.000	0.100000	-0.041250	0.067500	2.229411	1.958382	0.828648	0.413581	True	True	9.95106e-08	2112	2.273519	2.145666	0.473884	0.553015
2.000	0.100	2.100	4.000	0.100000	-0.037500	0.067500	2.197845	1.967589	0.793878	0.423586	True	True	9.97094e-08	2085	2.259795	2.143715	0.481792	0.551097
2.000	0.100	2.100	4.000	0.100000	-0.033750	0.067500	2.168716	1.977238	0.762157	0.433942	True	True	9.95111e-08	2057	2.247271	2.142512	0.489245	0.548983
2.000	0.100	2.100	4.000	0.100000	-0.030000	0.067500	2.141729	1.987350	0.733071	0.444688	True	True	9.94551e-08	2033	2.235821	2.141999	0.496281	0.546678
2.000	0.100	2.100	4.000	0.100000	-0.026250	0.067500	2.116639	1.997946	0.706280	0.455867	True	True	9.98124e-08	1880	2.225341	2.142135	0.502934	0.544183
2.000	0.100	2.100	4.000	0.100000	-0.022500	0.067500	2.093240	2.009056	0.681500	0.467522	True	True	9.9748e-08	1887	2.215743	2.142884	0.509232	0.541499
2.000	0.100	2.100	4.000	0.100000	-0.018750	0.067500	2.071359	2.020707	0.658495	0.479700	True	True	9.97255e-08	1864	2.206954	2.144222	0.515198	0.538626
2.000	0.100	2.100	4.000	0.100000	-0.015000	0.067500	2.050845	2.032938	0.637064	0.492454	True	True	9.95619e-08	1802	2.198914	2.146133	0.520854	0.535559
2.000	0.100	2.100	4.000	0.100000	-0.011250	0.067500	2.031560	2.045797	0.617037	0.505837	True	True	9.95582e-08	1858	2.191573	2.148605	0.526220	0.532294
2.000	0.100	2.100	4.000	0.100000	-0.007500	0.067500	2.013409	2.059312	0.598264	0.519914	True	True	9.99865e-08	1838	2.184887	2.151636	0.531309	0.528830
2.000	0.100	2.100	4.000	0.100000	-0.003750	0.067500	1.996291	2.073541	0.580619	0.534753	True	True	9.98762e-08	1879	2.178824	2.155227	0.536135	0.525158
2.000	0.100	2.100	4.000	0.100000	0.000000	0.067500	1.980108	2.088550	0.563993	0.550430	True	True	9.99463e-08	1829	2.173357	2.159385	0.540714	0.521270
2.000	0.100	2.100	4.000	0.100000	0.003750	0.067500	1.964804	2.104393	0.548287	0.567033	True	True	9.97859e-08	1855	2.168463	2.164126	0.545050	0.517158
2.000	0.100	2.100	4.000	0.100000	0.007500	0.067500	1.950296	2.121153	0.533416	0.584659	True	True	9.98821e-08	1815	2.164128	2.169466	0.549158	0.512811
2.000	0.100	2.100	4.000	0.100000	0.011250	0.067500	1.936552	2.138904	0.519302	0.603421	True	True	9.98043e-08	2004	2.160341	2.175434	0.553039	0.508219
2.000	0.100	2.100	4.000	0.100000	0.015000	0.067500	1.923497	2.157752	0.505879	0.623448	True	True	9.95635e-08	1948	2.157100	2.182060	0.556703	0.503366
2.000	0.100	2.100	4.000	0.100000	0.018750	0.067500	1.911098	2.177805	0.493085	0.644888	True	True	9.99563e-08	1987	2.154405	2.189385	0.560154	0.498237
2.000	0.100	2.100	4.000	0.100000	0.022500	0.067500	1.899314	2.199190	0.480865	0.667915	True	True	9.95763e-08	2131	2.152264	2.197458	0.563395	0.492812
2.000	0.100	2.100	4.000	0.100000	0.026250	0.067500	1.888112	2.222057	0.469167	0.692731	True	True	9.96718e-08	2177	2.150691	2.206339	0.566427	0.487073
2.000	0.100	2.100	4.000	0.100000	0.030000	0.067500	1.877461	2.246581	0.457945	0.719578	True	True	9.96355e-08	2136	2.149707	2.216097	0.569251	0.480993
2.000	0.100	2.100	4.000	0.100000	0.033750	0.067500	1.867336	2.272968	0.447155	0.748740	True	True	9.97044e-08	2260	2.149344	2.226819	0.571866	0.474546
2.000	0.100	2.100	4.000	0.100000	0.037500	0.067500	1.857718	2.301462	0.436755	0.780563	True	True	9.9954e-08	2289	2.149639	2.238607	0.574269	0.467698
2.000	0.100	2.100	4.000	0.100000	0.041250	0.067500	1.848588	2.332358	0.426707	0.815467	True	True	9.96068e-08	2401	2.150646	2.251587	0.576455	0.460411
2.000	0.100	2.100	4.000	0.100000	0.045000	0.067500	1.839935	2.366012	0.416971	0.853969	True	True	9.98637e-08	2356	2.152431	2.265909	0.578417	0.452640
2.000	0.100	2.100	4.000	0.100000	0.048750	0.067500	1.831750	2.402863	0.407508	0.896713	True	True	9.98186e-08	2546	2.155079	2.281762	0.580144	0.444331
2.000	0.100	2.100	4.000	0.100000	0.052500	0.067500	1.824031	2.443458	0.398279	0.944517	True	True	9.96407e-08	2539	2.158703	2.299377	0.581624	0.435419
2.000	0.100	2.100	4.000	0.100000	0.056250	0.067500	1.816781	2.488487	0.389242	0.998436	True	True	9.98521e-08	2777	2.163446	2.319049	0.582838	0.425826
2.000	0.100	2.100	4.000	0.100000	0.060000	0.067500	1.810013	2.538843	0.380348	1.059857	True	True	9.98162e-08	2807	2.169496	2.341154	0.583761	0.415452
2.000	0.100	2.100	4.000	0.100000	0.063750	0.067500	1.803747	2.595702	0.371545	1.130648	True	True	9.96187e-08	2955	2.177106	2.366184	0.584360	0.404175
2.000	0.100	2.100	4.000	0.100000	0.067500	0.067500	1.798020	2.660652	0.362767	1.213400	True	True	9.97286e-08	3176	2.186621	2.394798	0.584591	0.391835
2.000	0.100	2.100	4.000	0.100000	0.071250	0.067500	1.792889	2.735917	0.353932	1.311826	True	True	9.97282e-08	3298	2.198526	2.427906	0.584392	0.378220
2.000	0.100	2.100	4.000	0.100000	0.075000	0.067500	1.788439	2.824721	0.344927	1.431483	True	True	9.99244e-08	3501	2.213528	2.466808	0.583670	0.363040
2.000	0.100	2.100	4.000	0.100000	-0.075000	0.090000	2.703137	1.894993	1.451713	0.333890	True	True	9.98065e-08	3374	2.491207	2.209555	0.372323	0.559257
2.000	0.100	2.100	4.000	0.100000	-0.071250	0.090000	2.612743	1.900302	1.332994	0.342972	True	True	9.97959e-08	3024	2.451007	2.192400	0.388567	0.559921
2.000	0.100	2.100	4.000	0.100000	-0.067500	0.090000	2.535949	1.906158	1.235233	0.351877	True	True	9.98358e-08	2835	2.416674	2.178567	0.403214	0.560116
2.000	0.100	2.100	4.000	0.100000	-0.063750	0.090000	2.469534	1.912499	1.152954	0.360720	True	True	9.96108e-08	2675	2.386892	2.167301	0.416557	0.559926
2.000	0.100	2.100	4.000	0.100000	-0.060000	0.090000	2.411278	1.919285	1.082495	0.369583	True	True	9.99542e-08	2617	2.360743	2.158083	0.428809	0.559408
2.000	0.100	2.100	4.000	0.100000	-0.056250	0.090000	2.359589	1.926492	1.021301	0.378533	True	True	9.97187e-08	2355	2.337560	2.150545	0.440134	0.558603
2.000	0.100	2.100	4.000	0.100000	-0.052500	0.090000	2.313291	1.934110	0.967529	0.387625	True	True	9.95352e-08	2332	2.316844	2.144413	0.450655	0.557541
2.000	0.100	2.100	4.000	0.100000	-0.048750	0.090000	2.271490	1.942135	0.919808	0.396905	True	True	9.97126e-08	2208	2.298214	2.139485	0.460472	0.556242
2.000	0.100	2.100	4.000	0.100000	-0.045000	0.090000	2.233493	1.950568	0.877099	0.406417	True	True	9.98938e-08	2277	2.281371	2.135604	0.469664	0.554723
2.000	0.100	2.100	4.000	0.100000	-0.041250	0.090000	2.198751	1.959418	0.838594	0.416202	True	True	9.97236e-08	2132	2.266081	2.132650	0.478297	0.552995
2.000	0.100	2.100	4.000	0.100000	-0.037500	0.090000	2.166823	1.968696	0.803655	0.426299	True	True	9.98866e-08	2121	2.252152	2.130528	0.486425	0.551066
2.000	0.100	2.100	4.000	0.100000	-0.033750	0.090000	2.137351	1.978417	0.771772	0.436747	True	True	9.97251e-08	2078	2.239429	2.129166	0.494094	0.548944
2.000	0.100	2.100	4.000	0.100000	-0.030000	0.090000	2.110040	1.988605	0.742530	0.447587	True	True	9.98891e-08	2018	2.227787	2.128504	0.501341	0.546629
2.000	0.100	2.100	4.000	0.100000	-0.026250	0.090000	2.084642	1.999278	0.715587	0.458861	True	True	9.99681e-08	1964	2.217118	2.128500	0.508201	0.544127
2.000	0.100	2.100	4.000	0.100000	-0.022500	0.090000	2.060952	2.010465	0.690662	0.470613	True	True	9.96579e-08	1918	2.207337	2.129118	0.514700	0.541435
2.000	0.100	2.100	4.000	0.100000	-0.018750	0.090000	2.038792	2.022198	0.667515	0.482891	True	True	9.95066e-08	1857	2.198369	2.130333	0.520864	0.538553
2.000	0.100	2.100	4.000	0.100000	-0.015000	0.090000	2.018014	2.034512	0.645947	0.495747	True	True	9.99623e-08	1844	2.190154	2.132127	0.526713	0.535479
2.000	0.100	2.100	4.000	0.100000	-0.011250	0.090000	1.998493	2.047443	0.625785	0.509237	True	True	9.96706e-08	1816	2.182641	2.134491	0.532264	0.532209
2.000	0.100	2.100	4.000	0.100000	-0.007500	0.090000	1.980111	2.061045	0.606882	0.523423	True	True	9.9951e-08	1888	2.175787	2.137419	0.537535	0.528737
2.000	0.100	2.100	4.000	0.100000	-0.003750	0.090000	1.962768	2.075367	0.589112	0.538375	True	True	9.94443e-08	1895	2.169560	2.140914	0.542540	0.525058
2.000	0.100	2.100	4.000	0.100000	0.000000	0.090000	1.946380	2.090465	0.572363	0.554169	True	True	9.98568e-08	1872	2.163930	2.144981	0.547290	0.521163
2.000	0.100	2.100	4.000	0.100000	0.003750	0.090000	1.930883	2.106403	0.556537	0.570895	True	True	9.97035e-08	1948	2.158876	2.149636	0.551793	0.517044
2.000	0.100	2.100	4.000	0.100000	0.007500	0.090000	1.916202	2.123258	0.541548	0.588649	True	True	9.99436e-08	1915	2.154384	2.154896	0.556061	0.512691
2.000	0.100	2.100	4.000	0.100000	0.011250	0.090000	1.902285	2.141113	0.527320	0.607546	True	True	9.99729e-08	2021	2.150442	2.160788	0.560099	0.508091
2.000	0.100	2.100	4.000	0.100000	0.015000	0.090000	1.889078	2.160065	0.513785	0.627714	True	True	9.99687e-08	2063	2.147046	2.167343	0.563914	0.503231
2.000	0.100	2.100	4.000	0.100000	0.018750	0.090000	1.876539	2.180226	0.500881	0.649304	True	True	9.98253e-08	2036	2.144198	2.174602	0.567510	0.498095
2.000	0.100	2.100	4.000	0.100000	0.022500	0.090000	1.864629	2.201724	0.488552	0.672490	True	True	9.9653e-08	2110	2.141905	2.182613	0.570889	0.492664
2.000	0.100	2.100	4.000	0.100000	0.026250	0.090000	1.853314	2.224710	0.476748	0.697475	True	True	9.99971e-08	2140	2.140181	2.191435	0.574054	0.486918
2.000	0.100	2.100	4.000	0.100000	0.030000	0.090000	1.842565	2.249358	0.465421	0.724501	True	True	9.98491e-08	2169	2.139046	2.201139	0.577004	0.480832
2.000	0.100	2.100	4.000	0.100000	0.033750	0.090000	1.832358	2.275875	0.454528	0.753857	True	True	9.98125e-08	2248	2.138530	2.211811	0.579739	0.474379
2.000	0.100	2.100	4.000	0.100000	0.037500	0.090000	1.822671	2.304506	0.444027	0.785889	True	True	9.99607e-08	2320	2.138673	2.223552	0.582255	0.467525
2.000	0.100	2.100	4.000	0.100000	0.041250	0.090000	1.813489	2.335547	0.433877	0.821020	True	True	9.95758e-08	2421	2.139525	2.236488	0.584547	0.460233
2.000	0.100	2.100	4.000	0.100000	0.045000	0.090000	1.804800	2.369356	0.424041	0.859768	True	True	9.96773e-08	2512	2.141153	2.250771	0.586608	0.452458
2.000	0.100	2.100	4.000	0.100000	0.048750	0.090000	1.796597	2.406373	0.414479	0.902784	True	True	9.9689e-08	2522	2.143641	2.266586	0.588427	0.444145
2.000	0.100	2.100	4.000	0.100000	0.052500	0.090000	1.788880	2.447145	0.405150	0.950889	True	True	9.99299e-08	2636	2.147100	2.284168	0.589990	0.435231
2.000	0.100	2.100	4.000	0.100000	0.056250	0.090000	1.781654	2.492367	0.396013	1.005143	True	True	9.9699e-08	2748	2.151672	2.303809	0.591278	0.425636
2.000	0.100	2.100	4.000	0.100000	0.060000	0.090000	1.774932	2.542933	0.387019	1.066943	True	True	9.93875e-08	2806	2.157542	2.325885	0.592267	0.415264
2.000	0.100	2.100	4.000	0.100000	0.063750	0.090000	1.768740	2.600022	0.378114	1.138167	True	True	9.98867e-08	2998	2.164964	2.350890	0.592922	0.403989
2.000	0.100	2.100	4.000	0.100000	0.067500	0.090000	1.763117	2.665231	0.369232	1.221421	True	True	9.98782e-08	3199	2.174277	2.379482	0.593198	0.391654
2.000	0.100	2.100	4.000	0.100000	0.071250	0.090000	1.758124	2.740787	0.360289	1.320439	True	True	9.96791e-08	3356	2.185962	2.412570	0.593030	0.378047
2.000	0.100	2.100	4.000	0.100000	0.075000	0.090000	1.753857	2.829928	0.351172	1.440812	True	True	9.97722e-08	3660	2.200720	2.451454	0.592328	0.362879
2.000	0.100	2.100	4.000	0.100000	-0.075000	0.112500	2.677151	1.895447	1.463666	0.335669	True	True	9.9971e-08	3369	2.486086	2.198858	0.374544	0.559367
2.000	0.100	2.100	4.000	0.100000	-0.071250	0.112500	2.586135	1.900821	1.344672	0.344858	True	True	9.97392e-08	3067	2.445586	2.181336	0.391048	0.560000
2.000	0.100	2.100	4.000	0.100000	-0.067500	0.112500	2.508764	1.906744	1.246658	0.353866	True	True	9.96054e-08	2744	2.410970	2.167172	0.405950	0.560169
2.000	0.100	2.100	4.000	0.100000	-0.063750	0.112500	2.441811	1.913151	1.164144	0.362808	True	True	9.9639e-08	2612	2.380922	2.155607	0.419545	0.559957
2.000	0.100	2.100	4.000	0.100000	-0.060000	0.112500	2.383051	1.920004	1.093465	0.371768	True	True	9.996e-08	2515	2.354520	2.146118	0.432045	0.559419
2.000	0.100	2.100	4.000	0.100000	-0.056250	0.112500	2.330888	1.927280	1.032063	0.380813	True	True	9.96314e-08	2477	2.331094	2.138329	0.443613	0.558597
2.000	0.100	2.100	4.000	0.100000	-0.052500	0.112500	2.284144	1.934967	0.978093	0.389998	True	True	9.9892e-08	2383	2.310146	2.131966	0.454374	0.557519
2.000	0.100	2.100	4.000	0.100000	-0.048750	0.112500	2.241921	1.943061	0.930185	0.399371	True	True	9.95833e-08	2216	2.291292	2.126824	0.464427	0.556206
2.000	0.100	2.100	4.000	0.100000	-0.045000	0.112500	2.203525	1.951565	0.887296	0.408976	True	True	9.96821e-08	2182	2.274234	2.122744	0.473851	0.554674
2.000	0.100	2.100	4.000	0.100000	-0.041250	0.112500	2.168404	1.960486	0.848618	0.418853	True	True	9.98806e-08	2035	2.258734	2.119605	0.482712	0.552934
2.000	0.100	2.100	4.000	0.100000	-0.037500	0.112500	2.136118	1.969839	0.813514	0.429043	True	True	9.99298e-08	2110	2.244603	2.117310	0.491063	0.550995
2.000	0.100	2.100	4.000	0.100000	-0.033750	0.112500	2.106306	1.979635	0.781472	0.439586	True	True	9.98285e-08	2002	2.231684	2.115786	0.498951	0.548862
2.000	0.100	2.100	4.000	0.100000	-0.030000	0.112500	2.078672	1.989897	0.752076	0.450522	True	True	9.9548e-08	1949	2.219850	2.114973	0.506414	0.546539
2.000	0.100	2.100	4.000	0.100000	-0.026250	0.112500	2.052968	2.000647	0.724985	0.461893	True	True	9.94587e-08	1942	2.208995	2.114826	0.513484	0.544027
2.000	0.100	2.100	4.000	0.100000	-0.022500	0.112500	2.028987	2.011914	0.699915	0.473745	True	True	9.9453e-08	1869	2.199032	2.115309	0.520190	0.541327
2.000	0.100	2.100	4.000	0.100000	-0.018750	0.112500	2.006554	2.023726	0.676629	0.486125	True	True	9.9713e-08	1810	2.189886	2.116398	0.526554	0.538437
2.000	0.100	2.100	4.000	0.100000	-0.015000	0.112500	1.985516	2.036123	0.654926	0.499086	True	True	9.98077e-08	1791	2.181497	2.118074	0.532600	0.535355
2.000	0.100	2.100	4.000	0.100000	-0.011250	0.112500	1.965747	2.049142	0.634632	0.512683	True	True	9.98086e-08	1854	2.173813	2.120326	0.538343	0.532077
2.000	0.100	2.100	4.000	0.100000	-0.007500	0.112500	1.947125	2.062835	0.615603	0.526981	True	True	9.96332e-08	1818	2.166793	2.123149	0.543803	0.528597
2.000	0.100	2.100	4.000	0.100000	-0.003750	0.112500	1.929564	2.077246	0.597708	0.542048	True	True	9.95385e-08	1907	2.160401	2.126544	0.548989	0.524910
2.000	0.100	2.100	4.000	0.100000	0.000000	0.112500	1.912974	2.092436	0.580837	0.557963	True	True	9.98148e-08	1894	2.154609	2.130518	0.553915	0.521008
2.000	0.100	2.100	4.000	0.100000	0.003750	0.112500	1.897281	2.108471	0.564893	0.574813	True	True	9.97058e-08	1957	2.149396	2.135085	0.558591	0.516882
2.000	0.100	2.100	4.000	0.100000	0.007500	0.112500	1.882419	2.125424	0.549788	0.592698	True	True	9.95228e-08	1930	2.144746	2.140262	0.563026	0.512522
2.000	0.100	2.100	4.000	0.100000	0.011250	0.112500	1.868334	2.143381	0.535447	0.611732	True	True	9.98743e-08	2010	2.140648	2.146076	0.567225	0.507915
2.000	0.100	2.100	4.000	0.100000	0.015000	0.112500	1.854972	2.162440	0.521801	0.632045	True	True	9.98923e-08	1962	2.137098	2.152558	0.571195	0.503048
2.000	0.100	2.100	4.000	0.100000	0.018750	0.112500	1.842291	2.182711	0.508788	0.653787	True	True	9.96002e-08	2126	2.134097	2.159748	0.574941	0.497905
2.000	0.100	2.100	4.000	0.100000	0.022500	0.112500	1.830252	2.204325	0.496352	0.677133	True	True	9.96646e-08	2140	2.131651	2.167695	0.578464	0.492468
2.000	0.100	2.100	4.000	0.100000	0.026250	0.112500	1.818821	2.227430	0.484442	0.702290	True	True	9.97022e-08	2214	2.129774	2.176456	0.581767	0.486716
2.000	0.100	2.100	4.000	0.100000	0.030000	0.112500	1.807970	2.252204	0.473012	0.729500	True	True	9.9711e-08	2243	2.128487	2.186104	0.584849	0.480624
2.000	0.100	2.100	4.000	0.100000	0.033750	0.112500	1.797675	2.278853	0.462016	0.759053	True	True	9.98137e-08	2264	2.127818	2.196723	0.587709	0.474165
2.000	0.100	2.100	4.000	0.100000	0.037500	0.112500	1.787915	2.307623	0.451414	0.791297	True	True	9.96147e-08	2348	2.127807	2.208416	0.590343	0.467307
2.000	0.100	2.100	4.000	0.100000	0.041250	0.112500	1.778676	2.338812	0.441164	0.826657	True	True	9.97414e-08	2341	2.128503	2.221306	0.592746	0.460010
2.000	0.100	2.100	4.000	0.100000	0.045000	0.112500	1.769946	2.372777	0.431228	0.865657	True	True	9.93128e-08	2510	2.129971	2.235546	0.594911	0.452231
2.000	0.100	2.100	4.000	0.100000	0.048750	0.112500	1.761720	2.409960	0.421567	0.908948	True	True	9.96702e-08	2548	2.132297	2.251323	0.596826	0.443916
2.000	0.100	2.100	4.000	0.100000	0.052500	0.112500	1.753998	2.450912	0.412139	0.957358	True	True	9.9605e-08	2608	2.135589	2.268869	0.598477	0.435000
2.000	0.100	2.100	4.000	0.100000	0.056250	0.112500	1.746788	2.496328	0.402902	1.011952	True	True	9.97185e-08	2764	2.139988	2.288478	0.599844	0.425405
2.000	0.100	2.100	4.000	0.100000	0.060000	0.112500	1.740106	2.547105	0.393808	1.074135	True	True	9.99996e-08	2876	2.145678	2.310525	0.600901	0.415034
2.000	0.100	2.100	4.000	0.100000	0.063750	0.112500	1.733979	2.604428	0.384801	1.145797	True	True	9.99673e-08	2980	2.152908	2.335502	0.601616	0.403763
2.000	0.100	2.100	4.000	0.100000	0.067500	0.112500	1.728450	2.669896	0.375815	1.229558	True	True	9.98393e-08	3212	2.162016	2.364070	0.601940	0.391434
2.000	0.100	2.100	4.000	0.100000	0.071250	0.112500	1.723586	2.745746	0.366766	1.329176	True	True	9.99787e-08	3314	2.173477	2.397135	0.601809	0.377837
2.000	0.100	2.100	4.000	0.100000	0.075000	0.112500	1.719489	2.835226	0.357537	1.450273	True	True	9.97766e-08	3567	2.187984	2.435998	0.601130	0.362683
2.000	0.100	2.100	4.000	0.100000	-0.075000	0.135000	2.651421	1.895916	1.475653	0.337461	True	True	9.96729e-08	3255	2.481021	2.188162	0.376752	0.559453
2.000	0.100	2.100	4.000	0.100000	-0.071250	0.135000	2.559794	1.901358	1.356390	0.346759	True	True	9.99516e-08	3017	2.440227	2.170268	0.393515	0.560053
2.000	0.100	2.100	4.000	0.100000	-0.067500	0.135000	2.481855	1.907349	1.258129	0.355872	True	True	9.98342e-08	2743	2.405335	2.155773	0.408673	0.560194
2.000	0.100	2.100	4.000	0.100000	-0.063750	0.135000	2.414373	1.913825	1.175385	0.364915	True	True	9.96872e-08	2692	2.375025	2.143906	0.422520	0.559956
2.000	0.100	2.100	4.000	0.100000	-0.060000	0.135000	2.355116	1.920747	1.104490	0.373974	True	True	9.96553e-08	2590	2.348373	2.134141	0.435269	0.559397
2.000	0.100	2.100	4.000	0.100000	-0.056250	0.135000	2.302487	1.928093	1.042885	0.383115	True	True	9.97511e-08	2441	2.324710	2.126099	0.447083	0.558556
2.000	0.100	2.100	4.000	0.100000	-0.052500	0.135000	2.255302	1.935851	0.988722	0.392396	True	True	9.99043e-08	2266	2.303532	2.119503	0.458085	0.557460
2.000	0.100	2.100	4.000	0.100000	-0.048750	0.135000	2.212662	1.944017	0.940629	0.401864	True	True	9.9968e-08	2190	2.284458	2.114144	0.468376	0.556132
2.000	0.100	2.100	4.000	0.100000	-0.045000	0.135000	2.173871	1.952594	0.897565	0.411563	True	True	9.97468e-08	2182	2.267187	2.109863	0.478034	0.554586
2.000	0.100	2.100	4.000	0.100000	-0.041250	0.135000	2.138377	1.961590	0.858718	0.421536	True	True	9.95772e-08	2167	2.251482	2.106535	0.487126	0.552833
2.000	0.100	2.100	4.000	0.100000	-0.037500	0.135000	2.105735	1.971016	0.823452	0.431821	True	True	9.97878e-08	2022	2.237151	2.104064	0.495704	0.550882
2.000	0.100	2.100	4.000	0.100000	-0.033750	0.135000	2.075586	1.980889	0.791253	0.442461	True	True	9.96593e-08	1951	2.224037	2.102375	0.503815	0.548738
2.000	0.100	2.100	4.000	0.100000	-0.030000	0.135000	2.047632	1.991229	0.761707	0.453494	True	True	9.95182e-08	1946	2.212014	2.101407	0.511496	0.546404
2.000	0.100	2.100	4.000	0.100000	-0.026250	0.135000	2.021623	2.002060	0.734470	0.464965	True	True	9.97707e-08	1891	2.200975	2.101114	0.518781	0.543882
2.000	0.100	2.100	4.000	0.100000	-0.022500	0.135000	1.997356	2.013403	0.709259	0.476919	True	True	9.95947e-08	1787	2.190831	2.101461	0.525696	0.541174
2.000	0.100	2.100	4.000	0.100000	-0.018750	0.135000	1.974650	2.025298	0.685836	0.489403	True	True	9.99707e-08	1812	2.181509	2.102422	0.532266	0.538275
2.000	0.100	2.100	4.000	0.100000	-0.015000	0.135000	1.953350	2.037783	0.664000	0.502470	True	True	9.93844e-08	1789	2.172947	2.103976	0.538513	0.535184
2.000	0.100	2.100	4.000	0.100000	-0.011250	0.135000	1.933328	2.050894	0.643578	0.516178	True	True	9.96636e-08	1842	2.165095	2.106113	0.544454	0.531897
2.000	0.100	2.100	4.000	0.100000	-0.007500	0.135000	1.914479	2.064673	0.624421	0.530589	True	True	9.99329e-08	1908	2.157908	2.108828	0.550104	0.528410
2.000	0.100	2.100	4.000	0.100000	-0.003750	0.135000	1.896695	2.079178	0.606404	0.545773	True	True	9.97737e-08	1882	2.151352	2.112121	0.555478	0.524715
2.000	0.100	2.100	4.000	0.100000	0.000000	0.135000	1.879896	2.094463	0.589414	0.561811	True	True	9.98641e-08	1899	2.145399	2.115999	0.560586	0.520805
2.000	0.100	2.100	4.000	0.100000	0.003750	0.135000	1.864009	2.110595	0.573352	0.578788	True	True	9.97322e-08	1915	2.140027	2.120475	0.565439	0.516671
2.000	0.100	2.100	4.000	0.100000	0.007500	0.135000	1.848965	2.127650	0.558133	0.596807	True	True	9.97323e-08	1963	2.135219	2.125567	0.570045	0.512304
2.000	0.100	2.100	4.000	0.100000	0.011250	0.135000	1.834709	2.145711	0.543680	0.615980	True	True	9.97657e-08	2019	2.130966	2.131301	0.574411	0.507690
2.000	0.100	2.100	4.000	0.100000	0.015000	0.135000	1.821190	2.164878	0.529924	0.636440	True	True	9.98849e-08	2086	2.127261	2.137707	0.578542	0.502816
2.000	0.100	2.100	4.000	0.100000	0.018750	0.135000	1.808365	2.185261	0.516803	0.658337	True	True	9.99175e-08	2133	2.124106	2.144826	0.582443	0.497667
2.000	0.100	2.100	4.000	0.100000	0.022500	0.135000	1.796193	2.206992	0.504261	0.681848	True	True	9.9689e-08	2129	2.121507	2.152706	0.586115	0.492223
2.000	0.100	2.100	4.000	0.100000	0.026250	0.135000	1.784644	2.230219	0.492248	0.707179	True	True	9.97653e-08	2213	2.119478	2.161406	0.589561	0.486465
2.000	0.100	2.100	4.000	0.100000	0.030000	0.135000	1.773688	2.255120	0.480714	0.734575	True	True	9.98589e-08	2278	2.118037	2.170994	0.592781	0.480368
2.000	0.100	2.100	4.000	0.100000	0.033750	0.135000	1.763301	2.281903	0.469617	0.764328	True	True	9.98433e-08	2241	2.117214	2.181558	0.595771	0.473904
2.000	0.100	2.100	4.000	0.100000	0.037500	0.135000	1.753464	2.310815	0.458914	0.796788	True	True	9.99473e-08	2387	2.117047	2.193200	0.598528	0.467041
2.000	0.100	2.100	4.000	0.100000	0.041250	0.135000	1.744163	2.342152	0.448565	0.832382	True	True	9.99399e-08	2402	2.117586	2.206044	0.601048	0.459740
2.000	0.100	2.100	4.000	0.100000	0.045000	0.135000	1.735387	2.376275	0.438531	0.871635	True	True	9.97907e-08	2517	2.118895	2.220240	0.603321	0.451958
2.000	0.100	2.100	4.000	0.100000	0.048750	0.135000	1.727132	2.413627	0.428771	0.915206	True	True	9.9734e-08	2611	2.121057	2.235977	0.605336	0.443641
2.000	0.100	2.100	4.000	0.100000	0.052500	0.135000	1.719400	2.454760	0.419245	0.963924	True	True	9.96702e-08	2671	2.124180	2.253485	0.607079	0.434724
2.000	0.100	2.100	4.000	0.100000	0.056250	0.135000	1.712199	2.500372	0.409909	1.018863	True	True	9.98381e-08	2869	2.128404	2.273059	0.608530	0.425130
2.000	0.100	2.100	4.000	0.100000	0.060000	0.135000	1.705549	2.551363	0.400714	1.081435	True	True	9.97447e-08	2832	2.133910	2.295075	0.609662	0.414761
2.000	0.100	2.100	4.000	0.100000	0.063750	0.135000	1.699478	2.608920	0.391607	1.153541	True	True	9.96673e-08	3079	2.140945	2.320023	0.610440	0.403495
2.000	0.100	2.100	4.000	0.100000	0.067500	0.135000	1.694034	2.674649	0.382518	1.237816	True	True	9.98947e-08	3283	2.149844	2.348564	0.610817	0.391174
2.000	0.100	2.100	4.000	0.100000	0.071250	0.135000	1.689289	2.750794	0.373361	1.338040	True	True	9.99322e-08	3484	2.161077	2.381604	0.610726	0.377588
2.000	0.100	2.100	4.000	0.100000	0.075000	0.135000	1.685349	2.840614	0.364022	1.459870	True	True	9.99203e-08	3711	2.175331	2.420445	0.610073	0.362451
2.000	0.100	2.100	4.000	0.100000	-0.075000	0.157500	2.625947	1.896402	1.487671	0.339266	True	True	9.95997e-08	3192	2.476013	2.177466	0.378945	0.559513
2.000	0.100	2.100	4.000	0.100000	-0.071250	0.157500	2.533719	1.901914	1.368146	0.348676	True	True	9.98497e-08	2995	2.434930	2.159200	0.395967	0.560078
2.000	0.100	2.100	4.000	0.100000	-0.067500	0.157500	2.455224	1.907975	1.269643	0.357896	True	True	9.99962e-08	2788	2.399767	2.144369	0.411381	0.560188
2.000	0.100	2.100	4.000	0.100000	-0.063750	0.157500	2.387221	1.914521	1.186675	0.367042	True	True	9.99263e-08	2668	2.369201	2.132199	0.425481	0.559925
2.000	0.100	2.100	4.000	0.100000	-0.060000	0.157500	2.327476	1.921515	1.115569	0.376201	True	True	9.97742e-08	2527	2.342305	2.122156	0.438480	0.559342
2.000	0.100	2.100	4.000	0.100000	-0.056250	0.157500	2.274387	1.928933	1.053764	0.385441	True	True	9.99783e-08	2358	2.318407	2.113858	0.450540	0.558479
2.000	0.100	2.100	4.000	0.100000	-0.052500	0.157500	2.226768	1.936763	0.999413	0.394819	True	True	9.94939e-08	2210	2.297005	2.107026	0.461785	0.557365
2.000	0.100	2.100	4.000	0.100000	-0.048750	0.157500	2.183718	1.945003	0.951140	0.404384	True	True	9.97049e-08	2104	2.277715	2.101447	0.472316	0.556020
2.000	0.100	2.100	4.000	0.100000	-0.045000	0.157500	2.144537	1.953654	0.907903	0.414180	True	True	9.94644e-08	2021	2.260234	2.096961	0.482211	0.554458
2.000	0.100	2.100	4.000	0.100000	-0.041250	0.157500	2.108673	1.962727	0.868892	0.424249	True	True	9.95657e-08	2054	2.244326	2.093442	0.491536	0.552691
2.000	0.100	2.100	4.000	0.100000	-0.037500	0.157500	2.075680	1.972229	0.833467	0.434633	True	True	9.96688e-08	1939	2.229798	2.090793	0.500344	0.550727
2.000	0.100	2.100	4.000	0.100000	-0.033750	0.157500	2.045197	1.982182	0.801115	0.445371	True	True	9.96738e-08	1938	2.216493	2.088936	0.508681	0.548570
2.000	0.100	2.100	4.000	0.100000	-0.030000	0.157500	2.016925	1.992601	0.771420	0.456504	True	True	9.95663e-08	1917	2.204283	2.087810	0.516584	0.546225
2.000	0.100	2.100	4.000	0.100000	-0.026250	0.157500	1.990615	2.003514	0.744040	0.468077	True	True	9.93607e-08	1863	2.193062	2.087369	0.524087	0.543693
2.000	0.100	2.100	4.000	0.100000	-0.022500	0.157500	1.966063	2.014938	0.718690	0.480134	True	True	9.97762e-08	1871	2.182739	2.087577	0.531215	0.540974
2.000	0.100	2.100	4.000	0.100000	-0.018750	0.157500	1.943077	2.026926	0.695134	0.492724	True	True	9.94813e-08	1826	2.173243	2.088405	0.537997	0.538064
2.000	0.100	2.100	4.000	0.100000	-0.015000	0.157500	1.921522	2.039494	0.673166	0.505901	True	True	9.96026e-08	1861	2.164510	2.089835	0.544448	0.534965
2.000	0.100	2.100	4.000	0.100000	-0.011250	0.157500	1.901257	2.052692	0.652616	0.519720	True	True	9.99343e-08	1826	2.156489	2.091855	0.550590	0.531669
2.000	0.100	2.100	4.000	0.100000	-0.007500	0.157500	1.882171	2.066565	0.633337	0.534247	True	True	9.95024e-08	1867	2.149137	2.094459	0.556437	0.528173
2.000	0.100	2.100	4.000	0.100000	-0.003750	0.157500	1.864169	2.081163	0.615198	0.549552	True	True	9.959e-08	1953	2.142419	2.097648	0.562002	0.524469
2.000	0.100	2.100	4.000	0.100000	0.000000	0.157500	1.847162	2.096546	0.598090	0.565714	True	True	9.96443e-08	1903	2.136305	2.101428	0.567298	0.520552
2.000	0.100	2.100	4.000	0.100000	0.003750	0.157500	1.831078	2.112778	0.581913	0.582821	True	True	9.98484e-08	1973	2.130774	2.105811	0.572333	0.516410
2.000	0.100	2.100	4.000	0.100000	0.007500	0.157500	1.815850	2.129935	0.566581	0.600975	True	True	9.95462e-08	1966	2.125810	2.110815	0.577116	0.512035
2.000	0.100	2.100	4.000	0.100000	0.011250	0.157500	1.801423	2.148103	0.552017	0.620291	True	True	9.98832e-08	2029	2.121401	2.116466	0.581653	0.507414
2.000	0.100	2.100	4.000	0.100000	0.015000	0.157500	1.787745	2.167380	0.538152	0.640900	True	True	9.95189e-08	2014	2.117542	2.122795	0.585950	0.502534
2.000	0.100	2.100	4.000	0.100000	0.018750	0.157500	1.774773	2.187878	0.524925	0.662955	True	True	9.99274e-08	2162	2.114233	2.129840	0.590012	0.497378
2.000	0.100	2.100	4.000	0.100000	0.022500	0.157500	1.762468	2.209727	0.512279	0.686633	True	True	9.96342e-08	2176	2.111481	2.137651	0.593839	0.491929
2.000	0.100	2.100	4.000	0.100000	0.026250	0.157500	1.750797	2.233078	0.500162	0.712142	True	True	9.99632e-08	2223	2.109298	2.146286	0.597433	0.486164
2.000	0.100	2.100	4.000	0.100000	0.030000	0.157500	1.739732	2.258109	0.488527	0.739728	True	True	9.97806e-08	2371	2.107704	2.155815	0.600794	0.480062
2.000	0.100	2.100	4.000	0.100000	0.033750	0.157500	1.729250	2.285027	0.477329	0.769684	True	True	9.98958e-08	2317	2.106727	2.166322	0.603919	0.473593
2.000	0.100	2.100	4.000	0.100000	0.037500	0.157500	1.719332	2.314081	0.466527	0.802362	True	True	9.96912e-08	2412	2.106404	2.177911	0.606805	0.466725
2.000	0.100	2.100	4.000	0.100000	0.041250	0.157500	1.709965	2.345569	0.456079	0.838193	True	True	9.97498e-08	2514	2.106784	2.190705	0.609446	0.459421
2.000	0.100	2.100	4.000	0.100000	0.045000	0.157500	1.701138	2.379852	0.445947	0.877705	True	True	9.98529e-08	2576	2.107931	2.204856	0.611833	0.451637
2.000	0.100	2.100	4.000	0.100000	0.048750	0.157500	1.692848	2.417375	0.436089	0.921558	True	True	9.97467e-08	2525	2.109928	2.220550	0.613954	0.443318
2.000	0.100	2.100	4.000	0.100000	0.052500	0.157500	1.685099	2.458691	0.426465	0.970590	True	True	9.96836e-08	2683	2.112881	2.238019	0.615795	0.434402
2.000	0.100	2.100	4.000	0.100000	0.056250	0.157500	1.677901	2.504500	0.417031	1.025879	True	True	9.99449e-08	2861	2.116926	2.257556	0.617334	0.424809
2.000	0.100	2.100	4.000	0.100000	0.060000	0.157500	1.671275	2.555706	0.407738	1.088844	True	True	9.97053e-08	2883	2.122247	2.279538	0.618544	0.414444
2.000	0.100	2.100	4.000	0.100000	0.063750	0.157500	1.665252	2.613499	0.398529	1.161399	True	True	9.98812e-08	3091	2.129085	2.304456	0.619391	0.403184
2.000	0.100	2.100	4.000	0.100000	0.067500	0.157500	1.659884	2.679491	0.389338	1.246194	True	True	9.98442e-08	3200	2.137771	2.332967	0.619824	0.390872
2.000	0.100	2.100	4.000	0.100000	0.071250	0.157500	1.655246	2.755933	0.380076	1.347032	True	True	9.96911e-08	3439	2.148772	2.365981	0.619778	0.377300
2.000	0.100	2.100	4.000	0.100000	0.075000	0.157500	1.651452	2.846095	0.370626	1.469602	True	True	9.9874e-08	3726	2.162767	2.404797	0.619156	0.362181
2.000	0.100	2.100	4.000	0.100000	-0.075000	0.180000	2.600729	1.896904	1.499719	0.341085	True	True	9.97787e-08	3168	2.471063	2.166773	0.381122	0.559548
2.000	0.100	2.100	4.000	0.100000	-0.071250	0.180000	2.507913	1.902488	1.379937	0.350609	True	True	9.99996e-08	2886	2.429697	2.148132	0.398404	0.560076
2.000	0.100	2.100	4.000	0.100000	-0.067500	0.180000	2.428871	1.908621	1.281198	0.359937	True	True	9.98944e-08	2712	2.394269	2.132964	0.414073	0.560153
2.000	0.100	2.100	4.000	0.100000	-0.063750	0.180000	2.360357	1.915240	1.198010	0.369188	True	True	9.98931e-08	2635	2.363451	2.120488	0.428426	0.559861
2.000	0.100	2.100	4.000	0.100000	-0.060000	0.180000	2.300133	1.922307	1.126698	0.378449	True	True	9.96242e-08	2389	2.336316	2.110164	0.441675	0.559253
2.000	0.100	2.100	4.000	0.100000	-0.056250	0.180000	2.246592	1.929798	1.064700	0.387790	True	True	9.9974e-08	2254	2.312189	2.101608	0.453982	0.558367
2.000	0.100	2.100	4.000	0.100000	-0.052500	0.180000	2.198545	1.937704	1.010163	0.397268	True	True	9.98545e-08	2213	2.290566	2.094536	0.465473	0.557232
2.000	0.100	2.100	4.000	0.100000	-0.048750	0.180000	2.155091	1.946020	0.961715	0.406931	True	True	9.98098e-08	2155	2.271063	2.088735	0.476246	0.555868
2.000	0.100	2.100	4.000	0.100000	-0.045000	0.180000	2.115526	1.954748	0.918309	0.416826	True	True	9.99305e-08	2077	2.253377	2.084042	0.486379	0.554289
2.000	0.100	2.100	4.000	0.100000	-0.041250	0.180000	2.079297	1.963898	0.879136	0.426994	True	True	9.97726e-08	2006	2.237269	2.080330	0.495940	0.552507
2.000	0.100	2.100	4.000	0.100000	-0.037500	0.180000	2.045958	1.973481	0.843555	0.437477	True	True	9.95469e-08	1958	2.222547	2.077498	0.504980	0.550528
2.000	0.100	2.100	4.000	0.100000	-0.033750	0.180000	2.015145	1.983511	0.811053	0.448316	True	True	9.9654e-08	1883	2.209054	2.075471	0.513545	0.548359
2.000	0.100	2.100	4.000	0.100000	-0.030000	0.180000	1.986559	1.994015	0.781213	0.459552	True	True	9.96884e-08	1862	2.196660	2.074185	0.521674	0.546000
2.000	0.100	2.100	4.000	0.100000	-0.026250	0.180000	1.959951	2.005007	0.753693	0.471228	True	True	9.952e-08	1807	2.185258	2.073593	0.529398	0.543457
2.000	0.100	2.100	4.000	0.100000	-0.022500	0.180000	1.935112	2.016521	0.728207	0.483392	True	True	9.98495e-08	1826	2.174760	2.073658	0.536745	0.540726
2.000	0.100	2.100	4.000	0.100000	-0.018750	0.180000	1.911860	2.028592	0.704517	0.496090	True	True	9.98327e-08	1846	2.165091	2.074352	0.543739	0.537807
2.000	0.100	2.100	4.000	0.100000	-0.015000	0.180000	1.890044	2.041253	0.682421	0.509378	True	True	9.9504e-08	1826	2.156189	2.075655	0.550401	0.534696
2.000	0.100	2.100	4.000	0.100000	-0.011250	0.180000	1.869535	2.054543	0.661747	0.523312	True	True	9.95065e-08	1938	2.148001	2.077556	0.556748	0.531391
2.000	0.100	2.100	4.000	0.100000	-0.007500	0.180000	1.850215	2.068510	0.642345	0.537957	True	True	9.97746e-08	1875	2.140486	2.080047	0.562796	0.527885
2.000	0.100	2.100	4.000	0.100000	-0.003750	0.180000	1.831993	2.083204	0.624088	0.553384	True	True	9.96522e-08	1973	2.133606	2.083129	0.568558	0.524173
2.000	0.100	2.100	4.000	0.100000	0.000000	0.180000	1.814778	2.098685	0.606863	0.569673	True	True	9.95636e-08	1936	2.127333	2.086808	0.574045	0.520247
2.000	0.100	2.100	4.000	0.100000	0.003750	0.180000	1.798498	2.115019	0.590572	0.586913	True	True	9.99459e-08	2020	2.121644	2.091095	0.579267	0.516098
2.000	0.100	2.100	4.000	0.100000	0.007500	0.180000	1.783087	2.132281	0.575129	0.605206	True	True	9.99302e-08	1991	2.116524	2.096009	0.584232	0.511716
2.000	0.100	2.100	4.000	0.100000	0.011250	0.180000	1.768488	2.150558	0.560456	0.624666	True	True	9.98549e-08	2005	2.111960	2.101575	0.588946	0.507087
2.000	0.100	2.100	4.000	0.100000	0.015000	0.180000	1.754649	2.169947	0.546484	0.645427	True	True	9.95695e-08	2106	2.107947	2.107824	0.593414	0.502200
2.000	0.100	2.100	4.000	0.100000	0.018750	0.180000	1.741529	2.190560	0.533151	0.667643	True	True	9.99132e-08	2103	2.104485	2.114794	0.597641	0.497037
2.000	0.100	2.100	4.000	0.100000	0.022500	0.180000	1.729087	2.212530	0.520402	0.691491	True	True	9.98381e-08	2219	2.101580	2.122534	0.601627	0.491581
2.000	0.100	2.100	4.000	0.100000	0.026250	0.180000	1.717292	2.236007	0.508183	0.717180	True	True	9.96257e-08	2183	2.099244	2.131102	0.605375	0.485811
2.000	0.100	2.100	4.000	0.100000	0.030000	0.180000	1.706116	2.261169	0.496447	0.744958	True	True	9.99803e-08	2294	2.097495	2.140568	0.608883	0.479704
2.000	0.100	2.100	4.000	0.100000	0.033750	0.180000	1.695536	2.288225	0.485150	0.775121	True	True	9.96477e-08	2382	2.096363	2.151017	0.612149	0.473230
2.000	0.100	2.100	4.000	0.100000	0.037500	0.180000	1.685533	2.317424	0.474249	0.808021	True	True	9.95466e-08	2431	2.095883	2.162551	0.615169	0.466359
2.000	0.100	2.100	4.000	0.100000	0.041250	0.180000	1.676095	2.349065	0.463704	0.844093	True	True	9.97565e-08	2512	2.096104	2.175294	0.617937	0.459052
2.000	0.100	2.100	4.000	0.100000	0.045000	0.180000	1.667212	2.383510	0.453474	0.883867	True	True	9.98924e-08	2600	2.097089	2.189396	0.620442	0.451266
2.000	0.100	2.100	4.000	0.100000	0.048750	0.180000	1.658883	2.421205	0.443519	0.928008	True	True	9.97744e-08	2736	2.098919	2.205046	0.622675	0.442947
2.000	0.100	2.100	4.000	0.100000	0.052500	0.180000	1.651112	2.462705	0.433799	0.977357	True	True	9.99271e-08	2776	2.101699	2.222473	0.624617	0.434031
2.000	0.100	2.100	4.000	0.100000	0.056250	0.180000	1.643910	2.508713	0.424267	1.033000	True	True	9.99364e-08	2819	2.105565	2.241973	0.626249	0.424441
2.000	0.100	2.100	4.000	0.100000	0.060000	0.180000	1.637300	2.560136	0.414876	1.096364	True	True	9.99051e-08	2989	2.110697	2.263919	0.627543	0.414081
2.000	0.100	2.100	4.000	0.100000	0.063750	0.180000	1.631317	2.618167	0.405568	1.169374	True	True	9.97531e-08	3060	2.117334	2.288803	0.628463	0.402829
2.000	0.100	2.100	4.000	0.100000	0.067500	0.180000	1.626015	2.684424	0.396274	1.254696	True	True	9.97155e-08	3263	2.125805	2.317284	0.628958	0.390528
2.000	0.100	2.100	4.000	0.100000	0.071250	0.180000	1.621474	2.761164	0.386907	1.356154	True	True	9.99763e-08	3464	2.136571	2.350268	0.628961	0.376971
2.000	0.100	2.100	4.000	0.100000	0.075000	0.180000	1.617813	2.851669	0.377347	1.479473	True	True	9.99054e-08	3830	2.150303	2.389056	0.628374	0.361871
2.000	0.100	2.100	4.000	0.100000	-0.075000	0.202500	2.575767	1.897422	1.511795	0.342918	True	True	9.97668e-08	3184	2.466171	2.156084	0.383284	0.559558
2.000	0.100	2.100	4.000	0.100000	-0.071250	0.202500	2.482375	1.903080	1.391762	0.352556	True	True	9.98468e-08	2861	2.424529	2.137067	0.400823	0.560046
2.000	0.100	2.100	4.000	0.100000	-0.067500	0.202500	2.402798	1.909287	1.292792	0.361995	True	True	9.96493e-08	2608	2.388840	2.121559	0.416748	0.560088
2.000	0.100	2.100	4.000	0.100000	-0.063750	0.202500	2.333783	1.915981	1.209390	0.371353	True	True	9.98533e-08	2585	2.357776	2.108774	0.431353	0.559765
2.000	0.100	2.100	4.000	0.100000	-0.060000	0.202500	2.273088	1.923123	1.137877	0.380719	True	True	9.97983e-08	2448	2.330407	2.098168	0.444853	0.559129
2.000	0.100	2.100	4.000	0.100000	-0.056250	0.202500	2.219103	1.930691	1.075688	0.390163	True	True	9.97475e-08	2348	2.306055	2.089351	0.457409	0.558219
2.000	0.100	2.100	4.000	0.100000	-0.052500	0.202500	2.170637	1.938673	1.020970	0.399741	True	True	9.9856e-08	2236	2.284217	2.082037	0.469145	0.557062
2.000	0.100	2.100	4.000	0.100000	-0.048750	0.202500	2.126785	1.947067	0.972350	0.409506	True	True	9.96666e-08	2051	2.264505	2.076012	0.480161	0.555677
2.000	0.100	2.100	4.000	0.100000	-0.045000	0.202500	2.086843	1.955874	0.928780	0.419502	True	True	9.99679e-08	2085	2.246617	2.071109	0.490536	0.554080
2.000	0.100	2.100	4.000	0.100000	-0.041250	0.202500	2.050255	1.965104	0.889448	0.429771	True	True	9.94736e-08	1998	2.230314	2.067200	0.500333	0.552280
2.000	0.100	2.100	4.000	0.100000	-0.037500	0.202500	2.016574	1.974766	0.853714	0.440356	True	True	9.94667e-08	1910	2.215401	2.064185	0.509608	0.550286
2.000	0.100	2.100	4.000	0.100000	-0.033750	0.202500	1.985435	1.984883	0.821065	0.451297	True	True	9.99508e-08	1910	2.201722	2.061984	0.518405	0.548101
2.000	0.100	2.100	4.000	0.100000	-0.030000	0.202500	1.956540	1.995465	0.791083	0.462637	True	True	9.98831e-08	1867	2.189147	2.060535	0.526762	0.545730
2.000	0.100	2.100	4.000	0.100000	-0.026250	0.202500	1.929636	2.006546	0.763425	0.474420	True	True	9.95766e-08	1805	2.177568	2.059790	0.534711	0.543173
2.000	0.100	2.100	4.000	0.100000	-0.022500	0.202500	1.904517	2.018148	0.737805	0.486691	True	True	9.93909e-08	1849	2.166896	2.059710	0.542279	0.540430
2.000	0.100	2.100	4.000	0.100000	-0.018750	0.202500	1.880996	2.030309	0.713985	0.499501	True	True	9.95771e-08	1826	2.157057	2.060267	0.549490	0.537499
2.000	0.100	2.100	4.000	0.100000	-0.015000	0.202500	1.858925	2.043061	0.691763	0.512902	True	True	9.98387e-08	1880	2.147988	2.061441	0.556365	0.534378
2.000	0.100	2.100	4.000	0.100000	-0.011250	0.202500	1.838171	2.056445	0.670965	0.526953	True	True	9.95154e-08	1913	2.139636	2.063219	0.562922	0.531062
2.000	0.100	2.100	4.000	0.100000	-0.007500	0.202500	1.818621	2.070508	0.651444	0.541718	True	True	9.98851e-08	1891	2.131959	2.065594	0.569176	0.527547
2.000	0.100	2.100	4.000	0.100000	-0.003750	0.202500	1.800178	2.085300	0.633069	0.557271	True	True	9.99926e-08	1858	2.124918	2.068566	0.575139	0.523826
2.000	0.100	2.100	4.000	0.100000	0.000000	0.202500	1.782757	2.100882	0.615730	0.573689	True	True	9.95348e-08	1972	2.118487	2.072142	0.580823	0.519891
2.000	0.100	2.100	4.000	0.100000	0.003750	0.202500	1.766281	2.117320	0.599327	0.591064	True	True	9.98814e-08	1961	2.112643	2.076332	0.586236	0.515733
2.000	0.100	2.100	4.000	0.100000	0.007500	0.202500	1.750686	2.134689	0.583774	0.609497	True	True	9.98502e-08	1989	2.107367	2.081154	0.591387	0.511342
2.000	0.100	2.100	4.000	0.100000	0.011250	0.202500	1.735914	2.153076	0.568993	0.629105	True	True	9.99565e-08	2090	2.102649	2.086633	0.596283	0.506707
2.000	0.100	2.100	4.000	0.100000	0.015000	0.202500	1.721914	2.172579	0.554916	0.650021	True	True	9.97932e-08	2088	2.098483	2.092799	0.600927	0.501812
2.000	0.100	2.100	4.000	0.100000	0.018750	0.202500	1.708644	2.193311	0.541479	0.672400	True	True	9.97419e-08	2109	2.094868	2.099692	0.605324	0.496643
2.000	0.100	2.100	4.000	0.100000	0.022500	0.202500	1.696064	2.215403	0.528627	0.696421	True	True	9.97932e-08	2260	2.091810	2.107359	0.609475	0.491181
2.000	0.100	2.100	4.000	0.100000	0.026250	0.202500	1.684144	2.239008	0.516307	0.722294	True	True	9.98877e-08	2291	2.089320	2.115858	0.613382	0.485405
2.000	0.100	2.100	4.000	0.100000	0.030000	0.202500	1.672854	2.264303	0.504472	0.750268	True	True	9.95993e-08	2325	2.087418	2.125260	0.617043	0.479293
2.000	0.100	2.100	4.000	0.100000	0.033750	0.202500	1.662172	2.291499	0.493077	0.780640	True	True	9.97221e-08	2346	2.086130	2.135648	0.620455	0.472815
2.000	0.100	2.100	4.000	0.100000	0.037500	0.202500	1.652081	2.320844	0.482079	0.813767	True	True	9.98546e-08	2377	2.085492	2.147124	0.623614	0.465941
2.000	0.100	2.100	4.000	0.100000	0.041250	0.202500	1.642568	2.352639	0.471437	0.850083	True	True	9.97101e-08	2536	2.085553	2.159814	0.626513	0.458632
2.000	0.100	2.100	4.000	0.100000	0.045000	0.202500	1.633625	2.387248	0.461111	0.890123	True	True	9.95981e-08	2523	2.086374	2.173866	0.629143	0.450844
2.000	0.100	2.100	4.000	0.100000	0.048750	0.202500	1.625252	2.425118	0.451060	0.934555	True	True	9.97915e-08	2752	2.088036	2.189469	0.631491	0.442525
2.000	0.100	2.100	4.000	0.100000	0.052500	0.202500	1.617452	2.466804	0.441243	0.984226	True	True	9.97091e-08	2738	2.090643	2.206853	0.633541	0.433612
2.000	0.100	2.100	4.000	0.100000	0.056250	0.202500	1.610240	2.513014	0.431615	1.040228	True	True	9.96292e-08	2837	2.094328	2.226312	0.635272	0.424026
2.000	0.100	2.100	4.000	0.100000	0.060000	0.202500	1.603639	2.564654	0.422127	1.103996	True	True	9.97149e-08	3106	2.099269	2.248220	0.636655	0.413672
2.000	0.100	2.100	4.000	0.100000	0.063750	0.202500	1.597688	2.622925	0.412720	1.177466	True	True	9.99116e-08	3096	2.105704	2.273069	0.637652	0.402429
2.000	0.100	2.100	4.000	0.100000	0.067500	0.202500	1.592443	2.689448	0.403325	1.263321	True	True	9.99457e-08	3324	2.113957	2.301517	0.638214	0.390140
2.000	0.100	2.100	4.000	0.100000	0.071250	0.202500	1.587987	2.766489	0.393854	1.365407	True	True	9.97089e-08	3530	2.124483	2.334470	0.638271	0.376599
2.000	0.100	2.100	4.000	0.100000	0.075000	0.202500	1.584448	2.857338	0.384185	1.489483	True	True	9.9788e-08	3923	2.137948	2.373227	0.637724	0.361522
2.000	0.100	2.100	4.000	0.100000	-0.075000	0.225000	2.551062	1.897956	1.523896	0.344764	True	True	9.9664e-08	3199	2.461337	2.145400	0.385428	0.559542
2.000	0.100	2.100	4.000	0.100000	-0.071250	0.225000	2.457107	1.903690	1.403618	0.354520	True	True	9.99829e-08	2919	2.419424	2.126004	0.403224	0.559988
2.000	0.100	2.100	4.000	0.100000	-0.067500	0.225000	2.377006	1.909974	1.304423	0.364071	True	True	9.96314e-08	2656	2.383482	2.110156	0.419404	0.559993
2.000	0.100	2.100	4.000	0.100000	-0.063750	0.225000	2.307501	1.916745	1.220810	0.373538	True	True	9.94924e-08	2567	2.352178	2.097060	0.434262	0.559636
2.000	0.100	2.100	4.000	0.100000	-0.060000	0.225000	2.246344	1.923964	1.149101	0.383010	True	True	9.9814e-08	2394	2.324579	2.086169	0.448012	0.558971
2.000	0.100	2.100	4.000	0.100000	-0.056250	0.225000	2.191925	1.931610	1.086726	0.392558	True	True	9.97288e-08	2239	2.300008	2.077089	0.460817	0.558034
2.000	0.100	2.100	4.000	0.100000	-0.052500	0.225000	2.143047	1.939671	1.031832	0.402241	True	True	9.96036e-08	2187	2.277959	2.069532	0.472800	0.556853
2.000	0.100	2.100	4.000	0.100000	-0.048750	0.225000	2.098804	1.948144	0.983043	0.412108	True	True	9.98637e-08	2041	2.258043	2.063279	0.484060	0.555446
2.000	0.100	2.100	4.000	0.100000	-0.045000	0.225000	2.058491	1.957032	0.939311	0.422207	True	True	9.95458e-08	2039	2.239957	2.058163	0.494677	0.553828
2.000	0.100	2.100	4.000	0.100000	-0.041250	0.225000	2.021550	1.966345	0.899825	0.432579	True	True	9.97294e-08	1991	2.223462	2.054056	0.504714	0.552010
2.000	0.100	2.100	4.000	0.100000	-0.037500	0.225000	1.987533	1.976089	0.863941	0.443268	True	True	9.94941e-08	1928	2.208362	2.050854	0.514226	0.549999
2.000	0.100	2.100	4.000	0.100000	-0.033750	0.225000	1.956074	1.986288	0.831148	0.454315	True	True	9.94957e-08	1879	2.194501	2.048478	0.523257	0.547798
2.000	0.100	2.100	4.000	0.100000	-0.030000	0.225000	1.926872	1.996962	0.801027	0.465761	True	True	9.99378e-08	1842	2.181748	2.046863	0.531845	0.545411
2.000	0.100	2.100	4.000	0.100000	-0.026250	0.225000	1.899677	2.008129	0.773233	0.477652	True	True	9.97934e-08	1826	2.169995	2.045962	0.540021	0.542841
2.000	0.100	2.100	4.000	0.100000	-0.022500	0.225000	1.874276	2.019823	0.747482	0.490033	True	True	9.96703e-08	1825	2.159153	2.045735	0.547814	0.540084
2.000	0.100	2.100	4.000	0.100000	-0.018750	0.225000	1.850491	2.032074	0.723535	0.502956	True	True	9.99258e-08	1826	2.149146	2.046152	0.555246	0.537141
2.000	0.100	2.100	4.000	0.100000	-0.015000	0.225000	1.828167	2.044919	0.701189	0.516473	True	True	9.98577e-08	1826	2.139912	2.047195	0.562339	0.534008
2.000	0.100	2.100	4.000	0.100000	-0.011250	0.225000	1.807174	2.058399	0.680270	0.530643	True	True	9.98384e-08	1942	2.131398	2.048848	0.569108	0.530681
2.000	0.100	2.100	4.000	0.100000	-0.007500	0.225000	1.787396	2.072559	0.660630	0.545532	True	True	9.95732e-08	1958	2.123559	2.051105	0.575572	0.527156
2.000	0.100	2.100	4.000	0.100000	-0.003750	0.225000	1.768736	2.087452	0.642140	0.561211	True	True	9.98542e-08	1989	2.116362	2.053966	0.581740	0.523425
2.000	0.100	2.100	4.000	0.100000	0.000000	0.225000	1.751108	2.103137	0.624688	0.577762	True	True	9.95094e-08	2015	2.109774	2.057436	0.587624	0.519480
2.000	0.100	2.100	4.000	0.100000	0.003750	0.225000	1.734437	2.119681	0.608174	0.595274	True	True	9.99809e-08	2014	2.103775	2.061526	0.593233	0.515314
2.000	0.100	2.100	4.000	0.100000	0.007500	0.225000	1.718658	2.137159	0.592513	0.613851	True	True	9.98153e-08	2100	2.098345	2.066254	0.598576	0.510915
2.000	0.100	2.100	4.000	0.100000	0.011250	0.225000	1.703713	2.155658	0.577626	0.633609	True	True	9.99646e-08	2028	2.093474	2.071644	0.603658	0.506271
2.000	0.100	2.100	4.000	0.100000	0.015000	0.225000	1.689552	2.175277	0.563444	0.654683	True	True	9.95443e-08	2134	2.089156	2.077725	0.608483	0.501369
2.000	0.100	2.100	4.000	0.100000	0.018750	0.225000	1.676131	2.196129	0.549905	0.677229	True	True	9.95775e-08	2152	2.085389	2.084538	0.613056	0.496193
2.000	0.100	2.100	4.000	0.100000	0.022500	0.225000	1.663412	2.218347	0.536952	0.701425	True	True	9.97587e-08	2287	2.082178	2.092130	0.617377	0.490725
2.000	0.100	2.100	4.000	0.100000	0.026250	0.225000	1.651364	2.242081	0.524533	0.727485	True	True	9.95811e-08	2304	2.079535	2.100558	0.621447	0.484944
2.000	0.100	2.100	4.000	0.100000	0.030000	0.225000	1.639958	2.267512	0.512599	0.755658	True	True	9.96099e-08	2361	2.077479	2.109893	0.625266	0.478827
2.000	0.100	2.100	4.000	0.100000	0.033750	0.225000	1.629173	2.294849	0.501107	0.786243	True	True	9.97891e-08	2355	2.076035	2.120218	0.628829	0.472346
2.000	0.100	2.100	4.000	0.100000	0.037500	0.225000	1.618990	2.324342	0.490012	0.819599	True	True	9.99445e-08	2441	2.075240	2.131635	0.632133	0.465469
2.000	0.100	2.100	4.000	0.100000	0.041250	0.225000	1.609399	2.356294	0.479275	0.856163	True	True	9.97397e-08	2475	2.075140	2.144269	0.635169	0.458158
2.000	0.100	2.100	4.000	0.100000	0.045000	0.225000	1.600392	2.391069	0.468854	0.896473	True	True	9.96784e-08	2622	2.075797	2.158270	0.637928	0.450370
2.000	0.100	2.100	4.000	0.100000	0.048750	0.225000	1.591969	2.429114	0.458708	0.941201	True	True	9.99561e-08	2654	2.077290	2.173824	0.640398	0.442052
2.000	0.100	2.100	4.000	0.100000	0.052500	0.225000	1.584135	2.470989	0.448797	0.991199	True	True	9.96947e-08	2812	2.079721	2.191163	0.642561	0.433142
2.000	0.100	2.100	4.000	0.100000	0.056250	0.225000	1.576907	2.517401	0.439073	1.047564	True	True	9.9746e-08	2902	2.083223	2.210579	0.644395	0.423561
2.000	0.100	2.100	4.000	0.100000	0.060000	0.225000	1.570309	2.569262	0.429488	1.111742	True	True	9.99831e-08	3114	2.087972	2.232447	0.645871	0.413214
2.000	0.100	2.100	4.000	0.100000	0.063750	0.225000	1.564381	2.627774	0.419984	1.185678	True	True	9.99083e-08	3236	2.094202	2.257258	0.646952	0.401981
2.000	0.100	2.100	4.000	0.100000	0.067500	0.225000	1.559183	2.694565	0.410489	1.272072	True	True	9.99124e-08	3369	2.102234	2.285670	0.647585	0.389707
2.000	0.100	2.100	4.000	0.100000	0.071250	0.225000	1.554803	2.771907	0.400914	1.374793	True	True	9.98098e-08	3568	2.112517	2.318590	0.647701	0.376184
2.000	0.100	2.100	4.000	0.100000	0.075000	0.225000	1.551372	2.863102	0.391137	1.499634	True	True	9.99974e-08	3926	2.125712	2.357315	0.647199	0.361131
2.000	0.100	2.100	4.000	0.100000	-0.075000	0.247500	2.526614	1.898507	1.536022	0.346623	True	True	9.9699e-08	3162	2.456562	2.134723	0.387554	0.559500
2.000	0.100	2.100	4.000	0.100000	-0.071250	0.247500	2.432108	1.904319	1.415503	0.356498	True	True	9.9835e-08	2886	2.414385	2.114947	0.405606	0.559901
2.000	0.100	2.100	4.000	0.100000	-0.067500	0.247500	2.351495	1.910681	1.316088	0.366164	True	True	9.97369e-08	2698	2.378196	2.098756	0.422039	0.559867
2.000	0.100	2.100	4.000	0.100000	-0.063750	0.247500	2.281511	1.917531	1.232270	0.375742	True	True	9.99465e-08	2479	2.346657	2.085348	0.437150	0.559475
2.000	0.100	2.100	4.000	0.100000	-0.060000	0.247500	2.219903	1.924829	1.160368	0.385323	True	True	9.98604e-08	2384	2.318834	2.074170	0.451151	0.558778
2.000	0.100	2.100	4.000	0.100000	-0.056250	0.247500	2.165058	1.932555	1.097811	0.394978	True	True	9.95158e-08	2135	2.294049	2.064825	0.464205	0.557813
2.000	0.100	2.100	4.000	0.100000	-0.052500	0.247500	2.115777	1.940697	1.042745	0.404766	True	True	9.95067e-08	2091	2.271793	2.057021	0.476435	0.556605
2.000	0.100	2.100	4.000	0.100000	-0.048750	0.247500	2.071151	1.949253	0.993791	0.414738	True	True	9.9787e-08	2098	2.251677	2.050539	0.487941	0.555174
2.000	0.100	2.100	4.000	0.100000	-0.045000	0.247500	2.030474	1.958222	0.949901	0.424942	True	True	9.98837e-08	1931	2.233399	2.045210	0.498800	0.553535
2.000	0.100	2.100	4.000	0.100000	-0.041250	0.247500	1.993187	1.967618	0.910263	0.435420	True	True	9.9822e-08	1906	2.216716	2.040901	0.509079	0.551697
2.000	0.100	2.100	4.000	0.100000	-0.037500	0.247500	1.958839	1.977452	0.874234	0.446214	True	True	9.95913e-08	1867	2.201433	2.037510	0.518829	0.549666
2.000	0.100	2.100	4.000	0.100000	-0.033750	0.247500	1.927064	1.987738	0.841299	0.457368	True	True	9.9982e-08	1822	2.187394	2.034956	0.528096	0.547448
2.000	0.100	2.100	4.000	0.100000	-0.030000	0.247500	1.897564	1.998495	0.811040	0.468923	True	True	9.99183e-08	1813	2.174465	2.033174	0.536917	0.545046
2.000	0.100	2.100	4.000	0.100000	-0.026250	0.247500	1.870082	2.009754	0.783114	0.480924	True	True	9.98683e-08	1853	2.162542	2.032114	0.545324	0.542460
2.000	0.100	2.100	4.000	0.100000	-0.022500	0.247500	1.844407	2.021540	0.757234	0.493419	True	True	9.96889e-08	1854	2.151532	2.031737	0.553343	0.539689
2.000	0.100	2.100	4.000	0.100000	-0.018750	0.247500	1.820360	2.033886	0.733162	0.506456	True	True	9.94818e-08	1877	2.141360	2.032013	0.561000	0.536732
2.000	0.100	2.100	4.000	0.100000	-0.015000	0.247500	1.797785	2.046827	0.710694	0.520091	True	True	9.95769e-08	1848	2.131964	2.032920	0.568314	0.533587
2.000	0.100	2.100	4.000	0.100000	-0.011250	0.247500	1.776553	2.060405	0.689656	0.534383	True	True	9.97147e-08	1883	2.123290	2.034447	0.575301	0.530248
2.000	0.100	2.100	4.000	0.100000	-0.007500	0.247500	1.756549	2.074665	0.669900	0.549398	True	True	9.94671e-08	1922	2.115294	2.036584	0.581977	0.526711
2.000	0.100	2.100	4.000	0.100000	-0.003750	0.247500	1.737673	2.089660	0.651296	0.565207	True	True	9.97926e-08	1962	2.107940	2.039332	0.588354	0.522969
2.000	0.100	2.100	4.000	0.100000	0.000000	0.247500	1.719841	2.105450	0.633733	0.581892	True	True	9.96103e-08	2046	2.101199	2.042694	0.594443	0.519015
2.000	0.100	2.100	4.000	0.100000	0.003750	0.247500	1.702977	2.122102	0.617111	0.599545	True	True	9.99127e-08	2079	2.095046	2.046682	0.600253	0.514839
2.000	0.100	2.100	4.000	0.100000	0.007500	0.247500	1.687015	2.139691	0.601343	0.618268	True	True	9.98472e-08	2100	2.089464	2.051313	0.605791	0.510431
2.000	0.100	2.100	4.000	0.100000	0.011250	0.247500	1.671897	2.158305	0.586351	0.638179	True	True	9.97172e-08	2077	2.084441	2.056611	0.611064	0.505779
2.000	0.100	2.100	4.000	0.100000	0.015000	0.247500	1.657574	2.178042	0.572066	0.659414	True	True	9.98987e-08	2167	2.079971	2.062606	0.616075	0.500870
2.000	0.100	2.100	4.000	0.100000	0.018750	0.247500	1.644003	2.199017	0.558426	0.682128	True	True	9.96571e-08	2190	2.076053	2.069337	0.620828	0.495687
2.000	0.100	2.100	4.000	0.100000	0.022500	0.247500	1.631144	2.221361	0.545373	0.706504	True	True	9.95324e-08	2213	2.072691	2.076851	0.625324	0.490213
2.000	0.100	2.100	4.000	0.100000	0.026250	0.247500	1.618966	2.245227	0.532856	0.732754	True	True	9.95931e-08	2334	2.069895	2.085206	0.629564	0.484427
2.000	0.100	2.100	4.000	0.100000	0.030000	0.247500	1.607443	2.270795	0.520825	0.761129	True	True	9.96954e-08	2367	2.067685	2.094472	0.633545	0.478306
2.000	0.100	2.100	4.000	0.100000	0.033750	0.247500	1.596551	2.298275	0.509237	0.791931	True	True	9.9833e-08	2385	2.066086	2.104732	0.637265	0.471821
2.000	0.100	2.100	4.000	0.100000	0.037500	0.247500	1.586275	2.327920	0.498047	0.825520	True	True	9.99601e-08	2470	2.065133	2.116089	0.640718	0.464941
2.000	0.100	2.100	4.000	0.100000	0.041250	0.247500	1.576603	2.360030	0.487215	0.862335	True	True	9.97976e-08	2549	2.064873	2.128665	0.643896	0.457630
2.000	0.100	2.100	4.000	0.100000	0.045000	0.247500	1.567528	2.394971	0.476700	0.902919	True	True	9.98336e-08	2590	2.065365	2.142612	0.646791	0.449842
2.000	0.100	2.100	4.000	0.100000	0.048750	0.247500	1.559050	2.433195	0.466461	0.947947	True	True	9.98863e-08	2720	2.066688	2.158115	0.649387	0.441526
2.000	0.100	2.100	4.000	0.100000	0.052500	0.247500	1.551178	2.475260	0.456455	0.998276	True	True	9.99043e-08	2777	2.068943	2.175406	0.651668	0.432619
2.000	0.100	2.100	4.000	0.100000	0.056250	0.247500	1.543927	2.521877	0.446638	1.055009	True	True	9.97191e-08	2859	2.072261	2.194777	0.653611	0.423045
2.000	0.100	2.100	4.000	0.100000	0.060000	0.247500	1.537324	2.573959	0.436958	1.119601	True	True	9.99607e-08	3072	2.076815	2.216604	0.655187	0.412707
2.000	0.100	2.100	4.000	0.100000	0.063750	0.247500	1.531412	2.632714	0.427356	1.194010	True	True	9.99802e-08	3254	2.082838	2.241375	0.656356	0.401486
2.000	0.100	2.100	4.000	0.100000	0.067500	0.247500	1.526252	2.699774	0.417763	1.280949	True	True	9.98366e-08	3367	2.090646	2.269750	0.657065	0.389227
2.000	0.100	2.100	4.000	0.100000	0.071250	0.247500	1.521937	2.777419	0.408086	1.384312	True	True	9.97185e-08	3552	2.100684	2.302633	0.657246	0.375725
2.000	0.100	2.100	4.000	0.100000	0.075000	0.247500	1.518601	2.868963	0.398203	1.509928	True	True	9.99338e-08	3954	2.113603	2.341321	0.656795	0.360698
2.000	0.100	2.100	4.000	0.100000	-0.075000	0.270000	2.502422	1.899074	1.548169	0.348496	True	True	9.98353e-08	3132	2.451845	2.124054	0.389662	0.559433
2.000	0.100	2.100	4.000	0.100000	-0.071250	0.270000	2.407380	1.904966	1.427415	0.358492	True	True	9.95417e-08	2859	2.409412	2.103897	0.407967	0.559786
2.000	0.100	2.100	4.000	0.100000	-0.067500	0.270000	2.326267	1.911409	1.327784	0.368275	True	True	9.96133e-08	2710	2.372981	2.087362	0.424654	0.559710
2.000	0.100	2.100	4.000	0.100000	-0.063750	0.270000	2.255814	1.918339	1.243766	0.377965	True	True	9.9988e-08	2488	2.341214	2.073640	0.440016	0.559281
2.000	0.100	2.100	4.000	0.100000	-0.060000	0.270000	2.193767	1.925719	1.171676	0.387657	True	True	9.95181e-08	2274	2.313173	2.062173	0.454267	0.558550
2.000	0.100	2.100	4.000	0.100000	-0.056250	0.270000	2.138505	1.933528	1.108941	0.397420	True	True	9.96727e-08	2266	2.288178	2.052561	0.467570	0.557553
2.000	0.100	2.100	4.000	0.100000	-0.052500	0.270000	2.088830	1.941753	1.053706	0.407316	True	True	9.95492e-08	2135	2.265721	2.044509	0.480048	0.556318
2.000	0.100	2.100	4.000	0.100000	-0.048750	0.270000	2.043829	1.950392	1.004591	0.417396	True	True	9.99024e-08	2039	2.245411	2.037796	0.491799	0.554862
2.000	0.100	2.100	4.000	0.100000	-0.045000	0.270000	2.002796	1.959447	0.960547	0.427706	True	True	9.95974e-08	1932	2.226944	2.032250	0.502903	0.553199
2.000	0.100	2.100	4.000	0.100000	-0.041250	0.270000	1.965169	1.968930	0.920760	0.438292	True	True	9.9724e-08	1899	2.210077	2.027738	0.513423	0.551338
2.000	0.100	2.100	4.000	0.100000	-0.037500	0.270000	1.930500	1.978844	0.884586	0.449195	True	True	9.93279e-08	1801	2.194615	2.024156	0.523414	0.549289
2.000	0.100	2.100	4.000	0.100000	-0.033750	0.270000	1.898415	1.989224	0.851514	0.460457	True	True	9.96126e-08	1886	2.180402	2.021421	0.532919	0.547051
2.000	0.100	2.100	4.000	0.100000	-0.030000	0.270000	1.868624	2.000069	0.821120	0.472124	True	True	9.98308e-08	1808	2.167302	2.019470	0.541974	0.544632
2.000	0.100	2.100	4.000	0.100000	-0.026250	0.270000	1.840859	2.011422	0.793064	0.484238	True	True	9.96104e-08	1848	2.155211	2.018249	0.550614	0.542029
2.000	0.100	2.100	4.000	0.100000	-0.022500	0.270000	1.814912	2.023304	0.767059	0.496847	True	True	9.97273e-08	1877	2.144036	2.017719	0.558865	0.539243
2.000	0.100	2.100	4.000	0.100000	-0.018750	0.270000	1.790605	2.035746	0.742864	0.510002	True	True	9.99474e-08	1845	2.133703	2.017851	0.566748	0.536271
2.000	0.100	2.100	4.000	0.100000	-0.015000	0.270000	1.767784	2.048785	0.720275	0.523758	True	True	9.98061e-08	1913	2.124148	2.018624	0.574285	0.533112
2.000	0.100	2.100	4.000	0.100000	-0.011250	0.270000	1.746318	2.062462	0.699120	0.538174	True	True	9.95221e-08	1918	2.115317	2.020021	0.581493	0.529760
2.000	0.100	2.100	4.000	0.100000	-0.007500	0.270000	1.726090	2.076825	0.679250	0.553317	True	True	9.95987e-08	1973	2.107166	2.022036	0.588385	0.526211
2.000	0.100	2.100	4.000	0.100000	-0.003750	0.270000	1.707001	2.091925	0.660535	0.569258	True	True	9.98572e-08	1960	2.099659	2.024667	0.594975	0.522458
2.000	0.100	2.100	4.000	0.100000	0.000000	0.270000	1.688966	2.107822	0.642862	0.586081	True	True	9.97927e-08	2065	2.092765	2.027919	0.601273	0.518493
2.000	0.100	2.100	4.000	0.100000	0.003750	0.270000	1.671910	2.124584	0.626133	0.603876	True	True	9.97283e-08	2017	2.086460	2.031803	0.607287	0.514308
2.000	0.100	2.100	4.000	0.100000	0.007500	0.270000	1.655766	2.142286	0.610260	0.622748	True	True	9.98119e-08	2048	2.080728	2.036335	0.613026	0.509891
2.000	0.100	2.100	4.000	0.100000	0.011250	0.270000	1.640477	2.161016	0.595165	0.642815	True	True	9.99229e-08	2106	2.075555	2.041539	0.618494	0.505231
2.000	0.100	2.100	4.000	0.100000	0.015000	0.270000	1.625993	2.180874	0.580779	0.664213	True	True	9.98544e-08	2208	2.070936	2.047446	0.623696	0.500314
2.000	0.100	2.100	4.000	0.100000	0.018750	0.270000	1.612271	2.201973	0.567039	0.687100	True	True	9.95526e-08	2219	2.066867	2.054093	0.628634	0.495124
2.000	0.100	2.100	4.000	0.100000	0.022500	0.270000	1.599272	2.224446	0.553888	0.711658	True	True	9.95858e-08	2237	2.063354	2.061528	0.633310	0.489644
2.000	0.100	2.100	4.000	0.100000	0.026250	0.270000	1.586964	2.248446	0.541273	0.738101	True	True	9.95628e-08	2276	2.060408	2.069808	0.637723	0.483853
2.000	0.100	2.100	4.000	0.100000	0.030000	0.270000	1.575322	2.274153	0.529147	0.766682	True	True	9.99494e-08	2395	2.058045	2.079002	0.641872	0.477727
2.000	0.100	2.100	4.000	0.100000	0.033750	0.270000	1.564322	2.301779	0.517464	0.797703	True	True	9.98361e-08	2434	2.056290	2.089196	0.645754	0.471239
2.000	0.100	2.100	4.000	0.100000	0.037500	0.270000	1.553950	2.331576	0.506180	0.831529	True	True	9.95637e-08	2498	2.055180	2.100489	0.649361	0.464358
2.000	0.100	2.100	4.000	0.100000	0.041250	0.270000	1.544193	2.363847	0.495255	0.868600	True	True	9.9617e-08	2524	2.054758	2.113006	0.652688	0.457046
2.000	0.100	2.100	4.000	0.100000	0.045000	0.270000	1.535047	2.398958	0.484647	0.909462	True	True	9.98519e-08	2621	2.055085	2.126897	0.655722	0.449259
2.000	0.100	2.100	4.000	0.100000	0.048750	0.270000	1.526511	2.437361	0.474315	0.954794	True	True	9.98287e-08	2774	2.056238	2.142347	0.658450	0.440946
2.000	0.100	2.100	4.000	0.100000	0.052500	0.270000	1.518595	2.479618	0.464217	1.005458	True	True	9.99543e-08	2886	2.058316	2.159589	0.660855	0.432044
2.000	0.100	2.100	4.000	0.100000	0.056250	0.270000	1.511315	2.526441	0.454306	1.062565	True	True	9.96872e-08	3009	2.061448	2.178913	0.662912	0.422476
2.000	0.100	2.100	4.000	0.100000	0.060000	0.270000	1.504701	2.578747	0.444532	1.127576	True	True	9.99594e-08	3006	2.065808	2.200696	0.664592	0.412148
2.000	0.100	2.100	4.000	0.100000	0.063750	0.270000	1.498797	2.637747	0.434835	1.202462	True	True	9.97571e-08	3298	2.071621	2.225425	0.665855	0.400940
2.000	0.100	2.100	4.000	0.100000	0.067500	0.270000	1.493666	2.705078	0.425144	1.289954	True	True	9.97634e-08	3417	2.079202	2.253759	0.666648	0.388699
2.000	0.100	2.100	4.000	0.100000	0.071250	0.270000	1.489405	2.783028	0.415366	1.393967	True	True	9.98368e-08	3607	2.088991	2.286602	0.666899	0.375219
2.000	0.100	2.100	4.000	0.100000	0.075000	0.270000	1.486153	2.874921	0.405378	1.520364	True	True	9.98945e-08	3988	2.101630	2.325252	0.666504	0.360221
2.000	0.100	2.100	4.000	0.100000	-0.075000	0.292500	2.478488	1.899658	1.560336	0.350382	True	True	9.98905e-08	3146	2.447188	2.113395	0.391749	0.559339
2.000	0.100	2.100	4.000	0.100000	-0.071250	0.292500	2.382923	1.905632	1.439352	0.360502	True	True	9.991e-08	2839	2.404505	2.092856	0.410308	0.559643
2.000	0.100	2.100	4.000	0.100000	-0.067500	0.292500	2.301323	1.912157	1.339510	0.370402	True	True	9.96293e-08	2626	2.367839	2.075975	0.427245	0.559522
2.000	0.100	2.100	4.000	0.100000	-0.063750	0.292500	2.230413	1.919170	1.255296	0.380208	True	True	9.99601e-08	2352	2.335849	2.061937	0.442858	0.559053
2.000	0.100	2.100	4.000	0.100000	-0.060000	0.292500	2.167936	1.926634	1.183022	0.390012	True	True	9.97914e-08	2336	2.307596	2.050180	0.457359	0.558286
2.000	0.100	2.100	4.000	0.100000	-0.056250	0.292500	2.112268	1.934527	1.120113	0.399886	True	True	9.96754e-08	2226	2.282398	2.040300	0.470910	0.557257
2.000	0.100	2.100	4.000	0.100000	-0.052500	0.292500	2.062208	1.942837	1.064713	0.409892	True	True	9.94146e-08	2095	2.259744	2.031998	0.483635	0.555991
2.000	0.100	2.100	4.000	0.100000	-0.048750	0.292500	2.016842	1.951563	1.015440	0.420081	True	True	9.97904e-08	2044	2.239245	2.025051	0.495633	0.554507
2.000	0.100	2.100	4.000	0.100000	-0.045000	0.292500	1.975461	1.960704	0.971244	0.430500	True	True	9.97126e-08	1837	2.220594	2.019287	0.506981	0.552819
2.000	0.100	2.100	4.000	0.100000	-0.041250	0.292500	1.937502	1.970272	0.931311	0.441196	True	True	9.99553e-08	1827	2.203548	2.014570	0.517745	0.550936
2.000	0.100	2.100	4.000	0.100000	-0.037500	0.292500	1.902516	1.980280	0.894998	0.452209	True	True	9.93574e-08	1816	2.187912	2.010795	0.527977	0.548864
2.000	0.100	2.100	4.000	0.100000	-0.033750	0.292500	1.870130	1.990748	0.861789	0.463583	True	True	9.97025e-08	1832	2.173527	2.007878	0.537721	0.546606
2.000	0.100	2.100	4.000	0.100000	-0.030000	0.292500	1.840044	2.001691	0.831265	0.475363	True	True	9.9913e-08	1756	2.160262	2.005754	0.547014	0.544167
2.000	0.100	2.100	4.000	0.100000	-0.026250	0.292500	1.812004	2.013137	0.803081	0.487592	True	True	9.9201e-08	1811	2.148007	2.004371	0.555888	0.541546
2.000	0.100	2.100	4.000	0.100000	-0.022500	0.292500	1.785794	2.025114	0.776952	0.500318	True	True	9.98008e-08	1869	2.136671	2.003687	0.564371	0.538744
2.000	0.100	2.100	4.000	0.100000	-0.018750	0.292500	1.761235	2.037654	0.752635	0.513594	True	True	9.98455e-08	1851	2.126180	2.003674	0.572484	0.535757
2.000	0.100	2.100	4.000	0.100000	-0.015000	0.292500	1.738173	2.050793	0.729929	0.527472	True	True	9.99846e-08	1908	2.116469	2.004307	0.580248	0.532583
2.000	0.100	2.100	4.000	0.100000	-0.011250	0.292500	1.716475	2.064572	0.708660	0.542015	True	True	9.98761e-08	1989	2.107484	2.005574	0.587678	0.529218
2.000	0.100	2.100	4.000	0.100000	-0.007500	0.292500	1.696026	2.079039	0.688677	0.557288	True	True	9.97733e-08	1973	2.099180	2.007464	0.594791	0.525656
2.000	0.100	2.100	4.000	0.100000	-0.003750	0.292500	1.676728	2.094246	0.669852	0.573365	True	True	9.95014e-08	2010	2.091522	2.009977	0.601597	0.521891
2.000	0.100	2.100	4.000	0.100000	0.000000	0.292500	1.658493	2.110253	0.652071	0.590327	True	True	9.97739e-08	2072	2.084478	2.013117	0.608107	0.517915
2.000	0.100	2.100	4.000	0.100000	0.003750	0.292500	1.641247	2.127126	0.635237	0.608268	True	True	9.9991e-08	2023	2.078024	2.016895	0.614330	0.513719
2.000	0.100	2.100	4.000	0.100000	0.007500	0.292500	1.624923	2.144944	0.619260	0.627292	True	True	9.98692e-08	2092	2.072143	2.021326	0.620273	0.509292
2.000	0.100	2.100	4.000	0.100000	0.011250	0.292500	1.609464	2.163793	0.604063	0.647518	True	True	9.95603e-08	2151	2.066823	2.026435	0.625940	0.504623
2.000	0.100	2.100	4.000	0.100000	0.015000	0.292500	1.594820	2.183773	0.589577	0.669083	True	True	9.99369e-08	2283	2.062054	2.032250	0.631337	0.499699
2.000	0.100	2.100	4.000	0.100000	0.018750	0.292500	1.580947	2.204999	0.575739	0.692144	True	True	9.9683e-08	2192	2.057837	2.038811	0.636465	0.494502
2.000	0.100	2.100	4.000	0.100000	0.022500	0.292500	1.567808	2.227603	0.562491	0.716887	True	True	9.9931e-08	2279	2.054175	2.046165	0.641325	0.489016
2.000	0.100	2.100	4.000	0.100000	0.026250	0.292500	1.555370	2.251739	0.549781	0.743526	True	True	9.99968e-08	2380	2.051078	2.054368	0.645917	0.483220
2.000	0.100	2.100	4.000	0.100000	0.030000	0.292500	1.543608	2.277587	0.537560	0.772317	True	True	9.96653e-08	2407	2.048563	2.063489	0.650239	0.477090
2.000	0.100	2.100	4.000	0.100000	0.033750	0.292500	1.532499	2.305361	0.525783	0.803562	True	True	9.95585e-08	2473	2.046655	2.073614	0.654287	0.470599
2.000	0.100	2.100	4.000	0.100000	0.037500	0.292500	1.522029	2.335312	0.514407	0.837627	True	True	9.96586e-08	2498	2.045387	2.084842	0.658054	0.463716
2.000	0.100	2.100	4.000	0.100000	0.041250	0.292500	1.512185	2.367745	0.503390	0.874957	True	True	9.98609e-08	2613	2.044805	2.097298	0.661534	0.456404
2.000	0.100	2.100	4.000	0.100000	0.045000	0.292500	1.502964	2.403028	0.492690	0.916101	True	True	9.97121e-08	2669	2.044967	2.111131	0.664713	0.448619
2.000	0.100	2.100	4.000	0.100000	0.048750	0.292500	1.494366	2.441612	0.482267	0.961742	True	True	9.97733e-08	2783	2.045949	2.126526	0.667579	0.440310
2.000	0.100	2.100	4.000	0.100000	0.052500	0.292500	1.486402	2.484063	0.472077	1.012746	True	True	9.96842e-08	2885	2.047849	2.143717	0.670112	0.431413
2.000	0.100	2.100	4.000	0.100000	0.056250	0.292500	1.479088	2.531094	0.462075	1.070231	True	True	9.96952e-08	3011	2.050796	2.162992	0.672289	0.421854
2.000	0.100	2.100	4.000	0.100000	0.060000	0.292500	1.472457	2.583626	0.452208	1.135667	True	True	9.9765e-08	3112	2.054957	2.184727	0.674080	0.411537
2.000	0.100	2.100	4.000	0.100000	0.063750	0.292500	1.466552	2.642872	0.442417	1.211037	True	True	9.98058e-08	3224	2.060559	2.209412	0.675443	0.400345
2.000	0.100	2.100	4.000	0.100000	0.067500	0.292500	1.461442	2.710475	0.432630	1.299087	True	True	9.99463e-08	3409	2.067912	2.237703	0.676325	0.388123
2.000	0.100	2.100	4.000	0.100000	0.071250	0.292500	1.457224	2.788731	0.422753	1.403757	True	True	9.99607e-08	3745	2.077449	2.270504	0.676652	0.374667
2.000	0.100	2.100	4.000	0.100000	0.075000	0.292500	1.454043	2.880975	0.412661	1.530945	True	True	9.99568e-08	3978	2.089805	2.309112	0.676320	0.359700
2.000	0.100	2.100	4.000	0.100000	-0.075000	0.315000	2.454811	1.900257	1.572521	0.352282	True	True	9.9924e-08	2970	2.442591	2.102746	0.393817	0.559219
2.000	0.100	2.100	4.000	0.100000	-0.071250	0.315000	2.358737	1.906316	1.451312	0.362526	True	True	9.95743e-08	2736	2.399664	2.081824	0.412626	0.559471
2.000	0.100	2.100	4.000	0.100000	-0.067500	0.315000	2.276662	1.912926	1.351263	0.372547	True	True	9.98853e-08	2489	2.362769	2.064597	0.429813	0.559303
2.000	0.100	2.100	4.000	0.100000	-0.063750	0.315000	2.205308	1.920024	1.266857	0.382470	True	True	9.98452e-08	2447	2.330563	2.050243	0.445675	0.558792
2.000	0.100	2.100	4.000	0.100000	-0.060000	0.315000	2.142412	1.927574	1.194403	0.392388	True	True	9.97202e-08	2309	2.302104	2.038194	0.460424	0.557986
2.000	0.100	2.100	4.000	0.100000	-0.056250	0.315000	2.086349	1.935553	1.131324	0.402375	True	True	9.9462e-08	2188	2.276708	2.028043	0.474223	0.556922
2.000	0.100	2.100	4.000	0.100000	-0.052500	0.315000	2.035913	1.943950	1.075762	0.412493	True	True	9.97779e-08	1971	2.253864	2.019491	0.487196	0.555625
2.000	0.100	2.100	4.000	0.100000	-0.048750	0.315000	1.990191	1.952762	1.026334	0.422793	True	True	9.98592e-08	1932	2.233180	2.012309	0.499439	0.554112
2.000	0.100	2.100	4.000	0.100000	-0.045000	0.315000	1.948470	1.961995	0.981991	0.433324	True	True	9.9598e-08	1892	2.214350	2.006324	0.511033	0.552396
2.000	0.100	2.100	4.000	0.100000	-0.041250	0.315000	1.910189	1.971652	0.941915	0.444131	True	True	9.96549e-08	1858	2.197130	2.001400	0.522040	0.550487
2.000	0.100	2.100	4.000	0.100000	-0.037500	0.315000	1.874892	1.981753	0.905465	0.455257	True	True	9.95477e-08	1846	2.181325	1.997430	0.532514	0.548391
2.000	0.100	2.100	4.000	0.100000	-0.033750	0.315000	1.842212	1.992313	0.872122	0.466746	True	True	9.94046e-08	1830	2.166774	1.994330	0.542498	0.546112
2.000	0.100	2.100	4.000	0.100000	-0.030000	0.315000	1.811843	2.003352	0.841469	0.478640	True	True	9.99918e-08	1823	2.153346	1.992032	0.552030	0.543653
2.000	0.100	2.100	4.000	0.100000	-0.026250	0.315000	1.783531	2.014895	0.813161	0.490987	True	True	9.98839e-08	1784	2.140931	1.990483	0.561141	0.541013
2.000	0.100	2.100	4.000	0.100000	-0.022500	0.315000	1.757064	2.026970	0.786909	0.503833	True	True	9.98341e-08	1882	2.129438	1.989644	0.569857	0.538192
2.000	0.100	2.100	4.000	0.100000	-0.018750	0.315000	1.732257	2.039610	0.762474	0.517231	True	True	9.98895e-08	1909	2.118793	1.989483	0.578202	0.535189
2.000	0.100	2.100	4.000	0.100000	-0.015000	0.315000	1.708958	2.052851	0.739652	0.531235	True	True	9.97557e-08	1942	2.108929	1.989976	0.586195	0.531999
2.000	0.100	2.100	4.000	0.100000	-0.011250	0.315000	1.687033	2.066735	0.718270	0.545907	True	True	9.95172e-08	1925	2.099793	1.991110	0.593851	0.528619
2.000	0.100	2.100	4.000	0.100000	-0.007500	0.315000	1.666368	2.081308	0.698176	0.561313	True	True	9.95882e-08	1973	2.091340	1.992874	0.601187	0.525044
2.000	0.100	2.100	4.000	0.100000	-0.003750	0.315000	1.646863	2.096624	0.679243	0.577527	True	True	9.94848e-08	2068	2.083533	1.995267	0.608212	0.521266
2.000	0.100	2.100	4.000	0.100000	0.000000	0.315000	1.628432	2.112742	0.661357	0.594632	True	True	9.9862e-08	2086	2.076342	1.998293	0.614938	0.517278
2.000	0.100	2.100	4.000	0.100000	0.003750	0.315000	1.610998	2.129730	0.644418	0.612722	True	True	9.97764e-08	2081	2.069742	2.001962	0.621373	0.513071
2.000	0.100	2.100	4.000	0.100000	0.007500	0.315000	1.594497	2.147666	0.628340	0.631900	True	True	9.99583e-08	2139	2.063715	2.006290	0.627524	0.508634
2.000	0.100	2.100	4.000	0.100000	0.011250	0.315000	1.578869	2.166636	0.613043	0.652287	True	True	9.9679e-08	2205	2.058248	2.011301	0.633395	0.503956
2.000	0.100	2.100	4.000	0.100000	0.015000	0.315000	1.564066	2.186740	0.598458	0.674021	True	True	9.99133e-08	2255	2.053334	2.017024	0.638990	0.499023
2.000	0.100	2.100	4.000	0.100000	0.018750	0.315000	1.550044	2.208094	0.584523	0.697262	True	True	9.9786e-08	2273	2.048970	2.023497	0.644312	0.493820
2.000	0.100	2.100	4.000	0.100000	0.022500	0.315000	1.536765	2.230831	0.571179	0.722193	True	True	9.97764e-08	2321	2.045160	2.030767	0.649361	0.488327
2.000	0.100	2.100	4.000	0.100000	0.026250	0.315000	1.524197	2.255105	0.558375	0.749031	True	True	9.96785e-08	2347	2.041914	2.038891	0.654137	0.482526
2.000	0.100	2.100	4.000	0.100000	0.030000	0.315000	1.512314	2.281097	0.546061	0.778034	True	True	9.99637e-08	2380	2.039248	2.047939	0.658636	0.476393
2.000	0.100	2.100	4.000	0.100000	0.033750	0.315000	1.501096	2.309021	0.534192	0.809506	True	True	9.99109e-08	2621	2.037186	2.057992	0.662855	0.469899
2.000	0.100	2.100	4.000	0.100000	0.037500	0.315000	1.490525	2.339129	0.522724	0.843815	True	True	9.96473e-08	2531	2.035762	2.069154	0.666787	0.463016
2.000	0.100	2.100	4.000	0.100000	0.041250	0.315000	1.480593	2.371726	0.511616	0.881409	True	True	9.96168e-08	2603	2.035019	2.081546	0.670424	0.455704
2.000	0.100	2.100	4.000	0.100000	0.045000	0.315000	1.471294	2.407181	0.500827	0.922838	True	True	9.96394e-08	2708	2.035017	2.095319	0.673754	0.447921
2.000	0.100	2.100	4.000	0.100000	0.048750	0.315000	1.462631	2.445949	0.490313	0.968792	True	True	9.99113e-08	2823	2.035828	2.110658	0.676762	0.439616
2.000	0.100	2.100	4.000	0.100000	0.052500	0.315000	1.454614	2.488596	0.480033	1.020140	True	True	9.98775e-08	2943	2.037550	2.127794	0.679430	0.430727
2.000	0.100	2.100	4.000	0.100000	0.056250	0.315000	1.447261	2.535837	0.469940	1.078009	True	True	9.96916e-08	3086	2.040309	2.147018	0.681733	0.421177
2.000	0.100	2.100	4.000	0.100000	0.060000	0.315000	1.440606	2.588596	0.459982	1.143876	True	True	9.98203e-08	3303	2.044272	2.168704	0.683640	0.410873
2.000	0.100	2.100	4.000	0.100000	0.063750	0.315000	1.434694	2.648090	0.450098	1.219735	True	True	9.97251e-08	3267	2.049662	2.193342	0.685109	0.399697
2.000	0.100	2.100	4.000	0.100000	0.067500	0.315000	1.429596	2.715968	0.440216	1.308349	True	True	9.98428e-08	3493	2.056784	2.221587	0.686085	0.387496
2.000	0.100	2.100	4.000	0.100000	0.071250	0.315000	1.425411	2.794531	0.430242	1.413683	True	True	9.99086e-08	3684	2.066066	2.254344	0.686495	0.374067
2.000	0.100	2.100	4.000	0.100000	0.075000	0.315000	1.422288	2.887127	0.420048	1.541670	True	True	9.99746e-08	4059	2.078136	2.292907	0.686233	0.359133
2.000	0.100	2.100	4.000	0.100000	-0.075000	0.337500	2.431391	1.900873	1.584722	0.354194	True	True	9.97252e-08	3005	2.438053	2.092110	0.395863	0.559073
2.000	0.100	2.100	4.000	0.100000	-0.071250	0.337500	2.334822	1.907019	1.463292	0.364566	True	True	9.96748e-08	2761	2.394890	2.070805	0.414920	0.559270
2.000	0.100	2.100	4.000	0.100000	-0.067500	0.337500	2.252286	1.913715	1.363041	0.374709	True	True	9.96998e-08	2522	2.357773	2.053230	0.432355	0.559053
2.000	0.100	2.100	4.000	0.100000	-0.063750	0.337500	2.180500	1.920901	1.278447	0.384751	True	True	9.97479e-08	2339	2.325357	2.038558	0.448465	0.558497
2.000	0.100	2.100	4.000	0.100000	-0.060000	0.337500	2.117198	1.928538	1.205816	0.394786	True	True	9.96444e-08	2263	2.296698	2.026217	0.463462	0.557651
2.000	0.100	2.100	4.000	0.100000	-0.056250	0.337500	2.060749	1.936606	1.142571	0.404888	True	True	9.99549e-08	2132	2.271110	2.015795	0.477507	0.556549
2.000	0.100	2.100	4.000	0.100000	-0.052500	0.337500	2.009949	1.945092	1.086851	0.415119	True	True	9.97339e-08	2003	2.248081	2.006989	0.490726	0.555218
2.000	0.100	2.100	4.000	0.100000	-0.048750	0.337500	1.963880	1.953994	1.037272	0.425533	True	True	9.96478e-08	1926	2.227218	1.999571	0.503215	0.553673
2.000	0.100	2.100	4.000	0.100000	-0.045000	0.337500	1.921828	1.963319	0.992783	0.436178	True	True	9.99442e-08	1913	2.208215	1.993365	0.515053	0.551928
2.000	0.100	2.100	4.000	0.100000	-0.041250	0.337500	1.883232	1.973068	0.952568	0.447099	True	True	9.98748e-08	1805	2.190826	1.988232	0.526304	0.549993
2.000	0.100	2.100	4.000	0.100000	-0.037500	0.337500	1.847636	1.983262	0.915982	0.458340	True	True	9.97098e-08	1825	2.174855	1.984066	0.537020	0.547872
2.000	0.100	2.100	4.000	0.100000	-0.033750	0.337500	1.814666	1.993919	0.882510	0.469944	True	True	9.95157e-08	1821	2.160143	1.980780	0.547246	0.545569
2.000	0.100	2.100	4.000	0.100000	-0.030000	0.337500	1.784025	2.005053	0.851730	0.481957	True	True	9.99272e-08	1925	2.146555	1.978305	0.557017	0.543088
2.000	0.100	2.100	4.000	0.100000	-0.026250	0.337500	1.755447	2.016696	0.823298	0.494423	True	True	9.99822e-08	1810	2.133986	1.976591	0.566366	0.540428
2.000	0.100	2.100	4.000	0.100000	-0.022500	0.337500	1.728725	2.028872	0.796927	0.507391	True	True	9.96585e-08	1903	2.122341	1.975595	0.575319	0.537588
2.000	0.100	2.100	4.000	0.100000	-0.018750	0.337500	1.703676	2.041614	0.772376	0.520914	True	True	9.98689e-08	1928	2.111544	1.975284	0.583897	0.534566
2.000	0.100	2.100	4.000	0.100000	-0.015000	0.337500	1.680145	2.054960	0.749440	0.535046	True	True	9.97917e-08	1958	2.101531	1.975635	0.592120	0.531359
2.000	0.100	2.100	4.000	0.100000	-0.011250	0.337500	1.657999	2.068950	0.727946	0.549850	True	True	9.9542e-08	2004	2.092248	1.976633	0.600005	0.527964
2.000	0.100	2.100	4.000	0.100000	-0.007500	0.337500	1.637122	2.083632	0.707745	0.565391	True	True	9.97918e-08	2009	2.083649	1.978269	0.607566	0.524374
2.000	0.100	2.100	4.000	0.100000	-0.003750	0.337500	1.617414	2.099059	0.688705	0.581746	True	True	9.95153e-08	2006	2.075697	1.980540	0.614814	0.520582
2.000	0.100	2.100	4.000	0.100000	0.000000	0.337500	1.598790	2.115290	0.670714	0.598996	True	True	9.98621e-08	2106	2.068362	1.983450	0.621759	0.516582
2.000	0.100	2.100	4.000	0.100000	0.003750	0.337500	1.581172	2.132395	0.653674	0.617236	True	True	9.9618e-08	2075	2.061618	1.987009	0.628409	0.512363
2.000	0.100	2.100	4.000	0.100000	0.007500	0.337500	1.564496	2.150450	0.637494	0.636572	True	True	9.97271e-08	2130	2.055447	1.991233	0.634771	0.507916
2.000	0.100	2.100	4.000	0.100000	0.011250	0.337500	1.548703	2.169543	0.622099	0.657124	True	True	9.95632e-08	2191	2.049837	1.996145	0.640849	0.503229
2.000	0.100	2.100	4.000	0.100000	0.015000	0.337500	1.533743	2.189775	0.607418	0.679030	True	True	9.98392e-08	2257	2.044778	2.001773	0.646647	0.498287
2.000	0.100	2.100	4.000	0.100000	0.018750	0.337500	1.519573	2.211260	0.593387	0.702452	True	True	9.96462e-08	2304	2.040270	2.008157	0.652167	0.493076
2.000	0.100	2.100	4.000	0.100000	0.022500	0.337500	1.506155	2.234132	0.579949	0.727575	True	True	9.97289e-08	2381	2.036314	2.015342	0.657409	0.487578
2.000	0.100	2.100	4.000	0.100000	0.026250	0.337500	1.493457	2.258546	0.567051	0.754616	True	True	9.97576e-08	2396	2.032920	2.023385	0.662372	0.481771
2.000	0.100	2.100	4.000	0.100000	0.030000	0.337500	1.481454	2.284684	0.554646	0.783834	True	True	9.99354e-08	2419	2.030105	2.032355	0.667053	0.475634
2.000	0.100	2.100	4.000	0.100000	0.033750	0.337500	1.470125	2.312758	0.542685	0.815537	True	True	9.98814e-08	2503	2.027891	2.042336	0.671448	0.469139
2.000	0.100	2.100	4.000	0.100000	0.037500	0.337500	1.459454	2.343025	0.531128	0.850093	True	True	9.97926e-08	2631	2.026312	2.053429	0.675549	0.462254
2.000	0.100	2.100	4.000	0.100000	0.041250	0.337500	1.449431	2.375788	0.519930	0.887954	True	True	9.98887e-08	2636	2.025410	2.065756	0.679349	0.454943
2.000	0.100	2.100	4.000	0.100000	0.045000	0.337500	1.440052	2.411419	0.509052	0.929674	True	True	9.98932e-08	2785	2.025243	2.079467	0.682835	0.447164
2.000	0.100	2.100	4.000	0.100000	0.048750	0.337500	1.431320	2.450373	0.498450	0.975944	True	True	9.97331e-08	2899	2.025883	2.094747	0.685992	0.438864
2.000	0.100	2.100	4.000	0.100000	0.052500	0.337500	1.423246	2.493217	0.488081	1.027642	True	True	9.99788e-08	2940	2.027427	2.111827	0.688799	0.429983
2.000	0.100	2.100	4.000	0.100000	0.056250	0.337500	1.415850	2.540669	0.477898	1.085898	True	True	9.98832e-08	3076	2.029999	2.130997	0.691234	0.420444
2.000	0.100	2.100	4.000	0.100000	0.060000	0.337500	1.409165	2.593657	0.467850	1.152201	True	True	9.99831e-08	3207	2.033763	2.152633	0.693262	0.410154
2.000	0.100	2.100	4.000	0.100000	0.063750	0.337500	1.403239	2.653401	0.457875	1.228555	True	True	9.97707e-08	3280	2.038939	2.177221	0.694843	0.398996
2.000	0.100	2.100	4.000	0.100000	0.067500	0.337500	1.398144	2.721554	0.447900	1.317741	True	True	9.9998e-08	3572	2.045828	2.205418	0.695920	0.386818
2.000	0.100	2.100	4.000	0.100000	0.071250	0.337500	1.393982	2.800427	0.437830	1.423746	True	True	9.99941e-08	3769	2.054853	2.238127	0.696419	0.373418
2.000	0.100	2.100	4.000	0.100000	0.075000	0.337500	1.390905	2.893376	0.427536	1.552540	True	True	9.9959e-08	4148	2.066634	2.276642	0.696233	0.358519
2.000	0.100	2.100	4.000	0.100000	-0.075000	0.360000	2.408228	1.901506	1.596937	0.356120	True	True	9.9864e-08	2966	2.433575	2.081488	0.397887	0.558901
2.000	0.100	2.100	4.000	0.100000	-0.071250	0.360000	2.311178	1.907740	1.475290	0.366621	True	True	9.97521e-08	2737	2.390182	2.059799	0.417190	0.559040
2.000	0.100	2.100	4.000	0.100000	-0.067500	0.360000	2.228195	1.914525	1.374841	0.376889	True	True	9.96181e-08	2444	2.352851	2.041876	0.434871	0.558771
2.000	0.100	2.100	4.000	0.100000	-0.063750	0.360000	2.155990	1.921800	1.290063	0.387052	True	True	9.98395e-08	2387	2.320231	2.026886	0.451226	0.558167
2.000	0.100	2.100	4.000	0.100000	-0.060000	0.360000	2.092293	1.929527	1.217260	0.397205	True	True	9.97091e-08	2316	2.291378	2.014251	0.466469	0.557279
2.000	0.100	2.100	4.000	0.100000	-0.056250	0.360000	2.035471	1.937685	1.153852	0.407424	True	True	9.97671e-08	2103	2.265604	2.003556	0.480760	0.556138
2.000	0.100	2.100	4.000	0.100000	-0.052500	0.360000	1.984317	1.946262	1.097976	0.417771	True	True	9.98714e-08	1949	2.242396	1.994497	0.494224	0.554770
2.000	0.100	2.100	4.000	0.100000	-0.048750	0.360000	1.937910	1.955259	1.048249	0.428301	True	True	9.98634e-08	1960	2.221361	1.986842	0.506958	0.553192
2.000	0.100	2.100	4.000	0.100000	-0.045000	0.360000	1.895538	1.964675	1.003618	0.439061	True	True	9.96975e-08	1905	2.202189	1.980412	0.519040	0.551416
2.000	0.100	2.100	4.000	0.100000	-0.041250	0.360000	1.856637	1.974517	0.963265	0.450098	True	True	9.95303e-08	1861	2.184635	1.975070	0.530535	0.549453
2.000	0.100	2.100	4.000	0.100000	-0.037500	0.360000	1.820744	1.984814	0.926548	0.461456	True	True	9.98858e-08	1812	2.168506	1.970705	0.541494	0.547303
2.000	0.100	2.100	4.000	0.100000	-0.033750	0.360000	1.787496	1.995565	0.892948	0.473179	True	True	9.95451e-08	1758	2.153636	1.967231	0.551962	0.544977
2.000	0.100	2.100	4.000	0.100000	-0.030000	0.360000	1.756587	2.006798	0.862043	0.485312	True	True	9.99041e-08	1856	2.139896	1.964580	0.561973	0.542472
2.000	0.100	2.100	4.000	0.100000	-0.026250	0.360000	1.727753	2.018541	0.833491	0.497900	True	True	9.97447e-08	1868	2.127175	1.962698	0.571560	0.539789
2.000	0.100	2.100	4.000	0.100000	-0.022500	0.360000	1.700784	2.030820	0.807002	0.510993	True	True	9.94456e-08	1899	2.115382	1.961542	0.580749	0.536929
2.000	0.100	2.100	4.000	0.100000	-0.018750	0.360000	1.675500	2.043667	0.782336	0.524642	True	True	9.9477e-08	1930	2.104438	1.961080	0.589562	0.533888
2.000	0.100	2.100	4.000	0.100000	-0.015000	0.360000	1.651743	2.057119	0.759289	0.538905	True	True	9.95266e-08	1996	2.094280	1.961288	0.598018	0.530663
2.000	0.100	2.100	4.000	0.100000	-0.011250	0.360000	1.629380	2.071217	0.737686	0.553843	True	True	9.96696e-08	2010	2.084853	1.962149	0.606134	0.527251
2.000	0.100	2.100	4.000	0.100000	-0.007500	0.360000	1.608296	2.086010	0.717377	0.569523	True	True	9.95878e-08	2039	2.076112	1.963655	0.613922	0.523645
2.000	0.100	2.100	4.000	0.100000	-0.003750	0.360000	1.588390	2.101550	0.698233	0.586020	True	True	9.99551e-08	2043	2.068018	1.965803	0.621394	0.519839
2.000	0.100	2.100	4.000	0.100000	0.000000	0.360000	1.569577	2.117898	0.680140	0.603419	True	True	9.98767e-08	2124	2.060541	1.968596	0.628560	0.515826
2.000	0.100	2.100	4.000	0.100000	0.003750	0.360000	1.551779	2.135122	0.662998	0.621813	True	True	9.96229e-08	2062	2.053657	1.972043	0.635428	0.511595
2.000	0.100	2.100	4.000	0.100000	0.007500	0.360000	1.534931	2.153298	0.646720	0.641308	True	True	9.96135e-08	2262	2.047346	1.976160	0.642004	0.507137
2.000	0.100	2.100	4.000	0.100000	0.011250	0.360000	1.518975	2.172517	0.631228	0.662028	True	True	9.96382e-08	2189	2.041594	1.980970	0.648293	0.502439
2.000	0.100	2.100	4.000	0.100000	0.015000	0.360000	1.503861	2.192877	0.616451	0.684110	True	True	9.97014e-08	2244	2.036394	1.986503	0.654297	0.497489
2.000	0.100	2.100	4.000	0.100000	0.018750	0.360000	1.489544	2.214495	0.602325	0.707716	True	True	9.97429e-08	2358	2.031743	1.992795	0.660018	0.492270
2.000	0.100	2.100	4.000	0.100000	0.022500	0.360000	1.475989	2.237504	0.588795	0.733033	True	True	9.9974e-08	2382	2.027643	1.999893	0.665457	0.486765
2.000	0.100	2.100	4.000	0.100000	0.026250	0.360000	1.463163	2.262060	0.575805	0.760281	True	True	9.99836e-08	2378	2.024104	2.007854	0.670612	0.480954
2.000	0.100	2.100	4.000	0.100000	0.030000	0.360000	1.451040	2.288345	0.563309	0.789718	True	True	9.99456e-08	2422	2.021142	2.016746	0.675479	0.474813
2.000	0.100	2.100	4.000	0.100000	0.033750	0.360000	1.439600	2.316574	0.551259	0.821655	True	True	9.97157e-08	2502	2.018777	2.026653	0.680054	0.468316
2.000	0.100	2.100	4.000	0.100000	0.037500	0.360000	1.428827	2.347001	0.539613	0.856463	True	True	9.96488e-08	2685	2.017043	2.037674	0.684330	0.461431
2.000	0.100	2.100	4.000	0.100000	0.041250	0.360000	1.418712	2.379932	0.528327	0.894594	True	True	9.97245e-08	2715	2.015983	2.049934	0.688298	0.454122
2.000	0.100	2.100	4.000	0.100000	0.045000	0.360000	1.409251	2.415740	0.517361	0.936608	True	True	9.98244e-08	2820	2.015652	2.063581	0.691944	0.446347
2.000	0.100	2.100	4.000	0.100000	0.048750	0.360000	1.400448	2.454881	0.506672	0.983200	True	True	9.98156e-08	2939	2.016122	2.078800	0.695254	0.438053
2.000	0.100	2.100	4.000	0.100000	0.052500	0.360000	1.392314	2.497925	0.496215	1.035251	True	True	9.97976e-08	2927	2.017488	2.095822	0.698207	0.429180
2.000	0.100	2.100	4.000	0.100000	0.056250	0.360000	1.384870	2.545591	0.485945	1.093901	True	True	9.99498e-08	3152	2.019872	2.114937	0.700778	0.419653
2.000	0.100	2.100	4.000	0.100000	0.060000	0.360000	1.378149	2.598809	0.475808	1.160644	True	True	9.99032e-08	3268	2.023436	2.136518	0.702935	0.409379
2.000	0.100	2.100	4.000	0.100000	0.063750	0.360000	1.372202	2.658804	0.465744	1.237499	True	True	9.96783e-08	3393	2.028398	2.161055	0.704633	0.398241
2.000	0.100	2.100	4.000	0.100000	0.067500	0.360000	1.367102	2.727235	0.455677	1.327263	True	True	9.997e-08	3562	2.035052	2.189201	0.705818	0.386088
2.000	0.100	2.100	4.000	0.100000	0.071250	0.360000	1.362953	2.806418	0.445513	1.433946	True	True	9.98399e-08	3783	2.043819	2.221860	0.706413	0.372718
2.000	0.100	2.100	4.000	0.100000	0.075000	0.360000	1.359910	2.899723	0.435121	1.563555	True	True	9.9798e-08	4126	2.055306	2.260322	0.706311	0.357857
2.000	0.100	2.100	4.000	0.100000	-0.075000	0.382500	2.385321	1.902155	1.609164	0.358059	True	True	9.97325e-08	3092	2.429158	2.070881	0.399887	0.558702
2.000	0.100	2.100	4.000	0.100000	-0.071250	0.382500	2.287806	1.908479	1.487305	0.368691	True	True	9.98925e-08	2689	2.385542	2.048808	0.419434	0.558780
2.000	0.100	2.100	4.000	0.100000	-0.067500	0.382500	2.204390	1.915356	1.386661	0.379085	True	True	9.94973e-08	2488	2.348002	2.030537	0.437359	0.558457
2.000	0.100	2.100	4.000	0.100000	-0.063750	0.382500	2.131779	1.922722	1.301702	0.389371	True	True	9.96538e-08	2331	2.315186	2.015227	0.453957	0.557804
2.000	0.100	2.100	4.000	0.100000	-0.060000	0.382500	2.067699	1.930541	1.228730	0.399645	True	True	9.99331e-08	2204	2.286146	2.002298	0.469444	0.556870
2.000	0.100	2.100	4.000	0.100000	-0.056250	0.382500	2.010515	1.938792	1.165162	0.409983	True	True	9.97835e-08	2115	2.260192	1.991331	0.483979	0.555688
2.000	0.100	2.100	4.000	0.100000	-0.052500	0.382500	1.959018	1.947464	1.109135	0.420448	True	True	9.94687e-08	2019	2.236811	1.982017	0.497686	0.554282
2.000	0.100	2.100	4.000	0.100000	-0.048750	0.382500	1.912285	1.956551	1.059262	0.431096	True	True	9.96338e-08	1875	2.215608	1.974123	0.510664	0.552669
2.000	0.100	2.100	4.000	0.100000	-0.045000	0.382500	1.869602	1.966065	1.014492	0.441974	True	True	9.97069e-08	1855	2.196273	1.967469	0.522990	0.550860
2.000	0.100	2.100	4.000	0.100000	-0.041250	0.382500	1.830403	1.976006	0.974005	0.453129	True	True	9.99315e-08	1842	2.178562	1.961916	0.534728	0.548865
2.000	0.100	2.100	4.000	0.100000	-0.037500	0.382500	1.794230	1.986394	0.937157	0.464607	True	True	9.94255e-08	1792	2.162277	1.957352	0.545929	0.546688
2.000	0.100	2.100	4.000	0.100000	-0.033750	0.382500	1.760710	1.997247	0.903431	0.476450	True	True	9.95364e-08	1843	2.147255	1.953689	0.556638	0.544334
2.000	0.100	2.100	4.000	0.100000	-0.030000	0.382500	1.729537	2.008584	0.872406	0.488705	True	True	9.97903e-08	1914	2.133367	1.950860	0.566890	0.541804
2.000	0.100	2.100	4.000	0.100000	-0.026250	0.382500	1.700455	2.020431	0.843735	0.501418	True	True	9.98324e-08	1892	2.120500	1.948809	0.576716	0.539098
2.000	0.100	2.100	4.000	0.100000	-0.022500	0.382500	1.673247	2.032814	0.817131	0.514637	True	True	9.99775e-08	1908	2.108562	1.947492	0.586143	0.536215
2.000	0.100	2.100	4.000	0.100000	-0.018750	0.382500	1.647733	2.045767	0.792352	0.528417	True	True	9.99029e-08	1961	2.097476	1.946877	0.595192	0.533154
2.000	0.100	2.100	4.000	0.100000	-0.015000	0.382500	1.623756	2.059327	0.769195	0.542813	True	True	9.95981e-08	1974	2.087177	1.946940	0.603882	0.529910
2.000	0.100	2.100	4.000	0.100000	-0.011250	0.382500	1.601183	2.073537	0.747484	0.557887	True	True	9.97526e-08	2056	2.077611	1.947663	0.612229	0.526480
2.000	0.100	2.100	4.000	0.100000	-0.007500	0.382500	1.579897	2.088442	0.727070	0.573708	True	True	9.95614e-08	2039	2.068731	1.949038	0.620246	0.522857
2.000	0.100	2.100	4.000	0.100000	-0.003750	0.382500	1.559799	2.104098	0.707823	0.590351	True	True	9.9907e-08	2070	2.060499	1.951060	0.627945	0.519036
2.000	0.100	2.100	4.000	0.100000	0.000000	0.382500	1.540801	2.120564	0.689629	0.607900	True	True	9.96012e-08	2091	2.052885	1.953734	0.635335	0.515008
2.000	0.100	2.100	4.000	0.100000	0.003750	0.382500	1.522827	2.137908	0.672388	0.626451	True	True	9.97279e-08	2104	2.045863	1.957067	0.642423	0.510765
2.000	0.100	2.100	4.000	0.100000	0.007500	0.382500	1.505811	2.156209	0.656013	0.646109	True	True	9.95844e-08	2234	2.039414	1.961077	0.649216	0.506295
2.000	0.100	2.100	4.000	0.100000	0.011250	0.382500	1.489695	2.175555	0.640424	0.666999	True	True	9.97508e-08	2272	2.033524	1.965784	0.655718	0.501587
2.000	0.100	2.100	4.000	0.100000	0.015000	0.382500	1.474429	2.196046	0.625553	0.689260	True	True	9.96983e-08	2320	2.028186	1.971219	0.661931	0.496627
2.000	0.100	2.100	4.000	0.100000	0.018750	0.382500	1.459969	2.217799	0.611335	0.713053	True	True	9.95738e-08	2360	2.023394	1.977418	0.667857	0.491401
2.000	0.100	2.100	4.000	0.100000	0.022500	0.382500	1.446278	2.240948	0.597712	0.738568	True	True	9.99354e-08	2392	2.019154	1.984428	0.673495	0.485889
2.000	0.100	2.100	4.000	0.100000	0.026250	0.382500	1.433325	2.265648	0.584633	0.766025	True	True	9.99455e-08	2489	2.015472	1.992305	0.678846	0.480073
2.000	0.100	2.100	4.000	0.100000	0.030000	0.382500	1.421083	2.292083	0.572047	0.795685	True	True	9.97863e-08	2495	2.012362	2.001116	0.683903	0.473929
2.000	0.100	2.100	4.000	0.100000	0.033750	0.382500	1.409533	2.320467	0.559909	0.827860	True	True	9.96451e-08	2582	2.009849	2.010946	0.688663	0.467430
2.000	0.100	2.100	4.000	0.100000	0.037500	0.382500	1.398658	2.351057	0.548175	0.862922	True	True	9.98287e-08	2661	2.007963	2.021896	0.693118	0.460545
2.000	0.100	2.100	4.000	0.100000	0.041250	0.382500	1.388450	2.384158	0.536803	0.901329	True	True	9.98623e-08	2747	2.006745	2.034086	0.697258	0.453239
2.000	0.100	2.100	4.000	0.100000	0.045000	0.382500	1.378906	2.420145	0.525750	0.943641	True	True	9.99133e-08	2759	2.006251	2.047667	0.701070	0.445468
2.000	0.100	2.100	4.000	0.100000	0.048750	0.382500	1.370029	2.459476	0.514974	0.990558	True	True	9.99125e-08	2946	2.006552	2.062824	0.704538	0.437181
2.000	0.100	2.100	4.000	0.100000	0.052500	0.382500	1.361831	2.502720	0.504432	1.042968	True	True	9.98685e-08	3003	2.007741	2.079785	0.707642	0.428318
2.000	0.100	2.100	4.000	0.100000	0.056250	0.382500	1.354335	2.550601	0.494076	1.102015	True	True	9.99787e-08	3208	2.009937	2.098843	0.710356	0.418805
2.000	0.100	2.100	4.000	0.100000	0.060000	0.382500	1.347574	2.604051	0.483852	1.169205	True	True	9.99737e-08	3244	2.013301	2.120368	0.712645	0.408548
2.000	0.100	2.100	4.000	0.100000	0.063750	0.382500	1.341600	2.664300	0.473700	1.246566	True	True	9.98245e-08	3464	2.018047	2.144851	0.714468	0.397431
2.000	0.100	2.100	4.000	0.100000	0.067500	0.382500	1.336486	2.733009	0.463543	1.336914	True	True	9.98942e-08	3603	2.024466	2.172943	0.715767	0.385304
2.000	0.100	2.100	4.000	0.100000	0.071250	0.382500	1.332340	2.812505	0.453287	1.444282	True	True	9.98669e-08	3833	2.032972	2.205548	0.716465	0.371967
2.000	0.100	2.100	4.000	0.100000	0.075000	0.382500	1.329320	2.906166	0.442799	1.574715	True	True	9.97363e-08	4132	2.044163	2.243955	0.716456	0.357147
2.000	0.100	2.100	4.000	0.100000	-0.075000	0.405000	2.362671	1.902820	1.621401	0.360012	True	True	9.9771e-08	2988	2.424800	2.060291	0.401864	0.558477
2.000	0.100	2.100	4.000	0.100000	-0.071250	0.405000	2.264706	1.909237	1.499333	0.370776	True	True	9.95693e-08	2638	2.380969	2.037834	0.421651	0.558492
2.000	0.100	2.100	4.000	0.100000	-0.067500	0.405000	2.180870	1.916206	1.398498	0.381298	True	True	9.99841e-08	2419	2.343229	2.019214	0.439817	0.558112
2.000	0.100	2.100	4.000	0.100000	-0.063750	0.405000	2.107866	1.923666	1.313363	0.391709	True	True	9.99401e-08	2335	2.310222	2.003586	0.456657	0.557407
2.000	0.100	2.100	4.000	0.100000	-0.060000	0.405000	2.043416	1.931579	1.240225	0.402106	True	True	9.98627e-08	2144	2.281001	1.990362	0.472385	0.556425
2.000	0.100	2.100	4.000	0.100000	-0.056250	0.405000	1.985883	1.939924	1.176500	0.412565	True	True	9.95691e-08	2103	2.254874	1.979121	0.487162	0.555199
2.000	0.100	2.100	4.000	0.100000	-0.052500	0.405000	1.934054	1.948691	1.120323	0.423150	True	True	9.97693e-08	1981	2.231326	1.969551	0.501112	0.553752
2.000	0.100	2.100	4.000	0.100000	-0.048750	0.405000	1.887006	1.957877	1.070308	0.433917	True	True	9.98427e-08	1913	2.209961	1.961418	0.514332	0.552101
2.000	0.100	2.100	4.000	0.100000	-0.045000	0.405000	1.844023	1.967484	1.025400	0.444916	True	True	9.97294e-08	1834	2.190469	1.954539	0.526900	0.550258
2.000	0.100	2.100	4.000	0.100000	-0.041250	0.405000	1.804539	1.977524	0.984782	0.456192	True	True	9.95718e-08	1830	2.172604	1.948774	0.538879	0.548231
2.000	0.100	2.100	4.000	0.100000	-0.037500	0.405000	1.768089	1.988016	0.947808	0.467791	True	True	9.92797e-08	1840	2.156170	1.944009	0.550323	0.546024
2.000	0.100	2.100	4.000	0.100000	-0.033750	0.405000	1.734305	1.998972	0.913958	0.479757	True	True	9.9487e-08	1817	2.141003	1.940157	0.561272	0.543640
2.000	0.100	2.100	4.000	0.100000	-0.030000	0.405000	1.702881	2.010412	0.882813	0.492137	True	True	9.98745e-08	1907	2.126971	1.937149	0.571764	0.541083
2.000	0.100	2.100	4.000	0.100000	-0.026250	0.405000	1.673556	2.022363	0.854025	0.504976	True	True	9.95113e-08	1905	2.113963	1.934927	0.581830	0.538352
2.000	0.100	2.100	4.000	0.100000	-0.022500	0.405000	1.646118	2.034853	0.827308	0.518325	True	True	9.96115e-08	1940	2.101885	1.933448	0.591494	0.535446
2.000	0.100	2.100	4.000	0.100000	-0.018750	0.405000	1.620382	2.047915	0.802419	0.532237	True	True	9.9679e-08	1981	2.090662	1.932679	0.600779	0.532363
2.000	0.100	2.100	4.000	0.100000	-0.015000	0.405000	1.596192	2.061586	0.779153	0.546769	True	True	9.99404e-08	2004	2.080226	1.932595	0.609704	0.529099
2.000	0.100	2.100	4.000	0.100000	-0.011250	0.405000	1.573414	2.075908	0.757337	0.561982	True	True	9.96679e-08	2046	2.070524	1.933179	0.618283	0.525650
2.000	0.100	2.100	4.000	0.100000	-0.007500	0.405000	1.551933	2.090929	0.736819	0.577947	True	True	9.96187e-08	2104	2.061509	1.934421	0.626531	0.522010
2.000	0.100	2.100	4.000	0.100000	-0.003750	0.405000	1.531647	2.106702	0.717471	0.594738	True	True	9.98332e-08	2087	2.053143	1.936317	0.634458	0.518172
2.000	0.100	2.100	4.000	0.100000	0.000000	0.405000	1.512470	2.123288	0.699177	0.612440	True	True	9.96183e-08	2141	2.045395	1.938870	0.642073	0.514129
2.000	0.100	2.100	4.000	0.100000	0.003750	0.405000	1.494325	2.140756	0.681838	0.631150	True	True	9.95483e-08	2215	2.038239	1.942089	0.649384	0.509872
2.000	0.100	2.100	4.000	0.100000	0.007500	0.405000	1.477145	2.159183	0.665367	0.650975	True	True	9.97783e-08	2211	2.031656	1.945989	0.656396	0.505390
2.000	0.100	2.100	4.000	0.100000	0.011250	0.405000	1.460873	2.178658	0.649684	0.672038	True	True	9.99931e-08	2311	2.025632	1.950592	0.663113	0.500671
2.000	0.100	2.100	4.000	0.100000	0.015000	0.405000	1.445459	2.199282	0.634720	0.694480	True	True	9.9446e-08	2351	2.020158	1.955928	0.669538	0.495701
2.000	0.100	2.100	4.000	0.100000	0.018750	0.405000	1.430858	2.221172	0.620410	0.718464	True	True	9.97865e-08	2322	2.015230	1.962033	0.675672	0.490466
2.000	0.100	2.100	4.000	0.100000	0.022500	0.405000	1.417034	2.244462	0.606697	0.744180	True	True	9.98434e-08	2428	2.010850	1.968952	0.681514	0.484948
2.000	0.100	2.100	4.000	0.100000	0.026250	0.405000	1.403955	2.269309	0.593529	0.771850	True	True	9.97442e-08	2503	2.007026	1.976742	0.687063	0.479127
2.000	0.100	2.100	4.000	0.100000	0.030000	0.405000	1.391596	2.295896	0.580855	0.801736	True	True	9.98807e-08	2573	2.003774	1.985472	0.692315	0.472980
2.000	0.100	2.100	4.000	0.100000	0.033750	0.405000	1.379935	2.324438	0.568630	0.834151	True	True	9.98605e-08	2612	2.001113	1.995225	0.697263	0.466480
2.000	0.100	2.100	4.000	0.100000	0.037500	0.405000	1.368959	2.355192	0.556810	0.869473	True	True	9.97471e-08	2617	1.999076	2.006100	0.701901	0.459596
2.000	0.100	2.100	4.000	0.100000	0.041250	0.405000	1.358658	2.388465	0.545352	0.908158	True	True	9.97946e-08	2748	1.997703	2.018219	0.706217	0.452292
2.000	0.100	2.100	4.000	0.100000	0.045000	0.405000	1.349029	2.424633	0.534214	0.950772	True	True	9.96023e-08	2851	1.997048	2.031733	0.710199	0.444526
2.000	0.100	2.100	4.000	0.100000	0.048750	0.405000	1.340077	2.464155	0.523354	0.998019	True	True	9.97821e-08	2920	1.997181	2.046825	0.713831	0.436248
2.000	0.100	2.100	4.000	0.100000	0.052500	0.405000	1.331813	2.507602	0.512727	1.050792	True	True	9.98048e-08	2996	1.998192	2.063724	0.717090	0.427396
2.000	0.100	2.100	4.000	0.100000	0.056250	0.405000	1.324260	2.555700	0.502285	1.110242	True	True	9.97252e-08	3206	2.000202	2.082722	0.719952	0.417896
2.000	0.100	2.100	4.000	0.100000	0.060000	0.405000	1.317454	2.609384	0.491976	1.177883	True	True	9.97596e-08	3253	2.003366	2.104189	0.722381	0.407658
2.000	0.100	2.100	4.000	0.100000	0.063750	0.405000	1.311446	2.669887	0.481738	1.255757	True	True	9.98411e-08	3443	2.007895	2.128614	0.724334	0.396564
2.000	0.100	2.100	4.000	0.100000	0.067500	0.405000	1.306312	2.738877	0.471494	1.346694	True	True	9.97903e-08	3653	2.014077	2.156650	0.725755	0.384466
2.000	0.100	2.100	4.000	0.100000	0.071250	0.405000	1.302160	2.818686	0.461147	1.454756	True	True	9.99169e-08	3884	2.022320	2.189198	0.726564	0.371164
2.000	0.100	2.100	4.000	0.100000	0.075000	0.405000	1.299151	2.912704	0.450566	1.586020	True	True	9.99325e-08	4271	2.033215	2.227547	0.726653	0.356387
2.000	0.100	2.100	4.000	0.100000	-0.075000	0.427500	2.340276	1.903501	1.633646	0.361977	True	True	9.98208e-08	2915	2.420503	2.049719	0.403816	0.558225
2.000	0.100	2.100	4.000	0.100000	-0.071250	0.427500	2.241876	1.910013	1.511373	0.372876	True	True	9.99114e-08	2683	2.376464	2.026878	0.423841	0.558174
2.000	0.100	2.100	4.000	0.100000	-0.067500	0.427500	2.157636	1.917078	1.410351	0.383529	True	True	9.95728e-08	2420	2.338529	2.007911	0.442245	0.557734
2.000	0.100	2.100	4.000	0.100000	-0.063750	0.427500	2.084253	1.924633	1.325042	0.394066	True	True	9.97185e-08	2274	2.305340	1.991963	0.459323	0.556975
2.000	0.100	2.100	4.000	0.100000	-0.060000	0.427500	2.019446	1.932641	1.251741	0.404587	True	True	9.96945e-08	2216	2.275944	1.978444	0.475290	0.555943
2.000	0.100	2.100	4.000	0.100000	-0.056250	0.427500	1.961576	1.941083	1.187862	0.415170	True	True	9.94625e-08	2052	2.249650	1.966929	0.490307	0.554671
2.000	0.100	2.100	4.000	0.100000	-0.052500	0.427500	1.909427	1.949947	1.131539	0.425878	True	True	9.97989e-08	1958	2.225941	1.957103	0.504497	0.553182
2.000	0.100	2.100	4.000	0.100000	-0.048750	0.427500	1.862075	1.959232	1.081384	0.436767	True	True	9.97388e-08	2015	2.204421	1.948730	0.517957	0.551491
2.000	0.100	2.100	4.000	0.100000	-0.045000	0.427500	1.818801	1.968941	1.036342	0.447887	True	True	9.9699e-08	1830	2.184778	1.941625	0.530766	0.549610
2.000	0.100	2.100	4.000	0.100000	-0.041250	0.427500	1.779039	1.979082	0.995594	0.459286	True	True	9.98696e-08	1829	2.166767	1.935647	0.542986	0.547548
2.000	0.100	2.100	4.000	0.100000	-0.037500	0.427500	1.742328	1.989674	0.958494	0.471009	True	True	9.99355e-08	1850	2.150187	1.930681	0.554669	0.545309
2.000	0.100	2.100	4.000	0.100000	-0.033750	0.427500	1.708290	2.000734	0.924524	0.483101	True	True	9.94119e-08	1885	2.134880	1.926639	0.565859	0.542896
2.000	0.100	2.100	4.000	0.100000	-0.030000	0.427500	1.676621	2.012281	0.893261	0.495607	True	True	9.95977e-08	1910	2.120710	1.923450	0.576590	0.540310
2.000	0.100	2.100	4.000	0.100000	-0.026250	0.427500	1.647064	2.024339	0.864359	0.508576	True	True	9.96695e-08	1926	2.107565	1.921057	0.586894	0.537552
2.000	0.100	2.100	4.000	0.100000	-0.022500	0.427500	1.619402	2.036938	0.837530	0.522056	True	True	9.95782e-08	2034	2.095353	1.919415	0.596796	0.534621
2.000	0.100	2.100	4.000	0.100000	-0.018750	0.427500	1.593451	2.050111	0.812532	0.536103	True	True	9.99338e-08	2014	2.083996	1.918491	0.606318	0.531515
2.000	0.100	2.100	4.000	0.100000	-0.015000	0.427500	1.569055	2.063894	0.789160	0.550772	True	True	9.97056e-08	1985	2.073429	1.918259	0.615478	0.528229
2.000	0.100	2.100	4.000	0.100000	-0.011250	0.427500	1.546080	2.078331	0.767239	0.566128	True	True	9.96628e-08	2047	2.063595	1.918703	0.624290	0.524760
2.000	0.100	2.100	4.000	0.100000	-0.007500	0.427500	1.524410	2.093469	0.746620	0.582238	True	True	9.97174e-08	2085	2.054450	1.919811	0.632769	0.521101
2.000	0.100	2.100	4.000	0.100000	-0.003750	0.427500	1.503942	2.109362	0.727171	0.599180	True	True	9.99476e-08	2133	2.045954	1.921579	0.640925	0.517246
2.000	0.100	2.100	4.000	0.100000	0.000000	0.427500	1.484591	2.126071	0.708779	0.617039	True	True	9.99769e-08	2142	2.038076	1.924010	0.648767	0.513187
2.000	0.100	2.100	4.000	0.100000	0.003750	0.427500	1.466279	2.143663	0.691344	0.635911	True	True	9.98289e-08	2252	2.030790	1.927113	0.656302	0.508916
2.000	0.100	2.100	4.000	0.100000	0.007500	0.427500	1.448941	2.162219	0.674778	0.655905	True	True	9.97496e-08	2235	2.024076	1.930903	0.663534	0.504420
2.000	0.100	2.100	4.000	0.100000	0.011250	0.427500	1.432517	2.181825	0.659002	0.677143	True	True	9.99638e-08	2306	2.017921	1.935401	0.670469	0.499690
2.000	0.100	2.100	4.000	0.100000	0.015000	0.427500	1.416958	2.202585	0.643946	0.699770	True	True	9.99235e-08	2381	2.012314	1.940635	0.677108	0.494710
2.000	0.100	2.100	4.000	0.100000	0.018750	0.427500	1.402220	2.224614	0.629546	0.723948	True	True	9.98528e-08	2413	2.007252	1.946644	0.683452	0.489467
2.000	0.100	2.100	4.000	0.100000	0.022500	0.427500	1.388266	2.248048	0.615745	0.749868	True	True	9.98188e-08	2382	2.002736	1.953471	0.689501	0.483943
2.000	0.100	2.100	4.000	0.100000	0.026250	0.427500	1.375064	2.273043	0.602488	0.777754	True	True	9.99971e-08	2530	1.998774	1.961175	0.695252	0.478116
2.000	0.100	2.100	4.000	0.100000	0.030000	0.427500	1.362588	2.299783	0.589728	0.807870	True	True	9.97566e-08	2646	1.995380	1.969822	0.700700	0.471966
2.000	0.100	2.100	4.000	0.100000	0.033750	0.427500	1.350820	2.328485	0.577417	0.840530	True	True	9.98569e-08	2617	1.992576	1.979494	0.705841	0.465464
2.000	0.100	2.100	4.000	0.100000	0.037500	0.427500	1.339742	2.359405	0.565512	0.876114	True	True	9.99606e-08	2718	1.990390	1.990293	0.710665	0.458581
2.000	0.100	2.100	4.000	0.100000	0.041250	0.427500	1.329348	2.392853	0.553970	0.915082	True	True	9.97772e-08	2807	1.988863	2.002341	0.715162	0.451281
2.000	0.100	2.100	4.000	0.100000	0.045000	0.427500	1.319634	2.429204	0.542748	0.958002	True	True	9.98377e-08	2865	1.988048	2.015785	0.719319	0.443521
2.000	0.100	2.100	4.000	0.100000	0.048750	0.427500	1.310604	2.468918	0.531804	1.005583	True	True	9.98629e-08	2925	1.988014	2.030810	0.723118	0.435251
2.000	0.100	2.100	4.000	0.100000	0.052500	0.427500	1.302271	2.512570	0.521094	1.058723	True	True	9.98256e-08	3116	1.988849	2.047645	0.726538	0.426411
2.000	0.100	2.100	4.000	0.100000	0.056250	0.427500	1.294659	2.560887	0.510570	1.118580	True	True	9.97245e-08	3178	1.990672	2.066580	0.729553	0.416927
2.000	0.100	2.100	4.000	0.100000	0.060000	0.427500	1.287803	2.614806	0.500177	1.186678	True	True	9.96823e-08	3317	1.993636	2.087987	0.732128	0.406709
2.000	0.100	2.100	4.000	0.100000	0.063750	0.427500	1.281756	2.675565	0.489854	1.265070	True	True	9.98526e-08	3489	1.997949	2.112353	0.734219	0.395640
2.000	0.100	2.100	4.000	0.100000	0.067500	0.427500	1.276594	2.744836	0.479524	1.356604	True	True	9.98885e-08	3753	2.003895	2.140329	0.735766	0.383572
2.000	0.100	2.100	4.000	0.100000	0.071250	0.427500	1.272428	2.824960	0.469089	1.465364	True	True	9.98345e-08	4021	2.011874	2.172817	0.736694	0.370307
2.000	0.100	2.100	4.000	0.100000	0.075000	0.427500	1.269418	2.919337	0.458416	1.597468	True	True	9.98295e-08	4342	2.022469	2.211104	0.736891	0.355576
2.000	0.100	2.100	4.000	0.100000	-0.075000	0.450000	2.318137	1.904198	1.645897	0.363955	True	True	9.99793e-08	2870	2.416265	2.039167	0.405743	0.557947
2.000	0.100	2.100	4.000	0.100000	-0.071250	0.450000	2.219318	1.910808	1.523422	0.374991	True	True	9.9952e-08	2605	2.372026	2.015943	0.426002	0.557827
2.000	0.100	2.100	4.000	0.100000	-0.067500	0.450000	2.134688	1.917969	1.422216	0.385775	True	True	9.96468e-08	2435	2.333904	1.996627	0.444640	0.557325
2.000	0.100	2.100	4.000	0.100000	-0.063750	0.450000	2.060940	1.925621	1.336736	0.396442	True	True	9.95785e-08	2263	2.300538	1.980361	0.461954	0.556509
2.000	0.100	2.100	4.000	0.100000	-0.060000	0.450000	1.995790	1.933729	1.263275	0.407090	True	True	9.95624e-08	2153	2.270975	1.966547	0.478157	0.555424
2.000	0.100	2.100	4.000	0.100000	-0.056250	0.450000	1.937594	1.942268	1.199245	0.417797	True	True	9.98122e-08	1964	2.244521	1.954757	0.493411	0.554104
2.000	0.100	2.100	4.000	0.100000	-0.052500	0.450000	1.885137	1.951233	1.142779	0.428630	True	True	9.96925e-08	1914	2.220658	1.944676	0.507839	0.552569
2.000	0.100	2.100	4.000	0.100000	-0.048750	0.450000	1.837493	1.960616	1.092486	0.439643	True	True	9.98313e-08	1839	2.198988	1.936062	0.521538	0.550837
2.000	0.100	2.100	4.000	0.100000	-0.045000	0.450000	1.793944	1.970422	1.047312	0.450888	True	True	9.94998e-08	1799	2.179199	1.928732	0.534584	0.548919
2.000	0.100	2.100	4.000	0.100000	-0.041250	0.450000	1.753914	1.980671	1.006437	0.462412	True	True	9.93992e-08	1828	2.161046	1.922539	0.547044	0.546819
2.000	0.100	2.100	4.000	0.100000	-0.037500	0.450000	1.716946	1.991370	0.969215	0.474261	True	True	9.9896e-08	1855	2.144330	1.917372	0.558966	0.544545
2.000	0.100	2.100	4.000	0.100000	-0.033750	0.450000	1.682664	2.002536	0.935125	0.486480	True	True	9.95561e-08	1865	2.128888	1.913139	0.570394	0.542099
2.000	0.100	2.100	4.000	0.100000	-0.030000	0.450000	1.650761	2.014190	0.903746	0.499115	True	True	9.98134e-08	1893	2.114584	1.909769	0.581364	0.539484
2.000	0.100	2.100	4.000	0.100000	-0.026250	0.450000	1.620980	2.026358	0.874732	0.512215	True	True	9.95323e-08	1982	2.101308	1.907203	0.591906	0.536698
2.000	0.100	2.100	4.000	0.100000	-0.022500	0.450000	1.593102	2.039068	0.847793	0.525830	True	True	9.99018e-08	1985	2.088967	1.905397	0.602045	0.533741
2.000	0.100	2.100	4.000	0.100000	-0.018750	0.450000	1.566945	2.052353	0.822687	0.540014	True	True	9.98413e-08	2000	2.077482	1.904318	0.611802	0.530610
2.000	0.100	2.100	4.000	0.100000	-0.015000	0.450000	1.542351	2.066252	0.799211	0.554824	True	True	9.96191e-08	2016	2.066787	1.903937	0.621196	0.527301
2.000	0.100	2.100	4.000	0.100000	-0.011250	0.450000	1.519186	2.080806	0.777188	0.570324	True	True	9.97466e-08	2062	2.056827	1.904239	0.630242	0.523810
2.000	0.100	2.100	4.000	0.100000	-0.007500	0.450000	1.497333	2.096063	0.756468	0.586583	True	True	9.98933e-08	2086	2.047556	1.905212	0.638952	0.520131
2.000	0.100	2.100	4.000	0.100000	-0.003750	0.450000	1.476690	2.112078	0.736920	0.603679	True	True	9.96606e-08	2155	2.038934	1.906852	0.647338	0.516258
2.000	0.100	2.100	4.000	0.100000	0.000000	0.450000	1.457171	2.128910	0.718432	0.621696	True	True	9.96931e-08	2203	2.030930	1.909160	0.655407	0.512183
2.000	0.100	2.100	4.000	0.100000	0.003750	0.450000	1.438699	2.146630	0.700902	0.640733	True	True	9.95787e-08	2221	2.023518	1.912146	0.663166	0.507896
2.000	0.100	2.100	4.000	0.100000	0.007500	0.450000	1.421206	2.165316	0.684242	0.660898	True	True	9.98668e-08	2256	2.016678	1.915824	0.670621	0.503386
2.000	0.100	2.100	4.000	0.100000	0.011250	0.450000	1.404635	2.185056	0.668375	0.682316	True	True	9.96819e-08	2349	2.010395	1.920215	0.677775	0.498644
2.000	0.100	2.100	4.000	0.100000	0.015000	0.450000	1.388936	2.205953	0.653228	0.705130	True	True	9.98559e-08	2335	2.004658	1.925347	0.684630	0.493654
2.000	0.100	2.100	4.000	0.100000	0.018750	0.450000	1.374064	2.228123	0.638739	0.729505	True	True	9.95683e-08	2376	1.999466	1.931259	0.691187	0.488402
2.000	0.100	2.100	4.000	0.100000	0.022500	0.450000	1.359983	2.251703	0.624850	0.755633	True	True	9.97459e-08	2493	1.994817	1.937993	0.697444	0.482870
2.000	0.100	2.100	4.000	0.100000	0.026250	0.450000	1.346660	2.276848	0.611507	0.783738	True	True	9.96471e-08	2477	1.990720	1.945608	0.703399	0.477039
2.000	0.100	2.100	4.000	0.100000	0.030000	0.450000	1.334072	2.303744	0.598661	0.814087	True	True	9.98024e-08	2568	1.987188	1.954170	0.709047	0.470885
2.000	0.100	2.100	4.000	0.100000	0.033750	0.450000	1.322196	2.332607	0.586265	0.846995	True	True	9.98708e-08	2644	1.984241	1.963762	0.714383	0.464383
2.000	0.100	2.100	4.000	0.100000	0.037500	0.450000	1.311019	2.363696	0.574276	0.882845	True	True	9.97566e-08	2708	1.981909	1.974484	0.719397	0.457501
2.000	0.100	2.100	4.000	0.100000	0.041250	0.450000	1.300531	2.397320	0.562651	0.922099	True	True	9.96689e-08	2842	1.980231	1.986457	0.724078	0.450204
2.000	0.100	2.100	4.000	0.100000	0.045000	0.450000	1.290731	2.433855	0.551347	0.965330	True	True	9.97489e-08	2950	1.979258	1.999830	0.728414	0.442451
2.000	0.100	2.100	4.000	0.100000	0.048750	0.450000	1.281623	2.473764	0.540321	1.013249	True	True	9.97156e-08	2940	1.979058	2.014786	0.732385	0.434191
2.000	0.100	2.100	4.000	0.100000	0.052500	0.450000	1.273220	2.517622	0.529529	1.066761	True	True	9.98218e-08	3068	1.979719	2.031555	0.735972	0.425364
2.000	0.100	2.100	4.000	0.100000	0.056250	0.450000	1.265545	2.566159	0.518923	1.127030	True	True	9.98783e-08	3251	1.981355	2.050426	0.739146	0.415898
2.000	0.100	2.100	4.000	0.100000	0.060000	0.450000	1.258636	2.620316	0.508448	1.195589	True	True	9.97402e-08	3416	1.984120	2.071770	0.741871	0.405700
2.000	0.100	2.100	4.000	0.100000	0.063750	0.450000	1.252544	2.681332	0.498042	1.274505	True	True	9.98394e-08	3581	1.988218	2.096074	0.744105	0.394657
2.000	0.100	2.100	4.000	0.100000	0.067500	0.450000	1.247347	2.750886	0.487628	1.366641	True	True	9.9782e-08	3803	1.993926	2.123988	0.745787	0.382622
2.000	0.100	2.100	4.000	0.100000	0.071250	0.450000	1.243157	2.831326	0.477107	1.476108	True	True	9.9769e-08	4009	2.001640	2.156413	0.746840	0.369397
2.000	0.100	2.100	4.000	0.100000	0.075000	0.450000	1.240136	2.926063	0.466345	1.609058	True	True	9.98313e-08	4341	2.011933	2.194633	0.747155	0.354713
2.000	0.100	2.100	4.000	0.100000	-0.075000	0.472500	2.296253	1.904912	1.658152	0.365945	True	True	9.99186e-08	2880	2.412088	2.028637	0.407644	0.557642
2.000	0.100	2.100	4.000	0.100000	-0.071250	0.472500	2.197030	1.911621	1.535479	0.377120	True	True	9.97591e-08	2614	2.367656	2.005030	0.428133	0.557451
2.000	0.100	2.100	4.000	0.100000	-0.067500	0.472500	2.112025	1.918881	1.434091	0.388039	True	True	9.98499e-08	2440	2.329354	1.985367	0.447003	0.556883
2.000	0.100	2.100	4.000	0.100000	-0.063750	0.472500	2.037927	1.926633	1.348444	0.398836	True	True	9.95437e-08	2204	2.295819	1.968781	0.464548	0.556008
2.000	0.100	2.100	4.000	0.100000	-0.060000	0.472500	1.972446	1.934840	1.274825	0.409613	True	True	9.98419e-08	2123	2.266095	1.954673	0.480985	0.554869
2.000	0.100	2.100	4.000	0.100000	-0.056250	0.472500	1.913939	1.943482	1.210647	0.420447	True	True	9.95589e-08	2023	2.239487	1.942609	0.496473	0.553497
2.000	0.100	2.100	4.000	0.100000	-0.052500	0.472500	1.861187	1.952548	1.154039	0.431406	True	True	9.95413e-08	1923	2.215476	1.932271	0.511135	0.551915
2.000	0.100	2.100	4.000	0.100000	-0.048750	0.472500	1.813262	1.962030	1.103611	0.442546	True	True	9.92633e-08	1801	2.193663	1.923418	0.525070	0.550140
2.000	0.100	2.100	4.000	0.100000	-0.045000	0.472500	1.769446	1.971942	1.058307	0.453917	True	True	9.96094e-08	1823	2.173735	1.915861	0.538353	0.548180
2.000	0.100	2.100	4.000	0.100000	-0.041250	0.472500	1.729159	1.982297	1.017308	0.465568	True	True	9.99335e-08	1830	2.155448	1.909455	0.551049	0.546042
2.000	0.100	2.100	4.000	0.100000	-0.037500	0.472500	1.691946	1.993102	0.979965	0.477545	True	True	9.94291e-08	1878	2.138599	1.904086	0.563208	0.543731
2.000	0.100	2.100	4.000	0.100000	-0.033750	0.472500	1.657432	2.004376	0.945757	0.489894	True	True	9.99002e-08	1882	2.123027	1.899661	0.574872	0.541252
2.000	0.100	2.100	4.000	0.100000	-0.030000	0.472500	1.625304	2.016140	0.914265	0.502661	True	True	9.96116e-08	1896	2.108596	1.896109	0.586079	0.538604
2.000	0.100	2.100	4.000	0.100000	-0.026250	0.472500	1.595308	2.028418	0.885139	0.515895	True	True	9.97266e-08	1960	2.095194	1.893370	0.596857	0.535789
2.000	0.100	2.100	4.000	0.100000	-0.022500	0.472500	1.567224	2.041242	0.858092	0.529647	True	True	9.96392e-08	1919	2.082728	1.891400	0.607232	0.532803
2.000	0.100	2.100	4.000	0.100000	-0.018750	0.472500	1.540869	2.054642	0.832881	0.543970	True	True	9.98555e-08	2028	2.071120	1.890164	0.617224	0.529646
2.000	0.100	2.100	4.000	0.100000	-0.015000	0.472500	1.516085	2.068657	0.809301	0.558923	True	True	9.97387e-08	2049	2.060303	1.889634	0.626852	0.526313
2.000	0.100	2.100	4.000	0.100000	-0.011250	0.472500	1.492737	2.083331	0.787177	0.574570	True	True	9.95588e-08	2064	2.050222	1.889794	0.636131	0.522800
2.000	0.100	2.100	4.000	0.100000	-0.007500	0.472500	1.470708	2.098709	0.766358	0.590980	True	True	9.98538e-08	2082	2.040829	1.890631	0.645073	0.519100
2.000	0.100	2.100	4.000	0.100000	-0.003750	0.472500	1.449897	2.114848	0.746713	0.608232	True	True	9.95234e-08	2165	2.032086	1.892141	0.653687	0.515207
2.000	0.100	2.100	4.000	0.100000	0.000000	0.472500	1.430217	2.131807	0.728129	0.626411	True	True	9.9786e-08	2184	2.023961	1.894326	0.661984	0.511114
2.000	0.100	2.100	4.000	0.100000	0.003750	0.472500	1.411589	2.149656	0.710506	0.645616	True	True	9.96556e-08	2222	2.016427	1.897194	0.669968	0.506810
2.000	0.100	2.100	4.000	0.100000	0.007500	0.472500	1.393948	2.168474	0.693754	0.665955	True	True	9.96382e-08	2272	2.009464	1.900758	0.677646	0.502287
2.000	0.100	2.100	4.000	0.100000	0.011250	0.472500	1.377235	2.188350	0.677796	0.687556	True	True	9.98775e-08	2317	2.003056	1.905041	0.685020	0.497532
2.000	0.100	2.100	4.000	0.100000	0.015000	0.472500	1.361400	2.209386	0.662560	0.710560	True	True	9.96289e-08	2440	1.997195	1.910071	0.692092	0.492531
2.000	0.100	2.100	4.000	0.100000	0.018750	0.472500	1.346399	2.231699	0.647983	0.735135	True	True	9.96888e-08	2449	1.991875	1.915884	0.698863	0.487270
2.000	0.100	2.100	4.000	0.100000	0.022500	0.472500	1.332194	2.255426	0.634007	0.761473	True	True	9.98072e-08	2507	1.987097	1.922524	0.705330	0.481731
2.000	0.100	2.100	4.000	0.100000	0.026250	0.472500	1.318755	2.280724	0.620579	0.789801	True	True	9.97062e-08	2587	1.982868	1.930049	0.711492	0.475895
2.000	0.100	2.100	4.000	0.100000	0.030000	0.472500	1.306055	2.307778	0.607648	0.820386	True	True	9.97218e-08	2610	1.979200	1.938525	0.717343	0.469738
2.000	0.100	2.100	4.000	0.100000	0.033750	0.472500	1.294074	2.336804	0.595169	0.853546	True	True	9.97367e-08	2681	1.976114	1.948035	0.722876	0.463234
2.000	0.100	2.100	4.000	0.100000	0.037500	0.472500	1.282799	2.368063	0.583098	0.889665	True	True	9.98615e-08	2729	1.973638	1.958678	0.728083	0.456354
2.000	0.100	2.100	4.000	0.100000	0.041250	0.472500	1.272219	2.401865	0.571391	0.929210	True	True	9.97458e-08	2839	1.971811	1.970575	0.732952	0.449062
2.000	0.100	2.100	4.000	0.100000	0.045000	0.472500	1.262333	2.438586	0.560006	0.972754	True	True	9.96919e-08	2944	1.970682	1.983875	0.737470	0.441316
2.000	0.100	2.100	4.000	0.100000	0.048750	0.472500	1.253146	2.478692	0.548899	1.021016	True	True	9.97849e-08	3084	1.970318	1.998761	0.741618	0.433066
2.000	0.100	2.100	4.000	0.100000	0.052500	0.472500	1.244671	2.522758	0.538027	1.074905	True	True	9.9739e-08	3175	1.970805	2.015462	0.745376	0.424254
2.000	0.100	2.100	4.000	0.100000	0.056250	0.472500	1.236931	2.571517	0.527340	1.135590	True	True	9.97824e-08	3301	1.972258	2.034266	0.748713	0.414805
2.000	0.100	2.100	4.000	0.100000	0.060000	0.472500	1.229964	2.625912	0.516785	1.204616	True	True	9.9786e-08	3491	1.974825	2.055546	0.751595	0.404631
2.000	0.100	2.100	4.000	0.100000	0.063750	0.472500	1.223822	2.687187	0.506298	1.284061	True	True	9.99506e-08	3600	1.978707	2.079785	0.753978	0.393616
2.000	0.100	2.100	4.000	0.100000	0.067500	0.472500	1.218584	2.757026	0.495801	1.376805	True	True	9.98462e-08	3807	1.984178	2.107634	0.755802	0.381615
2.000	0.100	2.100	4.000	0.100000	0.071250	0.472500	1.214362	2.837783	0.485196	1.486985	True	True	9.98607e-08	4093	1.991626	2.139991	0.756989	0.368431
2.000	0.100	2.100	4.000	0.100000	0.075000	0.472500	1.211319	2.932880	0.474348	1.620791	True	True	9.99938e-08	4408	2.001616	2.178142	0.757429	0.353799
2.000	0.100	2.100	4.000	0.100000	-0.075000	0.495000	2.274624	1.905642	1.670409	0.367949	True	True	9.98612e-08	2848	2.407971	2.018128	0.409517	0.557310
2.000	0.100	2.100	4.000	0.100000	-0.071250	0.495000	2.175013	1.912451	1.547540	0.379264	True	True	9.95534e-08	2493	2.363353	1.994140	0.430233	0.557045
2.000	0.100	2.100	4.000	0.100000	-0.067500	0.495000	2.089648	1.919813	1.445975	0.390319	True	True	9.97859e-08	2317	2.324879	1.974131	0.449331	0.556410
2.000	0.100	2.100	4.000	0.100000	-0.063750	0.495000	2.015213	1.927666	1.360162	0.401249	True	True	9.95761e-08	2208	2.291182	1.957227	0.467105	0.555472
2.000	0.100	2.100	4.000	0.100000	-0.060000	0.495000	1.949416	1.935976	1.286389	0.412156	True	True	9.97889e-08	2126	2.261304	1.942824	0.483771	0.554276
2.000	0.100	2.100	4.000	0.100000	-0.056250	0.495000	1.890611	1.944718	1.222065	0.423120	True	True	9.98014e-08	1974	2.234549	1.930487	0.499490	0.552852
2.000	0.100	2.100	4.000	0.100000	-0.052500	0.495000	1.837576	1.953884	1.165317	0.434207	True	True	9.98951e-08	1861	2.210396	1.919894	0.514385	0.551221
2.000	0.100	2.100	4.000	0.100000	-0.048750	0.495000	1.789383	1.963476	1.114757	0.445475	True	True	9.9726e-08	1818	2.188446	1.910800	0.528551	0.549399
2.000	0.100	2.100	4.000	0.100000	-0.045000	0.495000	1.745309	1.973496	1.069325	0.456975	True	True	9.95414e-08	1805	2.168387	1.903017	0.542068	0.547394
2.000	0.100	2.100	4.000	0.100000	-0.041250	0.495000	1.704779	1.983957	1.028203	0.468755	True	True	9.96257e-08	1825	2.149970	1.896397	0.554998	0.545216
2.000	0.100	2.100	4.000	0.100000	-0.037500	0.495000	1.667333	1.994870	0.990740	0.480863	True	True	9.96415e-08	1809	2.132995	1.890826	0.567391	0.542868
2.000	0.100	2.100	4.000	0.100000	-0.033750	0.495000	1.632594	2.006254	0.956418	0.493343	True	True	9.94869e-08	1919	2.117299	1.886209	0.579290	0.540352
2.000	0.100	2.100	4.000	0.100000	-0.030000	0.495000	1.600253	2.018129	0.924812	0.506245	True	True	9.95471e-08	1999	2.102746	1.882475	0.590731	0.537671
2.000	0.100	2.100	4.000	0.100000	-0.026250	0.495000	1.570051	2.030521	0.895578	0.519615	True	True	9.99927e-08	2012	2.089224	1.879563	0.601744	0.534824
2.000	0.100	2.100	4.000	0.100000	-0.022500	0.495000	1.541770	2.043459	0.868424	0.533505	True	True	9.96156e-08	1976	2.076639	1.877428	0.612352	0.531810
2.000	0.100	2.100	4.000	0.100000	-0.018750	0.495000	1.515225	2.056977	0.843109	0.547970	True	True	9.99759e-08	2068	2.064913	1.876035	0.622578	0.528625
2.000	0.100	2.100	4.000	0.100000	-0.015000	0.495000	1.490260	2.071111	0.819427	0.563069	True	True	9.95681e-08	2068	2.053979	1.875356	0.632439	0.525266
2.000	0.100	2.100	4.000	0.100000	-0.011250	0.495000	1.466737	2.085905	0.797203	0.578865	True	True	9.96287e-08	2141	2.043781	1.875372	0.641949	0.521728
2.000	0.100	2.100	4.000	0.100000	-0.007500	0.495000	1.444540	2.101407	0.776286	0.595430	True	True	9.95969e-08	2156	2.034272	1.876073	0.651121	0.518007
2.000	0.100	2.100	4.000	0.100000	-0.003750	0.495000	1.423568	2.117671	0.756546	0.612840	True	True	9.97281e-08	2166	2.025412	1.877452	0.659965	0.514094
2.000	0.100	2.100	4.000	0.100000	0.000000	0.495000	1.403733	2.134759	0.737867	0.631184	True	True	9.97622e-08	2207	2.017170	1.879513	0.668488	0.509981
2.000	0.100	2.100	4.000	0.100000	0.003750	0.495000	1.384957	2.152740	0.720151	0.650559	True	True	9.96951e-08	2299	2.009519	1.882262	0.676698	0.505661
2.000	0.100	2.100	4.000	0.100000	0.007500	0.495000	1.367173	2.171692	0.703309	0.671076	True	True	9.97275e-08	2304	2.002437	1.885712	0.684599	0.501122
2.000	0.100	2.100	4.000	0.100000	0.011250	0.495000	1.350324	2.191705	0.687261	0.692861	True	True	9.99085e-08	2333	1.995909	1.889887	0.692194	0.496354
2.000	0.100	2.100	4.000	0.100000	0.015000	0.495000	1.334358	2.212882	0.671937	0.716059	True	True	9.95952e-08	2484	1.989926	1.894812	0.699484	0.491342
2.000	0.100	2.100	4.000	0.100000	0.018750	0.495000	1.319232	2.235341	0.657274	0.740837	True	True	9.98695e-08	2496	1.984483	1.900526	0.706469	0.486071
2.000	0.100	2.100	4.000	0.100000	0.022500	0.495000	1.304908	2.259218	0.643212	0.767389	True	True	9.98284e-08	2532	1.979579	1.907071	0.713148	0.480525
2.000	0.100	2.100	4.000	0.100000	0.026250	0.495000	1.291355	2.284670	0.629699	0.795942	True	True	9.97366e-08	2614	1.975222	1.914505	0.719518	0.474683
2.000	0.100	2.100	4.000	0.100000	0.030000	0.495000	1.278547	2.311883	0.616686	0.826767	True	True	9.96469e-08	2696	1.971422	1.922894	0.725573	0.468523
2.000	0.100	2.100	4.000	0.100000	0.033750	0.495000	1.266464	2.341075	0.604125	0.860182	True	True	9.99422e-08	2699	1.968200	1.932320	0.731306	0.462019
2.000	0.100	2.100	4.000	0.100000	0.037500	0.495000	1.255092	2.372505	0.591972	0.896574	True	True	9.98271e-08	2799	1.965582	1.942882	0.736708	0.455140
2.000	0.100	2.100	4.000	0.100000	0.041250	0.495000	1.244421	2.406487	0.580184	0.936413	True	True	9.96756e-08	2877	1.963608	1.954702	0.741769	0.447853
2.000	0.100	2.100	4.000	0.100000	0.045000	0.495000	1.234450	2.443396	0.568719	0.980276	True	True	9.99858e-08	3010	1.962325	1.967927	0.746473	0.440115
2.000	0.100	2.100	4.000	0.100000	0.048750	0.495000	1.225183	2.483700	0.557533	1.028885	True	True	9.97512e-08	3094	1.961800	1.982741	0.750802	0.431877
2.000	0.100	2.100	4.000	0.100000	0.052500	0.495000	1.216635	2.527976	0.546582	1.083153	True	True	9.9985e-08	3209	1.962117	1.999373	0.754733	0.423079
2.000	0.100	2.100	4.000	0.100000	0.056250	0.495000	1.208828	2.576958	0.535816	1.144260	True	True	9.98314e-08	3338	1.963387	2.018109	0.758239	0.413650
2.000	0.100	2.100	4.000	0.100000	0.060000	0.495000	1.201799	2.631593	0.525182	1.213758	True	True	9.9974e-08	3473	1.965756	2.039321	0.761283	0.403500
2.000	0.100	2.100	4.000	0.100000	0.063750	0.495000	1.195604	2.693128	0.514615	1.293737	True	True	9.99117e-08	3616	1.969423	2.063492	0.763822	0.392515
2.000	0.100	2.100	4.000	0.100000	0.067500	0.495000	1.190319	2.763253	0.504039	1.387096	True	True	9.97465e-08	3922	1.974657	2.091273	0.765795	0.380550
2.000	0.100	2.100	4.000	0.100000	0.071250	0.495000	1.186056	2.844329	0.493352	1.497995	True	True	9.9994e-08	4160	1.981839	2.123561	0.767123	0.367411
2.000	0.100	2.100	4.000	0.100000	0.075000	0.495000	1.182982	2.939788	0.482420	1.632663	True	True	9.99631e-08	4433	1.991525	2.161637	0.767699	0.352831
2.000	0.100	2.100	4.000	0.100000	-0.075000	0.517500	2.253248	1.906387	1.682666	0.369965	True	True	9.97019e-08	2850	2.403915	2.007644	0.411363	0.556952
2.000	0.100	2.100	4.000	0.100000	-0.071250	0.517500	2.153266	1.913300	1.559605	0.381422	True	True	9.96414e-08	2625	2.359118	1.983276	0.432302	0.556610
2.000	0.100	2.100	4.000	0.100000	-0.067500	0.517500	2.067556	1.920764	1.457863	0.392615	True	True	9.9724e-08	2319	2.320479	1.962921	0.451623	0.555905
2.000	0.100	2.100	4.000	0.100000	-0.063750	0.517500	1.992799	1.928722	1.371888	0.403680	True	True	9.95754e-08	2272	2.286626	1.945701	0.469622	0.554902
2.000	0.100	2.100	4.000	0.100000	-0.060000	0.517500	1.926700	1.937134	1.297962	0.414719	True	True	9.98134e-08	2062	2.256601	1.931004	0.486514	0.553646
2.000	0.100	2.100	4.000	0.100000	-0.056250	0.517500	1.867609	1.945982	1.233494	0.425814	True	True	9.98714e-08	1969	2.229706	1.918394	0.502460	0.552166
2.000	0.100	2.100	4.000	0.100000	-0.052500	0.517500	1.814305	1.955253	1.176610	0.437032	True	True	9.96621e-08	1872	2.205418	1.907545	0.517583	0.550484
2.000	0.100	2.100	4.000	0.100000	-0.048750	0.517500	1.765854	1.964956	1.125919	0.448430	True	True	9.98062e-08	1830	2.183339	1.898211	0.531979	0.548612
2.000	0.100	2.100	4.000	0.100000	-0.045000	0.517500	1.721539	1.975079	1.080361	0.460061	True	True	9.84947e-08	1866	2.163152	1.890202	0.545725	0.546564
2.000	0.100	2.100	4.000	0.100000	-0.041250	0.517500	1.680776	1.985649	1.039117	0.471973	True	True	9.9906e-08	1837	2.144612	1.883369	0.558886	0.544343
2.000	0.100	2.100	4.000	0.100000	-0.037500	0.517500	1.643107	1.996673	1.001537	0.484213	True	True	9.98917e-08	1912	2.127517	1.877596	0.571510	0.541954
2.000	0.100	2.100	4.000	0.100000	-0.033750	0.517500	1.608155	2.008169	0.967101	0.496828	True	True	9.97705e-08	1948	2.111703	1.872788	0.583642	0.539401
2.000	0.100	2.100	4.000	0.100000	-0.030000	0.517500	1.575610	2.020158	0.935385	0.509865	True	True	9.98835e-08	1986	2.097034	1.868871	0.595315	0.536685
2.000	0.100	2.100	4.000	0.100000	-0.026250	0.517500	1.545212	2.032666	0.906043	0.523374	True	True	9.9957e-08	2018	2.083398	1.865786	0.606559	0.533805
2.000	0.100	2.100	4.000	0.100000	-0.022500	0.517500	1.516743	2.045721	0.878784	0.537405	True	True	9.96417e-08	1952	2.070700	1.863486	0.617400	0.530759
2.000	0.100	2.100	4.000	0.100000	-0.018750	0.517500	1.490018	2.059357	0.853366	0.552015	True	True	9.95987e-08	2083	2.058861	1.861935	0.627857	0.527545
2.000	0.100	2.100	4.000	0.100000	-0.015000	0.517500	1.464879	2.073612	0.829583	0.567262	True	True	9.96697e-08	2060	2.047815	1.861106	0.637949	0.524159
2.000	0.100	2.100	4.000	0.100000	-0.011250	0.517500	1.441190	2.088529	0.807261	0.583210	True	True	9.96053e-08	2126	2.037506	1.860979	0.647689	0.520596
2.000	0.100	2.100	4.000	0.100000	-0.007500	0.517500	1.418834	2.104156	0.786248	0.599931	True	True	9.96969e-08	2172	2.027885	1.861543	0.657090	0.516851
2.000	0.100	2.100	4.000	0.100000	-0.003750	0.517500	1.397708	2.120548	0.766412	0.617502	True	True	9.97145e-08	2232	2.018915	1.862792	0.666161	0.512916
2.000	0.100	2.100	4.000	0.100000	0.000000	0.517500	1.377725	2.137766	0.747641	0.636013	True	True	9.97455e-08	2252	2.010560	1.864727	0.674911	0.508784
2.000	0.100	2.100	4.000	0.100000	0.003750	0.517500	1.358807	2.155880	0.729834	0.655561	True	True	9.99563e-08	2324	2.002795	1.867356	0.683345	0.504446
2.000	0.100	2.100	4.000	0.100000	0.007500	0.517500	1.340887	2.174968	0.712902	0.676259	True	True	9.99145e-08	2298	1.995599	1.870693	0.691469	0.499892
2.000	0.100	2.100	4.000	0.100000	0.011250	0.517500	1.323907	2.195121	0.696766	0.698231	True	True	9.97521e-08	2324	1.988956	1.874758	0.699284	0.495109
2.000	0.100	2.100	4.000	0.100000	0.015000	0.517500	1.307816	2.216442	0.681355	0.721626	True	True	9.97637e-08	2447	1.982856	1.879578	0.706792	0.490085
2.000	0.100	2.100	4.000	0.100000	0.018750	0.517500	1.292570	2.239047	0.666606	0.746610	True	True	9.9901e-08	2530	1.977293	1.885191	0.713993	0.484804
2.000	0.100	2.100	4.000	0.100000	0.022500	0.517500	1.278131	2.263075	0.652460	0.773379	True	True	9.97706e-08	2580	1.972267	1.891641	0.720884	0.479250
2.000	0.100	2.100	4.000	0.100000	0.026250	0.517500	1.264469	2.288683	0.638863	0.802161	True	True	9.97011e-08	2601	1.967784	1.898983	0.727463	0.473403
2.000	0.100	2.100	4.000	0.100000	0.030000	0.517500	1.251556	2.316058	0.625768	0.833228	True	True	9.99066e-08	2701	1.963856	1.907283	0.733723	0.467239
2.000	0.100	2.100	4.000	0.100000	0.033750	0.517500	1.239374	2.345417	0.613125	0.866902	True	True	9.98404e-08	2760	1.960501	1.916624	0.739659	0.460735
2.000	0.100	2.100	4.000	0.100000	0.037500	0.517500	1.227907	2.377021	0.600892	0.903571	True	True	9.98378e-08	2854	1.957745	1.927105	0.745259	0.453859
2.000	0.100	2.100	4.000	0.100000	0.041250	0.517500	1.217147	2.411184	0.589025	0.943708	True	True	9.97763e-08	2885	1.955626	1.938846	0.750514	0.446577
2.000	0.100	2.100	4.000	0.100000	0.045000	0.517500	1.207091	2.448283	0.577481	0.987893	True	True	9.97721e-08	2998	1.954193	1.951995	0.755406	0.438848
2.000	0.100	2.100	4.000	0.100000	0.048750	0.517500	1.197745	2.488786	0.566217	1.036852	True	True	9.98726e-08	3199	1.953509	1.966736	0.759918	0.430622
2.000	0.100	2.100	4.000	0.100000	0.052500	0.517500	1.189122	2.533273	0.555188	1.091505	True	True	9.97813e-08	3226	1.953657	1.983295	0.764028	0.421840
2.000	0.100	2.100	4.000	0.100000	0.056250	0.517500	1.181246	2.582481	0.544345	1.153038	True	True	9.9736e-08	3431	1.954745	2.001961	0.767707	0.412432
2.000	0.100	2.100	4.000	0.100000	0.060000	0.517500	1.174154	2.637357	0.533634	1.223012	True	True	9.97651e-08	3507	1.956919	2.023103	0.770919	0.402307
2.000	0.100	2.100	4.000	0.100000	0.063750	0.517500	1.167900	2.699154	0.522989	1.303531	True	True	9.99019e-08	3688	1.960372	2.047204	0.773619	0.391354
2.000	0.100	2.100	4.000	0.100000	0.067500	0.517500	1.162562	2.769566	0.512334	1.397510	True	True	9.97896e-08	3932	1.965369	2.074914	0.775748	0.379427
2.000	0.100	2.100	4.000	0.100000	0.071250	0.517500	1.158253	2.850961	0.501568	1.509135	True	True	9.99639e-08	4136	1.972285	2.107128	0.777227	0.366334
2.000	0.100	2.100	4.000	0.100000	0.075000	0.517500	1.155136	2.946784	0.490555	1.644673	True	True	9.97526e-08	4531	1.981667	2.145127	0.777947	0.351811
2.000	0.100	2.100	4.000	0.100000	-0.075000	0.540000	2.232125	1.907149	1.694921	0.371993	True	True	9.99186e-08	2830	2.399918	1.997186	0.413180	0.556566
2.000	0.100	2.100	4.000	0.100000	-0.071250	0.540000	2.131787	1.914167	1.571670	0.383595	True	True	9.97784e-08	2584	2.354951	1.972439	0.434337	0.556145
2.000	0.100	2.100	4.000	0.100000	-0.067500	0.540000	2.045749	1.921736	1.469755	0.394927	True	True	9.94418e-08	2292	2.316153	1.951740	0.453878	0.555367
2.000	0.100	2.100	4.000	0.100000	-0.063750	0.540000	1.970685	1.929798	1.383619	0.406128	True	True	9.95236e-08	2185	2.282152	1.934203	0.472098	0.554298
2.000	0.100	2.100	4.000	0.100000	-0.060000	0.540000	1.904297	1.938315	1.309543	0.417303	True	True	9.97963e-08	2025	2.251987	1.919215	0.489213	0.552980
2.000	0.100	2.100	4.000	0.100000	-0.056250	0.540000	1.844935	1.947273	1.244934	0.428531	True	True	9.93297e-08	1985	2.224958	1.906332	0.505381	0.551441
2.000	0.100	2.100	4.000	0.100000	-0.052500	0.540000	1.791375	1.956647	1.187914	0.439882	True	True	9.9821e-08	1827	2.200542	1.895229	0.520729	0.549706
2.000	0.100	2.100	4.000	0.100000	-0.048750	0.540000	1.742680	1.966459	1.137094	0.451412	True	True	9.94278e-08	1816	2.178339	1.885655	0.535350	0.547783
2.000	0.100	2.100	4.000	0.100000	-0.045000	0.540000	1.698131	1.976695	1.091413	0.463175	True	True	9.95404e-08	1808	2.158033	1.877420	0.549324	0.545687
2.000	0.100	2.100	4.000	0.100000	-0.041250	0.540000	1.657148	1.987375	1.050049	0.475220	True	True	9.98321e-08	1871	2.139377	1.870375	0.562711	0.543421
2.000	0.100	2.100	4.000	0.100000	-0.037500	0.540000	1.619269	1.998512	1.012353	0.487595	True	True	9.97454e-08	1868	2.122168	1.864400	0.575563	0.540991
2.000	0.100	2.100	4.000	0.100000	-0.033750	0.540000	1.584115	2.010122	0.977805	0.500347	True	True	9.99283e-08	1960	2.106242	1.859400	0.587923	0.538398
2.000	0.100	2.100	4.000	0.100000	-0.030000	0.540000	1.551376	2.022226	0.945980	0.513522	True	True	9.98872e-08	1971	2.091462	1.855302	0.599825	0.535645
2.000	0.100	2.100	4.000	0.100000	-0.026250	0.540000	1.520793	2.034851	0.916531	0.527172	True	True	9.95463e-08	2063	2.077717	1.852044	0.611299	0.532729
2.000	0.100	2.100	4.000	0.100000	-0.022500	0.540000	1.492146	2.048024	0.889168	0.541347	True	True	9.98251e-08	2009	2.064912	1.849579	0.622368	0.529651
2.000	0.100	2.100	4.000	0.100000	-0.018750	0.540000	1.465251	2.061781	0.863648	0.556103	True	True	9.98683e-08	2031	2.052966	1.847870	0.633054	0.526406
2.000	0.100	2.100	4.000	0.100000	-0.015000	0.540000	1.439947	2.076159	0.839767	0.571500	True	True	9.95959e-08	2081	2.041814	1.846891	0.643374	0.522992
2.000	0.100	2.100	4.000	0.100000	-0.011250	0.540000	1.416101	2.091201	0.817347	0.587603	True	True	9.95458e-08	2138	2.031398	1.846621	0.653342	0.519403
2.000	0.100	2.100	4.000	0.100000	-0.007500	0.540000	1.393592	2.106956	0.796238	0.604483	True	True	9.96278e-08	2191	2.021671	1.847047	0.662971	0.515633
2.000	0.100	2.100	4.000	0.100000	-0.003750	0.540000	1.372321	2.123477	0.776309	0.622219	True	True	9.95284e-08	2222	2.012593	1.848166	0.672267	0.511675
2.000	0.100	2.100	4.000	0.100000	0.000000	0.540000	1.352197	2.140827	0.757446	0.640899	True	True	9.97419e-08	2336	2.004131	1.849975	0.681242	0.507522
2.000	0.100	2.100	4.000	0.100000	0.003750	0.540000	1.333145	2.159076	0.739549	0.660623	True	True	9.98329e-08	2285	1.996258	1.852484	0.689900	0.503166
2.000	0.100	2.100	4.000	0.100000	0.007500	0.540000	1.315095	2.178303	0.722528	0.681503	True	True	9.9962e-08	2357	1.988952	1.855706	0.698245	0.498594
2.000	0.100	2.100	4.000	0.100000	0.011250	0.540000	1.297991	2.198597	0.706304	0.703667	True	True	9.9819e-08	2396	1.982198	1.859660	0.706280	0.493797
2.000	0.100	2.100	4.000	0.100000	0.015000	0.540000	1.281780	2.220062	0.690808	0.727260	True	True	9.95565e-08	2426	1.975985	1.864376	0.714006	0.488760
2.000	0.100	2.100	4.000	0.100000	0.018750	0.540000	1.266419	2.242817	0.675974	0.752453	True	True	9.96705e-08	2517	1.970307	1.869888	0.721422	0.483470
2.000	0.100	2.100	4.000	0.100000	0.022500	0.540000	1.251870	2.266998	0.661744	0.779442	True	True	9.97129e-08	2541	1.965163	1.876241	0.728526	0.477907
2.000	0.100	2.100	4.000	0.100000	0.026250	0.540000	1.238102	2.292764	0.648066	0.808457	True	True	9.96859e-08	2623	1.960559	1.883489	0.735314	0.472054
2.000	0.100	2.100	4.000	0.100000	0.030000	0.540000	1.225089	2.320301	0.634889	0.839770	True	True	9.98355e-08	2710	1.956505	1.891700	0.741781	0.465888
2.000	0.100	2.100	4.000	0.100000	0.033750	0.540000	1.212811	2.349829	0.622167	0.873706	True	True	9.98212e-08	2816	1.953020	1.900955	0.747919	0.459383
2.000	0.100	2.100	4.000	0.100000	0.037500	0.540000	1.201252	2.381609	0.609854	0.910655	True	True	9.98742e-08	2859	1.950130	1.911353	0.753720	0.452510
2.000	0.100	2.100	4.000	0.100000	0.041250	0.540000	1.190404	2.415954	0.597909	0.951093	True	True	9.96687e-08	2940	1.947871	1.923014	0.759169	0.445234
2.000	0.100	2.100	4.000	0.100000	0.045000	0.540000	1.180265	2.453245	0.586287	0.995603	True	True	9.98234e-08	3045	1.946290	1.936087	0.764253	0.437513
2.000	0.100	2.100	4.000	0.100000	0.048750	0.540000	1.170841	2.493949	0.574947	1.044917	True	True	9.97197e-08	3138	1.945449	1.950752	0.768952	0.429300
2.000	0.100	2.100	4.000	0.100000	0.052500	0.540000	1.162143	2.538649	0.563841	1.099959	True	True	9.99367e-08	3277	1.945430	1.967237	0.773245	0.420536
2.000	0.100	2.100	4.000	0.100000	0.056250	0.540000	1.154197	2.588083	0.552922	1.161923	True	True	9.97964e-08	3501	1.946339	1.985830	0.777101	0.411150
2.000	0.100	2.100	4.000	0.100000	0.060000	0.540000	1.147038	2.643202	0.542135	1.232378	True	True	9.98732e-08	3607	1.948319	2.006900	0.780486	0.401052
2.000	0.100	2.100	4.000	0.100000	0.063750	0.540000	1.140722	2.705262	0.531415	1.313441	True	True	9.99518e-08	3713	1.951559	2.030929	0.783354	0.390132
2.000	0.100	2.100	4.000	0.100000	0.067500	0.540000	1.135326	2.775962	0.520683	1.408047	True	True	9.99487e-08	3943	1.956321	2.058565	0.785645	0.378246
2.000	0.100	2.100	4.000	0.100000	0.071250	0.540000	1.130962	2.857678	0.509840	1.520404	True	True	9.98372e-08	4191	1.962971	2.090702	0.787282	0.365202
2.000	0.100	2.100	4.000	0.100000	0.075000	0.540000	1.127795	2.953865	0.498747	1.656819	True	True	9.99347e-08	4635	1.972049	2.128619	0.788155	0.350737
2.000	0.100	2.100	4.000	0.100000	-0.075000	0.562500	2.211254	1.907926	1.707173	0.374034	True	True	9.95342e-08	2749	2.395981	1.986754	0.414967	0.556155
2.000	0.100	2.100	4.000	0.100000	-0.071250	0.562500	2.110577	1.915051	1.583734	0.385781	True	True	9.95034e-08	2449	2.350850	1.961631	0.436339	0.555651
2.000	0.100	2.100	4.000	0.100000	-0.067500	0.562500	2.024225	1.922728	1.481648	0.397255	True	True	9.9465e-08	2388	2.311902	1.940589	0.456095	0.554797
2.000	0.100	2.100	4.000	0.100000	-0.063750	0.562500	1.948869	1.930897	1.395353	0.408595	True	True	9.9831e-08	2155	2.277760	1.922738	0.474532	0.553658
2.000	0.100	2.100	4.000	0.100000	-0.060000	0.562500	1.882208	1.939522	1.321129	0.419906	True	True	9.95097e-08	2019	2.247462	1.907458	0.491864	0.552276
2.000	0.100	2.100	4.000	0.100000	-0.056250	0.562500	1.822588	1.948582	1.256379	0.431269	True	True	9.9483e-08	1887	2.220306	1.894305	0.508252	0.550679
2.000	0.100	2.100	4.000	0.100000	-0.052500	0.562500	1.768783	1.958077	1.199227	0.442754	True	True	9.94686e-08	1869	2.195770	1.882947	0.523819	0.548884
2.000	0.100	2.100	4.000	0.100000	-0.048750	0.562500	1.719859	1.967993	1.148279	0.454419	True	True	9.97385e-08	1830	2.173449	1.873136	0.538662	0.546910
2.000	0.100	2.100	4.000	0.100000	-0.045000	0.562500	1.675093	1.978339	1.102475	0.466317	True	True	9.95004e-08	1867	2.153029	1.864676	0.552857	0.544764
2.000	0.100	2.100	4.000	0.100000	-0.041250	0.562500	1.633899	1.989134	1.060994	0.478498	True	True	9.9569e-08	1876	2.134262	1.857418	0.566468	0.542451
2.000	0.100	2.100	4.000	0.100000	-0.037500	0.562500	1.595820	2.000385	1.023184	0.491009	True	True	9.96809e-08	1939	2.116946	1.851242	0.579545	0.539977
2.000	0.100	2.100	4.000	0.100000	-0.033750	0.562500	1.560475	2.012111	0.988524	0.503899	True	True	9.97376e-08	1935	2.100914	1.846052	0.592129	0.537343
2.000	0.100	2.100	4.000	0.100000	-0.030000	0.562500	1.527554	2.024333	0.956591	0.517216	True	True	9.94303e-08	1986	2.086031	1.841771	0.604257	0.534551
2.000	0.100	2.100	4.000	0.100000	-0.026250	0.562500	1.496795	2.037076	0.927037	0.531008	True	True	9.96413e-08	2062	2.072182	1.838340	0.615956	0.531599
2.000	0.100	2.100	4.000	0.100000	-0.022500	0.562500	1.467981	2.050370	0.899572	0.545329	True	True	9.94924e-08	2093	2.059275	1.835711	0.627251	0.528486
2.000	0.100	2.100	4.000	0.100000	-0.018750	0.562500	1.440924	2.064250	0.873952	0.560235	True	True	9.96249e-08	2127	2.047228	1.833845	0.638163	0.525209
2.000	0.100	2.100	4.000	0.100000	-0.015000	0.562500	1.415466	2.078752	0.849972	0.575785	True	True	9.96199e-08	2117	2.035974	1.832716	0.648709	0.521765
2.000	0.100	2.100	4.000	0.100000	-0.011250	0.562500	1.391470	2.093921	0.827456	0.592044	True	True	9.96788e-08	2174	2.025458	1.832302	0.658902	0.518148
2.000	0.100	2.100	4.000	0.100000	-0.007500	0.562500	1.368819	2.109804	0.806253	0.609085	True	True	9.97389e-08	2241	2.015630	1.832592	0.668754	0.514351
2.000	0.100	2.100	4.000	0.100000	-0.003750	0.562500	1.347410	2.126457	0.786232	0.626988	True	True	9.9567e-08	2224	2.006450	1.833578	0.678275	0.510370
2.000	0.100	2.100	4.000	0.100000	0.000000	0.562500	1.327154	2.143941	0.767278	0.645840	True	True	9.96702e-08	2299	1.997885	1.835262	0.687473	0.506196
2.000	0.100	2.100	4.000	0.100000	0.003750	0.562500	1.307974	2.162327	0.749291	0.665743	True	True	9.98455e-08	2335	1.989909	1.837651	0.696352	0.501820
2.000	0.100	2.100	4.000	0.100000	0.007500	0.562500	1.289802	2.181693	0.732183	0.686808	True	True	9.96471e-08	2381	1.982498	1.840757	0.704918	0.497231
2.000	0.100	2.100	4.000	0.100000	0.011250	0.562500	1.272579	2.202131	0.715873	0.709165	True	True	9.98238e-08	2417	1.975638	1.844602	0.713171	0.492418
2.000	0.100	2.100	4.000	0.100000	0.015000	0.562500	1.256255	2.223743	0.700291	0.732961	True	True	9.97307e-08	2488	1.969316	1.849211	0.721113	0.487368
2.000	0.100	2.100	4.000	0.100000	0.018750	0.562500	1.240785	2.246648	0.685374	0.758366	True	True	9.99286e-08	2541	1.963527	1.854622	0.728743	0.482067
2.000	0.100	2.100	4.000	0.100000	0.022500	0.562500	1.226131	2.270983	0.671062	0.785578	True	True	9.99367e-08	2556	1.958269	1.860877	0.736059	0.476496
2.000	0.100	2.100	4.000	0.100000	0.026250	0.562500	1.212263	2.296909	0.657302	0.814828	True	True	9.98624e-08	2707	1.953548	1.868032	0.743057	0.470637
2.000	0.100	2.100	4.000	0.100000	0.030000	0.562500	1.199153	2.324611	0.644045	0.846390	True	True	9.98489e-08	2772	1.949373	1.876153	0.749731	0.464468
2.000	0.100	2.100	4.000	0.100000	0.033750	0.562500	1.186781	2.354309	0.631243	0.880591	True	True	9.98534e-08	2764	1.945762	1.885320	0.756074	0.457963
2.000	0.100	2.100	4.000	0.100000	0.037500	0.562500	1.175134	2.386266	0.618853	0.917824	True	True	9.99952e-08	2930	1.942741	1.895635	0.762074	0.451093
2.000	0.100	2.100	4.000	0.100000	0.041250	0.562500	1.164201	2.420796	0.606830	0.958566	True	True	9.97992e-08	3021	1.940344	1.907215	0.767720	0.443823
2.000	0.100	2.100	4.000	0.100000	0.045000	0.562500	1.153980	2.458280	0.595132	1.003406	True	True	9.96781e-08	3077	1.938617	1.920208	0.772998	0.436112
2.000	0.100	2.100	4.000	0.100000	0.048750	0.562500	1.144477	2.499186	0.583716	1.053079	True	True	9.99625e-08	3191	1.937623	1.934796	0.777887	0.427913
2.000	0.100	2.100	4.000	0.100000	0.052500	0.562500	1.135705	2.544101	0.572536	1.108514	True	True	9.97421e-08	3333	1.937439	1.951206	0.782365	0.419167
2.000	0.100	2.100	4.000	0.100000	0.056250	0.562500	1.127687	2.593762	0.561542	1.170912	True	True	9.99102e-08	3484	1.938172	1.969724	0.786403	0.409803
2.000	0.100	2.100	4.000	0.100000	0.060000	0.562500	1.120460	2.649125	0.550680	1.241854	True	True	9.98376e-08	3636	1.939959	1.990719	0.789966	0.399735
2.000	0.100	2.100	4.000	0.100000	0.063750	0.562500	1.114079	2.711449	0.539886	1.323467	True	True	9.97369e-08	3757	1.942989	2.014673	0.793007	0.388850
2.000	0.100	2.100	4.000	0.100000	0.067500	0.562500	1.108619	2.782439	0.529080	1.418703	True	True	9.986e-08	4009	1.947516	2.042232	0.795468	0.377006
2.000	0.100	2.100	4.000	0.100000	0.071250	0.562500	1.104195	2.864476	0.518161	1.531799	True	True	9.97819e-08	4298	1.953902	2.074289	0.797270	0.364012
2.000	0.100	2.100	4.000	0.100000	0.075000	0.562500	1.100968	2.961028	0.506991	1.669098	True	True	9.98802e-08	4656	1.962674	2.112119	0.798307	0.349609
2.000	0.100	2.100	4.000	0.100000	-0.075000	0.585000	2.190634	1.908720	1.719419	0.376087	True	True	9.96219e-08	2814	2.392103	1.976351	0.416725	0.555716
2.000	0.100	2.100	4.000	0.100000	-0.071250	0.585000	2.089635	1.915953	1.595794	0.387982	True	True	9.98104e-08	2492	2.346817	1.950853	0.438307	0.555128
2.000	0.100	2.100	4.000	0.100000	-0.067500	0.585000	2.002985	1.923739	1.493539	0.399599	True	True	9.98381e-08	2276	2.307725	1.929471	0.458273	0.554196
2.000	0.100	2.100	4.000	0.100000	-0.063750	0.585000	1.927352	1.932017	1.407088	0.411079	True	True	9.97313e-08	2181	2.273449	1.911306	0.476921	0.552985
2.000	0.100	2.100	4.000	0.100000	-0.060000	0.585000	1.860431	1.940752	1.332717	0.422528	True	True	9.95826e-08	2008	2.243025	1.895737	0.494466	0.551535
2.000	0.100	2.100	4.000	0.100000	-0.056250	0.585000	1.800569	1.949920	1.267828	0.434029	True	True	9.93437e-08	1882	2.215749	1.882314	0.511069	0.549876
2.000	0.100	2.100	4.000	0.100000	-0.052500	0.585000	1.746534	1.959524	1.210545	0.445650	True	True	9.93346e-08	1870	2.191098	1.870704	0.526851	0.548023
2.000	0.100	2.100	4.000	0.100000	-0.048750	0.585000	1.697391	1.969571	1.159473	0.457450	True	True	9.99435e-08	1830	2.168668	1.860654	0.541911	0.545989
2.000	0.100	2.100	4.000	0.100000	-0.045000	0.585000	1.652417	1.980017	1.113547	0.469486	True	True	9.99687e-08	1867	2.148140	1.851972	0.556325	0.543795
2.000	0.100	2.100	4.000	0.100000	-0.041250	0.585000	1.611028	1.990926	1.071948	0.481804	True	True	9.99311e-08	1926	2.129270	1.844503	0.570154	0.541434
2.000	0.100	2.100	4.000	0.100000	-0.037500	0.585000	1.572761	2.002293	1.034025	0.494455	True	True	9.96152e-08	1964	2.111852	1.838126	0.583451	0.538913
2.000	0.100	2.100	4.000	0.100000	-0.033750	0.585000	1.537236	2.014136	0.999256	0.507486	True	True	9.98808e-08	2009	2.095720	1.832745	0.596256	0.536236
2.000	0.100	2.100	4.000	0.100000	-0.030000	0.585000	1.504144	2.026476	0.967217	0.520945	True	True	9.99398e-08	2009	2.080739	1.828284	0.608605	0.533403
2.000	0.100	2.100	4.000	0.100000	-0.026250	0.585000	1.473221	2.039340	0.937559	0.534883	True	True	9.96026e-08	2071	2.066794	1.824681	0.620526	0.530413
2.000	0.100	2.100	4.000	0.100000	-0.022500	0.585000	1.444249	2.052757	0.909992	0.549352	True	True	9.98219e-08	2067	2.053790	1.821887	0.632043	0.527265
2.000	0.100	2.100	4.000	0.100000	-0.018750	0.585000	1.417041	2.066761	0.884273	0.564409	True	True	9.9648e-08	2074	2.041647	1.819865	0.643177	0.523954
2.000	0.100	2.100	4.000	0.100000	-0.015000	0.585000	1.391437	2.081390	0.860196	0.580114	True	True	9.98333e-08	2121	2.030298	1.818585	0.653945	0.520478
2.000	0.100	2.100	4.000	0.100000	-0.011250	0.585000	1.367302	2.096687	0.837585	0.596532	True	True	9.96615e-08	2151	2.019687	1.818029	0.664359	0.516831
2.000	0.100	2.100	4.000	0.100000	-0.007500	0.585000	1.344516	2.112701	0.816289	0.613737	True	True	9.96754e-08	2189	2.009762	1.818182	0.674433	0.513008
2.000	0.100	2.100	4.000	0.100000	-0.003750	0.585000	1.322978	2.129487	0.796176	0.631809	True	True	9.99545e-08	2269	2.000486	1.819037	0.684175	0.509002
2.000	0.100	2.100	4.000	0.100000	0.000000	0.585000	1.302597	2.147107	0.777132	0.650836	True	True	9.9665e-08	2325	1.991824	1.820595	0.693593	0.504805
2.000	0.100	2.100	4.000	0.100000	0.003750	0.585000	1.283297	2.165631	0.759057	0.670920	True	True	9.98483e-08	2395	1.983749	1.822863	0.702691	0.500408
2.000	0.100	2.100	4.000	0.100000	0.007500	0.585000	1.265010	2.185139	0.741861	0.692174	True	True	9.96603e-08	2468	1.976238	1.825854	0.711475	0.495801
2.000	0.100	2.100	4.000	0.100000	0.011250	0.585000	1.247676	2.205721	0.725466	0.714727	True	True	9.96226e-08	2454	1.969276	1.829588	0.719944	0.490972
2.000	0.100	2.100	4.000	0.100000	0.015000	0.585000	1.231245	2.227481	0.709800	0.738727	True	True	9.97555e-08	2527	1.962850	1.834092	0.728101	0.485909
2.000	0.100	2.100	4.000	0.100000	0.018750	0.585000	1.215671	2.250538	0.694800	0.764347	True	True	9.9727e-08	2597	1.956955	1.839400	0.735945	0.480596
2.000	0.100	2.100	4.000	0.100000	0.022500	0.585000	1.200919	2.275030	0.680407	0.791784	True	True	9.96739e-08	2672	1.951587	1.845557	0.743472	0.475017
2.000	0.100	2.100	4.000	0.100000	0.026250	0.585000	1.186954	2.301117	0.666566	0.821273	True	True	9.96393e-08	2665	1.946752	1.852617	0.750679	0.469152
2.000	0.100	2.100	4.000	0.100000	0.030000	0.585000	1.173752	2.328985	0.653230	0.853088	True	True	9.96293e-08	2800	1.942460	1.860647	0.757560	0.462980
2.000	0.100	2.100	4.000	0.100000	0.033750	0.585000	1.161292	2.358856	0.640350	0.887557	True	True	9.96953e-08	2855	1.938727	1.869728	0.764105	0.456475
2.000	0.100	2.100	4.000	0.100000	0.037500	0.585000	1.149558	2.390991	0.627883	0.925077	True	True	9.97627e-08	2951	1.935578	1.879957	0.770307	0.449607
2.000	0.100	2.100	4.000	0.100000	0.041250	0.585000	1.138543	2.425707	0.615784	0.966127	True	True	9.9829e-08	3056	1.933047	1.891455	0.776152	0.442344
2.000	0.100	2.100	4.000	0.100000	0.045000	0.585000	1.128243	2.463385	0.604011	1.011300	True	True	9.97573e-08	3151	1.931179	1.904368	0.781624	0.434644
2.000	0.100	2.100	4.000	0.100000	0.048750	0.585000	1.118663	2.504495	0.592520	1.061335	True	True	9.99854e-08	3230	1.930034	1.918877	0.786705	0.426459
2.000	0.100	2.100	4.000	0.100000	0.052500	0.585000	1.109816	2.549625	0.581266	1.117167	True	True	9.99969e-08	3378	1.929689	1.935210	0.791372	0.417732
2.000	0.100	2.100	4.000	0.100000	0.056250	0.585000	1.101726	2.599515	0.570199	1.180005	True	True	9.99421e-08	3450	1.930247	1.953651	0.795596	0.408393
2.000	0.100	2.100	4.000	0.100000	0.060000	0.585000	1.094429	2.655124	0.559264	1.251436	True	True	9.99602e-08	3696	1.931845	1.974570	0.799340	0.398355
2.000	0.100	2.100	4.000	0.100000	0.063750	0.585000	1.087979	2.717713	0.548397	1.333604	True	True	9.97368e-08	3891	1.934665	1.998446	0.802561	0.387507
2.000	0.100	2.100	4.000	0.100000	0.067500	0.585000	1.082452	2.788993	0.537518	1.429477	True	True	9.9931e-08	4055	1.938960	2.025925	0.805197	0.375707
2.000	0.100	2.100	4.000	0.100000	0.071250	0.585000	1.077960	2.871354	0.526526	1.543318	True	True	9.98061e-08	4453	1.945082	2.057897	0.807174	0.362767
2.000	0.100	2.100	4.000	0.100000	0.075000	0.585000	1.074666	2.968272	0.515282	1.681508	True	True	9.98002e-08	4705	1.953550	2.095637	0.808384	0.348427
2.000	0.100	2.100	4.000	0.100000	-0.075000	0.607500	2.170264	1.909528	1.731657	0.378152	True	True	9.99961e-08	2688	2.388285	1.965978	0.418452	0.555252
2.000	0.100	2.100	4.000	0.100000	-0.071250	0.607500	2.068960	1.916873	1.607849	0.390196	True	True	9.94754e-08	2476	2.342850	1.940107	0.440238	0.554575
2.000	0.100	2.100	4.000	0.100000	-0.067500	0.607500	1.982027	1.924769	1.505426	0.401959	True	True	9.99111e-08	2287	2.303622	1.918386	0.460411	0.553563
2.000	0.100	2.100	4.000	0.100000	-0.063750	0.607500	1.906132	1.933158	1.418820	0.413581	True	True	9.97622e-08	2132	2.269220	1.899911	0.479266	0.552277
2.000	0.100	2.100	4.000	0.100000	-0.060000	0.607500	1.838967	1.942006	1.344305	0.425170	True	True	9.97875e-08	1986	2.238676	1.884053	0.497019	0.550757
2.000	0.100	2.100	4.000	0.100000	-0.056250	0.607500	1.778875	1.951285	1.279279	0.436809	True	True	9.94821e-08	1908	2.211288	1.870362	0.513831	0.549033
2.000	0.100	2.100	4.000	0.100000	-0.052500	0.607500	1.724624	1.960999	1.221865	0.448569	True	True	9.9616e-08	1863	2.186528	1.858502	0.529824	0.547120
2.000	0.100	2.100	4.000	0.100000	-0.048750	0.607500	1.675277	1.971146	1.170667	0.460508	True	True	9.98695e-08	1834	2.163994	1.848217	0.545096	0.545032
2.000	0.100	2.100	4.000	0.100000	-0.045000	0.607500	1.630109	1.981723	1.124623	0.472682	True	True	9.967e-08	1876	2.143367	1.839311	0.559722	0.542781
2.000	0.100	2.100	4.000	0.100000	-0.041250	0.607500	1.588535	1.992749	1.082909	0.485140	True	True	9.94934e-08	1881	2.124399	1.831632	0.573766	0.540368
2.000	0.100	2.100	4.000	0.100000	-0.037500	0.607500	1.550091	2.004233	1.044874	0.497931	True	True	9.95888e-08	1935	2.106885	1.825056	0.587278	0.537800
2.000	0.100	2.100	4.000	0.100000	-0.033750	0.607500	1.514399	2.016196	1.009997	0.511105	True	True	9.96671e-08	1960	2.090660	1.819486	0.600299	0.535078
2.000	0.100	2.100	4.000	0.100000	-0.030000	0.607500	1.481146	2.028657	0.977852	0.524709	True	True	9.99029e-08	2057	2.075587	1.814845	0.612864	0.532202
2.000	0.100	2.100	4.000	0.100000	-0.026250	0.607500	1.450070	2.041643	0.948091	0.538794	True	True	9.98878e-08	2086	2.061551	1.811070	0.625003	0.529172
2.000	0.100	2.100	4.000	0.100000	-0.022500	0.607500	1.420951	2.055184	0.920423	0.553414	True	True	9.96992e-08	2103	2.048456	1.808113	0.636738	0.525986
2.000	0.100	2.100	4.000	0.100000	-0.018750	0.607500	1.393601	2.069314	0.894606	0.568624	True	True	9.96193e-08	2128	2.036224	1.805934	0.648090	0.522640
2.000	0.100	2.100	4.000	0.100000	-0.015000	0.607500	1.367862	2.084070	0.870433	0.584486	True	True	9.97762e-08	2206	2.024785	1.804506	0.659075	0.519132
2.000	0.100	2.100	4.000	0.100000	-0.011250	0.607500	1.343597	2.099497	0.847728	0.601067	True	True	9.9798e-08	2210	2.014083	1.803807	0.669708	0.515454
2.000	0.100	2.100	4.000	0.100000	-0.007500	0.607500	1.320686	2.115644	0.826340	0.618438	True	True	9.98752e-08	2287	2.004069	1.803822	0.679999	0.511602
2.000	0.100	2.100	4.000	0.100000	-0.003750	0.607500	1.299026	2.132565	0.806136	0.636681	True	True	9.96301e-08	2270	1.994702	1.804547	0.689959	0.507570
2.000	0.100	2.100	4.000	0.100000	0.000000	0.607500	1.278530	2.150322	0.787004	0.655886	True	True	9.96978e-08	2377	1.985947	1.805980	0.699593	0.503350
2.000	0.100	2.100	4.000	0.100000	0.003750	0.607500	1.259118	2.168986	0.768841	0.676153	True	True	9.96515e-08	2396	1.977779	1.808128	0.708908	0.498931
2.000	0.100	2.100	4.000	0.100000	0.007500	0.607500	1.240722	2.188637	0.751559	0.697598	True	True	9.97374e-08	2457	1.970173	1.811003	0.717906	0.494305
2.000	0.100	2.100	4.000	0.100000	0.011250	0.607500	1.223285	2.209366	0.735079	0.720349	True	True	9.96378e-08	2509	1.963114	1.814626	0.726589	0.489459
2.000	0.100	2.100	4.000	0.100000	0.015000	0.607500	1.206753	2.231276	0.719330	0.744558	True	True	9.966e-08	2564	1.956589	1.819024	0.734959	0.484382
2.000	0.100	2.100	4.000	0.100000	0.018750	0.607500	1.191083	2.254487	0.704248	0.770395	True	True	9.97571e-08	2656	1.950591	1.824230	0.743014	0.479057
2.000	0.100	2.100	4.000	0.100000	0.022500	0.607500	1.176236	2.279137	0.689774	0.798061	True	True	9.99489e-08	2664	1.945118	1.830288	0.750750	0.473469
2.000	0.100	2.100	4.000	0.100000	0.026250	0.607500	1.162181	2.305386	0.675855	0.827791	True	True	9.96988e-08	2702	1.940174	1.837253	0.758165	0.467598
2.000	0.100	2.100	4.000	0.100000	0.030000	0.607500	1.148891	2.333422	0.662440	0.859861	True	True	9.9616e-08	2809	1.935769	1.845192	0.765251	0.461423
2.000	0.100	2.100	4.000	0.100000	0.033750	0.607500	1.136346	2.363466	0.649483	0.894602	True	True	9.98815e-08	2897	1.931918	1.854184	0.772001	0.454918
2.000	0.100	2.100	4.000	0.100000	0.037500	0.607500	1.124530	2.395781	0.636939	0.932412	True	True	9.98852e-08	2963	1.928646	1.864327	0.778403	0.448054
2.000	0.100	2.100	4.000	0.100000	0.041250	0.607500	1.113435	2.430684	0.624765	0.973774	True	True	9.99446e-08	3111	1.925984	1.875742	0.784447	0.440797
2.000	0.100	2.100	4.000	0.100000	0.045000	0.607500	1.103057	2.468558	0.612918	1.019283	True	True	9.96842e-08	3131	1.923978	1.888573	0.790116	0.433108
2.000	0.100	2.100	4.000	0.100000	0.048750	0.607500	1.093402	2.509874	0.601353	1.069684	True	True	9.97488e-08	3240	1.922684	1.903003	0.795391	0.424939
2.000	0.100	2.100	4.000	0.100000	0.052500	0.607500	1.084482	2.555220	0.590026	1.125917	True	True	9.98724e-08	3387	1.922181	1.919256	0.800249	0.416233
2.000	0.100	2.100	4.000	0.100000	0.056250	0.607500	1.076319	2.605341	0.578887	1.189197	True	True	9.98704e-08	3645	1.922568	1.937619	0.804661	0.406919
2.000	0.100	2.100	4.000	0.100000	0.060000	0.607500	1.068951	2.661196	0.567881	1.261124	True	True	9.98317e-08	3736	1.923978	1.958458	0.808592	0.396912
2.000	0.100	2.100	4.000	0.100000	0.063750	0.607500	1.062430	2.724051	0.556943	1.343851	True	True	9.97992e-08	3889	1.926592	1.982254	0.811995	0.386102
2.000	0.100	2.100	4.000	0.100000	0.067500	0.607500	1.056832	2.795623	0.545993	1.440366	True	True	9.97792e-08	4146	1.930655	2.009649	0.814815	0.374349
2.000	0.100	2.100	4.000	0.100000	0.071250	0.607500	1.052267	2.878307	0.534930	1.554957	True	True	9.9991e-08	4449	1.936515	2.041534	0.816974	0.361464
2.000	0.100	2.100	4.000	0.100000	0.075000	0.607500	1.048898	2.975592	0.523614	1.694045	True	True	9.98381e-08	4749	1.944680	2.079179	0.818367	0.347191
2.000	0.100	2.100	4.000	0.100000	-0.075000	0.630000	2.150144	1.910353	1.743887	0.380229	True	True	9.96407e-08	2644	2.384526	1.955636	0.420148	0.554760
2.000	0.100	2.100	4.000	0.100000	-0.071250	0.630000	2.048550	1.917810	1.619896	0.392424	True	True	9.99412e-08	2431	2.338950	1.929395	0.442134	0.553993
2.000	0.100	2.100	4.000	0.100000	-0.067500	0.630000	1.961352	1.925818	1.517307	0.404333	True	True	9.97455e-08	2255	2.299593	1.907338	0.462506	0.552898
2.000	0.100	2.100	4.000	0.100000	-0.063750	0.630000	1.885210	1.934321	1.430548	0.416099	True	True	9.9456e-08	2141	2.265071	1.888553	0.481563	0.551534
2.000	0.100	2.100	4.000	0.100000	-0.060000	0.630000	1.817815	1.943282	1.355889	0.427830	True	True	9.95147e-08	2014	2.234416	1.872410	0.499519	0.549943
2.000	0.100	2.100	4.000	0.100000	-0.056250	0.630000	1.757507	1.952672	1.290727	0.439611	True	True	9.95978e-08	1871	2.206920	1.858453	0.516535	0.548152
2.000	0.100	2.100	4.000	0.100000	-0.052500	0.630000	1.703054	1.962503	1.233185	0.451510	True	True	9.93649e-08	1865	2.182060	1.846343	0.532734	0.546175
2.000	0.100	2.100	4.000	0.100000	-0.048750	0.630000	1.653518	1.972762	1.181863	0.463590	True	True	9.98667e-08	1869	2.159428	1.835824	0.548212	0.544029
2.000	0.100	2.100	4.000	0.100000	-0.045000	0.630000	1.608165	1.983459	1.135701	0.475904	True	True	9.98599e-08	1901	2.138708	1.826697	0.563047	0.541721
2.000	0.100	2.100	4.000	0.100000	-0.041250	0.630000	1.566419	1.994603	1.093873	0.488504	True	True	9.97502e-08	1913	2.119649	1.818809	0.577300	0.539255
2.000	0.100	2.100	4.000	0.100000	-0.037500	0.630000	1.527812	2.006207	1.055727	0.501438	True	True	9.96595e-08	1940	2.102046	1.812035	0.591022	0.536637
2.000	0.100	2.100	4.000	0.100000	-0.033750	0.630000	1.491964	2.018290	1.020742	0.514756	True	True	9.97384e-08	2034	2.085734	1.806277	0.604254	0.533868
2.000	0.100	2.100	4.000	0.100000	-0.030000	0.630000	1.458562	2.030874	0.988493	0.528507	True	True	9.9974e-08	2010	2.070575	1.801457	0.617031	0.530948
2.000	0.100	2.100	4.000	0.100000	-0.026250	0.630000	1.427343	2.043984	0.958630	0.542742	True	True	9.95402e-08	2094	2.056453	1.797512	0.629382	0.527877
2.000	0.100	2.100	4.000	0.100000	-0.022500	0.630000	1.398087	2.057650	0.930863	0.557514	True	True	9.96607e-08	2085	2.043275	1.794392	0.641330	0.524651
2.000	0.100	2.100	4.000	0.100000	-0.018750	0.630000	1.370607	2.071908	0.904949	0.572881	True	True	9.96914e-08	2133	2.030958	1.792058	0.652895	0.521269
2.000	0.100	2.100	4.000	0.100000	-0.015000	0.630000	1.344743	2.086794	0.880680	0.588902	True	True	9.94724e-08	2162	2.019436	1.790482	0.664093	0.517725
2.000	0.100	2.100	4.000	0.100000	-0.011250	0.630000	1.320356	2.102352	0.857882	0.605647	True	True	9.96487e-08	2209	2.008649	1.789640	0.674940	0.514016
2.000	0.100	2.100	4.000	0.100000	-0.007500	0.630000	1.297329	2.118633	0.836402	0.623187	True	True	9.9792e-08	2256	1.998550	1.789520	0.685445	0.510135
2.000	0.100	2.100	4.000	0.100000	-0.003750	0.630000	1.275558	2.135690	0.816109	0.641603	True	True	9.95596e-08	2342	1.989096	1.790114	0.695617	0.506076
2.000	0.100	2.100	4.000	0.100000	0.000000	0.630000	1.254953	2.153586	0.796888	0.660988	True	True	9.96022e-08	2362	1.980256	1.791422	0.705464	0.501830
2.000	0.100	2.100	4.000	0.100000	0.003750	0.630000	1.235438	2.172392	0.778639	0.681441	True	True	9.99269e-08	2357	1.971999	1.793450	0.714991	0.497389
2.000	0.100	2.100	4.000	0.100000	0.007500	0.630000	1.216942	2.192187	0.761272	0.703079	True	True	9.99917e-08	2493	1.964303	1.796211	0.724201	0.492743
2.000	0.100	2.100	4.000	0.100000	0.011250	0.630000	1.199407	2.213064	0.744708	0.726032	True	True	9.95627e-08	2505	1.957152	1.799723	0.733095	0.487880
2.000	0.100	2.100	4.000	0.100000	0.015000	0.630000	1.182782	2.235125	0.728877	0.750451	True	True	9.96995e-08	2542	1.950532	1.804014	0.741674	0.482787
2.000	0.100	2.100	4.000	0.100000	0.018750	0.630000	1.167021	2.258491	0.713714	0.776508	True	True	9.98667e-08	2638	1.944437	1.809117	0.749937	0.477451
2.000	0.100	2.100	4.000	0.100000	0.022500	0.630000	1.152086	2.283301	0.699160	0.804406	True	True	9.98061e-08	2674	1.938863	1.815077	0.757882	0.471854
2.000	0.100	2.100	4.000	0.100000	0.026250	0.630000	1.137946	2.309714	0.685162	0.834379	True	True	9.96608e-08	2776	1.933815	1.821947	0.765502	0.465976
2.000	0.100	2.100	4.000	0.100000	0.030000	0.630000	1.124574	2.337919	0.671669	0.866708	True	True	9.999e-08	2858	1.929301	1.829794	0.772792	0.459798
2.000	0.100	2.100	4.000	0.100000	0.033750	0.630000	1.111948	2.368137	0.658636	0.901723	True	True	9.97572e-08	2904	1.925336	1.838697	0.779744	0.453293
2.000	0.100	2.100	4.000	0.100000	0.037500	0.630000	1.100054	2.400634	0.646017	0.939826	True	True	9.97308e-08	2981	1.921943	1.848753	0.786348	0.446432
2.000	0.100	2.100	4.000	0.100000	0.041250	0.630000	1.088882	2.435725	0.633768	0.981503	True	True	9.97647e-08	3129	1.919155	1.860083	0.792590	0.439184
2.000	0.100	2.100	4.000	0.100000	0.045000	0.630000	1.078430	2.473796	0.621848	1.027353	True	True	9.99513e-08	3212	1.917014	1.872832	0.798456	0.431506
2.000	0.100	2.100	4.000	0.100000	0.048750	0.630000	1.068701	2.515318	0.610211	1.078122	True	True	9.994e-08	3257	1.915576	1.887180	0.803926	0.423353
2.000	0.100	2.100	4.000	0.100000	0.052500	0.630000	1.059707	2.560883	0.598813	1.134760	True	True	9.97428e-08	3432	1.914917	1.903353	0.808977	0.414668
2.000	0.100	2.100	4.000	0.100000	0.056250	0.630000	1.051473	2.611234	0.587603	1.198488	True	True	9.99747e-08	3589	1.915136	1.921635	0.813581	0.405382
2.000	0.100	2.100	4.000	0.100000	0.060000	0.630000	1.044032	2.667337	0.576527	1.270913	True	True	9.98149e-08	3809	1.916362	1.942393	0.817701	0.395407
2.000	0.100	2.100	4.000	0.100000	0.063750	0.630000	1.037437	2.730460	0.565519	1.354204	True	True	9.98446e-08	4005	1.918771	1.966105	0.821294	0.384638
2.000	0.100	2.100	4.000	0.100000	0.067500	0.630000	1.031765	2.802324	0.554499	1.451367	True	True	9.99351e-08	4208	1.922605	1.993415	0.824303	0.372932
2.000	0.100	2.100	4.000	0.100000	0.071250	0.630000	1.027123	2.885333	0.543367	1.566714	True	True	9.9891e-08	4441	1.928205	2.025208	0.826652	0.360105
2.000	0.100	2.100	4.000	0.100000	0.075000	0.630000	1.023671	2.982986	0.531981	1.706706	True	True	9.99575e-08	4773	1.936068	2.062755	0.828237	0.345901
2.000	0.100	2.100	4.000	0.100000	-0.075000	0.652500	2.130272	1.911192	1.756105	0.382317	True	True	9.96563e-08	2672	2.380825	1.945326	0.421811	0.554243
2.000	0.100	2.100	4.000	0.100000	-0.071250	0.652500	2.028405	1.918764	1.631933	0.394666	True	True	9.99873e-08	2442	2.335116	1.918718	0.443992	0.553382
2.000	0.100	2.100	4.000	0.100000	-0.067500	0.652500	1.940956	1.926887	1.529180	0.406723	True	True	9.98902e-08	2205	2.295637	1.896327	0.464560	0.552201
2.000	0.100	2.100	4.000	0.100000	-0.063750	0.652500	1.864583	1.935504	1.442268	0.418635	True	True	9.97601e-08	2127	2.261003	1.877236	0.483813	0.550758
2.000	0.100	2.100	4.000	0.100000	-0.060000	0.652500	1.796972	1.944579	1.367467	0.430509	True	True	9.9996e-08	2004	2.230242	1.860809	0.501966	0.549092
2.000	0.100	2.100	4.000	0.100000	-0.056250	0.652500	1.736463	1.954090	1.302172	0.442432	True	True	9.99431e-08	1893	2.202649	1.846588	0.519181	0.547230
2.000	0.100	2.100	4.000	0.100000	-0.052500	0.652500	1.681821	1.964033	1.244501	0.454474	True	True	9.95138e-08	1878	2.177693	1.834230	0.535580	0.545189
2.000	0.100	2.100	4.000	0.100000	-0.048750	0.652500	1.632109	1.974407	1.193057	0.466695	True	True	9.95101e-08	1867	2.154969	1.823479	0.551259	0.542982
2.000	0.100	2.100	4.000	0.100000	-0.045000	0.652500	1.586588	1.985224	1.146778	0.479152	True	True	9.99397e-08	1924	2.134163	1.814134	0.566296	0.540615
2.000	0.100	2.100	4.000	0.100000	-0.041250	0.652500	1.544681	1.996488	1.104836	0.491895	True	True	9.97244e-08	1925	2.115020	1.806038	0.580752	0.538095
2.000	0.100	2.100	4.000	0.100000	-0.037500	0.652500	1.505922	2.008213	1.066581	0.504975	True	True	9.97022e-08	1975	2.097334	1.799068	0.594679	0.535425
2.000	0.100	2.100	4.000	0.100000	-0.033750	0.652500	1.469930	2.020418	1.031489	0.518440	True	True	9.9818e-08	2028	2.080941	1.793124	0.608116	0.532607
2.000	0.100	2.100	4.000	0.100000	-0.030000	0.652500	1.436391	2.033125	0.999136	0.532340	True	True	9.9559e-08	2035	2.065701	1.788126	0.621100	0.529641
2.000	0.100	2.100	4.000	0.100000	-0.026250	0.652500	1.405040	2.046361	0.969172	0.546726	True	True	9.97645e-08	2091	2.051501	1.784012	0.633657	0.526526
2.000	0.100	2.100	4.000	0.100000	-0.022500	0.652500	1.375659	2.060155	0.941307	0.561653	True	True	9.95625e-08	2145	2.038244	1.780730	0.645813	0.523260
2.000	0.100	2.100	4.000	0.100000	-0.018750	0.652500	1.348058	2.074541	0.915296	0.577177	True	True	9.95365e-08	2134	2.025849	1.778242	0.657586	0.519840
2.000	0.100	2.100	4.000	0.100000	-0.015000	0.652500	1.322078	2.089558	0.890933	0.593361	True	True	9.97271e-08	2179	2.014249	1.776519	0.668992	0.516260
2.000	0.100	2.100	4.000	0.100000	-0.011250	0.652500	1.297580	2.105250	0.868043	0.610271	True	True	9.97406e-08	2254	2.003383	1.775536	0.680047	0.512517
2.000	0.100	2.100	4.000	0.100000	-0.007500	0.652500	1.274446	2.121665	0.846472	0.627982	True	True	9.94988e-08	2315	1.993204	1.775280	0.690761	0.508606
2.000	0.100	2.100	4.000	0.100000	-0.003750	0.652500	1.252572	2.138860	0.826090	0.646575	True	True	9.98448e-08	2332	1.983671	1.775744	0.701142	0.504518
2.000	0.100	2.100	4.000	0.100000	0.000000	0.652500	1.231869	2.156897	0.806782	0.666141	True	True	9.9715e-08	2413	1.974748	1.776928	0.711197	0.500246
2.000	0.100	2.100	4.000	0.100000	0.003750	0.652500	1.212257	2.175845	0.788446	0.686783	True	True	9.97163e-08	2403	1.966408	1.778837	0.720932	0.495782
2.000	0.100	2.100	4.000	0.100000	0.007500	0.652500	1.193669	2.195787	0.770995	0.708616	True	True	9.96713e-08	2477	1.958628	1.781483	0.730349	0.491115
2.000	0.100	2.100	4.000	0.100000	0.011250	0.652500	1.176045	2.216813	0.754349	0.731773	True	True	9.96106e-08	2527	1.951389	1.784885	0.739450	0.486234
2.000	0.100	2.100	4.000	0.100000	0.015000	0.652500	1.159333	2.239027	0.738436	0.756405	True	True	9.97656e-08	2580	1.944680	1.789069	0.748236	0.481126
2.000	0.100	2.100	4.000	0.100000	0.018750	0.652500	1.143488	2.262549	0.723192	0.782685	True	True	9.9908e-08	2677	1.938491	1.794070	0.756705	0.475778
2.000	0.100	2.100	4.000	0.100000	0.022500	0.652500	1.128472	2.287519	0.708559	0.810817	True	True	9.97259e-08	2713	1.932822	1.799931	0.764853	0.470170
2.000	0.100	2.100	4.000	0.100000	0.026250	0.652500	1.114252	2.314098	0.694483	0.841037	True	True	9.97725e-08	2816	1.927674	1.806706	0.772676	0.464287
2.000	0.100	2.100	4.000	0.100000	0.030000	0.652500	1.100802	2.342473	0.680914	0.873627	True	True	9.98472e-08	2884	1.923055	1.814460	0.780168	0.458105
2.000	0.100	2.100	4.000	0.100000	0.033750	0.652500	1.088101	2.372868	0.667805	0.908920	True	True	9.9803e-08	2961	1.918980	1.823273	0.787321	0.451600
2.000	0.100	2.100	4.000	0.100000	0.037500	0.652500	1.076133	2.405547	0.655111	0.947319	True	True	9.97742e-08	3025	1.915472	1.833242	0.794124	0.444744
2.000	0.100	2.100	4.000	0.100000	0.041250	0.652500	1.064888	2.440827	0.642790	0.989314	True	True	9.97561e-08	3161	1.912561	1.844487	0.800565	0.437503
2.000	0.100	2.100	4.000	0.100000	0.045000	0.652500	1.054363	2.479096	0.630797	1.035506	True	True	9.98641e-08	3270	1.910288	1.857152	0.806628	0.429838
2.000	0.100	2.100	4.000	0.100000	0.048750	0.652500	1.044562	2.520826	0.619089	1.086649	True	True	9.98197e-08	3374	1.908710	1.871417	0.812294	0.421702
2.000	0.100	2.100	4.000	0.100000	0.052500	0.652500	1.035497	2.566609	0.607620	1.143695	True	True	9.99501e-08	3537	1.907900	1.887507	0.817540	0.413039
2.000	0.100	2.100	4.000	0.100000	0.056250	0.652500	1.027190	2.617193	0.596340	1.207873	True	True	9.98917e-08	3631	1.907953	1.905708	0.822337	0.403780
2.000	0.100	2.100	4.000	0.100000	0.060000	0.652500	1.019677	2.673544	0.585195	1.280802	True	True	9.98319e-08	3780	1.908997	1.926382	0.826651	0.393841
2.000	0.100	2.100	4.000	0.100000	0.063750	0.652500	1.013007	2.736936	0.574119	1.364662	True	True	9.99954e-08	3961	1.911205	1.950008	0.830438	0.383113
2.000	0.100	2.100	4.000	0.100000	0.067500	0.652500	1.007257	2.809093	0.563032	1.462476	True	True	9.99265e-08	4221	1.914812	1.977228	0.833642	0.371458
2.000	0.100	2.100	4.000	0.100000	0.071250	0.652500	1.002533	2.892428	0.551831	1.578584	True	True	9.99891e-08	4520	1.920154	2.008926	0.836188	0.358690
2.000	0.100	2.100	4.000	0.100000	0.075000	0.652500	0.998991	2.990449	0.540378	1.719486	True	True	9.9924e-08	4883	1.927717	2.046370	0.837975	0.344558
2.000	0.100	2.100	4.000	0.100000	-0.075000	0.675000	2.110646	1.912047	1.768311	0.384417	True	True	9.98008e-08	2657	2.377183	1.935051	0.423442	0.553699
2.000	0.100	2.100	4.000	0.100000	-0.071250	0.675000	2.008523	1.919735	1.643959	0.396920	True	True	9.99589e-08	2365	2.331348	1.908079	0.445812	0.552743
2.000	0.100	2.100	4.000	0.100000	-0.067500	0.675000	1.920840	1.927974	1.541042	0.409128	True	True	9.97031e-08	2260	2.291754	1.885356	0.466569	0.551473
2.000	0.100	2.100	4.000	0.100000	-0.063750	0.675000	1.844250	1.936707	1.453980	0.421187	True	True	9.99143e-08	2088	2.257015	1.865961	0.486013	0.549948
2.000	0.100	2.100	4.000	0.100000	-0.060000	0.675000	1.776439	1.945898	1.379037	0.433207	True	True	9.95482e-08	1969	2.226156	1.849253	0.504358	0.548205
2.000	0.100	2.100	4.000	0.100000	-0.056250	0.675000	1.715743	1.955524	1.313608	0.445274	True	True	9.98077e-08	1875	2.198470	1.834770	0.521766	0.546272
2.000	0.100	2.100	4.000	0.100000	-0.052500	0.675000	1.660926	1.965588	1.255811	0.457459	True	True	9.99849e-08	1839	2.173427	1.822168	0.538359	0.544163
2.000	0.100	2.100	4.000	0.100000	-0.048750	0.675000	1.611049	1.976082	1.204246	0.469825	True	True	9.94324e-08	1835	2.150619	1.811185	0.554234	0.541892
2.000	0.100	2.100	4.000	0.100000	-0.045000	0.675000	1.565373	1.987017	1.157850	0.482426	True	True	9.96932e-08	1938	2.129732	1.801624	0.569467	0.539465
2.000	0.100	2.100	4.000	0.100000	-0.041250	0.675000	1.523320	1.998402	1.115796	0.495314	True	True	9.99591e-08	1991	2.110510	1.793323	0.584121	0.536888
2.000	0.100	2.100	4.000	0.100000	-0.037500	0.675000	1.484422	2.010250	1.077432	0.508541	True	True	9.98499e-08	2046	2.092749	1.786158	0.598245	0.534164
2.000	0.100	2.100	4.000	0.100000	-0.033750	0.675000	1.448297	2.022579	1.042234	0.522154	True	True	9.97894e-08	2025	2.076280	1.780029	0.611882	0.531296
2.000	0.100	2.100	4.000	0.100000	-0.030000	0.675000	1.414631	2.035412	1.009779	0.536205	True	True	9.97377e-08	2067	2.060967	1.774855	0.625066	0.528282
2.000	0.100	2.100	4.000	0.100000	-0.026250	0.675000	1.383161	2.048774	0.979714	0.550745	True	True	9.97692e-08	2109	2.046694	1.770573	0.637824	0.525122
2.000	0.100	2.100	4.000	0.100000	-0.022500	0.675000	1.353665	2.062696	0.951751	0.565828	True	True	9.9629e-08	2181	2.033364	1.767132	0.650182	0.521813
2.000	0.100	2.100	4.000	0.100000	-0.018750	0.675000	1.325954	2.077213	0.925645	0.581513	True	True	9.98383e-08	2208	2.020898	1.764492	0.662156	0.518352
2.000	0.100	2.100	4.000	0.100000	-0.015000	0.675000	1.299868	2.092362	0.901188	0.597860	True	True	9.99146e-08	2268	2.009223	1.762621	0.673766	0.514736
2.000	0.100	2.100	4.000	0.100000	-0.011250	0.675000	1.275270	2.108188	0.878206	0.614938	True	True	9.98054e-08	2275	1.998285	1.761498	0.685024	0.510959
2.000	0.100	2.100	4.000	0.100000	-0.007500	0.675000	1.252038	2.124741	0.856545	0.632822	True	True	9.97787e-08	2329	1.988032	1.761108	0.695941	0.507016
2.000	0.100	2.100	4.000	0.100000	-0.003750	0.675000	1.230070	2.142074	0.836075	0.651593	True	True	9.98067e-08	2360	1.978423	1.761444	0.706525	0.502898
2.000	0.100	2.100	4.000	0.100000	0.000000	0.675000	1.209277	2.160252	0.816680	0.671344	True	True	9.96343e-08	2431	1.969425	1.762504	0.716783	0.498600
2.000	0.100	2.100	4.000	0.100000	0.003750	0.675000	1.189578	2.179345	0.798259	0.692177	True	True	9.99024e-08	2470	1.961007	1.764294	0.726721	0.494111
2.000	0.100	2.100	4.000	0.100000	0.007500	0.675000	1.170905	2.199434	0.780724	0.714209	True	True	9.99659e-08	2473	1.953146	1.766825	0.736341	0.489423
2.000	0.100	2.100	4.000	0.100000	0.011250	0.675000	1.153199	2.220610	0.763996	0.737572	True	True	9.98438e-08	2536	1.945826	1.770117	0.745644	0.484523
2.000	0.100	2.100	4.000	0.100000	0.015000	0.675000	1.136407	2.242978	0.748002	0.762418	True	True	9.96683e-08	2638	1.939031	1.774195	0.754633	0.479400
2.000	0.100	2.100	4.000	0.100000	0.018750	0.675000	1.120485	2.266659	0.732678	0.788924	True	True	9.98803e-08	2627	1.932755	1.779095	0.763302	0.474037
2.000	0.100	2.100	4.000	0.100000	0.022500	0.675000	1.105394	2.291790	0.717967	0.817292	True	True	9.97367e-08	2762	1.926995	1.784857	0.771651	0.468420
2.000	0.100	2.100	4.000	0.100000	0.026250	0.675000	1.091100	2.318535	0.703814	0.847762	True	True	9.99963e-08	2842	1.921751	1.791537	0.779675	0.462530
2.000	0.100	2.100	4.000	0.100000	0.030000	0.675000	1.077578	2.347082	0.690169	0.880615	True	True	9.99524e-08	2929	1.917032	1.799198	0.787366	0.456345
2.000	0.100	2.100	4.000	0.100000	0.033750	0.675000	1.064806	2.377654	0.676985	0.916189	True	True	9.99487e-08	2963	1.912852	1.807921	0.794718	0.449840
2.000	0.100	2.100	4.000	0.100000	0.037500	0.675000	1.052767	2.410516	0.664218	0.954887	True	True	9.99929e-08	3104	1.909232	1.817802	0.801719	0.442989
2.000	0.100	2.100	4.000	0.100000	0.041250	0.675000	1.041453	2.445988	0.651824	0.997203	True	True	9.98514e-08	3198	1.906202	1.828960	0.808356	0.435756
2.000	0.100	2.100	4.000	0.100000	0.045000	0.675000	1.030859	2.484455	0.639759	1.043742	True	True	9.97716e-08	3278	1.903802	1.841540	0.814616	0.428104
2.000	0.100	2.100	4.000	0.100000	0.048750	0.675000	1.020989	2.526394	0.627981	1.095260	True	True	9.97474e-08	3385	1.902087	1.855721	0.820478	0.419986
2.000	0.100	2.100	4.000	0.100000	0.052500	0.675000	1.011854	2.572397	0.616442	1.152718	True	True	9.99404e-08	3506	1.901129	1.871728	0.825919	0.411346
2.000	0.100	2.100	4.000	0.100000	0.056250	0.675000	1.003476	2.623215	0.605095	1.217351	True	True	9.98596e-08	3662	1.901020	1.889844	0.830912	0.402116
2.000	0.100	2.100	4.000	0.100000	0.060000	0.675000	0.995889	2.679815	0.593882	1.290787	True	True	9.97208e-08	3858	1.901886	1.910432	0.835423	0.392213
2.000	0.100	2.100	4.000	0.100000	0.063750	0.675000	0.989143	2.743476	0.582739	1.375219	True	True	9.98303e-08	4036	1.903895	1.933970	0.839409	0.381528
2.000	0.100	2.100	4.000	0.100000	0.067500	0.675000	0.983312	2.815927	0.571585	1.473689	True	True	9.99743e-08	4316	1.907278	1.961098	0.842813	0.369925
2.000	0.100	2.100	4.000	0.100000	0.071250	0.675000	0.978501	2.899588	0.560319	1.590564	True	True	9.98133e-08	4591	1.912364	1.992697	0.845563	0.357220
2.000	0.100	2.100	4.000	0.100000	0.075000	0.675000	0.974865	2.997978	0.548800	1.732382	True	True	9.98542e-08	4961	1.919629	2.030034	0.847562	0.343161
2.000	0.100	2.100	4.000	0.100000	-0.075000	0.697500	2.091267	1.912917	1.780502	0.386529	True	True	9.95688e-08	2673	2.373599	1.924811	0.425039	0.553129
2.000	0.100	2.100	4.000	0.100000	-0.071250	0.697500	1.988904	1.920723	1.655972	0.399188	True	True	9.97017e-08	2356	2.327645	1.897477	0.447592	0.552074
2.000	0.100	2.100	4.000	0.100000	-0.067500	0.697500	1.901002	1.929080	1.552892	0.411548	True	True	9.99259e-08	2238	2.287944	1.874427	0.468534	0.550714
2.000	0.100	2.100	4.000	0.100000	-0.063750	0.697500	1.824211	1.937929	1.465679	0.423755	True	True	9.97066e-08	2108	2.253106	1.854731	0.488163	0.549104
2.000	0.100	2.100	4.000	0.100000	-0.060000	0.697500	1.756215	1.947240	1.390597	0.435922	True	True	9.9509e-08	1991	2.222156	1.837744	0.506694	0.547282
2.000	0.100	2.100	4.000	0.100000	-0.056250	0.697500	1.695346	1.956984	1.325035	0.448135	True	True	9.96993e-08	1882	2.194384	1.823002	0.524288	0.545275
2.000	0.100	2.100	4.000	0.100000	-0.052500	0.697500	1.640372	1.967162	1.267111	0.460466	True	True	9.97307e-08	1872	2.169259	1.810157	0.541068	0.543097
2.000	0.100	2.100	4.000	0.100000	-0.048750	0.697500	1.590341	1.977781	1.215426	0.472977	True	True	9.99681e-08	1919	2.146375	1.798947	0.557132	0.540759
2.000	0.100	2.100	4.000	0.100000	-0.045000	0.697500	1.544522	1.988839	1.168914	0.485724	True	True	9.94925e-08	1956	2.125414	1.789170	0.572556	0.538270
2.000	0.100	2.100	4.000	0.100000	-0.041250	0.697500	1.502334	2.000346	1.126748	0.498760	True	True	9.97779e-08	1982	2.106120	1.780666	0.587401	0.535634
2.000	0.100	2.100	4.000	0.100000	-0.037500	0.697500	1.463309	2.012318	1.088276	0.512135	True	True	9.97197e-08	1995	2.088288	1.773309	0.601718	0.532855
2.000	0.100	2.100	4.000	0.100000	-0.033750	0.697500	1.427064	2.024772	1.052974	0.525899	True	True	9.97444e-08	2041	2.071751	1.766997	0.615548	0.529934
2.000	0.100	2.100	4.000	0.100000	-0.030000	0.697500	1.393284	2.037731	1.020416	0.540103	True	True	9.98435e-08	2074	2.056370	1.761649	0.628925	0.526871
2.000	0.100	2.100	4.000	0.100000	-0.026250	0.697500	1.361704	2.051222	0.990252	0.554798	True	True	9.98215e-08	2158	2.042030	1.757201	0.641879	0.523664
2.000	0.100	2.100	4.000	0.100000	-0.022500	0.697500	1.332104	2.065274	0.962192	0.570040	True	True	9.95516e-08	2164	2.028634	1.753602	0.654431	0.520311
2.000	0.100	2.100	4.000	0.100000	-0.018750	0.697500	1.304294	2.079922	0.935990	0.585886	True	True	9.9638e-08	2243	2.016100	1.750810	0.666601	0.516809
2.000	0.100	2.100	4.000	0.100000	-0.015000	0.697500	1.278113	2.095205	0.911441	0.602399	True	True	9.99891e-08	2269	2.004359	1.748794	0.678408	0.513155
2.000	0.100	2.100	4.000	0.100000	-0.011250	0.697500	1.253423	2.111167	0.888367	0.619648	True	True	9.97424e-08	2279	1.993353	1.747532	0.689862	0.509342
2.000	0.100	2.100	4.000	0.100000	-0.007500	0.697500	1.230103	2.127857	0.866617	0.637707	True	True	9.99845e-08	2363	1.983032	1.747009	0.700976	0.505365
2.000	0.100	2.100	4.000	0.100000	-0.003750	0.697500	1.208051	2.145331	0.846059	0.656659	True	True	9.96063e-08	2377	1.973354	1.747218	0.711758	0.501217
2.000	0.100	2.100	4.000	0.100000	0.000000	0.697500	1.187176	2.163652	0.826579	0.676596	True	True	9.96475e-08	2396	1.964284	1.748155	0.722214	0.496891
2.000	0.100	2.100	4.000	0.100000	0.003750	0.697500	1.167398	2.182890	0.808074	0.697621	True	True	9.97997e-08	2510	1.955794	1.749827	0.732349	0.492377
2.000	0.100	2.100	4.000	0.100000	0.007500	0.697500	1.148649	2.203127	0.790456	0.719853	True	True	9.95642e-08	2551	1.947859	1.752245	0.742166	0.487666
2.000	0.100	2.100	4.000	0.100000	0.011250	0.697500	1.130868	2.224455	0.773645	0.743425	True	True	9.96439e-08	2619	1.940461	1.755428	0.751667	0.482747
2.000	0.100	2.100	4.000	0.100000	0.015000	0.697500	1.114005	2.246978	0.757571	0.768489	True	True	9.96052e-08	2636	1.933586	1.759401	0.760853	0.477607
2.000	0.100	2.100	4.000	0.100000	0.018750	0.697500	1.098012	2.270817	0.742169	0.795222	True	True	9.98092e-08	2724	1.927227	1.764198	0.769719	0.472232
2.000	0.100	2.100	4.000	0.100000	0.022500	0.697500	1.082852	2.296111	0.727380	0.823830	True	True	9.97062e-08	2780	1.921380	1.769862	0.778265	0.466604
2.000	0.100	2.100	4.000	0.100000	0.026250	0.697500	1.068491	2.323023	0.713150	0.854551	True	True	9.994e-08	2835	1.916046	1.776446	0.786484	0.460707
2.000	0.100	2.100	4.000	0.100000	0.030000	0.697500	1.054902	2.351743	0.699430	0.887671	True	True	9.99988e-08	2919	1.911231	1.784014	0.794372	0.454518
2.000	0.100	2.100	4.000	0.100000	0.033750	0.697500	1.042063	2.382493	0.686173	0.923528	True	True	9.98866e-08	2986	1.906950	1.792646	0.801919	0.448015
2.000	0.100	2.100	4.000	0.100000	0.037500	0.697500	1.029959	2.415539	0.673333	0.962528	True	True	9.9777e-08	3140	1.903222	1.802439	0.809116	0.441167
2.000	0.100	2.100	4.000	0.100000	0.041250	0.697500	1.018579	2.451203	0.660867	1.005167	True	True	9.99752e-08	3188	1.900077	1.813510	0.815949	0.433944
2.000	0.100	2.100	4.000	0.100000	0.045000	0.697500	1.007919	2.489870	0.648732	1.052056	True	True	9.98433e-08	3328	1.897555	1.826004	0.822404	0.426305
2.000	0.100	2.100	4.000	0.100000	0.048750	0.697500	0.997982	2.532018	0.636884	1.103953	True	True	9.9786e-08	3418	1.895708	1.840100	0.828461	0.418205
2.000	0.100	2.100	4.000	0.100000	0.052500	0.697500	0.988779	2.578242	0.625277	1.161826	True	True	9.98731e-08	3619	1.894604	1.856022	0.834099	0.409590
2.000	0.100	2.100	4.000	0.100000	0.056250	0.697500	0.980330	2.629294	0.613861	1.226917	True	True	9.98193e-08	3727	1.894336	1.874051	0.839290	0.400391
2.000	0.100	2.100	4.000	0.100000	0.060000	0.697500	0.972670	2.686144	0.602582	1.300863	True	True	9.98322e-08	3847	1.895027	1.894551	0.844000	0.390524
2.000	0.100	2.100	4.000	0.100000	0.063750	0.697500	0.965847	2.750075	0.591373	1.385872	True	True	9.9815e-08	4098	1.896841	1.917998	0.848187	0.379884
2.000	0.100	2.100	4.000	0.100000	0.067500	0.697500	0.959934	2.822821	0.580155	1.485004	True	True	9.99151e-08	4302	1.900004	1.945031	0.851797	0.368335
2.000	0.100	2.100	4.000	0.100000	0.071250	0.697500	0.955033	2.906809	0.568824	1.602649	True	True	9.99524e-08	4581	1.904837	1.976528	0.854759	0.355694
2.000	0.100	2.100	4.000	0.100000	0.075000	0.697500	0.951296	3.005568	0.557241	1.745389	True	True	9.99757e-08	5016	1.911807	2.013753	0.856978	0.341711
2.000	0.100	2.100	4.000	0.100000	-0.075000	0.720000	2.072131	1.913802	1.792677	0.388651	True	True	9.99352e-08	2593	2.370073	1.914607	0.426603	0.552533
2.000	0.100	2.100	4.000	0.100000	-0.071250	0.720000	1.969545	1.921727	1.667968	0.401468	True	True	9.96387e-08	2394	2.324007	1.886916	0.449334	0.551377
2.000	0.100	2.100	4.000	0.100000	-0.067500	0.720000	1.881441	1.930204	1.564727	0.413981	True	True	9.9505e-08	2242	2.284206	1.863541	0.470453	0.549923
2.000	0.100	2.100	4.000	0.100000	-0.063750	0.720000	1.804464	1.939173	1.477365	0.426340	True	True	9.98595e-08	2047	2.249276	1.843547	0.490261	0.548227
2.000	0.100	2.100	4.000	0.100000	-0.060000	0.720000	1.736296	1.948599	1.402142	0.438655	True	True	9.98074e-08	1942	2.218241	1.826285	0.508971	0.546324
2.000	0.100	2.100	4.000	0.100000	-0.056250	0.720000	1.675270	1.958465	1.336449	0.451016	True	True	9.99364e-08	1850	2.190391	1.811286	0.526746	0.544240
2.000	0.100	2.100	4.000	0.100000	-0.052500	0.720000	1.620145	1.968769	1.278400	0.463493	True	True	9.99466e-08	1882	2.165192	1.798201	0.543708	0.541989
2.000	0.100	2.100	4.000	0.100000	-0.048750	0.720000	1.569979	1.979507	1.226595	0.476152	True	True	9.9715e-08	1928	2.142237	1.786766	0.559954	0.539584
2.000	0.100	2.100	4.000	0.100000	-0.045000	0.720000	1.524031	1.990687	1.179968	0.489047	True	True	9.99264e-08	1969	2.121207	1.776777	0.575561	0.537030
2.000	0.100	2.100	4.000	0.100000	-0.041250	0.720000	1.481721	2.002319	1.137691	0.502231	True	True	9.96438e-08	2002	2.101848	1.768072	0.590591	0.534334
2.000	0.100	2.100	4.000	0.100000	-0.037500	0.720000	1.442582	2.014415	1.099111	0.515757	True	True	9.96677e-08	2018	2.083952	1.760524	0.605093	0.531498
2.000	0.100	2.100	4.000	0.100000	-0.033750	0.720000	1.406228	2.026996	1.063705	0.529673	True	True	9.95608e-08	2143	2.067353	1.754031	0.619110	0.528522
2.000	0.100	2.100	4.000	0.100000	-0.030000	0.720000	1.372345	2.040083	1.031045	0.544032	True	True	9.95571e-08	2113	2.051910	1.748512	0.632674	0.525408
2.000	0.100	2.100	4.000	0.100000	-0.026250	0.720000	1.340669	2.053703	1.000783	0.558884	True	True	9.95015e-08	2157	2.037509	1.743900	0.645815	0.522153
2.000	0.100	2.100	4.000	0.100000	-0.022500	0.720000	1.310975	2.067886	0.972626	0.574287	True	True	9.95443e-08	2123	2.024051	1.740144	0.658556	0.518755
2.000	0.100	2.100	4.000	0.100000	-0.018750	0.720000	1.283076	2.082667	0.946330	0.590297	True	True	9.95445e-08	2142	2.011457	1.737202	0.670916	0.515210
2.000	0.100	2.100	4.000	0.100000	-0.015000	0.720000	1.256810	2.098085	0.921688	0.606978	True	True	9.97847e-08	2303	1.999655	1.735043	0.682912	0.511516
2.000	0.100	2.100	4.000	0.100000	-0.011250	0.720000	1.232039	2.114184	0.898524	0.624399	True	True	9.9671e-08	2340	1.988586	1.733644	0.694556	0.507666
2.000	0.100	2.100	4.000	0.100000	-0.007500	0.720000	1.208641	2.131013	0.876685	0.642634	True	True	9.96292e-08	2391	1.978202	1.732990	0.705861	0.503655
2.000	0.100	2.100	4.000	0.100000	-0.003750	0.720000	1.186514	2.148628	0.856040	0.661769	True	True	9.98353e-08	2434	1.968460	1.733072	0.716833	0.499475
2.000	0.100	2.100	4.000	0.100000	0.000000	0.720000	1.165565	2.167092	0.836474	0.681894	True	True	9.97888e-08	2445	1.959325	1.733888	0.727481	0.495120
2.000	0.100	2.100	4.000	0.100000	0.003750	0.720000	1.145717	2.186477	0.817886	0.703115	True	True	9.99313e-08	2468	1.950767	1.735443	0.737807	0.490580
2.000	0.100	2.100	4.000	0.100000	0.007500	0.720000	1.126900	2.206864	0.800185	0.725550	True	True	9.97513e-08	2563	1.942763	1.737748	0.747816	0.485847
2.000	0.100	2.100	4.000	0.100000	0.011250	0.720000	1.109053	2.228344	0.783294	0.749332	True	True	9.97355e-08	2645	1.935292	1.740822	0.757509	0.480908
2.000	0.100	2.100	4.000	0.100000	0.015000	0.720000	1.092124	2.251023	0.767140	0.774616	True	True	9.98899e-08	2666	1.928344	1.744690	0.766886	0.475750
2.000	0.100	2.100	4.000	0.100000	0.018750	0.720000	1.076068	2.275021	0.751659	0.801579	True	True	9.96076e-08	2729	1.921907	1.749386	0.775944	0.470361
2.000	0.100	2.100	4.000	0.100000	0.022500	0.720000	1.060845	2.300480	0.736793	0.830428	True	True	9.98162e-08	2825	1.915977	1.754952	0.784682	0.464723
2.000	0.100	2.100	4.000	0.100000	0.026250	0.720000	1.046422	2.327560	0.722488	0.861404	True	True	9.98553e-08	2871	1.910557	1.761440	0.793093	0.458819
2.000	0.100	2.100	4.000	0.100000	0.030000	0.720000	1.032772	2.356452	0.708694	0.894793	True	True	9.9791e-08	2974	1.905651	1.768916	0.801173	0.452627
2.000	0.100	2.100	4.000	0.100000	0.033750	0.720000	1.019873	2.387381	0.695363	0.930935	True	True	9.98353e-08	3052	1.901273	1.777457	0.808913	0.446124
2.000	0.100	2.100	4.000	0.100000	0.037500	0.720000	1.007708	2.420613	0.682451	0.970239	True	True	9.98228e-08	3111	1.897442	1.787161	0.816302	0.439281
2.000	0.100	2.100	4.000	0.100000	0.041250	0.720000	0.996266	2.456469	0.669914	1.013205	True	True	9.99998e-08	3260	1.894187	1.798144	0.823328	0.432067
2.000	0.100	2.100	4.000	0.100000	0.045000	0.720000	0.985543	2.495337	0.657709	1.060445	True	True	9.99068e-08	3306	1.891546	1.810552	0.829976	0.424442
2.000	0.100	2.100	4.000	0.100000	0.048750	0.720000	0.975542	2.537696	0.645792	1.112725	True	True	9.99699e-08	3451	1.889569	1.824561	0.836229	0.416362
2.000	0.100	2.100	4.000	0.100000	0.052500	0.720000	0.966273	2.584141	0.634118	1.171016	True	True	9.98002e-08	3643	1.888325	1.840395	0.842063	0.407771
2.000	0.100	2.100	4.000	0.100000	0.056250	0.720000	0.957755	2.635427	0.622636	1.236568	True	True	9.99694e-08	3742	1.887902	1.858337	0.847453	0.398604
2.000	0.100	2.100	4.000	0.100000	0.060000	0.720000	0.950022	2.692529	0.611291	1.311029	True	True	9.98614e-08	3979	1.888422	1.878747	0.852364	0.388776
2.000	0.100	2.100	4.000	0.100000	0.063750	0.720000	0.943121	2.756730	0.600018	1.396618	True	True	9.98953e-08	4177	1.890044	1.902101	0.856756	0.378182
2.000	0.100	2.100	4.000	0.100000	0.067500	0.720000	0.937123	2.829771	0.588736	1.496414	True	True	9.97731e-08	4411	1.892989	1.929035	0.860576	0.366688
2.000	0.100	2.100	4.000	0.100000	0.071250	0.720000	0.932129	2.914086	0.577342	1.614836	True	True	9.99277e-08	4696	1.897572	1.960427	0.863757	0.354113
2.000	0.100	2.100	4.000	0.100000	0.075000	0.720000	0.928286	3.013215	0.565697	1.758503	True	True	9.9861e-08	5012	1.904249	1.997535	0.866206	0.340210
2.000	0.100	2.100	4.000	0.100000	-0.075000	0.742500	2.053239	1.914702	1.804833	0.390785	True	True	9.97654e-08	2568	2.366604	1.904442	0.428132	0.551911
2.000	0.100	2.100	4.000	0.100000	-0.071250	0.742500	1.950446	1.922748	1.679948	0.403761	True	True	9.97762e-08	2351	2.320433	1.876397	0.451035	0.550652
2.000	0.100	2.100	4.000	0.100000	-0.067500	0.742500	1.862154	1.931345	1.576546	0.416429	True	True	9.96652e-08	2196	2.280539	1.852700	0.472326	0.549102
2.000	0.100	2.100	4.000	0.100000	-0.063750	0.742500	1.785008	1.940435	1.489034	0.428940	True	True	9.94508e-08	2013	2.245525	1.832411	0.492306	0.547316
2.000	0.100	2.100	4.000	0.100000	-0.060000	0.742500	1.716684	1.949982	1.413672	0.441406	True	True	9.99537e-08	1866	2.214412	1.814877	0.511190	0.545330
2.000	0.100	2.100	4.000	0.100000	-0.056250	0.742500	1.655513	1.959971	1.347848	0.453915	True	True	9.9823e-08	1854	2.186489	1.799624	0.529138	0.543167
2.000	0.100	2.100	4.000	0.100000	-0.052500	0.742500	1.600258	1.970393	1.289674	0.466542	True	True	9.98583e-08	1915	2.161222	1.786303	0.546275	0.540843
2.000	0.100	2.100	4.000	0.100000	-0.048750	0.742500	1.549964	1.981257	1.237750	0.479349	True	True	9.97714e-08	1936	2.138203	1.774645	0.562697	0.538367
2.000	0.100	2.100	4.000	0.100000	-0.045000	0.742500	1.503899	1.992562	1.191008	0.492393	True	True	9.9689e-08	1947	2.117112	1.764446	0.578481	0.535747
2.000	0.100	2.100	4.000	0.100000	-0.041250	0.742500	1.461481	2.004319	1.148621	0.505728	True	True	9.96152e-08	1962	2.097693	1.755543	0.593687	0.532988
2.000	0.100	2.100	4.000	0.100000	-0.037500	0.742500	1.422239	2.016542	1.109934	0.519406	True	True	9.99341e-08	2068	2.079740	1.747808	0.608368	0.530093
2.000	0.100	2.100	4.000	0.100000	-0.033750	0.742500	1.385790	2.029250	1.074424	0.533476	True	True	9.97299e-08	2088	2.063083	1.741136	0.622563	0.527062
2.000	0.100	2.100	4.000	0.100000	-0.030000	0.742500	1.351815	2.042466	1.041663	0.547991	True	True	9.97002e-08	2185	2.047585	1.735447	0.636308	0.523894
2.000	0.100	2.100	4.000	0.100000	-0.026250	0.742500	1.320052	2.056217	1.011302	0.563003	True	True	9.97048e-08	2175	2.033129	1.730674	0.649629	0.520590
2.000	0.100	2.100	4.000	0.100000	-0.022500	0.742500	1.290276	2.070532	0.983049	0.578567	True	True	9.98094e-08	2219	2.019616	1.726763	0.662552	0.517145
2.000	0.100	2.100	4.000	0.100000	-0.018750	0.742500	1.262299	2.085447	0.956659	0.594743	True	True	9.99456e-08	2205	2.006966	1.723674	0.675093	0.513556
2.000	0.100	2.100	4.000	0.100000	-0.015000	0.742500	1.235959	2.101000	0.931926	0.611594	True	True	9.96618e-08	2294	1.995108	1.721373	0.687272	0.509820
2.000	0.100	2.100	4.000	0.100000	-0.011250	0.742500	1.211115	2.117237	0.908672	0.629189	True	True	9.96424e-08	2344	1.983984	1.719839	0.699100	0.505932
2.000	0.100	2.100	4.000	0.100000	-0.007500	0.742500	1.187649	2.134206	0.886745	0.647604	True	True	9.98909e-08	2364	1.973542	1.719054	0.710588	0.501885
2.000	0.100	2.100	4.000	0.100000	-0.003750	0.742500	1.165455	2.151963	0.866014	0.666922	True	True	9.95838e-08	2451	1.963742	1.719011	0.721744	0.497673
2.000	0.100	2.100	4.000	0.100000	0.000000	0.742500	1.144443	2.170572	0.846363	0.687238	True	True	9.98679e-08	2469	1.954546	1.719707	0.732576	0.493289
2.000	0.100	2.100	4.000	0.100000	0.003750	0.742500	1.124533	2.190105	0.827691	0.708656	True	True	9.99525e-08	2509	1.945926	1.721146	0.743087	0.488722
2.000	0.100	2.100	4.000	0.100000	0.007500	0.742500	1.105656	2.210641	0.809909	0.731295	True	True	9.99442e-08	2562	1.937857	1.723341	0.753281	0.483964
2.000	0.100	2.100	4.000	0.100000	0.011250	0.742500	1.087750	2.232275	0.792937	0.755290	True	True	9.98708e-08	2675	1.930320	1.726307	0.763160	0.479005
2.000	0.100	2.100	4.000	0.100000	0.015000	0.742500	1.070764	2.255111	0.776704	0.780796	True	True	9.97057e-08	2690	1.923301	1.730071	0.772722	0.473830
2.000	0.100	2.100	4.000	0.100000	0.018750	0.742500	1.054651	2.279270	0.761146	0.807991	True	True	9.9861e-08	2715	1.916791	1.734666	0.781966	0.468426
2.000	0.100	2.100	4.000	0.100000	0.022500	0.742500	1.039372	2.304892	0.746204	0.837083	True	True	9.96374e-08	2861	1.910784	1.740134	0.790890	0.462778
2.000	0.100	2.100	4.000	0.100000	0.026250	0.742500	1.024894	2.332142	0.731824	0.868316	True	True	9.98753e-08	2891	1.905282	1.746527	0.799489	0.456866
2.000	0.100	2.100	4.000	0.100000	0.030000	0.742500	1.011189	2.361208	0.717955	0.901976	True	True	9.99876e-08	2995	1.900290	1.753909	0.807757	0.450671
2.000	0.100	2.100	4.000	0.100000	0.033750	0.742500	0.998233	2.392317	0.704552	0.938406	True	True	9.98146e-08	3074	1.895820	1.762360	0.815685	0.444169
2.000	0.100	2.100	4.000	0.100000	0.037500	0.742500	0.986012	2.425735	0.691568	0.978017	True	True	9.9779e-08	3154	1.891890	1.771974	0.823263	0.437331
2.000	0.100	2.100	4.000	0.100000	0.041250	0.742500	0.974513	2.461783	0.678961	1.021312	True	True	9.99587e-08	3255	1.888529	1.782869	0.830480	0.430127
2.000	0.100	2.100	4.000	0.100000	0.045000	0.742500	0.963731	2.500853	0.666687	1.068907	True	True	9.98095e-08	3400	1.885773	1.795189	0.837319	0.422516
2.000	0.100	2.100	4.000	0.100000	0.048750	0.742500	0.953668	2.543422	0.654703	1.121572	True	True	9.98485e-08	3475	1.883671	1.809111	0.843765	0.414456
2.000	0.100	2.100	4.000	0.100000	0.052500	0.742500	0.944335	2.590090	0.642962	1.180283	True	True	9.98e-08	3613	1.882290	1.824857	0.849795	0.405892
2.000	0.100	2.100	4.000	0.100000	0.056250	0.742500	0.935750	2.641611	0.631414	1.246300	True	True	9.98605e-08	3791	1.881717	1.842709	0.855384	0.396757
2.000	0.100	2.100	4.000	0.100000	0.060000	0.742500	0.927945	2.698964	0.620005	1.321278	True	True	9.98117e-08	3964	1.882069	1.863027	0.860498	0.386968
2.000	0.100	2.100	4.000	0.100000	0.063750	0.742500	0.920966	2.763436	0.608668	1.407451	True	True	9.9732e-08	4194	1.883502	1.886285	0.865097	0.376423
2.000	0.100	2.100	4.000	0.100000	0.067500	0.742500	0.914881	2.836773	0.597324	1.507916	True	True	9.99904e-08	4477	1.886234	1.913117	0.869133	0.364986
2.000	0.100	2.100	4.000	0.100000	0.071250	0.742500	0.909790	2.921416	0.585869	1.627119	True	True	9.98521e-08	4776	1.890570	1.944400	0.872538	0.352479
2.000	0.100	2.100	4.000	0.100000	0.075000	0.742500	0.905838	3.020916	0.574164	1.771718	True	True	9.9965e-08	5114	1.896959	1.981387	0.875226	0.338656
2.000	0.100	2.100	4.000	0.100000	-0.075000	0.765000	2.034587	1.915616	1.816971	0.392930	True	True	9.97299e-08	2575	2.363191	1.894316	0.429626	0.551263
2.000	0.100	2.100	4.000	0.100000	-0.071250	0.765000	1.931604	1.923786	1.691908	0.406066	True	True	9.95278e-08	2323	2.316923	1.865920	0.452694	0.549898
2.000	0.100	2.100	4.000	0.100000	-0.067500	0.765000	1.843141	1.932504	1.588345	0.418891	True	True	9.98868e-08	2133	2.276942	1.841906	0.474152	0.548250
2.000	0.100	2.100	4.000	0.100000	-0.063750	0.765000	1.765840	1.941717	1.500685	0.431555	True	True	9.94351e-08	2032	2.241851	1.821326	0.494297	0.546373
2.000	0.100	2.100	4.000	0.100000	-0.060000	0.765000	1.697374	1.951388	1.425185	0.444173	True	True	9.96402e-08	1900	2.210667	1.803522	0.513347	0.544300
2.000	0.100	2.100	4.000	0.100000	-0.056250	0.765000	1.636074	1.961497	1.359229	0.456833	True	True	9.95936e-08	1863	2.182678	1.788020	0.531463	0.542057
2.000	0.100	2.100	4.000	0.100000	-0.052500	0.765000	1.580697	1.972046	1.300931	0.469609	True	True	9.94126e-08	1893	2.157350	1.774464	0.548767	0.539656
2.000	0.100	2.100	4.000	0.100000	-0.048750	0.765000	1.530293	1.983033	1.248888	0.482567	True	True	9.97206e-08	1940	2.134273	1.762587	0.565358	0.537109
2.000	0.100	2.100	4.000	0.100000	-0.045000	0.765000	1.484126	1.994463	1.202032	0.495762	True	True	9.98042e-08	1940	2.113126	1.752182	0.581311	0.534421
2.000	0.100	2.100	4.000	0.100000	-0.041250	0.765000	1.441611	2.006346	1.159535	0.509250	True	True	9.97827e-08	1995	2.093654	1.743083	0.596688	0.531598
2.000	0.100	2.100	4.000	0.100000	-0.037500	0.765000	1.402279	2.018696	1.120741	0.523081	True	True	9.97187e-08	2068	2.075649	1.735163	0.611539	0.528641
2.000	0.100	2.100	4.000	0.100000	-0.033750	0.765000	1.365745	2.031533	1.085127	0.537307	True	True	9.96601e-08	2103	2.058942	1.728316	0.625906	0.525552
2.000	0.100	2.100	4.000	0.100000	-0.030000	0.765000	1.331691	2.044879	1.052266	0.551980	True	True	9.99451e-08	2118	2.043394	1.722459	0.639823	0.522331
2.000	0.100	2.100	4.000	0.100000	-0.026250	0.765000	1.299852	2.058761	1.021807	0.567153	True	True	9.96253e-08	2131	2.028888	1.717526	0.653318	0.518975
2.000	0.100	2.100	4.000	0.100000	-0.022500	0.765000	1.270005	2.073210	0.993459	0.582881	True	True	9.99266e-08	2185	2.015327	1.713464	0.666413	0.515481
2.000	0.100	2.100	4.000	0.100000	-0.018750	0.765000	1.241960	2.088260	0.966976	0.599224	True	True	9.97974e-08	2266	2.002627	1.710228	0.679129	0.511848
2.000	0.100	2.100	4.000	0.100000	-0.015000	0.765000	1.215555	2.103950	0.942151	0.616246	True	True	9.97755e-08	2260	1.990719	1.707789	0.691483	0.508070
2.000	0.100	2.100	4.000	0.100000	-0.011250	0.765000	1.190650	2.120325	0.918808	0.634017	True	True	9.9676e-08	2352	1.979543	1.706121	0.703486	0.504142
2.000	0.100	2.100	4.000	0.100000	-0.007500	0.765000	1.167125	2.137435	0.896794	0.652612	True	True	9.98908e-08	2376	1.969050	1.705208	0.715150	0.500058
2.000	0.100	2.100	4.000	0.100000	-0.003750	0.765000	1.144874	2.155335	0.875976	0.672117	True	True	9.99249e-08	2450	1.959196	1.705041	0.726483	0.495813
2.000	0.100	2.100	4.000	0.100000	0.000000	0.765000	1.123807	2.174090	0.856241	0.692625	True	True	9.95971e-08	2532	1.949945	1.705619	0.737492	0.491397
2.000	0.100	2.100	4.000	0.100000	0.003750	0.765000	1.103844	2.193770	0.837486	0.714242	True	True	9.96954e-08	2543	1.941268	1.706944	0.748180	0.486803
2.000	0.100	2.100	4.000	0.100000	0.007500	0.765000	1.084914	2.214458	0.819623	0.737088	True	True	9.97559e-08	2608	1.933139	1.709027	0.758553	0.482022
2.000	0.100	2.100	4.000	0.100000	0.011250	0.765000	1.066958	2.236245	0.802572	0.761297	True	True	9.98554e-08	2668	1.925541	1.711887	0.768610	0.477040
2.000	0.100	2.100	4.000	0.100000	0.015000	0.765000	1.049922	2.259238	0.786261	0.787027	True	True	9.96625e-08	2741	1.918457	1.715548	0.778352	0.471847
2.000	0.100	2.100	4.000	0.100000	0.018750	0.765000	1.033759	2.283559	0.770625	0.814456	True	True	9.99698e-08	2798	1.911878	1.720043	0.787776	0.466429
2.000	0.100	2.100	4.000	0.100000	0.022500	0.765000	1.018431	2.309347	0.755607	0.843794	True	True	9.97266e-08	2882	1.905799	1.725414	0.796881	0.460770
2.000	0.100	2.100	4.000	0.100000	0.026250	0.765000	1.003903	2.336766	0.741153	0.875286	True	True	9.97238e-08	2912	1.900220	1.731712	0.805661	0.454851
2.000	0.100	2.100	4.000	0.100000	0.030000	0.765000	0.990148	2.366007	0.727211	0.909219	True	True	9.99955e-08	3018	1.895146	1.739002	0.814111	0.448653
2.000	0.100	2.100	4.000	0.100000	0.033750	0.765000	0.977142	2.397295	0.713736	0.945939	True	True	9.97383e-08	3124	1.890588	1.747361	0.822223	0.442151
2.000	0.100	2.100	4.000	0.100000	0.037500	0.765000	0.964869	2.430900	0.700682	0.985860	True	True	9.97186e-08	3229	1.886564	1.756886	0.829986	0.435319
2.000	0.100	2.100	4.000	0.100000	0.041250	0.765000	0.953317	2.467142	0.688005	1.029485	True	True	9.99983e-08	3342	1.883101	1.767693	0.837389	0.428124
2.000	0.100	2.100	4.000	0.100000	0.045000	0.765000	0.942480	2.506413	0.675663	1.077437	True	True	9.99655e-08	3459	1.880234	1.779924	0.844418	0.420529
2.000	0.100	2.100	4.000	0.100000	0.048750	0.765000	0.932359	2.549194	0.663612	1.130490	True	True	9.97624e-08	3515	1.878012	1.793757	0.851056	0.412490
2.000	0.100	2.100	4.000	0.100000	0.052500	0.765000	0.922964	2.596084	0.651805	1.189625	True	True	9.98832e-08	3697	1.876498	1.809414	0.857281	0.403953
2.000	0.100	2.100	4.000	0.100000	0.056250	0.765000	0.914313	2.647841	0.640192	1.256109	True	True	9.99068e-08	3870	1.875778	1.827174	0.863067	0.394851
2.000	0.100	2.100	4.000	0.100000	0.060000	0.765000	0.906437	2.705446	0.628719	1.331608	True	True	9.97373e-08	4042	1.875966	1.847398	0.868385	0.385103
2.000	0.100	2.100	4.000	0.100000	0.063750	0.765000	0.899379	2.770189	0.617320	1.418368	True	True	9.98128e-08	4224	1.877215	1.870558	0.873195	0.374607
2.000	0.100	2.100	4.000	0.100000	0.067500	0.765000	0.893208	2.843823	0.605914	1.519506	True	True	9.99307e-08	4515	1.879737	1.897285	0.877450	0.363229
2.000	0.100	2.100	4.000	0.100000	0.071250	0.765000	0.888018	2.928794	0.594400	1.639493	True	True	9.99744e-08	4772	1.883830	1.928454	0.881086	0.350793
2.000	0.100	2.100	4.000	0.100000	0.075000	0.765000	0.883951	3.028664	0.582635	1.785029	True	True	9.99021e-08	5160	1.889933	1.965317	0.884019	0.337053
2.000	0.100	2.100	4.000	0.100000	-0.075000	0.787500	2.016176	1.916545	1.829087	0.395085	True	True	9.98868e-08	2580	2.359835	1.884231	0.431084	0.550590
2.000	0.100	2.100	4.000	0.100000	-0.071250	0.787500	1.913019	1.924839	1.703848	0.408384	True	True	9.98729e-08	2369	2.313477	1.855489	0.454312	0.549117
2.000	0.100	2.100	4.000	0.100000	-0.067500	0.787500	1.824401	1.933682	1.600124	0.421366	True	True	9.97213e-08	2149	2.273416	1.831160	0.475929	0.547368
2.000	0.100	2.100	4.000	0.100000	-0.063750	0.787500	1.746959	1.943019	1.512316	0.434185	True	True	9.9666e-08	2059	2.238254	1.810293	0.496234	0.545396
2.000	0.100	2.100	4.000	0.100000	-0.060000	0.787500	1.678366	1.952814	1.436677	0.446956	True	True	9.97632e-08	1960	2.207006	1.792224	0.515443	0.543236
2.000	0.100	2.100	4.000	0.100000	-0.056250	0.787500	1.616952	1.963043	1.370590	0.459769	True	True	9.97338e-08	1876	2.178957	1.776475	0.533719	0.540911
2.000	0.100	2.100	4.000	0.100000	-0.052500	0.787500	1.561464	1.973722	1.312169	0.472697	True	True	9.95959e-08	1801	2.153575	1.762689	0.551184	0.538430
2.000	0.100	2.100	4.000	0.100000	-0.048750	0.787500	1.510965	1.984832	1.260007	0.485806	True	True	9.97653e-08	1952	2.130445	1.750596	0.567936	0.535810
2.000	0.100	2.100	4.000	0.100000	-0.045000	0.787500	1.464707	1.996389	1.213037	0.499154	True	True	9.96835e-08	1952	2.109249	1.739986	0.584050	0.533052
2.000	0.100	2.100	4.000	0.100000	-0.041250	0.787500	1.422109	2.008399	1.170430	0.512795	True	True	9.95942e-08	2032	2.089730	1.730696	0.599590	0.530162
2.000	0.100	2.100	4.000	0.100000	-0.037500	0.787500	1.382699	2.020878	1.131530	0.526782	True	True	9.97302e-08	2101	2.071679	1.722593	0.614604	0.527144
2.000	0.100	2.100	4.000	0.100000	-0.033750	0.787500	1.346092	2.033844	1.095813	0.541165	True	True	9.94712e-08	2139	2.054927	1.715573	0.629135	0.523996
2.000	0.100	2.100	4.000	0.100000	-0.030000	0.787500	1.311970	2.047322	1.062852	0.555998	True	True	9.97239e-08	2123	2.039335	1.709552	0.643216	0.520718
2.000	0.100	2.100	4.000	0.100000	-0.026250	0.787500	1.280067	2.061336	1.032295	0.571333	True	True	9.96261e-08	2186	2.024786	1.704462	0.656875	0.517309
2.000	0.100	2.100	4.000	0.100000	-0.022500	0.787500	1.250159	2.075919	1.003851	0.587226	True	True	9.96261e-08	2267	2.011181	1.700250	0.670136	0.513766
2.000	0.100	2.100	4.000	0.100000	-0.018750	0.787500	1.222057	2.091104	0.977276	0.603738	True	True	9.99912e-08	2271	1.998437	1.696871	0.683019	0.510086
2.000	0.100	2.100	4.000	0.100000	-0.015000	0.787500	1.195598	2.106932	0.952360	0.620933	True	True	9.96572e-08	2312	1.986484	1.694294	0.695539	0.506264
2.000	0.100	2.100	4.000	0.100000	-0.011250	0.787500	1.170641	2.123446	0.928928	0.638882	True	True	9.98878e-08	2400	1.975263	1.692495	0.707710	0.502296
2.000	0.100	2.100	4.000	0.100000	-0.007500	0.787500	1.147066	2.140698	0.906827	0.657660	True	True	9.96911e-08	2388	1.964723	1.691456	0.719542	0.498175
2.000	0.100	2.100	4.000	0.100000	-0.003750	0.787500	1.124767	2.158742	0.885924	0.677352	True	True	9.963e-08	2503	1.954821	1.691168	0.731044	0.493895
2.000	0.100	2.100	4.000	0.100000	0.000000	0.787500	1.103654	2.177642	0.866105	0.698054	True	True	9.98379e-08	2554	1.945520	1.691628	0.742222	0.489448
2.000	0.100	2.100	4.000	0.100000	0.003750	0.787500	1.083645	2.197472	0.847269	0.719872	True	True	9.99095e-08	2627	1.936791	1.692840	0.753080	0.484825
2.000	0.100	2.100	4.000	0.100000	0.007500	0.787500	1.064672	2.218311	0.829325	0.742926	True	True	9.99392e-08	2618	1.928608	1.694815	0.763624	0.480018
2.000	0.100	2.100	4.000	0.100000	0.011250	0.787500	1.046673	2.240253	0.812194	0.767352	True	True	9.9767e-08	2722	1.920952	1.697570	0.773852	0.475015
2.000	0.100	2.100	4.000	0.100000	0.015000	0.787500	1.029594	2.263404	0.795805	0.793307	True	True	9.9672e-08	2792	1.913808	1.701129	0.783766	0.469804
2.000	0.100	2.100	4.000	0.100000	0.018750	0.787500	1.013389	2.287886	0.780094	0.820972	True	True	9.99974e-08	2805	1.907166	1.705524	0.793364	0.464371
2.000	0.100	2.100	4.000	0.100000	0.022500	0.787500	0.998018	2.313839	0.765001	0.850558	True	True	9.98369e-08	2899	1.901019	1.710798	0.802643	0.458700
2.000	0.100	2.100	4.000	0.100000	0.026250	0.787500	0.983447	2.341428	0.750472	0.882310	True	True	9.97658e-08	2977	1.895368	1.717002	0.811599	0.452774
2.000	0.100	2.100	4.000	0.100000	0.030000	0.787500	0.969648	2.370844	0.736458	0.916518	True	True	9.99079e-08	3076	1.890216	1.724199	0.820225	0.446573
2.000	0.100	2.100	4.000	0.100000	0.033750	0.787500	0.956597	2.402314	0.722912	0.953530	True	True	9.99355e-08	3134	1.885575	1.732468	0.828516	0.440072
2.000	0.100	2.100	4.000	0.100000	0.037500	0.787500	0.944277	2.436105	0.709787	0.993762	True	True	9.97599e-08	3264	1.881462	1.741903	0.836459	0.433245
2.000	0.100	2.100	4.000	0.100000	0.041250	0.787500	0.932675	2.472541	0.697042	1.037722	True	True	9.9787e-08	3375	1.877901	1.752620	0.844045	0.426061
2.000	0.100	2.100	4.000	0.100000	0.045000	0.787500	0.921787	2.512015	0.684633	1.086033	True	True	9.99594e-08	3471	1.874927	1.764762	0.851260	0.418482
2.000	0.100	2.100	4.000	0.100000	0.048750	0.787500	0.911611	2.555008	0.672515	1.139476	True	True	9.99048e-08	3573	1.872588	1.778506	0.858086	0.410465
2.000	0.100	2.100	4.000	0.100000	0.052500	0.787500	0.902157	2.602120	0.660643	1.199037	True	True	9.9944e-08	3836	1.870946	1.794072	0.864504	0.401955
2.000	0.100	2.100	4.000	0.100000	0.056250	0.787500	0.893443	2.654114	0.648966	1.265990	True	True	9.97941e-08	3896	1.870084	1.811739	0.870489	0.392887
2.000	0.100	2.100	4.000	0.100000	0.060000	0.787500	0.885495	2.711970	0.637431	1.342013	True	True	9.98777e-08	4121	1.870112	1.831867	0.876011	0.383182
2.000	0.100	2.100	4.000	0.100000	0.063750	0.787500	0.878360	2.776985	0.625970	1.429364	True	True	9.99259e-08	4329	1.871181	1.854925	0.881033	0.372737
2.000	0.100	2.100	4.000	0.100000	0.067500	0.787500	0.872100	2.850915	0.614504	1.531177	True	True	9.95525e-08	4602	1.873496	1.881545	0.885510	0.361419
2.000	0.100	2.100	4.000	0.100000	0.071250	0.787500	0.866810	2.936215	0.602930	1.651953	True	True	9.98911e-08	4841	1.877350	1.912598	0.889382	0.349054
2.000	0.100	2.100	4.000	0.100000	0.075000	0.787500	0.862625	3.036456	0.591108	1.798430	True	True	9.99292e-08	5266	1.883171	1.949331	0.892569	0.335400
2.000	0.100	2.100	4.000	0.100000	-0.075000	0.810000	1.998004	1.917488	1.841180	0.397250	True	True	9.99453e-08	2592	2.356535	1.874188	0.432507	0.549891
2.000	0.100	2.100	4.000	0.100000	-0.071250	0.810000	1.894689	1.925907	1.715764	0.410713	True	True	9.97926e-08	2290	2.310093	1.845103	0.455888	0.548307
2.000	0.100	2.100	4.000	0.100000	-0.067500	0.810000	1.805930	1.934877	1.611880	0.423855	True	True	9.95982e-08	2179	2.269960	1.820465	0.477657	0.546455
2.000	0.100	2.100	4.000	0.100000	-0.063750	0.810000	1.728363	1.944338	1.523924	0.436830	True	True	9.99198e-08	2098	2.234732	1.799314	0.498114	0.544387
2.000	0.100	2.100	4.000	0.100000	-0.060000	0.810000	1.659658	1.954253	1.448146	0.449756	True	True	9.95067e-08	1918	2.203426	1.780983	0.517477	0.542138
2.000	0.100	2.100	4.000	0.100000	-0.056250	0.810000	1.598142	1.964613	1.381929	0.462722	True	True	9.99852e-08	1889	2.175324	1.764991	0.535905	0.539727
2.000	0.100	2.100	4.000	0.100000	-0.052500	0.810000	1.542563	1.975415	1.323384	0.475803	True	True	9.9938e-08	1875	2.149893	1.750979	0.553523	0.537167
2.000	0.100	2.100	4.000	0.100000	-0.048750	0.810000	1.491977	1.986655	1.271104	0.489066	True	True	9.97721e-08	1942	2.126718	1.738673	0.570428	0.534470
2.000	0.100	2.100	4.000	0.100000	-0.045000	0.810000	1.445642	1.998339	1.224020	0.502568	True	True	9.99299e-08	2015	2.105479	1.727863	0.586697	0.531641
2.000	0.100	2.100	4.000	0.100000	-0.041250	0.810000	1.402972	2.010477	1.181303	0.516364	True	True	9.97198e-08	2038	2.085918	1.718383	0.602391	0.528684
2.000	0.100	2.100	4.000	0.100000	-0.037500	0.810000	1.363496	2.023086	1.142297	0.530507	True	True	9.98235e-08	2110	2.067828	1.710102	0.617560	0.525601
2.000	0.100	2.100	4.000	0.100000	-0.033750	0.810000	1.326827	2.036183	1.106478	0.545049	True	True	9.95572e-08	2167	2.051037	1.702912	0.632246	0.522392
2.000	0.100	2.100	4.000	0.100000	-0.030000	0.810000	1.292648	2.049792	1.073417	0.560043	True	True	9.99272e-08	2159	2.035407	1.696729	0.646483	0.519057
2.000	0.100	2.100	4.000	0.100000	-0.026250	0.810000	1.260692	2.063940	1.042763	0.575541	True	True	9.96774e-08	2202	2.020819	1.691485	0.660300	0.515594
2.000	0.100	2.100	4.000	0.100000	-0.022500	0.810000	1.230735	2.078657	1.014224	0.591602	True	True	9.97927e-08	2248	2.007176	1.687125	0.673718	0.512000
2.000	0.100	2.100	4.000	0.100000	-0.018750	0.810000	1.202586	2.093979	0.987556	0.608285	True	True	9.95583e-08	2330	1.994393	1.683606	0.686758	0.508272
2.000	0.100	2.100	4.000	0.100000	-0.015000	0.810000	1.176082	2.109945	0.962550	0.625654	True	True	9.96548e-08	2351	1.982401	1.680894	0.699437	0.504405
2.000	0.100	2.100	4.000	0.100000	-0.011250	0.810000	1.151083	2.126599	0.939030	0.643782	True	True	9.95707e-08	2393	1.971140	1.678965	0.711766	0.500395
2.000	0.100	2.100	4.000	0.100000	-0.007500	0.810000	1.127468	2.143993	0.916842	0.662743	True	True	9.98965e-08	2467	1.960558	1.677802	0.723758	0.496236
2.000	0.100	2.100	4.000	0.100000	-0.003750	0.810000	1.105131	2.162181	0.895854	0.682625	True	True	9.97891e-08	2485	1.950613	1.677395	0.735420	0.491920
2.000	0.100	2.100	4.000	0.100000	0.000000	0.810000	1.083980	2.181228	0.875952	0.703523	True	True	9.9952e-08	2524	1.941268	1.677740	0.746759	0.487441
2.000	0.100	2.100	4.000	0.100000	0.003750	0.810000	1.063935	2.201207	0.857034	0.725543	True	True	9.99756e-08	2614	1.932492	1.678841	0.757780	0.482789
2.000	0.100	2.100	4.000	0.100000	0.007500	0.810000	1.044925	2.222198	0.839010	0.748807	True	True	9.96915e-08	2651	1.924259	1.680709	0.768486	0.477957
2.000	0.100	2.100	4.000	0.100000	0.011250	0.810000	1.026890	2.244295	0.821801	0.773451	True	True	9.95894e-08	2755	1.916551	1.683359	0.778878	0.472931
2.000	0.100	2.100	4.000	0.100000	0.015000	0.810000	1.009776	2.267604	0.805335	0.799633	True	True	9.97794e-08	2781	1.909352	1.686817	0.788957	0.467701
2.000	0.100	2.100	4.000	0.100000	0.018750	0.810000	0.993535	2.292248	0.789547	0.827536	True	True	9.96767e-08	2867	1.902651	1.691115	0.798720	0.462253
2.000	0.100	2.100	4.000	0.100000	0.022500	0.810000	0.978128	2.318368	0.774380	0.857371	True	True	9.99079e-08	2884	1.896441	1.696293	0.808167	0.456571
2.000	0.100	2.100	4.000	0.100000	0.026250	0.810000	0.963520	2.346127	0.759778	0.889385	True	True	9.97922e-08	2994	1.890722	1.702403	0.817292	0.450637
2.000	0.100	2.100	4.000	0.100000	0.030000	0.810000	0.949683	2.375718	0.745693	0.923871	True	True	9.99606e-08	3061	1.885498	1.709508	0.826089	0.444433
2.000	0.100	2.100	4.000	0.100000	0.033750	0.810000	0.936592	2.407369	0.732076	0.961177	True	True	9.99753e-08	3173	1.880778	1.717686	0.834552	0.437933
2.000	0.100	2.100	4.000	0.100000	0.037500	0.810000	0.924230	2.441347	0.718882	1.001722	True	True	9.98431e-08	3270	1.876579	1.727031	0.842671	0.431112
2.000	0.100	2.100	4.000	0.100000	0.041250	0.810000	0.912584	2.477978	0.706069	1.046017	True	True	9.98539e-08	3378	1.872925	1.737659	0.850435	0.423939
2.000	0.100	2.100	4.000	0.100000	0.045000	0.810000	0.901648	2.517653	0.693592	1.094690	True	True	9.98865e-08	3502	1.869850	1.749711	0.857832	0.416377
2.000	0.100	2.100	4.000	0.100000	0.048750	0.810000	0.891421	2.560858	0.681409	1.148525	True	True	9.9902e-08	3622	1.867399	1.763364	0.864844	0.408381
2.000	0.100	2.100	4.000	0.100000	0.052500	0.810000	0.881911	2.608194	0.669472	1.208514	True	True	9.99234e-08	3809	1.865632	1.778838	0.871453	0.399900
2.000	0.100	2.100	4.000	0.100000	0.056250	0.810000	0.873134	2.660423	0.657733	1.275940	True	True	9.99676e-08	3998	1.864631	1.796411	0.877634	0.390868
2.000	0.100	2.100	4.000	0.100000	0.060000	0.810000	0.865118	2.718532	0.646135	1.352488	True	True	9.98361e-08	4095	1.864504	1.816441	0.883360	0.381206
2.000	0.100	2.100	4.000	0.100000	0.063750	0.810000	0.857904	2.783819	0.634614	1.440433	True	True	9.99688e-08	4358	1.865396	1.839395	0.888597	0.370813
2.000	0.100	2.100	4.000	0.100000	0.067500	0.810000	0.851556	2.858046	0.623088	1.542926	True	True	9.98525e-08	4588	1.867509	1.865905	0.893299	0.359558
2.000	0.100	2.100	4.000	0.100000	0.071250	0.810000	0.846163	2.943674	0.611457	1.664493	True	True	9.99522e-08	4954	1.871129	1.896837	0.897411	0.347266
2.000	0.100	2.100	4.000	0.100000	0.075000	0.810000	0.841858	3.044286	0.599578	1.811915	True	True	9.99891e-08	5337	1.876672	1.933436	0.900859	0.333699
2.000	0.100	2.100	4.000	0.100000	-0.075000	0.832500	1.980068	1.918445	1.853249	0.399426	True	True	9.9788e-08	2740	2.353290	1.864187	0.433893	0.549168
2.000	0.100	2.100	4.000	0.100000	-0.071250	0.832500	1.876611	1.926992	1.727656	0.413054	True	True	9.9656e-08	2326	2.306771	1.834765	0.457420	0.547470
2.000	0.100	2.100	4.000	0.100000	-0.067500	0.832500	1.787728	1.936088	1.623612	0.426356	True	True	9.99423e-08	2180	2.266572	1.809821	0.479335	0.545513
2.000	0.100	2.100	4.000	0.100000	-0.063750	0.832500	1.710050	1.945675	1.535507	0.439490	True	True	9.92889e-08	2020	2.231286	1.788391	0.499938	0.543347
2.000	0.100	2.100	4.000	0.100000	-0.060000	0.832500	1.641246	1.955719	1.459591	0.452571	True	True	9.99946e-08	1884	2.199928	1.769803	0.519446	0.541005
2.000	0.100	2.100	4.000	0.100000	-0.056250	0.832500	1.579643	1.966202	1.393244	0.465692	True	True	9.98469e-08	1870	2.171780	1.753572	0.538019	0.538508
2.000	0.100	2.100	4.000	0.100000	-0.052500	0.832500	1.523986	1.977132	1.334574	0.478928	True	True	9.97628e-08	1947	2.146305	1.739336	0.555782	0.535866
2.000	0.100	2.100	4.000	0.100000	-0.048750	0.832500	1.473326	1.988500	1.282176	0.492345	True	True	9.99515e-08	1965	2.123091	1.726821	0.572834	0.533091
2.000	0.100	2.100	4.000	0.100000	-0.045000	0.832500	1.426926	2.000312	1.234979	0.506002	True	True	9.9861e-08	2023	2.101815	1.715815	0.589248	0.530189
2.000	0.100	2.100	4.000	0.100000	-0.041250	0.832500	1.384197	2.012580	1.192152	0.519955	True	True	9.97586e-08	2051	2.082219	1.706149	0.605088	0.527162
2.000	0.100	2.100	4.000	0.100000	-0.037500	0.832500	1.344666	2.025319	1.153041	0.534256	True	True	9.96189e-08	2058	2.064094	1.697692	0.620404	0.524013
2.000	0.100	2.100	4.000	0.100000	-0.033750	0.832500	1.307948	2.038547	1.117119	0.548959	True	True	9.98131e-08	2163	2.047270	1.690335	0.635238	0.520742
2.000	0.100	2.100	4.000	0.100000	-0.030000	0.832500	1.273724	2.052289	1.083958	0.564114	True	True	9.96845e-08	2192	2.031607	1.683994	0.649622	0.517348
2.000	0.100	2.100	4.000	0.100000	-0.026250	0.832500	1.241726	2.066571	1.053207	0.579778	True	True	9.96227e-08	2215	2.016986	1.678599	0.663587	0.513830
2.000	0.100	2.100	4.000	0.100000	-0.022500	0.832500	1.211729	2.081423	1.024574	0.596007	True	True	9.99147e-08	2302	2.003310	1.674095	0.677153	0.510183
2.000	0.100	2.100	4.000	0.100000	-0.018750	0.832500	1.183543	2.096882	0.997814	0.612862	True	True	9.97409e-08	2329	1.990495	1.670437	0.690343	0.506406
2.000	0.100	2.100	4.000	0.100000	-0.015000	0.832500	1.157005	2.112987	0.972718	0.630407	True	True	9.98076e-08	2368	1.978469	1.667593	0.703171	0.502494
2.000	0.100	2.100	4.000	0.100000	-0.011250	0.832500	1.131973	2.129782	0.949110	0.648715	True	True	9.95964e-08	2422	1.967172	1.665538	0.715651	0.498441
2.000	0.100	2.100	4.000	0.100000	-0.007500	0.832500	1.108327	2.147318	0.926836	0.667862	True	True	9.9927e-08	2481	1.956554	1.664253	0.727793	0.494242
2.000	0.100	2.100	4.000	0.100000	-0.003750	0.832500	1.085960	2.165651	0.905764	0.687935	True	True	9.96009e-08	2526	1.946571	1.663728	0.739607	0.489890
2.000	0.100	2.100	4.000	0.100000	0.000000	0.832500	1.064780	2.184845	0.885779	0.709030	True	True	9.96461e-08	2582	1.937186	1.663960	0.751099	0.485378
2.000	0.100	2.100	4.000	0.100000	0.003750	0.832500	1.044706	2.204973	0.866780	0.731254	True	True	9.97743e-08	2636	1.928367	1.664952	0.762273	0.480698
2.000	0.100	2.100	4.000	0.100000	0.007500	0.832500	1.025669	2.226117	0.848676	0.754728	True	True	9.98557e-08	2665	1.920091	1.666714	0.773133	0.475838
2.000	0.100	2.100	4.000	0.100000	0.011250	0.832500	1.007606	2.248369	0.831389	0.779592	True	True	9.99681e-08	2742	1.912336	1.669262	0.783681	0.470790
2.000	0.100	2.100	4.000	0.100000	0.015000	0.832500	0.990464	2.271837	0.814846	0.806003	True	True	9.97243e-08	2841	1.905086	1.672620	0.793916	0.465541
2.000	0.100	2.100	4.000	0.100000	0.018750	0.832500	0.974194	2.296643	0.798984	0.834146	True	True	9.998e-08	2868	1.898330	1.676820	0.803838	0.460077
2.000	0.100	2.100	4.000	0.100000	0.022500	0.832500	0.958757	2.322928	0.783742	0.864231	True	True	9.97087e-08	2945	1.892062	1.681904	0.813444	0.454383
2.000	0.100	2.100	4.000	0.100000	0.026250	0.832500	0.944119	2.350858	0.769068	0.896509	True	True	9.99749e-08	3065	1.886280	1.687921	0.822731	0.448443
2.000	0.100	2.100	4.000	0.100000	0.030000	0.832500	0.930249	2.380625	0.754911	0.931274	True	True	9.99676e-08	3086	1.880987	1.694934	0.831693	0.442235
2.000	0.100	2.100	4.000	0.100000	0.033750	0.832500	0.917123	2.412456	0.741224	0.968875	True	True	9.99893e-08	3213	1.876194	1.703022	0.840321	0.435736
2.000	0.100	2.100	4.000	0.100000	0.037500	0.832500	0.904724	2.446622	0.727962	1.009736	True	True	9.98796e-08	3325	1.871913	1.712277	0.848610	0.428922
2.000	0.100	2.100	4.000	0.100000	0.041250	0.832500	0.893038	2.483447	0.715082	1.054368	True	True	9.97745e-08	3540	1.868171	1.722814	0.856548	0.421760
2.000	0.100	2.100	4.000	0.100000	0.045000	0.832500	0.882058	2.523325	0.702539	1.103404	True	True	9.97573e-08	3510	1.864998	1.734777	0.864122	0.414215
2.000	0.100	2.100	4.000	0.100000	0.048750	0.832500	0.871783	2.566742	0.690290	1.157633	True	True	9.99549e-08	3679	1.862438	1.748338	0.871317	0.406242
2.000	0.100	2.100	4.000	0.100000	0.052500	0.832500	0.862219	2.614300	0.678290	1.218053	True	True	9.99852e-08	3826	1.860552	1.763719	0.878113	0.397790
2.000	0.100	2.100	4.000	0.100000	0.056250	0.832500	0.853382	2.666766	0.666488	1.285953	True	True	9.97883e-08	3980	1.859417	1.781196	0.884490	0.388795
2.000	0.100	2.100	4.000	0.100000	0.060000	0.832500	0.845299	2.725127	0.654829	1.363030	True	True	9.99618e-08	4183	1.859138	1.801125	0.890420	0.379177
2.000	0.100	2.100	4.000	0.100000	0.063750	0.832500	0.838009	2.790687	0.643248	1.451570	True	True	9.98863e-08	4446	1.859858	1.823974	0.895871	0.368838
2.000	0.100	2.100	4.000	0.100000	0.067500	0.832500	0.831572	2.865210	0.631664	1.554745	True	True	9.99847e-08	4695	1.861774	1.850370	0.900801	0.357646
2.000	0.100	2.100	4.000	0.100000	0.071250	0.832500	0.826075	2.951166	0.619976	1.677108	True	True	9.99085e-08	5029	1.865163	1.881178	0.905158	0.345429
2.000	0.100	2.100	4.000	0.100000	0.075000	0.832500	0.821647	3.052150	0.608042	1.825479	True	True	9.98531e-08	5354	1.870432	1.917639	0.908874	0.331951
2.000	0.100	2.100	4.000	0.100000	-0.075000	0.855000	1.962367	1.919415	1.865292	0.401612	True	True	9.96676e-08	2541	2.350099	1.854232	0.435242	0.548419
2.000	0.100	2.100	4.000	0.100000	-0.071250	0.855000	1.858784	1.928091	1.739523	0.415406	True	True	9.94525e-08	2286	2.303510	1.824476	0.458910	0.546606
2.000	0.100	2.100	4.000	0.100000	-0.067500	0.855000	1.769791	1.937314	1.635317	0.428870	True	True	9.96371e-08	2091	2.263251	1.799231	0.480964	0.544542
2.000	0.100	2.100	4.000	0.100000	-0.063750	0.855000	1.692017	1.947028	1.547064	0.442163	True	True	9.94786e-08	1983	2.227914	1.777526	0.501705	0.542276
2.000	0.100	2.100	4.000	0.100000	-0.060000	0.855000	1.623129	1.957201	1.471010	0.455401	True	True	9.99991e-08	1920	2.196511	1.758684	0.521350	0.539839
2.000	0.100	2.100	4.000	0.100000	-0.056250	0.855000	1.561452	1.967813	1.404532	0.468678	True	True	9.94464e-08	1874	2.168322	1.742218	0.540061	0.537253
2.000	0.100	2.100	4.000	0.100000	-0.052500	0.855000	1.505729	1.978870	1.345738	0.482070	True	True	9.96765e-08	1943	2.142811	1.727763	0.557962	0.534527
2.000	0.100	2.100	4.000	0.100000	-0.048750	0.855000	1.455011	1.990367	1.293221	0.495643	True	True	9.96807e-08	1988	2.119563	1.715043	0.575151	0.531673
2.000	0.100	2.100	4.000	0.100000	-0.045000	0.855000	1.408557	2.002309	1.245910	0.509457	True	True	9.98957e-08	2034	2.098255	1.703844	0.591703	0.528695
2.000	0.100	2.100	4.000	0.100000	-0.041250	0.855000	1.365781	2.014707	1.202974	0.523568	True	True	9.98741e-08	2067	2.078629	1.693996	0.607681	0.525598
2.000	0.100	2.100	4.000	0.100000	-0.037500	0.855000	1.326208	2.027576	1.163757	0.538028	True	True	9.98518e-08	2137	2.060475	1.685367	0.623135	0.522382
2.000	0.100	2.100	4.000	0.100000	-0.033750	0.855000	1.289452	2.040937	1.127733	0.552892	True	True	9.9844e-08	2177	2.043624	1.677847	0.638107	0.519047
2.000	0.100	2.100	4.000	0.100000	-0.030000	0.855000	1.255192	2.054812	1.094473	0.568211	True	True	9.96719e-08	2216	2.027933	1.671350	0.652630	0.515593
2.000	0.100	2.100	4.000	0.100000	-0.026250	0.855000	1.223163	2.069228	1.063626	0.584041	True	True	9.99072e-08	2362	2.013286	1.665807	0.666733	0.512018
2.000	0.100	2.100	4.000	0.100000	-0.022500	0.855000	1.193137	2.084216	1.034899	0.600440	True	True	9.98112e-08	2275	1.999582	1.661161	0.680439	0.508318
2.000	0.100	2.100	4.000	0.100000	-0.018750	0.855000	1.164925	2.099813	1.008046	0.617468	True	True	9.98634e-08	2334	1.986738	1.657369	0.693769	0.504491
2.000	0.100	2.100	4.000	0.100000	-0.015000	0.855000	1.138361	2.116056	0.982861	0.635191	True	True	9.97787e-08	2376	1.974683	1.654396	0.706738	0.500532
2.000	0.100	2.100	4.000	0.100000	-0.011250	0.855000	1.113307	2.132992	0.959165	0.653680	True	True	9.9704e-08	2464	1.963357	1.652216	0.719359	0.496435
2.000	0.100	2.100	4.000	0.100000	-0.007500	0.855000	1.089638	2.150671	0.936805	0.673014	True	True	9.97924e-08	2494	1.952708	1.650811	0.731643	0.492196
2.000	0.100	2.100	4.000	0.100000	-0.003750	0.855000	1.067250	2.169149	0.915649	0.693279	True	True	9.98979e-08	2550	1.942691	1.650171	0.743599	0.487807
2.000	0.100	2.100	4.000	0.100000	0.000000	0.855000	1.046049	2.188490	0.895582	0.714572	True	True	9.99441e-08	2594	1.933271	1.650292	0.755234	0.483261
2.000	0.100	2.100	4.000	0.100000	0.003750	0.855000	1.025956	2.208768	0.876503	0.737001	True	True	9.96522e-08	2661	1.924415	1.651177	0.766553	0.478551
2.000	0.100	2.100	4.000	0.100000	0.007500	0.855000	1.006898	2.230064	0.858320	0.760688	True	True	9.99903e-08	2710	1.916099	1.652835	0.777559	0.473665
2.000	0.100	2.100	4.000	0.100000	0.011250	0.855000	0.988815	2.252472	0.840955	0.785773	True	True	9.98043e-08	2778	1.908301	1.655282	0.788253	0.468593
2.000	0.100	2.100	4.000	0.100000	0.015000	0.855000	0.971651	2.276098	0.824337	0.812415	True	True	9.97191e-08	2806	1.901005	1.658542	0.798637	0.463324
2.000	0.100	2.100	4.000	0.100000	0.018750	0.855000	0.955360	2.301066	0.808400	0.840798	True	True	9.97075e-08	2927	1.894200	1.662646	0.808709	0.457845
2.000	0.100	2.100	4.000	0.100000	0.022500	0.855000	0.939900	2.327518	0.793085	0.871135	True	True	9.96012e-08	3023	1.887878	1.667636	0.818467	0.452140
2.000	0.100	2.100	4.000	0.100000	0.026250	0.855000	0.925236	2.355619	0.778339	0.903679	True	True	9.97444e-08	3090	1.882037	1.673560	0.827909	0.446192
2.000	0.100	2.100	4.000	0.100000	0.030000	0.855000	0.911339	2.385561	0.764112	0.938724	True	True	9.97852e-08	3152	1.876681	1.680483	0.837027	0.439981
2.000	0.100	2.100	4.000	0.100000	0.033750	0.855000	0.898184	2.417573	0.750355	0.976622	True	True	9.9974e-08	3226	1.871817	1.688480	0.845816	0.433484
2.000	0.100	2.100	4.000	0.100000	0.037500	0.855000	0.885753	2.451926	0.737025	1.017799	True	True	9.99021e-08	3375	1.867460	1.697645	0.854269	0.426676
2.000	0.100	2.100	4.000	0.100000	0.041250	0.855000	0.874031	2.488945	0.724078	1.062770	True	True	9.99598e-08	3494	1.863633	1.708093	0.862374	0.419526
2.000	0.100	2.100	4.000	0.100000	0.045000	0.855000	0.863011	2.529026	0.711470	1.112172	True	True	9.98064e-08	3614	1.860367	1.719964	0.870121	0.411998
2.000	0.100	2.100	4.000	0.100000	0.048750	0.855000	0.852691	2.572654	0.699157	1.166796	True	True	9.98521e-08	3689	1.857704	1.733434	0.877493	0.404049
2.000	0.100	2.100	4.000	0.100000	0.052500	0.855000	0.843077	2.620436	0.687093	1.227648	True	True	9.97434e-08	3874	1.855702	1.748720	0.884475	0.395627
2.000	0.100	2.100	4.000	0.100000	0.056250	0.855000	0.834183	2.673138	0.675230	1.296024	True	True	9.97706e-08	4047	1.854437	1.766099	0.891044	0.386669
2.000	0.100	2.100	4.000	0.100000	0.060000	0.855000	0.826033	2.731751	0.663510	1.373632	True	True	9.97983e-08	4241	1.854011	1.785926	0.897177	0.377097
2.000	0.100	2.100	4.000	0.100000	0.063750	0.855000	0.818667	2.797582	0.651870	1.462770	True	True	9.97916e-08	4470	1.854563	1.808667	0.902843	0.366812
2.000	0.100	2.100	4.000	0.100000	0.067500	0.855000	0.812142	2.872402	0.640228	1.566630	True	True	9.99053e-08	4758	1.856285	1.834946	0.908002	0.355685
2.000	0.100	2.100	4.000	0.100000	0.071250	0.855000	0.806541	2.958687	0.628484	1.689791	True	True	9.98718e-08	5029	1.859448	1.865627	0.912608	0.343545
2.000	0.100	2.100	4.000	0.100000	0.075000	0.855000	0.801987	3.060043	0.616495	1.839116	True	True	9.99435e-08	5454	1.864449	1.901945	0.916598	0.330157
2.000	0.100	2.100	4.000	0.100000	-0.075000	0.877500	1.944899	1.920400	1.877308	0.403808	True	True	9.99986e-08	2533	2.346963	1.844321	0.436554	0.547646
2.000	0.100	2.100	4.000	0.100000	-0.071250	0.877500	1.841206	1.929206	1.751361	0.417769	True	True	9.96311e-08	2273	2.300310	1.814238	0.460355	0.545715
2.000	0.100	2.100	4.000	0.100000	-0.067500	0.877500	1.752119	1.938559	1.646994	0.431396	True	True	9.96261e-08	2247	2.259998	1.788696	0.482540	0.543541
2.000	0.100	2.100	4.000	0.100000	-0.063750	0.877500	1.674264	1.948402	1.558593	0.444849	True	True	9.97456e-08	2021	2.224616	1.766720	0.503412	0.541173
2.000	0.100	2.100	4.000	0.100000	-0.060000	0.877500	1.605307	1.958697	1.482399	0.458246	True	True	9.94916e-08	1848	2.193172	1.747630	0.523188	0.538641
2.000	0.100	2.100	4.000	0.100000	-0.056250	0.877500	1.543566	1.969443	1.415791	0.471680	True	True	9.96402e-08	1884	2.164949	1.730933	0.542029	0.535963
2.000	0.100	2.100	4.000	0.100000	-0.052500	0.877500	1.487791	1.980628	1.356873	0.485229	True	True	9.99915e-08	1950	2.139407	1.716263	0.560059	0.533152
2.000	0.100	2.100	4.000	0.100000	-0.048750	0.877500	1.437026	1.992255	1.304238	0.498959	True	True	9.95418e-08	1914	2.116131	1.703341	0.577378	0.530217
2.000	0.100	2.100	4.000	0.100000	-0.045000	0.877500	1.390532	2.004327	1.256813	0.512931	True	True	9.98808e-08	2034	2.094798	1.691953	0.594059	0.527163
2.000	0.100	2.100	4.000	0.100000	-0.041250	0.877500	1.347721	2.016856	1.213768	0.527201	True	True	9.99137e-08	2086	2.075147	1.681928	0.610167	0.523992
2.000	0.100	2.100	4.000	0.100000	-0.037500	0.877500	1.308117	2.029857	1.174445	0.541822	True	True	9.98323e-08	2129	2.056971	1.673129	0.625750	0.520707
2.000	0.100	2.100	4.000	0.100000	-0.033750	0.877500	1.271333	2.043350	1.138318	0.556848	True	True	9.96696e-08	2195	2.040097	1.665449	0.640851	0.517308
2.000	0.100	2.100	4.000	0.100000	-0.030000	0.877500	1.237050	2.057359	1.104959	0.572332	True	True	9.99699e-08	2229	2.024384	1.658801	0.655504	0.513793
2.000	0.100	2.100	4.000	0.100000	-0.026250	0.877500	1.204999	2.071910	1.074015	0.588330	True	True	9.99262e-08	2283	2.009715	1.653114	0.669737	0.510159
2.000	0.100	2.100	4.000	0.100000	-0.022500	0.877500	1.174955	2.087035	1.045194	0.604899	True	True	9.99057e-08	2266	1.995988	1.648329	0.683573	0.506405
2.000	0.100	2.100	4.000	0.100000	-0.018750	0.877500	1.146726	2.102769	1.018251	0.622102	True	True	9.96079e-08	2445	1.983121	1.644405	0.697034	0.502527
2.000	0.100	2.100	4.000	0.100000	-0.015000	0.877500	1.120147	2.119152	0.992976	0.640003	True	True	9.99895e-08	2433	1.971042	1.641305	0.710133	0.498520
2.000	0.100	2.100	4.000	0.100000	-0.011250	0.877500	1.095078	2.136229	0.969193	0.658675	True	True	9.9826e-08	2481	1.959691	1.639003	0.722886	0.494379
2.000	0.100	2.100	4.000	0.100000	-0.007500	0.877500	1.071397	2.154050	0.946748	0.678197	True	True	9.98141e-08	2525	1.949015	1.637482	0.735303	0.490099
2.000	0.100	2.100	4.000	0.100000	-0.003750	0.877500	1.048996	2.172673	0.925509	0.698655	True	True	9.98715e-08	2587	1.938971	1.636729	0.747392	0.485672
2.000	0.100	2.100	4.000	0.100000	0.000000	0.877500	1.027783	2.192162	0.905360	0.720148	True	True	9.96413e-08	2621	1.929520	1.636742	0.759161	0.481092
2.000	0.100	2.100	4.000	0.100000	0.003750	0.877500	1.007677	2.212590	0.886200	0.742783	True	True	9.97277e-08	2757	1.920632	1.637521	0.770616	0.476351
2.000	0.100	2.100	4.000	0.100000	0.007500	0.877500	0.988607	2.234038	0.867939	0.766684	True	True	9.9969e-08	2720	1.912281	1.639077	0.781758	0.471437
2.000	0.100	2.100	4.000	0.100000	0.011250	0.877500	0.970511	2.256601	0.850498	0.791991	True	True	9.97348e-08	2836	1.904445	1.641425	0.792590	0.466342
2.000	0.100	2.100	4.000	0.100000	0.015000	0.877500	0.953333	2.280386	0.833803	0.818864	True	True	9.96646e-08	2862	1.897107	1.644588	0.803113	0.461054
2.000	0.100	2.100	4.000	0.100000	0.018750	0.877500	0.937026	2.305516	0.817792	0.847489	True	True	9.99696e-08	2950	1.890256	1.648598	0.813327	0.455559
2.000	0.100	2.100	4.000	0.100000	0.022500	0.877500	0.921549	2.332134	0.802405	0.878080	True	True	9.99158e-08	3044	1.883885	1.653494	0.823230	0.449842
2.000	0.100	2.100	4.000	0.100000	0.026250	0.877500	0.906866	2.360405	0.787588	0.910890	True	True	9.9928e-08	3087	1.877990	1.659328	0.832817	0.443886
2.000	0.100	2.100	4.000	0.100000	0.030000	0.877500	0.892948	2.390522	0.773290	0.946216	True	True	9.97134e-08	3282	1.872575	1.666160	0.842085	0.437672
2.000	0.100	2.100	4.000	0.100000	0.033750	0.877500	0.879769	2.422715	0.759466	0.984413	True	True	9.992e-08	3318	1.867645	1.674067	0.851027	0.431177
2.000	0.100	2.100	4.000	0.100000	0.037500	0.877500	0.867310	2.457255	0.746068	1.025908	True	True	9.99463e-08	3370	1.863216	1.683143	0.859637	0.424376
2.000	0.100	2.100	4.000	0.100000	0.041250	0.877500	0.855557	2.494468	0.733055	1.071220	True	True	9.97441e-08	3488	1.859309	1.693500	0.867904	0.417239
2.000	0.100	2.100	4.000	0.100000	0.045000	0.877500	0.844501	2.534751	0.720382	1.120987	True	True	9.99974e-08	3628	1.855953	1.705281	0.875818	0.409728
2.000	0.100	2.100	4.000	0.100000	0.048750	0.877500	0.834140	2.578591	0.708005	1.176009	True	True	9.99411e-08	3753	1.853191	1.718657	0.883364	0.401803
2.000	0.100	2.100	4.000	0.100000	0.052500	0.877500	0.824478	2.626595	0.695879	1.237295	True	True	9.99054e-08	3893	1.851078	1.733848	0.890526	0.393412
2.000	0.100	2.100	4.000	0.100000	0.056250	0.877500	0.815529	2.679533	0.683954	1.306149	True	True	9.98233e-08	4089	1.849687	1.751128	0.897286	0.384493
2.000	0.100	2.100	4.000	0.100000	0.060000	0.877500	0.807315	2.738399	0.672175	1.384290	True	True	9.99509e-08	4292	1.849118	1.770850	0.903621	0.374967
2.000	0.100	2.100	4.000	0.100000	0.063750	0.877500	0.799874	2.804502	0.660476	1.474028	True	True	9.99544e-08	4514	1.849508	1.793481	0.909500	0.364738
2.000	0.100	2.100	4.000	0.100000	0.067500	0.877500	0.793260	2.879618	0.648778	1.578575	True	True	9.9952e-08	4775	1.851041	1.819640	0.914891	0.353677
2.000	0.100	2.100	4.000	0.100000	0.071250	0.877500	0.787554	2.966232	0.636977	1.702537	True	True	9.99648e-08	5096	1.853982	1.850189	0.919749	0.341615
2.000	0.100	2.100	4.000	0.100000	0.075000	0.877500	0.782874	3.067958	0.624935	1.852817	True	True	9.99984e-08	5569	1.858719	1.886360	0.924019	0.328320
2.000	0.100	2.100	4.000	0.100000	-0.075000	0.900000	1.927662	1.921398	1.889295	0.406013	True	True	9.98409e-08	2534	2.343880	1.834457	0.437828	0.546848
2.000	0.100	2.100	4.000	0.100000	-0.071250	0.900000	1.823875	1.930336	1.763170	0.420143	True	True	9.96344e-08	2298	2.297170	1.804051	0.461755	0.544797
2.000	0.100	2.100	4.000	0.100000	-0.067500	0.900000	1.734708	1.939819	1.658642	0.433935	True	True	9.98445e-08	2132	2.256811	1.778218	0.484066	0.542512
2.000	0.100	2.100	4.000	0.100000	-0.063750	0.900000	1.656786	1.949791	1.570091	0.447549	True	True	9.96014e-08	1977	2.221389	1.755976	0.505061	0.540039
2.000	0.100	2.100	4.000	0.100000	-0.060000	0.900000	1.587772	1.960217	1.493758	0.461106	True	True	9.95474e-08	1890	2.189913	1.736641	0.524960	0.537409
2.000	0.100	2.100	4.000	0.100000	-0.056250	0.900000	1.525983	1.971093	1.427019	0.474698	True	True	9.98305e-08	1896	2.161661	1.719718	0.543923	0.534639
2.000	0.100	2.100	4.000	0.100000	-0.052500	0.900000	1.470168	1.982407	1.367976	0.488405	True	True	9.95976e-08	2081	2.136093	1.704837	0.562074	0.531741
2.000	0.100	2.100	4.000	0.100000	-0.048750	0.900000	1.419370	1.994164	1.315222	0.502293	True	True	9.97888e-08	2027	2.112795	1.691719	0.579514	0.528723
2.000	0.100	2.100	4.000	0.100000	-0.045000	0.900000	1.372848	2.006366	1.267684	0.516424	True	True	9.96306e-08	2057	2.091441	1.680146	0.596316	0.525591
2.000	0.100	2.100	4.000	0.100000	-0.041250	0.900000	1.330012	2.019026	1.224529	0.530854	True	True	9.98166e-08	2079	2.071772	1.669946	0.612544	0.522346
2.000	0.100	2.100	4.000	0.100000	-0.037500	0.900000	1.290389	2.032160	1.185101	0.545637	True	True	9.99668e-08	2174	2.053577	1.660982	0.628248	0.518992
2.000	0.100	2.100	4.000	0.100000	-0.033750	0.900000	1.253589	2.045786	1.148872	0.560826	True	True	9.98986e-08	2208	2.036686	1.653146	0.643469	0.515526
2.000	0.100	2.100	4.000	0.100000	-0.030000	0.900000	1.219292	2.059929	1.115414	0.576476	True	True	9.97153e-08	2235	2.020956	1.646349	0.658242	0.511948
2.000	0.100	2.100	4.000	0.100000	-0.026250	0.900000	1.187231	2.074615	1.084374	0.592643	True	True	9.99787e-08	2331	2.006270	1.640521	0.672595	0.508255
2.000	0.100	2.100	4.000	0.100000	-0.022500	0.900000	1.157177	2.089876	1.055459	0.609384	True	True	9.98392e-08	2339	1.992526	1.635602	0.686553	0.504446
2.000	0.100	2.100	4.000	0.100000	-0.018750	0.900000	1.128941	2.105748	1.028424	0.626762	True	True	9.99596e-08	2478	1.979641	1.631548	0.700134	0.500515
2.000	0.100	2.100	4.000	0.100000	-0.015000	0.900000	1.102357	2.122271	1.003061	0.644843	True	True	9.96563e-08	2447	1.967543	1.628325	0.713355	0.496460
2.000	0.100	2.100	4.000	0.100000	-0.011250	0.900000	1.077283	2.139489	0.979191	0.663699	True	True	9.97728e-08	2474	1.956171	1.625904	0.726230	0.492274
2.000	0.100	2.100	4.000	0.100000	-0.007500	0.900000	1.053597	2.157454	0.956661	0.683409	True	True	9.9972e-08	2546	1.945474	1.624269	0.738769	0.487952
2.000	0.100	2.100	4.000	0.100000	-0.003750	0.900000	1.031192	2.176222	0.935338	0.704062	True	True	9.96765e-08	2565	1.935406	1.623406	0.750982	0.483487
2.000	0.100	2.100	4.000	0.100000	0.000000	0.900000	1.009975	2.195858	0.915109	0.725755	True	True	9.97335e-08	2665	1.925929	1.623312	0.762877	0.478872
2.000	0.100	2.100	4.000	0.100000	0.003750	0.900000	0.989864	2.216435	0.895869	0.748598	True	True	9.97211e-08	2732	1.917013	1.623988	0.774456	0.474099
2.000	0.100	2.100	4.000	0.100000	0.007500	0.900000	0.970789	2.238036	0.877531	0.772713	True	True	9.98547e-08	2763	1.908631	1.625444	0.785725	0.469158
2.000	0.100	2.100	4.000	0.100000	0.011250	0.900000	0.952686	2.260754	0.860013	0.798243	True	True	9.97367e-08	2828	1.900761	1.627695	0.796686	0.464040
2.000	0.100	2.100	4.000	0.100000	0.015000	0.900000	0.935501	2.284697	0.843244	0.825349	True	True	9.97457e-08	2930	1.893387	1.630763	0.807340	0.458731
2.000	0.100	2.100	4.000	0.100000	0.018750	0.900000	0.919185	2.309990	0.827159	0.854217	True	True	9.97066e-08	3085	1.886495	1.634680	0.817687	0.453220
2.000	0.100	2.100	4.000	0.100000	0.022500	0.900000	0.903698	2.336773	0.811700	0.885062	True	True	9.96835e-08	3098	1.880079	1.639484	0.827725	0.447491
2.000	0.100	2.100	4.000	0.100000	0.026250	0.900000	0.889002	2.365214	0.796812	0.918140	True	True	9.98694e-08	3152	1.874134	1.645227	0.837450	0.441528
2.000	0.100	2.100	4.000	0.100000	0.030000	0.900000	0.875067	2.395506	0.782445	0.953749	True	True	9.98897e-08	3225	1.868663	1.651970	0.846859	0.435311
2.000	0.100	2.100	4.000	0.100000	0.033750	0.900000	0.861869	2.427879	0.768553	0.992245	True	True	9.98527e-08	3331	1.863673	1.659788	0.855948	0.428819
2.000	0.100	2.100	4.000	0.100000	0.037500	0.900000	0.849388	2.462606	0.755088	1.034059	True	True	9.99412e-08	3412	1.859175	1.668774	0.864707	0.422025
2.000	0.100	2.100	4.000	0.100000	0.041250	0.900000	0.837608	2.500013	0.742009	1.079712	True	True	9.99082e-08	3514	1.855192	1.679041	0.873130	0.414900
2.000	0.100	2.100	4.000	0.100000	0.045000	0.900000	0.826520	2.540497	0.729272	1.129847	True	True	9.97425e-08	3693	1.851752	1.690730	0.881205	0.407408
2.000	0.100	2.100	4.000	0.100000	0.048750	0.900000	0.816121	2.584548	0.716832	1.185267	True	True	9.9762e-08	3794	1.848895	1.704014	0.888919	0.399508
2.000	0.100	2.100	4.000	0.100000	0.052500	0.900000	0.806414	2.632775	0.704645	1.246988	True	True	9.98272e-08	3968	1.846674	1.719108	0.896259	0.391149
2.000	0.100	2.100	4.000	0.100000	0.056250	0.900000	0.797412	2.685949	0.692660	1.316323	True	True	9.99291e-08	4144	1.845162	1.736287	0.903206	0.382268
2.000	0.100	2.100	4.000	0.100000	0.060000	0.900000	0.789137	2.745066	0.680821	1.394997	True	True	9.99834e-08	4333	1.844456	1.755903	0.909739	0.372790
2.000	0.100	2.100	4.000	0.100000	0.063750	0.900000	0.781622	2.811440	0.669064	1.485338	True	True	9.98716e-08	4599	1.844686	1.778420	0.915832	0.362617
2.000	0.100	2.100	4.000	0.100000	0.067500	0.900000	0.774921	2.886853	0.657309	1.590573	True	True	9.98244e-08	4869	1.846035	1.804457	0.921454	0.351624
2.000	0.100	2.100	4.000	0.100000	0.071250	0.900000	0.769109	2.973795	0.645454	1.715339	True	True	9.99309e-08	5200	1.848759	1.834871	0.926567	0.339642
2.000	0.100	2.100	4.000	0.100000	0.075000	0.900000	0.764301	3.075893	0.633359	1.866579	True	True	9.99585e-08	5582	1.853237	1.870890	0.931122	0.326441
