# Supplementary material for: On maternity and the stronger immune response in women
Source: Nat Commun. 2022 Aug 18;13:4858. doi: 10.1038/s41467-022-32569-6 (PMC9386672; doi:10.1038/s41467-022-32569-6)
Supplement: Supplementary file 3 — Source Data [file 41467_2022_32569_MOESM3_ESM.zip › Source Data/Source Data Suppl Fig 9/demo4_betaC1_3pt1_a.csv]

bmax	mu	betaC1	betaC2	base_c	diff_c	prVert	alphaf	alpham	gammaf	gammam	p_ESS?	h_ESS?	NormGrad	Iter	Sfbar	Smbar	Ifbar	Imbar
2.000	0.100	3.100	4.000	0.100000	-0.070000	0.000000	2.808082	1.842266	1.559940	0.437048	True	True	9.98606e-08	3378	1.714215	1.489743	0.355438	0.548731
2.000	0.100	3.100	4.000	0.100000	-0.066375	0.000000	2.726442	1.849673	1.449309	0.446216	True	True	9.99142e-08	3190	1.687681	1.482677	0.367365	0.547084
2.000	0.100	3.100	4.000	0.100000	-0.062750	0.000000	2.655265	1.857550	1.355494	0.455470	True	True	9.96295e-08	2917	1.664556	1.477062	0.378349	0.545320
2.000	0.100	3.100	4.000	0.100000	-0.059125	0.000000	2.592417	1.865872	1.274692	0.464868	True	True	9.9681e-08	2801	1.644171	1.472624	0.388534	0.543436
2.000	0.100	3.100	4.000	0.100000	-0.055500	0.000000	2.536341	1.874626	1.204199	0.474463	True	True	9.98494e-08	2646	1.626038	1.469168	0.398032	0.541430
2.000	0.100	3.100	4.000	0.100000	-0.051875	0.000000	2.485869	1.883806	1.142038	0.484299	True	True	9.97022e-08	2530	1.609787	1.466549	0.406927	0.539301
2.000	0.100	3.100	4.000	0.100000	-0.048250	0.000000	2.440104	1.893414	1.086721	0.494416	True	True	9.95509e-08	2516	1.595131	1.464656	0.415291	0.537047
2.000	0.100	3.100	4.000	0.100000	-0.044625	0.000000	2.398341	1.903457	1.037105	0.504852	True	True	9.95384e-08	2473	1.581847	1.463404	0.423180	0.534666
2.000	0.100	3.100	4.000	0.100000	-0.041000	0.000000	2.360019	1.913946	0.992298	0.515645	True	True	9.99437e-08	2313	1.569754	1.462727	0.430640	0.532157
2.000	0.100	3.100	4.000	0.100000	-0.037375	0.000000	2.324684	1.924897	0.951590	0.526831	True	True	9.97185e-08	2238	1.558709	1.462576	0.437712	0.529517
2.000	0.100	3.100	4.000	0.100000	-0.033750	0.000000	2.291962	1.936329	0.914406	0.538450	True	True	9.96369e-08	2231	1.548591	1.462909	0.444427	0.526745
2.000	0.100	3.100	4.000	0.100000	-0.030125	0.000000	2.261545	1.948263	0.880281	0.550542	True	True	9.99179e-08	2144	1.539304	1.463697	0.450816	0.523836
2.000	0.100	3.100	4.000	0.100000	-0.026500	0.000000	2.233174	1.960725	0.848828	0.563149	True	True	9.99033e-08	2070	1.530766	1.464916	0.456903	0.520789
2.000	0.100	3.100	4.000	0.100000	-0.022875	0.000000	2.206629	1.973745	0.819725	0.576317	True	True	9.99568e-08	2071	1.522908	1.466549	0.462709	0.517599
2.000	0.100	3.100	4.000	0.100000	-0.019250	0.000000	2.181725	1.987356	0.792702	0.590096	True	True	9.96792e-08	2020	1.515672	1.468584	0.468252	0.514263
2.000	0.100	3.100	4.000	0.100000	-0.015625	0.000000	2.158301	2.001596	0.767528	0.604539	True	True	9.95231e-08	1966	1.509012	1.471015	0.473550	0.510777
2.000	0.100	3.100	4.000	0.100000	-0.012000	0.000000	2.136219	2.016504	0.744006	0.619706	True	True	9.97031e-08	1909	1.502885	1.473837	0.478616	0.507135
2.000	0.100	3.100	4.000	0.100000	-0.008375	0.000000	2.115359	2.032133	0.721969	0.635661	True	True	9.96811e-08	1917	1.497258	1.477053	0.483465	0.503331
2.000	0.100	3.100	4.000	0.100000	-0.004750	0.000000	2.095616	2.048529	0.701269	0.652479	True	True	9.97943e-08	1911	1.492102	1.480668	0.488106	0.499360
2.000	0.100	3.100	4.000	0.100000	-0.001125	0.000000	2.076898	2.065756	0.681779	0.670241	True	True	9.94883e-08	1832	1.487394	1.484689	0.492551	0.495215
2.000	0.100	3.100	4.000	0.100000	0.002500	0.000000	2.059121	2.083881	0.663387	0.689037	True	True	9.94405e-08	1920	1.483115	1.489129	0.496808	0.490888
2.000	0.100	3.100	4.000	0.100000	0.006125	0.000000	2.042214	2.102980	0.645994	0.708972	True	True	9.9438e-08	1877	1.479250	1.494004	0.500887	0.486369
2.000	0.100	3.100	4.000	0.100000	0.009750	0.000000	2.026115	2.123135	0.629512	0.730163	True	True	9.99607e-08	1891	1.475787	1.499335	0.504794	0.481651
2.000	0.100	3.100	4.000	0.100000	0.013375	0.000000	2.010768	2.144445	0.613863	0.752745	True	True	9.97344e-08	1923	1.472721	1.505148	0.508535	0.476721
2.000	0.100	3.100	4.000	0.100000	0.017000	0.000000	1.996117	2.167021	0.598979	0.776872	True	True	9.96274e-08	1955	1.470047	1.511473	0.512118	0.471568
2.000	0.100	3.100	4.000	0.100000	0.020625	0.000000	1.982122	2.190989	0.584794	0.802723	True	True	9.9782e-08	2088	1.467766	1.518347	0.515546	0.466179
2.000	0.100	3.100	4.000	0.100000	0.024250	0.000000	1.968738	2.216495	0.571253	0.830506	True	True	9.94374e-08	1998	1.465882	1.525812	0.518826	0.460538
2.000	0.100	3.100	4.000	0.100000	0.027875	0.000000	1.955934	2.243709	0.558303	0.860466	True	True	9.9783e-08	2112	1.464404	1.533921	0.521961	0.454628
2.000	0.100	3.100	4.000	0.100000	0.031500	0.000000	1.943675	2.272829	0.545897	0.892891	True	True	9.98057e-08	2094	1.463346	1.542735	0.524956	0.448430
2.000	0.100	3.100	4.000	0.100000	0.035125	0.000000	1.931935	2.304087	0.533990	0.928127	True	True	9.97475e-08	2162	1.462728	1.552326	0.527812	0.441920
2.000	0.100	3.100	4.000	0.100000	0.038750	0.000000	1.920688	2.337760	0.522539	0.966587	True	True	9.99976e-08	2274	1.462574	1.562783	0.530534	0.435073
2.000	0.100	3.100	4.000	0.100000	0.042375	0.000000	1.909914	2.374181	0.511507	1.008777	True	True	9.96746e-08	2299	1.462920	1.574211	0.533124	0.427858
2.000	0.100	3.100	4.000	0.100000	0.046000	0.000000	1.899596	2.413749	0.500854	1.055315	True	True	9.99556e-08	2417	1.463807	1.586736	0.535584	0.420240
2.000	0.100	3.100	4.000	0.100000	0.049625	0.000000	1.889719	2.456957	0.490543	1.106977	True	True	9.99213e-08	2548	1.465294	1.600518	0.537917	0.412177
2.000	0.100	3.100	4.000	0.100000	0.053250	0.000000	1.880274	2.504416	0.480538	1.164739	True	True	9.99012e-08	2649	1.467451	1.615749	0.540124	0.403619
2.000	0.100	3.100	4.000	0.100000	0.056875	0.000000	1.871255	2.556895	0.470798	1.229863	True	True	9.98395e-08	2729	1.470373	1.632677	0.542206	0.394504
2.000	0.100	3.100	4.000	0.100000	0.060500	0.000000	1.862665	2.615384	0.461283	1.304000	True	True	9.98181e-08	2815	1.474182	1.651615	0.544165	0.384757
2.000	0.100	3.100	4.000	0.100000	0.064125	0.000000	1.854509	2.681182	0.451946	1.389371	True	True	9.9625e-08	3005	1.479040	1.672973	0.546003	0.374283
2.000	0.100	3.100	4.000	0.100000	0.067750	0.000000	1.846806	2.756038	0.442733	1.489040	True	True	9.93118e-08	3253	1.485170	1.697301	0.547722	0.362961
2.000	0.100	3.100	4.000	0.100000	0.071375	0.000000	1.839587	2.842374	0.433577	1.607378	True	True	9.96517e-08	3393	1.492876	1.725353	0.549327	0.350631
2.000	0.100	3.100	4.000	0.100000	0.075000	0.000000	1.832906	2.943686	0.424390	1.750880	True	True	9.96932e-08	3724	1.502606	1.758205	0.550822	0.337075
2.000	0.100	3.100	4.000	0.100000	-0.070000	0.022500	2.782099	1.843183	1.571563	0.438811	True	True	9.98348e-08	3312	1.711694	1.482387	0.357157	0.547710
2.000	0.100	3.100	4.000	0.100000	-0.066375	0.022500	2.699931	1.850658	1.460727	0.448069	True	True	9.97023e-08	3131	1.684994	1.475101	0.369269	0.546025
2.000	0.100	3.100	4.000	0.100000	-0.062750	0.022500	2.628259	1.858601	1.366714	0.457408	True	True	9.99882e-08	2970	1.661708	1.469284	0.380439	0.544229
2.000	0.100	3.100	4.000	0.100000	-0.059125	0.022500	2.564945	1.866988	1.285721	0.466890	True	True	9.9759e-08	2719	1.641169	1.464660	0.390809	0.542318
2.000	0.100	3.100	4.000	0.100000	-0.055500	0.022500	2.508431	1.875806	1.215045	0.476567	True	True	9.96922e-08	2647	1.622887	1.461034	0.400490	0.540289
2.000	0.100	3.100	4.000	0.100000	-0.051875	0.022500	2.457545	1.885050	1.152707	0.486482	True	True	9.95941e-08	2538	1.606490	1.458255	0.409568	0.538141
2.000	0.100	3.100	4.000	0.100000	-0.048250	0.022500	2.411389	1.894722	1.097218	0.496678	True	True	9.97176e-08	2487	1.591694	1.456213	0.418113	0.535871
2.000	0.100	3.100	4.000	0.100000	-0.044625	0.022500	2.369256	1.904829	1.047437	0.507193	True	True	9.96938e-08	2325	1.578273	1.454821	0.426180	0.533476
2.000	0.100	3.100	4.000	0.100000	-0.041000	0.022500	2.330584	1.915382	1.002469	0.518063	True	True	9.99776e-08	2353	1.566048	1.454015	0.433817	0.530956
2.000	0.100	3.100	4.000	0.100000	-0.037375	0.022500	2.294918	1.926397	0.961604	0.529328	True	True	9.97537e-08	2189	1.554873	1.453741	0.441063	0.528307
2.000	0.100	3.100	4.000	0.100000	-0.033750	0.022500	2.261883	1.937893	0.924269	0.541026	True	True	9.9722e-08	2138	1.544630	1.453959	0.447951	0.525526
2.000	0.100	3.100	4.000	0.100000	-0.030125	0.022500	2.231169	1.949892	0.889997	0.553198	True	True	9.94819e-08	2050	1.535219	1.454638	0.454509	0.522612
2.000	0.100	3.100	4.000	0.100000	-0.026500	0.022500	2.202518	1.962421	0.858400	0.565886	True	True	9.95338e-08	2121	1.526560	1.455754	0.460762	0.519559
2.000	0.100	3.100	4.000	0.100000	-0.022875	0.022500	2.175710	1.975507	0.829158	0.579136	True	True	9.95854e-08	2053	1.518584	1.457290	0.466730	0.516366
2.000	0.100	3.100	4.000	0.100000	-0.019250	0.022500	2.150557	1.989185	0.801998	0.592999	True	True	9.94971e-08	2033	1.511233	1.459233	0.472434	0.513028
2.000	0.100	3.100	4.000	0.100000	-0.015625	0.022500	2.126899	2.003491	0.776692	0.607528	True	True	9.98603e-08	1911	1.504458	1.461576	0.477888	0.509541
2.000	0.100	3.100	4.000	0.100000	-0.012000	0.022500	2.104597	2.018473	0.753042	0.622783	True	True	9.96742e-08	1937	1.498220	1.464316	0.483108	0.505897
2.000	0.100	3.100	4.000	0.100000	-0.008375	0.022500	2.083531	2.034169	0.730878	0.638831	True	True	9.98584e-08	1900	1.492483	1.467453	0.488106	0.502095
2.000	0.100	3.100	4.000	0.100000	-0.004750	0.022500	2.063598	2.050636	0.710055	0.655743	True	True	9.97712e-08	1834	1.487219	1.470992	0.492892	0.498125
2.000	0.100	3.100	4.000	0.100000	-0.001125	0.022500	2.044701	2.067939	0.690445	0.673602	True	True	9.96744e-08	1882	1.482404	1.474942	0.497479	0.493982
2.000	0.100	3.100	4.000	0.100000	0.002500	0.022500	2.026763	2.086138	0.671935	0.692500	True	True	9.95792e-08	1900	1.478020	1.479314	0.501874	0.489657
2.000	0.100	3.100	4.000	0.100000	0.006125	0.022500	2.009707	2.105313	0.654426	0.712541	True	True	9.9742e-08	1881	1.474050	1.484124	0.506085	0.485142
2.000	0.100	3.100	4.000	0.100000	0.009750	0.022500	1.993470	2.125549	0.637831	0.733843	True	True	9.99131e-08	1943	1.470485	1.489394	0.510121	0.480427
2.000	0.100	3.100	4.000	0.100000	0.013375	0.022500	1.977996	2.146942	0.622073	0.756540	True	True	9.96919e-08	1923	1.467317	1.495148	0.513987	0.475502
2.000	0.100	3.100	4.000	0.100000	0.017000	0.022500	1.963238	2.169601	0.607079	0.780789	True	True	9.96634e-08	1992	1.464542	1.501416	0.517689	0.470355
2.000	0.100	3.100	4.000	0.100000	0.020625	0.022500	1.949146	2.193655	0.592788	0.806769	True	True	9.95321e-08	2076	1.462160	1.508235	0.521233	0.464972
2.000	0.100	3.100	4.000	0.100000	0.024250	0.022500	1.935683	2.219251	0.579142	0.834689	True	True	9.98327e-08	2072	1.460176	1.515649	0.524622	0.459339
2.000	0.100	3.100	4.000	0.100000	0.027875	0.022500	1.922812	2.246557	0.566089	0.864795	True	True	9.96933e-08	2208	1.458598	1.523708	0.527862	0.453437
2.000	0.100	3.100	4.000	0.100000	0.031500	0.022500	1.910503	2.275773	0.553581	0.897375	True	True	9.97146e-08	2249	1.457439	1.532474	0.530955	0.447247
2.000	0.100	3.100	4.000	0.100000	0.035125	0.022500	1.898727	2.307132	0.541573	0.932777	True	True	9.99548e-08	2191	1.456719	1.542020	0.533905	0.440747
2.000	0.100	3.100	4.000	0.100000	0.038750	0.022500	1.887462	2.340911	0.530023	0.971417	True	True	9.98735e-08	2265	1.456463	1.552432	0.536714	0.433911
2.000	0.100	3.100	4.000	0.100000	0.042375	0.022500	1.876687	2.377442	0.518892	1.013800	True	True	9.95214e-08	2410	1.456705	1.563816	0.539384	0.426708
2.000	0.100	3.100	4.000	0.100000	0.046000	0.022500	1.866386	2.417126	0.508141	1.060550	True	True	9.9999e-08	2520	1.457487	1.576300	0.541919	0.419104
2.000	0.100	3.100	4.000	0.100000	0.049625	0.022500	1.856545	2.460458	0.497733	1.112443	True	True	9.96284e-08	2583	1.458866	1.590040	0.544318	0.411056
2.000	0.100	3.100	4.000	0.100000	0.053250	0.022500	1.847158	2.508048	0.487630	1.170461	True	True	9.96389e-08	2623	1.460912	1.605232	0.546584	0.402515
2.000	0.100	3.100	4.000	0.100000	0.056875	0.022500	1.838221	2.560667	0.477793	1.235868	True	True	9.97069e-08	2820	1.463719	1.622119	0.548718	0.393419
2.000	0.100	3.100	4.000	0.100000	0.060500	0.022500	1.829736	2.619309	0.468179	1.310325	True	True	9.99847e-08	2942	1.467406	1.641016	0.550721	0.383694
2.000	0.100	3.100	4.000	0.100000	0.064125	0.022500	1.821715	2.685273	0.458743	1.396058	True	True	9.9751e-08	3115	1.472136	1.662332	0.552595	0.373245
2.000	0.100	3.100	4.000	0.100000	0.067750	0.022500	1.814179	2.760310	0.449429	1.496145	True	True	9.99184e-08	3203	1.478127	1.686616	0.554340	0.361952
2.000	0.100	3.100	4.000	0.100000	0.071375	0.022500	1.807164	2.846851	0.440168	1.614973	True	True	9.98144e-08	3474	1.485683	1.714621	0.555959	0.349655
2.000	0.100	3.100	4.000	0.100000	0.075000	0.022500	1.800730	2.948395	0.430873	1.759061	True	True	9.99123e-08	3802	1.495245	1.747422	0.557458	0.336138
2.000	0.100	3.100	4.000	0.100000	-0.070000	0.045000	2.756422	1.844120	1.583215	0.440592	True	True	9.96568e-08	3289	1.709217	1.475036	0.358854	0.546666
2.000	0.100	3.100	4.000	0.100000	-0.066375	0.045000	2.673738	1.851663	1.472178	0.449941	True	True	9.97481e-08	3035	1.682354	1.467528	0.371152	0.544942
2.000	0.100	3.100	4.000	0.100000	-0.062750	0.045000	2.601581	1.859674	1.377973	0.459368	True	True	9.99229e-08	2912	1.658911	1.461507	0.382507	0.543112
2.000	0.100	3.100	4.000	0.100000	-0.059125	0.045000	2.537811	1.868128	1.296795	0.468935	True	True	9.92539e-08	2706	1.638221	1.456697	0.393062	0.541173
2.000	0.100	3.100	4.000	0.100000	-0.055500	0.045000	2.480867	1.877012	1.225940	0.478695	True	True	9.9706e-08	2636	1.619793	1.452897	0.402927	0.539120
2.000	0.100	3.100	4.000	0.100000	-0.051875	0.045000	2.429575	1.886322	1.163429	0.488693	True	True	9.99353e-08	2468	1.603255	1.449957	0.412188	0.536951
2.000	0.100	3.100	4.000	0.100000	-0.048250	0.045000	2.383034	1.896060	1.107773	0.498969	True	True	9.97291e-08	2449	1.588322	1.447764	0.420914	0.534663
2.000	0.100	3.100	4.000	0.100000	-0.044625	0.045000	2.340537	1.906233	1.057829	0.509564	True	True	9.99752e-08	2288	1.574768	1.446232	0.429161	0.532253
2.000	0.100	3.100	4.000	0.100000	-0.041000	0.045000	2.301521	1.916852	1.012704	0.520515	True	True	9.96096e-08	2202	1.562412	1.445293	0.436975	0.529720
2.000	0.100	3.100	4.000	0.100000	-0.037375	0.045000	2.265527	1.927934	0.971686	0.531861	True	True	9.96842e-08	2227	1.551110	1.444895	0.444397	0.527060
2.000	0.100	3.100	4.000	0.100000	-0.033750	0.045000	2.232183	1.939496	0.934203	0.543640	True	True	9.98395e-08	2086	1.540743	1.444996	0.451458	0.524271
2.000	0.100	3.100	4.000	0.100000	-0.030125	0.045000	2.201177	1.951563	0.899786	0.555893	True	True	9.99021e-08	2092	1.531211	1.445564	0.458187	0.521350
2.000	0.100	3.100	4.000	0.100000	-0.026500	0.045000	2.172248	1.964158	0.868049	0.568664	True	True	9.96718e-08	1992	1.522433	1.446576	0.464608	0.518292
2.000	0.100	3.100	4.000	0.100000	-0.022875	0.045000	2.145178	1.977313	0.838669	0.581999	True	True	9.96733e-08	1983	1.514341	1.448012	0.470743	0.515095
2.000	0.100	3.100	4.000	0.100000	-0.019250	0.045000	2.119778	1.991060	0.811377	0.595948	True	True	9.99734e-08	1984	1.506875	1.449861	0.476609	0.511753
2.000	0.100	3.100	4.000	0.100000	-0.015625	0.045000	2.095887	2.005437	0.785940	0.610566	True	True	9.94991e-08	1862	1.499989	1.452115	0.482222	0.508264
2.000	0.100	3.100	4.000	0.100000	-0.012000	0.045000	2.073367	2.020488	0.762162	0.625912	True	True	9.94445e-08	1928	1.493640	1.454770	0.487598	0.504620
2.000	0.100	3.100	4.000	0.100000	-0.008375	0.045000	2.052097	2.036257	0.739875	0.642052	True	True	9.94932e-08	1876	1.487794	1.457827	0.492748	0.500817
2.000	0.100	3.100	4.000	0.100000	-0.004750	0.045000	2.031970	2.052801	0.718931	0.659061	True	True	9.94444e-08	1867	1.482423	1.461289	0.497684	0.496848
2.000	0.100	3.100	4.000	0.100000	-0.001125	0.045000	2.012898	2.070176	0.699201	0.677020	True	True	9.98891e-08	1887	1.477502	1.465166	0.502415	0.492707
2.000	0.100	3.100	4.000	0.100000	0.002500	0.045000	1.994794	2.088453	0.680575	0.696022	True	True	9.96058e-08	1918	1.473013	1.469468	0.506950	0.488384
2.000	0.100	3.100	4.000	0.100000	0.006125	0.045000	1.977584	2.107708	0.662953	0.716171	True	True	9.96329e-08	1906	1.468941	1.474212	0.511299	0.483872
2.000	0.100	3.100	4.000	0.100000	0.009750	0.045000	1.961212	2.128024	0.646246	0.737586	True	True	9.98524e-08	1959	1.465273	1.479418	0.515466	0.479162
2.000	0.100	3.100	4.000	0.100000	0.013375	0.045000	1.945614	2.149499	0.630378	0.760402	True	True	9.99967e-08	1999	1.462003	1.485112	0.519460	0.474242
2.000	0.100	3.100	4.000	0.100000	0.017000	0.045000	1.930742	2.172245	0.615277	0.784776	True	True	9.96348e-08	2008	1.459127	1.491322	0.523286	0.469100
2.000	0.100	3.100	4.000	0.100000	0.020625	0.045000	1.916553	2.196387	0.600880	0.810887	True	True	9.98199e-08	2039	1.456645	1.498086	0.526948	0.463724
2.000	0.100	3.100	4.000	0.100000	0.024250	0.045000	1.903006	2.222074	0.587131	0.838947	True	True	9.97429e-08	2142	1.454560	1.505446	0.530450	0.458098
2.000	0.100	3.100	4.000	0.100000	0.027875	0.045000	1.890066	2.249474	0.573975	0.869200	True	True	9.9807e-08	2193	1.452882	1.513455	0.533798	0.452204
2.000	0.100	3.100	4.000	0.100000	0.031500	0.045000	1.877702	2.278788	0.561366	0.901939	True	True	9.98544e-08	2159	1.451622	1.522172	0.536993	0.446023
2.000	0.100	3.100	4.000	0.100000	0.035125	0.045000	1.865888	2.310249	0.549258	0.937511	True	True	9.99866e-08	2227	1.450801	1.531670	0.540039	0.439534
2.000	0.100	3.100	4.000	0.100000	0.038750	0.045000	1.854599	2.344134	0.537610	0.976333	True	True	9.96758e-08	2294	1.450442	1.542036	0.542939	0.432709
2.000	0.100	3.100	4.000	0.100000	0.042375	0.045000	1.843818	2.380777	0.526381	1.018913	True	True	9.97721e-08	2401	1.450580	1.553376	0.545693	0.425519
2.000	0.100	3.100	4.000	0.100000	0.046000	0.045000	1.833528	2.420580	0.515533	1.065878	True	True	9.96223e-08	2502	1.451256	1.565817	0.548305	0.417930
2.000	0.100	3.100	4.000	0.100000	0.049625	0.045000	1.823718	2.464036	0.505028	1.118005	True	True	9.98017e-08	2635	1.452526	1.579515	0.550775	0.409898
2.000	0.100	3.100	4.000	0.100000	0.053250	0.045000	1.814382	2.511759	0.494828	1.176283	True	True	9.9894e-08	2703	1.454460	1.594664	0.553105	0.401375
2.000	0.100	3.100	4.000	0.100000	0.056875	0.045000	1.805518	2.564521	0.484893	1.241979	True	True	9.98357e-08	2760	1.457150	1.611510	0.555294	0.392300
2.000	0.100	3.100	4.000	0.100000	0.060500	0.045000	1.797131	2.623316	0.475182	1.316759	True	True	9.98826e-08	2894	1.460715	1.630365	0.557344	0.382598
2.000	0.100	3.100	4.000	0.100000	0.064125	0.045000	1.789236	2.689447	0.465647	1.402861	True	True	9.98668e-08	3124	1.465315	1.651639	0.559255	0.372175
2.000	0.100	3.100	4.000	0.100000	0.067750	0.045000	1.781856	2.764669	0.456231	1.503371	True	True	9.99521e-08	3295	1.471166	1.675878	0.561028	0.360912
2.000	0.100	3.100	4.000	0.100000	0.071375	0.045000	1.775033	2.851415	0.446867	1.622695	True	True	9.97811e-08	3522	1.478570	1.703836	0.562665	0.348650
2.000	0.100	3.100	4.000	0.100000	0.075000	0.045000	1.768834	2.953191	0.437464	1.767376	True	True	9.97287e-08	3828	1.487962	1.736585	0.564170	0.335173
2.000	0.100	3.100	4.000	0.100000	-0.070000	0.067500	2.731052	1.845075	1.594893	0.442390	True	True	9.97793e-08	3289	1.706785	1.467691	0.360531	0.545601
2.000	0.100	3.100	4.000	0.100000	-0.066375	0.067500	2.647863	1.852690	1.483661	0.451832	True	True	9.97024e-08	3054	1.679763	1.459960	0.373013	0.543835
2.000	0.100	3.100	4.000	0.100000	-0.062750	0.067500	2.575232	1.860771	1.389269	0.461349	True	True	9.97761e-08	2862	1.656167	1.453734	0.384553	0.541970
2.000	0.100	3.100	4.000	0.100000	-0.059125	0.067500	2.511016	1.869293	1.307910	0.471003	True	True	9.95831e-08	2747	1.635330	1.448735	0.395291	0.540000
2.000	0.100	3.100	4.000	0.100000	-0.055500	0.067500	2.453650	1.878246	1.236881	0.480849	True	True	9.96454e-08	2593	1.616759	1.444760	0.405340	0.537921
2.000	0.100	3.100	4.000	0.100000	-0.051875	0.067500	2.401960	1.887624	1.174201	0.490930	True	True	9.99872e-08	2428	1.600083	1.441657	0.414784	0.535730
2.000	0.100	3.100	4.000	0.100000	-0.048250	0.067500	2.355042	1.897429	1.118381	0.501290	True	True	9.99136e-08	2384	1.585016	1.439312	0.423691	0.533423
2.000	0.100	3.100	4.000	0.100000	-0.044625	0.067500	2.312188	1.907669	1.068279	0.511967	True	True	9.96263e-08	2288	1.571330	1.437637	0.432118	0.530997
2.000	0.100	3.100	4.000	0.100000	-0.041000	0.067500	2.272832	1.918357	1.023000	0.523000	True	True	9.972e-08	2259	1.558848	1.436565	0.440112	0.528450
2.000	0.100	3.100	4.000	0.100000	-0.037375	0.067500	2.236517	1.929506	0.981833	0.534429	True	True	9.96089e-08	2087	1.547422	1.436040	0.447710	0.525779
2.000	0.100	3.100	4.000	0.100000	-0.033750	0.067500	2.202867	1.941137	0.944204	0.546291	True	True	9.99996e-08	2089	1.536932	1.436022	0.454946	0.522980
2.000	0.100	3.100	4.000	0.100000	-0.030125	0.067500	2.171572	1.953272	0.909646	0.558628	True	True	9.97529e-08	2081	1.527282	1.436478	0.461848	0.520050
2.000	0.100	3.100	4.000	0.100000	-0.026500	0.067500	2.142370	1.965937	0.877771	0.571484	True	True	9.95451e-08	1987	1.518387	1.437383	0.468439	0.516986
2.000	0.100	3.100	4.000	0.100000	-0.022875	0.067500	2.115040	1.979163	0.848257	0.584906	True	True	9.96293e-08	1985	1.510180	1.438718	0.474741	0.513784
2.000	0.100	3.100	4.000	0.100000	-0.019250	0.067500	2.089395	1.992980	0.820833	0.598943	True	True	9.94914e-08	1896	1.502602	1.440472	0.480772	0.510439
2.000	0.100	3.100	4.000	0.100000	-0.015625	0.067500	2.065274	2.007428	0.795268	0.613652	True	True	9.98916e-08	1905	1.495604	1.442635	0.486547	0.506947
2.000	0.100	3.100	4.000	0.100000	-0.012000	0.067500	2.042538	2.022550	0.771366	0.629091	True	True	9.97539e-08	1863	1.489146	1.445203	0.492081	0.503302
2.000	0.100	3.100	4.000	0.100000	-0.008375	0.067500	2.021062	2.038397	0.748956	0.645326	True	True	9.95746e-08	1849	1.483193	1.448177	0.497386	0.499498
2.000	0.100	3.100	4.000	0.100000	-0.004750	0.067500	2.000747	2.055015	0.727892	0.662434	True	True	9.98715e-08	1879	1.477716	1.451562	0.502473	0.495530
2.000	0.100	3.100	4.000	0.100000	-0.001125	0.067500	1.981495	2.072469	0.708046	0.680495	True	True	9.98261e-08	1912	1.472691	1.455364	0.507352	0.491389
2.000	0.100	3.100	4.000	0.100000	0.002500	0.067500	1.963225	2.090826	0.689305	0.699603	True	True	9.99056e-08	1926	1.468099	1.459595	0.512032	0.487069
2.000	0.100	3.100	4.000	0.100000	0.006125	0.067500	1.945864	2.110161	0.671571	0.719863	True	True	9.9776e-08	1903	1.463924	1.464271	0.516521	0.482560
2.000	0.100	3.100	4.000	0.100000	0.009750	0.067500	1.929350	2.130560	0.654754	0.741393	True	True	9.96787e-08	1912	1.460155	1.469412	0.520824	0.477854
2.000	0.100	3.100	4.000	0.100000	0.013375	0.067500	1.913627	2.152120	0.638778	0.764331	True	True	9.96759e-08	1985	1.456784	1.475043	0.524949	0.472939
2.000	0.100	3.100	4.000	0.100000	0.017000	0.067500	1.898643	2.174952	0.623570	0.788832	True	True	9.98599e-08	2017	1.453807	1.481194	0.528901	0.467803
2.000	0.100	3.100	4.000	0.100000	0.020625	0.067500	1.884353	2.199185	0.609069	0.815078	True	True	9.9756e-08	2025	1.451224	1.487901	0.532685	0.462433
2.000	0.100	3.100	4.000	0.100000	0.024250	0.067500	1.870720	2.224964	0.595216	0.843279	True	True	9.95573e-08	2170	1.449039	1.495207	0.536304	0.456814
2.000	0.100	3.100	4.000	0.100000	0.027875	0.067500	1.857708	2.252461	0.581960	0.873684	True	True	9.97788e-08	2180	1.447260	1.503163	0.539763	0.450929
2.000	0.100	3.100	4.000	0.100000	0.031500	0.067500	1.845286	2.281874	0.569250	0.906584	True	True	9.97269e-08	2242	1.445900	1.511830	0.543064	0.444758
2.000	0.100	3.100	4.000	0.100000	0.035125	0.067500	1.833428	2.313439	0.557043	0.942328	True	True	9.97388e-08	2249	1.444977	1.521279	0.546210	0.438279
2.000	0.100	3.100	4.000	0.100000	0.038750	0.067500	1.822112	2.347433	0.545297	0.981335	True	True	9.96518e-08	2350	1.444515	1.531599	0.549203	0.431467
2.000	0.100	3.100	4.000	0.100000	0.042375	0.067500	1.811320	2.384189	0.533971	1.024117	True	True	9.99355e-08	2488	1.444549	1.542894	0.552046	0.424291
2.000	0.100	3.100	4.000	0.100000	0.046000	0.067500	1.801036	2.424111	0.523026	1.071300	True	True	9.9834e-08	2554	1.445118	1.555290	0.554739	0.416716
2.000	0.100	3.100	4.000	0.100000	0.049625	0.067500	1.791251	2.467694	0.512425	1.123666	True	True	9.97396e-08	2679	1.446279	1.568944	0.557283	0.408701
2.000	0.100	3.100	4.000	0.100000	0.053250	0.067500	1.781959	2.515551	0.502129	1.182207	True	True	9.95806e-08	2678	1.448100	1.584051	0.559678	0.400197
2.000	0.100	3.100	4.000	0.100000	0.056875	0.067500	1.773161	2.568457	0.492098	1.248196	True	True	9.98445e-08	2841	1.450672	1.600854	0.561926	0.391143
2.000	0.100	3.100	4.000	0.100000	0.060500	0.067500	1.764864	2.627407	0.482289	1.323305	True	True	9.9922e-08	2969	1.454113	1.619666	0.564026	0.381466
2.000	0.100	3.100	4.000	0.100000	0.064125	0.067500	1.757084	2.693706	0.472655	1.409779	True	True	9.97732e-08	3200	1.458582	1.640896	0.565978	0.371071
2.000	0.100	3.100	4.000	0.100000	0.067750	0.067500	1.749851	2.769113	0.463139	1.510719	True	True	9.98082e-08	3293	1.464292	1.665089	0.567783	0.359839
2.000	0.100	3.100	4.000	0.100000	0.071375	0.067500	1.743209	2.856066	0.453671	1.630545	True	True	9.99299e-08	3550	1.471541	1.692998	0.569440	0.347613
2.000	0.100	3.100	4.000	0.100000	0.075000	0.067500	1.737232	2.958077	0.444160	1.775827	True	True	9.99819e-08	3771	1.480762	1.725695	0.570954	0.334178
2.000	0.100	3.100	4.000	0.100000	-0.070000	0.090000	2.705987	1.846050	1.606595	0.444205	True	True	9.99116e-08	3237	1.704397	1.460353	0.362186	0.544514
2.000	0.100	3.100	4.000	0.100000	-0.066375	0.090000	2.622306	1.853737	1.495174	0.453743	True	True	9.9569e-08	3012	1.677220	1.452397	0.374851	0.542705
2.000	0.100	3.100	4.000	0.100000	-0.062750	0.090000	2.549213	1.861889	1.400599	0.463351	True	True	9.96868e-08	2806	1.653475	1.445965	0.386574	0.540803
2.000	0.100	3.100	4.000	0.100000	-0.059125	0.090000	2.484561	1.870483	1.319064	0.473095	True	True	9.97061e-08	2624	1.632495	1.440776	0.397496	0.538801
2.000	0.100	3.100	4.000	0.100000	-0.055500	0.090000	2.426783	1.879506	1.247865	0.483027	True	True	9.99138e-08	2485	1.613785	1.436624	0.407728	0.536694
2.000	0.100	3.100	4.000	0.100000	-0.051875	0.090000	2.374702	1.888954	1.185021	0.493195	True	True	9.98541e-08	2449	1.596975	1.433357	0.417354	0.534479
2.000	0.100	3.100	4.000	0.100000	-0.048250	0.090000	2.327415	1.898829	1.129042	0.503639	True	True	9.95765e-08	2388	1.581776	1.430858	0.426443	0.532151
2.000	0.100	3.100	4.000	0.100000	-0.044625	0.090000	2.284209	1.909139	1.078785	0.514401	True	True	9.9725e-08	2349	1.567963	1.429039	0.435051	0.529708
2.000	0.100	3.100	4.000	0.100000	-0.041000	0.090000	2.244521	1.919896	1.033356	0.525519	True	True	9.9686e-08	2185	1.555356	1.427831	0.443224	0.527145
2.000	0.100	3.100	4.000	0.100000	-0.037375	0.090000	2.207890	1.931115	0.992043	0.537032	True	True	9.97941e-08	2072	1.543808	1.427179	0.451000	0.524461
2.000	0.100	3.100	4.000	0.100000	-0.033750	0.090000	2.173940	1.942817	0.954272	0.548979	True	True	9.98803e-08	2102	1.533200	1.427040	0.458412	0.521651
2.000	0.100	3.100	4.000	0.100000	-0.030125	0.090000	2.142360	1.955023	0.919575	0.561403	True	True	9.99652e-08	2003	1.523432	1.427381	0.465488	0.518712
2.000	0.100	3.100	4.000	0.100000	-0.026500	0.090000	2.112888	1.967760	0.887565	0.574346	True	True	9.98633e-08	2036	1.514423	1.428178	0.472251	0.515641
2.000	0.100	3.100	4.000	0.100000	-0.022875	0.090000	2.085302	1.981056	0.857919	0.587857	True	True	9.95645e-08	1868	1.506103	1.429411	0.478722	0.512433
2.000	0.100	3.100	4.000	0.100000	-0.019250	0.090000	2.059417	1.994943	0.830366	0.601985	True	True	9.99573e-08	1848	1.498414	1.431068	0.484919	0.509084
2.000	0.100	3.100	4.000	0.100000	-0.015625	0.090000	2.035068	2.009465	0.804675	0.616786	True	True	9.97877e-08	1830	1.491308	1.433138	0.490858	0.505589
2.000	0.100	3.100	4.000	0.100000	-0.012000	0.090000	2.012114	2.024667	0.780650	0.632320	True	True	9.98482e-08	1860	1.484743	1.435618	0.496554	0.501941
2.000	0.100	3.100	4.000	0.100000	-0.008375	0.090000	1.990437	2.040587	0.758120	0.648654	True	True	9.97498e-08	1857	1.478684	1.438508	0.502016	0.498136
2.000	0.100	3.100	4.000	0.100000	-0.004750	0.090000	1.969932	2.057284	0.736938	0.665863	True	True	9.96232e-08	1796	1.473102	1.441812	0.507258	0.494168
2.000	0.100	3.100	4.000	0.100000	-0.001125	0.090000	1.950500	2.074819	0.716977	0.684028	True	True	9.9647e-08	1846	1.467974	1.445538	0.512288	0.490028
2.000	0.100	3.100	4.000	0.100000	0.002500	0.090000	1.932065	2.093257	0.698123	0.703245	True	True	9.95106e-08	1854	1.463279	1.449696	0.517115	0.485710
2.000	0.100	3.100	4.000	0.100000	0.006125	0.090000	1.914554	2.112674	0.680278	0.723618	True	True	9.96419e-08	1919	1.459002	1.454303	0.521746	0.481204
2.000	0.100	3.100	4.000	0.100000	0.009750	0.090000	1.897899	2.133157	0.663353	0.745266	True	True	9.96738e-08	1924	1.455132	1.459378	0.526188	0.476502
2.000	0.100	3.100	4.000	0.100000	0.013375	0.090000	1.882049	2.154804	0.647269	0.768328	True	True	9.98345e-08	2008	1.451661	1.464945	0.530448	0.471591
2.000	0.100	3.100	4.000	0.100000	0.017000	0.090000	1.866949	2.177725	0.631957	0.792959	True	True	9.98915e-08	2048	1.448585	1.471036	0.534530	0.466461
2.000	0.100	3.100	4.000	0.100000	0.020625	0.090000	1.852558	2.202049	0.617352	0.819342	True	True	9.97714e-08	2113	1.445902	1.477684	0.538438	0.461098
2.000	0.100	3.100	4.000	0.100000	0.024250	0.090000	1.838836	2.227923	0.603398	0.847688	True	True	9.95225e-08	2146	1.443617	1.484935	0.542177	0.455487
2.000	0.100	3.100	4.000	0.100000	0.027875	0.090000	1.825749	2.255517	0.590040	0.878247	True	True	9.97743e-08	2184	1.441738	1.492837	0.545751	0.449611
2.000	0.100	3.100	4.000	0.100000	0.031500	0.090000	1.813266	2.285032	0.577232	0.911311	True	True	9.99731e-08	2283	1.440277	1.501452	0.549161	0.443450
2.000	0.100	3.100	4.000	0.100000	0.035125	0.090000	1.801362	2.316702	0.564927	0.947231	True	True	9.99608e-08	2388	1.439252	1.510852	0.552411	0.436982
2.000	0.100	3.100	4.000	0.100000	0.038750	0.090000	1.790014	2.350806	0.553083	0.986427	True	True	9.99164e-08	2395	1.438688	1.521123	0.555502	0.430183
2.000	0.100	3.100	4.000	0.100000	0.042375	0.090000	1.779206	2.387678	0.541661	1.029413	True	True	9.999e-08	2457	1.438616	1.532371	0.558435	0.423021
2.000	0.100	3.100	4.000	0.100000	0.046000	0.090000	1.768923	2.427721	0.530620	1.076817	True	True	9.96905e-08	2593	1.439079	1.544722	0.561212	0.415462
2.000	0.100	3.100	4.000	0.100000	0.049625	0.090000	1.759156	2.471432	0.519923	1.129427	True	True	9.95633e-08	2636	1.440129	1.558332	0.563834	0.407465
2.000	0.100	3.100	4.000	0.100000	0.053250	0.090000	1.749903	2.519425	0.509532	1.188235	True	True	9.97876e-08	2681	1.441836	1.573394	0.566299	0.398981
2.000	0.100	3.100	4.000	0.100000	0.056875	0.090000	1.741163	2.572476	0.499405	1.254521	True	True	9.97833e-08	2828	1.444290	1.590154	0.568609	0.389950
2.000	0.100	3.100	4.000	0.100000	0.060500	0.090000	1.732948	2.631582	0.489499	1.329963	True	True	9.97321e-08	3054	1.447607	1.608922	0.570762	0.380297
2.000	0.100	3.100	4.000	0.100000	0.064125	0.090000	1.725276	2.698051	0.479767	1.416815	True	True	9.97582e-08	3156	1.451943	1.630106	0.572758	0.369931
2.000	0.100	3.100	4.000	0.100000	0.067750	0.090000	1.718179	2.773645	0.470151	1.518190	True	True	9.96994e-08	3429	1.457510	1.654253	0.574597	0.358732
2.000	0.100	3.100	4.000	0.100000	0.071375	0.090000	1.711707	2.860805	0.460580	1.638524	True	True	9.9719e-08	3525	1.464604	1.682113	0.576279	0.346544
2.000	0.100	3.100	4.000	0.100000	0.075000	0.090000	1.705938	2.963051	0.450961	1.784414	True	True	9.97675e-08	3941	1.473650	1.714755	0.577804	0.333154
2.000	0.100	3.100	4.000	0.100000	-0.070000	0.112500	2.681228	1.847042	1.618318	0.446036	True	True	9.97376e-08	3105	1.702053	1.453022	0.363819	0.543405
2.000	0.100	3.100	4.000	0.100000	-0.066375	0.112500	2.597068	1.854805	1.506713	0.455672	True	True	9.98081e-08	2947	1.674725	1.444841	0.376665	0.541551
2.000	0.100	3.100	4.000	0.100000	-0.062750	0.112500	2.523523	1.863031	1.411962	0.465374	True	True	9.99038e-08	2814	1.650837	1.438202	0.388570	0.539610
2.000	0.100	3.100	4.000	0.100000	-0.059125	0.112500	2.458446	1.871698	1.330256	0.475209	True	True	9.98248e-08	2688	1.629717	1.432822	0.399675	0.537574
2.000	0.100	3.100	4.000	0.100000	-0.055500	0.112500	2.400265	1.880793	1.258891	0.485231	True	True	9.99122e-08	2537	1.610872	1.428492	0.410089	0.535438
2.000	0.100	3.100	4.000	0.100000	-0.051875	0.112500	2.347804	1.890312	1.195887	0.495486	True	True	9.95772e-08	2380	1.593930	1.425058	0.419897	0.533197
2.000	0.100	3.100	4.000	0.100000	-0.048250	0.112500	2.300154	1.900259	1.139752	0.506018	True	True	9.99997e-08	2336	1.578604	1.422405	0.429168	0.530847
2.000	0.100	3.100	4.000	0.100000	-0.044625	0.112500	2.256606	1.910641	1.089344	0.516867	True	True	9.98414e-08	2262	1.564667	1.420440	0.437956	0.528384
2.000	0.100	3.100	4.000	0.100000	-0.041000	0.112500	2.216591	1.921470	1.043768	0.528071	True	True	9.96882e-08	2189	1.551938	1.419095	0.446309	0.525806
2.000	0.100	3.100	4.000	0.100000	-0.037375	0.112500	2.179650	1.932761	1.002312	0.539671	True	True	9.97623e-08	2032	1.540271	1.418313	0.454263	0.523107
2.000	0.100	3.100	4.000	0.100000	-0.033750	0.112500	2.145406	1.944535	0.964402	0.551706	True	True	9.98641e-08	1976	1.529546	1.418052	0.461852	0.520285
2.000	0.100	3.100	4.000	0.100000	-0.030125	0.112500	2.113546	1.956813	0.929569	0.564218	True	True	9.94674e-08	1979	1.519664	1.418277	0.469103	0.517336
2.000	0.100	3.100	4.000	0.100000	-0.026500	0.112500	2.083808	1.969623	0.897426	0.577251	True	True	9.98897e-08	1944	1.510543	1.418964	0.476039	0.514256
2.000	0.100	3.100	4.000	0.100000	-0.022875	0.112500	2.055971	1.982993	0.867651	0.590853	True	True	9.95693e-08	1848	1.502112	1.420093	0.482682	0.511041
2.000	0.100	3.100	4.000	0.100000	-0.019250	0.112500	2.029845	1.996959	0.839972	0.605073	True	True	9.95005e-08	1849	1.494315	1.421650	0.489048	0.507687
2.000	0.100	3.100	4.000	0.100000	-0.015625	0.112500	2.005270	2.011558	0.814158	0.619969	True	True	9.94128e-08	1813	1.487102	1.423626	0.495153	0.504187
2.000	0.100	3.100	4.000	0.100000	-0.012000	0.112500	1.982105	2.026833	0.790011	0.635601	True	True	9.95598e-08	1843	1.480431	1.426017	0.501011	0.500537
2.000	0.100	3.100	4.000	0.100000	-0.008375	0.112500	1.960229	2.042831	0.767363	0.652035	True	True	9.97035e-08	1869	1.474268	1.428822	0.506633	0.496731
2.000	0.100	3.100	4.000	0.100000	-0.004750	0.112500	1.939533	2.059608	0.746066	0.669347	True	True	9.98804e-08	1820	1.468583	1.432044	0.512031	0.492762
2.000	0.100	3.100	4.000	0.100000	-0.001125	0.112500	1.919927	2.077223	0.725991	0.687620	True	True	9.96362e-08	1916	1.463353	1.435692	0.517215	0.488624
2.000	0.100	3.100	4.000	0.100000	0.002500	0.112500	1.901329	2.095744	0.707026	0.706948	True	True	9.98649e-08	1974	1.458557	1.439776	0.522191	0.484307
2.000	0.100	3.100	4.000	0.100000	0.006125	0.112500	1.883662	2.115246	0.689071	0.727436	True	True	9.99347e-08	1996	1.454180	1.444312	0.526968	0.479804
2.000	0.100	3.100	4.000	0.100000	0.009750	0.112500	1.866868	2.135816	0.672039	0.749206	True	True	9.95305e-08	2006	1.450210	1.449319	0.531553	0.475105
2.000	0.100	3.100	4.000	0.100000	0.013375	0.112500	1.850889	2.157551	0.655850	0.772393	True	True	9.98919e-08	2107	1.446639	1.454821	0.535950	0.470199
2.000	0.100	3.100	4.000	0.100000	0.017000	0.112500	1.835674	2.180563	0.640434	0.797157	True	True	9.99175e-08	2062	1.443464	1.460850	0.540165	0.465075
2.000	0.100	3.100	4.000	0.100000	0.020625	0.112500	1.821180	2.204980	0.625727	0.823680	True	True	9.99543e-08	2088	1.440682	1.467439	0.544201	0.459719
2.000	0.100	3.100	4.000	0.100000	0.024250	0.112500	1.807367	2.230951	0.611672	0.852175	True	True	9.99204e-08	2242	1.438298	1.474632	0.548064	0.454116
2.000	0.100	3.100	4.000	0.100000	0.027875	0.112500	1.794202	2.258645	0.598215	0.882890	True	True	9.96072e-08	2192	1.436319	1.482479	0.551756	0.448249
2.000	0.100	3.100	4.000	0.100000	0.031500	0.112500	1.781656	2.288263	0.585308	0.916121	True	True	9.96391e-08	2285	1.434757	1.491041	0.555279	0.442098
2.000	0.100	3.100	4.000	0.100000	0.035125	0.112500	1.769701	2.320040	0.572906	0.952220	True	True	9.9507e-08	2316	1.433631	1.500390	0.558635	0.435642
2.000	0.100	3.100	4.000	0.100000	0.038750	0.112500	1.758318	2.354255	0.560966	0.991608	True	True	9.96556e-08	2501	1.432964	1.510612	0.561827	0.428856
2.000	0.100	3.100	4.000	0.100000	0.042375	0.112500	1.747490	2.391244	0.549448	1.034802	True	True	9.96488e-08	2430	1.432787	1.521812	0.564855	0.421709
2.000	0.100	3.100	4.000	0.100000	0.046000	0.112500	1.737203	2.431410	0.538313	1.082432	True	True	9.96587e-08	2574	1.433143	1.534116	0.567720	0.414167
2.000	0.100	3.100	4.000	0.100000	0.049625	0.112500	1.727449	2.475250	0.527521	1.135288	True	True	9.991e-08	2714	1.434083	1.547680	0.570422	0.406189
2.000	0.100	3.100	4.000	0.100000	0.053250	0.112500	1.718227	2.523380	0.517034	1.194368	True	True	9.96579e-08	2822	1.435675	1.562698	0.572961	0.397725
2.000	0.100	3.100	4.000	0.100000	0.056875	0.112500	1.709540	2.576578	0.506812	1.260955	True	True	9.9931e-08	2828	1.438010	1.579412	0.575335	0.388718
2.000	0.100	3.100	4.000	0.100000	0.060500	0.112500	1.701398	2.635842	0.496811	1.336735	True	True	9.9895e-08	3011	1.441201	1.598135	0.577545	0.379092
2.000	0.100	3.100	4.000	0.100000	0.064125	0.112500	1.693825	2.702483	0.486981	1.423971	True	True	9.97924e-08	3239	1.445403	1.619274	0.579589	0.368756
2.000	0.100	3.100	4.000	0.100000	0.067750	0.112500	1.686853	2.778264	0.477265	1.525786	True	True	9.99199e-08	3407	1.450826	1.643372	0.581466	0.357591
2.000	0.100	3.100	4.000	0.100000	0.071375	0.112500	1.680539	2.865633	0.467591	1.646635	True	True	9.96656e-08	3675	1.457762	1.671181	0.583174	0.345443
2.000	0.100	3.100	4.000	0.100000	0.075000	0.112500	1.674966	2.968116	0.457866	1.793141	True	True	9.97403e-08	3938	1.466632	1.703767	0.584715	0.332098
2.000	0.100	3.100	4.000	0.100000	-0.070000	0.135000	2.656775	1.848054	1.630062	0.447885	True	True	9.99808e-08	3159	1.699753	1.445701	0.365428	0.542274
2.000	0.100	3.100	4.000	0.100000	-0.066375	0.135000	2.572148	1.855893	1.518278	0.457620	True	True	9.9974e-08	2859	1.672280	1.437293	0.378454	0.540373
2.000	0.100	3.100	4.000	0.100000	-0.062750	0.135000	2.498164	1.864195	1.423354	0.467418	True	True	9.98109e-08	2729	1.648251	1.430446	0.390539	0.538391
2.000	0.100	3.100	4.000	0.100000	-0.059125	0.135000	2.432672	1.872937	1.341481	0.477347	True	True	9.98506e-08	2614	1.626996	1.424873	0.401825	0.536319
2.000	0.100	3.100	4.000	0.100000	-0.055500	0.135000	2.374100	1.882106	1.269956	0.487460	True	True	9.99943e-08	2495	1.608020	1.420364	0.412420	0.534152
2.000	0.100	3.100	4.000	0.100000	-0.051875	0.135000	2.321266	1.891700	1.206795	0.497806	True	True	9.98504e-08	2442	1.590950	1.416764	0.422410	0.531884
2.000	0.100	3.100	4.000	0.100000	-0.048250	0.135000	2.273264	1.901720	1.150509	0.508427	True	True	9.99442e-08	2296	1.575500	1.413954	0.431862	0.529511
2.000	0.100	3.100	4.000	0.100000	-0.044625	0.135000	2.229380	1.912175	1.099954	0.519364	True	True	9.97419e-08	2107	1.561442	1.411842	0.440831	0.527027
2.000	0.100	3.100	4.000	0.100000	-0.041000	0.135000	2.189045	1.923078	1.054234	0.530657	True	True	9.99921e-08	2093	1.548594	1.410358	0.449364	0.524430
2.000	0.100	3.100	4.000	0.100000	-0.037375	0.135000	2.151801	1.934443	1.012638	0.542346	True	True	9.98276e-08	2049	1.536812	1.409445	0.457497	0.521716
2.000	0.100	3.100	4.000	0.100000	-0.033750	0.135000	2.117268	1.946291	0.974592	0.554471	True	True	9.93794e-08	1995	1.525973	1.409060	0.465263	0.518881
2.000	0.100	3.100	4.000	0.100000	-0.030125	0.135000	2.085134	1.958645	0.939626	0.567073	True	True	9.99916e-08	1981	1.515979	1.409168	0.472690	0.515921
2.000	0.100	3.100	4.000	0.100000	-0.026500	0.135000	2.055135	1.971529	0.907354	0.580198	True	True	9.99189e-08	1873	1.506748	1.409744	0.479801	0.512832
2.000	0.100	3.100	4.000	0.100000	-0.022875	0.135000	2.027052	1.984973	0.877451	0.593893	True	True	9.94233e-08	1805	1.498210	1.410767	0.486615	0.509610
2.000	0.100	3.100	4.000	0.100000	-0.019250	0.135000	2.000692	1.999016	0.849648	0.608209	True	True	9.95567e-08	1841	1.490306	1.412224	0.493151	0.506249
2.000	0.100	3.100	4.000	0.100000	-0.015625	0.135000	1.975893	2.013695	0.823713	0.623202	True	True	9.94468e-08	1835	1.482988	1.414104	0.499424	0.502744
2.000	0.100	3.100	4.000	0.100000	-0.012000	0.135000	1.952518	2.029048	0.799448	0.638934	True	True	9.9658e-08	1838	1.476213	1.416403	0.505446	0.499091
2.000	0.100	3.100	4.000	0.100000	-0.008375	0.135000	1.930442	2.045128	0.776683	0.655471	True	True	9.95169e-08	1816	1.469948	1.419121	0.511231	0.495282
2.000	0.100	3.100	4.000	0.100000	-0.004750	0.135000	1.909562	2.061986	0.755272	0.672889	True	True	9.99007e-08	1829	1.464162	1.422261	0.516788	0.491312
2.000	0.100	3.100	4.000	0.100000	-0.001125	0.135000	1.889780	2.079685	0.735085	0.691271	True	True	9.9447e-08	1912	1.458831	1.425829	0.522128	0.487174
2.000	0.100	3.100	4.000	0.100000	0.002500	0.135000	1.871017	2.098290	0.716010	0.710713	True	True	9.95499e-08	1968	1.453935	1.429837	0.527256	0.482858
2.000	0.100	3.100	4.000	0.100000	0.006125	0.135000	1.853200	2.117879	0.697948	0.731319	True	True	9.99384e-08	1940	1.449459	1.434300	0.532182	0.478358
2.000	0.100	3.100	4.000	0.100000	0.009750	0.135000	1.836266	2.138537	0.680810	0.753212	True	True	9.96638e-08	2056	1.445391	1.439238	0.536911	0.473663
2.000	0.100	3.100	4.000	0.100000	0.013375	0.135000	1.820158	2.160362	0.664517	0.776528	True	True	9.99476e-08	2013	1.441722	1.444675	0.541449	0.468762
2.000	0.100	3.100	4.000	0.100000	0.017000	0.135000	1.804827	2.183467	0.648998	0.801428	True	True	9.97115e-08	2092	1.438448	1.450639	0.545799	0.463643
2.000	0.100	3.100	4.000	0.100000	0.020625	0.135000	1.790229	2.207980	0.634191	0.828093	True	True	9.98442e-08	2136	1.435568	1.457168	0.549968	0.458294
2.000	0.100	3.100	4.000	0.100000	0.024250	0.135000	1.776324	2.234048	0.620036	0.856739	True	True	9.98528e-08	2273	1.433085	1.464302	0.553957	0.452699
2.000	0.100	3.100	4.000	0.100000	0.027875	0.135000	1.763080	2.261843	0.606481	0.887614	True	True	9.99494e-08	2250	1.431007	1.472093	0.557770	0.446841
2.000	0.100	3.100	4.000	0.100000	0.031500	0.135000	1.750467	2.291566	0.593477	0.921016	True	True	9.99695e-08	2340	1.429346	1.480601	0.561409	0.440702
2.000	0.100	3.100	4.000	0.100000	0.035125	0.135000	1.738459	2.323452	0.580979	0.957296	True	True	9.98569e-08	2370	1.428118	1.489898	0.564875	0.434258
2.000	0.100	3.100	4.000	0.100000	0.038750	0.135000	1.727037	2.357781	0.568944	0.996881	True	True	9.97087e-08	2412	1.427348	1.500069	0.568171	0.427485
2.000	0.100	3.100	4.000	0.100000	0.042375	0.135000	1.716185	2.394888	0.557331	1.040285	True	True	9.96013e-08	2519	1.427067	1.511220	0.571297	0.420354
2.000	0.100	3.100	4.000	0.100000	0.046000	0.135000	1.705889	2.435179	0.546101	1.088144	True	True	9.96362e-08	2552	1.427314	1.523477	0.574253	0.412829
2.000	0.100	3.100	4.000	0.100000	0.049625	0.135000	1.696143	2.479150	0.535215	1.141251	True	True	9.9893e-08	2708	1.428144	1.536994	0.577040	0.404870
2.000	0.100	3.100	4.000	0.100000	0.053250	0.135000	1.686947	2.527419	0.524635	1.200607	True	True	9.9828e-08	2749	1.429621	1.551964	0.579656	0.396429
2.000	0.100	3.100	4.000	0.100000	0.056875	0.135000	1.678304	2.580765	0.514318	1.267500	True	True	9.99207e-08	2911	1.431836	1.568633	0.582099	0.387446
2.000	0.100	3.100	4.000	0.100000	0.060500	0.135000	1.670229	2.640188	0.504221	1.343623	True	True	9.98156e-08	3003	1.434900	1.587309	0.584369	0.377848
2.000	0.100	3.100	4.000	0.100000	0.064125	0.135000	1.662745	2.707002	0.494294	1.431247	True	True	9.96604e-08	3246	1.438968	1.608400	0.586464	0.367544
2.000	0.100	3.100	4.000	0.100000	0.067750	0.135000	1.655890	2.782972	0.484479	1.533508	True	True	9.9778e-08	3475	1.444246	1.632450	0.588382	0.356415
2.000	0.100	3.100	4.000	0.100000	0.071375	0.135000	1.649722	2.870552	0.474704	1.654879	True	True	9.97085e-08	3686	1.451022	1.660206	0.590120	0.344308
2.000	0.100	3.100	4.000	0.100000	0.075000	0.135000	1.644331	2.973272	0.464872	1.802007	True	True	9.97742e-08	3929	1.459714	1.692736	0.591680	0.331010
2.000	0.100	3.100	4.000	0.100000	-0.070000	0.157500	2.632626	1.849084	1.641824	0.449750	True	True	9.99255e-08	3102	1.697498	1.438391	0.367012	0.541122
2.000	0.100	3.100	4.000	0.100000	-0.066375	0.157500	2.547546	1.857002	1.529866	0.459587	True	True	9.98172e-08	2800	1.669883	1.429756	0.380216	0.539171
2.000	0.100	3.100	4.000	0.100000	-0.062750	0.157500	2.473136	1.865382	1.434774	0.469483	True	True	9.99509e-08	2678	1.645719	1.422699	0.392480	0.537146
2.000	0.100	3.100	4.000	0.100000	-0.059125	0.157500	2.407240	1.874201	1.352739	0.479507	True	True	9.98021e-08	2547	1.624332	1.416933	0.403946	0.535037
2.000	0.100	3.100	4.000	0.100000	-0.055500	0.157500	2.348286	1.883446	1.281057	0.489714	True	True	9.98783e-08	2368	1.605229	1.412244	0.414721	0.532837
2.000	0.100	3.100	4.000	0.100000	-0.051875	0.157500	2.295091	1.893116	1.217743	0.500152	True	True	9.94666e-08	2370	1.588036	1.408475	0.424892	0.530540
2.000	0.100	3.100	4.000	0.100000	-0.048250	0.157500	2.246744	1.903212	1.161309	0.510865	True	True	9.95496e-08	2185	1.572465	1.405507	0.434524	0.528141
2.000	0.100	3.100	4.000	0.100000	-0.044625	0.157500	2.202533	1.913743	1.110610	0.521893	True	True	9.97249e-08	2180	1.558289	1.403247	0.443674	0.525636
2.000	0.100	3.100	4.000	0.100000	-0.041000	0.157500	2.161887	1.924721	1.064751	0.533277	True	True	9.98431e-08	2100	1.545326	1.401623	0.452386	0.523020
2.000	0.100	3.100	4.000	0.100000	-0.037375	0.157500	2.124346	1.936160	1.023018	0.545057	True	True	9.9983e-08	1979	1.533431	1.400578	0.460698	0.520289
2.000	0.100	3.100	4.000	0.100000	-0.033750	0.157500	2.089531	1.948086	0.984838	0.557273	True	True	9.99612e-08	1957	1.522481	1.400067	0.468642	0.517439
2.000	0.100	3.100	4.000	0.100000	-0.030125	0.157500	2.057128	1.960516	0.949743	0.569969	True	True	9.95261e-08	1986	1.512379	1.400057	0.476245	0.514467
2.000	0.100	3.100	4.000	0.100000	-0.026500	0.157500	2.026875	1.973476	0.917343	0.583188	True	True	9.98219e-08	1888	1.503041	1.400520	0.483531	0.511367
2.000	0.100	3.100	4.000	0.100000	-0.022875	0.157500	1.998548	1.987001	0.887317	0.596978	True	True	9.94403e-08	1850	1.494397	1.401436	0.490518	0.508136
2.000	0.100	3.100	4.000	0.100000	-0.019250	0.157500	1.971957	2.001123	0.859392	0.611392	True	True	9.95368e-08	1880	1.486389	1.402790	0.497225	0.504768
2.000	0.100	3.100	4.000	0.100000	-0.015625	0.157500	1.946944	2.015877	0.833337	0.626485	True	True	9.99007e-08	1814	1.478968	1.404574	0.503666	0.501258
2.000	0.100	3.100	4.000	0.100000	-0.012000	0.157500	1.923362	2.031313	0.808955	0.642319	True	True	9.99839e-08	1900	1.472092	1.406780	0.509856	0.497600
2.000	0.100	3.100	4.000	0.100000	-0.008375	0.157500	1.901089	2.047477	0.786077	0.658961	True	True	9.95358e-08	1846	1.465726	1.409409	0.515805	0.493789
2.000	0.100	3.100	4.000	0.100000	-0.004750	0.157500	1.880023	2.064419	0.764554	0.676487	True	True	9.94409e-08	1970	1.459841	1.412464	0.521523	0.489817
2.000	0.100	3.100	4.000	0.100000	-0.001125	0.157500	1.860069	2.082203	0.744257	0.694982	True	True	9.99603e-08	1931	1.454411	1.415952	0.527020	0.485678
2.000	0.100	3.100	4.000	0.100000	0.002500	0.157500	1.841143	2.100895	0.725074	0.714539	True	True	9.98111e-08	1895	1.449417	1.419883	0.532304	0.481364
2.000	0.100	3.100	4.000	0.100000	0.006125	0.157500	1.823176	2.120571	0.706906	0.735267	True	True	9.96453e-08	1953	1.444844	1.424272	0.537380	0.476866
2.000	0.100	3.100	4.000	0.100000	0.009750	0.157500	1.806102	2.141320	0.689663	0.757285	True	True	9.96462e-08	2053	1.440678	1.429140	0.542257	0.472174
2.000	0.100	3.100	4.000	0.100000	0.013375	0.157500	1.789867	2.163237	0.673267	0.780734	True	True	9.95452e-08	2069	1.436912	1.434508	0.546937	0.467277
2.000	0.100	3.100	4.000	0.100000	0.017000	0.157500	1.774419	2.186437	0.657648	0.805771	True	True	9.99044e-08	2143	1.433541	1.440408	0.551427	0.462165
2.000	0.100	3.100	4.000	0.100000	0.020625	0.157500	1.759716	2.211046	0.642740	0.832583	True	True	9.96403e-08	2174	1.430564	1.446874	0.555729	0.456822
2.000	0.100	3.100	4.000	0.100000	0.024250	0.157500	1.745718	2.237215	0.628487	0.861382	True	True	9.97027e-08	2258	1.427983	1.453949	0.559848	0.451236
2.000	0.100	3.100	4.000	0.100000	0.027875	0.157500	1.732393	2.265113	0.614835	0.892420	True	True	9.99719e-08	2278	1.425806	1.461683	0.563785	0.445388
2.000	0.100	3.100	4.000	0.100000	0.031500	0.157500	1.719711	2.294943	0.601735	0.925995	True	True	9.97374e-08	2357	1.424045	1.470135	0.567544	0.439260
2.000	0.100	3.100	4.000	0.100000	0.035125	0.157500	1.707648	2.326939	0.589142	0.962461	True	True	9.97166e-08	2403	1.422716	1.479378	0.571124	0.432829
2.000	0.100	3.100	4.000	0.100000	0.038750	0.157500	1.696184	2.361384	0.577013	1.002244	True	True	9.96315e-08	2427	1.421844	1.489498	0.574528	0.426070
2.000	0.100	3.100	4.000	0.100000	0.042375	0.157500	1.685303	2.398611	0.565306	1.045864	True	True	9.98048e-08	2515	1.421458	1.500599	0.577755	0.418955
2.000	0.100	3.100	4.000	0.100000	0.046000	0.157500	1.674995	2.439027	0.553983	1.093956	True	True	9.97917e-08	2671	1.421599	1.512806	0.580806	0.411448
2.000	0.100	3.100	4.000	0.100000	0.049625	0.157500	1.665252	2.483131	0.543004	1.147317	True	True	9.99475e-08	2753	1.422317	1.526275	0.583679	0.403510
2.000	0.100	3.100	4.000	0.100000	0.053250	0.157500	1.656075	2.531541	0.532330	1.206953	True	True	9.97797e-08	2825	1.423680	1.541199	0.586375	0.395092
2.000	0.100	3.100	4.000	0.100000	0.056875	0.157500	1.647471	2.585037	0.521920	1.274156	True	True	9.99261e-08	2945	1.425774	1.557820	0.588891	0.386134
2.000	0.100	3.100	4.000	0.100000	0.060500	0.157500	1.639454	2.644620	0.511728	1.350627	True	True	9.97646e-08	3055	1.428711	1.576449	0.591224	0.376565
2.000	0.100	3.100	4.000	0.100000	0.064125	0.157500	1.632051	2.711608	0.501705	1.438645	True	True	9.97862e-08	3248	1.432643	1.597492	0.593374	0.366294
2.000	0.100	3.100	4.000	0.100000	0.067750	0.157500	1.625302	2.787769	0.491792	1.541358	True	True	9.97095e-08	3489	1.437774	1.621491	0.595336	0.355203
2.000	0.100	3.100	4.000	0.100000	0.071375	0.157500	1.619270	2.875560	0.481916	1.663257	True	True	9.97844e-08	3746	1.444389	1.649193	0.597109	0.343138
2.000	0.100	3.100	4.000	0.100000	0.075000	0.157500	1.614048	2.978519	0.471979	1.811014	True	True	9.99889e-08	3965	1.452901	1.681664	0.598691	0.329890
2.000	0.100	3.100	4.000	0.100000	-0.070000	0.180000	2.608781	1.850133	1.653602	0.451633	True	True	9.96301e-08	3085	1.695288	1.431092	0.368572	0.539948
2.000	0.100	3.100	4.000	0.100000	-0.066375	0.180000	2.523262	1.858132	1.541474	0.461572	True	True	9.96796e-08	3010	1.667536	1.422229	0.381951	0.537946
2.000	0.100	3.100	4.000	0.100000	-0.062750	0.180000	2.448438	1.866592	1.446219	0.471569	True	True	9.97855e-08	2715	1.643240	1.414963	0.394392	0.535876
2.000	0.100	3.100	4.000	0.100000	-0.059125	0.180000	2.382151	1.875489	1.364026	0.481690	True	True	9.97055e-08	2471	1.621726	1.409002	0.406036	0.533728
2.000	0.100	3.100	4.000	0.100000	-0.055500	0.180000	2.322826	1.884813	1.292191	0.491993	True	True	9.98804e-08	2441	1.602500	1.404132	0.416990	0.531493
2.000	0.100	3.100	4.000	0.100000	-0.051875	0.180000	2.269279	1.894560	1.228729	0.502525	True	True	9.97555e-08	2329	1.585187	1.400194	0.427340	0.529166
2.000	0.100	3.100	4.000	0.100000	-0.048250	0.180000	2.220597	1.904734	1.172151	0.513332	True	True	9.95844e-08	2170	1.569499	1.397067	0.437152	0.526740
2.000	0.100	3.100	4.000	0.100000	-0.044625	0.180000	2.176068	1.915342	1.121312	0.524453	True	True	9.97949e-08	2120	1.555209	1.394657	0.446481	0.524211
2.000	0.100	3.100	4.000	0.100000	-0.041000	0.180000	2.135119	1.926398	1.075315	0.535931	True	True	9.93879e-08	2000	1.542135	1.392892	0.455372	0.521574
2.000	0.100	3.100	4.000	0.100000	-0.037375	0.180000	2.097289	1.937917	1.033449	0.547804	True	True	9.94824e-08	2004	1.530130	1.391713	0.463863	0.518824
2.000	0.100	3.100	4.000	0.100000	-0.033750	0.180000	2.062199	1.949920	0.995139	0.560114	True	True	9.9912e-08	2028	1.519073	1.391077	0.471985	0.515959
2.000	0.100	3.100	4.000	0.100000	-0.030125	0.180000	2.029534	1.962427	0.959916	0.572905	True	True	9.94823e-08	1922	1.508864	1.390946	0.479765	0.512973
2.000	0.100	3.100	4.000	0.100000	-0.026500	0.180000	1.999030	1.975468	0.927392	0.586220	True	True	9.96607e-08	1870	1.499422	1.391295	0.487226	0.509862
2.000	0.100	3.100	4.000	0.100000	-0.022875	0.180000	1.970467	1.989071	0.897244	0.600109	True	True	9.97071e-08	1804	1.490675	1.392103	0.494387	0.506621
2.000	0.100	3.100	4.000	0.100000	-0.019250	0.180000	1.943653	2.003272	0.869199	0.614623	True	True	9.98456e-08	1837	1.482565	1.393354	0.501266	0.503245
2.000	0.100	3.100	4.000	0.100000	-0.015625	0.180000	1.918422	2.018113	0.843028	0.629817	True	True	9.96562e-08	1854	1.475045	1.395038	0.507877	0.499728
2.000	0.100	3.100	4.000	0.100000	-0.012000	0.180000	1.894635	2.033632	0.818532	0.645755	True	True	9.97727e-08	1812	1.468070	1.397150	0.514235	0.496065
2.000	0.100	3.100	4.000	0.100000	-0.008375	0.180000	1.872173	2.049879	0.795541	0.662505	True	True	9.95171e-08	1858	1.461605	1.399690	0.520349	0.492250
2.000	0.100	3.100	4.000	0.100000	-0.004750	0.180000	1.850925	2.066907	0.773908	0.680142	True	True	9.95925e-08	1910	1.455622	1.402659	0.526230	0.488277
2.000	0.100	3.100	4.000	0.100000	-0.001125	0.180000	1.830800	2.084777	0.753503	0.698752	True	True	9.99449e-08	1930	1.450096	1.406065	0.531887	0.484137
2.000	0.100	3.100	4.000	0.100000	0.002500	0.180000	1.811715	2.103558	0.734214	0.718428	True	True	9.95626e-08	1992	1.445006	1.409917	0.537327	0.479823
2.000	0.100	3.100	4.000	0.100000	0.006125	0.180000	1.793599	2.123325	0.715941	0.739279	True	True	9.96226e-08	2036	1.440336	1.414231	0.542557	0.475326
2.000	0.100	3.100	4.000	0.100000	0.009750	0.180000	1.776387	2.144165	0.698595	0.761426	True	True	9.98224e-08	2093	1.436074	1.419027	0.547582	0.470638
2.000	0.100	3.100	4.000	0.100000	0.013375	0.180000	1.760024	2.166177	0.682098	0.785010	True	True	9.9941e-08	2027	1.432213	1.424327	0.552408	0.465746
2.000	0.100	3.100	4.000	0.100000	0.017000	0.180000	1.744461	2.189473	0.666379	0.810188	True	True	9.96348e-08	2173	1.428745	1.430160	0.557040	0.460639
2.000	0.100	3.100	4.000	0.100000	0.020625	0.180000	1.729652	2.214181	0.651373	0.837148	True	True	9.99663e-08	2221	1.425672	1.436563	0.561480	0.455304
2.000	0.100	3.100	4.000	0.100000	0.024250	0.180000	1.715561	2.240451	0.637023	0.866104	True	True	9.97055e-08	2195	1.422994	1.443576	0.565731	0.449726
2.000	0.100	3.100	4.000	0.100000	0.027875	0.180000	1.702153	2.268455	0.623275	0.897309	True	True	9.98384e-08	2232	1.420720	1.451251	0.569795	0.443888
2.000	0.100	3.100	4.000	0.100000	0.031500	0.180000	1.689401	2.298393	0.610080	0.931060	True	True	9.96257e-08	2301	1.418861	1.459647	0.573675	0.437770
2.000	0.100	3.100	4.000	0.100000	0.035125	0.180000	1.677281	2.330502	0.597393	0.967715	True	True	9.99549e-08	2354	1.417432	1.468836	0.577372	0.431353
2.000	0.100	3.100	4.000	0.100000	0.038750	0.180000	1.665772	2.365063	0.585170	1.007701	True	True	9.95926e-08	2459	1.416458	1.478903	0.580886	0.424609
2.000	0.100	3.100	4.000	0.100000	0.042375	0.180000	1.654859	2.402412	0.573371	1.051538	True	True	9.99302e-08	2584	1.415967	1.489952	0.584218	0.417510
2.000	0.100	3.100	4.000	0.100000	0.046000	0.180000	1.644533	2.442956	0.561956	1.099868	True	True	9.99905e-08	2631	1.416001	1.502109	0.587367	0.410023
2.000	0.100	3.100	4.000	0.100000	0.049625	0.180000	1.634789	2.487194	0.550885	1.153487	True	True	9.97071e-08	2801	1.416608	1.515529	0.590331	0.402106
2.000	0.100	3.100	4.000	0.100000	0.053250	0.180000	1.625626	2.535746	0.540118	1.213407	True	True	9.97241e-08	2846	1.417856	1.530405	0.593110	0.393711
2.000	0.100	3.100	4.000	0.100000	0.056875	0.180000	1.617054	2.589393	0.529615	1.280925	True	True	9.9749e-08	3011	1.419829	1.546977	0.595702	0.384781
2.000	0.100	3.100	4.000	0.100000	0.060500	0.180000	1.609088	2.649139	0.519329	1.357748	True	True	9.97396e-08	3204	1.422639	1.565557	0.598103	0.375242
2.000	0.100	3.100	4.000	0.100000	0.064125	0.180000	1.601757	2.716302	0.509212	1.446165	True	True	9.99105e-08	3247	1.426434	1.586550	0.600310	0.365005
2.000	0.100	3.100	4.000	0.100000	0.067750	0.180000	1.595104	2.792654	0.499201	1.549336	True	True	9.98206e-08	3466	1.431417	1.610497	0.602322	0.353953
2.000	0.100	3.100	4.000	0.100000	0.071375	0.180000	1.589196	2.880658	0.489225	1.671770	True	True	9.97401e-08	3711	1.437870	1.638145	0.604133	0.341933
2.000	0.100	3.100	4.000	0.100000	0.075000	0.180000	1.584131	2.983857	0.479183	1.820164	True	True	9.97553e-08	3999	1.446199	1.670556	0.605742	0.328737
2.000	0.100	3.100	4.000	0.100000	-0.070000	0.202500	2.585240	1.851200	1.665394	0.453532	True	True	9.95505e-08	3055	1.693121	1.423806	0.370105	0.538752
2.000	0.100	3.100	4.000	0.100000	-0.066375	0.202500	2.499295	1.859282	1.553101	0.463577	True	True	9.95743e-08	2827	1.665238	1.414714	0.383658	0.536697
2.000	0.100	3.100	4.000	0.100000	-0.062750	0.202500	2.424070	1.867824	1.457687	0.473675	True	True	9.98475e-08	2627	1.640814	1.407238	0.396274	0.534581
2.000	0.100	3.100	4.000	0.100000	-0.059125	0.202500	2.357405	1.876802	1.375341	0.483897	True	True	9.99884e-08	2454	1.619178	1.401083	0.408093	0.532391
2.000	0.100	3.100	4.000	0.100000	-0.055500	0.202500	2.297720	1.886206	1.303356	0.494297	True	True	9.99764e-08	2388	1.599833	1.396031	0.419225	0.530120
2.000	0.100	3.100	4.000	0.100000	-0.051875	0.202500	2.243831	1.896033	1.239750	0.504926	True	True	9.96863e-08	2241	1.582404	1.391923	0.429752	0.527760
2.000	0.100	3.100	4.000	0.100000	-0.048250	0.202500	2.194825	1.906286	1.183031	0.515828	True	True	9.98442e-08	2210	1.566603	1.388636	0.439742	0.525305
2.000	0.100	3.100	4.000	0.100000	-0.044625	0.202500	2.149986	1.916974	1.132055	0.527045	True	True	9.94886e-08	2049	1.552203	1.386075	0.449250	0.522751
2.000	0.100	3.100	4.000	0.100000	-0.041000	0.202500	2.108743	1.928110	1.085925	0.538618	True	True	9.95808e-08	2073	1.539020	1.384168	0.458319	0.520091
2.000	0.100	3.100	4.000	0.100000	-0.037375	0.202500	2.070632	1.939709	1.043928	0.550587	True	True	9.95447e-08	1985	1.526909	1.382854	0.466988	0.517323
2.000	0.100	3.100	4.000	0.100000	-0.033750	0.202500	2.035274	1.951791	1.005491	0.562994	True	True	9.96941e-08	1871	1.515748	1.382090	0.475288	0.514440
2.000	0.100	3.100	4.000	0.100000	-0.030125	0.202500	2.002353	1.964380	0.970143	0.575881	True	True	9.97913e-08	1844	1.505437	1.381838	0.483244	0.511439
2.000	0.100	3.100	4.000	0.100000	-0.026500	0.202500	1.971608	1.977500	0.937497	0.589296	True	True	9.94144e-08	1779	1.495892	1.382072	0.490881	0.508316
2.000	0.100	3.100	4.000	0.100000	-0.022875	0.202500	1.942810	1.991189	0.907230	0.603284	True	True	9.99905e-08	1800	1.487046	1.382769	0.498216	0.505063
2.000	0.100	3.100	4.000	0.100000	-0.019250	0.202500	1.915775	2.005474	0.879069	0.617900	True	True	9.94968e-08	1807	1.478838	1.383916	0.505268	0.501678
2.000	0.100	3.100	4.000	0.100000	-0.015625	0.202500	1.890338	2.020395	0.852783	0.633200	True	True	9.98614e-08	1836	1.471219	1.385500	0.512050	0.498154
2.000	0.100	3.100	4.000	0.100000	-0.012000	0.202500	1.866352	2.036000	0.828174	0.649245	True	True	9.95799e-08	1869	1.464147	1.387517	0.518576	0.494485
2.000	0.100	3.100	4.000	0.100000	-0.008375	0.202500	1.843701	2.052333	0.805073	0.666105	True	True	9.95291e-08	1857	1.457587	1.389966	0.524857	0.490666
2.000	0.100	3.100	4.000	0.100000	-0.004750	0.202500	1.822275	2.069449	0.783331	0.683855	True	True	9.96192e-08	1912	1.451508	1.392848	0.530902	0.486690
2.000	0.100	3.100	4.000	0.100000	-0.001125	0.202500	1.801983	2.087408	0.762820	0.702582	True	True	9.98107e-08	1951	1.445887	1.396170	0.536720	0.482548
2.000	0.100	3.100	4.000	0.100000	0.002500	0.202500	1.782741	2.106279	0.743426	0.722380	True	True	9.95785e-08	1932	1.440703	1.399943	0.542319	0.478235
2.000	0.100	3.100	4.000	0.100000	0.006125	0.202500	1.764478	2.126138	0.725050	0.743357	True	True	9.99775e-08	2028	1.435938	1.404181	0.547704	0.473740
2.000	0.100	3.100	4.000	0.100000	0.009750	0.202500	1.747130	2.147072	0.707603	0.765636	True	True	9.96418e-08	2024	1.431583	1.408903	0.552881	0.469054
2.000	0.100	3.100	4.000	0.100000	0.013375	0.202500	1.730641	2.169180	0.691007	0.789357	True	True	9.97029e-08	2142	1.427627	1.414133	0.557855	0.464166
2.000	0.100	3.100	4.000	0.100000	0.017000	0.202500	1.714962	2.192575	0.675189	0.814679	True	True	9.94858e-08	2118	1.424065	1.419899	0.562630	0.459065
2.000	0.100	3.100	4.000	0.100000	0.020625	0.202500	1.700048	2.217384	0.660086	0.841791	True	True	9.95832e-08	2216	1.420897	1.426237	0.567209	0.453737
2.000	0.100	3.100	4.000	0.100000	0.024250	0.202500	1.685863	2.243758	0.645640	0.870906	True	True	9.98924e-08	2283	1.418124	1.433189	0.571595	0.448167
2.000	0.100	3.100	4.000	0.100000	0.027875	0.202500	1.672372	2.271868	0.631797	0.902280	True	True	9.99143e-08	2264	1.415753	1.440804	0.575789	0.442339
2.000	0.100	3.100	4.000	0.100000	0.031500	0.202500	1.659549	2.301916	0.618508	0.936212	True	True	9.99531e-08	2422	1.413796	1.449142	0.579794	0.436234
2.000	0.100	3.100	4.000	0.100000	0.035125	0.202500	1.647368	2.334140	0.605728	0.973058	True	True	9.9733e-08	2390	1.412268	1.458275	0.583611	0.429829
2.000	0.100	3.100	4.000	0.100000	0.038750	0.202500	1.635812	2.368819	0.593413	1.013250	True	True	9.95877e-08	2550	1.411192	1.468288	0.587239	0.423101
2.000	0.100	3.100	4.000	0.100000	0.042375	0.202500	1.624865	2.406292	0.581523	1.057310	True	True	9.99703e-08	2589	1.410598	1.479285	0.590678	0.416020
2.000	0.100	3.100	4.000	0.100000	0.046000	0.202500	1.614518	2.446965	0.570016	1.105880	True	True	9.98976e-08	2671	1.410524	1.491390	0.593928	0.408552
2.000	0.100	3.100	4.000	0.100000	0.049625	0.202500	1.604767	2.491340	0.558854	1.159762	True	True	9.96004e-08	2810	1.411021	1.504760	0.596987	0.400657
2.000	0.100	3.100	4.000	0.100000	0.053250	0.202500	1.595613	2.540035	0.547996	1.219970	True	True	9.99749e-08	2915	1.412154	1.519585	0.599853	0.392288
2.000	0.100	3.100	4.000	0.100000	0.056875	0.202500	1.587066	2.593834	0.537401	1.287808	True	True	9.99924e-08	3077	1.414005	1.536108	0.602523	0.383385
2.000	0.100	3.100	4.000	0.100000	0.060500	0.202500	1.579144	2.653744	0.527023	1.364988	True	True	9.98814e-08	3133	1.416687	1.554638	0.604995	0.373878
2.000	0.100	3.100	4.000	0.100000	0.064125	0.202500	1.571878	2.721083	0.516811	1.453809	True	True	9.97041e-08	3346	1.420345	1.575580	0.607265	0.363677
2.000	0.100	3.100	4.000	0.100000	0.067750	0.202500	1.565312	2.797629	0.506704	1.557444	True	True	9.9738e-08	3490	1.425179	1.599474	0.609329	0.352666
2.000	0.100	3.100	4.000	0.100000	0.071375	0.202500	1.559516	2.885846	0.496628	1.680418	True	True	9.99432e-08	3843	1.431468	1.627064	0.611183	0.340692
2.000	0.100	3.100	4.000	0.100000	0.075000	0.202500	1.554594	2.989287	0.486483	1.829456	True	True	9.97756e-08	4091	1.439613	1.659414	0.612823	0.327549
2.000	0.100	3.100	4.000	0.100000	-0.070000	0.225000	2.562001	1.852285	1.677198	0.455447	True	True	9.97957e-08	2984	1.690999	1.416534	0.371612	0.537535
2.000	0.100	3.100	4.000	0.100000	-0.066375	0.225000	2.475646	1.860453	1.564745	0.465600	True	True	9.99296e-08	2748	1.662989	1.407214	0.385335	0.535425
2.000	0.100	3.100	4.000	0.100000	-0.062750	0.225000	2.400034	1.869078	1.469176	0.475803	True	True	9.97135e-08	2552	1.638443	1.399527	0.398124	0.533260
2.000	0.100	3.100	4.000	0.100000	-0.059125	0.225000	2.333001	1.878139	1.386680	0.486126	True	True	9.98245e-08	2453	1.616688	1.393176	0.410117	0.531026
2.000	0.100	3.100	4.000	0.100000	-0.055500	0.225000	2.272969	1.887625	1.314550	0.496626	True	True	9.97985e-08	2316	1.597228	1.387942	0.421423	0.528717
2.000	0.100	3.100	4.000	0.100000	-0.051875	0.225000	2.218749	1.897534	1.250803	0.507354	True	True	9.97943e-08	2232	1.579688	1.383663	0.432127	0.526323
2.000	0.100	3.100	4.000	0.100000	-0.048250	0.225000	2.169429	1.907869	1.193947	0.518353	True	True	9.98078e-08	2177	1.563778	1.380215	0.442293	0.523838
2.000	0.100	3.100	4.000	0.100000	-0.044625	0.225000	2.124290	1.918639	1.142837	0.529668	True	True	9.98272e-08	2051	1.549271	1.377503	0.451978	0.521257
2.000	0.100	3.100	4.000	0.100000	-0.041000	0.225000	2.082761	1.929856	1.096576	0.541338	True	True	9.93212e-08	2030	1.535984	1.375452	0.461225	0.518573
2.000	0.100	3.100	4.000	0.100000	-0.037375	0.225000	2.044377	1.941536	1.054452	0.553405	True	True	9.98909e-08	1938	1.523769	1.374004	0.470071	0.515784
2.000	0.100	3.100	4.000	0.100000	-0.033750	0.225000	2.008759	1.953701	1.015890	0.565911	True	True	9.99246e-08	1912	1.512507	1.373110	0.478547	0.512883
2.000	0.100	3.100	4.000	0.100000	-0.030125	0.225000	1.975592	1.966370	0.980421	0.578899	True	True	9.99094e-08	1783	1.502096	1.372737	0.486680	0.509866
2.000	0.100	3.100	4.000	0.100000	-0.026500	0.225000	1.944607	1.979582	0.947656	0.592413	True	True	9.94319e-08	1851	1.492455	1.372853	0.494492	0.506726
2.000	0.100	3.100	4.000	0.100000	-0.022875	0.225000	1.915587	1.993348	0.917271	0.606505	True	True	9.96917e-08	1824	1.483511	1.373440	0.502002	0.503463
2.000	0.100	3.100	4.000	0.100000	-0.019250	0.225000	1.888338	2.007717	0.888995	0.621226	True	True	9.96793e-08	1799	1.475207	1.374481	0.509226	0.500068
2.000	0.100	3.100	4.000	0.100000	-0.015625	0.225000	1.862695	2.022727	0.862597	0.636632	True	True	9.94987e-08	1877	1.467493	1.375964	0.516180	0.496535
2.000	0.100	3.100	4.000	0.100000	-0.012000	0.225000	1.838516	2.038418	0.837878	0.652787	True	True	9.99545e-08	1880	1.460327	1.377885	0.522875	0.492860
2.000	0.100	3.100	4.000	0.100000	-0.008375	0.225000	1.815680	2.054840	0.814669	0.669760	True	True	9.9618e-08	1930	1.453673	1.380241	0.529324	0.489036
2.000	0.100	3.100	4.000	0.100000	-0.004750	0.225000	1.794080	2.072046	0.792820	0.687626	True	True	9.94878e-08	1906	1.447502	1.383035	0.535534	0.485056
2.000	0.100	3.100	4.000	0.100000	-0.001125	0.225000	1.773624	2.090096	0.772205	0.706473	True	True	9.96891e-08	1982	1.441787	1.386272	0.541515	0.480913
2.000	0.100	3.100	4.000	0.100000	0.002500	0.225000	1.754228	2.109059	0.752708	0.726395	True	True	9.98998e-08	2015	1.436510	1.389964	0.547273	0.476599
2.000	0.100	3.100	4.000	0.100000	0.006125	0.225000	1.735821	2.129012	0.734231	0.747501	True	True	9.96423e-08	2083	1.431654	1.394125	0.552814	0.472105
2.000	0.100	3.100	4.000	0.100000	0.009750	0.225000	1.718339	2.150042	0.716684	0.769914	True	True	9.98341e-08	2090	1.427207	1.398773	0.558145	0.467421
2.000	0.100	3.100	4.000	0.100000	0.013375	0.225000	1.701725	2.172248	0.699989	0.793775	True	True	9.95331e-08	2147	1.423158	1.403931	0.563268	0.462538
2.000	0.100	3.100	4.000	0.100000	0.017000	0.225000	1.685931	2.195742	0.684074	0.819245	True	True	9.96086e-08	2210	1.419504	1.409629	0.568189	0.457442
2.000	0.100	3.100	4.000	0.100000	0.020625	0.225000	1.670914	2.220655	0.668875	0.846510	True	True	9.9638e-08	2246	1.416242	1.415901	0.572909	0.452121
2.000	0.100	3.100	4.000	0.100000	0.024250	0.225000	1.656634	2.247134	0.654335	0.875789	True	True	9.99661e-08	2305	1.413375	1.422790	0.577432	0.446560
2.000	0.100	3.100	4.000	0.100000	0.027875	0.225000	1.643061	2.275353	0.640398	0.907335	True	True	9.97358e-08	2408	1.410909	1.430344	0.581760	0.440742
2.000	0.100	3.100	4.000	0.100000	0.031500	0.225000	1.630165	2.305513	0.627017	0.941450	True	True	9.95626e-08	2409	1.408855	1.438623	0.585892	0.434648
2.000	0.100	3.100	4.000	0.100000	0.035125	0.225000	1.617923	2.337853	0.614145	0.978492	True	True	9.97263e-08	2463	1.407228	1.447699	0.589831	0.428258
2.000	0.100	3.100	4.000	0.100000	0.038750	0.225000	1.606317	2.372652	0.601739	1.018894	True	True	9.99857e-08	2557	1.406052	1.457657	0.593575	0.421545
2.000	0.100	3.100	4.000	0.100000	0.042375	0.225000	1.595333	2.410250	0.589758	1.063179	True	True	9.98707e-08	2657	1.405354	1.468600	0.597125	0.414482
2.000	0.100	3.100	4.000	0.100000	0.046000	0.225000	1.584962	2.451055	0.578161	1.111993	True	True	9.98601e-08	2686	1.405174	1.480653	0.600479	0.407035
2.000	0.100	3.100	4.000	0.100000	0.049625	0.225000	1.575200	2.495566	0.566908	1.166142	True	True	9.98221e-08	2879	1.405560	1.493971	0.603636	0.399163
2.000	0.100	3.100	4.000	0.100000	0.053250	0.225000	1.566050	2.544407	0.555960	1.226642	True	True	9.98144e-08	2920	1.406577	1.508745	0.606592	0.390820
2.000	0.100	3.100	4.000	0.100000	0.056875	0.225000	1.557523	2.598361	0.545274	1.294804	True	True	9.99197e-08	3047	1.408308	1.525217	0.609346	0.381947
2.000	0.100	3.100	4.000	0.100000	0.060500	0.225000	1.549638	2.658435	0.534804	1.372347	True	True	9.98689e-08	3237	1.410861	1.543696	0.611892	0.372473
2.000	0.100	3.100	4.000	0.100000	0.064125	0.225000	1.542427	2.725953	0.524499	1.461577	True	True	9.97918e-08	3413	1.414381	1.564585	0.614228	0.362308
2.000	0.100	3.100	4.000	0.100000	0.067750	0.225000	1.535938	2.802693	0.514298	1.565681	True	True	9.97545e-08	3634	1.419065	1.588424	0.616349	0.351339
2.000	0.100	3.100	4.000	0.100000	0.071375	0.225000	1.530244	2.891125	0.504123	1.689202	True	True	9.99931e-08	3911	1.425189	1.615957	0.618249	0.339414
2.000	0.100	3.100	4.000	0.100000	0.075000	0.225000	1.525452	2.994807	0.493876	1.838892	True	True	9.99445e-08	4168	1.433148	1.648242	0.619926	0.326327
2.000	0.100	3.100	4.000	0.100000	-0.070000	0.247500	2.539065	1.853389	1.689012	0.457379	True	True	9.99317e-08	2954	1.688922	1.409277	0.373091	0.536297
2.000	0.100	3.100	4.000	0.100000	-0.066375	0.247500	2.452313	1.861644	1.576403	0.467641	True	True	9.99763e-08	2779	1.660789	1.399729	0.386982	0.534129
2.000	0.100	3.100	4.000	0.100000	-0.062750	0.247500	2.376327	1.870355	1.480683	0.477951	True	True	9.98418e-08	2608	1.636125	1.391831	0.399940	0.531913
2.000	0.100	3.100	4.000	0.100000	-0.059125	0.247500	2.308940	1.879501	1.398041	0.488377	True	True	9.94979e-08	2482	1.614257	1.385284	0.412105	0.529635
2.000	0.100	3.100	4.000	0.100000	-0.055500	0.247500	2.248572	1.889071	1.325770	0.498980	True	True	9.94841e-08	2350	1.594686	1.379867	0.423584	0.527285
2.000	0.100	3.100	4.000	0.100000	-0.051875	0.247500	2.194033	1.899064	1.261885	0.509808	True	True	9.99376e-08	2235	1.577038	1.375416	0.434462	0.524855
2.000	0.100	3.100	4.000	0.100000	-0.048250	0.247500	2.144409	1.909482	1.204895	0.520908	True	True	9.97386e-08	2117	1.561023	1.371807	0.444803	0.522338
2.000	0.100	3.100	4.000	0.100000	-0.044625	0.247500	2.098981	1.920335	1.153654	0.532322	True	True	9.98354e-08	2020	1.546413	1.368943	0.454663	0.519728
2.000	0.100	3.100	4.000	0.100000	-0.041000	0.247500	2.057175	1.931634	1.107266	0.544093	True	True	9.94963e-08	1919	1.533025	1.366749	0.464086	0.517020
2.000	0.100	3.100	4.000	0.100000	-0.037375	0.247500	2.018528	1.943400	1.065018	0.556260	True	True	9.98011e-08	1918	1.520712	1.365163	0.473108	0.514207
2.000	0.100	3.100	4.000	0.100000	-0.033750	0.247500	1.982658	1.955648	1.026334	0.568866	True	True	9.93283e-08	1815	1.509352	1.364140	0.481760	0.511286
2.000	0.100	3.100	4.000	0.100000	-0.030125	0.247500	1.949251	1.968402	0.990745	0.581956	True	True	9.95402e-08	1805	1.498845	1.363643	0.490068	0.508252
2.000	0.100	3.100	4.000	0.100000	-0.026500	0.247500	1.918039	1.981693	0.957863	0.595575	True	True	9.99296e-08	1815	1.489108	1.363643	0.498055	0.505099
2.000	0.100	3.100	4.000	0.100000	-0.022875	0.247500	1.888799	1.995551	0.927364	0.609771	True	True	9.99717e-08	1802	1.480070	1.364118	0.505738	0.501821
2.000	0.100	3.100	4.000	0.100000	-0.019250	0.247500	1.861342	2.010009	0.898976	0.624599	True	True	9.97532e-08	1853	1.471673	1.365051	0.513135	0.498414
2.000	0.100	3.100	4.000	0.100000	-0.015625	0.247500	1.835499	2.025107	0.872468	0.640115	True	True	9.98703e-08	1832	1.463867	1.366433	0.520261	0.494872
2.000	0.100	3.100	4.000	0.100000	-0.012000	0.247500	1.811131	2.040887	0.847641	0.656382	True	True	9.97594e-08	1914	1.456610	1.368256	0.527126	0.491189
2.000	0.100	3.100	4.000	0.100000	-0.008375	0.247500	1.788117	2.057399	0.824325	0.673470	True	True	9.99258e-08	1956	1.449865	1.370519	0.533742	0.487359
2.000	0.100	3.100	4.000	0.100000	-0.004750	0.247500	1.766347	2.074696	0.802372	0.691455	True	True	9.94299e-08	1893	1.443603	1.373223	0.540119	0.483375
2.000	0.100	3.100	4.000	0.100000	-0.001125	0.247500	1.745731	2.092839	0.781653	0.710424	True	True	9.9624e-08	1981	1.437799	1.376375	0.546263	0.479230
2.000	0.100	3.100	4.000	0.100000	0.002500	0.247500	1.726185	2.111896	0.762055	0.730473	True	True	9.95756e-08	1985	1.432432	1.379986	0.552181	0.474914
2.000	0.100	3.100	4.000	0.100000	0.006125	0.247500	1.707636	2.131945	0.743478	0.751710	True	True	9.97967e-08	2090	1.427486	1.384068	0.557880	0.470421
2.000	0.100	3.100	4.000	0.100000	0.009750	0.247500	1.690022	2.153073	0.725833	0.774261	True	True	9.9977e-08	2121	1.422948	1.388640	0.563365	0.465740
2.000	0.100	3.100	4.000	0.100000	0.013375	0.247500	1.673286	2.175379	0.709041	0.798265	True	True	9.98744e-08	2169	1.418809	1.393726	0.568640	0.460859
2.000	0.100	3.100	4.000	0.100000	0.017000	0.247500	1.657379	2.198976	0.693031	0.823885	True	True	9.9522e-08	2193	1.415063	1.399354	0.573708	0.455769
2.000	0.100	3.100	4.000	0.100000	0.020625	0.247500	1.642258	2.223993	0.677738	0.851308	True	True	9.95905e-08	2267	1.411710	1.405560	0.578572	0.450455
2.000	0.100	3.100	4.000	0.100000	0.024250	0.247500	1.627886	2.250580	0.663104	0.880752	True	True	9.9511e-08	2340	1.408750	1.412384	0.583234	0.444902
2.000	0.100	3.100	4.000	0.100000	0.027875	0.247500	1.614229	2.278909	0.649075	0.912474	True	True	9.96406e-08	2394	1.406190	1.419876	0.587696	0.439095
2.000	0.100	3.100	4.000	0.100000	0.031500	0.247500	1.601260	2.309183	0.635603	0.946775	True	True	9.98499e-08	2405	1.404040	1.428095	0.591959	0.433014
2.000	0.100	3.100	4.000	0.100000	0.035125	0.247500	1.588956	2.341640	0.622640	0.984017	True	True	9.97681e-08	2544	1.402316	1.437113	0.596022	0.426638
2.000	0.100	3.100	4.000	0.100000	0.038750	0.247500	1.577299	2.376562	0.610144	1.024631	True	True	9.97821e-08	2543	1.401040	1.447014	0.599886	0.419942
2.000	0.100	3.100	4.000	0.100000	0.042375	0.247500	1.566275	2.414287	0.598073	1.069145	True	True	9.99983e-08	2674	1.400240	1.457902	0.603549	0.412897
2.000	0.100	3.100	4.000	0.100000	0.046000	0.247500	1.555876	2.455224	0.586387	1.118208	True	True	9.96313e-08	2690	1.399954	1.469902	0.607011	0.405471
2.000	0.100	3.100	4.000	0.100000	0.049625	0.247500	1.546099	2.499875	0.575046	1.172627	True	True	9.96698e-08	2873	1.400230	1.483167	0.610268	0.397623
2.000	0.100	3.100	4.000	0.100000	0.053250	0.247500	1.536949	2.548862	0.564008	1.233425	True	True	9.97077e-08	3014	1.401132	1.497889	0.613318	0.389307
2.000	0.100	3.100	4.000	0.100000	0.056875	0.247500	1.528435	2.602972	0.553233	1.301915	True	True	9.97918e-08	3026	1.402741	1.514309	0.616158	0.380464
2.000	0.100	3.100	4.000	0.100000	0.060500	0.247500	1.520581	2.663212	0.542672	1.379824	True	True	9.98568e-08	3297	1.405165	1.532734	0.618783	0.371024
2.000	0.100	3.100	4.000	0.100000	0.064125	0.247500	1.513418	2.730909	0.532275	1.469469	True	True	9.97383e-08	3407	1.408547	1.553569	0.621189	0.360899
2.000	0.100	3.100	4.000	0.100000	0.067750	0.247500	1.506997	2.807845	0.521979	1.574048	True	True	9.98076e-08	3624	1.413081	1.577353	0.623370	0.349973
2.000	0.100	3.100	4.000	0.100000	0.071375	0.247500	1.501394	2.896493	0.511708	1.698123	True	True	9.9976e-08	3876	1.419038	1.604826	0.625321	0.338098
2.000	0.100	3.100	4.000	0.100000	0.075000	0.247500	1.496719	3.000419	0.501359	1.848472	True	True	9.97601e-08	4201	1.426811	1.637046	0.627039	0.325069
2.000	0.100	3.100	4.000	0.100000	-0.070000	0.270000	2.516429	1.854511	1.700834	0.459327	True	True	9.9886e-08	2925	1.686889	1.402037	0.374542	0.535037
2.000	0.100	3.100	4.000	0.100000	-0.066375	0.270000	2.429296	1.862855	1.588072	0.469701	True	True	9.99893e-08	2759	1.658637	1.392260	0.388598	0.532810
2.000	0.100	3.100	4.000	0.100000	-0.062750	0.270000	2.352949	1.871654	1.492205	0.480119	True	True	9.98577e-08	2521	1.633861	1.384151	0.401723	0.530541
2.000	0.100	3.100	4.000	0.100000	-0.059125	0.270000	2.285222	1.880886	1.409421	0.490651	True	True	9.9778e-08	2358	1.611883	1.377408	0.414056	0.528216
2.000	0.100	3.100	4.000	0.100000	-0.055500	0.270000	2.224531	1.890543	1.337012	0.501358	True	True	9.97815e-08	2269	1.592206	1.371808	0.425706	0.525824
2.000	0.100	3.100	4.000	0.100000	-0.051875	0.270000	2.169684	1.900621	1.272994	0.512289	True	True	9.97349e-08	2209	1.574455	1.367185	0.436755	0.523356
2.000	0.100	3.100	4.000	0.100000	-0.048250	0.270000	2.119767	1.911124	1.215873	0.523492	True	True	9.96844e-08	2037	1.558339	1.363415	0.447269	0.520806
2.000	0.100	3.100	4.000	0.100000	-0.044625	0.270000	2.074059	1.922063	1.164505	0.535008	True	True	9.9831e-08	1990	1.543630	1.360398	0.457303	0.518166
2.000	0.100	3.100	4.000	0.100000	-0.041000	0.270000	2.031987	1.933450	1.117993	0.546880	True	True	9.97729e-08	1941	1.530146	1.358058	0.466900	0.515429
2.000	0.100	3.100	4.000	0.100000	-0.037375	0.270000	1.993085	1.945300	1.075623	0.559150	True	True	9.99639e-08	1888	1.517737	1.356336	0.476096	0.512593
2.000	0.100	3.100	4.000	0.100000	-0.033750	0.270000	1.956973	1.957634	1.036820	0.571860	True	True	9.94572e-08	1850	1.506283	1.355183	0.484923	0.509651
2.000	0.100	3.100	4.000	0.100000	-0.030125	0.270000	1.923332	1.970478	1.001114	0.585054	True	True	9.9906e-08	1836	1.495684	1.354562	0.493405	0.506597
2.000	0.100	3.100	4.000	0.100000	-0.026500	0.270000	1.891901	1.983853	0.968118	0.598778	True	True	9.94656e-08	1776	1.485854	1.354443	0.501565	0.503427
2.000	0.100	3.100	4.000	0.100000	-0.022875	0.270000	1.862449	1.997799	0.937507	0.613083	True	True	9.99993e-08	1852	1.476726	1.354805	0.509422	0.500135
2.000	0.100	3.100	4.000	0.100000	-0.019250	0.270000	1.834789	2.012346	0.909008	0.628020	True	True	9.95923e-08	1881	1.468240	1.355631	0.516991	0.496716
2.000	0.100	3.100	4.000	0.100000	-0.015625	0.270000	1.808754	2.027534	0.882392	0.643647	True	True	9.96313e-08	1915	1.460344	1.356910	0.524287	0.493164
2.000	0.100	3.100	4.000	0.100000	-0.012000	0.270000	1.784204	2.043406	0.857459	0.660029	True	True	9.95139e-08	1936	1.452998	1.358634	0.531322	0.489472
2.000	0.100	3.100	4.000	0.100000	-0.008375	0.270000	1.761016	2.060010	0.834038	0.677235	True	True	9.99024e-08	1955	1.446165	1.360803	0.538107	0.485636
2.000	0.100	3.100	4.000	0.100000	-0.004750	0.270000	1.739082	2.077400	0.811982	0.695341	True	True	9.97078e-08	1956	1.439815	1.363417	0.544649	0.481647
2.000	0.100	3.100	4.000	0.100000	-0.001125	0.270000	1.718310	2.095638	0.791163	0.714435	True	True	9.98218e-08	2001	1.433924	1.366483	0.550957	0.477498
2.000	0.100	3.100	4.000	0.100000	0.002500	0.270000	1.698617	2.114792	0.771465	0.734614	True	True	9.95447e-08	2064	1.428469	1.370010	0.557036	0.473181
2.000	0.100	3.100	4.000	0.100000	0.006125	0.270000	1.679930	2.134939	0.752790	0.755986	True	True	9.96517e-08	2120	1.423435	1.374013	0.562894	0.468688
2.000	0.100	3.100	4.000	0.100000	0.009750	0.270000	1.662187	2.156166	0.735048	0.778676	True	True	9.99081e-08	2075	1.418809	1.378509	0.568535	0.464008
2.000	0.100	3.100	4.000	0.100000	0.013375	0.270000	1.645332	2.178574	0.718160	0.802826	True	True	9.98938e-08	2148	1.414581	1.383521	0.573962	0.459131
2.000	0.100	3.100	4.000	0.100000	0.017000	0.270000	1.629314	2.202275	0.702056	0.828599	True	True	9.99345e-08	2203	1.410746	1.389079	0.579179	0.454046
2.000	0.100	3.100	4.000	0.100000	0.020625	0.270000	1.614091	2.227398	0.686670	0.856183	True	True	9.96117e-08	2206	1.407303	1.395216	0.584188	0.448739
2.000	0.100	3.100	4.000	0.100000	0.024250	0.270000	1.599626	2.254094	0.671944	0.885796	True	True	9.96337e-08	2327	1.404252	1.401975	0.588991	0.443195
2.000	0.100	3.100	4.000	0.100000	0.027875	0.270000	1.585886	2.282536	0.657824	0.917697	True	True	9.97345e-08	2466	1.401599	1.409404	0.593590	0.437398
2.000	0.100	3.100	4.000	0.100000	0.031500	0.270000	1.572844	2.312926	0.644262	0.952188	True	True	9.99805e-08	2417	1.399355	1.417562	0.597985	0.431330
2.000	0.100	3.100	4.000	0.100000	0.035125	0.270000	1.560477	2.345502	0.631210	0.989632	True	True	9.96178e-08	2455	1.397535	1.426521	0.602175	0.424968
2.000	0.100	3.100	4.000	0.100000	0.038750	0.270000	1.548767	2.380548	0.618625	1.030462	True	True	9.97986e-08	2633	1.396160	1.436365	0.606161	0.418289
2.000	0.100	3.100	4.000	0.100000	0.042375	0.270000	1.537702	2.418402	0.606466	1.075210	True	True	9.95911e-08	2725	1.395258	1.447197	0.609940	0.411264
2.000	0.100	3.100	4.000	0.100000	0.046000	0.270000	1.527273	2.459473	0.594692	1.124525	True	True	9.99054e-08	2859	1.394867	1.459142	0.613512	0.403859
2.000	0.100	3.100	4.000	0.100000	0.049625	0.270000	1.517478	2.504265	0.583262	1.179219	True	True	9.96571e-08	2911	1.395034	1.472353	0.616873	0.396036
2.000	0.100	3.100	4.000	0.100000	0.053250	0.270000	1.508322	2.553400	0.572137	1.240317	True	True	9.967e-08	3045	1.395822	1.487021	0.620020	0.387748
2.000	0.100	3.100	4.000	0.100000	0.056875	0.270000	1.499818	2.607666	0.561272	1.309140	True	True	9.97365e-08	3086	1.397310	1.503388	0.622949	0.378936
2.000	0.100	3.100	4.000	0.100000	0.060500	0.270000	1.491987	2.668075	0.550622	1.387421	True	True	9.96658e-08	3258	1.399605	1.521759	0.625656	0.369532
2.000	0.100	3.100	4.000	0.100000	0.064125	0.270000	1.484864	2.735952	0.540134	1.477486	True	True	9.98889e-08	3486	1.402848	1.542539	0.628136	0.359447
2.000	0.100	3.100	4.000	0.100000	0.067750	0.270000	1.478503	2.813085	0.529745	1.582546	True	True	9.99181e-08	3705	1.407231	1.566264	0.630382	0.348568
2.000	0.100	3.100	4.000	0.100000	0.071375	0.270000	1.472980	2.901951	0.519378	1.707181	True	True	9.97807e-08	3951	1.413020	1.593675	0.632391	0.336745
2.000	0.100	3.100	4.000	0.100000	0.075000	0.270000	1.468409	3.006121	0.508930	1.858195	True	True	9.98676e-08	4202	1.420604	1.625828	0.634155	0.323775
2.000	0.100	3.100	4.000	0.100000	-0.070000	0.292500	2.494094	1.855651	1.712662	0.461292	True	True	9.98949e-08	2890	1.684899	1.394814	0.375963	0.533756
2.000	0.100	3.100	4.000	0.100000	-0.066375	0.292500	2.406594	1.864086	1.599751	0.471779	True	True	9.96959e-08	2695	1.656535	1.384809	0.390181	0.531468
2.000	0.100	3.100	4.000	0.100000	-0.062750	0.292500	2.329901	1.872974	1.503741	0.482307	True	True	9.95061e-08	2531	1.631650	1.376489	0.403470	0.529144
2.000	0.100	3.100	4.000	0.100000	-0.059125	0.292500	2.261847	1.882295	1.420819	0.492948	True	True	9.97593e-08	2363	1.609568	1.369550	0.415970	0.526770
2.000	0.100	3.100	4.000	0.100000	-0.055500	0.292500	2.200844	1.892040	1.348276	0.503761	True	True	9.97278e-08	2234	1.589789	1.363767	0.427787	0.524334
2.000	0.100	3.100	4.000	0.100000	-0.051875	0.292500	2.145702	1.902206	1.284126	0.514797	True	True	9.97626e-08	2144	1.571939	1.358972	0.439005	0.521827
2.000	0.100	3.100	4.000	0.100000	-0.048250	0.292500	2.095503	1.912797	1.226878	0.526104	True	True	9.98404e-08	2082	1.555726	1.355039	0.449689	0.519241
2.000	0.100	3.100	4.000	0.100000	-0.044625	0.292500	2.049527	1.923822	1.175385	0.537724	True	True	9.98587e-08	1954	1.540922	1.351870	0.459894	0.516569
2.000	0.100	3.100	4.000	0.100000	-0.041000	0.292500	2.007198	1.935296	1.128752	0.549701	True	True	9.94894e-08	1891	1.527345	1.349385	0.469663	0.513804
2.000	0.100	3.100	4.000	0.100000	-0.037375	0.292500	1.968052	1.947234	1.086263	0.562075	True	True	9.95717e-08	1818	1.514844	1.347525	0.479032	0.510942
2.000	0.100	3.100	4.000	0.100000	-0.033750	0.292500	1.931708	1.959652	1.047342	0.574891	True	True	9.961e-08	1831	1.503300	1.346241	0.488031	0.507978
2.000	0.100	3.100	4.000	0.100000	-0.030125	0.292500	1.897843	1.972587	1.011523	0.588192	True	True	9.99368e-08	1846	1.492611	1.345495	0.496686	0.504903
2.000	0.100	3.100	4.000	0.100000	-0.026500	0.292500	1.866197	1.986054	0.978415	0.602025	True	True	9.95044e-08	1830	1.482694	1.345258	0.505018	0.501715
2.000	0.100	3.100	4.000	0.100000	-0.022875	0.292500	1.836541	2.000091	0.947694	0.616439	True	True	9.96338e-08	1812	1.473479	1.345506	0.513047	0.498407
2.000	0.100	3.100	4.000	0.100000	-0.019250	0.292500	1.808686	2.014729	0.919088	0.631488	True	True	9.98397e-08	1873	1.464906	1.346224	0.520788	0.494974
2.000	0.100	3.100	4.000	0.100000	-0.015625	0.292500	1.782466	2.030009	0.892365	0.647230	True	True	9.99262e-08	1896	1.456924	1.347398	0.528254	0.491410
2.000	0.100	3.100	4.000	0.100000	-0.012000	0.292500	1.757738	2.045974	0.867328	0.663729	True	True	9.98892e-08	1851	1.449493	1.349023	0.535459	0.487710
2.000	0.100	3.100	4.000	0.100000	-0.008375	0.292500	1.734382	2.062672	0.843805	0.681055	True	True	9.94899e-08	1972	1.442574	1.351097	0.542411	0.483865
2.000	0.100	3.100	4.000	0.100000	-0.004750	0.292500	1.712290	2.080157	0.821648	0.699285	True	True	9.96694e-08	1949	1.436140	1.353620	0.549118	0.479870
2.000	0.100	3.100	4.000	0.100000	-0.001125	0.292500	1.691367	2.098492	0.800729	0.718507	True	True	9.98013e-08	2031	1.430163	1.356599	0.555590	0.475717
2.000	0.100	3.100	4.000	0.100000	0.002500	0.292500	1.671531	2.117744	0.780933	0.738818	True	True	9.98416e-08	2051	1.424623	1.360042	0.561831	0.471398
2.000	0.100	3.100	4.000	0.100000	0.006125	0.292500	1.652711	2.137991	0.762161	0.760327	True	True	9.95806e-08	2117	1.419503	1.363964	0.567848	0.466905
2.000	0.100	3.100	4.000	0.100000	0.009750	0.292500	1.634842	2.159320	0.744324	0.783161	True	True	9.98119e-08	2159	1.414791	1.368383	0.573645	0.462226
2.000	0.100	3.100	4.000	0.100000	0.013375	0.292500	1.617870	2.181831	0.727343	0.807460	True	True	9.97872e-08	2204	1.410477	1.373321	0.579225	0.457353
2.000	0.100	3.100	4.000	0.100000	0.017000	0.292500	1.601744	2.205638	0.711145	0.833388	True	True	9.9545e-08	2215	1.406555	1.378807	0.584592	0.452272
2.000	0.100	3.100	4.000	0.100000	0.020625	0.292500	1.586421	2.230870	0.695668	0.861135	True	True	9.99357e-08	2293	1.403023	1.384876	0.589748	0.446972
2.000	0.100	3.100	4.000	0.100000	0.024250	0.292500	1.571865	2.257677	0.680851	0.890921	True	True	9.96693e-08	2344	1.399883	1.391568	0.594694	0.441437
2.000	0.100	3.100	4.000	0.100000	0.027875	0.292500	1.558043	2.286233	0.666642	0.923004	True	True	9.97773e-08	2419	1.397140	1.398933	0.599431	0.435651
2.000	0.100	3.100	4.000	0.100000	0.031500	0.292500	1.544928	2.316741	0.652990	0.957688	True	True	9.95658e-08	2467	1.394803	1.407029	0.603959	0.429595
2.000	0.100	3.100	4.000	0.100000	0.035125	0.292500	1.532498	2.349438	0.639850	0.995337	True	True	9.99324e-08	2570	1.392888	1.415928	0.608279	0.423248
2.000	0.100	3.100	4.000	0.100000	0.038750	0.292500	1.520734	2.384610	0.627178	1.036388	True	True	9.99268e-08	2641	1.391416	1.425713	0.612388	0.416586
2.000	0.100	3.100	4.000	0.100000	0.042375	0.292500	1.509626	2.422593	0.614931	1.081372	True	True	9.99463e-08	2785	1.390414	1.436488	0.616286	0.409581
2.000	0.100	3.100	4.000	0.100000	0.046000	0.292500	1.499164	2.463801	0.603070	1.130943	True	True	9.98707e-08	2829	1.389919	1.448377	0.619970	0.402199
2.000	0.100	3.100	4.000	0.100000	0.049625	0.292500	1.489348	2.508734	0.591554	1.185916	True	True	9.97994e-08	2885	1.389977	1.461533	0.623437	0.394402
2.000	0.100	3.100	4.000	0.100000	0.053250	0.292500	1.480183	2.558020	0.580341	1.247319	True	True	9.977e-08	3052	1.390650	1.476147	0.626685	0.386142
2.000	0.100	3.100	4.000	0.100000	0.056875	0.292500	1.471682	2.612445	0.569390	1.316480	True	True	9.97265e-08	3167	1.392018	1.492458	0.629708	0.377364
2.000	0.100	3.100	4.000	0.100000	0.060500	0.292500	1.463868	2.673022	0.558651	1.395138	True	True	9.98104e-08	3363	1.394184	1.510774	0.632501	0.367997
2.000	0.100	3.100	4.000	0.100000	0.064125	0.292500	1.456779	2.741082	0.548073	1.485628	True	True	9.97294e-08	3451	1.397288	1.531497	0.635059	0.357954
2.000	0.100	3.100	4.000	0.100000	0.067750	0.292500	1.450468	2.818413	0.537593	1.591174	True	True	9.97772e-08	3742	1.401519	1.555163	0.637375	0.347122
2.000	0.100	3.100	4.000	0.100000	0.071375	0.292500	1.445014	2.907497	0.527132	1.716375	True	True	9.98553e-08	3976	1.407140	1.582510	0.639444	0.335353
2.000	0.100	3.100	4.000	0.100000	0.075000	0.292500	1.440535	3.011912	0.516585	1.868062	True	True	9.9812e-08	4259	1.414534	1.614594	0.641260	0.322445
2.000	0.100	3.100	4.000	0.100000	-0.070000	0.315000	2.472057	1.856809	1.724493	0.463272	True	True	9.98824e-08	2881	1.682954	1.387610	0.377355	0.532454
2.000	0.100	3.100	4.000	0.100000	-0.066375	0.315000	2.384206	1.865336	1.611438	0.473875	True	True	9.96552e-08	2747	1.654482	1.377377	0.391731	0.530102
2.000	0.100	3.100	4.000	0.100000	-0.062750	0.315000	2.307181	1.874316	1.515289	0.484516	True	True	9.99558e-08	2446	1.629493	1.368847	0.405181	0.527722
2.000	0.100	3.100	4.000	0.100000	-0.059125	0.315000	2.238813	1.883728	1.432231	0.495266	True	True	9.99262e-08	2328	1.607310	1.361712	0.417843	0.525297
2.000	0.100	3.100	4.000	0.100000	-0.055500	0.315000	2.177512	1.893563	1.359557	0.506188	True	True	9.95389e-08	2184	1.587434	1.355745	0.429825	0.522815
2.000	0.100	3.100	4.000	0.100000	-0.051875	0.315000	2.122087	1.903819	1.295279	0.517331	True	True	9.96237e-08	2181	1.569490	1.350779	0.441209	0.520267
2.000	0.100	3.100	4.000	0.100000	-0.048250	0.315000	2.071618	1.914498	1.237907	0.528745	True	True	9.97137e-08	2041	1.553184	1.346684	0.452061	0.517643
2.000	0.100	3.100	4.000	0.100000	-0.044625	0.315000	2.025384	1.925613	1.186293	0.540472	True	True	9.96499e-08	1927	1.538290	1.343360	0.462435	0.514938
2.000	0.100	3.100	4.000	0.100000	-0.041000	0.315000	1.982810	1.937174	1.139540	0.552555	True	True	9.96643e-08	1863	1.524623	1.340731	0.472373	0.512143
2.000	0.100	3.100	4.000	0.100000	-0.037375	0.315000	1.943429	1.949204	1.096935	0.565036	True	True	9.94442e-08	1827	1.512035	1.338732	0.481912	0.509254
2.000	0.100	3.100	4.000	0.100000	-0.033750	0.315000	1.906857	1.961718	1.057902	0.577960	True	True	9.96225e-08	1821	1.500405	1.337317	0.491082	0.506263
2.000	0.100	3.100	4.000	0.100000	-0.030125	0.315000	1.872781	1.974737	1.021970	0.591370	True	True	9.9608e-08	1768	1.489630	1.336446	0.499907	0.503168
2.000	0.100	3.100	4.000	0.100000	-0.026500	0.315000	1.840929	1.988297	0.988752	0.605313	True	True	9.99195e-08	1819	1.479629	1.336089	0.508411	0.499961
2.000	0.100	3.100	4.000	0.100000	-0.022875	0.315000	1.811079	2.002425	0.957923	0.619840	True	True	9.99653e-08	1811	1.470329	1.336224	0.516610	0.496636
2.000	0.100	3.100	4.000	0.100000	-0.019250	0.315000	1.783035	2.017157	0.929212	0.635003	True	True	9.96395e-08	1864	1.461673	1.336832	0.524521	0.493188
2.000	0.100	3.100	4.000	0.100000	-0.015625	0.315000	1.756636	2.032531	0.902385	0.650862	True	True	9.9558e-08	1901	1.453609	1.337902	0.532157	0.489612
2.000	0.100	3.100	4.000	0.100000	-0.012000	0.315000	1.731740	2.048590	0.877245	0.667481	True	True	9.99442e-08	1973	1.446095	1.339428	0.539529	0.485901
2.000	0.100	3.100	4.000	0.100000	-0.008375	0.315000	1.708222	2.065384	0.853621	0.684930	True	True	9.99381e-08	1984	1.439094	1.341405	0.546647	0.482048
2.000	0.100	3.100	4.000	0.100000	-0.004750	0.315000	1.685975	2.082967	0.831365	0.703287	True	True	9.98216e-08	2014	1.432577	1.343837	0.553520	0.478046
2.000	0.100	3.100	4.000	0.100000	-0.001125	0.315000	1.664907	2.101400	0.810348	0.722639	True	True	9.98988e-08	2135	1.426518	1.346727	0.560155	0.473888
2.000	0.100	3.100	4.000	0.100000	0.002500	0.315000	1.644933	2.120752	0.790456	0.743085	True	True	9.95595e-08	2066	1.420895	1.350086	0.566558	0.469566
2.000	0.100	3.100	4.000	0.100000	0.006125	0.315000	1.625984	2.141101	0.771589	0.764735	True	True	9.96444e-08	2103	1.415693	1.353927	0.572734	0.465072
2.000	0.100	3.100	4.000	0.100000	0.009750	0.315000	1.607994	2.162534	0.753659	0.787713	True	True	9.97994e-08	2152	1.410898	1.358267	0.578687	0.460394
2.000	0.100	3.100	4.000	0.100000	0.013375	0.315000	1.590907	2.185151	0.736585	0.812164	True	True	9.99e-08	2224	1.406500	1.363130	0.584421	0.455523
2.000	0.100	3.100	4.000	0.100000	0.017000	0.315000	1.574676	2.209066	0.720296	0.838252	True	True	9.98689e-08	2256	1.402493	1.368544	0.589939	0.450447
2.000	0.100	3.100	4.000	0.100000	0.020625	0.315000	1.559256	2.234408	0.704728	0.866166	True	True	9.9745e-08	2356	1.398875	1.374543	0.595242	0.445154
2.000	0.100	3.100	4.000	0.100000	0.024250	0.315000	1.544611	2.261328	0.689822	0.896127	True	True	9.95481e-08	2378	1.395647	1.381168	0.600331	0.439627
2.000	0.100	3.100	4.000	0.100000	0.027875	0.315000	1.530708	2.290000	0.675524	0.928395	True	True	9.99445e-08	2438	1.392814	1.388467	0.605208	0.433852
2.000	0.100	3.100	4.000	0.100000	0.031500	0.315000	1.517521	2.320626	0.661785	0.963276	True	True	9.99196e-08	2515	1.390387	1.396501	0.609871	0.427809
2.000	0.100	3.100	4.000	0.100000	0.035125	0.315000	1.505027	2.353447	0.648558	1.001134	True	True	9.9943e-08	2544	1.388378	1.405338	0.614322	0.421478
2.000	0.100	3.100	4.000	0.100000	0.038750	0.315000	1.493209	2.388746	0.635799	1.042408	True	True	9.99358e-08	2619	1.386811	1.415064	0.618557	0.414833
2.000	0.100	3.100	4.000	0.100000	0.042375	0.315000	1.482056	2.426861	0.623467	1.087633	True	True	9.99344e-08	2772	1.385709	1.425781	0.622575	0.407849
2.000	0.100	3.100	4.000	0.100000	0.046000	0.315000	1.471559	2.468206	0.611520	1.137464	True	True	9.97228e-08	2795	1.385111	1.437613	0.626375	0.400490
2.000	0.100	3.100	4.000	0.100000	0.049625	0.315000	1.461719	2.513284	0.599918	1.192718	True	True	9.96505e-08	2927	1.385061	1.450713	0.629952	0.392720
2.000	0.100	3.100	4.000	0.100000	0.053250	0.315000	1.452541	2.562720	0.588619	1.254432	True	True	9.99378e-08	3114	1.385621	1.465270	0.633303	0.384490
2.000	0.100	3.100	4.000	0.100000	0.056875	0.315000	1.444039	2.617305	0.577581	1.323935	True	True	9.99198e-08	3227	1.386868	1.481525	0.636422	0.375746
2.000	0.100	3.100	4.000	0.100000	0.060500	0.315000	1.436238	2.678054	0.566756	1.402974	True	True	9.98701e-08	3387	1.388906	1.499785	0.639304	0.366417
2.000	0.100	3.100	4.000	0.100000	0.064125	0.315000	1.429174	2.746296	0.556090	1.493894	True	True	9.99945e-08	3519	1.391871	1.520449	0.641944	0.356418
2.000	0.100	3.100	4.000	0.100000	0.067750	0.315000	1.422905	2.823826	0.545519	1.599932	True	True	9.97829e-08	3787	1.395950	1.544053	0.644335	0.345635
2.000	0.100	3.100	4.000	0.100000	0.071375	0.315000	1.417510	2.913130	0.534964	1.725705	True	True	9.99577e-08	3994	1.401403	1.571336	0.646470	0.333921
2.000	0.100	3.100	4.000	0.100000	0.075000	0.315000	1.413110	3.017792	0.524321	1.878072	True	True	9.98996e-08	4280	1.408606	1.603349	0.648344	0.321077
2.000	0.100	3.100	4.000	0.100000	-0.070000	0.337500	2.450318	1.857985	1.736327	0.465269	True	True	9.96448e-08	2885	1.681052	1.380427	0.378716	0.531132
2.000	0.100	3.100	4.000	0.100000	-0.066375	0.337500	2.362130	1.866607	1.623131	0.475989	True	True	9.95435e-08	2650	1.652477	1.369966	0.393247	0.528714
2.000	0.100	3.100	4.000	0.100000	-0.062750	0.337500	2.284789	1.875680	1.526845	0.486744	True	True	9.96145e-08	2436	1.627389	1.361226	0.406854	0.526275
2.000	0.100	3.100	4.000	0.100000	-0.059125	0.337500	2.216120	1.885185	1.443655	0.497607	True	True	9.97986e-08	2350	1.605111	1.353895	0.419675	0.523797
2.000	0.100	3.100	4.000	0.100000	-0.055500	0.337500	2.154535	1.895111	1.370853	0.508638	True	True	9.97273e-08	2255	1.585142	1.347745	0.431818	0.521268
2.000	0.100	3.100	4.000	0.100000	-0.051875	0.337500	2.098839	1.905458	1.306451	0.519892	True	True	9.96562e-08	2077	1.567107	1.342607	0.443366	0.518676
2.000	0.100	3.100	4.000	0.100000	-0.048250	0.337500	2.048111	1.916230	1.248957	0.531414	True	True	9.96737e-08	2040	1.550714	1.338349	0.454382	0.516013
2.000	0.100	3.100	4.000	0.100000	-0.044625	0.337500	2.001631	1.927437	1.197224	0.543249	True	True	9.96247e-08	1963	1.535733	1.334873	0.464922	0.513272
2.000	0.100	3.100	4.000	0.100000	-0.041000	0.337500	1.958822	1.939090	1.150356	0.555441	True	True	9.98038e-08	1858	1.521981	1.332097	0.475027	0.510446
2.000	0.100	3.100	4.000	0.100000	-0.037375	0.337500	1.919217	1.951206	1.107636	0.568032	True	True	9.96133e-08	1810	1.509309	1.329961	0.484733	0.507528
2.000	0.100	3.100	4.000	0.100000	-0.033750	0.337500	1.882432	1.963811	1.068491	0.581066	True	True	9.98475e-08	1800	1.497596	1.328414	0.494071	0.504512
2.000	0.100	3.100	4.000	0.100000	-0.030125	0.337500	1.848149	1.976927	1.032450	0.594587	True	True	9.98959e-08	1815	1.486740	1.327418	0.503066	0.501393
2.000	0.100	3.100	4.000	0.100000	-0.026500	0.337500	1.816102	1.990579	0.999125	0.608644	True	True	9.941e-08	1868	1.476657	1.326941	0.511737	0.498165
2.000	0.100	3.100	4.000	0.100000	-0.022875	0.337500	1.786062	2.004802	0.968191	0.623285	True	True	9.99644e-08	1891	1.467278	1.326961	0.520105	0.494822
2.000	0.100	3.100	4.000	0.100000	-0.019250	0.337500	1.757840	2.019629	0.939376	0.638565	True	True	9.97585e-08	1931	1.458541	1.327459	0.528185	0.491359
2.000	0.100	3.100	4.000	0.100000	-0.015625	0.337500	1.731270	2.035099	0.912447	0.654544	True	True	9.959e-08	1980	1.450398	1.328425	0.535988	0.487768
2.000	0.100	3.100	4.000	0.100000	-0.012000	0.337500	1.706210	2.051255	0.887207	0.671285	True	True	9.95192e-08	1986	1.442805	1.329850	0.543527	0.484045
2.000	0.100	3.100	4.000	0.100000	-0.008375	0.337500	1.682537	2.068147	0.863484	0.688859	True	True	9.98756e-08	1945	1.435725	1.331731	0.550810	0.480183
2.000	0.100	3.100	4.000	0.100000	-0.004750	0.337500	1.660143	2.085829	0.841130	0.707345	True	True	9.968e-08	2035	1.429129	1.334070	0.557848	0.476173
2.000	0.100	3.100	4.000	0.100000	-0.001125	0.337500	1.638935	2.104363	0.820017	0.726831	True	True	9.9537e-08	2090	1.422990	1.336872	0.564645	0.472010
2.000	0.100	3.100	4.000	0.100000	0.002500	0.337500	1.618829	2.123817	0.800031	0.747415	True	True	9.99012e-08	2104	1.417288	1.340146	0.571209	0.467685
2.000	0.100	3.100	4.000	0.100000	0.006125	0.337500	1.599755	2.144269	0.781070	0.769207	True	True	9.96456e-08	2153	1.412006	1.343904	0.577544	0.463188
2.000	0.100	3.100	4.000	0.100000	0.009750	0.337500	1.581647	2.165808	0.763047	0.792335	True	True	9.96602e-08	2171	1.407129	1.348166	0.583653	0.458511
2.000	0.100	3.100	4.000	0.100000	0.013375	0.337500	1.564451	2.188532	0.745882	0.816940	True	True	9.99497e-08	2245	1.402649	1.352953	0.589541	0.453643
2.000	0.100	3.100	4.000	0.100000	0.017000	0.337500	1.548117	2.212556	0.729503	0.843190	True	True	9.98037e-08	2268	1.398560	1.358294	0.595209	0.448571
2.000	0.100	3.100	4.000	0.100000	0.020625	0.337500	1.532603	2.238011	0.713846	0.871273	True	True	9.98198e-08	2360	1.394858	1.364222	0.600660	0.443284
2.000	0.100	3.100	4.000	0.100000	0.024250	0.337500	1.517870	2.265045	0.698852	0.901413	True	True	9.95508e-08	2338	1.391545	1.370778	0.605893	0.437766
2.000	0.100	3.100	4.000	0.100000	0.027875	0.337500	1.503888	2.293835	0.684467	0.933869	True	True	9.96291e-08	2496	1.388625	1.378012	0.610910	0.432002
2.000	0.100	3.100	4.000	0.100000	0.031500	0.337500	1.490630	2.324582	0.670642	0.968950	True	True	9.98506e-08	2549	1.386109	1.385982	0.615710	0.425972
2.000	0.100	3.100	4.000	0.100000	0.035125	0.337500	1.478073	2.357528	0.657329	1.007020	True	True	9.96542e-08	2582	1.384009	1.394757	0.620293	0.419656
2.000	0.100	3.100	4.000	0.100000	0.038750	0.337500	1.466201	2.392955	0.644485	1.048522	True	True	9.97278e-08	2676	1.382346	1.404423	0.624656	0.413030
2.000	0.100	3.100	4.000	0.100000	0.042375	0.337500	1.455002	2.431205	0.632068	1.093991	True	True	9.98537e-08	2761	1.381147	1.415080	0.628797	0.406067
2.000	0.100	3.100	4.000	0.100000	0.046000	0.337500	1.444469	2.472689	0.620036	1.144085	True	True	9.96982e-08	2899	1.380446	1.426854	0.632714	0.398733
2.000	0.100	3.100	4.000	0.100000	0.049625	0.337500	1.434603	2.517912	0.608350	1.199626	True	True	9.98441e-08	2943	1.380290	1.439896	0.636403	0.390990
2.000	0.100	3.100	4.000	0.100000	0.053250	0.337500	1.425408	2.567501	0.596967	1.261653	True	True	9.98108e-08	3104	1.380737	1.454397	0.639860	0.382791
2.000	0.100	3.100	4.000	0.100000	0.056875	0.337500	1.416901	2.622247	0.585844	1.331503	True	True	9.98911e-08	3197	1.381865	1.470595	0.643079	0.374082
2.000	0.100	3.100	4.000	0.100000	0.060500	0.337500	1.409106	2.683167	0.574932	1.410928	True	True	9.98183e-08	3415	1.383774	1.488796	0.646055	0.364793
2.000	0.100	3.100	4.000	0.100000	0.064125	0.337500	1.402061	2.751595	0.564179	1.502283	True	True	9.99926e-08	3628	1.386601	1.509400	0.648781	0.354838
2.000	0.100	3.100	4.000	0.100000	0.067750	0.337500	1.395825	2.829325	0.553519	1.608819	True	True	9.98033e-08	3835	1.390528	1.532942	0.651251	0.344106
2.000	0.100	3.100	4.000	0.100000	0.071375	0.337500	1.390480	2.918850	0.542873	1.735170	True	True	9.97843e-08	4065	1.395811	1.560157	0.653457	0.332450
2.000	0.100	3.100	4.000	0.100000	0.075000	0.337500	1.386148	3.023759	0.532134	1.888224	True	True	9.98661e-08	4408	1.402823	1.592096	0.655394	0.319672
2.000	0.100	3.100	4.000	0.100000	-0.070000	0.360000	2.428875	1.859178	1.748161	0.467281	True	True	9.97758e-08	2801	1.679194	1.373264	0.380046	0.529788
2.000	0.100	3.100	4.000	0.100000	-0.066375	0.360000	2.340367	1.867897	1.634826	0.478121	True	True	9.97634e-08	2621	1.650520	1.362577	0.394728	0.527304
2.000	0.100	3.100	4.000	0.100000	-0.062750	0.360000	2.262723	1.877065	1.538408	0.488992	True	True	9.95327e-08	2421	1.625338	1.353627	0.408489	0.524804
2.000	0.100	3.100	4.000	0.100000	-0.059125	0.360000	2.193768	1.886664	1.455089	0.499969	True	True	9.98373e-08	2341	1.602969	1.346101	0.421466	0.522271
2.000	0.100	3.100	4.000	0.100000	-0.055500	0.360000	2.131911	1.896684	1.382162	0.511113	True	True	9.94967e-08	2211	1.582912	1.339769	0.433766	0.519692
2.000	0.100	3.100	4.000	0.100000	-0.051875	0.360000	2.075957	1.907125	1.317638	0.522478	True	True	9.98715e-08	2129	1.564791	1.334459	0.445473	0.517055
2.000	0.100	3.100	4.000	0.100000	-0.048250	0.360000	2.024983	1.917988	1.260025	0.534111	True	True	9.98418e-08	1950	1.548314	1.330039	0.456651	0.514352
2.000	0.100	3.100	4.000	0.100000	-0.044625	0.360000	1.978269	1.929288	1.208176	0.546057	True	True	9.95863e-08	1891	1.533251	1.326409	0.467353	0.511574
2.000	0.100	3.100	4.000	0.100000	-0.041000	0.360000	1.935236	1.941035	1.161194	0.558360	True	True	9.94532e-08	1839	1.519418	1.323488	0.477621	0.508713
2.000	0.100	3.100	4.000	0.100000	-0.037375	0.360000	1.895416	1.953248	1.118364	0.571063	True	True	9.97774e-08	1848	1.506667	1.321213	0.487493	0.505765
2.000	0.100	3.100	4.000	0.100000	-0.033750	0.360000	1.858428	1.965944	1.079109	0.584209	True	True	9.98854e-08	1817	1.494875	1.319535	0.496996	0.502722
2.000	0.100	3.100	4.000	0.100000	-0.030125	0.360000	1.823949	1.979154	1.042961	0.597844	True	True	9.94277e-08	1878	1.483941	1.318413	0.506156	0.499578
2.000	0.100	3.100	4.000	0.100000	-0.026500	0.360000	1.791715	1.992902	1.009531	0.612016	True	True	9.97296e-08	1828	1.473781	1.317816	0.514994	0.496328
2.000	0.100	3.100	4.000	0.100000	-0.022875	0.360000	1.761496	2.007221	0.978494	0.626774	True	True	9.91292e-08	1832	1.464325	1.317721	0.523529	0.492966
2.000	0.100	3.100	4.000	0.100000	-0.019250	0.360000	1.733103	2.022145	0.949576	0.642174	True	True	9.95955e-08	1929	1.455512	1.318110	0.531773	0.489485
2.000	0.100	3.100	4.000	0.100000	-0.015625	0.360000	1.706370	2.037712	0.922548	0.658275	True	True	9.96446e-08	1969	1.447293	1.318970	0.539742	0.485879
2.000	0.100	3.100	4.000	0.100000	-0.012000	0.360000	1.681154	2.053967	0.897209	0.675140	True	True	9.96933e-08	1995	1.439624	1.320294	0.547446	0.482144
2.000	0.100	3.100	4.000	0.100000	-0.008375	0.360000	1.657333	2.070959	0.873389	0.692843	True	True	9.95288e-08	2009	1.432468	1.322079	0.554894	0.478270
2.000	0.100	3.100	4.000	0.100000	-0.004750	0.360000	1.634798	2.088742	0.850940	0.711461	True	True	9.9788e-08	2063	1.425796	1.324325	0.562094	0.474253
2.000	0.100	3.100	4.000	0.100000	-0.001125	0.360000	1.613455	2.107378	0.829732	0.731083	True	True	9.96153e-08	2112	1.419581	1.327038	0.569053	0.470083
2.000	0.100	3.100	4.000	0.100000	0.002500	0.360000	1.593223	2.126936	0.809652	0.751807	True	True	9.95809e-08	2112	1.413802	1.330225	0.575776	0.465754
2.000	0.100	3.100	4.000	0.100000	0.006125	0.360000	1.574029	2.147494	0.790600	0.773745	True	True	9.99738e-08	2185	1.408442	1.333901	0.582269	0.461255
2.000	0.100	3.100	4.000	0.100000	0.009750	0.360000	1.555809	2.169140	0.772486	0.797024	True	True	9.97087e-08	2180	1.403488	1.338084	0.588534	0.456578
2.000	0.100	3.100	4.000	0.100000	0.013375	0.360000	1.538507	2.191973	0.755231	0.821787	True	True	9.981e-08	2237	1.398929	1.342794	0.594575	0.451711
2.000	0.100	3.100	4.000	0.100000	0.017000	0.360000	1.522074	2.216109	0.738764	0.848201	True	True	9.99648e-08	2346	1.394759	1.348061	0.600394	0.446644
2.000	0.100	3.100	4.000	0.100000	0.020625	0.360000	1.506468	2.241677	0.723019	0.876457	True	True	9.98954e-08	2329	1.390976	1.353918	0.605992	0.441363
2.000	0.100	3.100	4.000	0.100000	0.024250	0.360000	1.491651	2.268828	0.707938	0.906779	True	True	9.96576e-08	2472	1.387580	1.360406	0.611370	0.435853
2.000	0.100	3.100	4.000	0.100000	0.027875	0.360000	1.477592	2.297737	0.693467	0.939427	True	True	9.99559e-08	2503	1.384575	1.367573	0.616528	0.430099
2.000	0.100	3.100	4.000	0.100000	0.031500	0.360000	1.464264	2.328608	0.679557	0.974710	True	True	9.98673e-08	2574	1.381971	1.375477	0.621466	0.424083
2.000	0.100	3.100	4.000	0.100000	0.035125	0.360000	1.451645	2.361679	0.666159	1.012997	True	True	9.98401e-08	2643	1.379781	1.384190	0.626181	0.417784
2.000	0.100	3.100	4.000	0.100000	0.038750	0.360000	1.439719	2.397237	0.653231	1.054729	True	True	9.95861e-08	2684	1.378025	1.393794	0.630674	0.411177
2.000	0.100	3.100	4.000	0.100000	0.042375	0.360000	1.428474	2.435622	0.640731	1.100445	True	True	9.99465e-08	2826	1.376730	1.404391	0.634939	0.404235
2.000	0.100	3.100	4.000	0.100000	0.046000	0.360000	1.417903	2.477247	0.628616	1.150807	True	True	9.97225e-08	2893	1.375929	1.416106	0.638976	0.396925
2.000	0.100	3.100	4.000	0.100000	0.049625	0.360000	1.408008	2.522616	0.616846	1.206639	True	True	9.98679e-08	3017	1.375667	1.429089	0.642779	0.389211
2.000	0.100	3.100	4.000	0.100000	0.053250	0.360000	1.398794	2.572360	0.605380	1.268984	True	True	9.97454e-08	3174	1.376002	1.443532	0.646344	0.381044
2.000	0.100	3.100	4.000	0.100000	0.056875	0.360000	1.390277	2.627269	0.594173	1.339184	True	True	9.97622e-08	3241	1.377011	1.459671	0.649666	0.372371
2.000	0.100	3.100	4.000	0.100000	0.060500	0.360000	1.382483	2.688362	0.583177	1.418999	True	True	9.97123e-08	3454	1.378793	1.477812	0.652738	0.363123
2.000	0.100	3.100	4.000	0.100000	0.064125	0.360000	1.375452	2.756975	0.572338	1.510795	True	True	9.99649e-08	3707	1.381481	1.498355	0.655555	0.353215
2.000	0.100	3.100	4.000	0.100000	0.067750	0.360000	1.369241	2.834907	0.561591	1.617834	True	True	9.99944e-08	3822	1.385256	1.521832	0.658108	0.342535
2.000	0.100	3.100	4.000	0.100000	0.071375	0.360000	1.363935	2.924653	0.550854	1.744769	True	True	9.99592e-08	4104	1.390371	1.548979	0.660391	0.330939
2.000	0.100	3.100	4.000	0.100000	0.075000	0.360000	1.359659	3.029811	0.540022	1.898518	True	True	9.98293e-08	4443	1.397189	1.580842	0.662398	0.318230
2.000	0.100	3.100	4.000	0.100000	-0.070000	0.382500	2.407727	1.860388	1.759992	0.469308	True	True	9.99999e-08	2758	1.677379	1.366124	0.381344	0.528425
2.000	0.100	3.100	4.000	0.100000	-0.066375	0.382500	2.318913	1.869206	1.646523	0.480270	True	True	9.96595e-08	2546	1.648612	1.355212	0.396173	0.525870
2.000	0.100	3.100	4.000	0.100000	-0.062750	0.382500	2.240982	1.878471	1.549974	0.491260	True	True	9.95903e-08	2416	1.623340	1.346053	0.410083	0.523308
2.000	0.100	3.100	4.000	0.100000	-0.059125	0.382500	2.171755	1.888166	1.466530	0.502353	True	True	9.95249e-08	2255	1.600885	1.338332	0.423212	0.520718
2.000	0.100	3.100	4.000	0.100000	-0.055500	0.382500	2.109640	1.898282	1.393480	0.513611	True	True	9.99706e-08	2093	1.580744	1.331818	0.435667	0.518088
2.000	0.100	3.100	4.000	0.100000	-0.051875	0.382500	2.053440	1.908817	1.328838	0.525089	True	True	9.99434e-08	2063	1.562542	1.326336	0.447529	0.515404
2.000	0.100	3.100	4.000	0.100000	-0.048250	0.382500	2.002234	1.919778	1.271109	0.536835	True	True	9.98417e-08	1959	1.545985	1.321755	0.458865	0.512658
2.000	0.100	3.100	4.000	0.100000	-0.044625	0.382500	1.955296	1.931169	1.219146	0.548895	True	True	9.99788e-08	1860	1.530844	1.317972	0.469726	0.509842
2.000	0.100	3.100	4.000	0.100000	-0.041000	0.382500	1.912051	1.943009	1.172052	0.561311	True	True	9.99396e-08	1835	1.516934	1.314906	0.480155	0.506947
2.000	0.100	3.100	4.000	0.100000	-0.037375	0.382500	1.872029	1.955317	1.129113	0.574128	True	True	9.97362e-08	1832	1.504107	1.312493	0.490187	0.503966
2.000	0.100	3.100	4.000	0.100000	-0.033750	0.382500	1.834845	1.968113	1.089753	0.587389	True	True	9.97452e-08	1842	1.492241	1.310682	0.499853	0.500894
2.000	0.100	3.100	4.000	0.100000	-0.030125	0.382500	1.800182	1.981418	1.053499	0.601140	True	True	9.98862e-08	1817	1.481233	1.309435	0.509175	0.497724
2.000	0.100	3.100	4.000	0.100000	-0.026500	0.382500	1.767769	1.995265	1.019966	0.615429	True	True	9.96067e-08	1847	1.471000	1.308718	0.518177	0.494450
2.000	0.100	3.100	4.000	0.100000	-0.022875	0.382500	1.737381	2.009681	0.988827	0.630307	True	True	9.98964e-08	1871	1.461471	1.308508	0.526875	0.491066
2.000	0.100	3.100	4.000	0.100000	-0.019250	0.382500	1.708825	2.024704	0.959811	0.645829	True	True	9.96077e-08	1882	1.452586	1.308787	0.535283	0.487567
2.000	0.100	3.100	4.000	0.100000	-0.015625	0.382500	1.681937	2.040370	0.932683	0.662054	True	True	9.99913e-08	1933	1.444294	1.309542	0.543415	0.483946
2.000	0.100	3.100	4.000	0.100000	-0.012000	0.382500	1.656573	2.056726	0.907248	0.679047	True	True	9.96701e-08	2012	1.436552	1.310765	0.551281	0.480196
2.000	0.100	3.100	4.000	0.100000	-0.008375	0.382500	1.632611	2.073819	0.883332	0.696880	True	True	9.95608e-08	2023	1.429324	1.312452	0.558891	0.476311
2.000	0.100	3.100	4.000	0.100000	-0.004750	0.382500	1.609942	2.091705	0.860789	0.715633	True	True	9.94836e-08	2016	1.422579	1.314605	0.566252	0.472284
2.000	0.100	3.100	4.000	0.100000	-0.001125	0.382500	1.588472	2.110445	0.839489	0.735393	True	True	9.99132e-08	2125	1.416290	1.317228	0.573370	0.468108
2.000	0.100	3.100	4.000	0.100000	0.002500	0.382500	1.568119	2.130109	0.819317	0.756261	True	True	9.9955e-08	2166	1.410438	1.320329	0.580252	0.463773
2.000	0.100	3.100	4.000	0.100000	0.006125	0.382500	1.548810	2.150774	0.800175	0.778347	True	True	9.99835e-08	2149	1.405003	1.323922	0.586901	0.459271
2.000	0.100	3.100	4.000	0.100000	0.009750	0.382500	1.530483	2.172529	0.781972	0.801780	True	True	9.95792e-08	2194	1.399974	1.328025	0.593321	0.454593
2.000	0.100	3.100	4.000	0.100000	0.013375	0.382500	1.513079	2.195474	0.764628	0.826704	True	True	9.99552e-08	2285	1.395338	1.332658	0.599515	0.449728
2.000	0.100	3.100	4.000	0.100000	0.017000	0.382500	1.496552	2.219723	0.748074	0.853285	True	True	9.98925e-08	2381	1.391091	1.337851	0.605484	0.444665
2.000	0.100	3.100	4.000	0.100000	0.020625	0.382500	1.480858	2.245406	0.732243	0.881717	True	True	9.99275e-08	2414	1.387229	1.343636	0.611228	0.439389
2.000	0.100	3.100	4.000	0.100000	0.024250	0.382500	1.465959	2.272676	0.717076	0.912224	True	True	9.95746e-08	2435	1.383752	1.350054	0.616751	0.433888
2.000	0.100	3.100	4.000	0.100000	0.027875	0.382500	1.451826	2.301706	0.702521	0.945067	True	True	9.97335e-08	2557	1.380664	1.357153	0.622050	0.428146
2.000	0.100	3.100	4.000	0.100000	0.031500	0.382500	1.438430	2.332701	0.688526	0.980556	True	True	9.98029e-08	2602	1.377975	1.364992	0.627126	0.422143
2.000	0.100	3.100	4.000	0.100000	0.035125	0.382500	1.425750	2.365900	0.675046	1.019062	True	True	9.99741e-08	2644	1.375698	1.373641	0.631976	0.415860
2.000	0.100	3.100	4.000	0.100000	0.038750	0.382500	1.413770	2.401590	0.662035	1.061028	True	True	9.96545e-08	2784	1.373851	1.383182	0.636598	0.409272
2.000	0.100	3.100	4.000	0.100000	0.042375	0.382500	1.402478	2.440112	0.649452	1.106996	True	True	9.99022e-08	2855	1.372461	1.393719	0.640989	0.402352
2.000	0.100	3.100	4.000	0.100000	0.046000	0.382500	1.391869	2.481878	0.637255	1.157629	True	True	9.96521e-08	2939	1.371560	1.405373	0.645147	0.395068
2.000	0.100	3.100	4.000	0.100000	0.049625	0.382500	1.381943	2.527397	0.625403	1.213755	True	True	9.96756e-08	3004	1.371194	1.418297	0.649066	0.387383
2.000	0.100	3.100	4.000	0.100000	0.053250	0.382500	1.372707	2.577295	0.613854	1.276422	True	True	9.99555e-08	3237	1.371420	1.432680	0.652742	0.379250
2.000	0.100	3.100	4.000	0.100000	0.056875	0.382500	1.364177	2.632369	0.602565	1.346977	True	True	9.97191e-08	3286	1.372311	1.448759	0.656170	0.370614
2.000	0.100	3.100	4.000	0.100000	0.060500	0.382500	1.356380	2.693636	0.591486	1.427188	True	True	9.99262e-08	3474	1.373966	1.466840	0.659342	0.361408
2.000	0.100	3.100	4.000	0.100000	0.064125	0.382500	1.349355	2.762436	0.580562	1.519428	True	True	9.99717e-08	3665	1.376516	1.487319	0.662252	0.351548
2.000	0.100	3.100	4.000	0.100000	0.067750	0.382500	1.343162	2.840571	0.569729	1.626975	True	True	9.97281e-08	3839	1.380139	1.510730	0.664894	0.340922
2.000	0.100	3.100	4.000	0.100000	0.071375	0.382500	1.337887	2.930540	0.558904	1.754501	True	True	9.97284e-08	4183	1.385084	1.537806	0.667259	0.329388
2.000	0.100	3.100	4.000	0.100000	0.075000	0.382500	1.333654	3.035946	0.547979	1.908950	True	True	9.98149e-08	4520	1.391710	1.569591	0.669341	0.316749
2.000	0.100	3.100	4.000	0.100000	-0.070000	0.405000	2.386873	1.861616	1.771820	0.471351	True	True	9.98277e-08	2703	1.675607	1.359007	0.382609	0.527041
2.000	0.100	3.100	4.000	0.100000	-0.066375	0.405000	2.297769	1.870534	1.658219	0.482436	True	True	9.97767e-08	2500	1.646751	1.347870	0.397582	0.524415
2.000	0.100	3.100	4.000	0.100000	-0.062750	0.405000	2.219565	1.879898	1.561543	0.493546	True	True	9.97972e-08	2423	1.621395	1.338504	0.411637	0.521788
2.000	0.100	3.100	4.000	0.100000	-0.059125	0.405000	2.150080	1.889691	1.477976	0.504757	True	True	9.99954e-08	2199	1.598857	1.330590	0.424914	0.519140
2.000	0.100	3.100	4.000	0.100000	-0.055500	0.405000	2.087721	1.899904	1.404806	0.516133	True	True	9.97442e-08	2132	1.578638	1.323894	0.437518	0.516456
2.000	0.100	3.100	4.000	0.100000	-0.051875	0.405000	2.031289	1.910537	1.340047	0.527726	True	True	9.94196e-08	2008	1.560359	1.318241	0.449533	0.513724
2.000	0.100	3.100	4.000	0.100000	-0.048250	0.405000	1.979861	1.921592	1.282205	0.539588	True	True	9.98515e-08	1916	1.543727	1.313499	0.461022	0.510933
2.000	0.100	3.100	4.000	0.100000	-0.044625	0.405000	1.932714	1.933083	1.230131	0.551762	True	True	9.94825e-08	1875	1.528512	1.309563	0.472038	0.508076
2.000	0.100	3.100	4.000	0.100000	-0.041000	0.405000	1.889267	1.945021	1.182929	0.564294	True	True	9.96035e-08	1861	1.514530	1.306352	0.482623	0.505144
2.000	0.100	3.100	4.000	0.100000	-0.037375	0.405000	1.849053	1.957425	1.139883	0.577226	True	True	9.9704e-08	1833	1.501632	1.303801	0.492814	0.502130
2.000	0.100	3.100	4.000	0.100000	-0.033750	0.405000	1.811688	1.970316	1.100417	0.590605	True	True	9.95911e-08	1841	1.489694	1.301860	0.502637	0.499027
2.000	0.100	3.100	4.000	0.100000	-0.030125	0.405000	1.776847	1.983721	1.064062	0.604474	True	True	9.95227e-08	1804	1.478617	1.300486	0.512120	0.495829
2.000	0.100	3.100	4.000	0.100000	-0.026500	0.405000	1.744267	1.997666	1.030427	0.618883	True	True	9.96515e-08	1846	1.468314	1.299649	0.521281	0.492530
2.000	0.100	3.100	4.000	0.100000	-0.022875	0.405000	1.713718	2.012182	0.999189	0.633883	True	True	9.95147e-08	1912	1.458716	1.299324	0.530139	0.489125
2.000	0.100	3.100	4.000	0.100000	-0.019250	0.405000	1.685009	2.027304	0.970074	0.649529	True	True	9.95101e-08	1958	1.449762	1.299493	0.538708	0.485606
2.000	0.100	3.100	4.000	0.100000	-0.015625	0.405000	1.657974	2.043073	0.942851	0.665881	True	True	9.96493e-08	1965	1.441401	1.300143	0.547000	0.481967
2.000	0.100	3.100	4.000	0.100000	-0.012000	0.405000	1.632470	2.059530	0.917320	0.683004	True	True	9.95806e-08	2006	1.433590	1.301265	0.555026	0.478202
2.000	0.100	3.100	4.000	0.100000	-0.008375	0.405000	1.608375	2.076727	0.893311	0.700971	True	True	9.99505e-08	2035	1.426293	1.302855	0.562795	0.474305
2.000	0.100	3.100	4.000	0.100000	-0.004750	0.405000	1.585578	2.094717	0.870675	0.719860	True	True	9.98714e-08	2101	1.419478	1.304914	0.570314	0.470268
2.000	0.100	3.100	4.000	0.100000	-0.001125	0.405000	1.563988	2.113563	0.849283	0.739762	True	True	9.96111e-08	2181	1.413120	1.307447	0.577591	0.466083
2.000	0.100	3.100	4.000	0.100000	0.002500	0.405000	1.543520	2.133334	0.829022	0.760775	True	True	9.98241e-08	2160	1.407196	1.310462	0.584629	0.461743
2.000	0.100	3.100	4.000	0.100000	0.006125	0.405000	1.524103	2.154109	0.809790	0.783013	True	True	9.99114e-08	2205	1.401690	1.313972	0.591432	0.457238
2.000	0.100	3.100	4.000	0.100000	0.009750	0.405000	1.505673	2.175975	0.791499	0.806603	True	True	9.97641e-08	2272	1.396588	1.317994	0.598006	0.452559
2.000	0.100	3.100	4.000	0.100000	0.013375	0.405000	1.488174	2.199032	0.774069	0.831690	True	True	9.96669e-08	2275	1.391880	1.322550	0.604350	0.447694
2.000	0.100	3.100	4.000	0.100000	0.017000	0.405000	1.471556	2.223396	0.757429	0.858442	True	True	9.99227e-08	2381	1.387557	1.327667	0.610467	0.442634
2.000	0.100	3.100	4.000	0.100000	0.020625	0.405000	1.455777	2.249197	0.741513	0.887053	True	True	9.96608e-08	2447	1.383618	1.333380	0.616359	0.437365
2.000	0.100	3.100	4.000	0.100000	0.024250	0.405000	1.440801	2.276586	0.726262	0.917747	True	True	9.99711e-08	2502	1.380063	1.339728	0.622026	0.431872
2.000	0.100	3.100	4.000	0.100000	0.027875	0.405000	1.426595	2.305739	0.711624	0.950788	True	True	9.99673e-08	2559	1.376895	1.346759	0.627466	0.426141
2.000	0.100	3.100	4.000	0.100000	0.031500	0.405000	1.413133	2.336860	0.697546	0.986487	True	True	9.99106e-08	2645	1.374123	1.354532	0.632679	0.420152
2.000	0.100	3.100	4.000	0.100000	0.035125	0.405000	1.400394	2.370189	0.683983	1.025215	True	True	9.98208e-08	2674	1.371760	1.363116	0.637663	0.413885
2.000	0.100	3.100	4.000	0.100000	0.038750	0.405000	1.388361	2.406012	0.670891	1.067419	True	True	9.9854e-08	2788	1.369824	1.372594	0.642416	0.407316
2.000	0.100	3.100	4.000	0.100000	0.042375	0.405000	1.377023	2.444672	0.658227	1.113641	True	True	9.97244e-08	2855	1.368341	1.383069	0.646934	0.400419
2.000	0.100	3.100	4.000	0.100000	0.046000	0.405000	1.366375	2.486582	0.645949	1.164549	True	True	9.98231e-08	2983	1.367343	1.394662	0.651214	0.393162
2.000	0.100	3.100	4.000	0.100000	0.049625	0.405000	1.356417	2.532250	0.634016	1.220973	True	True	9.97241e-08	3078	1.366874	1.407526	0.655251	0.385506
2.000	0.100	3.100	4.000	0.100000	0.053250	0.405000	1.347156	2.582306	0.622387	1.283966	True	True	9.97065e-08	3237	1.366991	1.421848	0.659041	0.377407
2.000	0.100	3.100	4.000	0.100000	0.056875	0.405000	1.338610	2.637544	0.611016	1.354880	True	True	9.9941e-08	3319	1.367765	1.437866	0.662577	0.368810
2.000	0.100	3.100	4.000	0.100000	0.060500	0.405000	1.330804	2.698988	0.599855	1.435491	True	True	9.97524e-08	3535	1.369294	1.455883	0.665852	0.359648
2.000	0.100	3.100	4.000	0.100000	0.064125	0.405000	1.323780	2.767976	0.588848	1.528182	True	True	9.99253e-08	3801	1.371707	1.476298	0.668861	0.349837
2.000	0.100	3.100	4.000	0.100000	0.067750	0.405000	1.317598	2.846314	0.577930	1.636242	True	True	9.98384e-08	3919	1.375179	1.499641	0.671595	0.339267
2.000	0.100	3.100	4.000	0.100000	0.071375	0.405000	1.312344	2.936507	0.567018	1.764364	True	True	9.9981e-08	4192	1.379955	1.526644	0.674046	0.327797
2.000	0.100	3.100	4.000	0.100000	0.075000	0.405000	1.308145	3.042163	0.556003	1.919519	True	True	9.98571e-08	4587	1.386388	1.558349	0.676210	0.315230
2.000	0.100	3.100	4.000	0.100000	-0.070000	0.427500	2.366310	1.862861	1.783642	0.473410	True	True	9.9777e-08	2745	1.673878	1.351915	0.383842	0.525637
2.000	0.100	3.100	4.000	0.100000	-0.066375	0.427500	2.276933	1.871880	1.669912	0.484620	True	True	9.97435e-08	2542	1.644938	1.340555	0.398953	0.522938
2.000	0.100	3.100	4.000	0.100000	-0.062750	0.427500	2.198471	1.881346	1.573111	0.495852	True	True	9.94543e-08	2361	1.619501	1.330982	0.413149	0.520244
2.000	0.100	3.100	4.000	0.100000	-0.059125	0.427500	2.128742	1.891238	1.489423	0.507183	True	True	9.97331e-08	2180	1.596887	1.322875	0.426570	0.517535
2.000	0.100	3.100	4.000	0.100000	-0.055500	0.427500	2.066153	1.901550	1.416137	0.518677	True	True	9.96286e-08	2093	1.576593	1.315999	0.439320	0.514796
2.000	0.100	3.100	4.000	0.100000	-0.051875	0.427500	2.009502	1.912281	1.351264	0.530388	True	True	9.9933e-08	1948	1.558242	1.310176	0.451482	0.512014
2.000	0.100	3.100	4.000	0.100000	-0.048250	0.427500	1.957866	1.923435	1.293310	0.542367	True	True	9.95504e-08	1943	1.541539	1.305274	0.463120	0.509177
2.000	0.100	3.100	4.000	0.100000	-0.044625	0.427500	1.910520	1.935023	1.241128	0.554658	True	True	9.94803e-08	1831	1.526255	1.301186	0.474287	0.506278
2.000	0.100	3.100	4.000	0.100000	-0.041000	0.427500	1.866884	1.947062	1.193819	0.567307	True	True	9.97478e-08	1810	1.512205	1.297830	0.485025	0.503307
2.000	0.100	3.100	4.000	0.100000	-0.037375	0.427500	1.826490	1.959563	1.150668	0.580358	True	True	9.9823e-08	1825	1.499239	1.295142	0.495369	0.500258
2.000	0.100	3.100	4.000	0.100000	-0.033750	0.427500	1.788952	1.972553	1.111100	0.593856	True	True	9.99029e-08	1889	1.487235	1.293069	0.505347	0.497123
2.000	0.100	3.100	4.000	0.100000	-0.030125	0.427500	1.753947	1.986058	1.074644	0.607846	True	True	9.97191e-08	1853	1.476091	1.291571	0.514985	0.493896
2.000	0.100	3.100	4.000	0.100000	-0.026500	0.427500	1.721207	2.000105	1.040911	0.622377	True	True	9.97705e-08	1834	1.465723	1.290614	0.524304	0.490571
2.000	0.100	3.100	4.000	0.100000	-0.022875	0.427500	1.690508	2.014722	1.009575	0.637502	True	True	9.99586e-08	1943	1.456060	1.290174	0.533318	0.487142
2.000	0.100	3.100	4.000	0.100000	-0.019250	0.427500	1.661655	2.029947	0.980364	0.653274	True	True	9.98351e-08	1943	1.447040	1.290234	0.542043	0.483601
2.000	0.100	3.100	4.000	0.100000	-0.015625	0.427500	1.634482	2.045818	0.953046	0.669756	True	True	9.98806e-08	1965	1.438614	1.290778	0.550492	0.479944
2.000	0.100	3.100	4.000	0.100000	-0.012000	0.427500	1.608847	2.062379	0.927422	0.687011	True	True	9.95907e-08	2046	1.430738	1.291798	0.558675	0.476164
2.000	0.100	3.100	4.000	0.100000	-0.008375	0.427500	1.584625	2.079681	0.903320	0.705114	True	True	9.96977e-08	2068	1.423375	1.293291	0.566600	0.472253
2.000	0.100	3.100	4.000	0.100000	-0.004750	0.427500	1.561710	2.097778	0.880594	0.724143	True	True	9.98002e-08	2061	1.416494	1.295257	0.574276	0.468204
2.000	0.100	3.100	4.000	0.100000	-0.001125	0.427500	1.540005	2.116731	0.859113	0.744188	True	True	9.96728e-08	2177	1.410069	1.297700	0.581707	0.464011
2.000	0.100	3.100	4.000	0.100000	0.002500	0.427500	1.519430	2.136612	0.838763	0.765350	True	True	9.96399e-08	2174	1.404078	1.300628	0.588898	0.459664
2.000	0.100	3.100	4.000	0.100000	0.006125	0.427500	1.499910	2.157497	0.819444	0.787742	True	True	9.95782e-08	2247	1.398504	1.304054	0.595855	0.455154
2.000	0.100	3.100	4.000	0.100000	0.009750	0.427500	1.481383	2.179475	0.801066	0.811491	True	True	9.98602e-08	2279	1.393332	1.307996	0.602578	0.450473
2.000	0.100	3.100	4.000	0.100000	0.013375	0.427500	1.463793	2.202647	0.783551	0.836745	True	True	9.98276e-08	2341	1.388553	1.312474	0.609072	0.445609
2.000	0.100	3.100	4.000	0.100000	0.017000	0.427500	1.447089	2.227127	0.766826	0.863671	True	True	9.96477e-08	2368	1.384158	1.317516	0.615338	0.440552
2.000	0.100	3.100	4.000	0.100000	0.020625	0.427500	1.431230	2.253047	0.750826	0.892463	True	True	9.96354e-08	2436	1.380145	1.323155	0.621375	0.435289
2.000	0.100	3.100	4.000	0.100000	0.024250	0.427500	1.416179	2.280558	0.735493	0.923348	True	True	9.97021e-08	2496	1.376514	1.329432	0.627184	0.429805
2.000	0.100	3.100	4.000	0.100000	0.027875	0.427500	1.401904	2.309835	0.720772	0.956589	True	True	9.97696e-08	2580	1.373268	1.336395	0.632765	0.424084
2.000	0.100	3.100	4.000	0.100000	0.031500	0.427500	1.388379	2.341083	0.706613	0.992501	True	True	9.97522e-08	2602	1.370416	1.344101	0.638115	0.418108
2.000	0.100	3.100	4.000	0.100000	0.035125	0.427500	1.375583	2.374543	0.692969	1.031455	True	True	1e-07	2691	1.367969	1.352620	0.643233	0.411858
2.000	0.100	3.100	4.000	0.100000	0.038750	0.427500	1.363498	2.410502	0.679796	1.073900	True	True	9.98661e-08	2795	1.365946	1.362035	0.648117	0.405310
2.000	0.100	3.100	4.000	0.100000	0.042375	0.427500	1.352115	2.449301	0.667052	1.120380	True	True	9.98287e-08	2926	1.364372	1.372446	0.652762	0.398436
2.000	0.100	3.100	4.000	0.100000	0.046000	0.427500	1.341427	2.491356	0.654695	1.171566	True	True	9.98688e-08	3035	1.363279	1.383978	0.657165	0.391205
2.000	0.100	3.100	4.000	0.100000	0.049625	0.427500	1.331436	2.537175	0.642682	1.228292	True	True	9.99429e-08	3135	1.362709	1.396779	0.661322	0.383580
2.000	0.100	3.100	4.000	0.100000	0.053250	0.427500	1.322149	2.587389	0.630973	1.291615	True	True	9.96996e-08	3237	1.362718	1.411040	0.665227	0.375516
2.000	0.100	3.100	4.000	0.100000	0.056875	0.427500	1.313583	2.642794	0.619522	1.362892	True	True	9.97446e-08	3378	1.363377	1.426995	0.668874	0.366959
2.000	0.100	3.100	4.000	0.100000	0.060500	0.427500	1.305765	2.704414	0.608280	1.443907	True	True	9.99139e-08	3581	1.364781	1.444949	0.672256	0.357842
2.000	0.100	3.100	4.000	0.100000	0.064125	0.427500	1.298736	2.773592	0.597192	1.537052	True	True	9.97577e-08	3759	1.367058	1.465297	0.675365	0.348082
2.000	0.100	3.100	4.000	0.100000	0.067750	0.427500	1.292558	2.852135	0.586191	1.645631	True	True	9.98216e-08	4030	1.370379	1.488571	0.678195	0.337570
2.000	0.100	3.100	4.000	0.100000	0.071375	0.427500	1.287317	2.942552	0.575194	1.774355	True	True	9.98128e-08	4274	1.374986	1.515498	0.680739	0.326165
2.000	0.100	3.100	4.000	0.100000	0.075000	0.427500	1.283140	3.048459	0.564090	1.930223	True	True	9.9941e-08	4595	1.381226	1.547120	0.682992	0.313673
2.000	0.100	3.100	4.000	0.100000	-0.070000	0.450000	2.346037	1.864122	1.795456	0.475483	True	True	9.96112e-08	2767	1.672190	1.344849	0.385040	0.524214
2.000	0.100	3.100	4.000	0.100000	-0.066375	0.450000	2.256402	1.873246	1.681599	0.486820	True	True	9.95053e-08	2469	1.643172	1.333267	0.400286	0.521439
2.000	0.100	3.100	4.000	0.100000	-0.062750	0.450000	2.177697	1.882813	1.584676	0.498176	True	True	9.94908e-08	2294	1.617660	1.323489	0.414619	0.518677
2.000	0.100	3.100	4.000	0.100000	-0.059125	0.450000	2.107740	1.892807	1.500871	0.509629	True	True	9.96225e-08	2156	1.594973	1.315191	0.428178	0.515906
2.000	0.100	3.100	4.000	0.100000	-0.055500	0.450000	2.044934	1.903221	1.427470	0.521244	True	True	9.98076e-08	2104	1.574610	1.308134	0.441069	0.513110
2.000	0.100	3.100	4.000	0.100000	-0.051875	0.450000	1.988077	1.914051	1.362485	0.533075	True	True	9.99785e-08	1957	1.556190	1.302143	0.453374	0.510275
2.000	0.100	3.100	4.000	0.100000	-0.048250	0.450000	1.936246	1.925306	1.304422	0.545173	True	True	9.99274e-08	1946	1.539421	1.297081	0.465158	0.507391
2.000	0.100	3.100	4.000	0.100000	-0.044625	0.450000	1.888714	1.936995	1.252134	0.557583	True	True	9.99241e-08	1874	1.524072	1.292841	0.476471	0.504447
2.000	0.100	3.100	4.000	0.100000	-0.041000	0.450000	1.844903	1.949128	1.204719	0.570352	True	True	9.96753e-08	1821	1.509957	1.289343	0.487357	0.501437
2.000	0.100	3.100	4.000	0.100000	-0.037375	0.450000	1.804338	1.961733	1.161467	0.583524	True	True	9.98836e-08	1809	1.496928	1.286517	0.497851	0.498350
2.000	0.100	3.100	4.000	0.100000	-0.033750	0.450000	1.766638	1.974826	1.121798	0.597142	True	True	9.9657e-08	1873	1.484862	1.284314	0.507980	0.495182
2.000	0.100	3.100	4.000	0.100000	-0.030125	0.450000	1.731478	1.988433	1.085243	0.611255	True	True	9.9692e-08	1831	1.473657	1.282691	0.517769	0.491924
2.000	0.100	3.100	4.000	0.100000	-0.026500	0.450000	1.698592	2.002580	1.051413	0.625911	True	True	9.98294e-08	1869	1.463227	1.281614	0.527239	0.488571
2.000	0.100	3.100	4.000	0.100000	-0.022875	0.450000	1.667751	2.017301	1.019981	0.641162	True	True	9.97382e-08	1915	1.453502	1.281061	0.536406	0.485117
2.000	0.100	3.100	4.000	0.100000	-0.019250	0.450000	1.638763	2.032629	0.990676	0.657064	True	True	9.95304e-08	1984	1.444421	1.281011	0.545284	0.481554
2.000	0.100	3.100	4.000	0.100000	-0.015625	0.450000	1.611461	2.048605	0.963265	0.673677	True	True	9.95558e-08	2007	1.435934	1.281449	0.553887	0.477877
2.000	0.100	3.100	4.000	0.100000	-0.012000	0.450000	1.585703	2.065272	0.937549	0.691067	True	True	9.96228e-08	2052	1.427996	1.282369	0.562223	0.474080
2.000	0.100	3.100	4.000	0.100000	-0.008375	0.450000	1.561364	2.082680	0.913358	0.709308	True	True	9.97425e-08	2114	1.420570	1.283765	0.570301	0.470154
2.000	0.100	3.100	4.000	0.100000	-0.004750	0.450000	1.538337	2.100885	0.890542	0.728479	True	True	9.98143e-08	2067	1.413626	1.285637	0.578128	0.466094
2.000	0.100	3.100	4.000	0.100000	-0.001125	0.450000	1.516526	2.119948	0.868972	0.748671	True	True	9.9956e-08	2237	1.407138	1.287990	0.585711	0.461890
2.000	0.100	3.100	4.000	0.100000	0.002500	0.450000	1.495849	2.139939	0.848535	0.769984	True	True	9.97178e-08	2253	1.401083	1.290831	0.593054	0.457536
2.000	0.100	3.100	4.000	0.100000	0.006125	0.450000	1.476234	2.160936	0.829130	0.792532	True	True	9.97582e-08	2256	1.395444	1.294174	0.600159	0.453021
2.000	0.100	3.100	4.000	0.100000	0.009750	0.450000	1.457616	2.183029	0.810668	0.816444	True	True	9.97276e-08	2337	1.390205	1.298034	0.607032	0.448338
2.000	0.100	3.100	4.000	0.100000	0.013375	0.450000	1.439940	2.206317	0.793068	0.841867	True	True	9.98077e-08	2336	1.385358	1.302434	0.613673	0.443475
2.000	0.100	3.100	4.000	0.100000	0.017000	0.450000	1.423155	2.230915	0.776260	0.868969	True	True	9.98254e-08	2435	1.380894	1.307401	0.620084	0.438420
2.000	0.100	3.100	4.000	0.100000	0.020625	0.450000	1.407221	2.256955	0.760178	0.897946	True	True	9.96362e-08	2481	1.376810	1.312967	0.626265	0.433162
2.000	0.100	3.100	4.000	0.100000	0.024250	0.450000	1.392099	2.284589	0.744763	0.929024	True	True	9.96413e-08	2526	1.373106	1.319173	0.632215	0.427686
2.000	0.100	3.100	4.000	0.100000	0.027875	0.450000	1.377759	2.313992	0.729961	0.962470	True	True	9.98593e-08	2597	1.369785	1.326067	0.637935	0.421976
2.000	0.100	3.100	4.000	0.100000	0.031500	0.450000	1.364173	2.345369	0.715722	0.998597	True	True	9.98703e-08	2655	1.366854	1.333706	0.643421	0.416014
2.000	0.100	3.100	4.000	0.100000	0.035125	0.450000	1.351321	2.378962	0.701999	1.037780	True	True	9.97977e-08	2772	1.364327	1.342159	0.648673	0.409781
2.000	0.100	3.100	4.000	0.100000	0.038750	0.450000	1.339187	2.415057	0.688747	1.080469	True	True	9.99547e-08	2843	1.362219	1.351509	0.653687	0.403253
2.000	0.100	3.100	4.000	0.100000	0.042375	0.450000	1.327758	2.453997	0.675924	1.127211	True	True	9.9769e-08	2943	1.360556	1.361857	0.658460	0.396403
2.000	0.100	3.100	4.000	0.100000	0.046000	0.450000	1.317031	2.496199	0.663488	1.178679	True	True	9.99364e-08	3036	1.359369	1.373325	0.662988	0.389199
2.000	0.100	3.100	4.000	0.100000	0.049625	0.450000	1.307006	2.542170	0.651397	1.235711	True	True	9.99328e-08	3157	1.358700	1.386064	0.667265	0.381606
2.000	0.100	3.100	4.000	0.100000	0.053250	0.450000	1.297691	2.592543	0.639609	1.299367	True	True	9.99389e-08	3246	1.358603	1.400261	0.671287	0.373578
2.000	0.100	3.100	4.000	0.100000	0.056875	0.450000	1.289102	2.648116	0.628080	1.371012	True	True	9.9896e-08	3441	1.359148	1.416153	0.675046	0.365062
2.000	0.100	3.100	4.000	0.100000	0.060500	0.450000	1.281268	2.709913	0.616758	1.452435	True	True	9.98853e-08	3547	1.360429	1.434041	0.678537	0.355991
2.000	0.100	3.100	4.000	0.100000	0.064125	0.450000	1.274231	2.779281	0.605590	1.546039	True	True	9.97303e-08	3787	1.362571	1.454322	0.681751	0.346282
2.000	0.100	3.100	4.000	0.100000	0.067750	0.450000	1.268050	2.858030	0.594507	1.655141	True	True	9.98326e-08	4030	1.365742	1.477524	0.684683	0.335830
2.000	0.100	3.100	4.000	0.100000	0.071375	0.450000	1.262813	2.948672	0.583426	1.784472	True	True	9.98172e-08	4367	1.370180	1.504374	0.687325	0.324492
2.000	0.100	3.100	4.000	0.100000	0.075000	0.450000	1.258648	3.054831	0.572235	1.941059	True	True	9.98014e-08	4675	1.376227	1.535910	0.689672	0.312077
2.000	0.100	3.100	4.000	0.100000	-0.070000	0.472500	2.326052	1.865400	1.807260	0.477571	True	True	9.95963e-08	2694	1.670545	1.337810	0.386204	0.522771
2.000	0.100	3.100	4.000	0.100000	-0.066375	0.472500	2.236175	1.874629	1.693279	0.489037	True	True	9.98252e-08	2445	1.641452	1.326008	0.401579	0.519919
2.000	0.100	3.100	4.000	0.100000	-0.062750	0.472500	2.157243	1.884301	1.596237	0.500519	True	True	9.97448e-08	2353	1.615869	1.316025	0.416045	0.517087
2.000	0.100	3.100	4.000	0.100000	-0.059125	0.472500	2.087071	1.894398	1.512315	0.512096	True	True	9.98135e-08	2184	1.593115	1.307537	0.429738	0.514251
2.000	0.100	3.100	4.000	0.100000	-0.055500	0.472500	2.024062	1.904913	1.438802	0.523833	True	True	9.95314e-08	2039	1.572686	1.300303	0.442766	0.511396
2.000	0.100	3.100	4.000	0.100000	-0.051875	0.472500	1.967014	1.915846	1.373708	0.535786	True	True	9.98212e-08	1994	1.554203	1.294144	0.455210	0.508508
2.000	0.100	3.100	4.000	0.100000	-0.048250	0.472500	1.915000	1.927201	1.315538	0.548005	True	True	9.95343e-08	1883	1.537372	1.288923	0.467133	0.505574
2.000	0.100	3.100	4.000	0.100000	-0.044625	0.472500	1.867295	1.938994	1.263145	0.560536	True	True	9.94827e-08	1864	1.521962	1.284533	0.478589	0.502584
2.000	0.100	3.100	4.000	0.100000	-0.041000	0.472500	1.823318	1.951229	1.215629	0.573427	True	True	9.93552e-08	1779	1.507788	1.280891	0.489618	0.499532
2.000	0.100	3.100	4.000	0.100000	-0.037375	0.472500	1.782597	1.963936	1.172276	0.586721	True	True	9.94911e-08	1848	1.494700	1.277930	0.500256	0.496407
2.000	0.100	3.100	4.000	0.100000	-0.033750	0.472500	1.744746	1.977131	1.132508	0.600463	True	True	9.95046e-08	1858	1.482575	1.275597	0.510530	0.493203
2.000	0.100	3.100	4.000	0.100000	-0.030125	0.472500	1.709443	1.990841	1.095857	0.614701	True	True	9.92654e-08	1862	1.471312	1.273849	0.520467	0.489914
2.000	0.100	3.100	4.000	0.100000	-0.026500	0.472500	1.676419	2.005093	1.061930	0.629484	True	True	9.97297e-08	1933	1.460825	1.272655	0.530084	0.486532
2.000	0.100	3.100	4.000	0.100000	-0.022875	0.472500	1.645447	2.019918	1.030405	0.644864	True	True	9.96206e-08	1969	1.451042	1.271987	0.539400	0.483051
2.000	0.100	3.100	4.000	0.100000	-0.019250	0.472500	1.616333	2.035351	1.001007	0.660897	True	True	9.993e-08	1990	1.441904	1.271828	0.548427	0.479465
2.000	0.100	3.100	4.000	0.100000	-0.015625	0.472500	1.588912	2.051433	0.973505	0.677644	True	True	9.95038e-08	2051	1.433359	1.272162	0.557178	0.475767
2.000	0.100	3.100	4.000	0.100000	-0.012000	0.472500	1.563040	2.068207	0.947699	0.695172	True	True	9.96429e-08	2029	1.425362	1.272981	0.565663	0.471951
2.000	0.100	3.100	4.000	0.100000	-0.008375	0.472500	1.538592	2.085724	0.923419	0.713553	True	True	9.98045e-08	2131	1.417878	1.274280	0.573890	0.468010
2.000	0.100	3.100	4.000	0.100000	-0.004750	0.472500	1.515461	2.104038	0.900515	0.732869	True	True	9.95018e-08	2166	1.410875	1.276059	0.581867	0.463936
2.000	0.100	3.100	4.000	0.100000	-0.001125	0.472500	1.493551	2.123212	0.878859	0.753210	True	True	9.96476e-08	2188	1.404327	1.278322	0.589597	0.459722
2.000	0.100	3.100	4.000	0.100000	0.002500	0.472500	1.472780	2.143315	0.858336	0.774677	True	True	9.97546e-08	2206	1.398211	1.281077	0.597088	0.455360
2.000	0.100	3.100	4.000	0.100000	0.006125	0.472500	1.453076	2.164426	0.838847	0.797384	True	True	9.98557e-08	2323	1.392509	1.284335	0.604340	0.450840
2.000	0.100	3.100	4.000	0.100000	0.009750	0.472500	1.434373	2.186634	0.820300	0.821461	True	True	9.96553e-08	2359	1.387208	1.288115	0.611358	0.446153
2.000	0.100	3.100	4.000	0.100000	0.013375	0.472500	1.416616	2.210040	0.802618	0.847055	True	True	9.99796e-08	2337	1.382296	1.292437	0.618144	0.441290
2.000	0.100	3.100	4.000	0.100000	0.017000	0.472500	1.399757	2.234758	0.785728	0.874336	True	True	9.99395e-08	2458	1.377766	1.297327	0.624697	0.436238
2.000	0.100	3.100	4.000	0.100000	0.020625	0.472500	1.383751	2.260920	0.769565	0.903501	True	True	9.96772e-08	2519	1.373614	1.302820	0.631019	0.430984
2.000	0.100	3.100	4.000	0.100000	0.024250	0.472500	1.368563	2.288678	0.754069	0.934776	True	True	9.99652e-08	2583	1.369839	1.308955	0.637109	0.425516
2.000	0.100	3.100	4.000	0.100000	0.027875	0.472500	1.354161	2.318208	0.739188	0.968428	True	True	9.98846e-08	2571	1.366445	1.315779	0.642966	0.419817
2.000	0.100	3.100	4.000	0.100000	0.031500	0.472500	1.340518	2.349715	0.724870	1.004774	True	True	9.96096e-08	2681	1.363439	1.323350	0.648587	0.413869
2.000	0.100	3.100	4.000	0.100000	0.035125	0.472500	1.327613	2.383442	0.711068	1.044189	True	True	9.99199e-08	2822	1.360833	1.331737	0.653972	0.407653
2.000	0.100	3.100	4.000	0.100000	0.038750	0.472500	1.315430	2.419675	0.697738	1.087126	True	True	9.96713e-08	2904	1.358643	1.341022	0.659116	0.401145
2.000	0.100	3.100	4.000	0.100000	0.042375	0.472500	1.303958	2.458758	0.684838	1.134132	True	True	9.99196e-08	2931	1.356893	1.351305	0.664016	0.394319
2.000	0.100	3.100	4.000	0.100000	0.046000	0.472500	1.293192	2.501106	0.672324	1.185885	True	True	9.97408e-08	3099	1.355615	1.362710	0.668669	0.387145
2.000	0.100	3.100	4.000	0.100000	0.049625	0.472500	1.283132	2.547231	0.660157	1.243226	True	True	9.98063e-08	3214	1.354848	1.375385	0.673067	0.379583
2.000	0.100	3.100	4.000	0.100000	0.053250	0.472500	1.273787	2.597764	0.648292	1.307219	True	True	9.98677e-08	3365	1.354647	1.389519	0.677206	0.371592
2.000	0.100	3.100	4.000	0.100000	0.056875	0.472500	1.265174	2.653506	0.636684	1.379235	True	True	9.98327e-08	3453	1.355080	1.405345	0.681080	0.363117
2.000	0.100	3.100	4.000	0.100000	0.060500	0.472500	1.257321	2.715483	0.625285	1.461071	True	True	9.99977e-08	3596	1.356239	1.423167	0.684683	0.354094
2.000	0.100	3.100	4.000	0.100000	0.064125	0.472500	1.250269	2.785042	0.614038	1.555139	True	True	9.98892e-08	3889	1.358246	1.443378	0.688006	0.344439
2.000	0.100	3.100	4.000	0.100000	0.067750	0.472500	1.244079	2.863997	0.602874	1.664769	True	True	9.97932e-08	4089	1.361269	1.466506	0.691043	0.334048
2.000	0.100	3.100	4.000	0.100000	0.071375	0.472500	1.238839	2.954865	0.591711	1.794712	True	True	9.99099e-08	4389	1.365539	1.493276	0.693788	0.322779
2.000	0.100	3.100	4.000	0.100000	0.075000	0.472500	1.234677	3.061277	0.580435	1.952025	True	True	9.97965e-08	4689	1.371393	1.524725	0.696236	0.310443
2.000	0.100	3.100	4.000	0.100000	-0.070000	0.495000	2.306354	1.866695	1.819053	0.479673	True	True	9.98862e-08	2681	1.668941	1.330799	0.387333	0.521308
2.000	0.100	3.100	4.000	0.100000	-0.066375	0.495000	2.216250	1.876031	1.704950	0.491270	True	True	9.96008e-08	2478	1.639778	1.318778	0.402834	0.518377
2.000	0.100	3.100	4.000	0.100000	-0.062750	0.495000	2.137105	1.885808	1.607791	0.502880	True	True	9.96315e-08	2342	1.614130	1.308593	0.417426	0.515473
2.000	0.100	3.100	4.000	0.100000	-0.059125	0.495000	2.066734	1.896010	1.523755	0.514583	True	True	9.95232e-08	2160	1.591313	1.299916	0.431249	0.512572
2.000	0.100	3.100	4.000	0.100000	-0.055500	0.495000	2.003537	1.906628	1.450131	0.526444	True	True	9.99151e-08	2012	1.570823	1.292505	0.444409	0.509657
2.000	0.100	3.100	4.000	0.100000	-0.051875	0.495000	1.946310	1.917666	1.384930	0.538520	True	True	9.93852e-08	1975	1.552280	1.286180	0.456985	0.506712
2.000	0.100	3.100	4.000	0.100000	-0.048250	0.495000	1.894127	1.929123	1.326655	0.550862	True	True	9.99459e-08	1891	1.535392	1.280801	0.469044	0.503727
2.000	0.100	3.100	4.000	0.100000	-0.044625	0.495000	1.846262	1.941015	1.274159	0.563518	True	True	9.98937e-08	1823	1.519925	1.276263	0.480637	0.500691
2.000	0.100	3.100	4.000	0.100000	-0.041000	0.495000	1.802131	1.953358	1.226543	0.576532	True	True	9.97212e-08	1861	1.505696	1.272479	0.491804	0.497595
2.000	0.100	3.100	4.000	0.100000	-0.037375	0.495000	1.761264	1.966169	1.183091	0.589950	True	True	9.98492e-08	1817	1.492554	1.269383	0.502582	0.494430
2.000	0.100	3.100	4.000	0.100000	-0.033750	0.495000	1.723274	1.979468	1.143227	0.603818	True	True	9.96184e-08	1838	1.480375	1.266920	0.512997	0.491189
2.000	0.100	3.100	4.000	0.100000	-0.030125	0.495000	1.687839	1.993283	1.106480	0.618183	True	True	9.94273e-08	1914	1.469057	1.265049	0.523076	0.487867
2.000	0.100	3.100	4.000	0.100000	-0.026500	0.495000	1.654688	2.007640	1.072460	0.633095	True	True	9.99503e-08	1920	1.458516	1.263737	0.532836	0.484454
2.000	0.100	3.100	4.000	0.100000	-0.022875	0.495000	1.623595	2.022571	1.040843	0.648606	True	True	9.97544e-08	1974	1.448680	1.262957	0.542295	0.480945
2.000	0.100	3.100	4.000	0.100000	-0.019250	0.495000	1.594366	2.038111	1.011354	0.664773	True	True	9.9685e-08	1956	1.439488	1.262689	0.551466	0.477334
2.000	0.100	3.100	4.000	0.100000	-0.015625	0.495000	1.566834	2.054301	0.983762	0.681656	True	True	9.99219e-08	2048	1.430889	1.262919	0.560362	0.473615
2.000	0.100	3.100	4.000	0.100000	-0.012000	0.495000	1.540857	2.071184	0.957868	0.699323	True	True	9.99281e-08	2084	1.422838	1.263637	0.568991	0.469779
2.000	0.100	3.100	4.000	0.100000	-0.008375	0.495000	1.516309	2.088810	0.933500	0.717848	True	True	9.9659e-08	2133	1.415299	1.264840	0.577363	0.465821
2.000	0.100	3.100	4.000	0.100000	-0.004750	0.495000	1.493082	2.107235	0.910510	0.737311	True	True	9.98582e-08	2144	1.408240	1.266526	0.585484	0.461733
2.000	0.100	3.100	4.000	0.100000	-0.001125	0.495000	1.471081	2.126521	0.888769	0.757803	True	True	9.98527e-08	2208	1.401635	1.268699	0.593359	0.457508
2.000	0.100	3.100	4.000	0.100000	0.002500	0.495000	1.450223	2.146738	0.868162	0.779426	True	True	9.96705e-08	2258	1.395462	1.271368	0.600992	0.453136
2.000	0.100	3.100	4.000	0.100000	0.006125	0.495000	1.430436	2.167965	0.848589	0.802295	True	True	9.96959e-08	2261	1.389701	1.274543	0.608388	0.448610
2.000	0.100	3.100	4.000	0.100000	0.009750	0.495000	1.411655	2.190290	0.829960	0.826539	True	True	9.97816e-08	2383	1.384340	1.278242	0.615548	0.443920
2.000	0.100	3.100	4.000	0.100000	0.013375	0.495000	1.393824	2.213814	0.812197	0.852308	True	True	9.98778e-08	2384	1.379366	1.282485	0.622475	0.439055
2.000	0.100	3.100	4.000	0.100000	0.017000	0.495000	1.376895	2.238653	0.795226	0.879771	True	True	9.97716e-08	2413	1.374773	1.287300	0.629168	0.434005
2.000	0.100	3.100	4.000	0.100000	0.020625	0.495000	1.360823	2.264938	0.778983	0.909126	True	True	9.97711e-08	2493	1.370556	1.292720	0.635629	0.428757
2.000	0.100	3.100	4.000	0.100000	0.024250	0.495000	1.345573	2.292822	0.763408	0.940600	True	True	9.95633e-08	2588	1.366714	1.298783	0.641855	0.423296
2.000	0.100	3.100	4.000	0.100000	0.027875	0.495000	1.331113	2.322481	0.748448	0.974462	True	True	9.99033e-08	2672	1.363250	1.305537	0.647847	0.417608
2.000	0.100	3.100	4.000	0.100000	0.031500	0.495000	1.317416	2.354120	0.734053	1.011030	True	True	9.9656e-08	2782	1.360171	1.313040	0.653602	0.411674
2.000	0.100	3.100	4.000	0.100000	0.035125	0.495000	1.304460	2.387981	0.720174	1.050680	True	True	9.97581e-08	2818	1.357488	1.321360	0.659118	0.405475
2.000	0.100	3.100	4.000	0.100000	0.038750	0.495000	1.292231	2.424353	0.706767	1.093867	True	True	9.97673e-08	2914	1.355218	1.330579	0.664392	0.398989
2.000	0.100	3.100	4.000	0.100000	0.042375	0.495000	1.280717	2.463580	0.693790	1.141142	True	True	9.99467e-08	3026	1.353384	1.340798	0.669419	0.392187
2.000	0.100	3.100	4.000	0.100000	0.046000	0.495000	1.269912	2.506077	0.681201	1.193183	True	True	9.97317e-08	3075	1.352016	1.352138	0.674195	0.385041
2.000	0.100	3.100	4.000	0.100000	0.049625	0.495000	1.259818	2.552356	0.668957	1.250836	True	True	9.9921e-08	3214	1.351155	1.364749	0.678715	0.377513
2.000	0.100	3.100	4.000	0.100000	0.053250	0.495000	1.250443	2.603051	0.657016	1.315170	True	True	9.98762e-08	3384	1.350851	1.378817	0.682973	0.369559
2.000	0.100	3.100	4.000	0.100000	0.056875	0.495000	1.241803	2.658963	0.645333	1.387561	True	True	9.98972e-08	3516	1.351173	1.394577	0.686964	0.361127
2.000	0.100	3.100	4.000	0.100000	0.060500	0.495000	1.233928	2.721119	0.633857	1.469813	True	True	9.9802e-08	3656	1.352212	1.412330	0.690680	0.352153
2.000	0.100	3.100	4.000	0.100000	0.064125	0.495000	1.226857	2.790870	0.622532	1.564349	True	True	9.98123e-08	3906	1.354086	1.432470	0.694114	0.342553
2.000	0.100	3.100	4.000	0.100000	0.067750	0.495000	1.220653	2.870032	0.611290	1.674513	True	True	9.99827e-08	4143	1.356961	1.455522	0.697261	0.332224
2.000	0.100	3.100	4.000	0.100000	0.071375	0.495000	1.215402	2.961128	0.600046	1.805073	True	True	9.99282e-08	4376	1.361064	1.482211	0.700114	0.321026
2.000	0.100	3.100	4.000	0.100000	0.075000	0.495000	1.211233	3.067793	0.588687	1.963117	True	True	9.9944e-08	4788	1.366726	1.513569	0.702670	0.308771
2.000	0.100	3.100	4.000	0.100000	-0.070000	0.517500	2.286940	1.868005	1.830833	0.481790	True	True	9.96271e-08	2598	1.667378	1.323817	0.388427	0.519827
2.000	0.100	3.100	4.000	0.100000	-0.066375	0.517500	2.196625	1.877450	1.716610	0.493519	True	True	9.99846e-08	2467	1.638150	1.311580	0.404047	0.516816
2.000	0.100	3.100	4.000	0.100000	-0.062750	0.517500	2.117284	1.887335	1.619335	0.505259	True	True	9.97804e-08	2258	1.612441	1.301194	0.418762	0.513837
2.000	0.100	3.100	4.000	0.100000	-0.059125	0.517500	2.046727	1.897643	1.535188	0.517089	True	True	9.96984e-08	2139	1.589565	1.292330	0.432710	0.510868
2.000	0.100	3.100	4.000	0.100000	-0.055500	0.517500	1.983355	1.908367	1.461455	0.529076	True	True	9.94902e-08	1999	1.569018	1.284744	0.445996	0.507891
2.000	0.100	3.100	4.000	0.100000	-0.051875	0.517500	1.925963	1.919507	1.396148	0.541278	True	True	9.99585e-08	1913	1.550421	1.278253	0.458701	0.504889
2.000	0.100	3.100	4.000	0.100000	-0.048250	0.517500	1.873625	1.931071	1.337771	0.553745	True	True	9.95901e-08	1889	1.533480	1.272719	0.470890	0.501851
2.000	0.100	3.100	4.000	0.100000	-0.044625	0.517500	1.825611	1.943070	1.285174	0.566526	True	True	9.98857e-08	1823	1.517962	1.268032	0.482614	0.498766
2.000	0.100	3.100	4.000	0.100000	-0.041000	0.517500	1.781340	1.955515	1.237459	0.579666	True	True	9.9704e-08	1834	1.503681	1.264108	0.493914	0.495625
2.000	0.100	3.100	4.000	0.100000	-0.037375	0.517500	1.740340	1.968431	1.193911	0.593210	True	True	9.99292e-08	1816	1.490488	1.260878	0.504826	0.492418
2.000	0.100	3.100	4.000	0.100000	-0.033750	0.517500	1.702222	1.981837	1.153951	0.607206	True	True	9.9516e-08	1924	1.478258	1.258288	0.515377	0.489140
2.000	0.100	3.100	4.000	0.100000	-0.030125	0.517500	1.666664	1.995758	1.117111	0.621701	True	True	9.98764e-08	1913	1.466891	1.256294	0.525593	0.485782
2.000	0.100	3.100	4.000	0.100000	-0.026500	0.517500	1.633397	2.010222	1.082999	0.636744	True	True	9.96711e-08	1971	1.456301	1.254865	0.535491	0.482337
2.000	0.100	3.100	4.000	0.100000	-0.022875	0.517500	1.602194	2.025260	1.051291	0.652388	True	True	9.97675e-08	2008	1.446415	1.253973	0.545088	0.478800
2.000	0.100	3.100	4.000	0.100000	-0.019250	0.517500	1.572859	2.040909	1.021713	0.668690	True	True	9.95131e-08	1998	1.437173	1.253597	0.554398	0.475163
2.000	0.100	3.100	4.000	0.100000	-0.015625	0.517500	1.545227	2.057207	0.994033	0.685712	True	True	9.96256e-08	2095	1.428523	1.253723	0.563433	0.471420
2.000	0.100	3.100	4.000	0.100000	-0.012000	0.517500	1.519153	2.074200	0.968051	0.703521	True	True	9.97098e-08	2072	1.420421	1.254342	0.572202	0.467564
2.000	0.100	3.100	4.000	0.100000	-0.008375	0.517500	1.494513	2.091938	0.943598	0.722191	True	True	9.97872e-08	2169	1.412831	1.255449	0.580714	0.463588
2.000	0.100	3.100	4.000	0.100000	-0.004750	0.517500	1.471199	2.110475	0.920523	0.741803	True	True	9.99334e-08	2184	1.405720	1.257043	0.588974	0.459485
2.000	0.100	3.100	4.000	0.100000	-0.001125	0.517500	1.449115	2.129875	0.898698	0.762449	True	True	9.99124e-08	2231	1.399062	1.259127	0.596988	0.455247
2.000	0.100	3.100	4.000	0.100000	0.002500	0.517500	1.428178	2.150207	0.878008	0.784231	True	True	9.95705e-08	2251	1.392834	1.261709	0.604762	0.450866
2.000	0.100	3.100	4.000	0.100000	0.006125	0.517500	1.408315	2.171550	0.858353	0.807264	True	True	9.96317e-08	2294	1.387019	1.264801	0.612296	0.446333
2.000	0.100	3.100	4.000	0.100000	0.009750	0.517500	1.389463	2.193993	0.839644	0.831679	True	True	9.97952e-08	2379	1.381601	1.268419	0.619595	0.441639
2.000	0.100	3.100	4.000	0.100000	0.013375	0.517500	1.371564	2.217638	0.821800	0.857625	True	True	9.97278e-08	2463	1.376569	1.272585	0.626659	0.436773
2.000	0.100	3.100	4.000	0.100000	0.017000	0.517500	1.354570	2.242599	0.804750	0.885272	True	True	9.99095e-08	2514	1.371915	1.277324	0.633488	0.431724
2.000	0.100	3.100	4.000	0.100000	0.020625	0.517500	1.338438	2.269009	0.788428	0.914819	True	True	9.95905e-08	2572	1.367636	1.282670	0.640084	0.426480
2.000	0.100	3.100	4.000	0.100000	0.024250	0.517500	1.323130	2.297020	0.772776	0.946495	True	True	9.97601e-08	2609	1.363729	1.288661	0.646445	0.421027
2.000	0.100	3.100	4.000	0.100000	0.027875	0.517500	1.308616	2.326808	0.757739	0.980571	True	True	9.97101e-08	2671	1.360198	1.295346	0.652569	0.415349
2.000	0.100	3.100	4.000	0.100000	0.031500	0.517500	1.294868	2.358580	0.743266	1.017363	True	True	9.97582e-08	2793	1.357049	1.302780	0.658455	0.409430
2.000	0.100	3.100	4.000	0.100000	0.035125	0.517500	1.281866	2.392578	0.729311	1.057251	True	True	9.97641e-08	2878	1.354292	1.311032	0.664101	0.403249
2.000	0.100	3.100	4.000	0.100000	0.038750	0.517500	1.269593	2.429090	0.715829	1.100691	True	True	9.97926e-08	2952	1.351945	1.320186	0.669502	0.396783
2.000	0.100	3.100	4.000	0.100000	0.042375	0.517500	1.258038	2.468461	0.702777	1.148237	True	True	9.98571e-08	3025	1.350029	1.330339	0.674654	0.390006
2.000	0.100	3.100	4.000	0.100000	0.046000	0.517500	1.247195	2.511108	0.690113	1.200569	True	True	9.97067e-08	3164	1.348574	1.341614	0.679554	0.382889
2.000	0.100	3.100	4.000	0.100000	0.049625	0.517500	1.237067	2.557542	0.677794	1.258538	True	True	9.99784e-08	3271	1.347619	1.354159	0.684195	0.375394
2.000	0.100	3.100	4.000	0.100000	0.053250	0.517500	1.227661	2.608400	0.665779	1.323217	True	True	9.98693e-08	3411	1.347215	1.368161	0.688574	0.367479
2.000	0.100	3.100	4.000	0.100000	0.056875	0.517500	1.218993	2.664483	0.654020	1.395986	True	True	9.99007e-08	3576	1.347429	1.383854	0.692682	0.359092
2.000	0.100	3.100	4.000	0.100000	0.060500	0.517500	1.211092	2.726820	0.642469	1.478659	True	True	9.97483e-08	3699	1.348348	1.401537	0.696514	0.350167
2.000	0.100	3.100	4.000	0.100000	0.064125	0.517500	1.203999	2.796763	0.631068	1.573666	True	True	9.98645e-08	3963	1.350092	1.421604	0.700063	0.340624
2.000	0.100	3.100	4.000	0.100000	0.067750	0.517500	1.197775	2.876134	0.619748	1.684367	True	True	9.98933e-08	4168	1.352820	1.444579	0.703323	0.330358
2.000	0.100	3.100	4.000	0.100000	0.071375	0.517500	1.192506	2.967458	0.608425	1.815550	True	True	9.99238e-08	4489	1.356757	1.471183	0.706289	0.319233
2.000	0.100	3.100	4.000	0.100000	0.075000	0.517500	1.188322	3.074376	0.596985	1.974330	True	True	9.98235e-08	4852	1.362229	1.502448	0.708959	0.307061
2.000	0.100	3.100	4.000	0.100000	-0.070000	0.540000	2.267808	1.869331	1.842598	0.483921	True	True	9.97644e-08	2637	1.665855	1.316865	0.389485	0.518328
2.000	0.100	3.100	4.000	0.100000	-0.066375	0.540000	2.177298	1.878886	1.728256	0.495784	True	True	9.97488e-08	2415	1.636568	1.304413	0.405221	0.515233
2.000	0.100	3.100	4.000	0.100000	-0.062750	0.540000	2.097775	1.888880	1.630867	0.507655	True	True	9.98182e-08	2225	1.610801	1.293829	0.420053	0.512180
2.000	0.100	3.100	4.000	0.100000	-0.059125	0.540000	2.027048	1.899296	1.546611	0.519614	True	True	9.98485e-08	2144	1.587871	1.284780	0.434119	0.509141
2.000	0.100	3.100	4.000	0.100000	-0.055500	0.540000	1.963515	1.910127	1.472772	0.531730	True	True	9.97291e-08	2046	1.567273	1.277020	0.447526	0.506099
2.000	0.100	3.100	4.000	0.100000	-0.051875	0.540000	1.905972	1.921373	1.407361	0.544059	True	True	9.94598e-08	1894	1.548626	1.270366	0.460354	0.503039
2.000	0.100	3.100	4.000	0.100000	-0.048250	0.540000	1.853491	1.933041	1.348881	0.556653	True	True	9.95546e-08	1886	1.531635	1.264678	0.472668	0.499947
2.000	0.100	3.100	4.000	0.100000	-0.044625	0.540000	1.805342	1.945147	1.296186	0.569560	True	True	9.98888e-08	1812	1.516069	1.259844	0.484518	0.496811
2.000	0.100	3.100	4.000	0.100000	-0.041000	0.540000	1.760944	1.957699	1.248374	0.582828	True	True	9.95547e-08	1837	1.501741	1.255781	0.495946	0.493623
2.000	0.100	3.100	4.000	0.100000	-0.037375	0.540000	1.719820	1.970723	1.204731	0.596501	True	True	9.94045e-08	1863	1.488501	1.252418	0.506986	0.490374
2.000	0.100	3.100	4.000	0.100000	-0.033750	0.540000	1.681586	1.984236	1.164678	0.610627	True	True	9.99951e-08	1910	1.476226	1.249701	0.517668	0.487055
2.000	0.100	3.100	4.000	0.100000	-0.030125	0.540000	1.645918	1.998265	1.127746	0.625253	True	True	9.94334e-08	1906	1.464813	1.247587	0.528015	0.483661
2.000	0.100	3.100	4.000	0.100000	-0.026500	0.540000	1.612546	2.012837	1.093544	0.640429	True	True	9.96756e-08	1996	1.454177	1.246042	0.538044	0.480183
2.000	0.100	3.100	4.000	0.100000	-0.022875	0.540000	1.581242	2.027984	1.061746	0.656208	True	True	9.96913e-08	2022	1.444246	1.245038	0.547774	0.476616
2.000	0.100	3.100	4.000	0.100000	-0.019250	0.540000	1.551811	2.043742	1.032080	0.672649	True	True	9.99643e-08	2046	1.434957	1.244555	0.557218	0.472952
2.000	0.100	3.100	4.000	0.100000	-0.015625	0.540000	1.524088	2.060151	1.004313	0.689811	True	True	9.96495e-08	2116	1.426261	1.244579	0.566387	0.469184
2.000	0.100	3.100	4.000	0.100000	-0.012000	0.540000	1.497927	2.077255	0.978247	0.707764	True	True	9.95515e-08	2117	1.418112	1.245099	0.575291	0.465307
2.000	0.100	3.100	4.000	0.100000	-0.008375	0.540000	1.473205	2.095105	0.953708	0.726582	True	True	9.97628e-08	2151	1.410474	1.246111	0.583937	0.461312
2.000	0.100	3.100	4.000	0.100000	-0.004750	0.540000	1.449811	2.113756	0.930551	0.746346	True	True	9.99531e-08	2159	1.403315	1.247613	0.592332	0.457193
2.000	0.100	3.100	4.000	0.100000	-0.001125	0.540000	1.427652	2.133271	0.908643	0.767148	True	True	9.95354e-08	2243	1.396607	1.249609	0.600481	0.452941
2.000	0.100	3.100	4.000	0.100000	0.002500	0.540000	1.406643	2.153719	0.887872	0.789091	True	True	9.99959e-08	2285	1.390329	1.252105	0.608389	0.448550
2.000	0.100	3.100	4.000	0.100000	0.006125	0.540000	1.386712	2.175180	0.868136	0.812290	True	True	9.9931e-08	2326	1.384461	1.255114	0.616058	0.444009
2.000	0.100	3.100	4.000	0.100000	0.009750	0.540000	1.367795	2.197743	0.849347	0.836877	True	True	9.98315e-08	2377	1.378989	1.258652	0.623490	0.439310
2.000	0.100	3.100	4.000	0.100000	0.013375	0.540000	1.349835	2.221509	0.831425	0.863002	True	True	9.97044e-08	2425	1.373902	1.262740	0.630687	0.434443
2.000	0.100	3.100	4.000	0.100000	0.017000	0.540000	1.332782	2.246594	0.814296	0.890837	True	True	9.95767e-08	2546	1.369192	1.267404	0.637649	0.429395
2.000	0.100	3.100	4.000	0.100000	0.020625	0.540000	1.316595	2.273129	0.797897	0.920579	True	True	9.96075e-08	2568	1.364853	1.272676	0.644377	0.424155
2.000	0.100	3.100	4.000	0.100000	0.024250	0.540000	1.301235	2.301268	0.782168	0.952460	True	True	9.96479e-08	2634	1.360885	1.278596	0.650868	0.418709
2.000	0.100	3.100	4.000	0.100000	0.027875	0.540000	1.286671	2.331187	0.767055	0.986751	True	True	9.98643e-08	2717	1.357289	1.285210	0.657122	0.413042
2.000	0.100	3.100	4.000	0.100000	0.031500	0.540000	1.272876	2.363093	0.752508	1.023770	True	True	9.97279e-08	2821	1.354072	1.292575	0.663137	0.407137
2.000	0.100	3.100	4.000	0.100000	0.035125	0.540000	1.259830	2.397229	0.738478	1.063899	True	True	9.96939e-08	2861	1.351245	1.300761	0.668909	0.400973
2.000	0.100	3.100	4.000	0.100000	0.038750	0.540000	1.247515	2.433882	0.724921	1.107595	True	True	9.98285e-08	2957	1.348823	1.309847	0.674436	0.394529
2.000	0.100	3.100	4.000	0.100000	0.042375	0.540000	1.235921	2.473398	0.711795	1.155415	True	True	9.99605e-08	3057	1.346828	1.319934	0.679712	0.387778
2.000	0.100	3.100	4.000	0.100000	0.046000	0.540000	1.225043	2.516196	0.699057	1.208042	True	True	9.97813e-08	3165	1.345288	1.331143	0.684735	0.380690
2.000	0.100	3.100	4.000	0.100000	0.049625	0.540000	1.214880	2.562787	0.686665	1.266330	True	True	9.98542e-08	3269	1.344242	1.343622	0.689498	0.373230
2.000	0.100	3.100	4.000	0.100000	0.053250	0.540000	1.205442	2.613808	0.674576	1.331356	True	True	9.98243e-08	3459	1.343740	1.357557	0.693996	0.365354
2.000	0.100	3.100	4.000	0.100000	0.056875	0.540000	1.196745	2.670062	0.662744	1.404508	True	True	9.98164e-08	3655	1.343847	1.373181	0.698223	0.357012
2.000	0.100	3.100	4.000	0.100000	0.060500	0.540000	1.188816	2.732581	0.651118	1.487604	True	True	9.98385e-08	3795	1.344649	1.390793	0.702173	0.348138
2.000	0.100	3.100	4.000	0.100000	0.064125	0.540000	1.181697	2.802718	0.639642	1.583088	True	True	9.98914e-08	4011	1.346263	1.410785	0.705839	0.338652
2.000	0.100	3.100	4.000	0.100000	0.067750	0.540000	1.175448	2.882298	0.628247	1.694330	True	True	9.98752e-08	4244	1.348846	1.433680	0.709216	0.328452
2.000	0.100	3.100	4.000	0.100000	0.071375	0.540000	1.170156	2.973850	0.616846	1.826140	True	True	9.97658e-08	4500	1.352619	1.460198	0.712299	0.317401
2.000	0.100	3.100	4.000	0.100000	0.075000	0.540000	1.165947	3.081022	0.605326	1.985662	True	True	9.9869e-08	4890	1.357900	1.491367	0.715091	0.305314
2.000	0.100	3.100	4.000	0.100000	-0.070000	0.562500	2.248956	1.870673	1.854346	0.486065	True	True	9.95777e-08	2612	1.664373	1.309944	0.390507	0.516810
2.000	0.100	3.100	4.000	0.100000	-0.066375	0.562500	2.158267	1.880340	1.739888	0.498064	True	True	9.99674e-08	2402	1.635030	1.297280	0.406352	0.513631
2.000	0.100	3.100	4.000	0.100000	-0.062750	0.562500	2.078577	1.890444	1.642387	0.510068	True	True	9.96059e-08	2216	1.609211	1.286500	0.421296	0.510500
2.000	0.100	3.100	4.000	0.100000	-0.059125	0.562500	2.007694	1.900969	1.558022	0.522158	True	True	9.97399e-08	2091	1.586231	1.277268	0.435477	0.507390
2.000	0.100	3.100	4.000	0.100000	-0.055500	0.562500	1.944015	1.911909	1.484078	0.534403	True	True	9.96801e-08	2029	1.565585	1.269336	0.448999	0.504283
2.000	0.100	3.100	4.000	0.100000	-0.051875	0.562500	1.886334	1.923265	1.418565	0.546861	True	True	9.99085e-08	1933	1.546893	1.262520	0.461944	0.501162
2.000	0.100	3.100	4.000	0.100000	-0.048250	0.562500	1.833723	1.935041	1.359986	0.559584	True	True	9.9752e-08	1868	1.529857	1.256679	0.474377	0.498013
2.000	0.100	3.100	4.000	0.100000	-0.044625	0.562500	1.785451	1.947251	1.307193	0.572621	True	True	9.98808e-08	1828	1.514247	1.251701	0.486347	0.494826
2.000	0.100	3.100	4.000	0.100000	-0.041000	0.562500	1.740937	1.959911	1.259285	0.586018	True	True	9.97065e-08	1836	1.499876	1.247500	0.497897	0.491590
2.000	0.100	3.100	4.000	0.100000	-0.037375	0.562500	1.699704	1.973043	1.215549	0.599822	True	True	9.97303e-08	1858	1.486595	1.244006	0.509061	0.488296
2.000	0.100	3.100	4.000	0.100000	-0.033750	0.562500	1.661365	1.986665	1.175404	0.614079	True	True	9.9936e-08	1883	1.474278	1.241164	0.519867	0.484937
2.000	0.100	3.100	4.000	0.100000	-0.030125	0.562500	1.625597	2.000803	1.138382	0.628838	True	True	9.93996e-08	1910	1.462823	1.238930	0.530339	0.481505
2.000	0.100	3.100	4.000	0.100000	-0.026500	0.562500	1.592130	2.015484	1.104090	0.644149	True	True	9.98386e-08	1980	1.452145	1.237270	0.540495	0.477993
2.000	0.100	3.100	4.000	0.100000	-0.022875	0.562500	1.560737	2.030741	1.072205	0.660066	True	True	9.96985e-08	2041	1.442171	1.236156	0.550352	0.474394
2.000	0.100	3.100	4.000	0.100000	-0.019250	0.562500	1.531221	2.046610	1.042453	0.676647	True	True	9.95411e-08	2062	1.432840	1.235568	0.559923	0.470701
2.000	0.100	3.100	4.000	0.100000	-0.015625	0.562500	1.503416	2.063130	1.014601	0.693952	True	True	9.95588e-08	2122	1.424101	1.235490	0.569220	0.466908
2.000	0.100	3.100	4.000	0.100000	-0.012000	0.562500	1.477178	2.080347	0.988450	0.712051	True	True	9.97103e-08	2135	1.415909	1.235912	0.578253	0.463008
2.000	0.100	3.100	4.000	0.100000	-0.008375	0.562500	1.452381	2.098311	0.963829	0.731018	True	True	9.98709e-08	2182	1.408227	1.236830	0.587028	0.458994
2.000	0.100	3.100	4.000	0.100000	-0.004750	0.562500	1.428917	2.117077	0.940589	0.750936	True	True	9.96135e-08	2201	1.401023	1.238241	0.595552	0.454857
2.000	0.100	3.100	4.000	0.100000	-0.001125	0.562500	1.406691	2.136708	0.918600	0.771896	True	True	9.98565e-08	2254	1.394269	1.240148	0.603831	0.450592
2.000	0.100	3.100	4.000	0.100000	0.002500	0.562500	1.385618	2.157274	0.897749	0.794003	True	True	9.99356e-08	2274	1.387943	1.242560	0.611868	0.446189
2.000	0.100	3.100	4.000	0.100000	0.006125	0.562500	1.365626	2.178854	0.877934	0.817371	True	True	9.96503e-08	2404	1.382027	1.245486	0.619666	0.441640
2.000	0.100	3.100	4.000	0.100000	0.009750	0.562500	1.346651	2.201537	0.859067	0.842133	True	True	9.98008e-08	2462	1.376505	1.248945	0.627227	0.436936
2.000	0.100	3.100	4.000	0.100000	0.013375	0.562500	1.328635	2.225426	0.841067	0.868440	True	True	9.99819e-08	2465	1.371366	1.252955	0.634553	0.432066
2.000	0.100	3.100	4.000	0.100000	0.017000	0.562500	1.311530	2.250635	0.823861	0.896464	True	True	9.98134e-08	2568	1.366601	1.257543	0.641643	0.427019
2.000	0.100	3.100	4.000	0.100000	0.020625	0.562500	1.295293	2.277297	0.807386	0.926404	True	True	9.96711e-08	2614	1.362207	1.262742	0.648498	0.421783
2.000	0.100	3.100	4.000	0.100000	0.024250	0.562500	1.279885	2.305565	0.791582	0.958492	True	True	9.98995e-08	2697	1.358180	1.268590	0.655116	0.416344
2.000	0.100	3.100	4.000	0.100000	0.027875	0.562500	1.265276	2.335616	0.776394	0.993000	True	True	9.99948e-08	2849	1.354523	1.275134	0.661497	0.410688
2.000	0.100	3.100	4.000	0.100000	0.031500	0.562500	1.251439	2.367657	0.761772	1.030249	True	True	9.97413e-08	2816	1.351241	1.282432	0.667637	0.404797
2.000	0.100	3.100	4.000	0.100000	0.035125	0.562500	1.238352	2.401930	0.747669	1.070622	True	True	9.96368e-08	2956	1.348346	1.290549	0.673533	0.398650
2.000	0.100	3.100	4.000	0.100000	0.038750	0.562500	1.225999	2.438726	0.734039	1.114577	True	True	9.98699e-08	3023	1.345852	1.299569	0.679182	0.392228
2.000	0.100	3.100	4.000	0.100000	0.042375	0.562500	1.214368	2.478389	0.720840	1.162673	True	True	9.97393e-08	3125	1.343779	1.309589	0.684582	0.385503
2.000	0.100	3.100	4.000	0.100000	0.046000	0.562500	1.203455	2.521338	0.708030	1.215598	True	True	9.97536e-08	3204	1.342157	1.320731	0.689725	0.378445
2.000	0.100	3.100	4.000	0.100000	0.049625	0.562500	1.193259	2.568086	0.695565	1.274208	True	True	9.99613e-08	3352	1.341023	1.333143	0.694609	0.371020
2.000	0.100	3.100	4.000	0.100000	0.053250	0.562500	1.183789	2.619272	0.683404	1.339585	True	True	9.98088e-08	3492	1.340424	1.347009	0.699227	0.363185
2.000	0.100	3.100	4.000	0.100000	0.056875	0.562500	1.175061	2.675698	0.671499	1.413122	True	True	9.97683e-08	3637	1.340427	1.362563	0.703573	0.354888
2.000	0.100	3.100	4.000	0.100000	0.060500	0.562500	1.167103	2.738399	0.659801	1.496645	True	True	9.98674e-08	3859	1.341114	1.380103	0.707642	0.346066
2.000	0.100	3.100	4.000	0.100000	0.064125	0.562500	1.159955	2.808731	0.648251	1.592609	True	True	9.99659e-08	4061	1.342600	1.400019	0.711428	0.336640
2.000	0.100	3.100	4.000	0.100000	0.067750	0.562500	1.153676	2.888520	0.636782	1.704397	True	True	9.99663e-08	4305	1.345040	1.422832	0.714925	0.326506
2.000	0.100	3.100	4.000	0.100000	0.071375	0.562500	1.148354	2.980301	0.625305	1.836838	True	True	9.98854e-08	4608	1.348649	1.449261	0.718132	0.315531
2.000	0.100	3.100	4.000	0.100000	0.075000	0.562500	1.144112	3.087728	0.613706	1.997107	True	True	9.99244e-08	4963	1.353742	1.480331	0.721050	0.303531
2.000	0.100	3.100	4.000	0.100000	-0.070000	0.585000	2.230382	1.872031	1.866075	0.488224	True	True	9.9464e-08	2558	1.662930	1.303056	0.391492	0.515274
2.000	0.100	3.100	4.000	0.100000	-0.066375	0.585000	2.139530	1.881811	1.751502	0.500360	True	True	9.97725e-08	2399	1.633536	1.290182	0.407442	0.512009
2.000	0.100	3.100	4.000	0.100000	-0.062750	0.585000	2.059688	1.892027	1.653891	0.512498	True	True	9.9744e-08	2249	1.607669	1.279207	0.422493	0.508799
2.000	0.100	3.100	4.000	0.100000	-0.059125	0.585000	1.988663	1.902662	1.569419	0.524721	True	True	9.99852e-08	2151	1.584644	1.269794	0.436781	0.505617
2.000	0.100	3.100	4.000	0.100000	-0.055500	0.585000	1.924852	1.913712	1.495372	0.537097	True	True	9.97685e-08	2020	1.563955	1.261692	0.450413	0.502442
2.000	0.100	3.100	4.000	0.100000	-0.051875	0.585000	1.867046	1.925175	1.429758	0.549686	True	True	9.9915e-08	1928	1.545220	1.254717	0.463470	0.499259
2.000	0.100	3.100	4.000	0.100000	-0.048250	0.585000	1.814319	1.937058	1.371081	0.562540	True	True	9.97448e-08	1834	1.528144	1.248725	0.476016	0.496054
2.000	0.100	3.100	4.000	0.100000	-0.044625	0.585000	1.765937	1.949381	1.318192	0.575707	True	True	9.99906e-08	1874	1.512495	1.243604	0.488101	0.492812
2.000	0.100	3.100	4.000	0.100000	-0.041000	0.585000	1.721319	1.962150	1.270191	0.589235	True	True	9.98863e-08	1895	1.498086	1.239267	0.499766	0.489527
2.000	0.100	3.100	4.000	0.100000	-0.037375	0.585000	1.679988	1.975391	1.226361	0.603171	True	True	9.95996e-08	1917	1.484766	1.235643	0.511047	0.486187
2.000	0.100	3.100	4.000	0.100000	-0.033750	0.585000	1.641555	1.989122	1.186127	0.617562	True	True	9.96778e-08	1897	1.472410	1.232677	0.521972	0.482786
2.000	0.100	3.100	4.000	0.100000	-0.030125	0.585000	1.605699	2.003370	1.149015	0.632456	True	True	9.95324e-08	1979	1.460918	1.230325	0.532562	0.479314
2.000	0.100	3.100	4.000	0.100000	-0.026500	0.585000	1.572149	2.018162	1.114636	0.647904	True	True	9.97499e-08	1993	1.450202	1.228552	0.542838	0.475766
2.000	0.100	3.100	4.000	0.100000	-0.022875	0.585000	1.540676	2.033530	1.082665	0.663961	True	True	9.9918e-08	2028	1.440190	1.227330	0.552816	0.472135
2.000	0.100	3.100	4.000	0.100000	-0.019250	0.585000	1.511085	2.049511	1.052828	0.680683	True	True	9.96557e-08	2055	1.430821	1.226637	0.562509	0.468412
2.000	0.100	3.100	4.000	0.100000	-0.015625	0.585000	1.483208	2.066144	1.024892	0.698134	True	True	9.95375e-08	2134	1.422043	1.226458	0.571929	0.464593
2.000	0.100	3.100	4.000	0.100000	-0.012000	0.585000	1.456901	2.083475	0.998658	0.716381	True	True	9.99594e-08	2177	1.413811	1.226784	0.581084	0.460669
2.000	0.100	3.100	4.000	0.100000	-0.008375	0.585000	1.432040	2.101553	0.973956	0.735500	True	True	9.9847e-08	2165	1.406088	1.227608	0.589982	0.456634
2.000	0.100	3.100	4.000	0.100000	-0.004750	0.585000	1.408514	2.120435	0.950635	0.755573	True	True	9.98733e-08	2315	1.398842	1.228929	0.598630	0.452480
2.000	0.100	3.100	4.000	0.100000	-0.001125	0.585000	1.386228	2.140183	0.928567	0.776694	True	True	9.9692e-08	2333	1.392046	1.230750	0.607032	0.448200
2.000	0.100	3.100	4.000	0.100000	0.002500	0.585000	1.365100	2.160868	0.907636	0.798966	True	True	9.96232e-08	2334	1.385676	1.233077	0.615193	0.443785
2.000	0.100	3.100	4.000	0.100000	0.006125	0.585000	1.345054	2.182568	0.887744	0.822505	True	True	9.98925e-08	2424	1.379714	1.235922	0.623115	0.439227
2.000	0.100	3.100	4.000	0.100000	0.009750	0.585000	1.326028	2.205373	0.868799	0.847445	True	True	9.97322e-08	2432	1.374146	1.239301	0.630800	0.434517
2.000	0.100	3.100	4.000	0.100000	0.013375	0.585000	1.307964	2.229385	0.850723	0.873935	True	True	9.97002e-08	2540	1.368958	1.243234	0.638249	0.429644
2.000	0.100	3.100	4.000	0.100000	0.017000	0.585000	1.290812	2.254720	0.833442	0.902151	True	True	9.99334e-08	2563	1.364143	1.247748	0.645463	0.424597
2.000	0.100	3.100	4.000	0.100000	0.020625	0.585000	1.274530	2.281509	0.816892	0.932291	True	True	9.99821e-08	2634	1.359695	1.252874	0.652440	0.419365
2.000	0.100	3.100	4.000	0.100000	0.024250	0.585000	1.259080	2.309908	0.801014	0.964589	True	True	9.97447e-08	2660	1.355613	1.258650	0.659181	0.413933
2.000	0.100	3.100	4.000	0.100000	0.027875	0.585000	1.244431	2.340091	0.785752	0.999317	True	True	9.97502e-08	2801	1.351897	1.265125	0.665684	0.408287
2.000	0.100	3.100	4.000	0.100000	0.031500	0.585000	1.230555	2.372268	0.771057	1.036798	True	True	9.97377e-08	2889	1.348554	1.272353	0.671945	0.402410
2.000	0.100	3.100	4.000	0.100000	0.035125	0.585000	1.217431	2.406681	0.756881	1.077416	True	True	9.97641e-08	2924	1.345594	1.280402	0.677962	0.396282
2.000	0.100	3.100	4.000	0.100000	0.038750	0.585000	1.205042	2.443619	0.743180	1.121633	True	True	9.97845e-08	3002	1.343030	1.289355	0.683733	0.389881
2.000	0.100	3.100	4.000	0.100000	0.042375	0.585000	1.193377	2.483429	0.729909	1.170009	True	True	9.98608e-08	3112	1.340883	1.299308	0.689252	0.383182
2.000	0.100	3.100	4.000	0.100000	0.046000	0.585000	1.182430	2.526531	0.717027	1.223235	True	True	9.97941e-08	3268	1.339181	1.310382	0.694515	0.376155
2.000	0.100	3.100	4.000	0.100000	0.049625	0.585000	1.172203	2.573437	0.704492	1.282169	True	True	9.98102e-08	3347	1.337960	1.322726	0.699519	0.368766
2.000	0.100	3.100	4.000	0.100000	0.053250	0.585000	1.162701	2.624788	0.692259	1.347900	True	True	9.9819e-08	3553	1.337268	1.336523	0.704256	0.360971
2.000	0.100	3.100	4.000	0.100000	0.056875	0.585000	1.153942	2.681387	0.680283	1.421825	True	True	9.98988e-08	3679	1.337168	1.352006	0.708722	0.352721
2.000	0.100	3.100	4.000	0.100000	0.060500	0.585000	1.145952	2.744271	0.668513	1.505779	True	True	9.98698e-08	3850	1.337742	1.369472	0.712911	0.343952
2.000	0.100	3.100	4.000	0.100000	0.064125	0.585000	1.138771	2.814797	0.656891	1.602226	True	True	9.99486e-08	4132	1.339103	1.389310	0.716818	0.334586
2.000	0.100	3.100	4.000	0.100000	0.067750	0.585000	1.132460	2.894796	0.645349	1.714563	True	True	9.98224e-08	4345	1.341401	1.412040	0.720439	0.324521
2.000	0.100	3.100	4.000	0.100000	0.071375	0.585000	1.127101	2.986807	0.633797	1.847641	True	True	9.9974e-08	4612	1.344849	1.438378	0.723773	0.313624
2.000	0.100	3.100	4.000	0.100000	0.075000	0.585000	1.122820	3.094490	0.622122	2.008661	True	True	9.98191e-08	5019	1.349754	1.469346	0.726824	0.301712
2.000	0.100	3.100	4.000	0.100000	-0.070000	0.607500	2.212084	1.873403	1.877784	0.490395	True	True	9.96279e-08	2549	1.661526	1.296201	0.392440	0.513721
2.000	0.100	3.100	4.000	0.100000	-0.066375	0.607500	2.121083	1.883298	1.763098	0.502670	True	True	9.94049e-08	2351	1.632085	1.283119	0.408489	0.510368
2.000	0.100	3.100	4.000	0.100000	-0.062750	0.607500	2.041104	1.893626	1.665377	0.514944	True	True	9.92072e-08	2208	1.606175	1.271953	0.423641	0.507078
2.000	0.100	3.100	4.000	0.100000	-0.059125	0.607500	1.969952	1.904374	1.580800	0.527302	True	True	9.91057e-08	2053	1.583109	1.262361	0.438032	0.503821
2.000	0.100	3.100	4.000	0.100000	-0.055500	0.607500	1.906022	1.915534	1.506650	0.539811	True	True	9.97777e-08	1982	1.562381	1.254092	0.451769	0.500578
2.000	0.100	3.100	4.000	0.100000	-0.051875	0.607500	1.848107	1.927105	1.440937	0.552532	True	True	9.99113e-08	1867	1.543609	1.246959	0.464931	0.497332
2.000	0.100	3.100	4.000	0.100000	-0.048250	0.607500	1.795275	1.939103	1.382164	0.565518	True	True	9.94686e-08	1840	1.526497	1.240818	0.477583	0.494066
2.000	0.100	3.100	4.000	0.100000	-0.044625	0.607500	1.746798	1.951531	1.329180	0.578818	True	True	9.99199e-08	1859	1.510811	1.235556	0.489776	0.490771
2.000	0.100	3.100	4.000	0.100000	-0.041000	0.607500	1.702086	1.964414	1.281086	0.592479	True	True	9.98712e-08	1849	1.496368	1.231085	0.501552	0.487434
2.000	0.100	3.100	4.000	0.100000	-0.037375	0.607500	1.660669	1.977765	1.237166	0.606549	True	True	9.95206e-08	1897	1.483014	1.227333	0.512943	0.484047
2.000	0.100	3.100	4.000	0.100000	-0.033750	0.607500	1.622155	1.991608	1.196843	0.621075	True	True	9.94772e-08	1942	1.470624	1.224245	0.523980	0.480602
2.000	0.100	3.100	4.000	0.100000	-0.030125	0.607500	1.586222	2.005966	1.159644	0.636106	True	True	9.96913e-08	1947	1.459098	1.221777	0.534683	0.477090
2.000	0.100	3.100	4.000	0.100000	-0.026500	0.607500	1.552599	2.020870	1.125179	0.651693	True	True	9.95553e-08	2032	1.448348	1.219892	0.545073	0.473505
2.000	0.100	3.100	4.000	0.100000	-0.022875	0.607500	1.521056	2.036350	1.093123	0.667891	True	True	9.98425e-08	2087	1.438302	1.218562	0.555165	0.469840
2.000	0.100	3.100	4.000	0.100000	-0.019250	0.607500	1.491400	2.052444	1.063202	0.684757	True	True	9.97298e-08	2072	1.428898	1.217766	0.564973	0.466087
2.000	0.100	3.100	4.000	0.100000	-0.015625	0.607500	1.463461	2.069191	1.035183	0.702354	True	True	9.99359e-08	2092	1.420084	1.217488	0.574509	0.462240
2.000	0.100	3.100	4.000	0.100000	-0.012000	0.607500	1.437095	2.086637	1.008868	0.720752	True	True	9.97852e-08	2147	1.411816	1.217719	0.583780	0.458291
2.000	0.100	3.100	4.000	0.100000	-0.008375	0.607500	1.412178	2.104831	0.984085	0.740024	True	True	9.99416e-08	2186	1.404056	1.218450	0.592795	0.454234
2.000	0.100	3.100	4.000	0.100000	-0.004750	0.607500	1.388599	2.123830	0.960685	0.760256	True	True	9.9984e-08	2257	1.396772	1.219682	0.601560	0.450061
2.000	0.100	3.100	4.000	0.100000	-0.001125	0.607500	1.366262	2.143696	0.938538	0.781539	True	True	9.97081e-08	2280	1.389937	1.221417	0.610080	0.445766
2.000	0.100	3.100	4.000	0.100000	0.002500	0.607500	1.345085	2.164500	0.917531	0.803978	True	True	9.97711e-08	2375	1.383527	1.223661	0.618359	0.441338
2.000	0.100	3.100	4.000	0.100000	0.006125	0.607500	1.324994	2.186321	0.897561	0.827691	True	True	9.99535e-08	2443	1.377523	1.226425	0.626398	0.436771
2.000	0.100	3.100	4.000	0.100000	0.009750	0.607500	1.305923	2.209249	0.878541	0.852809	True	True	9.98429e-08	2476	1.371911	1.229725	0.634201	0.432054
2.000	0.100	3.100	4.000	0.100000	0.013375	0.607500	1.287817	2.233385	0.860389	0.879486	True	True	9.96866e-08	2584	1.366678	1.233582	0.641769	0.427178
2.000	0.100	3.100	4.000	0.100000	0.017000	0.607500	1.270625	2.258846	0.843034	0.907895	True	True	9.9797e-08	2627	1.361815	1.238022	0.649100	0.422131
2.000	0.100	3.100	4.000	0.100000	0.020625	0.607500	1.254305	2.285764	0.826411	0.938238	True	True	9.97723e-08	2698	1.357317	1.243075	0.656196	0.416902
2.000	0.100	3.100	4.000	0.100000	0.024250	0.607500	1.238818	2.314293	0.810459	0.970747	True	True	9.97319e-08	2689	1.353182	1.248780	0.663055	0.411478
2.000	0.100	3.100	4.000	0.100000	0.027875	0.607500	1.224133	2.344611	0.795125	1.005698	True	True	9.96723e-08	2802	1.349411	1.255185	0.669675	0.405842
2.000	0.100	3.100	4.000	0.100000	0.031500	0.607500	1.210222	2.376923	0.780359	1.043414	True	True	9.98846e-08	2896	1.346009	1.262344	0.676054	0.399978
2.000	0.100	3.100	4.000	0.100000	0.035125	0.607500	1.197065	2.411476	0.766111	1.084281	True	True	9.97924e-08	2977	1.342986	1.270326	0.682189	0.393868
2.000	0.100	3.100	4.000	0.100000	0.038750	0.607500	1.184643	2.448558	0.752339	1.128761	True	True	9.98196e-08	3046	1.340355	1.279210	0.688076	0.387489
2.000	0.100	3.100	4.000	0.100000	0.042375	0.607500	1.172946	2.488516	0.738998	1.177419	True	True	9.99156e-08	3176	1.338137	1.289096	0.693713	0.380817
2.000	0.100	3.100	4.000	0.100000	0.046000	0.607500	1.161968	2.531771	0.726046	1.230948	True	True	9.99062e-08	3251	1.336357	1.300102	0.699094	0.373821
2.000	0.100	3.100	4.000	0.100000	0.049625	0.607500	1.151709	2.578836	0.713440	1.290210	True	True	9.99504e-08	3454	1.335053	1.312377	0.704215	0.366468
2.000	0.100	3.100	4.000	0.100000	0.053250	0.607500	1.142176	2.630352	0.701138	1.356297	True	True	9.98442e-08	3544	1.334269	1.326105	0.709071	0.358715
2.000	0.100	3.100	4.000	0.100000	0.056875	0.607500	1.133385	2.687125	0.689092	1.430613	True	True	9.97657e-08	3762	1.334069	1.341515	0.713657	0.350513
2.000	0.100	3.100	4.000	0.100000	0.060500	0.607500	1.125362	2.750192	0.677251	1.515001	True	True	9.99226e-08	3920	1.334533	1.358906	0.717967	0.341798
2.000	0.100	3.100	4.000	0.100000	0.064125	0.607500	1.118147	2.820914	0.665559	1.611934	True	True	9.99876e-08	4076	1.335770	1.378664	0.721997	0.332493
2.000	0.100	3.100	4.000	0.100000	0.067750	0.607500	1.111798	2.901124	0.653944	1.724825	True	True	9.99893e-08	4379	1.337928	1.401308	0.725745	0.322498
2.000	0.100	3.100	4.000	0.100000	0.071375	0.607500	1.106399	2.993365	0.642320	1.858542	True	True	9.98093e-08	4688	1.341217	1.427553	0.729210	0.311680
2.000	0.100	3.100	4.000	0.100000	0.075000	0.607500	1.102072	3.101304	0.630570	2.020319	True	True	9.99627e-08	5148	1.345936	1.458417	0.732399	0.299858
2.000	0.100	3.100	4.000	0.100000	-0.070000	0.630000	2.194059	1.874790	1.889472	0.492579	True	True	9.97603e-08	2561	1.660160	1.289380	0.393351	0.512150
2.000	0.100	3.100	4.000	0.100000	-0.066375	0.630000	2.102925	1.884801	1.774673	0.504995	True	True	9.98242e-08	2333	1.630677	1.276094	0.409494	0.508708
2.000	0.100	3.100	4.000	0.100000	-0.062750	0.630000	2.022824	1.895244	1.676844	0.517406	True	True	9.99651e-08	2236	1.604728	1.264738	0.424741	0.505336
2.000	0.100	3.100	4.000	0.100000	-0.059125	0.630000	1.951559	1.906105	1.592163	0.529900	True	True	9.97093e-08	2049	1.581625	1.254969	0.439229	0.502004
2.000	0.100	3.100	4.000	0.100000	-0.055500	0.630000	1.887524	1.917377	1.517912	0.542544	True	True	9.94776e-08	1948	1.560863	1.246535	0.453064	0.498690
2.000	0.100	3.100	4.000	0.100000	-0.051875	0.630000	1.829511	1.929063	1.452101	0.555399	True	True	9.93916e-08	1902	1.542058	1.239247	0.466326	0.495378
2.000	0.100	3.100	4.000	0.100000	-0.048250	0.630000	1.776589	1.941170	1.393232	0.568518	True	True	9.93344e-08	1834	1.524914	1.232959	0.479079	0.492052
2.000	0.100	3.100	4.000	0.100000	-0.044625	0.630000	1.728028	1.953708	1.340155	0.581952	True	True	9.94331e-08	1888	1.509196	1.227559	0.491373	0.488701
2.000	0.100	3.100	4.000	0.100000	-0.041000	0.630000	1.683236	1.966702	1.291970	0.595748	True	True	9.95762e-08	1901	1.494722	1.222955	0.503252	0.485312
2.000	0.100	3.100	4.000	0.100000	-0.037375	0.630000	1.641744	1.980165	1.247961	0.609954	True	True	9.96259e-08	1934	1.481337	1.219078	0.514748	0.481876
2.000	0.100	3.100	4.000	0.100000	-0.033750	0.630000	1.603160	1.994119	1.207550	0.624617	True	True	9.97057e-08	1964	1.468918	1.215869	0.525889	0.478386
2.000	0.100	3.100	4.000	0.100000	-0.030125	0.630000	1.567161	2.008590	1.170264	0.639786	True	True	9.94761e-08	2018	1.457362	1.213286	0.536699	0.474833
2.000	0.100	3.100	4.000	0.100000	-0.026500	0.630000	1.533475	2.023606	1.135714	0.655514	True	True	9.97747e-08	2020	1.446581	1.211291	0.547195	0.471210
2.000	0.100	3.100	4.000	0.100000	-0.022875	0.630000	1.501874	2.039200	1.103574	0.671855	True	True	9.96691e-08	2076	1.436504	1.209855	0.557395	0.467510
2.000	0.100	3.100	4.000	0.100000	-0.019250	0.630000	1.472162	2.055408	1.073571	0.688867	True	True	9.97782e-08	2130	1.427069	1.208958	0.567312	0.463725
2.000	0.100	3.100	4.000	0.100000	-0.015625	0.630000	1.444171	2.072270	1.045471	0.706613	True	True	9.98681e-08	2185	1.418223	1.208583	0.576957	0.459849
2.000	0.100	3.100	4.000	0.100000	-0.012000	0.630000	1.417756	2.089831	1.019076	0.725162	True	True	9.96748e-08	2094	1.409923	1.208719	0.586338	0.455875
2.000	0.100	3.100	4.000	0.100000	-0.008375	0.630000	1.392791	2.108142	0.994214	0.744590	True	True	9.9582e-08	2227	1.402130	1.209360	0.595463	0.451796
2.000	0.100	3.100	4.000	0.100000	-0.004750	0.630000	1.369167	2.127258	0.970736	0.764982	True	True	9.96356e-08	2340	1.394811	1.210504	0.604339	0.447604
2.000	0.100	3.100	4.000	0.100000	-0.001125	0.630000	1.346788	2.147243	0.948512	0.786429	True	True	9.9483e-08	2289	1.387940	1.212153	0.612970	0.443292
2.000	0.100	3.100	4.000	0.100000	0.002500	0.630000	1.325571	2.168167	0.927428	0.809038	True	True	9.95145e-08	2374	1.381493	1.214315	0.621360	0.438851
2.000	0.100	3.100	4.000	0.100000	0.006125	0.630000	1.305441	2.190110	0.907383	0.832925	True	True	9.97253e-08	2398	1.375450	1.216999	0.629511	0.434273
2.000	0.100	3.100	4.000	0.100000	0.009750	0.630000	1.286333	2.213161	0.888288	0.858225	True	True	9.96501e-08	2491	1.369798	1.220222	0.637426	0.429550
2.000	0.100	3.100	4.000	0.100000	0.013375	0.630000	1.268191	2.237423	0.870063	0.885090	True	True	9.98071e-08	2555	1.364522	1.224003	0.645106	0.424670
2.000	0.100	3.100	4.000	0.100000	0.017000	0.630000	1.250966	2.263011	0.852635	0.913695	True	True	9.99765e-08	2588	1.359615	1.228369	0.652550	0.419623
2.000	0.100	3.100	4.000	0.100000	0.020625	0.630000	1.234612	2.290058	0.835939	0.944242	True	True	9.98687e-08	2702	1.355070	1.233349	0.659759	0.414397
2.000	0.100	3.100	4.000	0.100000	0.024250	0.630000	1.219094	2.318719	0.819916	0.976966	True	True	9.97659e-08	2736	1.350886	1.238984	0.666730	0.408978
2.000	0.100	3.100	4.000	0.100000	0.027875	0.630000	1.204378	2.349170	0.804511	1.012141	True	True	9.99984e-08	2845	1.347063	1.245319	0.673463	0.403353
2.000	0.100	3.100	4.000	0.100000	0.031500	0.630000	1.190437	2.381620	0.789673	1.050094	True	True	9.99931e-08	2980	1.343605	1.252410	0.679955	0.397503
2.000	0.100	3.100	4.000	0.100000	0.035125	0.630000	1.177250	2.416314	0.775356	1.091211	True	True	9.97136e-08	3036	1.340522	1.260323	0.686203	0.391411
2.000	0.100	3.100	4.000	0.100000	0.038750	0.630000	1.164799	2.453540	0.761514	1.135957	True	True	9.98244e-08	3098	1.337827	1.269140	0.692205	0.385055
2.000	0.100	3.100	4.000	0.100000	0.042375	0.630000	1.153073	2.493647	0.748103	1.184900	True	True	9.98652e-08	3183	1.335539	1.278958	0.697956	0.378409
2.000	0.100	3.100	4.000	0.100000	0.046000	0.630000	1.142066	2.537055	0.735082	1.238734	True	True	9.98699e-08	3359	1.333685	1.289896	0.703453	0.371445
2.000	0.100	3.100	4.000	0.100000	0.049625	0.630000	1.131777	2.584279	0.722408	1.298326	True	True	9.98016e-08	3433	1.332299	1.302102	0.708690	0.364129
2.000	0.100	3.100	4.000	0.100000	0.053250	0.630000	1.122213	2.635961	0.710036	1.364772	True	True	9.96986e-08	3625	1.331427	1.315758	0.713663	0.356418
2.000	0.100	3.100	4.000	0.100000	0.056875	0.630000	1.113390	2.692908	0.697921	1.439482	True	True	9.97685e-08	3768	1.331129	1.331095	0.718367	0.348264
2.000	0.100	3.100	4.000	0.100000	0.060500	0.630000	1.105333	2.756159	0.686012	1.524307	True	True	9.98426e-08	3980	1.331485	1.348408	0.722799	0.339604
2.000	0.100	3.100	4.000	0.100000	0.064125	0.630000	1.098081	2.827077	0.674250	1.621729	True	True	9.98196e-08	4212	1.332600	1.368085	0.726954	0.330362
2.000	0.100	3.100	4.000	0.100000	0.067750	0.630000	1.091692	2.907498	0.662565	1.735177	True	True	9.98782e-08	4473	1.334621	1.390642	0.730831	0.320438
2.000	0.100	3.100	4.000	0.100000	0.071375	0.630000	1.086247	2.999969	0.650869	1.869537	True	True	9.9787e-08	4734	1.337752	1.416791	0.734431	0.309700
2.000	0.100	3.100	4.000	0.100000	0.075000	0.630000	1.081867	3.108164	0.639045	2.032074	True	True	9.98432e-08	5074	1.342288	1.447548	0.737764	0.297970
2.000	0.100	3.100	4.000	0.100000	-0.070000	0.652500	2.176305	1.876191	1.901136	0.494776	True	True	9.9909e-08	2511	1.658833	1.282594	0.394224	0.510563
2.000	0.100	3.100	4.000	0.100000	-0.066375	0.652500	2.085054	1.886320	1.786225	0.507333	True	True	9.94164e-08	2311	1.629312	1.269106	0.410456	0.507030
2.000	0.100	3.100	4.000	0.100000	-0.062750	0.652500	2.004845	1.896879	1.688289	0.519884	True	True	9.96863e-08	2229	1.603328	1.257563	0.425792	0.503574
2.000	0.100	3.100	4.000	0.100000	-0.059125	0.652500	1.933480	1.907853	1.603505	0.532515	True	True	9.96659e-08	2088	1.580192	1.247620	0.440371	0.500165
2.000	0.100	3.100	4.000	0.100000	-0.055500	0.652500	1.869354	1.919237	1.529154	0.545295	True	True	9.99752e-08	1966	1.559399	1.239025	0.454298	0.496780
2.000	0.100	3.100	4.000	0.100000	-0.051875	0.652500	1.811257	1.931037	1.463247	0.558285	True	True	9.94745e-08	1890	1.540565	1.231583	0.467653	0.493402
2.000	0.100	3.100	4.000	0.100000	-0.048250	0.652500	1.758258	1.943254	1.404283	0.571540	True	True	9.94226e-08	1859	1.523392	1.225151	0.480500	0.490014
2.000	0.100	3.100	4.000	0.100000	-0.044625	0.652500	1.709623	1.955908	1.351114	0.585110	True	True	9.95123e-08	1826	1.507648	1.219613	0.492891	0.486605
2.000	0.100	3.100	4.000	0.100000	-0.041000	0.652500	1.664765	1.969014	1.302839	0.599042	True	True	9.96554e-08	1891	1.493147	1.214880	0.504865	0.483162
2.000	0.100	3.100	4.000	0.100000	-0.037375	0.652500	1.623209	1.982590	1.258742	0.613385	True	True	9.96021e-08	1880	1.479736	1.210879	0.516459	0.479677
2.000	0.100	3.100	4.000	0.100000	-0.033750	0.652500	1.584566	1.996657	1.218244	0.628187	True	True	9.99027e-08	1963	1.467290	1.207552	0.527699	0.476141
2.000	0.100	3.100	4.000	0.100000	-0.030125	0.652500	1.548512	2.011241	1.180873	0.643497	True	True	9.96614e-08	2034	1.455707	1.204856	0.538607	0.472545
2.000	0.100	3.100	4.000	0.100000	-0.026500	0.652500	1.514776	2.026370	1.146240	0.659367	True	True	9.96451e-08	2073	1.444900	1.202753	0.549204	0.468883
2.000	0.100	3.100	4.000	0.100000	-0.022875	0.652500	1.483126	2.042078	1.114018	0.675852	True	True	9.98639e-08	2066	1.434796	1.201213	0.559505	0.465146
2.000	0.100	3.100	4.000	0.100000	-0.019250	0.652500	1.453369	2.058401	1.083933	0.693011	True	True	9.96249e-08	2131	1.425333	1.200216	0.569523	0.461329
2.000	0.100	3.100	4.000	0.100000	-0.015625	0.652500	1.425335	2.075378	1.055753	0.710908	True	True	9.98618e-08	2160	1.416459	1.199745	0.579270	0.457423
2.000	0.100	3.100	4.000	0.100000	-0.012000	0.652500	1.398879	2.093056	1.029279	0.729611	True	True	9.98201e-08	2218	1.408130	1.199788	0.588754	0.453423
2.000	0.100	3.100	4.000	0.100000	-0.008375	0.652500	1.373876	2.111484	1.004339	0.749196	True	True	9.99298e-08	2270	1.400307	1.200339	0.597982	0.449320
2.000	0.100	3.100	4.000	0.100000	-0.004750	0.652500	1.350216	2.130719	0.980784	0.769749	True	True	9.99815e-08	2277	1.392957	1.201397	0.606962	0.445108
2.000	0.100	3.100	4.000	0.100000	-0.001125	0.652500	1.327803	2.150823	0.958485	0.791363	True	True	9.97373e-08	2364	1.386053	1.202962	0.615697	0.440779
2.000	0.100	3.100	4.000	0.100000	0.002500	0.652500	1.306552	2.171869	0.937326	0.814143	True	True	9.97409e-08	2439	1.379572	1.205043	0.624192	0.436324
2.000	0.100	3.100	4.000	0.100000	0.006125	0.652500	1.286391	2.193934	0.917207	0.838207	True	True	9.95436e-08	2502	1.373495	1.207648	0.632449	0.431736
2.000	0.100	3.100	4.000	0.100000	0.009750	0.652500	1.267253	2.217109	0.898038	0.863690	True	True	9.98605e-08	2535	1.367805	1.210794	0.640470	0.427005
2.000	0.100	3.100	4.000	0.100000	0.013375	0.652500	1.249083	2.241496	0.879740	0.890745	True	True	9.96533e-08	2599	1.362491	1.214501	0.648255	0.422120
2.000	0.100	3.100	4.000	0.100000	0.017000	0.652500	1.231829	2.267212	0.862240	0.919548	True	True	9.97467e-08	2626	1.357542	1.218793	0.655806	0.417072
2.000	0.100	3.100	4.000	0.100000	0.020625	0.652500	1.215449	2.294389	0.845473	0.950301	True	True	9.97326e-08	2690	1.352953	1.223702	0.663122	0.411850
2.000	0.100	3.100	4.000	0.100000	0.024250	0.652500	1.199904	2.323182	0.829379	0.983240	True	True	9.98968e-08	2761	1.348723	1.229267	0.670200	0.406437
2.000	0.100	3.100	4.000	0.100000	0.027875	0.652500	1.185162	2.353768	0.813904	1.018643	True	True	9.9742e-08	2905	1.344850	1.235532	0.677041	0.400822
2.000	0.100	3.100	4.000	0.100000	0.031500	0.652500	1.171195	2.386356	0.798997	1.056834	True	True	9.96531e-08	2896	1.341339	1.242554	0.683641	0.394986
2.000	0.100	3.100	4.000	0.100000	0.035125	0.652500	1.157982	2.421190	0.784611	1.098203	True	True	9.98368e-08	3040	1.338199	1.250400	0.689999	0.388913
2.000	0.100	3.100	4.000	0.100000	0.038750	0.652500	1.145506	2.458561	0.770700	1.143218	True	True	9.98477e-08	3161	1.335442	1.259148	0.696111	0.382579
2.000	0.100	3.100	4.000	0.100000	0.042375	0.652500	1.133753	2.498817	0.757222	1.192447	True	True	9.97324e-08	3245	1.333089	1.268898	0.701973	0.375960
2.000	0.100	3.100	4.000	0.100000	0.046000	0.652500	1.122719	2.542379	0.744133	1.246589	True	True	9.97752e-08	3336	1.331162	1.279767	0.707582	0.369029
2.000	0.100	3.100	4.000	0.100000	0.049625	0.652500	1.112401	2.589763	0.731391	1.306513	True	True	9.97182e-08	3462	1.329698	1.291903	0.712933	0.361749
2.000	0.100	3.100	4.000	0.100000	0.053250	0.652500	1.102807	2.641611	0.718952	1.373321	True	True	9.991e-08	3674	1.328740	1.305487	0.718021	0.354081
2.000	0.100	3.100	4.000	0.100000	0.056875	0.652500	1.093952	2.698733	0.706769	1.448428	True	True	9.98096e-08	3850	1.328346	1.320750	0.722844	0.345976
2.000	0.100	3.100	4.000	0.100000	0.060500	0.652500	1.085860	2.762168	0.694792	1.533692	True	True	9.97421e-08	4072	1.328595	1.337985	0.727398	0.337373
2.000	0.100	3.100	4.000	0.100000	0.064125	0.652500	1.078570	2.833282	0.682962	1.631607	True	True	9.997e-08	4245	1.329592	1.357579	0.731678	0.328194
2.000	0.100	3.100	4.000	0.100000	0.067750	0.652500	1.072137	2.913914	0.671207	1.745613	True	True	9.99934e-08	4491	1.331478	1.380047	0.735686	0.318342
2.000	0.100	3.100	4.000	0.100000	0.071375	0.652500	1.066643	3.006616	0.659441	1.880621	True	True	9.9942e-08	4788	1.334453	1.406098	0.739425	0.307686
2.000	0.100	3.100	4.000	0.100000	0.075000	0.652500	1.062204	3.115068	0.647546	2.043922	True	True	9.98961e-08	5163	1.338808	1.436744	0.742906	0.296049
2.000	0.100	3.100	4.000	0.100000	-0.070000	0.675000	2.158819	1.877607	1.912775	0.496985	True	True	9.9623e-08	2625	1.657543	1.275844	0.395059	0.508959
2.000	0.100	3.100	4.000	0.100000	-0.066375	0.675000	2.067465	1.887854	1.797753	0.509686	True	True	9.95099e-08	2306	1.627988	1.262157	0.411373	0.505334
2.000	0.100	3.100	4.000	0.100000	-0.062750	0.675000	1.987162	1.898529	1.699712	0.522378	True	True	9.95568e-08	2171	1.601973	1.250431	0.426794	0.501793
2.000	0.100	3.100	4.000	0.100000	-0.059125	0.675000	1.915714	1.909619	1.614825	0.535147	True	True	9.9718e-08	2045	1.578809	1.240317	0.441458	0.498306
2.000	0.100	3.100	4.000	0.100000	-0.055500	0.675000	1.851510	1.921119	1.540376	0.548064	True	True	9.93626e-08	1975	1.557990	1.231561	0.455470	0.494848
2.000	0.100	3.100	4.000	0.100000	-0.051875	0.675000	1.793342	1.933033	1.474372	0.561192	True	True	9.97484e-08	1894	1.539130	1.223969	0.468912	0.491401
2.000	0.100	3.100	4.000	0.100000	-0.048250	0.675000	1.740277	1.945365	1.415316	0.574583	True	True	9.94747e-08	1841	1.521933	1.217395	0.481848	0.487951
2.000	0.100	3.100	4.000	0.100000	-0.044625	0.675000	1.691581	1.958132	1.362056	0.588290	True	True	9.96557e-08	1835	1.506166	1.211723	0.494327	0.484482
2.000	0.100	3.100	4.000	0.100000	-0.041000	0.675000	1.646669	1.971349	1.313691	0.602360	True	True	9.95532e-08	1899	1.491641	1.206862	0.506391	0.480985
2.000	0.100	3.100	4.000	0.100000	-0.037375	0.675000	1.605062	1.985038	1.269507	0.616842	True	True	9.99098e-08	1940	1.478207	1.202739	0.518075	0.477449
2.000	0.100	3.100	4.000	0.100000	-0.033750	0.675000	1.566371	1.999219	1.228923	0.631784	True	True	9.96663e-08	1976	1.465739	1.199297	0.529407	0.473866
2.000	0.100	3.100	4.000	0.100000	-0.030125	0.675000	1.530273	2.013917	1.191469	0.647235	True	True	9.99707e-08	1988	1.454133	1.196489	0.540408	0.470226
2.000	0.100	3.100	4.000	0.100000	-0.026500	0.675000	1.496495	2.029161	1.156753	0.663250	True	True	9.94764e-08	2104	1.443303	1.194279	0.551098	0.466524
2.000	0.100	3.100	4.000	0.100000	-0.022875	0.675000	1.464807	2.044983	1.124449	0.679881	True	True	9.94686e-08	2055	1.433175	1.192638	0.561492	0.462750
2.000	0.100	3.100	4.000	0.100000	-0.019250	0.675000	1.435014	2.061421	1.094285	0.697189	True	True	9.98233e-08	2162	1.423688	1.191543	0.571605	0.458899
2.000	0.100	3.100	4.000	0.100000	-0.015625	0.675000	1.406947	2.078515	1.066027	0.715237	True	True	9.98701e-08	2199	1.414790	1.190977	0.581446	0.454963
2.000	0.100	3.100	4.000	0.100000	-0.012000	0.675000	1.380460	2.096310	1.039475	0.734096	True	True	9.97113e-08	2242	1.406435	1.190929	0.591026	0.450936
2.000	0.100	3.100	4.000	0.100000	-0.008375	0.675000	1.355428	2.114856	1.014458	0.753840	True	True	9.99487e-08	2303	1.398585	1.191392	0.600350	0.446808
2.000	0.100	3.100	4.000	0.100000	-0.004750	0.675000	1.331740	2.134210	0.990828	0.774557	True	True	9.95499e-08	2287	1.391208	1.192365	0.609427	0.442575
2.000	0.100	3.100	4.000	0.100000	-0.001125	0.675000	1.309300	2.154435	0.968453	0.796338	True	True	9.98687e-08	2397	1.384275	1.193848	0.618259	0.438228
2.000	0.100	3.100	4.000	0.100000	0.002500	0.675000	1.288025	2.175601	0.947220	0.819291	True	True	9.98106e-08	2423	1.377764	1.195848	0.626852	0.433759
2.000	0.100	3.100	4.000	0.100000	0.006125	0.675000	1.267839	2.197790	0.927028	0.843534	True	True	9.98064e-08	2510	1.371654	1.198376	0.635207	0.429160
2.000	0.100	3.100	4.000	0.100000	0.009750	0.675000	1.248679	2.221089	0.907788	0.869202	True	True	9.95978e-08	2616	1.365930	1.201446	0.643327	0.424420
2.000	0.100	3.100	4.000	0.100000	0.013375	0.675000	1.230486	2.245603	0.889418	0.896449	True	True	9.95989e-08	2594	1.360580	1.205078	0.651212	0.419532
2.000	0.100	3.100	4.000	0.100000	0.017000	0.675000	1.213211	2.271447	0.871847	0.925451	True	True	9.9688e-08	2625	1.355593	1.209298	0.658863	0.414483
2.000	0.100	3.100	4.000	0.100000	0.020625	0.675000	1.196809	2.298754	0.855010	0.956412	True	True	9.97711e-08	2801	1.350964	1.214137	0.666279	0.409262
2.000	0.100	3.100	4.000	0.100000	0.024250	0.675000	1.181243	2.327679	0.838847	0.989569	True	True	9.98821e-08	2871	1.346689	1.219632	0.673460	0.403856
2.000	0.100	3.100	4.000	0.100000	0.027875	0.675000	1.166480	2.358401	0.823303	1.025199	True	True	9.99734e-08	2888	1.342769	1.225828	0.680403	0.398251
2.000	0.100	3.100	4.000	0.100000	0.031500	0.675000	1.152492	2.391126	0.808328	1.063631	True	True	9.98257e-08	2952	1.339209	1.232782	0.687107	0.392430
2.000	0.100	3.100	4.000	0.100000	0.035125	0.675000	1.139257	2.426102	0.793874	1.105255	True	True	9.98926e-08	3034	1.336014	1.240559	0.693569	0.386374
2.000	0.100	3.100	4.000	0.100000	0.038750	0.675000	1.126758	2.463618	0.779896	1.150541	True	True	9.99581e-08	3183	1.333200	1.249240	0.699786	0.380063
2.000	0.100	3.100	4.000	0.100000	0.042375	0.675000	1.114982	2.504023	0.766350	1.200058	True	True	9.97066e-08	3296	1.330782	1.258921	0.705756	0.373472
2.000	0.100	3.100	4.000	0.100000	0.046000	0.675000	1.103922	2.547739	0.753195	1.254509	True	True	9.9884e-08	3410	1.328787	1.269721	0.711473	0.366573
2.000	0.100	3.100	4.000	0.100000	0.049625	0.675000	1.093578	2.595283	0.740386	1.314767	True	True	9.98226e-08	3504	1.327247	1.281787	0.716935	0.359331
2.000	0.100	3.100	4.000	0.100000	0.053250	0.675000	1.083955	2.647298	0.727881	1.381939	True	True	9.9724e-08	3658	1.326204	1.295298	0.722138	0.351707
2.000	0.100	3.100	4.000	0.100000	0.056875	0.675000	1.075068	2.704594	0.715632	1.457445	True	True	9.97278e-08	3871	1.325718	1.310485	0.727078	0.343652
2.000	0.100	3.100	4.000	0.100000	0.060500	0.675000	1.066941	2.768214	0.703588	1.543151	True	True	9.99582e-08	4037	1.325864	1.327641	0.731753	0.335105
2.000	0.100	3.100	4.000	0.100000	0.064125	0.675000	1.059610	2.839524	0.691690	1.641560	True	True	9.98505e-08	4265	1.326743	1.347150	0.736160	0.325991
2.000	0.100	3.100	4.000	0.100000	0.067750	0.675000	1.053132	2.920368	0.679868	1.756130	True	True	9.99825e-08	4518	1.328497	1.369527	0.740301	0.316212
2.000	0.100	3.100	4.000	0.100000	0.071375	0.675000	1.047583	3.013301	0.668033	1.891787	True	True	9.98191e-08	4869	1.331319	1.395477	0.744181	0.305639
2.000	0.100	3.100	4.000	0.100000	0.075000	0.675000	1.043081	3.122009	0.656067	2.055856	True	True	9.99729e-08	5286	1.335495	1.426011	0.747815	0.294097
2.000	0.100	3.100	4.000	0.100000	-0.070000	0.697500	2.141598	1.879037	1.924388	0.499207	True	True	9.97714e-08	2444	1.656289	1.269131	0.395856	0.507339
2.000	0.100	3.100	4.000	0.100000	-0.066375	0.697500	2.050157	1.889403	1.809256	0.512052	True	True	9.95059e-08	2286	1.626705	1.255248	0.412248	0.503621
2.000	0.100	3.100	4.000	0.100000	-0.062750	0.697500	1.969775	1.900197	1.711109	0.524885	True	True	9.98518e-08	2174	1.600663	1.243341	0.427746	0.499994
2.000	0.100	3.100	4.000	0.100000	-0.059125	0.697500	1.898255	1.911403	1.626121	0.537795	True	True	9.96292e-08	1987	1.577475	1.233059	0.442489	0.496426
2.000	0.100	3.100	4.000	0.100000	-0.055500	0.697500	1.833988	1.923019	1.551574	0.550851	True	True	9.94062e-08	1917	1.556633	1.224145	0.456581	0.492894
2.000	0.100	3.100	4.000	0.100000	-0.051875	0.697500	1.775761	1.935047	1.485475	0.564117	True	True	9.94188e-08	1848	1.537751	1.216406	0.470103	0.489378
2.000	0.100	3.100	4.000	0.100000	-0.048250	0.697500	1.722644	1.947491	1.426326	0.577647	True	True	9.93897e-08	1835	1.520534	1.209693	0.483120	0.485864
2.000	0.100	3.100	4.000	0.100000	-0.044625	0.697500	1.673899	1.960375	1.372976	0.591491	True	True	9.94637e-08	1850	1.504747	1.203888	0.495682	0.482335
2.000	0.100	3.100	4.000	0.100000	-0.041000	0.697500	1.628944	1.973706	1.324524	0.605701	True	True	9.96699e-08	1943	1.490203	1.198902	0.507829	0.478782
2.000	0.100	3.100	4.000	0.100000	-0.037375	0.697500	1.587296	1.987509	1.280253	0.620323	True	True	9.95696e-08	1979	1.476750	1.194660	0.519596	0.475194
2.000	0.100	3.100	4.000	0.100000	-0.033750	0.697500	1.548569	2.001804	1.239585	0.635406	True	True	9.94888e-08	2010	1.464263	1.191104	0.531012	0.471562
2.000	0.100	3.100	4.000	0.100000	-0.030125	0.697500	1.512437	2.016616	1.202048	0.651002	True	True	9.98694e-08	2077	1.452638	1.188188	0.542098	0.467878
2.000	0.100	3.100	4.000	0.100000	-0.026500	0.697500	1.478629	2.031976	1.167250	0.667161	True	True	9.97995e-08	2102	1.441788	1.185874	0.552873	0.464134
2.000	0.100	3.100	4.000	0.100000	-0.022875	0.697500	1.446913	2.047914	1.134867	0.683940	True	True	9.99075e-08	2107	1.431641	1.184132	0.563354	0.460323
2.000	0.100	3.100	4.000	0.100000	-0.019250	0.697500	1.417094	2.064468	1.104624	0.701399	True	True	9.99768e-08	2124	1.422133	1.182941	0.573554	0.456437
2.000	0.100	3.100	4.000	0.100000	-0.015625	0.697500	1.389003	2.081678	1.076288	0.719600	True	True	9.99235e-08	2235	1.413213	1.182282	0.583483	0.452470
2.000	0.100	3.100	4.000	0.100000	-0.012000	0.697500	1.362493	2.099591	1.049659	0.738616	True	True	9.9936e-08	2250	1.404836	1.182145	0.593150	0.448414
2.000	0.100	3.100	4.000	0.100000	-0.008375	0.697500	1.337440	2.118255	1.024567	0.758521	True	True	9.98845e-08	2325	1.396963	1.182522	0.602564	0.444262
2.000	0.100	3.100	4.000	0.100000	-0.004750	0.697500	1.313733	2.137729	1.000862	0.779402	True	True	9.97208e-08	2353	1.389561	1.183411	0.611730	0.440008
2.000	0.100	3.100	4.000	0.100000	-0.001125	0.697500	1.291275	2.158075	0.978414	0.801353	True	True	9.96113e-08	2403	1.382603	1.184813	0.620652	0.435642
2.000	0.100	3.100	4.000	0.100000	0.002500	0.697500	1.269982	2.179363	0.957109	0.824480	True	True	9.98363e-08	2490	1.376064	1.186734	0.629336	0.431158
2.000	0.100	3.100	4.000	0.100000	0.006125	0.697500	1.249780	2.201675	0.936845	0.848903	True	True	9.97641e-08	2512	1.369925	1.189185	0.637782	0.426547
2.000	0.100	3.100	4.000	0.100000	0.009750	0.697500	1.230604	2.225099	0.917533	0.874758	True	True	9.96555e-08	2536	1.364171	1.192181	0.645994	0.421799
2.000	0.100	3.100	4.000	0.100000	0.013375	0.697500	1.212395	2.249739	0.899093	0.902198	True	True	9.9685e-08	2611	1.358787	1.195741	0.653972	0.416906
2.000	0.100	3.100	4.000	0.100000	0.017000	0.697500	1.195104	2.275712	0.881453	0.931401	True	True	9.99288e-08	2701	1.353765	1.199889	0.661717	0.411856
2.000	0.100	3.100	4.000	0.100000	0.020625	0.697500	1.178687	2.303150	0.864547	0.962572	True	True	9.97591e-08	2776	1.349098	1.204657	0.669227	0.406637
2.000	0.100	3.100	4.000	0.100000	0.024250	0.697500	1.163105	2.332208	0.848316	0.995948	True	True	9.99638e-08	2792	1.344783	1.210083	0.676503	0.401237
2.000	0.100	3.100	4.000	0.100000	0.027875	0.697500	1.148326	2.363064	0.832704	1.031809	True	True	9.96798e-08	2952	1.340820	1.216211	0.683543	0.395642
2.000	0.100	3.100	4.000	0.100000	0.031500	0.697500	1.134321	2.395928	0.817662	1.070483	True	True	9.97293e-08	3012	1.337212	1.223097	0.690345	0.389835
2.000	0.100	3.100	4.000	0.100000	0.035125	0.697500	1.121068	2.431045	0.803141	1.112363	True	True	9.99159e-08	3116	1.333966	1.230806	0.696907	0.383798
2.000	0.100	3.100	4.000	0.100000	0.038750	0.697500	1.108550	2.468707	0.789097	1.157920	True	True	9.9741e-08	3212	1.331096	1.239419	0.703225	0.377510
2.000	0.100	3.100	4.000	0.100000	0.042375	0.697500	1.096754	2.509261	0.775486	1.207728	True	True	9.97021e-08	3327	1.328617	1.249032	0.709298	0.370947
2.000	0.100	3.100	4.000	0.100000	0.046000	0.697500	1.085671	2.553131	0.762264	1.262490	True	True	9.97929e-08	3441	1.326555	1.259762	0.715121	0.364080
2.000	0.100	3.100	4.000	0.100000	0.049625	0.697500	1.075302	2.600836	0.749390	1.323085	True	True	9.99538e-08	3567	1.324942	1.271756	0.720691	0.356876
2.000	0.100	3.100	4.000	0.100000	0.053250	0.697500	1.065651	2.653017	0.736820	1.390622	True	True	9.98836e-08	3741	1.323818	1.285194	0.726005	0.349297
2.000	0.100	3.100	4.000	0.100000	0.056875	0.697500	1.056733	2.710488	0.724505	1.466529	True	True	9.99752e-08	3891	1.323242	1.300304	0.731061	0.341292
2.000	0.100	3.100	4.000	0.100000	0.060500	0.697500	1.048570	2.774293	0.712396	1.552679	True	True	9.99776e-08	4123	1.323286	1.317380	0.735856	0.332803
2.000	0.100	3.100	4.000	0.100000	0.064125	0.697500	1.041198	2.845800	0.700432	1.651586	True	True	9.99996e-08	4339	1.324052	1.336803	0.740390	0.323754
2.000	0.100	3.100	4.000	0.100000	0.067750	0.697500	1.034671	2.926855	0.688544	1.766720	True	True	9.99935e-08	4557	1.325675	1.359086	0.744665	0.314049
2.000	0.100	3.100	4.000	0.100000	0.071375	0.697500	1.029066	3.020019	0.676641	1.903030	True	True	9.997e-08	4907	1.328348	1.384934	0.748689	0.303560
2.000	0.100	3.100	4.000	0.100000	0.075000	0.697500	1.024494	3.128984	0.664606	2.067871	True	True	9.99901e-08	5377	1.332346	1.415352	0.752481	0.292114
2.000	0.100	3.100	4.000	0.100000	-0.070000	0.720000	2.124640	1.880480	1.935972	0.501440	True	True	9.97926e-08	2437	1.655072	1.262457	0.396615	0.505704
2.000	0.100	3.100	4.000	0.100000	-0.066375	0.720000	2.033126	1.890967	1.820731	0.514431	True	True	9.99696e-08	2276	1.625462	1.248381	0.413078	0.501891
2.000	0.100	3.100	4.000	0.100000	-0.062750	0.720000	1.952680	1.901879	1.722479	0.527408	True	True	9.95979e-08	2106	1.599397	1.236295	0.428648	0.498176
2.000	0.100	3.100	4.000	0.100000	-0.059125	0.720000	1.881103	1.913205	1.637391	0.540458	True	True	9.97792e-08	2012	1.576189	1.225848	0.443464	0.494527
2.000	0.100	3.100	4.000	0.100000	-0.055500	0.720000	1.816784	1.924936	1.562747	0.553655	True	True	9.98581e-08	1955	1.555328	1.216780	0.457629	0.490919
2.000	0.100	3.100	4.000	0.100000	-0.051875	0.720000	1.758512	1.937075	1.496553	0.567060	True	True	9.97394e-08	1856	1.536428	1.208896	0.471226	0.487335
2.000	0.100	3.100	4.000	0.100000	-0.048250	0.720000	1.705356	1.949636	1.437312	0.580730	True	True	9.98749e-08	1914	1.519193	1.202046	0.484317	0.483754
2.000	0.100	3.100	4.000	0.100000	-0.044625	0.720000	1.656575	1.962635	1.383873	0.594714	True	True	9.95327e-08	1915	1.503391	1.196112	0.496953	0.480164
2.000	0.100	3.100	4.000	0.100000	-0.041000	0.720000	1.611585	1.976083	1.335334	0.609064	True	True	9.96087e-08	1957	1.488831	1.191003	0.509176	0.476554
2.000	0.100	3.100	4.000	0.100000	-0.037375	0.720000	1.569909	1.990002	1.290978	0.623828	True	True	9.96961e-08	1976	1.475363	1.186644	0.521021	0.472913
2.000	0.100	3.100	4.000	0.100000	-0.033750	0.720000	1.531156	2.004412	1.250227	0.639054	True	True	9.96783e-08	2043	1.462860	1.182976	0.532514	0.469232
2.000	0.100	3.100	4.000	0.100000	-0.030125	0.720000	1.495001	2.019339	1.212608	0.654794	True	True	9.98268e-08	2032	1.451220	1.179954	0.543677	0.465502
2.000	0.100	3.100	4.000	0.100000	-0.026500	0.720000	1.461172	2.034814	1.177730	0.671100	True	True	9.94912e-08	2133	1.440354	1.177538	0.554531	0.461716
2.000	0.100	3.100	4.000	0.100000	-0.022875	0.720000	1.429438	2.050868	1.145267	0.688029	True	True	9.9482e-08	2137	1.430190	1.175698	0.565090	0.457866
2.000	0.100	3.100	4.000	0.100000	-0.019250	0.720000	1.399603	2.067539	1.114946	0.705639	True	True	9.98761e-08	2200	1.420665	1.174412	0.575369	0.453945
2.000	0.100	3.100	4.000	0.100000	-0.015625	0.720000	1.371496	2.084867	1.086534	0.723995	True	True	9.95911e-08	2236	1.411727	1.173663	0.585378	0.449946
2.000	0.100	3.100	4.000	0.100000	-0.012000	0.720000	1.344974	2.102897	1.059830	0.743169	True	True	9.98167e-08	2274	1.403332	1.173439	0.595126	0.445861
2.000	0.100	3.100	4.000	0.100000	-0.008375	0.720000	1.319908	2.121681	1.034664	0.763236	True	True	9.9613e-08	2318	1.395438	1.173731	0.604621	0.441683
2.000	0.100	3.100	4.000	0.100000	-0.004750	0.720000	1.296190	2.141274	1.010885	0.784283	True	True	9.99898e-08	2339	1.388015	1.174537	0.613868	0.437407
2.000	0.100	3.100	4.000	0.100000	-0.001125	0.720000	1.273722	2.161741	0.988365	0.806405	True	True	9.97962e-08	2443	1.381034	1.175860	0.622874	0.433022
2.000	0.100	3.100	4.000	0.100000	0.002500	0.720000	1.252419	2.183152	0.966988	0.829708	True	True	9.98823e-08	2443	1.374471	1.177704	0.631640	0.428523
2.000	0.100	3.100	4.000	0.100000	0.006125	0.720000	1.232207	2.205587	0.946654	0.854313	True	True	9.96945e-08	2549	1.368307	1.180080	0.640171	0.423899
2.000	0.100	3.100	4.000	0.100000	0.009750	0.720000	1.213021	2.229137	0.927272	0.880355	True	True	9.9861e-08	2604	1.362524	1.183002	0.648468	0.419143
2.000	0.100	3.100	4.000	0.100000	0.013375	0.720000	1.194804	2.253904	0.908763	0.907990	True	True	9.9705e-08	2653	1.357111	1.186490	0.656531	0.414244
2.000	0.100	3.100	4.000	0.100000	0.017000	0.720000	1.177503	2.280005	0.891055	0.937395	True	True	9.9805e-08	2700	1.352056	1.190568	0.664363	0.409193
2.000	0.100	3.100	4.000	0.100000	0.020625	0.720000	1.161076	2.307573	0.874081	0.968777	True	True	9.97173e-08	2826	1.347355	1.195267	0.671962	0.403976
2.000	0.100	3.100	4.000	0.100000	0.024250	0.720000	1.145484	2.336764	0.857782	1.002374	True	True	9.97229e-08	2901	1.343002	1.200624	0.679327	0.398582
2.000	0.100	3.100	4.000	0.100000	0.027875	0.720000	1.130693	2.367757	0.842105	1.038466	True	True	9.96495e-08	2970	1.338997	1.206684	0.686457	0.392997
2.000	0.100	3.100	4.000	0.100000	0.031500	0.720000	1.116676	2.400759	0.826996	1.077385	True	True	9.96677e-08	3051	1.335345	1.213502	0.693352	0.387204
2.000	0.100	3.100	4.000	0.100000	0.035125	0.720000	1.103409	2.436017	0.812410	1.119522	True	True	9.99293e-08	3158	1.332051	1.221144	0.700007	0.381186
2.000	0.100	3.100	4.000	0.100000	0.038750	0.720000	1.090876	2.473824	0.798301	1.165353	True	True	9.97488e-08	3235	1.329127	1.229689	0.706422	0.374921
2.000	0.100	3.100	4.000	0.100000	0.042375	0.720000	1.079061	2.514528	0.784625	1.215453	True	True	9.97698e-08	3373	1.326591	1.239233	0.712593	0.368385
2.000	0.100	3.100	4.000	0.100000	0.046000	0.720000	1.067959	2.558553	0.771339	1.270528	True	True	9.99347e-08	3468	1.324465	1.249894	0.718517	0.361552
2.000	0.100	3.100	4.000	0.100000	0.049625	0.720000	1.057567	2.606417	0.758401	1.331460	True	True	9.98822e-08	3587	1.322780	1.261816	0.724193	0.354387
2.000	0.100	3.100	4.000	0.100000	0.053250	0.720000	1.047890	2.658766	0.745766	1.399365	True	True	9.97409e-08	3723	1.321579	1.275179	0.729616	0.346852
2.000	0.100	3.100	4.000	0.100000	0.056875	0.720000	1.038940	2.716412	0.733387	1.475674	True	True	9.97778e-08	3978	1.320915	1.290212	0.734786	0.338899
2.000	0.100	3.100	4.000	0.100000	0.060500	0.720000	1.030741	2.780400	0.721213	1.562270	True	True	9.97956e-08	4200	1.320861	1.307206	0.739700	0.330468
2.000	0.100	3.100	4.000	0.100000	0.064125	0.720000	1.023327	2.852104	0.709185	1.661676	True	True	9.98429e-08	4342	1.321515	1.326542	0.744360	0.321485
2.000	0.100	3.100	4.000	0.100000	0.067750	0.720000	1.016750	2.933371	0.697231	1.777378	True	True	9.99655e-08	4685	1.323011	1.348730	0.748770	0.311855
2.000	0.100	3.100	4.000	0.100000	0.071375	0.720000	1.011084	3.026766	0.685263	1.914344	True	True	9.99419e-08	5009	1.325536	1.374472	0.752941	0.301451
2.000	0.100	3.100	4.000	0.100000	0.075000	0.720000	1.006440	3.135988	0.673160	2.079959	True	True	9.98833e-08	5422	1.329361	1.404772	0.756895	0.290102
2.000	0.100	3.100	4.000	0.100000	-0.070000	0.742500	2.107943	1.881936	1.947527	0.503684	True	True	9.9917e-08	2447	1.653890	1.255820	0.397335	0.504053
2.000	0.100	3.100	4.000	0.100000	-0.066375	0.742500	2.016370	1.892545	1.832177	0.516823	True	True	9.989e-08	2282	1.624258	1.241555	0.413864	0.500144
2.000	0.100	3.100	4.000	0.100000	-0.062750	0.742500	1.935873	1.903577	1.733821	0.529944	True	True	9.99706e-08	2116	1.598175	1.229294	0.429500	0.496340
2.000	0.100	3.100	4.000	0.100000	-0.059125	0.742500	1.864252	1.915020	1.648633	0.543137	True	True	9.95541e-08	2011	1.574949	1.218685	0.444382	0.492609
2.000	0.100	3.100	4.000	0.100000	-0.055500	0.742500	1.799894	1.926869	1.573892	0.556475	True	True	9.98848e-08	1907	1.554073	1.209466	0.458614	0.488925
2.000	0.100	3.100	4.000	0.100000	-0.051875	0.742500	1.741590	1.939125	1.507605	0.570021	True	True	9.98827e-08	1869	1.535159	1.201439	0.472278	0.485269
2.000	0.100	3.100	4.000	0.100000	-0.048250	0.742500	1.688404	1.951803	1.448273	0.583831	True	True	9.94451e-08	1867	1.517912	1.194455	0.485437	0.481622
2.000	0.100	3.100	4.000	0.100000	-0.044625	0.742500	1.639601	1.964916	1.394745	0.597957	True	True	9.94169e-08	1960	1.502096	1.188395	0.498142	0.477970
2.000	0.100	3.100	4.000	0.100000	-0.041000	0.742500	1.594589	1.978481	1.346120	0.612449	True	True	9.95467e-08	1945	1.487525	1.183166	0.510434	0.474302
2.000	0.100	3.100	4.000	0.100000	-0.037375	0.742500	1.552895	1.992515	1.301680	0.627355	True	True	9.94151e-08	1925	1.474045	1.178693	0.522347	0.470606
2.000	0.100	3.100	4.000	0.100000	-0.033750	0.742500	1.514127	2.007040	1.260846	0.642726	True	True	9.98618e-08	2008	1.461530	1.174916	0.533910	0.466875
2.000	0.100	3.100	4.000	0.100000	-0.030125	0.742500	1.477960	2.022084	1.223146	0.658612	True	True	9.97391e-08	2099	1.449877	1.171789	0.545144	0.463099
2.000	0.100	3.100	4.000	0.100000	-0.026500	0.742500	1.444120	2.037674	1.188188	0.675066	True	True	9.99817e-08	2129	1.438998	1.169273	0.556068	0.459270
2.000	0.100	3.100	4.000	0.100000	-0.022875	0.742500	1.412377	2.053845	1.155648	0.692145	True	True	9.96133e-08	2148	1.428821	1.167338	0.566699	0.455380
2.000	0.100	3.100	4.000	0.100000	-0.019250	0.742500	1.382535	2.070633	1.125250	0.709908	True	True	9.96539e-08	2230	1.419282	1.165960	0.577049	0.451423
2.000	0.100	3.100	4.000	0.100000	-0.015625	0.742500	1.354423	2.088079	1.096762	0.728420	True	True	9.97705e-08	2277	1.410330	1.165123	0.587131	0.447391
2.000	0.100	3.100	4.000	0.100000	-0.012000	0.742500	1.327895	2.106227	1.069984	0.747753	True	True	9.99074e-08	2320	1.401918	1.164812	0.596951	0.443277
2.000	0.100	3.100	4.000	0.100000	-0.008375	0.742500	1.302826	2.125130	1.044745	0.767984	True	True	9.96461e-08	2360	1.394008	1.165022	0.606520	0.439073
2.000	0.100	3.100	4.000	0.100000	-0.004750	0.742500	1.279104	2.144844	1.020894	0.789198	True	True	9.9988e-08	2384	1.386567	1.165748	0.615842	0.434774
2.000	0.100	3.100	4.000	0.100000	-0.001125	0.742500	1.256633	2.165432	0.998302	0.811492	True	True	9.97541e-08	2565	1.379566	1.166993	0.624922	0.430370
2.000	0.100	3.100	4.000	0.100000	0.002500	0.742500	1.235328	2.186965	0.976855	0.834972	True	True	9.98549e-08	2532	1.372982	1.168761	0.633764	0.425855
2.000	0.100	3.100	4.000	0.100000	0.006125	0.742500	1.215114	2.209524	0.956451	0.859760	True	True	9.99423e-08	2558	1.366795	1.171064	0.642371	0.421218
2.000	0.100	3.100	4.000	0.100000	0.009750	0.742500	1.195925	2.233199	0.937001	0.885991	True	True	9.99847e-08	2680	1.360987	1.173913	0.650745	0.416453
2.000	0.100	3.100	4.000	0.100000	0.013375	0.742500	1.177705	2.258093	0.918424	0.913822	True	True	9.9864e-08	2648	1.355547	1.177330	0.658888	0.411549
2.000	0.100	3.100	4.000	0.100000	0.017000	0.742500	1.160401	2.284323	0.900649	0.943431	True	True	9.97872e-08	2748	1.350463	1.181339	0.666799	0.406496
2.000	0.100	3.100	4.000	0.100000	0.020625	0.742500	1.143969	2.312022	0.883608	0.975026	True	True	9.9769e-08	2846	1.345730	1.185969	0.674479	0.401281
2.000	0.100	3.100	4.000	0.100000	0.024250	0.742500	1.128372	2.341346	0.867244	1.008845	True	True	9.97606e-08	2901	1.341342	1.191258	0.681927	0.395893
2.000	0.100	3.100	4.000	0.100000	0.027875	0.742500	1.113574	2.372474	0.851501	1.045170	True	True	9.9831e-08	2967	1.337300	1.197252	0.689142	0.390318
2.000	0.100	3.100	4.000	0.100000	0.031500	0.742500	1.099549	2.405615	0.836328	1.084333	True	True	9.98674e-08	3055	1.333605	1.204003	0.696122	0.384539
2.000	0.100	3.100	4.000	0.100000	0.035125	0.742500	1.086273	2.441015	0.821677	1.126730	True	True	9.98787e-08	3163	1.330265	1.211577	0.702867	0.378539
2.000	0.100	3.100	4.000	0.100000	0.038750	0.742500	1.073727	2.478966	0.807504	1.172835	True	True	9.99033e-08	3274	1.327292	1.220054	0.709372	0.372298
2.000	0.100	3.100	4.000	0.100000	0.042375	0.742500	1.061898	2.519820	0.793764	1.223228	True	True	9.98646e-08	3355	1.324700	1.229529	0.715637	0.365791
2.000	0.100	3.100	4.000	0.100000	0.046000	0.742500	1.050778	2.563999	0.780415	1.278617	True	True	9.98396e-08	3503	1.322513	1.240120	0.721659	0.358991
2.000	0.100	3.100	4.000	0.100000	0.049625	0.742500	1.040365	2.612023	0.767414	1.339889	True	True	9.9795e-08	3667	1.320760	1.251969	0.727436	0.351865
2.000	0.100	3.100	4.000	0.100000	0.053250	0.742500	1.030662	2.664539	0.754716	1.408163	True	True	9.97039e-08	3830	1.319483	1.265258	0.732965	0.344375
2.000	0.100	3.100	4.000	0.100000	0.056875	0.742500	1.021683	2.722359	0.742274	1.484877	True	True	9.97463e-08	3957	1.318734	1.280213	0.738246	0.336474
2.000	0.100	3.100	4.000	0.100000	0.060500	0.742500	1.013448	2.786532	0.730037	1.571920	True	True	9.99753e-08	4144	1.318585	1.297124	0.743278	0.328101
2.000	0.100	3.100	4.000	0.100000	0.064125	0.742500	1.005991	2.858433	0.717945	1.671827	True	True	9.98646e-08	4402	1.319130	1.316370	0.748064	0.319185
2.000	0.100	3.100	4.000	0.100000	0.067750	0.742500	0.999362	2.939911	0.705927	1.788098	True	True	9.99906e-08	4704	1.320501	1.338461	0.752610	0.309631
2.000	0.100	3.100	4.000	0.100000	0.071375	0.742500	0.993634	3.033537	0.693894	1.925722	True	True	9.98822e-08	5084	1.322881	1.364096	0.756930	0.299314
2.000	0.100	3.100	4.000	0.100000	0.075000	0.742500	0.988912	3.143016	0.681725	2.092113	True	True	9.99307e-08	5419	1.326535	1.394275	0.761048	0.288062
2.000	0.100	3.100	4.000	0.100000	-0.070000	0.765000	2.091503	1.883405	1.959052	0.505940	True	True	9.99576e-08	2458	1.652742	1.249224	0.398017	0.502388
2.000	0.100	3.100	4.000	0.100000	-0.066375	0.765000	1.999886	1.894137	1.843593	0.519226	True	True	9.96207e-08	2483	1.623093	1.234772	0.414605	0.498381
2.000	0.100	3.100	4.000	0.100000	-0.062750	0.765000	1.919352	1.905291	1.745133	0.532493	True	True	9.94545e-08	2139	1.596995	1.222340	0.430301	0.494488
2.000	0.100	3.100	4.000	0.100000	-0.059125	0.765000	1.847699	1.916852	1.659845	0.545830	True	True	9.98304e-08	1999	1.573756	1.211571	0.445244	0.490674
2.000	0.100	3.100	4.000	0.100000	-0.055500	0.765000	1.783316	1.928818	1.585007	0.559311	True	True	9.93333e-08	1910	1.552868	1.202204	0.459536	0.486912
2.000	0.100	3.100	4.000	0.100000	-0.051875	0.765000	1.724991	1.941192	1.518627	0.572999	True	True	9.98015e-08	1864	1.533944	1.194038	0.473261	0.483183
2.000	0.100	3.100	4.000	0.100000	-0.048250	0.765000	1.671790	1.953986	1.459205	0.586951	True	True	9.99885e-08	1864	1.516687	1.186923	0.486481	0.479469
2.000	0.100	3.100	4.000	0.100000	-0.044625	0.765000	1.622972	1.967217	1.405590	0.601219	True	True	9.98798e-08	1913	1.500862	1.180739	0.499247	0.475754
2.000	0.100	3.100	4.000	0.100000	-0.041000	0.765000	1.577951	1.980898	1.356880	0.615854	True	True	9.97485e-08	1981	1.486282	1.175393	0.511601	0.472026
2.000	0.100	3.100	4.000	0.100000	-0.037375	0.765000	1.536250	1.995047	1.312356	0.630904	True	True	9.95083e-08	2027	1.472793	1.170808	0.523576	0.468276
2.000	0.100	3.100	4.000	0.100000	-0.033750	0.765000	1.497477	2.009689	1.271440	0.646420	True	True	9.95755e-08	2060	1.460270	1.166925	0.535201	0.464494
2.000	0.100	3.100	4.000	0.100000	-0.030125	0.765000	1.461307	2.024849	1.233660	0.662453	True	True	9.96888e-08	2095	1.448608	1.163697	0.546497	0.460671
2.000	0.100	3.100	4.000	0.100000	-0.026500	0.765000	1.427467	2.040556	1.198624	0.679056	True	True	9.98797e-08	2169	1.437720	1.161083	0.557485	0.456798
2.000	0.100	3.100	4.000	0.100000	-0.022875	0.765000	1.395725	2.056844	1.166007	0.696286	True	True	9.98597e-08	2156	1.427532	1.159055	0.568179	0.452868
2.000	0.100	3.100	4.000	0.100000	-0.019250	0.765000	1.365884	2.073749	1.135533	0.714204	True	True	9.96464e-08	2222	1.417983	1.157587	0.578594	0.448874
2.000	0.100	3.100	4.000	0.100000	-0.015625	0.765000	1.337775	2.091312	1.106971	0.732874	True	True	9.99981e-08	2273	1.409019	1.156663	0.588739	0.444809
2.000	0.100	3.100	4.000	0.100000	-0.012000	0.765000	1.311251	2.109579	1.080119	0.752367	True	True	9.99616e-08	2450	1.400594	1.156269	0.598625	0.440664
2.000	0.100	3.100	4.000	0.100000	-0.008375	0.765000	1.286186	2.128602	1.054807	0.772762	True	True	9.9752e-08	2362	1.392670	1.156397	0.608259	0.436434
2.000	0.100	3.100	4.000	0.100000	-0.004750	0.765000	1.262469	2.148436	1.030886	0.794145	True	True	9.97069e-08	2420	1.385214	1.157045	0.617647	0.432111
2.000	0.100	3.100	4.000	0.100000	-0.001125	0.765000	1.240002	2.169145	1.008224	0.816612	True	True	9.96206e-08	2467	1.378196	1.158214	0.626794	0.427688
2.000	0.100	3.100	4.000	0.100000	0.002500	0.765000	1.218702	2.190801	0.986707	0.840270	True	True	9.99708e-08	2521	1.371594	1.159908	0.635705	0.423156
2.000	0.100	3.100	4.000	0.100000	0.006125	0.765000	1.198492	2.213484	0.966235	0.865242	True	True	9.96183e-08	2611	1.365387	1.162138	0.644381	0.418507
2.000	0.100	3.100	4.000	0.100000	0.009750	0.765000	1.179308	2.237284	0.946718	0.891663	True	True	9.99124e-08	2654	1.359558	1.164917	0.652825	0.413732
2.000	0.100	3.100	4.000	0.100000	0.013375	0.765000	1.161090	2.262305	0.928074	0.919692	True	True	9.97701e-08	2725	1.354093	1.168264	0.661039	0.408823
2.000	0.100	3.100	4.000	0.100000	0.017000	0.765000	1.143789	2.288663	0.910232	0.949506	True	True	9.97957e-08	2900	1.348983	1.172205	0.669023	0.403767
2.000	0.100	3.100	4.000	0.100000	0.020625	0.765000	1.127358	2.316493	0.893127	0.981313	True	True	9.97763e-08	2949	1.344220	1.176767	0.676777	0.398555
2.000	0.100	3.100	4.000	0.100000	0.024250	0.765000	1.111760	2.345950	0.876698	1.015355	True	True	9.96807e-08	2913	1.339800	1.181990	0.684301	0.393173
2.000	0.100	3.100	4.000	0.100000	0.027875	0.765000	1.096961	2.377213	0.860890	1.051915	True	True	9.95884e-08	3021	1.335723	1.187916	0.691593	0.387607
2.000	0.100	3.100	4.000	0.100000	0.031500	0.765000	1.082932	2.410492	0.845654	1.091324	True	True	9.97956e-08	3077	1.331989	1.194601	0.698654	0.381843
2.000	0.100	3.100	4.000	0.100000	0.035125	0.765000	1.069650	2.446033	0.830940	1.133981	True	True	9.99166e-08	3204	1.328606	1.202108	0.705481	0.375862
2.000	0.100	3.100	4.000	0.100000	0.038750	0.765000	1.057095	2.484130	0.816704	1.180362	True	True	9.97556e-08	3345	1.325585	1.210518	0.712073	0.369644
2.000	0.100	3.100	4.000	0.100000	0.042375	0.765000	1.045255	2.525132	0.802902	1.231049	True	True	9.97847e-08	3450	1.322941	1.219924	0.718426	0.363165
2.000	0.100	3.100	4.000	0.100000	0.046000	0.765000	1.034120	2.569466	0.789490	1.286755	True	True	9.98741e-08	3566	1.320695	1.230444	0.724541	0.356399
2.000	0.100	3.100	4.000	0.100000	0.049625	0.765000	1.023688	2.617650	0.776427	1.348367	True	True	9.98044e-08	3702	1.318877	1.242221	0.730415	0.349313
2.000	0.100	3.100	4.000	0.100000	0.053250	0.765000	1.013962	2.670332	0.763667	1.417010	True	True	9.98892e-08	3840	1.317527	1.255435	0.736047	0.341869
2.000	0.100	3.100	4.000	0.100000	0.056875	0.765000	1.004953	2.728327	0.751164	1.494130	True	True	9.99655e-08	4054	1.316696	1.270310	0.741437	0.334019
2.000	0.100	3.100	4.000	0.100000	0.060500	0.765000	0.996682	2.792684	0.738864	1.581622	True	True	9.99703e-08	4283	1.316453	1.287136	0.746585	0.325706
2.000	0.100	3.100	4.000	0.100000	0.064125	0.765000	0.989182	2.864781	0.726710	1.682032	True	True	9.97973e-08	4482	1.316893	1.306292	0.751496	0.316858
2.000	0.100	3.100	4.000	0.100000	0.067750	0.765000	0.982500	2.946470	0.714629	1.798874	True	True	9.99549e-08	4811	1.318142	1.328285	0.756178	0.307380
2.000	0.100	3.100	4.000	0.100000	0.071375	0.765000	0.976707	3.040327	0.702532	1.937157	True	True	9.98839e-08	5062	1.320380	1.353810	0.760648	0.297149
2.000	0.100	3.100	4.000	0.100000	0.075000	0.765000	0.971906	3.150064	0.690298	2.104327	True	True	9.98034e-08	5511	1.323866	1.383865	0.764933	0.285997
2.000	0.100	3.100	4.000	0.100000	-0.070000	0.787500	2.075318	1.884887	1.970544	0.508207	True	True	9.96636e-08	2424	1.651629	1.242667	0.398660	0.500708
2.000	0.100	3.100	4.000	0.100000	-0.066375	0.787500	1.983670	1.895743	1.854976	0.521642	True	True	9.97917e-08	2284	1.621966	1.228032	0.415302	0.496603
2.000	0.100	3.100	4.000	0.100000	-0.062750	0.787500	1.903112	1.907017	1.756413	0.535056	True	True	9.96648e-08	2070	1.595856	1.215432	0.431052	0.492619
2.000	0.100	3.100	4.000	0.100000	-0.059125	0.787500	1.831441	1.918700	1.671025	0.548537	True	True	9.97568e-08	2010	1.572608	1.204508	0.446048	0.488720
2.000	0.100	3.100	4.000	0.100000	-0.055500	0.787500	1.767045	1.930782	1.596092	0.562162	True	True	9.94996e-08	1904	1.551712	1.194995	0.460395	0.484880
2.000	0.100	3.100	4.000	0.100000	-0.051875	0.787500	1.708711	1.943277	1.529620	0.575993	True	True	9.93993e-08	1840	1.532781	1.186694	0.474174	0.481078
2.000	0.100	3.100	4.000	0.100000	-0.048250	0.787500	1.655506	1.956187	1.470108	0.590088	True	True	9.97566e-08	1884	1.515517	1.179451	0.487448	0.477295
2.000	0.100	3.100	4.000	0.100000	-0.044625	0.787500	1.606685	1.969536	1.416406	0.604499	True	True	9.93459e-08	1920	1.499687	1.173146	0.500268	0.473516
2.000	0.100	3.100	4.000	0.100000	-0.041000	0.787500	1.561665	1.983332	1.367610	0.619278	True	True	9.98478e-08	1942	1.485102	1.167685	0.512676	0.469729
2.000	0.100	3.100	4.000	0.100000	-0.037375	0.787500	1.519968	1.997599	1.323004	0.634473	True	True	9.95237e-08	2083	1.471607	1.162991	0.524706	0.465923
2.000	0.100	3.100	4.000	0.100000	-0.033750	0.787500	1.481200	2.012357	1.282007	0.650136	True	True	9.98192e-08	2034	1.459078	1.159005	0.536386	0.462089
2.000	0.100	3.100	4.000	0.100000	-0.030125	0.787500	1.445038	2.027633	1.244147	0.666317	True	True	9.96424e-08	2135	1.447410	1.155677	0.547738	0.458218
2.000	0.100	3.100	4.000	0.100000	-0.026500	0.787500	1.411206	2.043457	1.209034	0.683070	True	True	9.95737e-08	2169	1.436516	1.152969	0.558780	0.454300
2.000	0.100	3.100	4.000	0.100000	-0.022875	0.787500	1.379474	2.059861	1.176340	0.700453	True	True	9.9725e-08	2225	1.426321	1.150850	0.569530	0.450330
2.000	0.100	3.100	4.000	0.100000	-0.019250	0.787500	1.349644	2.076884	1.145792	0.718525	True	True	9.9677e-08	2244	1.416764	1.149294	0.580001	0.446298
2.000	0.100	3.100	4.000	0.100000	-0.015625	0.787500	1.321546	2.094565	1.117156	0.737353	True	True	9.97931e-08	2272	1.407791	1.148286	0.590203	0.442199
2.000	0.100	3.100	4.000	0.100000	-0.012000	0.787500	1.295035	2.112951	1.090232	0.757008	True	True	9.99666e-08	2360	1.399357	1.147810	0.600146	0.438024
2.000	0.100	3.100	4.000	0.100000	-0.008375	0.787500	1.269982	2.132093	1.064849	0.777569	True	True	9.99513e-08	2389	1.391422	1.147860	0.609838	0.433767
2.000	0.100	3.100	4.000	0.100000	-0.004750	0.787500	1.246277	2.152048	1.040858	0.799121	True	True	9.967e-08	2438	1.383953	1.148432	0.619284	0.429421
2.000	0.100	3.100	4.000	0.100000	-0.001125	0.787500	1.223822	2.172878	1.018127	0.821762	True	True	9.99576e-08	2490	1.376922	1.149526	0.628491	0.424977
2.000	0.100	3.100	4.000	0.100000	0.002500	0.787500	1.202533	2.194657	0.996542	0.845600	True	True	9.9758e-08	2575	1.370305	1.151148	0.637461	0.420428
2.000	0.100	3.100	4.000	0.100000	0.006125	0.787500	1.182335	2.217463	0.976003	0.870756	True	True	9.98034e-08	2635	1.364080	1.153306	0.646199	0.415766
2.000	0.100	3.100	4.000	0.100000	0.009750	0.787500	1.163160	2.241389	0.956419	0.897369	True	True	9.96747e-08	2651	1.358232	1.156016	0.654705	0.410982
2.000	0.100	3.100	4.000	0.100000	0.013375	0.787500	1.144952	2.266536	0.937710	0.925595	True	True	9.98506e-08	2749	1.352746	1.159295	0.662983	0.406067
2.000	0.100	3.100	4.000	0.100000	0.017000	0.787500	1.127658	2.293023	0.919803	0.955615	True	True	9.97437e-08	2781	1.347612	1.163168	0.671032	0.401009
2.000	0.100	3.100	4.000	0.100000	0.020625	0.787500	1.111235	2.320983	0.902633	0.987637	True	True	9.97089e-08	2898	1.342823	1.167665	0.678853	0.395798
2.000	0.100	3.100	4.000	0.100000	0.024250	0.787500	1.095641	2.350572	0.886140	1.021903	True	True	9.97195e-08	2984	1.338374	1.172821	0.686446	0.390422
2.000	0.100	3.100	4.000	0.100000	0.027875	0.787500	1.080845	2.381970	0.870270	1.058697	True	True	9.99204e-08	3048	1.334263	1.178681	0.693810	0.384867
2.000	0.100	3.100	4.000	0.100000	0.031500	0.787500	1.066816	2.415387	0.854971	1.098354	True	True	9.98984e-08	3142	1.330493	1.185300	0.700945	0.379117
2.000	0.100	3.100	4.000	0.100000	0.035125	0.787500	1.053532	2.451070	0.840195	1.141272	True	True	9.97782e-08	3270	1.327070	1.192741	0.707849	0.373155
2.000	0.100	3.100	4.000	0.100000	0.038750	0.787500	1.040972	2.489311	0.825897	1.187930	True	True	9.98684e-08	3369	1.324004	1.201083	0.714520	0.366960
2.000	0.100	3.100	4.000	0.100000	0.042375	0.787500	1.029123	2.530463	0.812034	1.238912	True	True	9.974e-08	3454	1.321310	1.210421	0.720958	0.360510
2.000	0.100	3.100	4.000	0.100000	0.046000	0.787500	1.017976	2.574950	0.798561	1.294934	True	True	9.96782e-08	3590	1.319008	1.220870	0.727161	0.353778
2.000	0.100	3.100	4.000	0.100000	0.049625	0.787500	1.007527	2.623293	0.785437	1.356888	True	True	9.9947e-08	3766	1.317127	1.232574	0.733128	0.346732
2.000	0.100	3.100	4.000	0.100000	0.053250	0.787500	0.997779	2.676141	0.772616	1.425903	True	True	9.98147e-08	3886	1.315707	1.245711	0.738859	0.339334
2.000	0.100	3.100	4.000	0.100000	0.056875	0.787500	0.988742	2.734310	0.760052	1.503429	True	True	9.99807e-08	4092	1.314796	1.260506	0.744354	0.331537
2.000	0.100	3.100	4.000	0.100000	0.060500	0.787500	0.980436	2.798852	0.747692	1.591371	True	True	9.99993e-08	4249	1.314464	1.277248	0.749617	0.323284
2.000	0.100	3.100	4.000	0.100000	0.064125	0.787500	0.972892	2.871144	0.735476	1.692285	True	True	9.98091e-08	4529	1.314800	1.296312	0.754651	0.314503
2.000	0.100	3.100	4.000	0.100000	0.067750	0.787500	0.966157	2.953045	0.723334	1.809700	True	True	9.9933e-08	4814	1.315930	1.318203	0.759470	0.305103
2.000	0.100	3.100	4.000	0.100000	0.071375	0.787500	0.960297	3.047132	0.711174	1.948644	True	True	9.99271e-08	5181	1.318030	1.343618	0.764089	0.294960
2.000	0.100	3.100	4.000	0.100000	0.075000	0.787500	0.955413	3.157125	0.698877	2.116595	True	True	9.99508e-08	5562	1.321351	1.373546	0.768545	0.283907
2.000	0.100	3.100	4.000	0.100000	-0.070000	0.810000	2.059384	1.886381	1.982003	0.510484	True	True	9.97506e-08	2527	1.650550	1.236152	0.399264	0.499015
2.000	0.100	3.100	4.000	0.100000	-0.066375	0.810000	1.967719	1.897361	1.866326	0.524070	True	True	9.94873e-08	2246	1.620876	1.221337	0.415955	0.494810
2.000	0.100	3.100	4.000	0.100000	-0.062750	0.810000	1.887150	1.908758	1.767659	0.537631	True	True	9.97627e-08	2049	1.594758	1.208573	0.431753	0.490734
2.000	0.100	3.100	4.000	0.100000	-0.059125	0.810000	1.815474	1.920560	1.682173	0.551258	True	True	9.97743e-08	1992	1.571504	1.197496	0.446797	0.486750
2.000	0.100	3.100	4.000	0.100000	-0.055500	0.810000	1.751078	1.932763	1.607144	0.565028	True	True	9.99558e-08	1936	1.550603	1.187842	0.461191	0.482831
2.000	0.100	3.100	4.000	0.100000	-0.051875	0.810000	1.692747	1.945376	1.540580	0.579003	True	True	9.9317e-08	1878	1.531668	1.179407	0.475017	0.478954
2.000	0.100	3.100	4.000	0.100000	-0.048250	0.810000	1.639547	1.958405	1.480979	0.593242	True	True	9.94313e-08	1913	1.514402	1.172039	0.488338	0.475102
2.000	0.100	3.100	4.000	0.100000	-0.044625	0.810000	1.590736	1.971870	1.427190	0.607797	True	True	9.9554e-08	1941	1.498569	1.165617	0.501205	0.471258
2.000	0.100	3.100	4.000	0.100000	-0.041000	0.810000	1.545727	1.985784	1.378310	0.622720	True	True	9.9794e-08	1974	1.483982	1.160044	0.513661	0.467410
2.000	0.100	3.100	4.000	0.100000	-0.037375	0.810000	1.504044	2.000167	1.333621	0.638062	True	True	9.97107e-08	2013	1.470485	1.155245	0.525738	0.463548
2.000	0.100	3.100	4.000	0.100000	-0.033750	0.810000	1.465292	2.015042	1.292545	0.653872	True	True	9.96218e-08	2065	1.457953	1.151157	0.537465	0.459662
2.000	0.100	3.100	4.000	0.100000	-0.030125	0.810000	1.429146	2.030435	1.254606	0.670202	True	True	9.98229e-08	2111	1.446282	1.147733	0.548864	0.455742
2.000	0.100	3.100	4.000	0.100000	-0.026500	0.810000	1.395332	2.046376	1.219416	0.687106	True	True	9.99923e-08	2176	1.435384	1.144933	0.559954	0.451780
2.000	0.100	3.100	4.000	0.100000	-0.022875	0.810000	1.363619	2.062897	1.186647	0.704642	True	True	9.96921e-08	2226	1.425186	1.142725	0.570752	0.447768
2.000	0.100	3.100	4.000	0.100000	-0.019250	0.810000	1.333808	2.080038	1.156025	0.722871	True	True	9.9871e-08	2265	1.415624	1.141084	0.581271	0.443698
2.000	0.100	3.100	4.000	0.100000	-0.015625	0.810000	1.305730	2.097837	1.127316	0.741858	True	True	9.99962e-08	2316	1.406645	1.139994	0.591522	0.439565
2.000	0.100	3.100	4.000	0.100000	-0.012000	0.810000	1.279238	2.116342	1.100321	0.761675	True	True	9.95772e-08	2343	1.398204	1.139439	0.601514	0.435359
2.000	0.100	3.100	4.000	0.100000	-0.008375	0.810000	1.254205	2.135603	1.074868	0.782402	True	True	9.96601e-08	2382	1.390261	1.139412	0.611255	0.431074
2.000	0.100	3.100	4.000	0.100000	-0.004750	0.810000	1.230520	2.155678	1.050807	0.804125	True	True	9.98515e-08	2485	1.382783	1.139909	0.620753	0.426704
2.000	0.100	3.100	4.000	0.100000	-0.001125	0.810000	1.208085	2.176629	1.028008	0.826941	True	True	9.98547e-08	2515	1.375741	1.140930	0.630010	0.422240
2.000	0.100	3.100	4.000	0.100000	0.002500	0.810000	1.186814	2.198530	1.006357	0.850959	True	True	9.98534e-08	2564	1.369110	1.142482	0.639033	0.417674
2.000	0.100	3.100	4.000	0.100000	0.006125	0.810000	1.166633	2.221460	0.985751	0.876301	True	True	9.96138e-08	2638	1.362871	1.144571	0.647824	0.412999
2.000	0.100	3.100	4.000	0.100000	0.009750	0.810000	1.147475	2.245510	0.966102	0.903105	True	True	9.9647e-08	2677	1.357006	1.147213	0.656385	0.408205
2.000	0.100	3.100	4.000	0.100000	0.013375	0.810000	1.129282	2.270784	0.947328	0.931530	True	True	9.98878e-08	2744	1.351502	1.150425	0.664720	0.403283
2.000	0.100	3.100	4.000	0.100000	0.017000	0.810000	1.112001	2.297399	0.929358	0.961757	True	True	9.98922e-08	2815	1.346347	1.154232	0.672827	0.398224
2.000	0.100	3.100	4.000	0.100000	0.020625	0.810000	1.095589	2.325489	0.912125	0.993994	True	True	9.99816e-08	2902	1.341534	1.158663	0.680707	0.393015
2.000	0.100	3.100	4.000	0.100000	0.024250	0.810000	1.080006	2.355211	0.895570	1.028485	True	True	9.97375e-08	2967	1.337058	1.163754	0.688362	0.387644
2.000	0.100	3.100	4.000	0.100000	0.027875	0.810000	1.065216	2.386743	0.879637	1.065514	True	True	9.97893e-08	3106	1.332917	1.169550	0.695791	0.382099
2.000	0.100	3.100	4.000	0.100000	0.031500	0.810000	1.051193	2.420298	0.864277	1.105419	True	True	9.99093e-08	3197	1.329114	1.176103	0.702993	0.376364
2.000	0.100	3.100	4.000	0.100000	0.035125	0.810000	1.037910	2.456121	0.849440	1.148598	True	True	9.96939e-08	3289	1.325653	1.183478	0.709967	0.370421
2.000	0.100	3.100	4.000	0.100000	0.038750	0.810000	1.025348	2.494506	0.835082	1.195535	True	True	9.98064e-08	3356	1.322545	1.191753	0.716713	0.364250
2.000	0.100	3.100	4.000	0.100000	0.042375	0.810000	1.013494	2.535806	0.821158	1.246813	True	True	9.98087e-08	3455	1.319803	1.201022	0.723229	0.357829
2.000	0.100	3.100	4.000	0.100000	0.046000	0.810000	1.002337	2.580446	0.807626	1.303152	True	True	9.99416e-08	3633	1.317448	1.211400	0.729516	0.351131
2.000	0.100	3.100	4.000	0.100000	0.049625	0.810000	0.991873	2.628949	0.794442	1.365448	True	True	9.99549e-08	3816	1.315507	1.223031	0.735572	0.344125
2.000	0.100	3.100	4.000	0.100000	0.053250	0.810000	0.982105	2.681962	0.781561	1.434834	True	True	9.98011e-08	3952	1.314019	1.236092	0.741398	0.336773
2.000	0.100	3.100	4.000	0.100000	0.056875	0.810000	0.973041	2.740306	0.768937	1.512768	True	True	9.98203e-08	4110	1.313032	1.250806	0.746996	0.329029
2.000	0.100	3.100	4.000	0.100000	0.060500	0.810000	0.964701	2.805030	0.756517	1.601161	True	True	9.98248e-08	4300	1.312612	1.267461	0.752370	0.320837
2.000	0.100	3.100	4.000	0.100000	0.064125	0.810000	0.957113	2.877518	0.744241	1.702581	True	True	9.97337e-08	4586	1.312849	1.286432	0.757527	0.312125
2.000	0.100	3.100	4.000	0.100000	0.067750	0.810000	0.950323	2.959630	0.732038	1.820568	True	True	9.99734e-08	4874	1.313863	1.308221	0.762480	0.302802
2.000	0.100	3.100	4.000	0.100000	0.071375	0.810000	0.944396	3.053947	0.719817	1.960175	True	True	9.98844e-08	5218	1.315826	1.333522	0.767251	0.292747
2.000	0.100	3.100	4.000	0.100000	0.075000	0.810000	0.939426	3.164196	0.707458	2.128908	True	True	9.98125e-08	5603	1.318986	1.363320	0.771877	0.281794
2.000	0.100	3.100	4.000	0.100000	-0.070000	0.832500	2.043699	1.887887	1.993427	0.512771	True	True	9.95305e-08	2416	1.649503	1.229678	0.399830	0.497308
2.000	0.100	3.100	4.000	0.100000	-0.066375	0.832500	1.952031	1.898992	1.877641	0.526508	True	True	9.95799e-08	2183	1.619822	1.214688	0.416563	0.493003
2.000	0.100	3.100	4.000	0.100000	-0.062750	0.832500	1.871464	1.910512	1.778871	0.540218	True	True	9.98149e-08	2033	1.593699	1.201762	0.432402	0.488834
2.000	0.100	3.100	4.000	0.100000	-0.059125	0.832500	1.799795	1.922436	1.693285	0.553992	True	True	9.9414e-08	1927	1.570443	1.190537	0.447488	0.484764
2.000	0.100	3.100	4.000	0.100000	-0.055500	0.832500	1.735410	1.934755	1.618161	0.567908	True	True	9.96155e-08	1870	1.549539	1.180743	0.461923	0.480766
2.000	0.100	3.100	4.000	0.100000	-0.051875	0.832500	1.677094	1.947488	1.551505	0.582028	True	True	9.98955e-08	1883	1.530605	1.172180	0.475789	0.476813
2.000	0.100	3.100	4.000	0.100000	-0.048250	0.832500	1.623910	1.960639	1.491816	0.596411	True	True	9.93373e-08	1896	1.513339	1.164690	0.489151	0.472890
2.000	0.100	3.100	4.000	0.100000	-0.044625	0.832500	1.575120	1.974221	1.437941	0.611112	True	True	9.99712e-08	1969	1.497507	1.158153	0.502058	0.468981
2.000	0.100	3.100	4.000	0.100000	-0.041000	0.832500	1.530133	1.988252	1.388977	0.626181	True	True	9.95553e-08	1973	1.482920	1.152471	0.514554	0.465072
2.000	0.100	3.100	4.000	0.100000	-0.037375	0.832500	1.488472	2.002752	1.344206	0.641669	True	True	9.97155e-08	2073	1.469424	1.147569	0.526671	0.461153
2.000	0.100	3.100	4.000	0.100000	-0.033750	0.832500	1.449745	2.017744	1.303050	0.657627	True	True	9.95694e-08	2063	1.456892	1.143383	0.538438	0.457214
2.000	0.100	3.100	4.000	0.100000	-0.030125	0.832500	1.413625	2.033254	1.265034	0.674107	True	True	9.95483e-08	2128	1.445222	1.139866	0.549877	0.453245
2.000	0.100	3.100	4.000	0.100000	-0.026500	0.832500	1.379839	2.049311	1.229768	0.691163	True	True	9.97259e-08	2276	1.434323	1.136976	0.561007	0.449237
2.000	0.100	3.100	4.000	0.100000	-0.022875	0.832500	1.348153	2.065950	1.196924	0.708853	True	True	9.98309e-08	2245	1.424123	1.134682	0.571845	0.445183
2.000	0.100	3.100	4.000	0.100000	-0.019250	0.832500	1.318370	2.083208	1.166229	0.727239	True	True	9.97995e-08	2289	1.414559	1.132959	0.582404	0.441076
2.000	0.100	3.100	4.000	0.100000	-0.015625	0.832500	1.290320	2.101125	1.137449	0.746386	True	True	9.98902e-08	2350	1.405578	1.131788	0.592696	0.436907
2.000	0.100	3.100	4.000	0.100000	-0.012000	0.832500	1.263855	2.119748	1.110383	0.766366	True	True	9.98748e-08	2383	1.397132	1.131157	0.602729	0.432670
2.000	0.100	3.100	4.000	0.100000	-0.008375	0.832500	1.238849	2.139129	1.084861	0.787260	True	True	9.98468e-08	2435	1.389184	1.131055	0.612512	0.428358
2.000	0.100	3.100	4.000	0.100000	-0.004750	0.832500	1.215191	2.159323	1.060732	0.809153	True	True	9.95543e-08	2490	1.381699	1.131479	0.622052	0.423963
2.000	0.100	3.100	4.000	0.100000	-0.001125	0.832500	1.192781	2.180396	1.037866	0.832145	True	True	9.99634e-08	2572	1.374649	1.132430	0.631353	0.419478
2.000	0.100	3.100	4.000	0.100000	0.002500	0.832500	1.171536	2.202419	1.016149	0.856344	True	True	9.97324e-08	2592	1.368008	1.133913	0.640420	0.414895
2.000	0.100	3.100	4.000	0.100000	0.006125	0.832500	1.151378	2.225472	0.995478	0.881872	True	True	9.96186e-08	2639	1.361757	1.135935	0.649257	0.410206
2.000	0.100	3.100	4.000	0.100000	0.009750	0.832500	1.132242	2.249646	0.975764	0.908869	True	True	9.96877e-08	2729	1.355879	1.138510	0.657865	0.405403
2.000	0.100	3.100	4.000	0.100000	0.013375	0.832500	1.114070	2.275046	0.956927	0.937494	True	True	9.9816e-08	2811	1.350358	1.141657	0.666248	0.400475
2.000	0.100	3.100	4.000	0.100000	0.017000	0.832500	1.096808	2.301788	0.938894	0.967927	True	True	9.97318e-08	2892	1.345184	1.145399	0.674406	0.395413
2.000	0.100	3.100	4.000	0.100000	0.020625	0.832500	1.080413	2.330008	0.921599	1.000380	True	True	9.97264e-08	2961	1.340350	1.149766	0.682339	0.390206
2.000	0.100	3.100	4.000	0.100000	0.024250	0.832500	1.064843	2.359862	0.904983	1.035096	True	True	9.98613e-08	3028	1.335850	1.154793	0.690049	0.384842
2.000	0.100	3.100	4.000	0.100000	0.027875	0.832500	1.050066	2.391528	0.888990	1.072362	True	True	9.97637e-08	3106	1.331682	1.160524	0.697535	0.379307
2.000	0.100	3.100	4.000	0.100000	0.031500	0.832500	1.036051	2.425220	0.873569	1.112515	True	True	9.96989e-08	3197	1.327847	1.167012	0.704798	0.373586
2.000	0.100	3.100	4.000	0.100000	0.035125	0.832500	1.022773	2.461183	0.858672	1.155957	True	True	9.97643e-08	3320	1.324351	1.174322	0.711837	0.367662
2.000	0.100	3.100	4.000	0.100000	0.038750	0.832500	1.010213	2.499712	0.844254	1.203171	True	True	9.99826e-08	3415	1.321203	1.182530	0.718651	0.361515
2.000	0.100	3.100	4.000	0.100000	0.042375	0.832500	0.998356	2.541160	0.830271	1.254745	True	True	9.97609e-08	3531	1.318416	1.191730	0.725240	0.355124
2.000	0.100	3.100	4.000	0.100000	0.046000	0.832500	0.987192	2.585953	0.816680	1.311402	True	True	9.98605e-08	3617	1.316010	1.202038	0.731605	0.348461
2.000	0.100	3.100	4.000	0.100000	0.049625	0.832500	0.976716	2.634613	0.803437	1.374041	True	True	9.99128e-08	3875	1.314013	1.213596	0.737745	0.341495
2.000	0.100	3.100	4.000	0.100000	0.053250	0.832500	0.966929	2.687792	0.790498	1.443800	True	True	9.97075e-08	3950	1.312460	1.226579	0.743662	0.334190
2.000	0.100	3.100	4.000	0.100000	0.056875	0.832500	0.957840	2.746308	0.777815	1.522142	True	True	9.97732e-08	4200	1.311399	1.241212	0.749360	0.326499
2.000	0.100	3.100	4.000	0.100000	0.060500	0.832500	0.949466	2.811216	0.765337	1.610987	True	True	9.98774e-08	4376	1.310894	1.257779	0.754842	0.318367
2.000	0.100	3.100	4.000	0.100000	0.064125	0.832500	0.941835	2.883899	0.753002	1.712912	True	True	9.97428e-08	4602	1.311033	1.276655	0.760119	0.309724
2.000	0.100	3.100	4.000	0.100000	0.067750	0.832500	0.934990	2.966220	0.740739	1.831473	True	True	9.97949e-08	4904	1.311934	1.298341	0.765206	0.300480
2.000	0.100	3.100	4.000	0.100000	0.071375	0.832500	0.928993	3.060768	0.728458	1.971744	True	True	9.98487e-08	5292	1.313765	1.323525	0.770128	0.290513
2.000	0.100	3.100	4.000	0.100000	0.075000	0.832500	0.923935	3.171273	0.716038	2.141260	True	True	9.98592e-08	5798	1.316768	1.353192	0.774928	0.279661
2.000	0.100	3.100	4.000	0.100000	-0.070000	0.855000	2.028260	1.889405	2.004815	0.515068	True	True	9.98424e-08	2379	1.648488	1.223247	0.400357	0.495588
2.000	0.100	3.100	4.000	0.100000	-0.066375	0.855000	1.936602	1.900637	1.888920	0.528957	True	True	9.98756e-08	2257	1.618804	1.208085	0.417126	0.491181
2.000	0.100	3.100	4.000	0.100000	-0.062750	0.855000	1.856049	1.912279	1.790046	0.542817	True	True	9.95507e-08	2027	1.592680	1.195002	0.433002	0.486919
2.000	0.100	3.100	4.000	0.100000	-0.059125	0.855000	1.784399	1.924326	1.704362	0.556738	True	True	9.94602e-08	1993	1.569424	1.183630	0.448122	0.482762
2.000	0.100	3.100	4.000	0.100000	-0.055500	0.855000	1.720037	1.936766	1.629143	0.570800	True	True	9.93422e-08	1863	1.548522	1.173702	0.462592	0.478682
2.000	0.100	3.100	4.000	0.100000	-0.051875	0.855000	1.661747	1.949616	1.562394	0.585066	True	True	9.99987e-08	1890	1.529590	1.165013	0.476492	0.474655
2.000	0.100	3.100	4.000	0.100000	-0.048250	0.855000	1.608591	1.962886	1.502617	0.599595	True	True	9.9949e-08	1916	1.512328	1.157404	0.489887	0.470661
2.000	0.100	3.100	4.000	0.100000	-0.044625	0.855000	1.559830	1.976587	1.448656	0.614442	True	True	9.96087e-08	1956	1.496499	1.150756	0.502828	0.466686
2.000	0.100	3.100	4.000	0.100000	-0.041000	0.855000	1.514875	1.990736	1.399609	0.629657	True	True	9.99441e-08	2018	1.481916	1.144969	0.515356	0.462716
2.000	0.100	3.100	4.000	0.100000	-0.037375	0.855000	1.473247	2.005353	1.354757	0.645293	True	True	9.964e-08	2032	1.468423	1.139966	0.527505	0.458739
2.000	0.100	3.100	4.000	0.100000	-0.033750	0.855000	1.434555	2.020461	1.313522	0.661400	True	True	9.96299e-08	2121	1.455895	1.135685	0.539305	0.454746
2.000	0.100	3.100	4.000	0.100000	-0.030125	0.855000	1.398470	2.036087	1.275429	0.678030	True	True	9.99828e-08	2186	1.444227	1.132077	0.550776	0.450727
2.000	0.100	3.100	4.000	0.100000	-0.026500	0.855000	1.364719	2.052262	1.240087	0.695239	True	True	9.99565e-08	2336	1.433331	1.129100	0.561938	0.446674
2.000	0.100	3.100	4.000	0.100000	-0.022875	0.855000	1.333068	2.069018	1.207170	0.713084	True	True	9.99698e-08	2237	1.423132	1.126723	0.572809	0.442578
2.000	0.100	3.100	4.000	0.100000	-0.019250	0.855000	1.303321	2.086393	1.176402	0.731627	True	True	9.99876e-08	2485	1.413569	1.124920	0.583400	0.438431
2.000	0.100	3.100	4.000	0.100000	-0.015625	0.855000	1.275307	2.104428	1.147551	0.750935	True	True	9.99336e-08	2344	1.404587	1.123672	0.593725	0.434228
2.000	0.100	3.100	4.000	0.100000	-0.012000	0.855000	1.248877	2.123170	1.120416	0.771079	True	True	9.9965e-08	2394	1.396140	1.122965	0.603791	0.429959
2.000	0.100	3.100	4.000	0.100000	-0.008375	0.855000	1.223906	2.142669	1.094826	0.792140	True	True	9.9842e-08	2417	1.388189	1.122791	0.613608	0.425619
2.000	0.100	3.100	4.000	0.100000	-0.004750	0.855000	1.200281	2.162983	1.070630	0.814205	True	True	9.96278e-08	2514	1.380699	1.123145	0.623183	0.421200
2.000	0.100	3.100	4.000	0.100000	-0.001125	0.855000	1.177903	2.184176	1.047698	0.837373	True	True	9.99502e-08	2584	1.373643	1.124028	0.632519	0.416694
2.000	0.100	3.100	4.000	0.100000	0.002500	0.855000	1.156689	2.206321	1.025915	0.861753	True	True	9.9549e-08	2624	1.366995	1.125443	0.641623	0.412094
2.000	0.100	3.100	4.000	0.100000	0.006125	0.855000	1.136561	2.229496	1.005180	0.887468	True	True	9.96678e-08	2665	1.360735	1.127399	0.650498	0.407391
2.000	0.100	3.100	4.000	0.100000	0.009750	0.855000	1.117453	2.253795	0.985404	0.914658	True	True	9.97298e-08	2752	1.354845	1.129909	0.659145	0.402578
2.000	0.100	3.100	4.000	0.100000	0.013375	0.855000	1.099307	2.279320	0.966504	0.943482	True	True	9.9676e-08	2817	1.349310	1.132993	0.667569	0.397644
2.000	0.100	3.100	4.000	0.100000	0.017000	0.855000	1.082069	2.306189	0.948409	0.974123	True	True	9.98833e-08	2913	1.344121	1.136671	0.675770	0.392580
2.000	0.100	3.100	4.000	0.100000	0.020625	0.855000	1.065695	2.334538	0.931054	1.006792	True	True	9.99176e-08	2983	1.339267	1.140975	0.683749	0.387375
2.000	0.100	3.100	4.000	0.100000	0.024250	0.855000	1.050144	2.364522	0.914377	1.041734	True	True	9.9728e-08	3049	1.334745	1.145939	0.691507	0.382017
2.000	0.100	3.100	4.000	0.100000	0.027875	0.855000	1.035383	2.396322	0.898324	1.079236	True	True	9.99647e-08	3130	1.330552	1.151607	0.699044	0.376492
2.000	0.100	3.100	4.000	0.100000	0.031500	0.855000	1.021380	2.430150	0.882844	1.119638	True	True	9.99114e-08	3191	1.326689	1.158031	0.706361	0.370786
2.000	0.100	3.100	4.000	0.100000	0.035125	0.855000	1.008111	2.466252	0.867889	1.163342	True	True	9.99403e-08	3372	1.323160	1.165275	0.713458	0.364881
2.000	0.100	3.100	4.000	0.100000	0.038750	0.855000	0.995556	2.504924	0.853412	1.210835	True	True	9.99777e-08	3429	1.319975	1.173417	0.720334	0.358758
2.000	0.100	3.100	4.000	0.100000	0.042375	0.855000	0.983700	2.546519	0.839371	1.262706	True	True	9.97261e-08	3573	1.317146	1.182549	0.726991	0.352396
2.000	0.100	3.100	4.000	0.100000	0.046000	0.855000	0.972531	2.591464	0.825722	1.319681	True	True	9.97573e-08	3703	1.314692	1.192786	0.733428	0.345768
2.000	0.100	3.100	4.000	0.100000	0.049625	0.855000	0.962044	2.640283	0.812422	1.382663	True	True	9.98577e-08	3843	1.312640	1.204270	0.739648	0.338843
2.000	0.100	3.100	4.000	0.100000	0.053250	0.855000	0.952240	2.693625	0.799425	1.452794	True	True	9.97534e-08	4020	1.311024	1.217176	0.745652	0.331585
2.000	0.100	3.100	4.000	0.100000	0.056875	0.855000	0.943127	2.752314	0.786685	1.531545	True	True	9.99173e-08	4210	1.309892	1.231726	0.751445	0.323948
2.000	0.100	3.100	4.000	0.100000	0.060500	0.855000	0.934720	2.817404	0.774148	1.620841	True	True	9.99845e-08	4404	1.309306	1.248205	0.757033	0.315877
2.000	0.100	3.100	4.000	0.100000	0.064125	0.855000	0.927047	2.890281	0.761756	1.723273	True	True	9.98302e-08	4700	1.309350	1.266985	0.762428	0.307304
2.000	0.100	3.100	4.000	0.100000	0.067750	0.855000	0.920147	2.972812	0.749435	1.842409	True	True	9.99286e-08	4964	1.310142	1.288566	0.767647	0.298137
2.000	0.100	3.100	4.000	0.100000	0.071375	0.855000	0.914080	3.067589	0.737095	1.983343	True	True	9.9982e-08	5349	1.311843	1.313632	0.772719	0.288260
2.000	0.100	3.100	4.000	0.100000	0.075000	0.855000	0.908933	3.178349	0.724615	2.153644	True	True	9.99402e-08	5760	1.314691	1.343164	0.777693	0.277509
2.000	0.100	3.100	4.000	0.100000	-0.070000	0.877500	2.013064	1.890934	2.016166	0.517374	True	True	9.95733e-08	2424	1.647505	1.216858	0.400845	0.493855
2.000	0.100	3.100	4.000	0.100000	-0.066375	0.877500	1.921428	1.902292	1.900162	0.531417	True	True	9.97047e-08	2176	1.617820	1.201528	0.417645	0.489347
2.000	0.100	3.100	4.000	0.100000	-0.062750	0.877500	1.840902	1.914058	1.801184	0.545426	True	True	9.92894e-08	2027	1.591698	1.188291	0.433550	0.484990
2.000	0.100	3.100	4.000	0.100000	-0.059125	0.877500	1.769283	1.926227	1.715400	0.559497	True	True	9.93381e-08	1970	1.568445	1.176778	0.448699	0.480745
2.000	0.100	3.100	4.000	0.100000	-0.055500	0.877500	1.704954	1.938791	1.640087	0.573705	True	True	9.95715e-08	1905	1.547549	1.166718	0.463197	0.476584
2.000	0.100	3.100	4.000	0.100000	-0.051875	0.877500	1.646701	1.951759	1.573247	0.588118	True	True	9.97576e-08	1896	1.528622	1.157906	0.477124	0.472480
2.000	0.100	3.100	4.000	0.100000	-0.048250	0.877500	1.593583	1.965148	1.513381	0.602794	True	True	9.93953e-08	1985	1.511366	1.150183	0.490546	0.468415
2.000	0.100	3.100	4.000	0.100000	-0.044625	0.877500	1.544862	1.978967	1.459334	0.617787	True	True	9.97986e-08	1957	1.495544	1.143426	0.503513	0.464374
2.000	0.100	3.100	4.000	0.100000	-0.041000	0.877500	1.499949	1.993233	1.410204	0.633149	True	True	9.98933e-08	2036	1.480967	1.137537	0.516067	0.460341
2.000	0.100	3.100	4.000	0.100000	-0.037375	0.877500	1.458364	2.007967	1.365272	0.648933	True	True	9.97176e-08	2078	1.467481	1.132437	0.528242	0.456307
2.000	0.100	3.100	4.000	0.100000	-0.033750	0.877500	1.419714	2.023192	1.323958	0.665190	True	True	9.97532e-08	2136	1.454958	1.128064	0.540066	0.452260
2.000	0.100	3.100	4.000	0.100000	-0.030125	0.877500	1.383673	2.038936	1.285788	0.681971	True	True	9.96712e-08	2100	1.443296	1.124368	0.551562	0.448191
2.000	0.100	3.100	4.000	0.100000	-0.026500	0.877500	1.349966	2.055227	1.250372	0.699333	True	True	9.98383e-08	2242	1.432404	1.121307	0.562749	0.444091
2.000	0.100	3.100	4.000	0.100000	-0.022875	0.877500	1.318359	2.072100	1.217381	0.717334	True	True	9.98831e-08	2298	1.422210	1.118849	0.573644	0.439953
2.000	0.100	3.100	4.000	0.100000	-0.019250	0.877500	1.288655	2.089592	1.186543	0.736034	True	True	9.9667e-08	2326	1.412649	1.116968	0.584260	0.435768
2.000	0.100	3.100	4.000	0.100000	-0.015625	0.877500	1.260684	2.107744	1.157621	0.755503	True	True	9.97643e-08	2407	1.403669	1.115645	0.594610	0.431529
2.000	0.100	3.100	4.000	0.100000	-0.012000	0.877500	1.234297	2.126604	1.130418	0.775811	True	True	9.98432e-08	2383	1.395223	1.114866	0.604701	0.427228
2.000	0.100	3.100	4.000	0.100000	-0.008375	0.877500	1.209366	2.146221	1.104760	0.797040	True	True	9.97177e-08	2498	1.387272	1.114622	0.614545	0.422860
2.000	0.100	3.100	4.000	0.100000	-0.004750	0.877500	1.185781	2.166655	1.080498	0.819277	True	True	9.9823e-08	2557	1.379780	1.114908	0.624146	0.418416
2.000	0.100	3.100	4.000	0.100000	-0.001125	0.877500	1.163443	2.187968	1.057501	0.842622	True	True	9.95996e-08	2599	1.372721	1.115724	0.633510	0.413890
2.000	0.100	3.100	4.000	0.100000	0.002500	0.877500	1.142265	2.210233	1.035654	0.867183	True	True	9.96835e-08	2652	1.366068	1.117073	0.642643	0.409272
2.000	0.100	3.100	4.000	0.100000	0.006125	0.877500	1.122173	2.233531	1.014856	0.893085	True	True	9.97627e-08	2711	1.359801	1.118966	0.651547	0.404556
2.000	0.100	3.100	4.000	0.100000	0.009750	0.877500	1.103098	2.257953	0.995017	0.920468	True	True	9.9924e-08	2791	1.353901	1.121413	0.660227	0.399733
2.000	0.100	3.100	4.000	0.100000	0.013375	0.877500	1.084983	2.283602	0.976057	0.949493	True	True	9.97203e-08	2824	1.348355	1.124434	0.668684	0.394793
2.000	0.100	3.100	4.000	0.100000	0.017000	0.877500	1.067774	2.310598	0.957901	0.980342	True	True	9.97797e-08	2912	1.343152	1.128051	0.676921	0.389727
2.000	0.100	3.100	4.000	0.100000	0.020625	0.877500	1.051426	2.339075	0.940485	1.013227	True	True	9.98986e-08	2950	1.338282	1.132292	0.684937	0.384524
2.000	0.100	3.100	4.000	0.100000	0.024250	0.877500	1.035898	2.369190	0.923750	1.048395	True	True	9.96775e-08	3055	1.333741	1.137194	0.692736	0.379171
2.000	0.100	3.100	4.000	0.100000	0.027875	0.877500	1.021156	2.401123	0.907638	1.086133	True	True	9.98389e-08	3191	1.329525	1.142799	0.700317	0.373657
2.000	0.100	3.100	4.000	0.100000	0.031500	0.877500	1.007170	2.435085	0.892100	1.126783	True	True	9.98272e-08	3285	1.325635	1.149160	0.707682	0.367965
2.000	0.100	3.100	4.000	0.100000	0.035125	0.877500	0.993914	2.471326	0.877087	1.170750	True	True	9.99704e-08	3387	1.322076	1.156340	0.714830	0.362080
2.000	0.100	3.100	4.000	0.100000	0.038750	0.877500	0.981367	2.510140	0.862554	1.218522	True	True	9.97901e-08	3501	1.318856	1.164416	0.721763	0.355982
2.000	0.100	3.100	4.000	0.100000	0.042375	0.877500	0.969513	2.551882	0.848456	1.270690	True	True	9.98068e-08	3611	1.315987	1.173480	0.728481	0.349650
2.000	0.100	3.100	4.000	0.100000	0.046000	0.877500	0.958342	2.596978	0.834750	1.327983	True	True	9.98955e-08	3751	1.313487	1.183647	0.734987	0.343057
2.000	0.100	3.100	4.000	0.100000	0.049625	0.877500	0.947847	2.645953	0.821393	1.391308	True	True	9.9878e-08	3910	1.311383	1.195057	0.741281	0.336173
2.000	0.100	3.100	4.000	0.100000	0.053250	0.877500	0.938029	2.699459	0.808340	1.461812	True	True	9.97879e-08	4097	1.309708	1.207885	0.747367	0.328961
2.000	0.100	3.100	4.000	0.100000	0.056875	0.877500	0.928893	2.758319	0.795543	1.540971	True	True	9.99404e-08	4261	1.308507	1.222352	0.753251	0.321378
2.000	0.100	3.100	4.000	0.100000	0.060500	0.877500	0.920454	2.823590	0.782950	1.630720	True	True	9.99468e-08	4491	1.307842	1.238741	0.758942	0.313369
2.000	0.100	3.100	4.000	0.100000	0.064125	0.877500	0.912738	2.896661	0.770500	1.733657	True	True	9.98782e-08	4748	1.307795	1.257425	0.764452	0.304865
2.000	0.100	3.100	4.000	0.100000	0.067750	0.877500	0.905783	2.979401	0.758122	1.853368	True	True	9.98286e-08	5012	1.308480	1.278898	0.769802	0.295777
2.000	0.100	3.100	4.000	0.100000	0.071375	0.877500	0.899645	3.074406	0.745724	1.994967	True	True	9.99824e-08	5385	1.310055	1.303844	0.775024	0.285989
2.000	0.100	3.100	4.000	0.100000	0.075000	0.877500	0.894409	3.185421	0.733186	2.166053	True	True	9.99988e-08	5874	1.312753	1.333239	0.780172	0.275340
2.000	0.100	3.100	4.000	0.100000	-0.070000	0.900000	1.998107	1.892473	2.027478	0.519689	True	True	9.98616e-08	2335	1.646552	1.210514	0.401295	0.492110
2.000	0.100	3.100	4.000	0.100000	-0.066375	0.900000	1.906506	1.903958	1.911365	0.533886	True	True	9.95016e-08	2140	1.616870	1.195019	0.418120	0.487500
2.000	0.100	3.100	4.000	0.100000	-0.062750	0.900000	1.826020	1.915851	1.812283	0.548047	True	True	9.9795e-08	2022	1.590753	1.181632	0.434049	0.483048
2.000	0.100	3.100	4.000	0.100000	-0.059125	0.900000	1.754442	1.928141	1.726400	0.562266	True	True	9.99971e-08	1900	1.567507	1.169981	0.449220	0.478715
2.000	0.100	3.100	4.000	0.100000	-0.055500	0.900000	1.690158	1.940828	1.650991	0.576623	True	True	9.98197e-08	1880	1.546619	1.159793	0.463740	0.474471
2.000	0.100	3.100	4.000	0.100000	-0.051875	0.900000	1.631953	1.953914	1.584059	0.591183	True	True	9.97467e-08	1860	1.527700	1.150862	0.477688	0.470291
2.000	0.100	3.100	4.000	0.100000	-0.048250	0.900000	1.578882	1.967423	1.524106	0.606005	True	True	9.96804e-08	1869	1.510453	1.143027	0.491129	0.466154
2.000	0.100	3.100	4.000	0.100000	-0.044625	0.900000	1.530212	1.981360	1.469974	0.621145	True	True	9.98771e-08	1980	1.494640	1.136165	0.504115	0.462045
2.000	0.100	3.100	4.000	0.100000	-0.041000	0.900000	1.485349	1.995744	1.420761	0.636656	True	True	9.95472e-08	2063	1.480072	1.130176	0.516688	0.457950
2.000	0.100	3.100	4.000	0.100000	-0.037375	0.900000	1.443815	2.010595	1.375749	0.652588	True	True	9.95672e-08	2056	1.466595	1.124983	0.528881	0.453858
2.000	0.100	3.100	4.000	0.100000	-0.033750	0.900000	1.405218	2.025937	1.334357	0.668995	True	True	9.96266e-08	2108	1.454081	1.120521	0.540722	0.449757
2.000	0.100	3.100	4.000	0.100000	-0.030125	0.900000	1.369229	2.041797	1.296111	0.685928	True	True	9.99356e-08	2192	1.442426	1.116739	0.552235	0.445638
2.000	0.100	3.100	4.000	0.100000	-0.026500	0.900000	1.335573	2.058204	1.260620	0.703444	True	True	9.99389e-08	2251	1.431542	1.113597	0.563440	0.441491
2.000	0.100	3.100	4.000	0.100000	-0.022875	0.900000	1.304018	2.075194	1.227557	0.721600	True	True	9.98823e-08	2231	1.421354	1.111061	0.574351	0.437310
2.000	0.100	3.100	4.000	0.100000	-0.019250	0.900000	1.274364	2.092803	1.196648	0.740459	True	True	9.96203e-08	2337	1.411799	1.109105	0.584985	0.433086
2.000	0.100	3.100	4.000	0.100000	-0.015625	0.900000	1.246443	2.111072	1.167657	0.760088	True	True	9.97704e-08	2407	1.402823	1.107710	0.595352	0.428812
2.000	0.100	3.100	4.000	0.100000	-0.012000	0.900000	1.220105	2.130049	1.140386	0.780561	True	True	9.96727e-08	2439	1.394380	1.106862	0.605461	0.424479
2.000	0.100	3.100	4.000	0.100000	-0.008375	0.900000	1.195222	2.149784	1.114661	0.801958	True	True	9.99399e-08	2513	1.386430	1.106549	0.615322	0.420083
2.000	0.100	3.100	4.000	0.100000	-0.004750	0.900000	1.171683	2.170336	1.090334	0.824368	True	True	9.99793e-08	2547	1.378940	1.106769	0.624942	0.415615
2.000	0.100	3.100	4.000	0.100000	-0.001125	0.900000	1.149389	2.191769	1.067273	0.847889	True	True	9.99075e-08	2604	1.371879	1.107520	0.634327	0.411067
2.000	0.100	3.100	4.000	0.100000	0.002500	0.900000	1.128254	2.214154	1.045363	0.872632	True	True	9.96197e-08	2634	1.365223	1.108807	0.643481	0.406432
2.000	0.100	3.100	4.000	0.100000	0.006125	0.900000	1.108203	2.237573	1.024503	0.898721	True	True	9.97885e-08	2753	1.358951	1.110637	0.652408	0.401703
2.000	0.100	3.100	4.000	0.100000	0.009750	0.900000	1.089167	2.262118	1.004603	0.926298	True	True	9.96324e-08	2834	1.353044	1.113022	0.661112	0.396870
2.000	0.100	3.100	4.000	0.100000	0.013375	0.900000	1.071087	2.287891	0.985582	0.955522	True	True	9.98465e-08	2864	1.347490	1.115982	0.669595	0.391924
2.000	0.100	3.100	4.000	0.100000	0.017000	0.900000	1.053912	2.315012	0.967367	0.986579	True	True	9.98566e-08	2950	1.342275	1.119539	0.677859	0.386856
2.000	0.100	3.100	4.000	0.100000	0.020625	0.900000	1.037594	2.343617	0.949893	1.019681	True	True	9.96781e-08	3016	1.337391	1.123720	0.685907	0.381654
2.000	0.100	3.100	4.000	0.100000	0.024250	0.900000	1.022094	2.373861	0.933099	1.055074	True	True	9.98916e-08	3103	1.332832	1.128560	0.693740	0.376308
2.000	0.100	3.100	4.000	0.100000	0.027875	0.900000	1.007375	2.405926	0.916930	1.093049	True	True	9.97182e-08	3212	1.328596	1.134104	0.701358	0.370804
2.000	0.100	3.100	4.000	0.100000	0.031500	0.900000	0.993409	2.440023	0.901334	1.133948	True	True	9.99109e-08	3326	1.324682	1.140403	0.708764	0.365128
2.000	0.100	3.100	4.000	0.100000	0.035125	0.900000	0.980168	2.476401	0.886265	1.178178	True	True	9.98419e-08	3423	1.321095	1.147519	0.715957	0.359262
2.000	0.100	3.100	4.000	0.100000	0.038750	0.900000	0.967633	2.515357	0.871675	1.226227	True	True	9.96777e-08	3566	1.317842	1.155529	0.722940	0.353189
2.000	0.100	3.100	4.000	0.100000	0.042375	0.900000	0.955785	2.557243	0.857521	1.278692	True	True	9.97468e-08	3626	1.314935	1.164525	0.729715	0.346886
2.000	0.100	3.100	4.000	0.100000	0.046000	0.900000	0.944614	2.602489	0.843760	1.336303	True	True	9.99899e-08	3779	1.312393	1.174622	0.736282	0.340329
2.000	0.100	3.100	4.000	0.100000	0.049625	0.900000	0.934113	2.651620	0.830347	1.399971	True	True	9.99703e-08	3927	1.310239	1.185958	0.742646	0.333486
2.000	0.100	3.100	4.000	0.100000	0.053250	0.900000	0.924282	2.705289	0.817239	1.470848	True	True	9.97452e-08	4102	1.308506	1.198707	0.748810	0.326322
2.000	0.100	3.100	4.000	0.100000	0.056875	0.900000	0.915124	2.764320	0.804386	1.550415	True	True	9.99884e-08	4283	1.307240	1.213091	0.754781	0.318793
2.000	0.100	3.100	4.000	0.100000	0.060500	0.900000	0.906655	2.829771	0.791738	1.640615	True	True	9.99534e-08	4537	1.306499	1.229390	0.760571	0.310845
2.000	0.100	3.100	4.000	0.100000	0.064125	0.900000	0.898898	2.903035	0.779232	1.744059	True	True	9.99161e-08	4979	1.306363	1.247975	0.766193	0.302411
2.000	0.100	3.100	4.000	0.100000	0.067750	0.900000	0.891888	2.985982	0.766798	1.864344	True	True	9.97993e-08	5066	1.306945	1.269340	0.771671	0.293402
2.000	0.100	3.100	4.000	0.100000	0.071375	0.900000	0.885680	3.081215	0.754344	2.006608	True	True	9.98827e-08	5465	1.308397	1.294164	0.777042	0.283703
2.000	0.100	3.100	4.000	0.100000	0.075000	0.900000	0.880352	3.192485	0.741748	2.178479	True	True	9.98363e-08	5892	1.310947	1.323420	0.782363	0.273155
