# Supplementary material for: On maternity and the stronger immune response in women
Source: Nat Commun. 2022 Aug 18;13:4858. doi: 10.1038/s41467-022-32569-6 (PMC9386672; doi:10.1038/s41467-022-32569-6)
Supplement: Supplementary file 3 — Source Data [file 41467_2022_32569_MOESM3_ESM.zip › Source Data/Source Data Suppl Fig 9/Source Data.xlsx]

## Sheet: Sheet1
Fig 9 Suppl
		beta_max	cf-cm (cdiff)	v	alphaf-alpham	gammam-gammaf	PrMortf-PrMortm	PrRecof-PrRecom
		3.1	-0.07	0	0.965816	1.12289	-0.0972169	0.163963
		3.1	-0.066375	0	0.876769	1.00309	-0.0892137	0.151153
		3.1	-0.06275	0	0.797715	0.900024	-0.0819286	0.139381
		3.1	-0.059125	0	0.726545	0.809824	-0.0752251	0.128452
		3.1	-0.0555	0	0.661715	0.729736	-0.0689988	0.118216
		3.1	-0.051875	0	0.602063	0.657739	-0.0631697	0.108558
		3.1	-0.04825	0	0.54669	0.592305	-0.0576742	0.0993866
		3.1	-0.044625	0	0.494884	0.532253	-0.0524609	0.0906273
		3.1	-0.041	0	0.446073	0.476653	-0.0474877	0.0822192
		3.1	-0.037375	0	0.399787	0.424759	-0.0427197	0.0741118
		3.1	-0.03375	0	0.355633	0.375956	-0.0381263	0.0662607
		3.1	-0.030125	0	0.313282	0.329739	-0.033682	0.0586288
		3.1	-0.0265	0	0.272449	0.285679	-0.0293642	0.0511831
		3.1	-0.022875	0	0.232884	0.243408	-0.025153	0.0438945
		3.1	-0.01925	0	0.194369	0.202606	-0.0210303	0.0367364
		3.1	-0.015625	0	0.156705	0.162989	-0.0169799	0.0296851
		3.1	-0.012	0	0.119715	0.1243	-0.0129861	0.0227176
		3.1	-0.008375	0	0.083226	0.086308	-0.00903599	0.0158145
		3.1	-0.00475	0	0.047087	0.04879	-0.0051147	0.00895445
		3.1	-0.001125	0	0.011142	0.011538	-0.00120996	0.00211893
		3.1	0.0025	0	-0.02476	-0.02565	0.00269029	-0.00471028
		3.1	0.006125	0	-0.060766	-0.062978	0.00659911	-0.0115524
		3.1	0.00975	0	-0.09702	-0.100651	0.0105298	-0.0184265
		3.1	0.013375	0	-0.133677	-0.138882	0.0144954	-0.0253521
		3.1	0.017	0	-0.170904	-0.177893	0.0185086	-0.0323484
		3.1	0.020625	0	-0.208867	-0.217929	0.0225849	-0.0394379
		3.1	0.02425	0	-0.247757	-0.259253	0.0267391	-0.0466425
		3.1	0.027875	0	-0.287775	-0.302163	0.0309886	-0.0539876
		3.1	0.0315	0	-0.329154	-0.346994	0.0353516	-0.0615
		3.1	0.035125	0	-0.372152	-0.394137	0.0398496	-0.0692108
		3.1	0.03875	0	-0.417072	-0.444048	0.0445062	-0.0771546
		3.1	0.042375	0	-0.464267	-0.49727	0.0493482	-0.0853706
		3.1	0.046	0	-0.514153	-0.554461	0.054408	-0.0939053
		3.1	0.049625	0	-0.567238	-0.616434	0.059723	-0.102813
		3.1	0.05325	0	-0.624142	-0.684201	0.0653382	-0.11216
		3.1	0.056875	0	-0.68564	-0.759065	0.0713098	-0.122025
		3.1	0.0605	0	-0.752719	-0.842717	0.0777067	-0.132509
		3.1	0.064125	0	-0.826673	-0.937425	0.084617	-0.143738
		3.1	0.06775	0	-0.909232	-1.04631	0.0921557	-0.155877
		3.1	0.071375	0	-1.00279	-1.1738	0.100478	-0.169147
		3.1	0.075	0	-1.11078	-1.32649	0.109798	-0.183857
		3.1	-0.07	0.0225	0.938916	1.13275	-0.100679	0.166901
		3.1	-0.066375	0.0225	0.849273	1.01266	-0.0928142	0.154193
		3.1	-0.06275	0.0225	0.769658	0.909306	-0.0856553	0.142511
		3.1	-0.059125	0.0225	0.697957	0.818831	-0.0790672	0.131662
		3.1	-0.0555	0.0225	0.632625	0.738478	-0.0729471	0.121496
		3.1	-0.051875	0.0225	0.572495	0.666225	-0.0672165	0.111901
		3.1	-0.04825	0.0225	0.516667	0.60054	-0.0618118	0.102785
		3.1	-0.044625	0.0225	0.464427	0.540244	-0.0566829	0.0940754
		3.1	-0.041	0.0225	0.415202	0.484406	-0.0517884	0.0857113
		3.1	-0.037375	0.0225	0.368521	0.432276	-0.0470929	0.0776419
		3.1	-0.03375	0.0225	0.32399	0.383243	-0.0425672	0.0698244
		3.1	-0.030125	0.0225	0.281277	0.336799	-0.038186	0.0622217
		3.1	-0.0265	0.0225	0.240097	0.292514	-0.0339268	0.054801
		3.1	-0.022875	0.0225	0.200203	0.250022	-0.0297701	0.0475338
		3.1	-0.01925	0.0225	0.161372	0.208999	-0.0256977	0.0403933
		3.1	-0.015625	0.0225	0.123408	0.169164	-0.0216939	0.0333565
		3.1	-0.012	0.0225	0.086124	0.130259	-0.0177441	0.0264012
		3.1	-0.008375	0.0225	0.049362	0.092047	-0.0138329	0.0195058
		3.1	-0.00475	0.0225	0.012962	0.054312	-0.00994793	0.0126516
		3.1	-0.001125	0.0225	-0.023238	0.016843	-0.00607713	0.0058199
		3.1	0.0025	0.0225	-0.059375	-0.020565	-0.00220647	-0.00100891
		3.1	0.006125	0.0225	-0.095606	-0.058115	0.00167563	-0.00785284
		3.1	0.00975	0.0225	-0.132079	-0.096012	0.00558188	-0.0147306
		3.1	0.013375	0.0225	-0.168946	-0.134467	0.00952509	-0.021661
		3.1	0.017	0.0225	-0.206363	-0.17371	0.0135205	-0.0286657
		3.1	0.020625	0.0225	-0.244509	-0.213981	0.0175812	-0.0357649
		3.1	0.02425	0.0225	-0.283568	-0.255547	0.0217232	-0.0429816
		3.1	0.027875	0.0225	-0.323745	-0.298706	0.0259634	-0.0503408
		3.1	0.0315	0.0225	-0.36527	-0.343794	0.0303203	-0.0578692
		3.1	0.035125	0.0225	-0.408405	-0.391204	0.0348151	-0.0655979
		3.1	0.03875	0.0225	-0.453449	-0.441394	0.0394718	-0.0735617
		3.1	0.042375	0.0225	-0.500755	-0.494908	0.0443175	-0.0817997
		3.1	0.046	0.0225	-0.55074	-0.552409	0.0493846	-0.0903587
		3.1	0.049625	0.0225	-0.603913	-0.61471	0.0547105	-0.099293
		3.1	0.05325	0.0225	-0.66089	-0.682831	0.0603412	-0.108668
		3.1	0.056875	0.0225	-0.722446	-0.758075	0.0663324	-0.118565
		3.1	0.0605	0.0225	-0.789573	-0.842146	0.0727542	-0.129083
		3.1	0.064125	0.0225	-0.863558	-0.937315	0.0796946	-0.14035
		3.1	0.06775	0.0225	-0.946131	-1.04672	0.0872702	-0.15253
		3.1	0.071375	0.0225	-1.03969	-1.17481	0.0956365	-0.165846
		3.1	0.075	0.0225	-1.14766	-1.32819	0.10501	-0.180607
		3.1	-0.07	0.045	0.912302	1.14262	-0.104139	0.169841
		3.1	-0.066375	0.045	0.822075	1.02224	-0.0964139	0.157237
		3.1	-0.06275	0.045	0.741907	0.918605	-0.0893835	0.145648
		3.1	-0.059125	0.045	0.669683	0.82786	-0.0829135	0.134881
		3.1	-0.0555	0.045	0.603855	0.747245	-0.0769023	0.12479
		3.1	-0.051875	0.045	0.543253	0.674736	-0.0712723	0.11526
		3.1	-0.04825	0.045	0.486974	0.608804	-0.0659617	0.106203
		3.1	-0.044625	0.045	0.434304	0.548265	-0.06092	0.0975455
		3.1	-0.041	0.045	0.384669	0.492189	-0.0561065	0.0892279
		3.1	-0.037375	0.045	0.337593	0.439825	-0.0514869	0.0811999
		3.1	-0.03375	0.045	0.292687	0.390563	-0.0470319	0.0734191
		3.1	-0.030125	0.045	0.249614	0.343893	-0.0427168	0.0658487
		3.1	-0.0265	0.045	0.20809	0.299385	-0.0385192	0.0584563
		3.1	-0.022875	0.045	0.167865	0.25667	-0.0344197	0.051213
		3.1	-0.01925	0.045	0.128718	0.215429	-0.030401	0.0440936
		3.1	-0.015625	0.045	0.09045	0.175374	-0.0264468	0.0370739
		3.1	-0.012	0.045	0.052879	0.13625	-0.0225426	0.0301325
		3.1	-0.008375	0.045	0.01584	0.097823	-0.0186746	0.0232491
		3.1	-0.00475	0.045	-0.020831	0.05987	-0.0148296	0.0164038
		3.1	-0.001125	0.045	-0.057278	0.022181	-0.010994	0.00957731
		3.1	0.0025	0.045	-0.093659	-0.015447	-0.00715662	0.00275212
		3.1	0.006125	0.045	-0.130124	-0.053218	-0.0033051	-0.00409024
		3.1	0.00975	0.045	-0.166812	-0.09134	0.000574758	-0.0109696
		3.1	0.013375	0.045	-0.203885	-0.130024	0.00449447	-0.0179039
		3.1	0.017	0.045	-0.241503	-0.169499	0.00846846	-0.0249139
		3.1	0.020625	0.045	-0.279834	-0.210007	0.0125113	-0.0320209
		3.1	0.02425	0.045	-0.319068	-0.251816	0.0166383	-0.0392474
		3.1	0.027875	0.045	-0.359408	-0.295225	0.0208668	-0.0466185
		3.1	0.0315	0.045	-0.401086	-0.340573	0.0252151	-0.0541611
		3.1	0.035125	0.045	-0.444361	-0.388253	0.0297048	-0.0619062
		3.1	0.03875	0.045	-0.489535	-0.438723	0.0343593	-0.0698878
		3.1	0.042375	0.045	-0.536959	-0.492532	0.0392065	-0.0781462
		3.1	0.046	0.045	-0.587052	-0.550345	0.0442786	-0.0867277
		3.1	0.049625	0.045	-0.640318	-0.612977	0.0496136	-0.0956868
		3.1	0.05325	0.045	-0.697377	-0.681455	0.0552578	-0.10509
		3.1	0.056875	0.045	-0.759003	-0.757086	0.0612673	-0.115017
		3.1	0.0605	0.045	-0.826185	-0.841577	0.0677119	-0.125568
		3.1	0.064125	0.045	-0.900211	-0.937214	0.0746814	-0.136871
		3.1	0.06775	0.045	-0.982813	-1.04714	0.0822924	-0.149092
		3.1	0.071375	0.045	-1.07638	-1.17583	0.0907015	-0.162453
		3.1	0.075	0.045	-1.18436	-1.32991	0.100127	-0.177265
		3.1	-0.07	0.0675	0.885977	1.1525	-0.107595	0.172781
		3.1	-0.066375	0.0675	0.795173	1.03183	-0.100012	0.160284
		3.1	-0.06275	0.0675	0.714461	0.92792	-0.0931123	0.148791
		3.1	-0.059125	0.0675	0.641723	0.836907	-0.0867625	0.138109
		3.1	-0.0555	0.0675	0.575404	0.756032	-0.0808627	0.128094
		3.1	-0.051875	0.0675	0.514336	0.683271	-0.0753363	0.118633
		3.1	-0.04825	0.0675	0.457613	0.617091	-0.0701216	0.109637
		3.1	-0.044625	0.0675	0.404519	0.556312	-0.0651699	0.101035
		3.1	-0.041	0.0675	0.354475	0.5	-0.0604406	0.0927677
		3.1	-0.037375	0.0675	0.307011	0.447404	-0.0558993	0.084784
		3.1	-0.03375	0.0675	0.26173	0.397913	-0.0515181	0.0770429
		3.1	-0.030125	0.0675	0.2183	0.351018	-0.0472718	0.0695078
		3.1	-0.0265	0.0675	0.176433	0.306287	-0.0431387	0.0621464
		3.1	-0.022875	0.0675	0.135877	0.263351	-0.0390996	0.0549305
		3.1	-0.01925	0.0675	0.096415	0.22189	-0.0351372	0.0478347
		3.1	-0.015625	0.0675	0.057846	0.181616	-0.0312352	0.040835
		3.1	-0.012	0.0675	0.019988	0.142275	-0.0273799	0.0339107
		3.1	-0.008375	0.0675	-0.017335	0.10363	-0.0235581	0.0270418
		3.1	-0.00475	0.0675	-0.054268	0.065458	-0.0197547	0.0202074
		3.1	-0.001125	0.0675	-0.090974	0.027551	-0.0159588	0.0133901
		3.1	0.0025	0.0675	-0.127601	-0.010298	-0.0121575	0.00657107
		3.1	0.006125	0.0675	-0.164297	-0.048292	-0.00833845	-0.000267824
		3.1	0.00975	0.0675	-0.20121	-0.086639	-0.00448876	-0.00714557
		3.1	0.013375	0.0675	-0.238493	-0.125553	-0.000595376	-0.0140812
		3.1	0.017	0.0675	-0.276309	-0.165262	0.00335543	-0.0210949
		3.1	0.020625	0.0675	-0.314832	-0.206009	0.00737758	-0.0282073
		3.1	0.02425	0.0675	-0.354244	-0.248063	0.0114873	-0.0354416
		3.1	0.027875	0.0675	-0.394753	-0.291724	0.0157013	-0.0428223
		3.1	0.0315	0.0675	-0.436588	-0.337334	0.0200389	-0.0503772
		3.1	0.035125	0.0675	-0.480011	-0.385285	0.0245207	-0.0581363
		3.1	0.03875	0.0675	-0.525321	-0.436038	0.0291708	-0.0661342
		3.1	0.042375	0.0675	-0.572869	-0.490146	0.0340175	-0.0744114
		3.1	0.046	0.0675	-0.623075	-0.548274	0.0390929	-0.0830139
		3.1	0.049625	0.0675	-0.676443	-0.611241	0.0444349	-0.0919964
		3.1	0.05325	0.0675	-0.733592	-0.680078	0.0500905	-0.101425
		3.1	0.056875	0.0675	-0.795296	-0.756098	0.056116	-0.111381
		3.1	0.0605	0.0675	-0.862543	-0.841016	0.0625823	-0.121965
		3.1	0.064125	0.0675	-0.936622	-0.937124	0.0695789	-0.133303
		3.1	0.06775	0.0675	-1.01926	-1.04758	0.0772239	-0.145563
		3.1	0.071375	0.0675	-1.11286	-1.17687	0.0856747	-0.158969
		3.1	0.075	0.0675	-1.22084	-1.33167	0.0951509	-0.17383
		3.1	-0.07	0.09	0.859937	1.16239	-0.111046	0.175721
		3.1	-0.066375	0.09	0.768569	1.04143	-0.103607	0.163333
		3.1	-0.06275	0.09	0.687324	0.937248	-0.09684	0.151937
		3.1	-0.059125	0.09	0.614078	0.845969	-0.0906126	0.141343
		3.1	-0.0555	0.09	0.547277	0.764838	-0.0848268	0.131408
		3.1	-0.051875	0.09	0.485748	0.691826	-0.0794061	0.122019
		3.1	-0.04825	0.09	0.428586	0.625403	-0.0742905	0.113088
		3.1	-0.044625	0.09	0.37507	0.564384	-0.0694313	0.104544
		3.1	-0.041	0.09	0.324625	0.507837	-0.0647885	0.0963289
		3.1	-0.037375	0.09	0.276775	0.455011	-0.0603287	0.0883929
		3.1	-0.03375	0.09	0.231123	0.405293	-0.0560239	0.0806946
		3.1	-0.030125	0.09	0.187337	0.358172	-0.051849	0.0731973
		3.1	-0.0265	0.09	0.145128	0.313219	-0.0477833	0.0658701
		3.1	-0.022875	0.09	0.104246	0.270062	-0.0438071	0.0586842
		3.1	-0.01925	0.09	0.064474	0.228381	-0.0399032	0.0516145
		3.1	-0.015625	0.09	0.025603	0.187889	-0.0360568	0.0446381
		3.1	-0.012	0.09	-0.012553	0.14833	-0.0322543	0.0377343
		3.1	-0.008375	0.09	-0.05015	0.109466	-0.0284802	0.0308818
		3.1	-0.00475	0.09	-0.087352	0.071075	-0.024722	0.0240615
		3.1	-0.001125	0.09	-0.124319	0.032949	-0.0209686	0.0172561
		3.1	0.0025	0.09	-0.161192	-0.005122	-0.0172059	0.0104457
		3.1	0.006125	0.09	-0.19812	-0.04334	-0.013422	0.00361273
		3.1	0.00975	0.09	-0.235258	-0.081913	-0.00960497	-0.00326102
		3.1	0.013375	0.09	-0.272755	-0.121059	-0.00574056	-0.0101957
		3.1	0.017	0.09	-0.310776	-0.161002	-0.00181635	-0.01721
		3.1	0.020625	0.09	-0.349491	-0.20199	0.002183	-0.0243258
		3.1	0.02425	0.09	-0.389087	-0.24429	0.00627251	-0.0315653
		3.1	0.027875	0.09	-0.429768	-0.288207	0.0104703	-0.0389543
		3.1	0.0315	0.09	-0.471766	-0.334079	0.014794	-0.0465187
		3.1	0.035125	0.09	-0.51534	-0.382304	0.0192659	-0.0542901
		3.1	0.03875	0.09	-0.560792	-0.433344	0.0239095	-0.0623027
		3.1	0.042375	0.09	-0.608472	-0.487752	0.0287531	-0.0705964
		3.1	0.046	0.09	-0.658798	-0.546197	0.0338293	-0.0792181
		3.1	0.049625	0.09	-0.712276	-0.609504	0.0391766	-0.0882225
		3.1	0.05325	0.09	-0.769522	-0.678703	0.0448415	-0.0976757
		3.1	0.056875	0.09	-0.831313	-0.755116	0.0508812	-0.107659
		3.1	0.0605	0.09	-0.898634	-0.840464	0.0573671	-0.118273
		3.1	0.064125	0.09	-0.972775	-0.937048	0.0643893	-0.129645
		3.1	0.06775	0.09	-1.05547	-1.04804	0.0720665	-0.141944
		3.1	0.071375	0.09	-1.1491	-1.17794	0.0805575	-0.155393
		3.1	0.075	0.09	-1.25711	-1.33345	0.0900835	-0.170303
		3.1	-0.07	0.1125	0.834186	1.17228	-0.114491	0.178659
		3.1	-0.066375	0.1125	0.742263	1.05104	-0.107199	0.166383
		3.1	-0.06275	0.1125	0.660492	0.946588	-0.100566	0.155088
		3.1	-0.059125	0.1125	0.586748	0.855047	-0.094463	0.144584
		3.1	-0.0555	0.1125	0.519472	0.77366	-0.0887929	0.13473
		3.1	-0.051875	0.1125	0.457492	0.700401	-0.0834805	0.125416
		3.1	-0.04825	0.1125	0.399895	0.633734	-0.078466	0.116552
		3.1	-0.044625	0.1125	0.345965	0.572477	-0.0737015	0.108069
		3.1	-0.041	0.1125	0.295121	0.515697	-0.069148	0.0999097
		3.1	-0.037375	0.1125	0.246889	0.462641	-0.0647721	0.092024
		3.1	-0.03375	0.1125	0.200871	0.412696	-0.060546	0.084371
		3.1	-0.030125	0.1125	0.156733	0.365351	-0.0564455	0.0769148
		3.1	-0.0265	0.1125	0.114185	0.320175	-0.0524495	0.0696243
		3.1	-0.022875	0.1125	0.072978	0.276798	-0.0485391	0.0624715
		3.1	-0.01925	0.1125	0.032886	0.234899	-0.0446982	0.0554319
		3.1	-0.015625	0.1125	-0.006288	0.194189	-0.0409103	0.0484818
		3.1	-0.012	0.1125	-0.044728	0.15441	-0.0371614	0.0416
		3.1	-0.008375	0.1125	-0.082602	0.115328	-0.0334384	0.0347672
		3.1	-0.00475	0.1125	-0.120075	0.076719	-0.0297287	0.0279642
		3.1	-0.001125	0.1125	-0.157296	0.038371	-0.0260193	0.0211722
		3.1	0.0025	0.1125	-0.194415	7.8e-05	-0.0222979	0.0143732
		3.1	0.006125	0.1125	-0.231584	-0.038365	-0.0185527	0.0075493
		3.1	0.00975	0.1125	-0.268948	-0.077167	-0.0147705	0.000681536
		3.1	0.013375	0.1125	-0.306662	-0.116543	-0.0109385	-0.0062488
		3.1	0.017	0.1125	-0.344889	-0.156723	-0.00704298	-0.0132618
		3.1	0.020625	0.1125	-0.3838	-0.197953	-0.00306926	-0.0203786
		3.1	0.02425	0.1125	-0.423584	-0.240503	0.000997878	-0.0276216
		3.1	0.027875	0.1125	-0.464443	-0.284675	0.00517597	-0.0350156
		3.1	0.0315	0.1125	-0.506607	-0.330813	0.00948409	-0.0425881
		3.1	0.035125	0.1125	-0.550339	-0.379314	0.0139433	-0.0503695
		3.1	0.03875	0.1125	-0.595937	-0.430642	0.018578	-0.0583945
		3.1	0.042375	0.1125	-0.643754	-0.485354	0.0234165	-0.0667033
		3.1	0.046	0.1125	-0.694207	-0.544119	0.0284911	-0.075342
		3.1	0.049625	0.1125	-0.747801	-0.607767	0.0338412	-0.0843665
		3.1	0.05325	0.1125	-0.805153	-0.677334	0.0395138	-0.0938428
		3.1	0.056875	0.1125	-0.867038	-0.754143	0.0455657	-0.103852
		3.1	0.0605	0.1125	-0.934444	-0.839924	0.0520689	-0.114494
		3.1	0.064125	0.1125	-1.00866	-0.93699	0.059115	-0.1259
		3.1	0.06775	0.1125	-1.09141	-1.04852	0.0668228	-0.138236
		3.1	0.071375	0.1125	-1.18509	-1.17904	0.0753524	-0.151726
		3.1	0.075	0.1125	-1.29315	-1.33527	0.0849263	-0.166685
		3.1	-0.07	0.135	0.808721	1.18218	-0.11793	0.181595
		3.1	-0.066375	0.135	0.716255	1.06066	-0.110785	0.169432
		3.1	-0.06275	0.135	0.633969	0.955936	-0.104288	0.15824
		3.1	-0.059125	0.135	0.559735	0.864134	-0.0983114	0.147829
		3.1	-0.0555	0.135	0.491994	0.782496	-0.0927593	0.13806
		3.1	-0.051875	0.135	0.429566	0.708989	-0.087557	0.128821
		3.1	-0.04825	0.135	0.371544	0.642082	-0.0826459	0.120028
		3.1	-0.044625	0.135	0.317205	0.58059	-0.0779789	0.11161
		3.1	-0.041	0.135	0.265967	0.523577	-0.073517	0.103508
		3.1	-0.037375	0.135	0.217358	0.470292	-0.0692273	0.0956754
		3.1	-0.03375	0.135	0.170977	0.420121	-0.0650826	0.0880707
		3.1	-0.030125	0.135	0.126489	0.372553	-0.0610591	0.0806587
		3.1	-0.0265	0.135	0.083606	0.327156	-0.0571357	0.073408
		3.1	-0.022875	0.135	0.042079	0.283558	-0.0532933	0.0662905
		3.1	-0.01925	0.135	0.001676	0.241439	-0.0495167	0.0592829
		3.1	-0.015625	0.135	-0.037802	0.200511	-0.0457903	0.052362
		3.1	-0.012	0.135	-0.07653	0.160514	-0.0420987	0.0455058
		3.1	-0.008375	0.135	-0.114686	0.121212	-0.0384298	0.0386955
		3.1	-0.00475	0.135	-0.152424	0.082383	-0.0347703	0.0319118
		3.1	-0.001125	0.135	-0.189905	0.043814	-0.0311085	0.0251368
		3.1	0.0025	0.135	-0.227273	0.005297	-0.0274312	0.0183517
		3.1	0.006125	0.135	-0.264679	-0.033371	-0.023727	0.0115393
		3.1	0.00975	0.135	-0.302271	-0.072402	-0.0199826	0.00468032
		3.1	0.013375	0.135	-0.340204	-0.112011	-0.0161853	-0.00224362
		3.1	0.017	0.135	-0.37864	-0.15243	-0.012321	-0.00925302
		3.1	0.020625	0.135	-0.417751	-0.193902	-0.00837595	-0.0163679
		3.1	0.02425	0.135	-0.457724	-0.236703	-0.00433362	-0.023612
		3.1	0.027875	0.135	-0.498763	-0.281133	-0.000177286	-0.0310092
		3.1	0.0315	0.135	-0.541099	-0.327539	0.00411238	-0.0385873
		3.1	0.035125	0.135	-0.584993	-0.376317	0.00855638	-0.0463764
		3.1	0.03875	0.135	-0.630744	-0.427937	0.0131798	-0.0544119
		3.1	0.042375	0.135	-0.678703	-0.482954	0.0180107	-0.0627335
		3.1	0.046	0.135	-0.72929	-0.542043	0.0230817	-0.0713878
		3.1	0.049625	0.135	-0.783007	-0.606036	0.0284325	-0.0804304
		3.1	0.05325	0.135	-0.840472	-0.675972	0.03411	-0.0899275
		3.1	0.056875	0.135	-0.902461	-0.753182	0.0401721	-0.0999606
		3.1	0.0605	0.135	-0.969959	-0.839402	0.0466912	-0.110631
		3.1	0.064125	0.135	-1.04426	-0.936953	0.053759	-0.122068
		3.1	0.06775	0.135	-1.12708	-1.04903	0.0614955	-0.134439
		3.1	0.071375	0.135	-1.22083	-1.18017	0.0700616	-0.147971
		3.1	0.075	0.135	-1.32894	-1.33713	0.0796821	-0.162977
		3.1	-0.07	0.1575	0.783542	1.19207	-0.121361	0.184528
		3.1	-0.066375	0.1575	0.690544	1.07028	-0.114364	0.172481
		3.1	-0.06275	0.1575	0.607754	0.965291	-0.108005	0.161393
		3.1	-0.059125	0.1575	0.533039	0.873232	-0.102157	0.151077
		3.1	-0.0555	0.1575	0.46484	0.791343	-0.0967246	0.141395
		3.1	-0.051875	0.1575	0.401975	0.717591	-0.0916344	0.132236
		3.1	-0.04825	0.1575	0.343532	0.650444	-0.0868288	0.123515
		3.1	-0.044625	0.1575	0.28879	0.588717	-0.0822612	0.115163
		3.1	-0.041	0.1575	0.237166	0.531474	-0.0778931	0.107122
		3.1	-0.037375	0.1575	0.188186	0.477961	-0.0736918	0.0993452
		3.1	-0.03375	0.1575	0.141445	0.427565	-0.0696312	0.0917917
		3.1	-0.030125	0.1575	0.096612	0.379774	-0.0656869	0.0844262
		3.1	-0.0265	0.1575	0.053399	0.334155	-0.061838	0.0772176
		3.1	-0.022875	0.1575	0.011547	0.290339	-0.0580675	0.0701396
		3.1	-0.01925	0.1575	-0.029166	0.248	-0.0543579	0.0631668
		3.1	-0.015625	0.1575	-0.068933	0.206852	-0.0506937	0.0562764
		3.1	-0.012	0.1575	-0.107951	0.166636	-0.0470623	0.0494486
		3.1	-0.008375	0.1575	-0.146388	0.127116	-0.0434506	0.0426641
		3.1	-0.00475	0.1575	-0.184396	0.088067	-0.0398447	0.0359029
		3.1	-0.001125	0.1575	-0.222134	0.049275	-0.0362325	0.029147
		3.1	0.0025	0.1575	-0.259752	0.010535	-0.0326024	0.0223789
		3.1	0.006125	0.1575	-0.297395	-0.028361	-0.0289413	0.01558
		3.1	0.00975	0.1575	-0.335218	-0.067622	-0.0252375	0.00873265
		3.1	0.013375	0.1575	-0.37337	-0.107467	-0.021477	0.00181707
		3.1	0.017	0.1575	-0.412018	-0.148123	-0.0176473	-0.00518532
		3.1	0.020625	0.1575	-0.45133	-0.189843	-0.0137325	-0.012297
		3.1	0.02425	0.1575	-0.491497	-0.232895	-0.00971809	-0.0195393
		3.1	0.027875	0.1575	-0.53272	-0.277585	-0.0055861	-0.0269374
		3.1	0.0315	0.1575	-0.575232	-0.32426	-0.00131756	-0.0345187
		3.1	0.035125	0.1575	-0.619291	-0.373319	0.00310923	-0.0423138
		3.1	0.03875	0.1575	-0.6652	-0.425231	0.00771854	-0.0503572
		3.1	0.042375	0.1575	-0.713308	-0.480558	0.0125396	-0.0586898
		3.1	0.046	0.1575	-0.764032	-0.539973	0.0176048	-0.0673575
		3.1	0.049625	0.1575	-0.817879	-0.604313	0.0229538	-0.0764162
		3.1	0.05325	0.1575	-0.875466	-0.674623	0.0286343	-0.0859326
		3.1	0.056875	0.1575	-0.937566	-0.752236	0.0347041	-0.0959877
		3.1	0.0605	0.1575	-1.00517	-0.838899	0.0412369	-0.106684
		3.1	0.064125	0.1575	-1.07956	-0.93694	0.0483243	-0.118151
		3.1	0.06775	0.1575	-1.16247	-1.04957	0.0560874	-0.130556
		3.1	0.071375	0.1575	-1.25629	-1.18134	0.0646884	-0.144127
		3.1	0.075	0.1575	-1.36447	-1.33903	0.0743532	-0.159179
		3.1	-0.07	0.18	0.758648	1.20197	-0.124784	0.187457
		3.1	-0.066375	0.18	0.66513	1.0799	-0.117937	0.175527
		3.1	-0.06275	0.18	0.581846	0.97465	-0.111717	0.164545
		3.1	-0.059125	0.18	0.506662	0.882336	-0.105998	0.154327
		3.1	-0.0555	0.18	0.438013	0.800198	-0.100687	0.144733
		3.1	-0.051875	0.18	0.374719	0.726204	-0.0957109	0.135656
		3.1	-0.04825	0.18	0.315863	0.658819	-0.0910127	0.12701
		3.1	-0.044625	0.18	0.260726	0.596859	-0.0865465	0.118727
		3.1	-0.041	0.18	0.208721	0.539384	-0.0822738	0.11075
		3.1	-0.037375	0.18	0.159372	0.485645	-0.0781637	0.103031
		3.1	-0.03375	0.18	0.112279	0.435025	-0.074189	0.0955316
		3.1	-0.030125	0.18	0.067107	0.387011	-0.070326	0.0882151
		3.1	-0.0265	0.18	0.023562	0.341172	-0.066555	0.0810521
		3.1	-0.022875	0.18	-0.018604	0.297135	-0.0628571	0.0740148
		3.1	-0.01925	0.18	-0.059619	0.254576	-0.0592165	0.0670791
		3.1	-0.015625	0.18	-0.099691	0.213211	-0.0556196	0.0602241
		3.1	-0.012	0.18	-0.138997	0.172777	-0.0520511	0.0534278
		3.1	-0.008375	0.18	-0.177706	0.133036	-0.0484978	0.0466705
		3.1	-0.00475	0.18	-0.215982	0.093766	-0.0449478	0.0399343
		3.1	-0.001125	0.18	-0.253977	0.054751	-0.041388	0.0332003
		3.1	0.0025	0.18	-0.291843	0.015786	-0.0378071	0.0264514
		3.1	0.006125	0.18	-0.329726	-0.023338	-0.0341923	0.0196692
		3.1	0.00975	0.18	-0.367778	-0.062831	-0.0305312	0.0128355
		3.1	0.013375	0.18	-0.406153	-0.102912	-0.0268106	0.00593131
		3.1	0.017	0.18	-0.445012	-0.143809	-0.0230173	-0.00106244
		3.1	0.020625	0.18	-0.484529	-0.185775	-0.0191361	-0.00816756
		3.1	0.02425	0.18	-0.52489	-0.229081	-0.0151516	-0.0154061
		3.1	0.027875	0.18	-0.566302	-0.274034	-0.0110465	-0.0228029
		3.1	0.0315	0.18	-0.608992	-0.32098	-0.00680142	-0.0303851
		3.1	0.035125	0.18	-0.653221	-0.370322	-0.00239444	-0.0381838
		3.1	0.03875	0.18	-0.699291	-0.422531	0.00219896	-0.0462336
		3.1	0.042375	0.18	-0.747553	-0.478167	0.00700709	-0.0545743
		3.1	0.046	0.18	-0.798423	-0.537912	0.0120639	-0.0632534
		3.1	0.049625	0.18	-0.852405	-0.602602	0.0174089	-0.0723263
		3.1	0.05325	0.18	-0.91012	-0.673289	0.0230901	-0.08186
		3.1	0.056875	0.18	-0.972339	-0.75131	0.0291658	-0.0919357
		3.1	0.0605	0.18	-1.04005	-0.838419	0.0357096	-0.102656
		3.1	0.064125	0.18	-1.11454	-0.936953	0.0428142	-0.11415
		3.1	0.06775	0.18	-1.19755	-1.05014	0.0506021	-0.126589
		3.1	0.071375	0.18	-1.29146	-1.18254	0.0592358	-0.140197
		3.1	0.075	0.18	-1.39973	-1.34098	0.0689432	-0.155293
		3.1	-0.07	0.2025	0.73404	1.21186	-0.128196	0.190381
		3.1	-0.066375	0.2025	0.640013	1.08952	-0.121501	0.178569
		3.1	-0.06275	0.2025	0.556246	0.984012	-0.115421	0.167697
		3.1	-0.059125	0.2025	0.480603	0.891444	-0.109833	0.157577
		3.1	-0.0555	0.2025	0.411514	0.809059	-0.104645	0.148075
		3.1	-0.051875	0.2025	0.347798	0.734824	-0.0997846	0.139081
		3.1	-0.04825	0.2025	0.288539	0.667203	-0.0951954	0.130512
		3.1	-0.044625	0.2025	0.233012	0.60501	-0.0908323	0.122301
		3.1	-0.041	0.2025	0.180633	0.547307	-0.0866577	0.114389
		3.1	-0.037375	0.2025	0.130923	0.493341	-0.0826402	0.106732
		3.1	-0.03375	0.2025	0.083483	0.442497	-0.0787533	0.0992879
		3.1	-0.030125	0.2025	0.037973	0.394262	-0.0749744	0.0920236
		3.1	-0.0265	0.2025	-0.005892	0.348201	-0.0712822	0.0849076
		3.1	-0.022875	0.2025	-0.048379	0.303946	-0.0676611	0.0779152
		3.1	-0.01925	0.2025	-0.089699	0.261169	-0.0640928	0.0710203
		3.1	-0.015625	0.2025	-0.130057	0.219583	-0.0605629	0.0642011
		3.1	-0.012	0.2025	-0.169648	0.178929	-0.0570593	0.0574383
		3.1	-0.008375	0.2025	-0.208632	0.138968	-0.0535676	0.0507117
		3.1	-0.00475	0.2025	-0.247174	0.099476	-0.0500757	0.0440029
		3.1	-0.001125	0.2025	-0.285425	0.060238	-0.0465709	0.0372936
		3.1	0.0025	0.2025	-0.323538	0.021046	-0.0430416	0.0305663
		3.1	0.006125	0.2025	-0.36166	-0.018307	-0.0394753	0.0238031
		3.1	0.00975	0.2025	-0.399942	-0.058033	-0.0358595	0.0169857
		3.1	0.013375	0.2025	-0.438539	-0.09835	-0.0321814	0.0100957
		3.1	0.017	0.2025	-0.477613	-0.13949	-0.0284271	0.00311311
		3.1	0.020625	0.2025	-0.517336	-0.181705	-0.0245817	-0.00398334
		3.1	0.02425	0.2025	-0.557895	-0.225266	-0.02063	-0.0112154
		3.1	0.027875	0.2025	-0.599496	-0.270483	-0.0165541	-0.0186085
		3.1	0.0315	0.2025	-0.642367	-0.317704	-0.0123345	-0.0261899
		3.1	0.035125	0.2025	-0.686772	-0.36733	-0.00795034	-0.0339894
		3.1	0.03875	0.2025	-0.733007	-0.419837	-0.00337554	-0.0420431
		3.1	0.042375	0.2025	-0.781427	-0.475787	0.00141779	-0.0503903
		3.1	0.046	0.2025	-0.832447	-0.535864	0.00646394	-0.0590787
		3.1	0.049625	0.2025	-0.886573	-0.600908	0.0118024	-0.0681635
		3.1	0.05325	0.2025	-0.944422	-0.671974	0.0174818	-0.0777123
		3.1	0.056875	0.2025	-1.00677	-0.750407	0.0235609	-0.0878065
		3.1	0.0605	0.2025	-1.0746	-0.837965	0.0301134	-0.0985488
		3.1	0.064125	0.2025	-1.14921	-0.936998	0.0372335	-0.110069
		3.1	0.06775	0.2025	-1.23232	-1.05074	0.0450435	-0.122538
		3.1	0.071375	0.2025	-1.32633	-1.18379	0.0537078	-0.136183
		3.1	0.075	0.2025	-1.43469	-1.34297	0.0634552	-0.151321
		3.1	-0.07	0.225	0.709716	1.22175	-0.131599	0.193299
		3.1	-0.066375	0.225	0.615193	1.09915	-0.125055	0.181608
		3.1	-0.06275	0.225	0.530956	0.993373	-0.119117	0.170845
		3.1	-0.059125	0.225	0.454862	0.900554	-0.113661	0.160827
		3.1	-0.0555	0.225	0.385344	0.817924	-0.108597	0.151417
		3.1	-0.051875	0.225	0.321215	0.743449	-0.103853	0.142509
		3.1	-0.04825	0.225	0.26156	0.675594	-0.0993752	0.13402
		3.1	-0.044625	0.225	0.205651	0.613169	-0.0951169	0.125882
		3.1	-0.041	0.225	0.152905	0.555238	-0.0910418	0.118039
		3.1	-0.037375	0.225	0.102841	0.501047	-0.0871189	0.110444
		3.1	-0.03375	0.225	0.055058	0.449979	-0.083322	0.103059
		3.1	-0.030125	0.225	0.009222	0.401522	-0.0796281	0.0958483
		3.1	-0.0265	0.225	-0.034975	0.355243	-0.0760193	0.0887841
		3.1	-0.022875	0.225	-0.077761	0.310766	-0.0724743	0.0818367
		3.1	-0.01925	0.225	-0.119379	0.267769	-0.0689796	0.0749842
		3.1	-0.015625	0.225	-0.160032	0.225965	-0.0655211	0.0682051
		3.1	-0.012	0.225	-0.199902	0.185091	-0.0620843	0.0614783
		3.1	-0.008375	0.225	-0.23916	0.144909	-0.0586564	0.0547848
		3.1	-0.00475	0.225	-0.277966	0.105194	-0.055225	0.048106
		3.1	-0.001125	0.225	-0.316472	0.065732	-0.0517776	0.0414239
		3.1	0.0025	0.225	-0.354831	0.026313	-0.0483022	0.0347208
		3.1	0.006125	0.225	-0.393191	-0.01327	-0.0447868	0.0279792
		3.1	0.00975	0.225	-0.431703	-0.05323	-0.0412187	0.0211807
		3.1	0.013375	0.225	-0.470523	-0.093786	-0.0375852	0.0143069
		3.1	0.017	0.225	-0.509811	-0.135171	-0.0338722	0.00733777
		3.1	0.020625	0.225	-0.549741	-0.177635	-0.0300653	0.00025272
		3.1	0.02425	0.225	-0.5905	-0.221454	-0.0261486	-0.00697076
		3.1	0.027875	0.225	-0.632292	-0.266937	-0.0221042	-0.0143578
		3.1	0.0315	0.225	-0.675348	-0.314433	-0.0179132	-0.0219353
		3.1	0.035125	0.225	-0.71993	-0.364347	-0.0135536	-0.029734
		3.1	0.03875	0.225	-0.766335	-0.417155	-0.00899982	-0.0377893
		3.1	0.042375	0.225	-0.814917	-0.473421	-0.00422367	-0.0461408
		3.1	0.046	0.225	-0.866093	-0.533832	0.000809127	-0.054836
		3.1	0.049625	0.225	-0.920366	-0.599234	0.00613917	-0.0639312
		3.1	0.05325	0.225	-0.978357	-0.670682	0.0118142	-0.0734927
		3.1	0.056875	0.225	-1.04084	-0.74953	0.0178942	-0.0836034
		3.1	0.0605	0.225	-1.1088	-0.837543	0.0244535	-0.094366
		3.1	0.064125	0.225	-1.18353	-0.937078	0.0315861	-0.105911
		3.1	0.06775	0.225	-1.26676	-1.05138	0.0394156	-0.118408
		3.1	0.071375	0.225	-1.36088	-1.18508	0.0481082	-0.132087
		3.1	0.075	0.225	-1.46935	-1.34502	0.0578935	-0.147266
		3.1	-0.07	0.2475	0.685676	1.23163	-0.13499	0.19621
		3.1	-0.066375	0.2475	0.590669	1.10876	-0.128599	0.184641
		3.1	-0.06275	0.2475	0.505972	1.00273	-0.122802	0.173989
		3.1	-0.059125	0.2475	0.429439	0.909664	-0.11748	0.164074
		3.1	-0.0555	0.2475	0.359501	0.82679	-0.112541	0.154758
		3.1	-0.051875	0.2475	0.294969	0.752077	-0.107916	0.145939
		3.1	-0.04825	0.2475	0.234927	0.683987	-0.10355	0.137531
		3.1	-0.044625	0.2475	0.178646	0.621332	-0.0993978	0.129468
		3.1	-0.041	0.2475	0.125541	0.563173	-0.0954234	0.121695
		3.1	-0.037375	0.2475	0.075128	0.508758	-0.091597	0.114166
		3.1	-0.03375	0.2475	0.02701	0.457468	-0.0878919	0.106842
		3.1	-0.030125	0.2475	-0.019151	0.408789	-0.0842854	0.0996877
		3.1	-0.0265	0.2475	-0.063654	0.362288	-0.0807587	0.0926749
		3.1	-0.022875	0.2475	-0.106752	0.317593	-0.0772945	0.0857772
		3.1	-0.01925	0.2475	-0.148667	0.274377	-0.0738761	0.0789702
		3.1	-0.015625	0.2475	-0.189608	0.232353	-0.0704902	0.072233
		3.1	-0.012	0.2475	-0.229756	0.191259	-0.0671226	0.0655449
		3.1	-0.008375	0.2475	-0.269282	0.150855	-0.0637603	0.0588866
		3.1	-0.00475	0.2475	-0.308349	0.110917	-0.0603915	0.0522403
		3.1	-0.001125	0.2475	-0.347108	0.071229	-0.0570034	0.0455876
		3.1	0.0025	0.2475	-0.385711	0.031582	-0.0535842	0.0389112
		3.1	0.006125	0.2475	-0.424309	-0.008232	-0.0501221	0.0321938
		3.1	0.00975	0.2475	-0.463051	-0.048428	-0.046604	0.0254165
		3.1	0.013375	0.2475	-0.502093	-0.089224	-0.0430173	0.0185613
		3.1	0.017	0.2475	-0.541597	-0.130854	-0.0393483	0.0116085
		3.1	0.020625	0.2475	-0.581735	-0.17357	-0.035582	0.00453706
		3.1	0.02425	0.2475	-0.622694	-0.217648	-0.0317026	-0.00267544
		3.1	0.027875	0.2475	-0.66468	-0.263399	-0.0276923	-0.010054
		3.1	0.0315	0.2475	-0.707923	-0.311172	-0.0235321	-0.0176253
		3.1	0.035125	0.2475	-0.752684	-0.361377	-0.0191992	-0.0254211
		3.1	0.03875	0.2475	-0.799263	-0.414487	-0.0146692	-0.0334754
		3.1	0.042375	0.2475	-0.848012	-0.471072	-0.00991262	-0.0418289
		3.1	0.046	0.2475	-0.899348	-0.531821	-0.00489534	-0.050529
		3.1	0.049625	0.2475	-0.953776	-0.597581	0.000422978	-0.0596314
		3.1	0.05325	0.2475	-1.01191	-0.669417	0.00609194	-0.0692043
		3.1	0.056875	0.2475	-1.07454	-0.748682	0.01217	-0.0793288
		3.1	0.0605	0.2475	-1.14263	-0.837152	0.0187336	-0.0901094
		3.1	0.064125	0.2475	-1.21749	-0.937194	0.0258765	-0.101676
		3.1	0.06775	0.2475	-1.30085	-1.05207	0.0337236	-0.1142
		3.1	0.071375	0.2475	-1.3951	-1.18641	0.0424415	-0.127911
		3.1	0.075	0.2475	-1.5037	-1.34711	0.0522622	-0.143129
		3.1	-0.07	0.27	0.661918	1.24151	-0.138369	0.199113
		3.1	-0.066375	0.27	0.566441	1.11837	-0.132131	0.187667
		3.1	-0.06275	0.27	0.481295	1.01209	-0.126477	0.177128
		3.1	-0.059125	0.27	0.404336	0.91877	-0.121289	0.167317
		3.1	-0.0555	0.27	0.333988	0.835654	-0.116476	0.158098
		3.1	-0.051875	0.27	0.269063	0.760705	-0.111971	0.149368
		3.1	-0.04825	0.27	0.208643	0.692381	-0.107717	0.141043
		3.1	-0.044625	0.27	0.151996	0.629497	-0.103673	0.133058
		3.1	-0.041	0.27	0.098537	0.571113	-0.0998017	0.125358
		3.1	-0.037375	0.27	0.047785	0.516473	-0.0960727	0.117896
		3.1	-0.03375	0.27	-0.000661	0.46496	-0.0924606	0.110634
		3.1	-0.030125	0.27	-0.047146	0.41606	-0.0889437	0.103539
		3.1	-0.0265	0.27	-0.091952	0.36934	-0.0855018	0.0965813
		3.1	-0.022875	0.27	-0.13535	0.324424	-0.0821187	0.0897344
		3.1	-0.01925	0.27	-0.177557	0.280988	-0.0787782	0.0829749
		3.1	-0.015625	0.27	-0.21878	0.238745	-0.0754669	0.0762821
		3.1	-0.012	0.27	-0.259202	0.19743	-0.0721703	0.0696348
		3.1	-0.008375	0.27	-0.298994	0.156803	-0.0688757	0.0630142
		3.1	-0.00475	0.27	-0.338318	0.116641	-0.0655714	0.0564027
		3.1	-0.001125	0.27	-0.377328	0.076728	-0.062245	0.0497823
		3.1	0.0025	0.27	-0.416175	0.036851	-0.0588841	0.0431349
		3.1	0.006125	0.27	-0.455009	-0.003196	-0.0554772	0.0364437
		3.1	0.00975	0.27	-0.493979	-0.043628	-0.0520113	0.0296902
		3.1	0.013375	0.27	-0.533242	-0.084666	-0.0484735	0.0228559
		3.1	0.017	0.27	-0.572961	-0.126543	-0.0448504	0.0159216
		3.1	0.020625	0.27	-0.613307	-0.169513	-0.0411269	0.008866
		3.1	0.02425	0.27	-0.654468	-0.213852	-0.0372872	0.00166693
		3.1	0.027875	0.27	-0.69665	-0.259873	-0.0333133	-0.00570078
		3.1	0.0315	0.27	-0.740082	-0.307926	-0.029186	-0.0132638
		3.1	0.035125	0.27	-0.785025	-0.358422	-0.0248827	-0.0210537
		3.1	0.03875	0.27	-0.831781	-0.411837	-0.0203786	-0.0291049
		3.1	0.042375	0.27	-0.8807	-0.468744	-0.0156439	-0.0374583
		3.1	0.046	0.27	-0.9322	-0.529833	-0.0106446	-0.0461609
		3.1	0.049625	0.27	-0.986787	-0.595957	-0.00533958	-0.0552691
		3.1	0.05325	0.27	-1.04508	-0.66818	0.000319824	-0.0648501
		3.1	0.056875	0.27	-1.10785	-0.747868	0.0063946	-0.0749872
		3.1	0.0605	0.27	-1.17609	-0.836799	0.0129594	-0.0857832
		3.1	0.064125	0.27	-1.25109	-0.937352	0.0201101	-0.0973698
		3.1	0.06775	0.27	-1.33458	-1.0528	0.0279722	-0.109919
		3.1	0.071375	0.27	-1.42897	-1.1878	0.036713	-0.12366
		3.1	0.075	0.27	-1.53771	-1.34926	0.0465658	-0.138914
		3.1	-0.07	0.2925	0.638443	1.25137	-0.141735	0.202008
		3.1	-0.066375	0.2925	0.542508	1.12797	-0.13565	0.190685
		3.1	-0.06275	0.2925	0.456927	1.02143	-0.130139	0.180261
		3.1	-0.059125	0.2925	0.379552	0.927871	-0.125086	0.170555
		3.1	-0.0555	0.2925	0.308804	0.844515	-0.1204	0.161434
		3.1	-0.051875	0.2925	0.243496	0.769329	-0.116015	0.152795
		3.1	-0.04825	0.2925	0.182706	0.700774	-0.111876	0.144555
		3.1	-0.044625	0.2925	0.125705	0.637661	-0.10794	0.136649
		3.1	-0.041	0.2925	0.071902	0.579051	-0.104173	0.129023
		3.1	-0.037375	0.2925	0.020818	0.524188	-0.100543	0.121631
		3.1	-0.03375	0.2925	-0.027944	0.472451	-0.0970241	0.114434
		3.1	-0.030125	0.2925	-0.074744	0.423331	-0.0935983	0.1074
		3.1	-0.0265	0.2925	-0.119857	0.37639	-0.0902433	0.100499
		3.1	-0.022875	0.2925	-0.16355	0.331255	-0.0869435	0.0937051
		3.1	-0.01925	0.2925	-0.206043	0.2876	-0.0836827	0.0869955
		3.1	-0.015625	0.2925	-0.247543	0.245135	-0.0804471	0.0803487
		3.1	-0.012	0.2925	-0.288236	0.203599	-0.0772236	0.0737448
		3.1	-0.008375	0.2925	-0.32829	0.16275	-0.0739987	0.0671645
		3.1	-0.00475	0.2925	-0.367867	0.122363	-0.0707606	0.0605898
		3.1	-0.001125	0.2925	-0.407125	0.082222	-0.0674974	0.0540035
		3.1	0.0025	0.2925	-0.446213	0.042115	-0.0641968	0.0473876
		3.1	0.006125	0.2925	-0.48528	0.001834	-0.060847	0.040725
		3.1	0.00975	0.2925	-0.524478	-0.038837	-0.0574352	0.0339974
		3.1	0.013375	0.2925	-0.563961	-0.080117	-0.0539486	0.0271866
		3.1	0.017	0.2925	-0.603894	-0.122243	-0.0503735	0.020273
		3.1	0.020625	0.2925	-0.644449	-0.165467	-0.0466952	0.013236
		3.1	0.02425	0.2925	-0.685812	-0.21007	-0.0428971	0.00605236
		3.1	0.027875	0.2925	-0.72819	-0.256362	-0.0389618	-0.00130199
		3.1	0.0315	0.2925	-0.771813	-0.304698	-0.0348696	-0.00885468
		3.1	0.035125	0.2925	-0.81694	-0.355487	-0.0305981	-0.0166365
		3.1	0.03875	0.2925	-0.863876	-0.40921	-0.0261222	-0.0246822
		3.1	0.042375	0.2925	-0.912967	-0.466441	-0.0214115	-0.0330332
		3.1	0.046	0.2925	-0.964637	-0.527873	-0.0164326	-0.041736
		3.1	0.049625	0.2925	-1.01939	-0.594362	-0.0111436	-0.0508474
		3.1	0.05325	0.2925	-1.07784	-0.666978	-0.00549551	-0.0604348
		3.1	0.056875	0.2925	-1.14076	-0.74709	0.000572376	-0.0705813
		3.1	0.0605	0.2925	-1.20915	-0.836487	0.00713641	-0.081391
		3.1	0.064125	0.2925	-1.2843	-0.937555	0.0142925	-0.0929953
		3.1	0.06775	0.2925	-1.36794	-1.05358	0.0221664	-0.105566
		3.1	0.071375	0.2925	-1.46248	-1.18924	0.0309272	-0.119335
		3.1	0.075	0.2925	-1.57138	-1.35148	0.0408097	-0.134623
		3.1	-0.07	0.315	0.615248	1.26122	-0.145086	0.204893
		3.1	-0.066375	0.315	0.51887	1.13756	-0.139155	0.193696
		3.1	-0.06275	0.315	0.432865	1.03077	-0.133788	0.183386
		3.1	-0.059125	0.315	0.355085	0.936965	-0.12887	0.173787
		3.1	-0.0555	0.315	0.283949	0.853369	-0.124312	0.164766
		3.1	-0.051875	0.315	0.218268	0.777948	-0.120048	0.156219
		3.1	-0.04825	0.315	0.15712	0.709162	-0.116024	0.148065
		3.1	-0.044625	0.315	0.099771	0.645821	-0.112198	0.14024
		3.1	-0.041	0.315	0.045636	0.586985	-0.108534	0.13269
		3.1	-0.037375	0.315	-0.005775	0.531899	-0.105005	0.125369
		3.1	-0.03375	0.315	-0.054861	0.479942	-0.101583	0.118239
		3.1	-0.030125	0.315	-0.101956	0.4306	-0.098248	0.111267
		3.1	-0.0265	0.315	-0.147368	0.383439	-0.0949813	0.104425
		3.1	-0.022875	0.315	-0.191346	0.338083	-0.0917653	0.0976864
		3.1	-0.01925	0.315	-0.234122	0.294209	-0.0885861	0.0910291
		3.1	-0.015625	0.315	-0.275895	0.251523	-0.0854282	0.0844307
		3.1	-0.012	0.315	-0.31685	0.209764	-0.0822784	0.0778716
		3.1	-0.008375	0.315	-0.357162	0.168691	-0.0791247	0.0713334
		3.1	-0.00475	0.315	-0.396992	0.128078	-0.0759548	0.0647982
		3.1	-0.001125	0.315	-0.436493	0.087709	-0.0727566	0.0582482
		3.1	0.0025	0.315	-0.475819	0.047371	-0.0695182	0.051666
		3.1	0.006125	0.315	-0.515117	0.006854	-0.0662271	0.045034
		3.1	0.00975	0.315	-0.55454	-0.034054	-0.0628717	0.0383352
		3.1	0.013375	0.315	-0.594244	-0.075579	-0.0594383	0.0315501
		3.1	0.017	0.315	-0.63439	-0.117956	-0.055913	0.0246593
		3.1	0.020625	0.315	-0.675152	-0.161438	-0.0522813	0.0176425
		3.1	0.02425	0.315	-0.716717	-0.206305	-0.0485271	0.010477
		3.1	0.027875	0.315	-0.759292	-0.252871	-0.0446324	0.00313804
		3.1	0.0315	0.315	-0.803105	-0.301491	-0.0405774	-0.00440182
		3.1	0.035125	0.315	-0.84842	-0.352576	-0.03634	-0.0121732
		3.1	0.03875	0.315	-0.895537	-0.406609	-0.0318943	-0.0202114
		3.1	0.042375	0.315	-0.944805	-0.464166	-0.0272104	-0.0285572
		3.1	0.046	0.315	-0.996647	-0.525944	-0.022254	-0.037258
		3.1	0.049625	0.315	-1.05157	-0.5928	-0.0169836	-0.04637
		3.1	0.05325	0.315	-1.11018	-0.665813	-0.011349	-0.0559619
		3.1	0.056875	0.315	-1.17327	-0.746354	-0.00528986	-0.066116
		3.1	0.0605	0.315	-1.24182	-0.836218	0.00127038	-0.0769365
		3.1	0.064125	0.315	-1.31712	-0.937804	0.00842878	-0.0885557
		3.1	0.06775	0.315	-1.40092	-1.05441	0.0163123	-0.101147
		3.1	0.071375	0.315	-1.49562	-1.19074	0.0250904	-0.114941
		3.1	0.075	0.315	-1.60468	-1.35375	0.0349991	-0.130261
		3.1	-0.07	0.3375	0.592333	1.27106	-0.148423	0.207768
		3.1	-0.066375	0.3375	0.495523	1.14714	-0.142645	0.196696
		3.1	-0.06275	0.3375	0.409109	1.0401	-0.137422	0.186503
		3.1	-0.059125	0.3375	0.330935	0.946048	-0.132639	0.177011
		3.1	-0.0555	0.3375	0.259424	0.862215	-0.12821	0.16809
		3.1	-0.051875	0.3375	0.193381	0.786559	-0.124067	0.159637
		3.1	-0.04825	0.3375	0.131881	0.717543	-0.120159	0.151572
		3.1	-0.044625	0.3375	0.074194	0.653975	-0.116443	0.143829
		3.1	-0.041	0.3375	0.019732	0.594915	-0.112886	0.136356
		3.1	-0.037375	0.3375	-0.031989	0.539604	-0.109456	0.129108
		3.1	-0.03375	0.3375	-0.081379	0.487425	-0.106131	0.122046
		3.1	-0.030125	0.3375	-0.128778	0.437863	-0.102889	0.115139
		3.1	-0.0265	0.3375	-0.174477	0.390481	-0.0997115	0.108357
		3.1	-0.022875	0.3375	-0.21874	0.344906	-0.0965818	0.101676
		3.1	-0.01925	0.3375	-0.261789	0.300811	-0.0934846	0.0950724
		3.1	-0.015625	0.3375	-0.303829	0.257903	-0.0904054	0.0885242
		3.1	-0.012	0.3375	-0.345045	0.215922	-0.0873317	0.0820126
		3.1	-0.008375	0.3375	-0.38561	0.174625	-0.0842507	0.0755188
		3.1	-0.00475	0.3375	-0.425686	0.133785	-0.0811502	0.0690246
		3.1	-0.001125	0.3375	-0.465428	0.093186	-0.0780185	0.0625129
		3.1	0.0025	0.3375	-0.504988	0.052616	-0.0748437	0.0559666
		3.1	0.006125	0.3375	-0.544514	0.011863	-0.0716134	0.0493676
		3.1	0.00975	0.3375	-0.584161	-0.029288	-0.0683154	0.0426987
		3.1	0.013375	0.3375	-0.624081	-0.071058	-0.0649367	0.0359415
		3.1	0.017	0.3375	-0.664439	-0.113687	-0.0614632	0.029076
		3.1	0.020625	0.3375	-0.705408	-0.157427	-0.0578804	0.022082
		3.1	0.02425	0.3375	-0.747175	-0.202561	-0.0541719	0.0149367
		3.1	0.027875	0.3375	-0.789947	-0.249402	-0.0503199	0.00761549
		3.1	0.0315	0.3375	-0.833952	-0.298308	-0.0463042	9.08051e-05
		3.1	0.035125	0.3375	-0.879455	-0.349691	-0.0421028	-0.00766795
		3.1	0.03875	0.3375	-0.926754	-0.404037	-0.0376893	-0.0156964
		3.1	0.042375	0.3375	-0.976203	-0.461923	-0.0330343	-0.024035
		3.1	0.046	0.3375	-1.02822	-0.524049	-0.0281027	-0.0327315
		3.1	0.049625	0.3375	-1.08331	-0.591276	-0.0228529	-0.0418421
		3.1	0.05325	0.3375	-1.14209	-0.664686	-0.0172349	-0.0514353
		3.1	0.056875	0.3375	-1.20535	-0.745659	-0.011187	-0.0615945
		3.1	0.0605	0.3375	-1.27406	-0.835996	-0.00463254	-0.0724241
		3.1	0.064125	0.3375	-1.34953	-0.938104	0.00252548	-0.0840559
		3.1	0.06775	0.3375	-1.4335	-1.0553	0.0104155	-0.0966643
		3.1	0.071375	0.3375	-1.52837	-1.1923	0.0192078	-0.110481
		3.1	0.075	0.3375	-1.63761	-1.35609	0.0291401	-0.12583
		3.1	-0.07	0.36	0.569697	1.28088	-0.151743	0.210632
		3.1	-0.066375	0.36	0.47247	1.15671	-0.146119	0.199686
		3.1	-0.06275	0.36	0.385658	1.04942	-0.14104	0.18961
		3.1	-0.059125	0.36	0.307104	0.95512	-0.136393	0.180227
		3.1	-0.0555	0.36	0.235227	0.871049	-0.132092	0.171407
		3.1	-0.051875	0.36	0.168832	0.79516	-0.128071	0.163049
		3.1	-0.04825	0.36	0.106995	0.725914	-0.124279	0.155073
		3.1	-0.044625	0.36	0.048981	0.662119	-0.120674	0.147414
		3.1	-0.041	0.36	-0.005799	0.602834	-0.117223	0.140019
		3.1	-0.037375	0.36	-0.057832	0.547301	-0.113896	0.132845
		3.1	-0.03375	0.36	-0.107516	0.4949	-0.110668	0.125853
		3.1	-0.030125	0.36	-0.155205	0.445117	-0.10752	0.119012
		3.1	-0.0265	0.36	-0.201187	0.397515	-0.104432	0.112293
		3.1	-0.022875	0.36	-0.245725	0.35172	-0.101389	0.105671
		3.1	-0.01925	0.36	-0.289042	0.307402	-0.0983746	0.0991221
		3.1	-0.015625	0.36	-0.331342	0.264273	-0.0953756	0.0926263
		3.1	-0.012	0.36	-0.372813	0.222069	-0.0923789	0.086164
		3.1	-0.008375	0.36	-0.413626	0.180546	-0.0893716	0.079716
		3.1	-0.00475	0.36	-0.453944	0.139479	-0.0863421	0.0732652
		3.1	-0.001125	0.36	-0.493923	0.098649	-0.0832783	0.0667939
		3.1	0.0025	0.36	-0.533713	0.057845	-0.0801684	0.060285
		3.1	0.006125	0.36	-0.573465	0.016855	-0.0770004	0.0537213
		3.1	0.00975	0.36	-0.613331	-0.024538	-0.0737616	0.0470848
		3.1	0.013375	0.36	-0.653466	-0.066556	-0.0704392	0.0403573
		3.1	0.017	0.36	-0.694035	-0.109437	-0.0670194	0.0335195
		3.1	0.020625	0.36	-0.735209	-0.153438	-0.063487	0.0265502
		3.1	0.02425	0.36	-0.777177	-0.198841	-0.0598258	0.019427
		3.1	0.027875	0.36	-0.820145	-0.24596	-0.056018	0.0121255
		3.1	0.0315	0.36	-0.864344	-0.295153	-0.0520439	0.00461852
		3.1	0.035125	0.36	-0.910034	-0.346838	-0.0478799	-0.00312594
		3.1	0.03875	0.36	-0.957518	-0.401498	-0.043501	-0.0111421
		3.1	0.042375	0.36	-1.00715	-0.459714	-0.038877	-0.019471
		3.1	0.046	0.36	-1.05934	-0.522191	-0.0339725	-0.0281607
		3.1	0.049625	0.36	-1.11461	-0.589793	-0.0287454	-0.037268
		3.1	0.05325	0.36	-1.17357	-0.663604	-0.0231461	-0.0468603
		3.1	0.056875	0.36	-1.23699	-0.745011	-0.0171122	-0.0570221
		3.1	0.0605	0.36	-1.30588	-0.835822	-0.0105666	-0.0678576
		3.1	0.064125	0.36	-1.38152	-0.938457	-0.00341106	-0.0795
		3.1	0.06775	0.36	-1.46567	-1.05624	0.00448242	-0.092123
		3.1	0.071375	0.36	-1.56072	-1.19392	0.0132859	-0.10596
		3.1	0.075	0.36	-1.67015	-1.3585	0.0232382	-0.121335
		3.1	-0.07	0.3825	0.547339	1.29068	-0.155048	0.213484
		3.1	-0.066375	0.3825	0.449707	1.16625	-0.149577	0.202665
		3.1	-0.06275	0.3825	0.362511	1.05871	-0.144641	0.192706
		3.1	-0.059125	0.3825	0.283589	0.964177	-0.140129	0.183432
		3.1	-0.0555	0.3825	0.211358	0.879869	-0.135957	0.174715
		3.1	-0.051875	0.3825	0.144623	0.803749	-0.132058	0.166453
		3.1	-0.04825	0.3825	0.082456	0.734274	-0.128383	0.158566
		3.1	-0.044625	0.3825	0.024127	0.670251	-0.124889	0.150992
		3.1	-0.041	0.3825	-0.030958	0.610741	-0.121544	0.143677
		3.1	-0.037375	0.3825	-0.083288	0.554985	-0.118318	0.136579
		3.1	-0.03375	0.3825	-0.133268	0.502364	-0.11519	0.129659
		3.1	-0.030125	0.3825	-0.181236	0.452359	-0.112136	0.122885
		3.1	-0.0265	0.3825	-0.227496	0.404537	-0.109139	0.11623
		3.1	-0.022875	0.3825	-0.2723	0.35852	-0.106183	0.109668
		3.1	-0.01925	0.3825	-0.315879	0.313982	-0.103253	0.103176
		3.1	-0.015625	0.3825	-0.358433	0.270629	-0.100335	0.0967339
		3.1	-0.012	0.3825	-0.400153	0.228201	-0.0974164	0.0903224
		3.1	-0.008375	0.3825	-0.441208	0.186452	-0.094484	0.0839222
		3.1	-0.00475	0.3825	-0.481763	0.145156	-0.0915263	0.0775163
		3.1	-0.001125	0.3825	-0.521973	0.104096	-0.0885318	0.0710875
		3.1	0.0025	0.3825	-0.56199	0.063056	-0.085488	0.064618
		3.1	0.006125	0.3825	-0.601964	0.021828	-0.0823837	0.0580915
		3.1	0.00975	0.3825	-0.642046	-0.019808	-0.0792055	0.0514893
		3.1	0.013375	0.3825	-0.682395	-0.062076	-0.0759408	0.0447935
		3.1	0.017	0.3825	-0.723171	-0.105211	-0.0725761	0.0379852
		3.1	0.020625	0.3825	-0.764548	-0.149474	-0.0690956	0.0310427
		3.1	0.02425	0.3825	-0.806717	-0.195148	-0.0654835	0.0239438
		3.1	0.027875	0.3825	-0.84988	-0.242546	-0.0617217	0.0166643
		3.1	0.0315	0.3825	-0.894271	-0.29203	-0.0577903	0.00917649
		3.1	0.035125	0.3825	-0.94015	-0.344016	-0.0536664	0.00144938
		3.1	0.03875	0.3825	-0.98782	-0.398993	-0.0493238	-0.0065525
		3.1	0.042375	0.3825	-1.03763	-0.457544	-0.0447326	-0.0148699
		3.1	0.046	0.3825	-1.09001	-0.520374	-0.0398569	-0.0235508
		3.1	0.049625	0.3825	-1.14545	-0.588352	-0.0346553	-0.0326516
		3.1	0.05325	0.3825	-1.20459	-0.662568	-0.0290765	-0.0422414
		3.1	0.056875	0.3825	-1.26819	-0.744412	-0.023059	-0.0524031
		3.1	0.0605	0.3825	-1.33726	-0.835702	-0.0165245	-0.0632425
		3.1	0.064125	0.3825	-1.41308	-0.938866	-0.00937463	-0.0748926
		3.1	0.06775	0.3825	-1.49741	-1.05725	-0.00148049	-0.0875276
		3.1	0.071375	0.3825	-1.59265	-1.1956	0.00733113	-0.101382
		3.1	0.075	0.3825	-1.70229	-1.36097	0.0173001	-0.116781
		3.1	-0.07	0.405	0.525257	1.30047	-0.158334	0.216323
		3.1	-0.066375	0.405	0.427235	1.17578	-0.153016	0.205631
		3.1	-0.06275	0.405	0.339667	1.068	-0.148224	0.19579
		3.1	-0.059125	0.405	0.260389	0.973219	-0.143848	0.186626
		3.1	-0.0555	0.405	0.187817	0.888673	-0.139803	0.178011
		3.1	-0.051875	0.405	0.120752	0.812321	-0.136027	0.169846
		3.1	-0.04825	0.405	0.058269	0.742617	-0.132468	0.16205
		3.1	-0.044625	0.405	-0.000369	0.678369	-0.129086	0.154562
		3.1	-0.041	0.405	-0.055754	0.618635	-0.125848	0.147329
		3.1	-0.037375	0.405	-0.108372	0.562657	-0.122725	0.140307
		3.1	-0.03375	0.405	-0.158628	0.509812	-0.119694	0.133459
		3.1	-0.030125	0.405	-0.206874	0.459588	-0.116735	0.126754
		3.1	-0.0265	0.405	-0.253399	0.411544	-0.11383	0.120164
		3.1	-0.022875	0.405	-0.298464	0.365306	-0.110962	0.113664
		3.1	-0.01925	0.405	-0.342295	0.320545	-0.108117	0.107231
		3.1	-0.015625	0.405	-0.385099	0.27697	-0.105281	0.100844
		3.1	-0.012	0.405	-0.42706	0.234316	-0.10244	0.0944847
		3.1	-0.008375	0.405	-0.468352	0.19234	-0.0995836	0.088134
		3.1	-0.00475	0.405	-0.509139	0.150815	-0.0966991	0.0817748
		3.1	-0.001125	0.405	-0.549575	0.109521	-0.0937743	0.0753895
		3.1	0.0025	0.405	-0.589814	0.068247	-0.0907982	0.0689618
		3.1	0.006125	0.405	-0.630006	0.026777	-0.087758	0.0624735
		3.1	0.00975	0.405	-0.670302	-0.015104	-0.0846416	0.0559076
		3.1	0.013375	0.405	-0.710858	-0.057621	-0.081436	0.0492456
		3.1	0.017	0.405	-0.75184	-0.101013	-0.0781275	0.0424685
		3.1	0.020625	0.405	-0.79342	-0.14554	-0.0747006	0.0355549
		3.1	0.02425	0.405	-0.835785	-0.191485	-0.0711388	0.0284824
		3.1	0.027875	0.405	-0.879144	-0.239164	-0.0674249	0.0212271
		3.1	0.0315	0.405	-0.923727	-0.288941	-0.063538	0.0137605
		3.1	0.035125	0.405	-0.969795	-0.341232	-0.0594553	0.00605227
		3.1	0.03875	0.405	-1.01765	-0.396528	-0.0551508	-0.00193309
		3.1	0.042375	0.405	-1.06765	-0.455414	-0.0505944	-0.0102364
		3.1	0.046	0.405	-1.12021	-0.5186	-0.0457498	-0.0189062
		3.1	0.049625	0.405	-1.17583	-0.586957	-0.0405753	-0.0279988
		3.1	0.05325	0.405	-1.23515	-0.661579	-0.03502	-0.0375827
		3.1	0.056875	0.405	-1.29893	-0.743864	-0.0290207	-0.0477426
		3.1	0.0605	0.405	-1.36818	-0.835636	-0.0225002	-0.058583
		3.1	0.064125	0.405	-1.4442	-0.939334	-0.0153585	-0.0702384
		3.1	0.06775	0.405	-1.52872	-1.05831	-0.00746635	-0.0828829
		3.1	0.071375	0.405	-1.62416	-1.19735	0.00135004	-0.0967517
		3.1	0.075	0.405	-1.73402	-1.36352	0.0113322	-0.112171
		3.1	-0.07	0.4275	0.503449	1.31023	-0.161603	0.219149
		3.1	-0.066375	0.4275	0.405053	1.18529	-0.156437	0.208584
		3.1	-0.06275	0.4275	0.317125	1.07726	-0.151788	0.198861
		3.1	-0.059125	0.4275	0.237504	0.98224	-0.147546	0.189808
		3.1	-0.0555	0.4275	0.164603	0.89746	-0.14363	0.181296
		3.1	-0.051875	0.4275	0.097221	0.820876	-0.139975	0.173228
		3.1	-0.04825	0.4275	0.034431	0.750943	-0.136533	0.165524
		3.1	-0.044625	0.4275	-0.024503	0.68647	-0.133262	0.158122
		3.1	-0.041	0.4275	-0.080178	0.626512	-0.130131	0.150971
		3.1	-0.037375	0.4275	-0.133073	0.57031	-0.127111	0.144027
		3.1	-0.03375	0.4275	-0.183601	0.517244	-0.124178	0.137252
		3.1	-0.030125	0.4275	-0.232111	0.466798	-0.121315	0.130617
		3.1	-0.0265	0.4275	-0.278898	0.418534	-0.118502	0.124094
		3.1	-0.022875	0.4275	-0.324214	0.372073	-0.115722	0.117657
		3.1	-0.01925	0.4275	-0.368292	0.32709	-0.112962	0.111283
		3.1	-0.015625	0.4275	-0.411336	0.28329	-0.110208	0.104953
		3.1	-0.012	0.4275	-0.453532	0.240411	-0.107447	0.0986476
		3.1	-0.008375	0.4275	-0.495056	0.198206	-0.104667	0.0923476
		3.1	-0.00475	0.4275	-0.536068	0.156451	-0.101856	0.0860366
		3.1	-0.001125	0.4275	-0.576726	0.114925	-0.0990021	0.0796972
		3.1	0.0025	0.4275	-0.617182	0.073413	-0.0960939	0.0733121
		3.1	0.006125	0.4275	-0.657587	0.031702	-0.0931193	0.0668644
		3.1	0.00975	0.4275	-0.698092	-0.010425	-0.0900657	0.0603363
		3.1	0.013375	0.4275	-0.738854	-0.053194	-0.0869201	0.0537098
		3.1	0.017	0.4275	-0.780038	-0.096845	-0.0836688	0.0469654
		3.1	0.020625	0.4275	-0.821817	-0.141637	-0.0802965	0.0400825
		3.1	0.02425	0.4275	-0.864379	-0.187855	-0.0767868	0.0330386
		3.1	0.027875	0.4275	-0.907931	-0.235817	-0.0731218	0.0258091
		3.1	0.0315	0.4275	-0.952704	-0.285888	-0.0692808	0.018366
		3.1	0.035125	0.4275	-0.99896	-0.338486	-0.0652409	0.0106786
		3.1	0.03875	0.4275	-1.047	-0.394104	-0.0609762	0.00271171
		3.1	0.042375	0.4275	-1.09719	-0.453328	-0.056456	-0.00557572
		3.1	0.046	0.4275	-1.14993	-0.516871	-0.0516447	-0.0142317
		3.1	0.049625	0.4275	-1.20574	-0.58561	-0.0464992	-0.0233138
		3.1	0.05325	0.4275	-1.26524	-0.660642	-0.040969	-0.0328902
		3.1	0.056875	0.4275	-1.32921	-0.74337	-0.0349908	-0.0430453
		3.1	0.0605	0.4275	-1.39865	-0.835627	-0.0284863	-0.0538847
		3.1	0.064125	0.4275	-1.47486	-0.93986	-0.0213559	-0.0655421
		3.1	0.06775	0.4275	-1.55958	-1.05944	-0.0134689	-0.0781933
		3.1	0.071375	0.4275	-1.65524	-1.19916	-0.00465074	-0.0920736
		3.1	0.075	0.4275	-1.76532	-1.36613	0.00534093	-0.10751
		3.1	-0.07	0.45	0.481915	1.31997	-0.164852	0.22196
		3.1	-0.066375	0.45	0.383156	1.19478	-0.159838	0.211523
		3.1	-0.06275	0.45	0.294884	1.0865	-0.155331	0.201918
		3.1	-0.059125	0.45	0.214933	0.991242	-0.151224	0.192975
		3.1	-0.0555	0.45	0.141713	0.906226	-0.147435	0.184567
		3.1	-0.051875	0.45	0.074026	0.82941	-0.143902	0.176597
		3.1	-0.04825	0.45	0.01094	0.759249	-0.140576	0.168985
		3.1	-0.044625	0.45	-0.048281	0.694551	-0.137417	0.161671
		3.1	-0.041	0.45	-0.104225	0.634367	-0.134391	0.154602
		3.1	-0.037375	0.45	-0.157395	0.577943	-0.131474	0.147736
		3.1	-0.03375	0.45	-0.208188	0.524656	-0.128641	0.141037
		3.1	-0.030125	0.45	-0.256955	0.473988	-0.125873	0.134473
		3.1	-0.0265	0.45	-0.303988	0.425502	-0.123151	0.128016
		3.1	-0.022875	0.45	-0.34955	0.378819	-0.12046	0.121643
		3.1	-0.01925	0.45	-0.393866	0.333612	-0.117785	0.11533
		3.1	-0.015625	0.45	-0.437144	0.289588	-0.115114	0.109058
		3.1	-0.012	0.45	-0.479569	0.246482	-0.112433	0.102808
		3.1	-0.008375	0.45	-0.521316	0.20405	-0.109729	0.0965602
		3.1	-0.00475	0.45	-0.562548	0.162063	-0.106992	0.0902986
		3.1	-0.001125	0.45	-0.603422	0.120301	-0.10421	0.0840058
		3.1	0.0025	0.45	-0.64409	0.078551	-0.101371	0.0776652
		3.1	0.006125	0.45	-0.684702	0.036598	-0.0984621	0.0712593
		3.1	0.00975	0.45	-0.725413	-0.005776	-0.0954723	0.0647709
		3.1	0.013375	0.45	-0.766377	-0.048799	-0.0923875	0.0581812
		3.1	0.017	0.45	-0.80776	-0.092709	-0.0891946	0.0514718
		3.1	0.020625	0.45	-0.849734	-0.137768	-0.0858778	0.0446211
		3.1	0.02425	0.45	-0.89249	-0.184261	-0.0824212	0.0376073
		3.1	0.027875	0.45	-0.936233	-0.232509	-0.078806	0.0304052
		3.1	0.0315	0.45	-0.981196	-0.282875	-0.0750125	0.0229877
		3.1	0.035125	0.45	-1.02764	-0.335781	-0.0710172	0.0153236
		3.1	0.03875	0.45	-1.07587	-0.391722	-0.0667936	0.00737716
		3.1	0.042375	0.45	-1.12624	-0.451287	-0.0623115	-0.000892198
		3.1	0.046	0.45	-1.17917	-0.515191	-0.0575347	-0.00953285
		3.1	0.049625	0.45	-1.23516	-0.584314	-0.0524204	-0.0186021
		3.1	0.05325	0.45	-1.29485	-0.659758	-0.0469173	-0.0281685
		3.1	0.056875	0.45	-1.35901	-0.742932	-0.0409625	-0.0383163
		3.1	0.0605	0.45	-1.42864	-0.835677	-0.0344764	-0.0491521
		3.1	0.064125	0.45	-1.50505	-0.940449	-0.0273594	-0.0608094
		3.1	0.06775	0.45	-1.58998	-1.06063	-0.0194804	-0.0734645
		3.1	0.071375	0.45	-1.68586	-1.20105	-0.0106639	-0.0873533
		3.1	0.075	0.45	-1.79618	-1.36882	-0.000666283	-0.102804
		3.1	-0.07	0.4725	0.460652	1.32969	-0.168082	0.224757
		3.1	-0.066375	0.4725	0.361546	1.20424	-0.163218	0.214446
		3.1	-0.06275	0.4725	0.272942	1.09572	-0.158853	0.20496
		3.1	-0.059125	0.4725	0.192673	1.00022	-0.15488	0.196127
		3.1	-0.0555	0.4725	0.119149	0.914969	-0.151218	0.187824
		3.1	-0.051875	0.4725	0.051168	0.837922	-0.147806	0.179951
		3.1	-0.04825	0.4725	-0.012201	0.767533	-0.144595	0.172432
		3.1	-0.044625	0.4725	-0.071699	0.702609	-0.141547	0.165206
		3.1	-0.041	0.4725	-0.127911	0.642202	-0.138628	0.15822
		3.1	-0.037375	0.4725	-0.181339	0.585555	-0.135813	0.151433
		3.1	-0.03375	0.4725	-0.232385	0.532045	-0.133079	0.144809
		3.1	-0.030125	0.4725	-0.281398	0.481156	-0.130405	0.138317
		3.1	-0.0265	0.4725	-0.328674	0.432446	-0.127775	0.131929
		3.1	-0.022875	0.4725	-0.374471	0.385541	-0.125173	0.12562
		3.1	-0.01925	0.4725	-0.419018	0.34011	-0.122584	0.11937
		3.1	-0.015625	0.4725	-0.462521	0.295861	-0.119995	0.113157
		3.1	-0.012	0.4725	-0.505167	0.252527	-0.117393	0.106962
		3.1	-0.008375	0.4725	-0.547132	0.209866	-0.114767	0.100768
		3.1	-0.00475	0.4725	-0.588577	0.167646	-0.112105	0.0945568
		3.1	-0.001125	0.4725	-0.629661	0.125649	-0.109394	0.0883123
		3.1	0.0025	0.4725	-0.670535	0.083659	-0.106624	0.0820172
		3.1	0.006125	0.4725	-0.71135	0.041463	-0.103782	0.0756548
		3.1	0.00975	0.4725	-0.752261	-0.001161	-0.100856	0.069207
		3.1	0.013375	0.4725	-0.793424	-0.044437	-0.0978336	0.0626563
		3.1	0.017	0.4725	-0.835001	-0.088608	-0.0946996	0.055983
		3.1	0.020625	0.4725	-0.877169	-0.133936	-0.0914393	0.0491663
		3.1	0.02425	0.4725	-0.920115	-0.180707	-0.0880362	0.0421838
		3.1	0.027875	0.4725	-0.964047	-0.22924	-0.0844725	0.0350115
		3.1	0.0315	0.4725	-1.0092	-0.279904	-0.0807272	0.0276211
		3.1	0.035125	0.4725	-1.05583	-0.333121	-0.0767774	0.0199816
		3.1	0.03875	0.4725	-1.10424	-0.389388	-0.0725964	0.0120576
		3.1	0.042375	0.4725	-1.1548	-0.449294	-0.068154	0.00380866
		3.1	0.046	0.4725	-1.20791	-0.513561	-0.0634133	-0.00481469
		3.1	0.049625	0.4725	-1.2641	-0.583069	-0.0583322	-0.0138684
		3.1	0.05325	0.4725	-1.32398	-0.658927	-0.0528585	-0.0234223
		3.1	0.056875	0.4725	-1.38833	-0.742551	-0.0469285	-0.0335612
		3.1	0.0605	0.4725	-1.45816	-0.835786	-0.0404636	-0.0443905
		3.1	0.064125	0.4725	-1.53477	-0.941101	-0.0333628	-0.056045
		3.1	0.06775	0.4725	-1.61992	-1.0619	-0.0254945	-0.0687014
		3.1	0.071375	0.4725	-1.71603	-1.203	-0.0166827	-0.0825956
		3.1	0.075	0.4725	-1.8266	-1.37159	-0.00668262	-0.0980574
		3.1	-0.07	0.495	0.439659	1.33938	-0.171291	0.227538
		3.1	-0.066375	0.495	0.340219	1.21368	-0.166577	0.217354
		3.1	-0.06275	0.495	0.251297	1.10491	-0.162353	0.207985
		3.1	-0.059125	0.495	0.170724	1.00917	-0.158512	0.199264
		3.1	-0.0555	0.495	0.096909	0.923687	-0.154976	0.191064
		3.1	-0.051875	0.495	0.028644	0.84641	-0.151685	0.18329
		3.1	-0.04825	0.495	-0.034996	0.775793	-0.148589	0.175864
		3.1	-0.044625	0.495	-0.094753	0.710641	-0.14565	0.168725
		3.1	-0.041	0.495	-0.151227	0.650011	-0.142838	0.161823
		3.1	-0.037375	0.495	-0.204905	0.593141	-0.140125	0.155116
		3.1	-0.03375	0.495	-0.256194	0.539409	-0.137489	0.148568
		3.1	-0.030125	0.495	-0.305444	0.488297	-0.13491	0.142148
		3.1	-0.0265	0.495	-0.352952	0.439365	-0.132372	0.135828
		3.1	-0.022875	0.495	-0.398976	0.392237	-0.129858	0.129586
		3.1	-0.01925	0.495	-0.443745	0.346581	-0.127354	0.123398
		3.1	-0.015625	0.495	-0.487467	0.302106	-0.124848	0.117245
		3.1	-0.012	0.495	-0.530327	0.258545	-0.122326	0.111107
		3.1	-0.008375	0.495	-0.572501	0.215652	-0.119777	0.104967
		3.1	-0.00475	0.495	-0.614153	0.173199	-0.117189	0.098808
		3.1	-0.001125	0.495	-0.65544	0.130966	-0.11455	0.0926129
		3.1	0.0025	0.495	-0.696515	0.088736	-0.11185	0.0863648
		3.1	0.006125	0.495	-0.737529	0.046294	-0.109075	0.0800467
		3.1	0.00975	0.495	-0.778635	0.003421	-0.106214	0.0736413
		3.1	0.013375	0.495	-0.81999	-0.040111	-0.103253	0.0671305
		3.1	0.017	0.495	-0.861758	-0.084545	-0.100179	0.0604946
		3.1	0.020625	0.495	-0.904115	-0.130143	-0.0969754	0.0537134
		3.1	0.02425	0.495	-0.947249	-0.177192	-0.0936269	0.0467643
		3.1	0.027875	0.495	-0.991368	-0.226014	-0.0901151	0.0396228
		3.1	0.0315	0.495	-1.0367	-0.276977	-0.0864192	0.0322613
		3.1	0.035125	0.495	-1.08352	-0.330506	-0.0825162	0.0246486
		3.1	0.03875	0.495	-1.13212	-0.3871	-0.0783789	0.0167489
		3.1	0.042375	0.495	-1.18286	-0.447352	-0.0739771	0.00852158
		3.1	0.046	0.495	-1.23616	-0.511982	-0.0692746	-8.16008e-05
		3.1	0.049625	0.495	-1.29254	-0.581879	-0.0642277	-0.00911847
		3.1	0.05325	0.495	-1.35261	-0.658154	-0.0587849	-0.0186579
		3.1	0.056875	0.495	-1.41716	-0.742228	-0.0528826	-0.0287846
		3.1	0.0605	0.495	-1.48719	-0.835956	-0.0464406	-0.0396053
		3.1	0.064125	0.495	-1.56401	-0.941817	-0.0393585	-0.0512544
		3.1	0.06775	0.495	-1.64938	-1.06322	-0.0315038	-0.063909
		3.1	0.071375	0.495	-1.74573	-1.20503	-0.0227001	-0.0778057
		3.1	0.075	0.495	-1.85656	-1.37443	-0.0127013	-0.093275
		3.1	-0.07	0.5175	0.418935	1.34904	-0.17448	0.230303
		3.1	-0.066375	0.5175	0.319175	1.22309	-0.169914	0.220245
		3.1	-0.06275	0.5175	0.229949	1.11408	-0.165829	0.210994
		3.1	-0.059125	0.5175	0.149084	1.0181	-0.16212	0.202383
		3.1	-0.0555	0.5175	0.074988	0.932379	-0.15871	0.194287
		3.1	-0.051875	0.5175	0.006456	0.85487	-0.155538	0.186611
		3.1	-0.04825	0.5175	-0.057446	0.784026	-0.152556	0.179278
		3.1	-0.044625	0.5175	-0.117459	0.718648	-0.149727	0.172228
		3.1	-0.041	0.5175	-0.174175	0.657793	-0.14702	0.165409
		3.1	-0.037375	0.5175	-0.228091	0.600701	-0.144408	0.158783
		3.1	-0.03375	0.5175	-0.279615	0.546745	-0.14187	0.15231
		3.1	-0.030125	0.5175	-0.329094	0.49541	-0.139386	0.145963
		3.1	-0.0265	0.5175	-0.376825	0.446255	-0.136938	0.139713
		3.1	-0.022875	0.5175	-0.423066	0.398903	-0.134512	0.133537
		3.1	-0.01925	0.5175	-0.46805	0.353023	-0.132094	0.127413
		3.1	-0.015625	0.5175	-0.51198	0.308321	-0.129669	0.12132
		3.1	-0.012	0.5175	-0.555047	0.26453	-0.127227	0.11524
		3.1	-0.008375	0.5175	-0.597425	0.221407	-0.124755	0.109155
		3.1	-0.00475	0.5175	-0.639276	0.17872	-0.122241	0.103049
		3.1	-0.001125	0.5175	-0.68076	0.136249	-0.119675	0.096904
		3.1	0.0025	0.5175	-0.722029	0.093777	-0.117044	0.0907036
		3.1	0.006125	0.5175	-0.763235	0.051089	-0.114336	0.0844311
		3.1	0.00975	0.5175	-0.80453	0.007965	-0.111539	0.078069
		3.1	0.013375	0.5175	-0.846074	-0.035825	-0.108641	0.0715992
		3.1	0.017	0.5175	-0.888029	-0.080522	-0.105626	0.0650026
		3.1	0.020625	0.5175	-0.930571	-0.126391	-0.102481	0.0582581
		3.1	0.02425	0.5175	-0.97389	-0.173719	-0.0991878	0.0513439
		3.1	0.027875	0.5175	-1.01819	-0.222832	-0.0957283	0.0442348
		3.1	0.0315	0.5175	-1.06371	-0.274097	-0.0920825	0.0369035
		3.1	0.035125	0.5175	-1.11071	-0.32794	-0.0882268	0.0293189
		3.1	0.03875	0.5175	-1.1595	-0.384862	-0.0841345	0.0214455
		3.1	0.042375	0.5175	-1.21042	-0.44546	-0.0797748	0.0132421
		3.1	0.046	0.5175	-1.26391	-0.510456	-0.0751115	0.00466064
		3.1	0.049625	0.5175	-1.32048	-0.580744	-0.0701005	-0.00435722
		3.1	0.05325	0.5175	-1.38074	-0.657438	-0.0646904	-0.0138798
		3.1	0.056875	0.5175	-1.44549	-0.741966	-0.0588171	-0.0239928
		3.1	0.0605	0.5175	-1.51573	-0.83619	-0.0524006	-0.0348021
		3.1	0.064125	0.5175	-1.59276	-0.942598	-0.0453396	-0.0464431
		3.1	0.06775	0.5175	-1.67836	-1.06462	-0.0375013	-0.0590932
		3.1	0.071375	0.5175	-1.77495	-1.20713	-0.0287087	-0.0729893
		3.1	0.075	0.5175	-1.88605	-1.37735	-0.0187148	-0.0884627
		3.1	-0.07	0.54	0.398477	1.35868	-0.177646	0.23305
		3.1	-0.066375	0.54	0.298412	1.23247	-0.173227	0.223119
		3.1	-0.06275	0.54	0.208895	1.12321	-0.169281	0.213985
		3.1	-0.059125	0.54	0.127752	1.027	-0.165703	0.205484
		3.1	-0.0555	0.54	0.053388	0.941042	-0.162417	0.197492
		3.1	-0.051875	0.54	-0.015401	0.863302	-0.159363	0.189913
		3.1	-0.04825	0.54	-0.07955	0.792228	-0.156494	0.182673
		3.1	-0.044625	0.54	-0.139805	0.726626	-0.153774	0.175711
		3.1	-0.041	0.54	-0.196755	0.665546	-0.151171	0.168977
		3.1	-0.037375	0.54	-0.250903	0.60823	-0.14866	0.16243
		3.1	-0.03375	0.54	-0.30265	0.554051	-0.146219	0.156035
		3.1	-0.030125	0.54	-0.352347	0.502493	-0.143828	0.149761
		3.1	-0.0265	0.54	-0.400291	0.453115	-0.141471	0.143581
		3.1	-0.022875	0.54	-0.446742	0.405538	-0.139132	0.137471
		3.1	-0.01925	0.54	-0.491931	0.359431	-0.136798	0.13141
		3.1	-0.015625	0.54	-0.536063	0.314502	-0.134456	0.125379
		3.1	-0.012	0.54	-0.579328	0.270483	-0.132093	0.119358
		3.1	-0.008375	0.54	-0.6219	0.227126	-0.129697	0.113328
		3.1	-0.00475	0.54	-0.663945	0.184205	-0.127258	0.107276
		3.1	-0.001125	0.54	-0.705619	0.141495	-0.124763	0.101182
		3.1	0.0025	0.54	-0.747076	0.098781	-0.122201	0.0950303
		3.1	0.006125	0.54	-0.788468	0.055846	-0.119561	0.0888044
		3.1	0.00975	0.54	-0.829948	0.01247	-0.116829	0.0824868
		3.1	0.013375	0.54	-0.871674	-0.031577	-0.113993	0.0760593
		3.1	0.017	0.54	-0.913812	-0.076541	-0.111038	0.0695024
		3.1	0.020625	0.54	-0.956534	-0.122682	-0.107951	0.062796
		3.1	0.02425	0.54	-1.00003	-0.170292	-0.104713	0.0559176
		3.1	0.027875	0.54	-1.04452	-0.219696	-0.101307	0.0488425
		3.1	0.0315	0.54	-1.09022	-0.271262	-0.0977119	0.0415435
		3.1	0.035125	0.54	-1.1374	-0.325421	-0.0939043	0.0339887
		3.1	0.03875	0.54	-1.18637	-0.382674	-0.0898578	0.026143
		3.1	0.042375	0.54	-1.23748	-0.44362	-0.085541	0.0179651
		3.1	0.046	0.54	-1.29115	-0.508985	-0.0809177	0.00940683
		3.1	0.049625	0.54	-1.34791	-0.579665	-0.0759444	0.000410443
		3.1	0.05325	0.54	-1.40837	-0.65678	-0.0705686	-0.00909341
		3.1	0.056875	0.54	-1.47332	-0.741764	-0.0647261	-0.0191901
		3.1	0.0605	0.54	-1.54377	-0.836486	-0.058337	-0.0299859
		3.1	0.064125	0.54	-1.62102	-0.943446	-0.0512992	-0.0416164
		3.1	0.06775	0.54	-1.70685	-1.06608	-0.0434803	-0.0542587
		3.1	0.071375	0.54	-1.80369	-1.20929	-0.0347016	-0.0681515
		3.1	0.075	0.54	-1.91508	-1.38034	-0.0247162	-0.0836257
		3.1	-0.07	0.5625	0.378283	1.36828	-0.180791	0.235781
		3.1	-0.066375	0.5625	0.277927	1.24182	-0.176517	0.225974
		3.1	-0.06275	0.5625	0.188133	1.13232	-0.172708	0.216957
		3.1	-0.059125	0.5625	0.106725	1.03586	-0.169259	0.208566
		3.1	-0.0555	0.5625	0.032106	0.949675	-0.166096	0.200677
		3.1	-0.051875	0.5625	-0.036931	0.871704	-0.16316	0.193197
		3.1	-0.04825	0.5625	-0.101318	0.800402	-0.160404	0.186049
		3.1	-0.044625	0.5625	-0.1618	0.734572	-0.157791	0.179175
		3.1	-0.041	0.5625	-0.218974	0.673267	-0.155291	0.172525
		3.1	-0.037375	0.5625	-0.273339	0.615727	-0.152879	0.166058
		3.1	-0.03375	0.5625	-0.3253	0.561325	-0.150534	0.159739
		3.1	-0.030125	0.5625	-0.375206	0.509544	-0.148236	0.153538
		3.1	-0.0265	0.5625	-0.423354	0.459941	-0.145969	0.147428
		3.1	-0.022875	0.5625	-0.470004	0.412139	-0.143716	0.141386
		3.1	-0.01925	0.5625	-0.515389	0.365806	-0.141466	0.135389
		3.1	-0.015625	0.5625	-0.559714	0.320649	-0.139205	0.129419
		3.1	-0.012	0.5625	-0.603169	0.276399	-0.13692	0.123456
		3.1	-0.008375	0.5625	-0.64593	0.232811	-0.134601	0.117484
		3.1	-0.00475	0.5625	-0.68816	0.189653	-0.132235	0.111485
		3.1	-0.001125	0.5625	-0.730017	0.146704	-0.129812	0.105443
		3.1	0.0025	0.5625	-0.771656	0.103746	-0.127319	0.0993413
		3.1	0.006125	0.5625	-0.813228	0.060563	-0.124745	0.0931628
		3.1	0.00975	0.5625	-0.854886	0.016934	-0.122078	0.0868904
		3.1	0.013375	0.5625	-0.896791	-0.027373	-0.119304	0.0805061
		3.1	0.017	0.5625	-0.939105	-0.072603	-0.11641	0.0739903
		3.1	0.020625	0.5625	-0.982004	-0.119018	-0.11338	0.067323
		3.1	0.02425	0.5625	-1.02568	-0.16691	-0.110198	0.060482
		3.1	0.027875	0.5625	-1.07034	-0.216606	-0.106845	0.0534421
		3.1	0.0315	0.5625	-1.11622	-0.268477	-0.103301	0.046176
		3.1	0.035125	0.5625	-1.16358	-0.322953	-0.0995424	0.0386525
		3.1	0.03875	0.5625	-1.21273	-0.380538	-0.0955422	0.030836
		3.1	0.042375	0.5625	-1.26402	-0.441833	-0.0912696	0.0226856
		3.1	0.046	0.5625	-1.31788	-0.507568	-0.0866875	0.0141525
		3.1	0.049625	0.5625	-1.37483	-0.578643	-0.0817525	0.00517892
		3.1	0.05325	0.5625	-1.43548	-0.656181	-0.0764125	-0.00430397
		3.1	0.056875	0.5625	-1.50064	-0.741623	-0.0706026	-0.0143823
		3.1	0.0605	0.5625	-1.5713	-0.836844	-0.0642428	-0.0251619
		3.1	0.064125	0.5625	-1.64878	-0.944358	-0.0572306	-0.0367795
		3.1	0.06775	0.5625	-1.73484	-1.06761	-0.0494336	-0.0494115
		3.1	0.071375	0.5625	-1.83195	-1.21153	-0.040672	-0.0632976
		3.1	0.075	0.5625	-1.94362	-1.3834	-0.0306987	-0.0787693
		3.1	-0.07	0.585	0.358351	1.37785	-0.183912	0.238492
		3.1	-0.066375	0.585	0.257719	1.25114	-0.179783	0.22881
		3.1	-0.06275	0.585	0.167661	1.14139	-0.176109	0.219909
		3.1	-0.059125	0.585	0.086001	1.0447	-0.172788	0.211627
		3.1	-0.0555	0.585	0.01114	0.958275	-0.169747	0.203842
		3.1	-0.051875	0.585	-0.058129	0.880072	-0.166926	0.196458
		3.1	-0.04825	0.585	-0.122739	0.808541	-0.16428	0.189403
		3.1	-0.044625	0.585	-0.183444	0.742485	-0.161774	0.182617
		3.1	-0.041	0.585	-0.240831	0.680956	-0.159377	0.176051
		3.1	-0.037375	0.585	-0.295403	0.62319	-0.157064	0.169664
		3.1	-0.03375	0.585	-0.347567	0.568565	-0.154813	0.163421
		3.1	-0.030125	0.585	-0.397671	0.516559	-0.152607	0.157294
		3.1	-0.0265	0.585	-0.446013	0.466732	-0.150428	0.151254
		3.1	-0.022875	0.585	-0.492854	0.418704	-0.148262	0.145278
		3.1	-0.01925	0.585	-0.538426	0.372145	-0.146094	0.139346
		3.1	-0.015625	0.585	-0.582936	0.326758	-0.143913	0.133438
		3.1	-0.012	0.585	-0.626574	0.282277	-0.141706	0.127534
		3.1	-0.008375	0.585	-0.669513	0.238456	-0.139462	0.121619
		3.1	-0.00475	0.585	-0.711921	0.195062	-0.137169	0.115675
		3.1	-0.001125	0.585	-0.753955	0.151873	-0.134817	0.109685
		3.1	0.0025	0.585	-0.795768	0.10867	-0.132392	0.103633
		3.1	0.006125	0.585	-0.837514	0.065239	-0.129885	0.0975027
		3.1	0.00975	0.585	-0.879345	0.021354	-0.127282	0.091276
		3.1	0.013375	0.585	-0.921421	-0.023212	-0.12457	0.0849358
		3.1	0.017	0.585	-0.963908	-0.068709	-0.121736	0.0784622
		3.1	0.020625	0.585	-1.00698	-0.115399	-0.118764	0.0718351
		3.1	0.02425	0.585	-1.05083	-0.163575	-0.115638	0.0650323
		3.1	0.027875	0.585	-1.09566	-0.213565	-0.112338	0.0580285
		3.1	0.0315	0.585	-1.14171	-0.265741	-0.108846	0.050797
		3.1	0.035125	0.585	-1.18925	-0.320535	-0.105136	0.0433061
		3.1	0.03875	0.585	-1.23858	-0.378453	-0.101183	0.0355205
		3.1	0.042375	0.585	-1.29005	-0.4401	-0.0969546	0.0273986
		3.1	0.046	0.585	-1.3441	-0.506208	-0.0924147	0.0188923
		3.1	0.049625	0.585	-1.40123	-0.577677	-0.0875193	0.00994379
		3.1	0.05325	0.585	-1.46209	-0.655641	-0.0822161	0.000483393
		3.1	0.056875	0.585	-1.52744	-0.741542	-0.0764403	-0.00957425
		3.1	0.0605	0.585	-1.59832	-0.837266	-0.0701116	-0.0203358
		3.1	0.064125	0.585	-1.67603	-0.945335	-0.0631274	-0.0319375
		3.1	0.06775	0.585	-1.76234	-1.06921	-0.0553543	-0.0445567
		3.1	0.071375	0.585	-1.85971	-1.21384	-0.0466129	-0.0584333
		3.1	0.075	0.585	-1.97167	-1.38654	-0.0366552	-0.0738989
		3.1	-0.07	0.6075	0.338681	1.38739	-0.18701	0.241185
		3.1	-0.066375	0.6075	0.237785	1.26043	-0.183023	0.231627
		3.1	-0.06275	0.6075	0.147478	1.15043	-0.179483	0.222841
		3.1	-0.059125	0.6075	0.065578	1.0535	-0.176289	0.214667
		3.1	-0.0555	0.6075	-0.009512	0.966839	-0.173368	0.206984
		3.1	-0.051875	0.6075	-0.078998	0.888405	-0.170661	0.199697
		3.1	-0.04825	0.6075	-0.143828	0.816646	-0.168125	0.192734
		3.1	-0.044625	0.6075	-0.204733	0.750362	-0.165723	0.186035
		3.1	-0.041	0.6075	-0.262328	0.688607	-0.163427	0.179552
		3.1	-0.037375	0.6075	-0.317096	0.630617	-0.161211	0.173245
		3.1	-0.03375	0.6075	-0.369453	0.575768	-0.159055	0.167079
		3.1	-0.030125	0.6075	-0.419744	0.523538	-0.156939	0.161025
		3.1	-0.0265	0.6075	-0.468271	0.473486	-0.154847	0.155055
		3.1	-0.022875	0.6075	-0.515294	0.425232	-0.152765	0.149147
		3.1	-0.01925	0.6075	-0.561044	0.378445	-0.15068	0.143279
		3.1	-0.015625	0.6075	-0.60573	0.332829	-0.148578	0.137432
		3.1	-0.012	0.6075	-0.649542	0.288116	-0.146448	0.131588
		3.1	-0.008375	0.6075	-0.692653	0.244061	-0.144278	0.12573
		3.1	-0.00475	0.6075	-0.735231	0.200429	-0.142058	0.119841
		3.1	-0.001125	0.6075	-0.777434	0.156999	-0.139775	0.113904
		3.1	0.0025	0.6075	-0.819415	0.113553	-0.137419	0.107903
		3.1	0.006125	0.6075	-0.861327	0.06987	-0.134976	0.10182
		3.1	0.00975	0.6075	-0.903326	0.025732	-0.132437	0.0956407
		3.1	0.013375	0.6075	-0.945568	-0.019097	-0.129787	0.0893448
		3.1	0.017	0.6075	-0.988221	-0.064861	-0.127012	0.0829141
		3.1	0.020625	0.6075	-1.03146	-0.111827	-0.124098	0.0763279
		3.1	0.02425	0.6075	-1.07547	-0.160288	-0.121027	0.069564
		3.1	0.027875	0.6075	-1.12048	-0.210573	-0.117781	0.0625978
		3.1	0.0315	0.6075	-1.1667	-0.263055	-0.11434	0.0554019
		3.1	0.035125	0.6075	-1.21441	-0.31817	-0.11068	0.0479445
		3.1	0.03875	0.6075	-1.26391	-0.376422	-0.106774	0.0401912
		3.1	0.042375	0.6075	-1.31557	-0.438421	-0.102591	0.0320996
		3.1	0.046	0.6075	-1.3698	-0.504902	-0.0980936	0.0236217
		3.1	0.049625	0.6075	-1.42713	-0.57677	-0.0932386	0.0146995
		3.1	0.05325	0.6075	-1.48818	-0.655159	-0.0879736	0.00526398
		3.1	0.056875	0.6075	-1.55374	-0.741521	-0.0822334	-0.00477097
		3.1	0.0605	0.6075	-1.62483	-0.83775	-0.0759373	-0.0155123
		3.1	0.064125	0.6075	-1.70277	-0.946375	-0.068983	-0.0270957
		3.1	0.06775	0.6075	-1.78933	-1.07088	-0.0612362	-0.0396997
		3.1	0.071375	0.6075	-1.88697	-1.21622	-0.0525179	-0.0535634
		3.1	0.075	0.6075	-1.99923	-1.38975	-0.0425788	-0.0690199
		3.1	-0.07	0.63	0.319269	1.39689	-0.190083	0.243859
		3.1	-0.066375	0.63	0.218124	1.26968	-0.186237	0.234423
		3.1	-0.06275	0.63	0.12758	1.15944	-0.182829	0.225752
		3.1	-0.059125	0.63	0.045454	1.06226	-0.17976	0.217686
		3.1	-0.0555	0.63	-0.029853	0.975368	-0.176957	0.210103
		3.1	-0.051875	0.63	-0.099552	0.896702	-0.174364	0.202913
		3.1	-0.04825	0.63	-0.164581	0.824714	-0.171936	0.196041
		3.1	-0.044625	0.63	-0.22568	0.758203	-0.169638	0.189429
		3.1	-0.041	0.63	-0.283466	0.696222	-0.167441	0.183029
		3.1	-0.037375	0.63	-0.338421	0.638007	-0.165321	0.176802
		3.1	-0.03375	0.63	-0.390959	0.582933	-0.163257	0.170712
		3.1	-0.030125	0.63	-0.441429	0.530478	-0.16123	0.16473
		3.1	-0.0265	0.63	-0.490131	0.4802	-0.159224	0.15883
		3.1	-0.022875	0.63	-0.537326	0.431719	-0.157226	0.152988
		3.1	-0.01925	0.63	-0.583246	0.384704	-0.155221	0.147185
		3.1	-0.015625	0.63	-0.628099	0.338858	-0.153197	0.1414
		3.1	-0.012	0.63	-0.672075	0.293914	-0.151142	0.135616
		3.1	-0.008375	0.63	-0.715351	0.249624	-0.149046	0.129815
		3.1	-0.00475	0.63	-0.758091	0.205754	-0.146897	0.12398
		3.1	-0.001125	0.63	-0.800455	0.162083	-0.144683	0.118096
		3.1	0.0025	0.63	-0.842596	0.11839	-0.142393	0.112146
		3.1	0.006125	0.63	-0.884669	0.074458	-0.140016	0.106113
		3.1	0.00975	0.63	-0.926828	0.030063	-0.13754	0.09998
		3.1	0.013375	0.63	-0.969232	-0.015027	-0.134951	0.0937297
		3.1	0.017	0.63	-1.01205	-0.06106	-0.132235	0.0873423
		3.1	0.020625	0.63	-1.05545	-0.108303	-0.129378	0.0807978
		3.1	0.02425	0.63	-1.09963	-0.15705	-0.126362	0.0740738
		3.1	0.027875	0.63	-1.14479	-0.20763	-0.123169	0.0671459
		3.1	0.0315	0.63	-1.19118	-0.260421	-0.119779	0.0599862
		3.1	0.035125	0.63	-1.23906	-0.315855	-0.116169	0.0525642
		3.1	0.03875	0.63	-1.28874	-0.374443	-0.11231	0.044844
		3.1	0.042375	0.63	-1.34057	-0.436797	-0.108172	0.0367838
		3.1	0.046	0.63	-1.39499	-0.503652	-0.103718	0.0283356
		3.1	0.049625	0.63	-1.4525	-0.575918	-0.0989049	0.0194418
		3.1	0.05325	0.63	-1.51375	-0.654736	-0.0936787	0.0100323
		3.1	0.056875	0.63	-1.57952	-0.741561	-0.0879752	2.1832e-05
		3.1	0.0605	0.63	-1.65083	-0.838295	-0.0817135	-0.0106967
		3.1	0.064125	0.63	-1.729	-0.947479	-0.0747908	-0.0222596
		3.1	0.06775	0.63	-1.81581	-1.07261	-0.0670728	-0.0348455
		3.1	0.071375	0.63	-1.91372	-1.21867	-0.0583801	-0.0486936
		3.1	0.075	0.63	-2.0263	-1.39303	-0.0484631	-0.0641378
		3.1	-0.07	0.6525	0.300114	1.40636	-0.193132	0.246513
		3.1	-0.066375	0.6525	0.198734	1.27889	-0.189425	0.237198
		3.1	-0.06275	0.6525	0.107966	1.1684	-0.186148	0.22864
		3.1	-0.059125	0.6525	0.025627	1.07099	-0.183202	0.220681
		3.1	-0.0555	0.6525	-0.049883	0.983859	-0.180515	0.213199
		3.1	-0.051875	0.6525	-0.11978	0.904962	-0.178034	0.206104
		3.1	-0.04825	0.6525	-0.184996	0.832743	-0.175712	0.199323
		3.1	-0.044625	0.6525	-0.246285	0.766004	-0.173515	0.192797
		3.1	-0.041	0.6525	-0.304249	0.703797	-0.171416	0.18648
		3.1	-0.037375	0.6525	-0.359381	0.645357	-0.169391	0.180331
		3.1	-0.03375	0.6525	-0.412091	0.590057	-0.167417	0.174316
		3.1	-0.030125	0.6525	-0.462729	0.537376	-0.165478	0.168407
		3.1	-0.0265	0.6525	-0.511594	0.486873	-0.163557	0.162576
		3.1	-0.022875	0.6525	-0.558952	0.438166	-0.16164	0.156802
		3.1	-0.01925	0.6525	-0.605032	0.390922	-0.159714	0.151062
		3.1	-0.015625	0.6525	-0.650043	0.344845	-0.157767	0.145339
		3.1	-0.012	0.6525	-0.694177	0.299668	-0.155787	0.139614
		3.1	-0.008375	0.6525	-0.737608	0.255143	-0.153763	0.13387
		3.1	-0.00475	0.6525	-0.780503	0.211035	-0.151683	0.128091
		3.1	-0.001125	0.6525	-0.82302	0.167122	-0.149538	0.12226
		3.1	0.0025	0.6525	-0.865317	0.123183	-0.147314	0.116361
		3.1	0.006125	0.6525	-0.907543	0.079	-0.145001	0.110377
		3.1	0.00975	0.6525	-0.949856	0.034348	-0.142586	0.104291
		3.1	0.013375	0.6525	-0.992413	-0.011005	-0.140057	0.0980863
		3.1	0.017	0.6525	-1.03538	-0.057308	-0.1374	0.091743
		3.1	0.020625	0.6525	-1.07894	-0.104828	-0.134599	0.0852408
		3.1	0.02425	0.6525	-1.12328	-0.153861	-0.131638	0.0785575
		3.1	0.027875	0.6525	-1.16861	-0.204739	-0.128498	0.0716684
		3.1	0.0315	0.6525	-1.21516	-0.257837	-0.125159	0.0645465
		3.1	0.035125	0.6525	-1.26321	-0.313592	-0.121598	0.0571604
		3.1	0.03875	0.6525	-1.31306	-0.372518	-0.117787	0.0494742
		3.1	0.042375	0.6525	-1.36506	-0.435225	-0.113695	0.0414472
		3.1	0.046	0.6525	-1.41966	-0.502456	-0.109285	0.0330302
		3.1	0.049625	0.6525	-1.47736	-0.575122	-0.104513	0.024166
		3.1	0.05325	0.6525	-1.5388	-0.654369	-0.0993268	0.0147847
		3.1	0.056875	0.6525	-1.60478	-0.741659	-0.0936609	0.00480037
		3.1	0.0605	0.6525	-1.67631	-0.8389	-0.0874349	-0.00589354
		3.1	0.064125	0.6525	-1.75471	-0.948645	-0.0805454	-0.0174338
		3.1	0.06775	0.6525	-1.84178	-1.07441	-0.0728583	-0.0299991
		3.1	0.071375	0.6525	-1.93997	-1.22118	-0.0641936	-0.043829
		3.1	0.075	0.6525	-2.05286	-1.39638	-0.0543021	-0.0592569
		3.1	-0.07	0.675	0.281212	1.41579	-0.196157	0.249147
		3.1	-0.066375	0.675	0.179611	1.28807	-0.192586	0.239951
		3.1	-0.06275	0.675	0.088633	1.17733	-0.189437	0.231506
		3.1	-0.059125	0.675	0.006095	1.07968	-0.186612	0.223652
		3.1	-0.0555	0.675	-0.069609	0.992312	-0.184041	0.21627
		3.1	-0.051875	0.675	-0.139691	0.91318	-0.181669	0.20927
		3.1	-0.04825	0.675	-0.205088	0.840733	-0.179451	0.202578
		3.1	-0.044625	0.675	-0.266551	0.773766	-0.177355	0.196138
		3.1	-0.041	0.675	-0.32468	0.711331	-0.175352	0.189902
		3.1	-0.037375	0.675	-0.379976	0.652665	-0.173419	0.183831
		3.1	-0.03375	0.675	-0.432848	0.597139	-0.171534	0.177892
		3.1	-0.030125	0.675	-0.483644	0.544234	-0.169681	0.172054
		3.1	-0.0265	0.675	-0.532666	0.493503	-0.167843	0.166292
		3.1	-0.022875	0.675	-0.580176	0.444568	-0.166006	0.160584
		3.1	-0.01925	0.675	-0.626407	0.397096	-0.164158	0.154908
		3.1	-0.015625	0.675	-0.671568	0.35079	-0.162287	0.149247
		3.1	-0.012	0.675	-0.71585	0.305379	-0.160379	0.143581
		3.1	-0.008375	0.675	-0.759428	0.260618	-0.158426	0.137894
		3.1	-0.00475	0.675	-0.80247	0.216271	-0.156415	0.13217
		3.1	-0.001125	0.675	-0.845135	0.172115	-0.154336	0.126391
		3.1	0.0025	0.675	-0.887576	0.127929	-0.152177	0.120543
		3.1	0.006125	0.675	-0.929951	0.083494	-0.149927	0.114609
		3.1	0.00975	0.675	-0.97241	0.038586	-0.147573	0.108571
		3.1	0.013375	0.675	-1.01512	-0.007031	-0.145103	0.102412
		3.1	0.017	0.675	-1.05824	-0.053604	-0.142503	0.096113
		3.1	0.020625	0.675	-1.10194	-0.101402	-0.139758	0.0896536
		3.1	0.02425	0.675	-1.14644	-0.150722	-0.136851	0.0830115
		3.1	0.027875	0.675	-1.19192	-0.201896	-0.133764	0.0761624
		3.1	0.0315	0.675	-1.23863	-0.255303	-0.130476	0.0690785
		3.1	0.035125	0.675	-1.28685	-0.311381	-0.126964	0.0617291
		3.1	0.03875	0.675	-1.33686	-0.370645	-0.1232	0.0540783
		3.1	0.042375	0.675	-1.38904	-0.433708	-0.119153	0.0460849
		3.1	0.046	0.675	-1.44382	-0.501314	-0.114787	0.0377008
		3.1	0.049625	0.675	-1.50171	-0.574381	-0.110058	0.0288675
		3.1	0.05325	0.675	-1.56334	-0.654058	-0.104912	0.0195158
		3.1	0.056875	0.675	-1.62953	-0.741813	-0.0992849	0.00955969
		3.1	0.0605	0.675	-1.70127	-0.839563	-0.0930955	-0.00110786
		3.1	0.064125	0.675	-1.77991	-0.94987	-0.086241	-0.0126233
		3.1	0.06775	0.675	-1.86724	-1.07626	-0.0785866	-0.0251655
		3.1	0.071375	0.675	-1.96572	-1.22375	-0.0699528	-0.038974
		3.1	0.075	0.675	-2.07893	-1.39979	-0.0600893	-0.0543834
		3.1	-0.07	0.6975	0.262561	1.42518	-0.199155	0.251759
		3.1	-0.066375	0.6975	0.160754	1.2972	-0.19572	0.242683
		3.1	-0.06275	0.6975	0.069578	1.18622	-0.192697	0.234349
		3.1	-0.059125	0.6975	-0.013148	1.08833	-0.189991	0.226599
		3.1	-0.0555	0.6975	-0.089031	1.00072	-0.187533	0.219316
		3.1	-0.051875	0.6975	-0.159286	0.921358	-0.185268	0.212409
		3.1	-0.04825	0.6975	-0.224847	0.848679	-0.183153	0.205805
		3.1	-0.044625	0.6975	-0.286476	0.781485	-0.181156	0.199451
		3.1	-0.041	0.6975	-0.344762	0.718823	-0.179247	0.193295
		3.1	-0.037375	0.6975	-0.400213	0.65993	-0.177404	0.187302
		3.1	-0.03375	0.6975	-0.453235	0.604179	-0.175607	0.181436
		3.1	-0.030125	0.6975	-0.504179	0.551046	-0.173837	0.175669
		3.1	-0.0265	0.6975	-0.553347	0.500089	-0.172081	0.169976
		3.1	-0.022875	0.6975	-0.601001	0.450927	-0.170323	0.164334
		3.1	-0.01925	0.6975	-0.647374	0.403225	-0.168551	0.158721
		3.1	-0.015625	0.6975	-0.692675	0.356688	-0.166753	0.153121
		3.1	-0.012	0.6975	-0.737098	0.311043	-0.164917	0.147514
		3.1	-0.008375	0.6975	-0.780815	0.266046	-0.163033	0.141884
		3.1	-0.00475	0.6975	-0.823996	0.22146	-0.16109	0.136214
		3.1	-0.001125	0.6975	-0.8668	0.177061	-0.159076	0.130489
		3.1	0.0025	0.6975	-0.909381	0.132629	-0.15698	0.124692
		3.1	0.006125	0.6975	-0.951895	0.087942	-0.154792	0.118807
		3.1	0.00975	0.6975	-0.994495	0.042775	-0.152498	0.112816
		3.1	0.013375	0.6975	-1.03734	-0.003105	-0.150086	0.106704
		3.1	0.017	0.6975	-1.08061	-0.049948	-0.147542	0.100449
		3.1	0.020625	0.6975	-1.12446	-0.098025	-0.144852	0.0940328
		3.1	0.02425	0.6975	-1.1691	-0.147632	-0.141998	0.0874325
		3.1	0.027875	0.6975	-1.21474	-0.199105	-0.138962	0.0806232
		3.1	0.0315	0.6975	-1.26161	-0.252821	-0.135724	0.0735784
		3.1	0.035125	0.6975	-1.30998	-0.309222	-0.132261	0.0662665
		3.1	0.03875	0.6975	-1.36016	-0.368823	-0.128544	0.0586521
		3.1	0.042375	0.6975	-1.41251	-0.432242	-0.124543	0.0506936
		3.1	0.046	0.6975	-1.46746	-0.500226	-0.120221	0.0423428
		3.1	0.049625	0.6975	-1.52553	-0.573695	-0.115534	0.0335419
		3.1	0.05325	0.6975	-1.58737	-0.653802	-0.11043	0.0242214
		3.1	0.056875	0.6975	-1.65376	-0.742024	-0.104842	0.0142948
		3.1	0.0605	0.6975	-1.72572	-0.840283	-0.0986904	0.00365578
		3.1	0.064125	0.6975	-1.8046	-0.951154	-0.0918721	-0.00783283
		3.1	0.06775	0.6975	-1.89218	-1.07818	-0.0842526	-0.0203492
		3.1	0.071375	0.6975	-1.99095	-1.22639	-0.0756514	-0.0341341
		3.1	0.075	0.6975	-2.10449	-1.40326	-0.0658192	-0.0495214
		3.1	-0.07	0.72	0.24416	1.43453	-0.202128	0.25435
		3.1	-0.066375	0.72	0.142159	1.3063	-0.198825	0.245392
		3.1	-0.06275	0.72	0.050801	1.19507	-0.195926	0.237167
		3.1	-0.059125	0.72	-0.032102	1.09693	-0.193338	0.229521
		3.1	-0.0555	0.72	-0.108152	1.00909	-0.190991	0.222335
		3.1	-0.051875	0.72	-0.178563	0.929493	-0.188831	0.21552
		3.1	-0.04825	0.72	-0.24428	0.856582	-0.186816	0.209004
		3.1	-0.044625	0.72	-0.30606	0.789159	-0.184915	0.202733
		3.1	-0.041	0.72	-0.364498	0.72627	-0.183099	0.196658
		3.1	-0.037375	0.72	-0.420093	0.66715	-0.181345	0.190741
		3.1	-0.03375	0.72	-0.473256	0.611173	-0.179633	0.184949
		3.1	-0.030125	0.72	-0.524338	0.557814	-0.177946	0.179252
		3.1	-0.0265	0.72	-0.573642	0.50663	-0.176269	0.173627
		3.1	-0.022875	0.72	-0.62143	0.457238	-0.174588	0.168049
		3.1	-0.01925	0.72	-0.667936	0.409307	-0.17289	0.162499
		3.1	-0.015625	0.72	-0.713371	0.362539	-0.171165	0.15696
		3.1	-0.012	0.72	-0.757923	0.316661	-0.169398	0.151411
		3.1	-0.008375	0.72	-0.801773	0.271428	-0.167582	0.145837
		3.1	-0.00475	0.72	-0.845084	0.226602	-0.165704	0.140222
		3.1	-0.001125	0.72	-0.888019	0.18196	-0.163754	0.134549
		3.1	0.0025	0.72	-0.930733	0.13728	-0.16172	0.128803
		3.1	0.006125	0.72	-0.97338	0.092341	-0.159592	0.122967
		3.1	0.00975	0.72	-1.01612	0.046917	-0.157357	0.117025
		3.1	0.013375	0.72	-1.0591	0.000773	-0.155002	0.110958
		3.1	0.017	0.72	-1.1025	-0.04634	-0.152514	0.104749
		3.1	0.020625	0.72	-1.1465	-0.094696	-0.149877	0.0983755
		3.1	0.02425	0.72	-1.19128	-0.144592	-0.147075	0.0918168
		3.1	0.027875	0.72	-1.23706	-0.196361	-0.144091	0.0850489
		3.1	0.0315	0.72	-1.28408	-0.250389	-0.140902	0.0780429
		3.1	0.035125	0.72	-1.33261	-0.307112	-0.137486	0.0707694
		3.1	0.03875	0.72	-1.38295	-0.367052	-0.133816	0.0631918
		3.1	0.042375	0.72	-1.43547	-0.430828	-0.129861	0.0552693
		3.1	0.046	0.72	-1.49059	-0.499189	-0.125583	0.0469531
		3.1	0.049625	0.72	-1.54885	-0.573059	-0.120938	0.0381859
		3.1	0.05325	0.72	-1.61088	-0.653599	-0.115875	0.0288974
		3.1	0.056875	0.72	-1.67747	-0.742287	-0.110328	0.0190024
		3.1	0.0605	0.72	-1.74966	-0.841057	-0.104215	0.00839318
		3.1	0.064125	0.72	-1.82878	-0.952491	-0.0974342	-0.00306622
		3.1	0.06775	0.72	-1.91662	-1.08015	-0.0898508	-0.0155552
		3.1	0.071375	0.72	-2.01568	-1.22908	-0.0812851	-0.0293132
		3.1	0.075	0.72	-2.12955	-1.4068	-0.0714864	-0.0446758
		3.1	-0.07	0.7425	0.226007	1.44384	-0.205074	0.25692
		3.1	-0.066375	0.7425	0.123825	1.31535	-0.201902	0.248077
		3.1	-0.06275	0.7425	0.032296	1.20388	-0.199125	0.239961
		3.1	-0.059125	0.7425	-0.050768	1.1055	-0.196652	0.232417
		3.1	-0.0555	0.7425	-0.126975	1.01742	-0.194414	0.225327
		3.1	-0.051875	0.7425	-0.197535	0.937584	-0.192357	0.218603
		3.1	-0.04825	0.7425	-0.263399	0.864442	-0.190441	0.212174
		3.1	-0.044625	0.7425	-0.325315	0.796788	-0.188634	0.205984
		3.1	-0.041	0.7425	-0.383892	0.733671	-0.186908	0.199989
		3.1	-0.037375	0.7425	-0.43962	0.674325	-0.185241	0.194147
		3.1	-0.03375	0.7425	-0.492913	0.61812	-0.183612	0.188427
		3.1	-0.030125	0.7425	-0.544124	0.564534	-0.182006	0.1828
		3.1	-0.0265	0.7425	-0.593554	0.513122	-0.180406	0.177241
		3.1	-0.022875	0.7425	-0.641468	0.463503	-0.1788	0.171728
		3.1	-0.01925	0.7425	-0.688098	0.415342	-0.177175	0.166241
		3.1	-0.015625	0.7425	-0.733656	0.368342	-0.175519	0.16076
		3.1	-0.012	0.7425	-0.778332	0.322231	-0.173821	0.15527
		3.1	-0.008375	0.7425	-0.822304	0.276761	-0.172071	0.149752
		3.1	-0.00475	0.7425	-0.86574	0.231696	-0.170257	0.144191
		3.1	-0.001125	0.7425	-0.908799	0.18681	-0.168369	0.13857
		3.1	0.0025	0.7425	-0.951637	0.141883	-0.166395	0.132875
		3.1	0.006125	0.7425	-0.99441	0.096691	-0.164326	0.127088
		3.1	0.00975	0.7425	-1.03727	0.05101	-0.162147	0.121193
		3.1	0.013375	0.7425	-1.08039	0.004602	-0.159848	0.115173
		3.1	0.017	0.7425	-1.12392	-0.042782	-0.157414	0.109008
		3.1	0.020625	0.7425	-1.16805	-0.091418	-0.15483	0.102678
		3.1	0.02425	0.7425	-1.21297	-0.141601	-0.152079	0.0961619
		3.1	0.027875	0.7425	-1.2589	-0.193669	-0.149145	0.0894347
		3.1	0.0315	0.7425	-1.30607	-0.248005	-0.146005	0.0824691
		3.1	0.035125	0.7425	-1.35474	-0.305053	-0.142636	0.0752338
		3.1	0.03875	0.7425	-1.40524	-0.365331	-0.139012	0.067694
		3.1	0.042375	0.7425	-1.45792	-0.429464	-0.135102	0.059808
		3.1	0.046	0.7425	-1.51322	-0.498202	-0.130868	0.0515276
		3.1	0.049625	0.7425	-1.57166	-0.572475	-0.126266	0.0427949
		3.1	0.05325	0.7425	-1.63388	-0.653447	-0.121244	0.0335402
		3.1	0.056875	0.7425	-1.70068	-0.742603	-0.115737	0.0236775
		3.1	0.0605	0.7425	-1.77308	-0.841883	-0.109664	0.0131003
		3.1	0.064125	0.7425	-1.85244	-0.953882	-0.102922	0.0016717
		3.1	0.06775	0.7425	-1.94055	-1.08217	-0.0953768	-0.0107873
		3.1	0.071375	0.7425	-2.0399	-1.23183	-0.086848	-0.0245166
		3.1	0.075	0.7425	-2.1541	-1.41039	-0.077086	-0.0398509
		3.1	-0.07	0.765	0.208098	1.45311	-0.207994	0.259467
		3.1	-0.066375	0.765	0.105749	1.32437	-0.20495	0.250739
		3.1	-0.06275	0.765	0.014061	1.21264	-0.202293	0.24273
		3.1	-0.059125	0.765	-0.069153	1.11401	-0.199933	0.235286
		3.1	-0.0555	0.765	-0.145502	1.0257	-0.197801	0.228291
		3.1	-0.051875	0.765	-0.216201	0.945628	-0.195845	0.221656
		3.1	-0.04825	0.765	-0.282196	0.872254	-0.194025	0.215312
		3.1	-0.044625	0.765	-0.344245	0.804371	-0.192311	0.209205
		3.1	-0.041	0.765	-0.402947	0.741026	-0.190673	0.203287
		3.1	-0.037375	0.765	-0.458797	0.681452	-0.18909	0.19752
		3.1	-0.03375	0.765	-0.512212	0.62502	-0.187543	0.191871
		3.1	-0.030125	0.765	-0.563542	0.571207	-0.186015	0.186313
		3.1	-0.0265	0.765	-0.613089	0.519568	-0.184491	0.18082
		3.1	-0.022875	0.765	-0.661119	0.469721	-0.182958	0.17537
		3.1	-0.01925	0.765	-0.707865	0.421329	-0.181403	0.169944
		3.1	-0.015625	0.765	-0.753537	0.374097	-0.179815	0.164523
		3.1	-0.012	0.765	-0.798328	0.327752	-0.178183	0.159089
		3.1	-0.008375	0.765	-0.842416	0.282045	-0.176497	0.153626
		3.1	-0.00475	0.765	-0.885967	0.236741	-0.174745	0.148119
		3.1	-0.001125	0.765	-0.929143	0.191612	-0.172918	0.14255
		3.1	0.0025	0.765	-0.972099	0.146437	-0.171003	0.136905
		3.1	0.006125	0.765	-1.01499	0.100993	-0.168991	0.131167
		3.1	0.00975	0.765	-1.05798	0.055055	-0.166868	0.12532
		3.1	0.013375	0.765	-1.10122	0.008382	-0.164623	0.119345
		3.1	0.017	0.765	-1.14487	-0.039274	-0.162241	0.113225
		3.1	0.020625	0.765	-1.18914	-0.088186	-0.159708	0.106939
		3.1	0.02425	0.765	-1.23419	-0.138657	-0.157008	0.100465
		3.1	0.027875	0.765	-1.28025	-0.191025	-0.154122	0.0937786
		3.1	0.0315	0.765	-1.32756	-0.24567	-0.15103	0.0868534
		3.1	0.035125	0.765	-1.37638	-0.303041	-0.147708	0.0796573
		3.1	0.03875	0.765	-1.42704	-0.363658	-0.14413	0.0721558
		3.1	0.042375	0.765	-1.47988	-0.428147	-0.140263	0.0643071
		3.1	0.046	0.765	-1.53535	-0.497265	-0.136073	0.0560628
		3.1	0.049625	0.765	-1.59396	-0.57194	-0.131514	0.0473658
		3.1	0.05325	0.765	-1.65637	-0.653343	-0.126534	0.0381458
		3.1	0.056875	0.765	-1.72337	-0.742966	-0.121068	0.0283176
		3.1	0.0605	0.765	-1.796	-0.842758	-0.115035	0.0177735
		3.1	0.064125	0.765	-1.8756	-0.955322	-0.108333	0.00637739
		3.1	0.06775	0.765	-1.96397	-1.08424	-0.100826	-0.00604976
		3.1	0.071375	0.765	-2.06362	-1.23463	-0.0923363	-0.0197477
		3.1	0.075	0.765	-2.17816	-1.41403	-0.0826128	-0.0350515
		3.1	-0.07	0.7875	0.190431	1.46234	-0.210887	0.261992
		3.1	-0.066375	0.7875	0.087927	1.33333	-0.207968	0.253377
		3.1	-0.06275	0.7875	-0.003905	1.22136	-0.205429	0.245473
		3.1	-0.059125	0.7875	-0.087259	1.12249	-0.203179	0.238128
		3.1	-0.0555	0.7875	-0.163737	1.03393	-0.201151	0.231226
		3.1	-0.051875	0.7875	-0.234566	0.953627	-0.199295	0.22468
		3.1	-0.04825	0.7875	-0.300681	0.88002	-0.197569	0.21842
		3.1	-0.044625	0.7875	-0.362851	0.811907	-0.195945	0.212393
		3.1	-0.041	0.7875	-0.421667	0.748332	-0.194393	0.206551
		3.1	-0.037375	0.7875	-0.477631	0.688531	-0.192892	0.200857
		3.1	-0.03375	0.7875	-0.531157	0.631871	-0.191424	0.195279
		3.1	-0.030125	0.7875	-0.582595	0.57783	-0.189972	0.189788
		3.1	-0.0265	0.7875	-0.632251	0.525964	-0.188522	0.18436
		3.1	-0.022875	0.7875	-0.680387	0.475887	-0.187059	0.178973
		3.1	-0.01925	0.7875	-0.72724	0.427267	-0.185573	0.173607
		3.1	-0.015625	0.7875	-0.773019	0.379803	-0.184052	0.168244
		3.1	-0.012	0.7875	-0.817916	0.333224	-0.182484	0.162867
		3.1	-0.008375	0.7875	-0.862111	0.28728	-0.18086	0.157458
		3.1	-0.00475	0.7875	-0.905771	0.241737	-0.179169	0.152004
		3.1	-0.001125	0.7875	-0.949056	0.196365	-0.1774	0.146487
		3.1	0.0025	0.7875	-0.992124	0.150942	-0.175542	0.140891
		3.1	0.006125	0.7875	-1.03513	0.105247	-0.173585	0.135202
		3.1	0.00975	0.7875	-1.07823	0.05905	-0.171516	0.129401
		3.1	0.013375	0.7875	-1.12158	0.012115	-0.169323	0.123473
		3.1	0.017	0.7875	-1.16536	-0.035812	-0.166993	0.117397
		3.1	0.020625	0.7875	-1.20975	-0.085004	-0.16451	0.111154
		3.1	0.02425	0.7875	-1.25493	-0.135763	-0.161859	0.104723
		3.1	0.027875	0.7875	-1.30113	-0.188427	-0.15902	0.0980781
		3.1	0.0315	0.7875	-1.34857	-0.243383	-0.155975	0.091193
		3.1	0.035125	0.7875	-1.39754	-0.301077	-0.152698	0.0840365
		3.1	0.03875	0.7875	-1.44834	-0.362033	-0.149165	0.0765736
		3.1	0.042375	0.7875	-1.50134	-0.426878	-0.145343	0.068763
		3.1	0.046	0.7875	-1.55697	-0.496373	-0.141195	0.0605559
		3.1	0.049625	0.7875	-1.61577	-0.571451	-0.136678	0.0518952
		3.1	0.05325	0.7875	-1.67836	-0.653287	-0.13174	0.0427109
		3.1	0.056875	0.7875	-1.74557	-0.743377	-0.126315	0.032918
		3.1	0.0605	0.7875	-1.81842	-0.843679	-0.120324	0.0224089
		3.1	0.064125	0.7875	-1.89825	-0.956809	-0.113662	0.0110468
		3.1	0.06775	0.7875	-1.98689	-1.08637	-0.106195	-0.0013464
		3.1	0.071375	0.7875	-2.08684	-1.23747	-0.0977456	-0.0150109
		3.1	0.075	0.7875	-2.20171	-1.41772	-0.0880631	-0.0302812
		3.1	-0.07	0.81	0.173003	1.47152	-0.213752	0.264494
		3.1	-0.066375	0.81	0.070358	1.34226	-0.210957	0.25599
		3.1	-0.06275	0.81	-0.021608	1.23003	-0.208533	0.24819
		3.1	-0.059125	0.81	-0.105086	1.13091	-0.206391	0.240942
		3.1	-0.0555	0.81	-0.181685	1.04212	-0.204465	0.234132
		3.1	-0.051875	0.81	-0.252629	0.961577	-0.202705	0.227673
		3.1	-0.04825	0.81	-0.318858	0.887737	-0.201072	0.221496
		3.1	-0.044625	0.81	-0.381134	0.819393	-0.199534	0.215547
		3.1	-0.041	0.81	-0.440057	0.75559	-0.198067	0.209781
		3.1	-0.037375	0.81	-0.496123	0.695559	-0.196646	0.204159
		3.1	-0.03375	0.81	-0.54975	0.638673	-0.195255	0.198649
		3.1	-0.030125	0.81	-0.601289	0.584404	-0.193877	0.193225
		3.1	-0.0265	0.81	-0.651044	0.53231	-0.192498	0.187861
		3.1	-0.022875	0.81	-0.699278	0.482005	-0.191104	0.182535
		3.1	-0.01925	0.81	-0.74623	0.433154	-0.189684	0.177229
		3.1	-0.015625	0.81	-0.792107	0.385458	-0.188227	0.171923
		3.1	-0.012	0.81	-0.837104	0.338646	-0.186722	0.166601
		3.1	-0.008375	0.81	-0.881398	0.292466	-0.185158	0.161247
		3.1	-0.00475	0.81	-0.925158	0.246682	-0.183525	0.155844
		3.1	-0.001125	0.81	-0.968544	0.201067	-0.181812	0.150378
		3.1	0.0025	0.81	-1.01172	0.155398	-0.18001	0.144832
		3.1	0.006125	0.81	-1.05483	0.10945	-0.178106	0.13919
		3.1	0.00975	0.81	-1.09804	0.062997	-0.17609	0.133436
		3.1	0.013375	0.81	-1.1415	0.015798	-0.173948	0.127553
		3.1	0.017	0.81	-1.1854	-0.032399	-0.171667	0.121522
		3.1	0.020625	0.81	-1.2299	-0.081869	-0.169233	0.115323
		3.1	0.02425	0.81	-1.2752	-0.132915	-0.166629	0.108933
		3.1	0.027875	0.81	-1.32153	-0.185877	-0.163837	0.10233
		3.1	0.0315	0.81	-1.36911	-0.241142	-0.160837	0.0954856
		3.1	0.035125	0.81	-1.41821	-0.299158	-0.157605	0.088369
		3.1	0.03875	0.81	-1.46916	-0.360453	-0.154116	0.0809451
		3.1	0.042375	0.81	-1.52231	-0.425655	-0.150336	0.0731726
		3.1	0.046	0.81	-1.57811	-0.495526	-0.146231	0.0650036
		3.1	0.049625	0.81	-1.63708	-0.571006	-0.141757	0.0563802
		3.1	0.05325	0.81	-1.69986	-0.653273	-0.13686	0.0472327
		3.1	0.056875	0.81	-1.76727	-0.743831	-0.131477	0.037476
		3.1	0.0605	0.81	-1.84033	-0.844644	-0.125526	0.0270027
		3.1	0.064125	0.81	-1.9204	-0.95834	-0.118905	0.0156765
		3.1	0.06775	0.81	-2.00931	-1.08853	-0.11148	0.00331912
		3.1	0.071375	0.81	-2.10955	-1.24036	-0.103072	-0.0103099
		3.1	0.075	0.81	-2.22477	-1.42145	-0.0934326	-0.0255441
		3.1	-0.07	0.8325	0.155812	1.48066	-0.21659	0.266974
		3.1	-0.066375	0.8325	0.053039	1.35113	-0.213916	0.258579
		3.1	-0.06275	0.8325	-0.039048	1.23865	-0.211604	0.250881
		3.1	-0.059125	0.8325	-0.122641	1.13929	-0.209568	0.243729
		3.1	-0.0555	0.8325	-0.199345	1.05025	-0.207741	0.237008
		3.1	-0.051875	0.8325	-0.270394	0.969477	-0.206075	0.230634
		3.1	-0.04825	0.8325	-0.336729	0.895405	-0.204532	0.224539
		3.1	-0.044625	0.8325	-0.399101	0.826829	-0.20308	0.218667
		3.1	-0.041	0.8325	-0.458119	0.762796	-0.201693	0.212975
		3.1	-0.037375	0.8325	-0.51428	0.702537	-0.200351	0.207424
		3.1	-0.03375	0.8325	-0.567999	0.645423	-0.199035	0.201982
		3.1	-0.030125	0.8325	-0.619629	0.590927	-0.197728	0.196623
		3.1	-0.0265	0.8325	-0.669472	0.538605	-0.196418	0.191321
		3.1	-0.022875	0.8325	-0.717797	0.488071	-0.195091	0.186056
		3.1	-0.01925	0.8325	-0.764838	0.43899	-0.193735	0.180808
		3.1	-0.015625	0.8325	-0.810805	0.391063	-0.19234	0.175559
		3.1	-0.012	0.8325	-0.855893	0.344017	-0.190895	0.170292
		3.1	-0.008375	0.8325	-0.90028	0.297601	-0.189389	0.16499
		3.1	-0.00475	0.8325	-0.944132	0.251579	-0.187812	0.159639
		3.1	-0.001125	0.8325	-0.987615	0.205721	-0.186155	0.154223
		3.1	0.0025	0.8325	-1.03088	0.159805	-0.184405	0.148725
		3.1	0.006125	0.8325	-1.07409	0.113606	-0.182554	0.143131
		3.1	0.00975	0.8325	-1.1174	0.066895	-0.180588	0.137423
		3.1	0.013375	0.8325	-1.16098	0.019433	-0.178495	0.131585
		3.1	0.017	0.8325	-1.20498	-0.029033	-0.176263	0.125598
		3.1	0.020625	0.8325	-1.2496	-0.078781	-0.173875	0.119441
		3.1	0.02425	0.8325	-1.29502	-0.130113	-0.171318	0.113095
		3.1	0.027875	0.8325	-1.34146	-0.183372	-0.168571	0.106533
		3.1	0.0315	0.8325	-1.38917	-0.238946	-0.165615	0.0997288
		3.1	0.035125	0.8325	-1.43841	-0.297285	-0.162427	0.0926521
		3.1	0.03875	0.8325	-1.4895	-0.358917	-0.15898	0.0852675
		3.1	0.042375	0.8325	-1.5428	-0.424474	-0.155243	0.077534
		3.1	0.046	0.8325	-1.59876	-0.494722	-0.15118	0.0694032
		3.1	0.049625	0.8325	-1.6579	-0.570604	-0.146747	0.0608175
		3.1	0.05325	0.8325	-1.72086	-0.653302	-0.141891	0.0517077
		3.1	0.056875	0.8325	-1.78847	-0.744327	-0.136549	0.0419882
		3.1	0.0605	0.8325	-1.86175	-0.84565	-0.13064	0.0315525
		3.1	0.064125	0.8325	-1.94206	-0.95991	-0.12406	0.0202635
		3.1	0.06775	0.8325	-2.03123	-1.09073	-0.116678	0.00794329
		3.1	0.071375	0.8325	-2.13178	-1.24329	-0.108313	-0.00564785
		3.1	0.075	0.8325	-2.24734	-1.42522	-0.0987183	-0.0208436
		3.1	-0.07	0.855	0.138855	1.48975	-0.2194	0.269429
		3.1	-0.066375	0.855	0.035965	1.35996	-0.216844	0.261142
		3.1	-0.06275	0.855	-0.05623	1.24723	-0.214643	0.253544
		3.1	-0.059125	0.855	-0.139927	1.14762	-0.21271	0.246486
		3.1	-0.0555	0.855	-0.216729	1.05834	-0.21098	0.239855
		3.1	-0.051875	0.855	-0.287869	0.977328	-0.209406	0.233564
		3.1	-0.04825	0.855	-0.354295	0.903022	-0.20795	0.227549
		3.1	-0.044625	0.855	-0.416757	0.834214	-0.20658	0.221753
		3.1	-0.041	0.855	-0.475861	0.769952	-0.205273	0.216133
		3.1	-0.037375	0.855	-0.532106	0.709464	-0.204006	0.210651
		3.1	-0.03375	0.855	-0.585906	0.652122	-0.202762	0.205276
		3.1	-0.030125	0.855	-0.637617	0.597399	-0.201525	0.19998
		3.1	-0.0265	0.855	-0.687543	0.544848	-0.200282	0.19474
		3.1	-0.022875	0.855	-0.73595	0.494086	-0.199019	0.189535
		3.1	-0.01925	0.855	-0.783072	0.444775	-0.197725	0.184344
		3.1	-0.015625	0.855	-0.829121	0.396616	-0.196389	0.17915
		3.1	-0.012	0.855	-0.874293	0.349337	-0.195002	0.173936
		3.1	-0.008375	0.855	-0.918763	0.302686	-0.193552	0.168687
		3.1	-0.00475	0.855	-0.962702	0.256425	-0.19203	0.163387
		3.1	-0.001125	0.855	-1.00627	0.210325	-0.190426	0.158019
		3.1	0.0025	0.855	-1.04963	0.164162	-0.188728	0.15257
		3.1	0.006125	0.855	-1.09293	0.117712	-0.186926	0.147022
		3.1	0.00975	0.855	-1.13634	0.070746	-0.185009	0.14136
		3.1	0.013375	0.855	-1.18001	0.023022	-0.182963	0.135566
		3.1	0.017	0.855	-1.22412	-0.025714	-0.180777	0.129623
		3.1	0.020625	0.855	-1.26884	-0.075738	-0.178436	0.123509
		3.1	0.02425	0.855	-1.31438	-0.127357	-0.175922	0.117204
		3.1	0.027875	0.855	-1.36094	-0.180912	-0.173219	0.110684
		3.1	0.0315	0.855	-1.40877	-0.236794	-0.170306	0.10392
		3.1	0.035125	0.855	-1.45814	-0.295453	-0.167161	0.0968841
		3.1	0.03875	0.855	-1.50937	-0.357423	-0.163756	0.0895387
		3.1	0.042375	0.855	-1.56282	-0.423335	-0.16006	0.0818442
		3.1	0.046	0.855	-1.61893	-0.493959	-0.156038	0.0737522
		3.1	0.049625	0.855	-1.67824	-0.570241	-0.151646	0.0652053
		3.1	0.05325	0.855	-1.74138	-0.653369	-0.146832	0.0561339
		3.1	0.056875	0.855	-1.80919	-0.74486	-0.141531	0.0464527
		3.1	0.0605	0.855	-1.88268	-0.846693	-0.135663	0.0360551
		3.1	0.064125	0.855	-1.96323	-0.961517	-0.129125	0.0248047
		3.1	0.06775	0.855	-2.05267	-1.09297	-0.121785	0.0125234
		3.1	0.071375	0.855	-2.15351	-1.24625	-0.113465	-0.00102802
		3.1	0.075	0.855	-2.26942	-1.42903	-0.103916	-0.0161834
		3.1	-0.07	0.8775	0.12213	1.49879	-0.222181	0.271861
		3.1	-0.066375	0.8775	0.019136	1.36875	-0.219742	0.26368
		3.1	-0.06275	0.8775	-0.073156	1.25576	-0.217648	0.256181
		3.1	-0.059125	0.8775	-0.156944	1.1559	-0.215816	0.249215
		3.1	-0.0555	0.8775	-0.233837	1.06638	-0.214181	0.24267
		3.1	-0.051875	0.8775	-0.305058	0.985129	-0.212696	0.236462
		3.1	-0.04825	0.8775	-0.371565	0.910587	-0.211324	0.230524
		3.1	-0.044625	0.8775	-0.434105	0.841547	-0.210035	0.224803
		3.1	-0.041	0.8775	-0.493284	0.777055	-0.208805	0.219254
		3.1	-0.037375	0.8775	-0.549603	0.716339	-0.207611	0.21384
		3.1	-0.03375	0.8775	-0.603478	0.658768	-0.206437	0.20853
		3.1	-0.030125	0.8775	-0.655263	0.603817	-0.205267	0.203297
		3.1	-0.0265	0.8775	-0.705261	0.551039	-0.204088	0.198117
		3.1	-0.022875	0.8775	-0.753741	0.500047	-0.202887	0.192969
		3.1	-0.01925	0.8775	-0.800937	0.450509	-0.201653	0.187835
		3.1	-0.015625	0.8775	-0.84706	0.402118	-0.200375	0.182695
		3.1	-0.012	0.8775	-0.892307	0.354607	-0.199044	0.177534
		3.1	-0.008375	0.8775	-0.936855	0.30772	-0.197648	0.172336
		3.1	-0.00475	0.8775	-0.980874	0.261221	-0.196178	0.167085
		3.1	-0.001125	0.8775	-1.02452	0.214879	-0.194624	0.161766
		3.1	0.0025	0.8775	-1.06797	0.168471	-0.192976	0.156364
		3.1	0.006125	0.8775	-1.11136	0.121771	-0.191222	0.150862
		3.1	0.00975	0.8775	-1.15485	0.074549	-0.189351	0.145245
		3.1	0.013375	0.8775	-1.19862	0.026564	-0.187352	0.139496
		3.1	0.017	0.8775	-1.24282	-0.022441	-0.18521	0.133595
		3.1	0.020625	0.8775	-1.28765	-0.072742	-0.182912	0.127524
		3.1	0.02425	0.8775	-1.33329	-0.124645	-0.180442	0.121261
		3.1	0.027875	0.8775	-1.37997	-0.178495	-0.177782	0.114782
		3.1	0.0315	0.8775	-1.42792	-0.234683	-0.17491	0.108059
		3.1	0.035125	0.8775	-1.47741	-0.293663	-0.171806	0.101062
		3.1	0.03875	0.8775	-1.52877	-0.355968	-0.168442	0.0937569
		3.1	0.042375	0.8775	-1.58237	-0.422234	-0.164787	0.0861019
		3.1	0.046	0.8775	-1.63864	-0.493233	-0.160805	0.0780489
		3.1	0.049625	0.8775	-1.69811	-0.569915	-0.156454	0.0695409
		3.1	0.05325	0.8775	-1.76143	-0.653472	-0.151679	0.0605084
		3.1	0.056875	0.8775	-1.82943	-0.745428	-0.146419	0.0508663
		3.1	0.0605	0.8775	-1.90314	-0.84777	-0.140592	0.040508
		3.1	0.064125	0.8775	-1.98392	-0.963157	-0.134097	0.0292973
		3.1	0.06775	0.8775	-2.07362	-1.09525	-0.126801	0.0170566
		3.1	0.071375	0.8775	-2.17476	-1.24924	-0.118526	0.00354639
		3.1	0.075	0.8775	-2.29101	-1.43287	-0.109024	-0.0115664
		3.1	-0.07	0.9	0.105634	1.50779	-0.224935	0.274269
		3.1	-0.066375	0.9	0.002548	1.37748	-0.222608	0.266192
		3.1	-0.06275	0.9	-0.089831	1.26424	-0.22062	0.258789
		3.1	-0.059125	0.9	-0.173699	1.16413	-0.218886	0.251914
		3.1	-0.0555	0.9	-0.25067	1.07437	-0.217343	0.245455
		3.1	-0.051875	0.9	-0.321961	0.992876	-0.215945	0.239327
		3.1	-0.04825	0.9	-0.388541	0.918101	-0.214656	0.233466
		3.1	-0.044625	0.9	-0.451148	0.848829	-0.213445	0.227817
		3.1	-0.041	0.9	-0.510395	0.784105	-0.212288	0.222337
		3.1	-0.037375	0.9	-0.56678	0.723161	-0.211165	0.21699
		3.1	-0.03375	0.9	-0.620719	0.665362	-0.210059	0.211743
		3.1	-0.030125	0.9	-0.672568	0.610183	-0.208953	0.206571
		3.1	-0.0265	0.9	-0.722631	0.557176	-0.207836	0.20145
		3.1	-0.022875	0.9	-0.771176	0.505957	-0.206695	0.196359
		3.1	-0.01925	0.9	-0.818439	0.456189	-0.205519	0.19128
		3.1	-0.015625	0.9	-0.864629	0.407569	-0.204297	0.186194
		3.1	-0.012	0.9	-0.909944	0.359825	-0.203018	0.181085
		3.1	-0.008375	0.9	-0.954562	0.312703	-0.201674	0.175936
		3.1	-0.00475	0.9	-0.998653	0.265966	-0.200255	0.170734
		3.1	-0.001125	0.9	-1.04238	0.219384	-0.19875	0.165463
		3.1	0.0025	0.9	-1.0859	0.172731	-0.197148	0.160107
		3.1	0.006125	0.9	-1.12937	0.125782	-0.195441	0.15465
		3.1	0.00975	0.9	-1.17295	0.078305	-0.193615	0.149078
		3.1	0.013375	0.9	-1.2168	0.03006	-0.19166	0.143372
		3.1	0.017	0.9	-1.2611	-0.019212	-0.189561	0.137514
		3.1	0.020625	0.9	-1.30602	-0.069788	-0.187306	0.131485
		3.1	0.02425	0.9	-1.35177	-0.121975	-0.184877	0.125263
		3.1	0.027875	0.9	-1.39855	-0.176119	-0.182257	0.118825
		3.1	0.0315	0.9	-1.44661	-0.232614	-0.179426	0.112142
		3.1	0.035125	0.9	-1.49623	-0.291913	-0.176361	0.105186
		3.1	0.03875	0.9	-1.54772	-0.354552	-0.173037	0.0979199
		3.1	0.042375	0.9	-1.60146	-0.421171	-0.169421	0.0903043
		3.1	0.046	0.9	-1.65787	-0.492543	-0.165479	0.0822909
		3.1	0.049625	0.9	-1.71751	-0.569624	-0.161167	0.0738222
		3.1	0.05325	0.9	-1.78101	-0.653609	-0.156433	0.0648293
		3.1	0.056875	0.9	-1.8492	-0.746029	-0.151213	0.055227
		3.1	0.0605	0.9	-1.92312	-0.848877	-0.145427	0.0449091
		3.1	0.064125	0.9	-2.00414	-0.964827	-0.138974	0.033739
		3.1	0.06775	0.9	-2.09409	-1.09755	-0.131722	0.0215401
		3.1	0.071375	0.9	-2.19554	-1.25226	-0.123493	0.00807284
		3.1	0.075	0.9	-2.31213	-1.43673	-0.114041	-0.00699518
		2.1	-0.075	0	0.916285	1.07736	-0.0914098	0.176406
		2.1	-0.07125	0	0.823416	0.951136	-0.0831487	0.16145
		2.1	-0.0675	0	0.743407	0.845933	-0.0758388	0.148053
		2.1	-0.06375	0	0.673127	0.756186	-0.0692687	0.135875
		2.1	-0.06	0	0.610417	0.678165	-0.0632874	0.124672
		2.1	-0.05625	0	0.553726	0.609261	-0.0577836	0.114265
		2.1	-0.0525	0	0.501902	0.547586	-0.0526731	0.104515
		2.1	-0.04875	0	0.454067	0.49173	-0.0478896	0.0953139
		2.1	-0.045	0	0.409533	0.440616	-0.0433807	0.0865762
		2.1	-0.04125	0	0.367752	0.393403	-0.0391039	0.0782313
		2.1	-0.0375	0	0.328279	0.349416	-0.0350232	0.0702194
		2.1	-0.03375	0	0.290743	0.30811	-0.0311091	0.0624913
		2.1	-0.03	0	0.254836	0.269034	-0.027336	0.055004
		2.1	-0.02625	0	0.220293	0.231809	-0.0236819	0.0477205
		2.1	-0.0225	0	0.186879	0.196107	-0.0201269	0.040607
		2.1	-0.01875	0	0.154397	0.161649	-0.0166536	0.0336345
		2.1	-0.015	0	0.12266	0.128185	-0.0132466	0.0267759
		2.1	-0.01125	0	0.091502	0.095489	-0.00989117	0.0200062
		2.1	-0.0075	0	0.060774	0.063353	-0.00657274	0.0133012
		2.1	-0.00375	0	0.030322	0.031585	-0.00327963	0.00663956
		2.1	0	0	3e-06	-1e-06	5.31873e-07	-4.23281e-07
		2.1	0.00375	0	-0.030312	-0.031587	0.00328113	-0.00664062
		2.1	0.0075	0	-0.060764	-0.063354	0.00657404	-0.013302
		2.1	0.01125	0	-0.091501	-0.095489	0.00989128	-0.0200063
		2.1	0.015	0	-0.122659	-0.128185	0.0132467	-0.026776
		2.1	0.01875	0	-0.154395	-0.161649	0.0166538	-0.0336346
		2.1	0.0225	0	-0.186879	-0.196107	0.0201269	-0.040607
		2.1	0.02625	0	-0.220291	-0.231809	0.0236821	-0.0477206
		2.1	0.03	0	-0.254836	-0.269034	0.027336	-0.055004
		2.1	0.03375	0	-0.290743	-0.308111	0.0311093	-0.0624915
		2.1	0.0375	0	-0.328279	-0.349416	0.0350232	-0.0702194
		2.1	0.04125	0	-0.367752	-0.393403	0.0391039	-0.0782313
		2.1	0.045	0	-0.409533	-0.440616	0.0433807	-0.0865762
		2.1	0.04875	0	-0.454067	-0.49173	0.0478896	-0.0953139
		2.1	0.0525	0	-0.501902	-0.547586	0.0526731	-0.104515
		2.1	0.05625	0	-0.553727	-0.609261	0.0577835	-0.114265
		2.1	0.06	0	-0.610417	-0.678165	0.0632874	-0.124672
		2.1	0.06375	0	-0.673127	-0.756186	0.0692687	-0.135875
		2.1	0.0675	0	-0.743407	-0.845933	0.0758388	-0.148053
		2.1	0.07125	0	-0.823416	-0.951136	0.0831487	-0.16145
		2.1	0.075	0	-0.916285	-1.07736	0.0914098	-0.176406
		2.1	-0.075	0.0225	0.888893	1.08744	-0.0949895	0.179316
		2.1	-0.07125	0.0225	0.795305	0.960811	-0.0868748	0.164444
		2.1	-0.0675	0.0225	0.714626	0.855236	-0.0796951	0.151117
		2.1	-0.06375	0.0225	0.643719	0.765139	-0.0732412	0.138995
		2.1	-0.06	0.0225	0.58042	0.686788	-0.0673646	0.127838
		2.1	-0.05625	0.0225	0.523173	0.61757	-0.0619558	0.117467
		2.1	-0.0525	0.0225	0.470822	0.555594	-0.0569316	0.107746
		2.1	-0.04875	0.0225	0.422487	0.499449	-0.0522268	0.098567
		2.1	-0.045	0.0225	0.377478	0.448055	-0.0477895	0.0898451
		2.1	-0.04125	0.0225	0.335243	0.400569	-0.0435782	0.0815103
		2.1	-0.0375	0.0225	0.295336	0.356318	-0.0395577	0.0735044
		2.1	-0.03375	0.0225	0.257388	0.314755	-0.0356987	0.065778
		2.1	-0.03	0.0225	0.221084	0.275426	-0.031976	0.0582885
		2.1	-0.02625	0.0225	0.18616	0.237952	-0.0283679	0.0509993
		2.1	-0.0225	0.0225	0.152388	0.202006	-0.0248544	0.0438769
		2.1	-0.01875	0.0225	0.119551	0.167306	-0.0214199	0.036893
		2.1	-0.015	0.0225	0.087484	0.133602	-0.0180469	0.0300198
		2.1	-0.01125	0.0225	0.056014	0.100665	-0.014721	0.0232322
		2.1	-0.0075	0.0225	0.024956	0.068295	-0.0114334	0.0165104
		2.1	-0.00375	0.0225	-0.005784	0.036288	-0.00816382	0.00982687
		2.1	0	0.0225	-0.036381	0.004463	-0.00490443	0.00316335
		2.1	0.00375	0.0225	-0.066978	-0.027362	-0.00164361	-0.003501
		2.1	0.0075	0.0225	-0.097693	-0.059372	0.00163366	-0.0101892
		2.1	0.01125	0.0225	-0.128677	-0.091754	0.00493891	-0.0169224
		2.1	0.015	0.0225	-0.16008	-0.124699	0.0082839	-0.0237217
		2.1	0.01875	0.0225	-0.192049	-0.158419	0.0116839	-0.030612
		2.1	0.0225	0.0225	-0.224758	-0.193137	0.0151522	-0.037617
		2.1	0.02625	0.0225	-0.258384	-0.229107	0.0187057	-0.0447648
		2.1	0.03	0.0225	-0.293132	-0.266613	0.022362	-0.0520849
		2.1	0.03375	0.0225	-0.329233	-0.305978	0.0261398	-0.0596096
		2.1	0.0375	0.0225	-0.366954	-0.347587	0.030062	-0.067377
		2.1	0.04125	0.0225	-0.406605	-0.391893	0.034154	-0.0754297
		2.1	0.045	0.0225	-0.448554	-0.439445	0.0384461	-0.0838174
		2.1	0.04875	0.0225	-0.493248	-0.490919	0.0429738	-0.0925992
		2.1	0.0525	0.0225	-0.541234	-0.547164	0.0477807	-0.101846
		2.1	0.05625	0.0225	-0.593201	-0.609261	0.052919	-0.111645
		2.1	0.06	0.0225	-0.650027	-0.678631	0.0584563	-0.122104
		2.1	0.06375	0.0225	-0.712866	-0.757171	0.0644768	-0.133361
		2.1	0.0675	0.0225	-0.783267	-0.847507	0.0710935	-0.145597
		2.1	0.07125	0.0225	-0.863393	-0.953389	0.078458	-0.159056
		2.1	0.075	0.0225	-0.956377	-1.08042	0.086784	-0.17408
		2.1	-0.075	0.045	0.861738	1.09754	-0.0985754	0.182236
		2.1	-0.07125	0.045	0.767437	0.970518	-0.0906109	0.167454
		2.1	-0.0675	0.045	0.686095	0.864575	-0.0835646	0.1542
		2.1	-0.06375	0.045	0.614567	0.774134	-0.0772309	0.142138
		2.1	-0.06	0.045	0.550682	0.695455	-0.0714628	0.131031
		2.1	-0.05625	0.045	0.492881	0.625925	-0.0661525	0.1207
		2.1	-0.0525	0.045	0.440006	0.56365	-0.0612181	0.111011
		2.1	-0.04875	0.045	0.391173	0.507218	-0.0565957	0.101858
		2.1	-0.045	0.045	0.345688	0.455547	-0.0522343	0.0931562
		2.1	-0.04125	0.045	0.303	0.407792	-0.0480926	0.0848358
		2.1	-0.0375	0.045	0.262661	0.363278	-0.0441358	0.0768391
		2.1	-0.03375	0.045	0.224298	0.321457	-0.0403353	0.0691174
		2.1	-0.03	0.045	0.187598	0.281876	-0.0366664	0.0616289
		2.1	-0.02625	0.045	0.152292	0.244154	-0.033108	0.0543371
		2.1	-0.0225	0.045	0.118149	0.207964	-0.0296406	0.0472094
		2.1	-0.01875	0.045	0.084971	0.173022	-0.0262465	0.0402161
		2.1	-0.015	0.045	0.052558	0.139078	-0.0229124	0.0333319
		2.1	-0.01125	0.045	0.020751	0.105905	-0.0196228	0.0265317
		2.1	-0.0075	0.045	-0.010611	0.073295	-0.0163651	0.0197925
		2.1	-0.00375	0.045	-0.041649	0.04105	-0.0131232	0.0130904
		2.1	0	0.045	-0.072538	0.008986	-0.00988894	0.00640645
		2.1	0.00375	0.045	-0.103403	-0.023082	-0.00664831	-0.000281597
		2.1	0.0075	0.045	-0.13439	-0.055335	-0.00339034	-0.0069939
		2.1	0.01125	0.045	-0.165634	-0.087962	-0.000101548	-0.0137527
		2.1	0.015	0.045	-0.197281	-0.12116	0.00323136	-0.0205806
		2.1	0.01875	0.045	-0.229491	-0.155136	0.00662105	-0.0275003
		2.1	0.0225	0.045	-0.262426	-0.190118	0.0100828	-0.0345369
		2.1	0.02625	0.045	-0.296271	-0.226359	0.0136325	-0.0417175
		2.1	0.03	0.045	-0.33123	-0.264145	0.0172877	-0.049072
		2.1	0.03375	0.045	-0.367533	-0.303802	0.0210679	-0.0566329
		2.1	0.0375	0.045	-0.405447	-0.345717	0.024996	-0.0644382
		2.1	0.04125	0.045	-0.445281	-0.390344	0.0290973	-0.0725303
		2.1	0.045	0.045	-0.487406	-0.438238	0.0334027	-0.0809598
		2.1	0.04875	0.045	-0.532267	-0.490077	0.0379477	-0.0897853
		2.1	0.0525	0.045	-0.580414	-0.546714	0.0427759	-0.0990779
		2.1	0.05625	0.045	-0.632531	-0.609239	0.0479411	-0.108925
		2.1	0.06	0.045	-0.689502	-0.679079	0.0535102	-0.119435
		2.1	0.06375	0.045	-0.752479	-0.758143	0.0595688	-0.130745
		2.1	0.0675	0.045	-0.823012	-0.849073	0.066231	-0.143039
		2.1	0.07125	0.045	-0.903268	-0.955641	0.0736492	-0.15656
		2.1	0.075	0.045	-0.99638	-1.08348	0.0820398	-0.171651
		2.1	-0.075	0.0675	0.834823	1.10767	-0.102167	0.185167
		2.1	-0.07125	0.0675	0.739817	0.980256	-0.0943555	0.170478
		2.1	-0.0675	0.0675	0.657816	0.873949	-0.0874465	0.1573
		2.1	-0.06375	0.0675	0.585671	0.783166	-0.0812363	0.145304
		2.1	-0.06	0.0675	0.521206	0.704163	-0.0755801	0.134249
		2.1	-0.05625	0.0675	0.462855	0.634326	-0.0703725	0.123964
		2.1	-0.0525	0.0675	0.409458	0.571755	-0.0655319	0.114311
		2.1	-0.04875	0.0675	0.360128	0.515038	-0.0609957	0.105187
		2.1	-0.045	0.0675	0.31417	0.463091	-0.0567136	0.0965086
		2.1	-0.04125	0.0675	0.271029	0.415067	-0.0526449	0.0882057
		2.1	-0.0375	0.0675	0.230256	0.370292	-0.0487558	0.080222
		2.1	-0.03375	0.0675	0.191478	0.328215	-0.0450177	0.0725087
		2.1	-0.03	0.0675	0.154379	0.288383	-0.0414066	0.0650247
		2.1	-0.02625	0.0675	0.118693	0.250413	-0.0379009	0.0577333
		2.1	-0.0225	0.0675	0.084184	0.213978	-0.0344822	0.0506026
		2.1	-0.01875	0.0675	0.050652	0.178795	-0.0311334	0.0436038
		2.1	-0.015	0.0675	0.017907	0.14461	-0.0278395	0.0367103
		2.1	-0.01125	0.0675	-0.014237	0.1112	-0.0245893	0.0298999
		2.1	-0.0075	0.0675	-0.045903	0.07835	-0.0213645	0.0231461
		2.1	-0.00375	0.0675	-0.07725	0.045866	-0.0181542	0.0164282
		2.1	0	0.0675	-0.108442	0.013563	-0.0149493	0.00972693
		2.1	0.00375	0.0675	-0.139589	-0.018746	-0.0117337	0.00301887
		2.1	0.0075	0.0675	-0.170857	-0.051243	-0.00849868	-0.00371495
		2.1	0.01125	0.0675	-0.202352	-0.084119	-0.00522718	-0.0104987
		2.1	0.015	0.0675	-0.234255	-0.117569	-0.00191055	-0.0173522
		2.1	0.01875	0.0675	-0.266707	-0.151803	0.00146653	-0.0242995
		2.1	0.0225	0.0675	-0.299876	-0.18705	0.00491866	-0.0313655
		2.1	0.02625	0.0675	-0.333945	-0.223564	0.00846191	-0.0385774
		2.1	0.03	0.0675	-0.36912	-0.261633	0.0121139	-0.0459648
		2.1	0.03375	0.0675	-0.405632	-0.301585	0.0158941	-0.0535604
		2.1	0.0375	0.0675	-0.443744	-0.343808	0.0198257	-0.0614022
		2.1	0.04125	0.0675	-0.48377	-0.38876	0.0239342	-0.0695327
		2.1	0.045	0.0675	-0.526077	-0.436998	0.0282507	-0.0780025
		2.1	0.04875	0.0675	-0.571113	-0.489205	0.0328111	-0.0868705
		2.1	0.0525	0.0675	-0.619427	-0.546238	0.0376591	-0.0962078
		2.1	0.05625	0.0675	-0.671706	-0.609194	0.0428487	-0.106102
		2.1	0.06	0.0675	-0.72883	-0.679509	0.0484484	-0.116662
		2.1	0.06375	0.0675	-0.791955	-0.759103	0.0545439	-0.128026
		2.1	0.0675	0.0675	-0.862632	-0.850633	0.0612502	-0.140377
		2.1	0.07125	0.0675	-0.943028	-0.957894	0.0687215	-0.15396
		2.1	0.075	0.0675	-1.03628	-1.08656	0.0771758	-0.169119
		2.1	-0.075	0.09	0.808144	1.11782	-0.105763	0.188108
		2.1	-0.07125	0.09	0.712441	0.990022	-0.0981081	0.173515
		2.1	-0.0675	0.09	0.629791	0.883356	-0.0913395	0.160418
		2.1	-0.06375	0.09	0.557035	0.792234	-0.0852562	0.14849
		2.1	-0.06	0.09	0.491993	0.712912	-0.0797161	0.137493
		2.1	-0.05625	0.09	0.433097	0.642768	-0.0746141	0.127255
		2.1	-0.0525	0.09	0.379181	0.579904	-0.0698709	0.117643
		2.1	-0.04875	0.09	0.329355	0.522903	-0.0654245	0.108552
		2.1	-0.045	0.09	0.282925	0.470682	-0.0612255	0.0999006
		2.1	-0.04125	0.09	0.239333	0.422392	-0.0572336	0.0916192
		2.1	-0.0375	0.09	0.198127	0.377356	-0.0534157	0.0836517
		2.1	-0.03375	0.09	0.158934	0.335025	-0.0497438	0.0759505
		2.1	-0.03	0.09	0.121435	0.294943	-0.0461942	0.0684744
		2.1	-0.02625	0.09	0.085364	0.256726	-0.0427454	0.061187
		2.1	-0.0225	0.09	0.050487	0.220049	-0.0393796	0.0540572
		2.1	-0.01875	0.09	0.016594	0.184624	-0.03608	0.047056
		2.1	-0.015	0.09	-0.016498	0.1502	-0.0328318	0.0401574
		2.1	-0.01125	0.09	-0.04895	0.116548	-0.0296197	0.0333367
		2.1	-0.0075	0.09	-0.080934	0.083459	-0.0264327	0.0265719
		2.1	-0.00375	0.09	-0.112599	0.050737	-0.0232585	0.0198418
		2.1	0	0.09	-0.144085	0.018194	-0.0200847	0.013125
		2.1	0.00375	0.09	-0.17552	-0.014358	-0.0168973	0.00639925
		2.1	0.0075	0.09	-0.207056	-0.047101	-0.0136862	-0.000354951
		2.1	0.01125	0.09	-0.238828	-0.080226	-0.0104378	-0.00715983
		2.1	0.015	0.09	-0.270987	-0.113929	-0.00714001	-0.0140368
		2.1	0.01875	0.09	-0.303687	-0.148423	-0.0037785	-0.0210098
		2.1	0.0225	0.09	-0.337095	-0.183938	-0.000338536	-0.0281037
		2.1	0.02625	0.09	-0.371396	-0.220727	0.00319529	-0.0353447
		2.1	0.03	0.09	-0.406793	-0.25908	0.00684119	-0.042763
		2.1	0.03375	0.09	-0.443517	-0.299329	0.0106191	-0.0503917
		2.1	0.0375	0.09	-0.481835	-0.341862	0.0145516	-0.0582682
		2.1	0.04125	0.09	-0.522058	-0.387143	0.0186654	-0.0664361
		2.1	0.045	0.09	-0.564556	-0.435727	0.0229903	-0.0749445
		2.1	0.04875	0.09	-0.609776	-0.488305	0.0275636	-0.0838535
		2.1	0.0525	0.09	-0.658265	-0.545739	0.0324297	-0.0932347
		2.1	0.05625	0.09	-0.710713	-0.60913	0.0376423	-0.103175
		2.1	0.06	0.09	-0.768001	-0.679924	0.0432705	-0.113784
		2.1	0.06375	0.09	-0.831282	-0.760053	0.0494015	-0.125201
		2.1	0.0675	0.09	-0.902114	-0.852189	0.0561507	-0.137608
		2.1	0.07125	0.09	-0.982663	-0.96015	0.0636739	-0.151253
		2.1	0.075	0.09	-1.07607	-1.08964	0.0721911	-0.16648
		2.1	-0.075	0.1125	0.781704	1.128	-0.109362	0.191057
		2.1	-0.07125	0.1125	0.685314	0.999814	-0.101867	0.176564
		2.1	-0.0675	0.1125	0.60202	0.892792	-0.0952423	0.163552
		2.1	-0.06375	0.1125	0.52866	0.801336	-0.0892894	0.151695
		2.1	-0.06	0.1125	0.463047	0.721697	-0.0838685	0.14076
		2.1	-0.05625	0.1125	0.403608	0.65125	-0.0788761	0.130574
		2.1	-0.0525	0.1125	0.349177	0.588095	-0.0742338	0.121006
		2.1	-0.04875	0.1125	0.29886	0.530814	-0.069881	0.111953
		2.1	-0.045	0.1125	0.25196	0.47832	-0.0657684	0.103331
		2.1	-0.04125	0.1125	0.207918	0.429765	-0.0618572	0.0950751
		2.1	-0.0375	0.1125	0.166279	0.384471	-0.0581145	0.0871278
		2.1	-0.03375	0.1125	0.126671	0.341886	-0.0545123	0.0794419
		2.1	-0.03	0.1125	0.088775	0.301554	-0.0510273	0.0719767
		2.1	-0.02625	0.1125	0.052321	0.263092	-0.047639	0.0646969
		2.1	-0.0225	0.1125	0.017073	0.22617	-0.0443292	0.0575706
		2.1	-0.01875	0.1125	-0.017172	0.190504	-0.0410814	0.0505697
		2.1	-0.015	0.1125	-0.050607	0.15584	-0.0378813	0.0436685
		2.1	-0.01125	0.1125	-0.083395	0.121949	-0.0347146	0.0368427
		2.1	-0.0075	0.1125	-0.11571	0.088622	-0.0315703	0.0300708
		2.1	-0.00375	0.1125	-0.147682	0.05566	-0.0284336	0.02333
		2.1	0	0.1125	-0.179462	0.022874	-0.0252934	0.0165996
		2.1	0.00375	0.1125	-0.21119	-0.00992	-0.0221381	0.00985932
		2.1	0.0075	0.1125	-0.243005	-0.04291	-0.018955	0.00308766
		2.1	0.01125	0.1125	-0.275047	-0.076285	-0.0157316	-0.00373652
		2.1	0.015	0.1125	-0.307468	-0.110244	-0.0124555	-0.0106351
		2.1	0.01875	0.1125	-0.34042	-0.144999	-0.00911256	-0.0176314
		2.1	0.0225	0.1125	-0.374073	-0.180781	-0.00568833	-0.0247503
		2.1	0.02625	0.1125	-0.408609	-0.217848	-0.00216628	-0.0320189
		2.1	0.03	0.1125	-0.444234	-0.256488	0.00147086	-0.0394664
		2.1	0.03375	0.1125	-0.481178	-0.297037	0.00524377	-0.0471266
		2.1	0.0375	0.1125	-0.519708	-0.339883	0.0091747	-0.0550363
		2.1	0.04125	0.1125	-0.560136	-0.385493	0.0132906	-0.0632392
		2.1	0.045	0.1125	-0.602831	-0.434429	0.0176224	-0.0717855
		2.1	0.04875	0.1125	-0.64824	-0.487381	0.0222066	-0.0807343
		2.1	0.0525	0.1125	-0.696914	-0.545219	0.0270883	-0.0901579
		2.1	0.05625	0.1125	-0.74954	-0.60905	0.032322	-0.100143
		2.1	0.06	0.1125	-0.806999	-0.680327	0.037977	-0.1108
		2.1	0.06375	0.1125	-0.870449	-0.760996	0.0441417	-0.122269
		2.1	0.0675	0.1125	-0.941446	-0.853743	0.0509322	-0.134733
		2.1	0.07125	0.1125	-1.02216	-0.96241	0.0585059	-0.148438
		2.1	0.075	0.1125	-1.11574	-1.09274	0.067085	-0.163732
		2.1	-0.075	0.135	0.755505	1.13819	-0.112965	0.194014
		2.1	-0.07125	0.135	0.658436	1.00963	-0.105632	0.179624
		2.1	-0.0675	0.135	0.574506	0.902257	-0.0991539	0.166701
		2.1	-0.06375	0.135	0.500548	0.81047	-0.0933347	0.15492
		2.1	-0.06	0.135	0.434369	0.730516	-0.0880361	0.14405
		2.1	-0.05625	0.135	0.374394	0.65977	-0.0831568	0.13392
		2.1	-0.0525	0.135	0.319451	0.596326	-0.078619	0.124399
		2.1	-0.04875	0.135	0.268645	0.538765	-0.0743629	0.115386
		2.1	-0.045	0.135	0.221277	0.486002	-0.070341	0.1068
		2.1	-0.04125	0.135	0.176787	0.437182	-0.0665135	0.0985716
		2.1	-0.0375	0.135	0.134719	0.391631	-0.0628493	0.090648
		2.1	-0.03375	0.135	0.094697	0.348792	-0.0593202	0.0829806
		2.1	-0.03	0.135	0.056403	0.308213	-0.055904	0.0755305
		2.1	-0.02625	0.135	0.019563	0.269505	-0.0525798	0.0682613
		2.1	-0.0225	0.135	-0.016047	0.23234	-0.0493288	0.0611415
		2.1	-0.01875	0.135	-0.050648	0.196433	-0.0461365	0.0541443
		2.1	-0.015	0.135	-0.084433	0.16153	-0.0429891	0.0472442
		2.1	-0.01125	0.135	-0.117566	0.1274	-0.039872	0.0404168
		2.1	-0.0075	0.135	-0.150194	0.093832	-0.036771	0.033639
		2.1	-0.00375	0.135	-0.182483	0.060631	-0.0336764	0.0268912
		2.1	0	0.135	-0.214567	0.027603	-0.0305744	0.0201508
		2.1	0.00375	0.135	-0.246586	-0.005436	-0.0274535	0.0133978
		2.1	0.0075	0.135	-0.278685	-0.038674	-0.0243017	0.00661135
		2.1	0.01125	0.135	-0.311002	-0.0723	-0.0211068	-0.000229524
		2.1	0.015	0.135	-0.343688	-0.106516	-0.0178555	-0.00714723
		2.1	0.01875	0.135	-0.376896	-0.141534	-0.0145341	-0.0141648
		2.1	0.0225	0.135	-0.410799	-0.177587	-0.0111282	-0.021307
		2.1	0.02625	0.135	-0.445575	-0.214931	-0.00762141	-0.0286004
		2.1	0.03	0.135	-0.481432	-0.253861	-0.00399547	-0.0360755
		2.1	0.03375	0.135	-0.518602	-0.294711	-0.000230632	-0.0437648
		2.1	0.0375	0.135	-0.557351	-0.337874	0.0036963	-0.0517062
		2.1	0.04125	0.135	-0.597989	-0.383817	0.00781205	-0.0599428
		2.1	0.045	0.135	-0.640888	-0.433104	0.0121474	-0.0685245
		2.1	0.04875	0.135	-0.686495	-0.486435	0.0167404	-0.077512
		2.1	0.0525	0.135	-0.73536	-0.544679	0.0216354	-0.0869762
		2.1	0.05625	0.135	-0.788173	-0.608954	0.0268879	-0.0970056
		2.1	0.06	0.135	-0.845814	-0.680721	0.0325683	-0.10771
		2.1	0.06375	0.135	-0.909442	-0.761934	0.0387646	-0.11923
		2.1	0.0675	0.135	-0.980615	-0.855298	0.0455947	-0.131749
		2.1	0.07125	0.135	-1.0615	-0.964679	0.0532179	-0.145515
		2.1	0.075	0.135	-1.15526	-1.09585	0.0618572	-0.160876
		2.1	-0.075	0.1575	0.729545	1.1484	-0.116569	0.196978
		2.1	-0.07125	0.1575	0.631805	1.01947	-0.109402	0.182696
		2.1	-0.0675	0.1575	0.547249	0.911747	-0.103073	0.169864
		2.1	-0.06375	0.1575	0.4727	0.819633	-0.0973905	0.158162
		2.1	-0.06	0.1575	0.405961	0.739368	-0.0922178	0.147361
		2.1	-0.05625	0.1575	0.345454	0.668323	-0.0874545	0.13729
		2.1	-0.0525	0.1575	0.290005	0.604594	-0.0830246	0.127821
		2.1	-0.04875	0.1575	0.238715	0.546756	-0.0788688	0.118852
		2.1	-0.045	0.1575	0.190883	0.493723	-0.0749403	0.110303
		2.1	-0.04125	0.1575	0.145946	0.444643	-0.071201	0.102108
		2.1	-0.0375	0.1575	0.103451	0.398834	-0.0676183	0.094211
		2.1	-0.03375	0.1575	0.063015	0.355744	-0.0641664	0.0865663
		2.1	-0.03	0.1575	0.024324	0.314916	-0.060822	0.0791339
		2.1	-0.02625	0.1575	-0.012899	0.275963	-0.0575653	0.0718787
		2.1	-0.0225	0.1575	-0.048875	0.238556	-0.0543772	0.0647692
		2.1	-0.01875	0.1575	-0.083849	0.20241	-0.0512463	0.0577803
		2.1	-0.015	0.1575	-0.117972	0.167265	-0.048153	0.050883
		2.1	-0.01125	0.1575	-0.151435	0.132896	-0.0450871	0.0440562
		2.1	-0.0075	0.1575	-0.184394	0.09909	-0.0420354	0.0372773
		2.1	-0.00375	0.1575	-0.216994	0.065646	-0.0389848	0.0305239
		2.1	0	0.1575	-0.249384	0.032376	-0.0359244	0.0237766
		2.1	0.00375	0.1575	-0.2817	-0.000908	-0.0328417	0.017014
		2.1	0.0075	0.1575	-0.314085	-0.034394	-0.0297248	0.0102157
		2.1	0.01125	0.1575	-0.34668	-0.068274	-0.026561	0.00336019
		2.1	0.015	0.1575	-0.379635	-0.102748	-0.0233378	-0.00357409
		2.1	0.01875	0.1575	-0.413105	-0.13803	-0.0200414	-0.0106103
		2.1	0.0225	0.1575	-0.447259	-0.174354	-0.0166569	-0.0177732
		2.1	0.02625	0.1575	-0.482281	-0.21198	-0.0131679	-0.0250899
		2.1	0.03	0.1575	-0.518377	-0.251201	-0.00955658	-0.03259
		2.1	0.03375	0.1575	-0.555777	-0.292355	-0.00580232	-0.0403068
[truncated: 6,407 more rows]
